# Supplementary material for: Targeted NGS for species level phylogenomics: “made to measure” or “one size fits all”?
Source: PeerJ. 2017 Jul 25;5:e3569. doi: 10.7717/peerj.3569 (PMC5530999; doi:10.7717/peerj.3569)
Supplement: Data S1 — Exons sequences corresponding to the 134 markers selected for the empirical study and the complete pools of marker selected using each of the methods compared (fasta format). [file peerj-05-3569-s001.gz]

Archive with 2 entries (2 files):
- Targets_134Markers.fasta
- Targets-CompletePool.fasta
