# Supplementary material for: Targeted NGS for species level phylogenomics: “made to measure” or “one size fits all”?
Source: PeerJ. 2017 Jul 25;5:e3569. doi: 10.7717/peerj.3569 (PMC5530999; doi:10.7717/peerj.3569)
Supplement: Data S1 — Exons sequences corresponding to the 134 markers selected for the empirical study and the complete pools of marker selected using each of the methods compared (fasta format). [file peerj-05-3569-s001.gz › Targets_134Markers.fasta]

>18492 gi|255556051|ref|XP_002519060.1| DNA-directed RNA polymerase II subunit, putative [Ricinus communis]
CGTGAAGGGAAATTGGCAAAACCACGACAGTTGCACAATTCGCAGTGGGGAATGATGTGCCCTGCAGAAACACCTGAAGGACAAGCATGCGGTCTGGTGAAGAACCTTGCATTGATGGTGTATATAACGGTTGGATCAGCAGCATATCCTATTTTGGAATTCTTGGAAGAATGGGGTACTGAGAATTTTGAGGAAATATCTCCGGCGGTTATTCCCCAAGATATGTTGGTGAGAACGCTTAGACGGCTGAGGAGACGGGTTGATGTCAATACTGAAGTTGGGGTAGTTAGAGATATCCGCTTAAAGGAACTGCGGATATATACAGATTATGGCCGTTGCAGTCGTCCCTTGTTCATCGTGGAGAAACAAAGGCTTCTTATAAAAAGGAAGGATATTCAAGCATTACAACAGAGGGAAACCCCAGAAGACGGAGGCTGGCATGATCTAGTGGCAAAGGGATTCATAGAATACATTGATACAGAAGAAGAGGAGACTACTATGATTTCCATGACTATTAATGATCTCGTTTCTGCTAGACTCAATCCAGAGGAGGCTTATTCTGAAACTTATACCCACTGTGAAATTCACCCGTCACTGATTTTGGGCGTTTGTGCGTCAATTATACCATTTCCAGACCATAACCAATCCCCTCGTAATACGTATCAGTCAGCAATGGGTAAGCAGGCCATGGGTATTTATGTCACCAACTACCAATTTCGGATGGATACGTTGGCTTATGTGCTGTACTACCCTCAGAAGCCTCTTGTTACTACTCGAGCCATGGAGCACCTTCACTTCAGGCAGCTTCCTGCTGGCATTAATGCCATTGTTGCCATTGCCTGCTATTCTGGATATAATCAAGAAGATTCGGTTATTATGAACCAGTCGTCAATAGATCGTGGATTCTTTCGATCGCTTTTCTTCCGTTCTTATAGAGATGAGGAGAAGAAGATGGGGACACTTGTTAAGGAGGATTTCGGCCGTCCAGATAGAGCCAATACCATGGGGATGCGACATGGTTCTTATGATAAATTGGATGATGATGGTCTTGCACCTCCGGGTACAAGAGTTTCGGGGGAAGATGTAGTTATCGGCAAAACTACTCCCATTGCTCAGGATGAAGCTCAGGGTCCTGCTGCGCGTTACACCAGGCGTGATCATAGTACGAGCTTGCGCCACAGTGAAACCGGGATGGTGGATCAGGTTTTACTGACAACAAATGCGGATGGGTTGAGGTTTGTTAAAGTAAGGGTGAGATCAGTTAGGATACCACAGATTGGGGACAAGTTTAGCAGTAGGCACGGACAGAAGGGAACAGTTGGCATGACATATACGCAAGAAGACATGCCATGGACCATGGAAGGGATCACACCTGACATTATTGTGAATCCCCATGCTATTCCCTCTCGAATGACAATTGGACAGCTCATTGAGTGTATCATGGGTAAGGTTGCAGCTCATATGGGGAAGGAAGGGGATGCTACTCCTTTTACAGATGTCACGGTGGACAACATCAGCAAGGCTCTTCATAAATGTGGGTACCAAATGCGTGGGTTCGAGACCATGTACAATGGTCACACAGGGCGCCGCCTAACATCTATGATATTCCTGGGTCCCACATACTACCAAAGACTGAAGCACATGGTTGATGACAAGATCCATTCGCGTGGACGGGGCCCCGTTCAGATCCTTACAAGACAGCCCGCTGAGGGACGGTCGCGTGATGGTGGGCTCCGGTTTGGTGAGATGGAAAGGGACTGCATGATTGCACATGGTGCCGCTCACTTTCTCAAAGAAAGGTTGTTCGATCAAAGTGACGCATATAGGATTCACGTATGTGAGCGTTGTGGGTTGATAGCTATTGCAAACCTAAAGAAGAATTCTTTCGAGTGCAGAGGTTGCAAGAACAAAACCGACATTGTTCAGGTTCACATT
>20893 gi|357454399|ref|XP_003597480.1| DNA topoisomerase 6 subunit B [Medicago truncatula]
GAATTTGTAAATTTAGGGAAATCTTATGCTGAGCGTCTAATTGGGGAAATGGGTCCAGATTTTAGCACAAAAATGCCTGTTAAGTCGCTGACGTCTCAGCAAATAGTTCGCATCCATCAGTTGTTTCGTCAAGCAAAGTTTGACGACCCTAGTGGTGATTGCCTTAGTCCTGCTGGGGAATACAATCTTCGTCTTGGAATTATAAAGGAGCTGCACCCAGATATGGTTGCGACTTACTCAGGAAGTGCTCAAGTTTTTGAAGGCCATCCATTCATCGTGGAAGGAAAAGATGTTAAACAAGGTTTGAACATTTTCCGGTTTGCAAACCGTATTCCCCTTCTATTCGAGCAAGGAGCTGATGTCGTCACCAGGTCTGCCCTGAAGAGAATCAATTGGAATAGTTACAAGATTAACCAGACACAAGACAAGATTGGTGTCTTTGTGAGCATTGTAAGCACAAAAATCCCCTTTAAAGGGACTGGAAAGGAATATATTGGTGATGATGTAAAAGAGATAGCATCTGCTGTCAAGACTTCTATTCAGCAGTGCTGTGTCCAGCTAAAAGCCAAAATAGTTAGGAAAATTCAGGCTCGAGAGCAACAGGAGAGAAAACGAAATTTGAGCAAGTACATTCCAGACGCAACA
>1023 gi|255551511|ref|XP_002516801.1| glutamine synthetase plant,putative [Ricinus communis]
ATGGCACAAATTTTAGCTCCTTCCCCACAATGGCAGATGAGAATTCCGAAGAACTCAACAAATGCAAGTCTAATGACATCAAAAATGTGGGGCTCCGTCTTGTTGAAACAGAACAAGAAGGCAACGACTAAAACCTCTGCCAAATTTAGGGCGTTTGCCATATATTCCGAGAACAACGCAATAAACAGAATGGAAGATCTGCTAAATATGGACGTAACACCTTACACTGATAAGATCATTGCCGAGTATATATGGATTGGAGGATCCGGCATTGATTTGCGTAGTAAATCAAGGACGATCTCAAAGCCAGTTAAACACCCCTCTGAGCTTCCAAAGTGGAACTACGATGGATCCAGTACTGGACAAGCACCAGGAGAAGATAGTGAAGTAATTCTATACCCTCAAGCAATATTCAAGGACCCTTTTCGCGGTGGTAACAACATCTTGGTAATTTGTGACACCTACACACCAGCAGGCAAACCAATCCCCACAAATAAACGCTACAAGGCTGCGGAAATTTTCAGTAAAAAGAAGGTTATAGATGAAATCCCCTGGTATGGCATTGAGCAAGAGTACACCTTACTCCAACCAAACGTAAAATGGCCCTTGGGATGGCCTGTTGGAGGCTATCCTGGTCCTCAGGGTCCTTATTACTGTGCTGCTGGGGCTGATAAGTCATTTGGGCGTGACATATCAGATGCTCATTATAAGGCTTGCTTGTATGCTGGAATCAACATTAGTGGCACCAATGGAGAAGTTATGCCTGGCCAGTGGGAATTTCAAGTAGGTCCTAGTGTGGGAATTGAAGCCGCAGATCATGTCTGGTGTGCTAGATACATCCTTGAGAGAATTACCGAACAAGCTGGCGTTGTTCTCACACTCGATCCCAAACCAATTGAGGGCGACTGGAATGGTGCAGGATGCCACACGAATTACAGTACAAAGAGTATGAGAGAGGATGGTGGCTTTGAAGTAATTAAGAAGGCAATTCTGAATCTTTCGCTTCGTCACAAAGATCACATCAGTGCTTATGGAGAAGGAAATGAAAGGAGGTTGACGGGAAAGCATGAAACTGCTGATATCAACACATTCTCATGGGGAGTTGCTAATCGTGGTTGCTCAATACGTGTGGGCCGTGAAACTGAGAAGCAAGGCAAAGGTTACTTGGAAGATCGGCGGCCAGCTTCAAACATGGACCCTTACATAGTGACTGGATTACTCGCCGAAACCACCTTACTATGGGAGCCAACGCTCGAGGCTGAAGCACTTGCTGCTCAGAAACTGGCAATGAAGGTC
>10254 gi|225432320|ref|XP_002276207.1| PREDICTED: isoleucyl-tRNAsynthetase-like [Vitis vinifera] Erica
CTGTTGCGGTGAATCCTAAGCTTCAATATGCTGTCGTTGAGGTACATGAACTCTTGGGAGATATTTCAACAACGCCTGGACATGGAAAGAACAGGCTCAGCAATGTTTTGAAGGAGCAGAAGAAGCCTTTCTTTATCATAGCATCAGACCTTTTGTCAACATTAGAAGAAAAATGGGGTGCAAAGCTTGTTGTGAAGAAAACACTACTAGGTTCAGATCTTGAAAACTACAAGTATGTTCATCCAATAGATAGCAGAGAATGTCCGGTTGTCCTGGGGGGTGACTATATTACAACAGAGTCTGGAACGGGACTAGTCCATACAGCTCCAGGTCACGGGCAGGAAGATTATGTGACTGGCTTGAAATATGGTTTGCCCCTACTCTCCCCTGTGGATGATGTTGGAAAGTTTACTGAAGAAGCTGGAAGGTTTAGTGGGCTTGATGTACTTGGGGATGGTAATGTTGCTGTAATTGAGTATTTGGATCAATGCACATCACTTATCATGGTAGAACCATATAAACACAAGTATCCATATGATTGGCGAACGAAGAAGCCTACGATTTTTCGGGCAACTGAGCAATGGTTTGCGTCCGTAGAAGGATTTAAGGAGGCTGCAATGGACGCAATAAGCAAAGTAAAGTGGGTTCCATCTCAGGCCGAAAACAGAATTTCTGCAATGACTTCTAGCCGCTCTGACTGGTGTATTTCACGGCAAAGAACATGGGGCGTCCCTATTCCAGTCTTTTATCACTTGGAATCAAGAGAACCTCTCCTGAATGAAGAGACTGTTGACCATATTAAGTCTATAATTTCTCAGAAGGGTAGTGACGCCTGGTGGTACATGAGCGTGGAGGATTTACTTCCTGATGTTTATCGTCATAAAGCACCGGAGTACGGAAAGGGAACTGATACAATGGATGTTTGGTTTGATTCAGGCTCTTCTTGGGCTGCTGTGTTGGCGAAAAGAAGCAGACTTAGTTTTCCTGCAGATTTATATCTTGAAGGTACAGATCAACATCGCGGGTGGTTCCAGAGTTCTTTATTAACAAGTATTGCTACAAAAGGGAAGGCTCCATATTCTGGTGTGATAACGCATGGATTTGTACTCGATGAGAGAGGTTTAAAGATGAGCAAATCTTTGGGGAATGTTGTAGATCCAGCTACTGTGATTGGAGGGGGGAATAAACCAGGGGAAGCACCTTCCTATGGAGCTGATGTCCTGAGGCTCTGGGTTTCAAGTGTGGATTATACCGGCGATGTGATGATTGGCTCTCAAGTTCTTCGTCAGATGTCTGACATATACAGGAAGCTGCGAGGAACATTGAGATTTCTTTTGGCAAATCTTCACGATTGGGAGGCTGATAATGCTGTTCCTTATAGCGATCTTCCCGTGATTGATCAGCATGCTCTATTTCAACTTGAAAATGTAGTAAAGAACATTAACGAAAGCTATGAAAATTATCAGTTCTCCAAAATATTCCAGACCATTCAACGGTTTGTGATTGTTGATCTATCAAATTTTTACTTTGATGCTGCCAAAGATCGACTTTATGTCGGGGGCTCTACAAGTTTTACAAGGAGAAGTTGTCAAACAGTTCTTGCTGCACATCTGCTTTCCATTGCAAGGGTAATTGCTCCAATACTACCTCATTTGGCCGAGGATGTTTGGCAGCATCTTCCTTTCCAGTATACTACTGAAGATGGTTCTATTCCCAAATTTGTTTTTGAATCAAGATGGCCAGCATTAAATGAAAGATGGCTTGCTTTCCCTGACGAAGAAATTAACTTTTGGGAAAATATTCTTGAGCTGCGAACTGAGGTGAATAAAGTCCTGGAGGTTGCTCGTACTGAGAAGTTGATTGGTTCAAGTTTGGAAGCAAAGGTCTATCTTCACACCTTGGATGACAGCCTCGCTGCAAGATTGAATGAAATGAGTGCAGCCGAAAATGATGCTGACACATTGCACCGGATATTCATAACATCTCAGGTTCAGATCCTTTCATCTTTGGAGAGTGTACAAACCGGGGACATTCCATACCGTGGAGAGTACATCATTCAAGGAAAGAAGAAAATCTGGATTGGAGTGTCCCATGCAGAGGGCTCAAAATGTGAAAGATGCTGGAATTACTCTCTTCAAGTTGGTTCCTTTTCGGAGCACCCCACCCTTTGCACCCGCTGTCACAACGTTGTTGGTAATCAACCAATTCCAGCTTTGGCAGCAGTTAGT
>1033 gi|255563544|ref|XP_002522774.1| E3 ubiquitin protein ligaseupl2, putative [Ricinus communis] Erica
CTTGAGAAGGGAGGACTTGTTGGTCTCTTTAGTCTTCCAAGAAGTTGCTTCTTTCCTGGATATGACACGCTGGCATCTGCCATAATACGGCATTTACTTGAGGATCCTCAGACACTGCAAACAGCTATGGAACTGGAGATACGGCAAACTCTTACTGGAAATCGTCATGCTGGTCGTGTTTCCCCACGGTCATTTTTGACATCAATGGCTCCTGTCATCTCAAGGGATCCAGGGGTTTTTCTCAAAGCTGCAACTGCTGTTTGTCAGTTGGAGTCATCAGGGGGGAGGACTATTGTGGTGTTATCAAAGGAAAGGGACAAGGACAAATCTAAGGCCTCTGGTGTTGAAATTGCAGCATCTTCTAATGAATGTGTAAAGATTCCTGAAAGTAACACCCATGATGCCCCTGGTAAGTATCCCAAAGGCCACAAAAAGATTCCTGCAAATCTTACTCAGGTAATTGATCAGCTTCTTGAAATTCTATGGAAATATCCTTCGCCTAAGCATGACGAGGACTGTGGTAATTATTCTACTGCTATGGAGGTGGATGAAGCTGTTTCAAAGGTAAAGGGTAAATCAAAGGTTGAGGAGACAAAGAAGGTTGAGACGGACCAATCAGAGAGATCTGCAGCACTAGCTAAGGTGACTTTCGTTCTGAAACTGTTGAGTGACATTCTTCTGATGTATGTCCATGCGGTTGGGGTTATACTGAGACGGGATTCAGAATTATGCCAATTGCGGGGATTTAACCATGTAGAAAGTCCTGGACCTGGTGGCATACTGCATCATATTTTGCATCGGCTTCTTCCACTGTCGACAGACAAAAATGGTGGGCCTGATGAATGGAGAAGCAAGTTGTCTGAAAAAGCCTCATGGTTTCTGGTAGTTTTGTGTGGTCGTTCTAGTGAAGGACGTAGGAGAGTAATCATTGAACTTGTGAAAGCTTTATCTTCATTTACAAAGTCGGAGAGCAGTTCTTCGAAGAGCAGCCTGTTTCCTCATAAAAGGGTTGTTGCTTTTGCTGACCTGGTATATTCTATTTTGTCCAAAAACTCATCCTCCGGCAACTTACCTGGTTCTGGGTGCTCACCTGACATTGCAAAAAGTATGATAGATGGTGGAATGGTCCAGTCTCTTACCAGCATTCTTCAGGTGATTGATTTGGACCATCCTGAGGCTCCTAAACTCGTAAATCTTATAGTTAAGGCTTTGGAAAGCCTAACACGTGCTGCTAATGCTAGTGAGCAAGTGTTCCGATCTGATGCTCTTTCCAAGAAAAAAACTGCTGTTTCCAATGGTAGGTCCAACGATCAAGCAGTTACACTGGCAGCAGTTGAGACTGGGGAGCCCAATCTGAGTAGGAGTAGTCAACAGGAAGTTAATGATCCTGAAGATGTGCCGCAACAACATATGGGAATCTCTCAGAATCAGGGAGACAATGATGACAACCAAAATGGGTCAACGGAGCAGGATATGAGAATTGACCTGGAAGAGACTGGGATTGCTAATCCACCTATGGATCTTGGGATTGATTTCATGCGTGAAGAAATTGAGGAAGGTGACGTGGTAAACAATAGAAACCAGATTGAGATGACTTTTCGGGTTGAGCACAGGGCGGATGATGATATGGGGGATGAAGATGATGATATTGGTGATGACGGTGATGATGATGAGGATGATGATGATGGGGAGGACGAGGACGAGGATATAGCGCCAGATGGTACTGGTCTGATGTCTCTAGCTGATACAGATGTAGAAGACCATGATGATGCTGGTTTGAGGGATGAATACAATGATGATATGGTTGATGAAGAAGAGGATGATGATTTTCATGAAAACCGTATGATAGAGGTAAGATGGAGGGAAGCCCTTGATGGGTTAGATCATTTGCAAGTGCTAGGGCAACCTGGAGCTACAAGTGGTCTCATTGATGTTTCCGCTGAACCCTTTGAAGGGGTGAATGTGGATGACCTTTTCGGTCTTCGTAGGCCTTTGGGCTTTGAACGCCACCGCCAGACAAGTAGGACTTCCTTCGAGCAGTCTGTTGCAGAAGGAAACAGTCTTCAACACCCTCTCCTTTTGAGGCCATCCCCTTCTGGGGACCTTGTTTCATCCAGGGAAGTGGAACCCTCAGCTGGAAGCTTTGATGTATCTCAGTTCTTCATGTTTGATGCCCCTGTTCTTCCCTATGACCATGTACCAGCTAGTCTGTTTGGTGACCAGTTGGGTCGTGCGGCACCACCACCCTCGGCTGATTTTTCTGTGGGTCTGGAGTCTTTGCGTTTGCCAACCAGAAGAGGACCAGGTGATGGTAGATGGACTGACGATGGTCAACCACAAGCAGGTGGTCTAGCTGCAAGTATTGCACAGGCAATGGAGGAACAGTTTACATCTCAATTACGCAGTATTGCTCCTGACAACAGTTCGTCTGAAAGGCTGTTACGAAATGCAGAGTCAGGTGTTCTTGCAAATGATAGTACAGGTGGTCAGCAGACTGGAGGTCAGCATCATNNTCATCATGAAACTGATCAGATGGTTGAAAGTGTTGCCCATCAAGAAGAAAGCAATCCCCAGGTTGTTGAAGCCAATGAATGCCTGCAGGAACGTGAACCTATGTTGAGTGACGTGGTCATTGGTAACGATCCTTTGGATGGACATGATAGCATGGAAATTGGCGAAGGAAATGAAAGCCTCAATGGACAGGATTTGGGCCGTGAGGGATCTTCAGCAACAGATAGCCAGTCTAGTACTCATGCATTGCTAACCTCTGGCTTTGAGATTTCTAACCCAGGTGATTGTCTTGATTCTCCGGGCAATGGAGGTTTGGATGTTGATATGAACAATGAGGTCATGGAAGGCAATCAAGTTGAGCAACTCCCCTTACCTTCTCAGGTTGGGGTGGATGAACCCTTGTCAGGGCAGAACTCTCTGGTTGCTCAAGATGCTGTTCAGACTGATCAAACAAGTTTGAATAACGAGGCTCCAAATGCGAATGGTATCGATCCAACCTTCTTAGAGGCACTTCCCGAAGATCTCAGGGCAGAAGTACTAGCTTCCCAGCAAGCTCAATCTGCACCAAATCCAACTTATGCCCCACCTTCAGCTGAAGATATTGATCCAGAGTTTTTAGCTGCACTTCCTCCGGAAATTCAAGCAGAAGTTTTGGCCCAACAACGAGCACAGAGGGTAGCACAGCTTGCTGAAGGACAACCGGTTGAGATGGACAATGCTTCAATCATAGCTACTCTTCCTGCCGATTTACGTGAAGAGGTTCTTTTAACTAGCTCAGAGGCAGTTTTGTCAGCATTGCCTTCTACATTACTTGCTGAAGCACAAATGCTCAGGGACAGAGCAATGAGTCATTATCAGGCTCGCAGCCTTTTTGGAAGTAGCCACAGACTTAACACTCGGAGGAATGGTTTAGGGTTTGACAGACATACAGTGATGGACAGAGGTGTTGGTGTTACAGTAGGCCGAAGGGCATTTTCTGCTCTTGCAGATAGCTTGAAGTTGAAGGAAATTGAAGGGGAGCCGCTTTTGGATGCACATGCTTTGAAAGCATTGATCCGACTCCTAAGATTGGCGCAGCCTCTTGGGAAAGGCCTTCTACAGAGGCTGTTGCTGAATCTTTGTGCGCACAGTGTTACAAGACCAACTCTGGTTCGGCTTCTACTTGACACAATCAAGCCTGAGACCGAAAGCCCTGTCAGTGGATTGACGACAGTTAATTCCCAGAGGCTTTATGGTTGTCAATCCAATGTGGTTTATGGACGATCTCAATTGGTGGATGGTCTTCCGCCCTTGGTGTTGCGCCGGGTACTTGAGATTTTGACATATCTGGCCACCAACCATTCTGCAGTTGCCAGCATCTTGTTCCACTTTGATGTCTCACTTGTTCCGGAGTATTCAAATCCAAACCATCCAGAAATTACAAAGGACAAAGGGAAGGAGAAAATTGAAGGAGAAGATTTATCAAACCTGTCACTCAGCATTCGGAGATTGGACATTCCTTTGATATTGTTCCTTAGATTGTTAAGTCAGCCACTTTTCATACGCAGCAGTGCTCATCTTGAGCAGGTCATGGGTCTGATTCAAGTTGTAGTCTGCACCGCAGCATCAAAGTTGGAATGTCAACTCCAATCTGAACAGGCAGCAGCCATTCCCCAGGATATATCTCCTGATGAAGCTACAGGTGGTGTTAAGAAAGATATGCCGTTGTCTGAAGTGGAATCTACTCAAGATGATAAAATTGCCGGGGCTGAGTCTTCCACATCAGATAAGAAGAGAGGCGCTGATAAATTGAATATCTTCTTGTTGCACAATGTTTGCAGCCTTCTTGGCCATGAGGGGCTTTCTGACAAAGTCTACACACTTGCTGGAGAGGTACTAATGAAGTTGGCCTCTGTTGCTGCCCCCCATCGAAAGTTCTTTATTTCAGAGCTTTCAGAGCTGGCTCACAGTTCGAGCAATTCAGCCGTCAGCGAGCTCATTACATTGAGGAATACACACATGCTAGGTTTGAGTGCTGGGTCTATGGCCGGCCATGCAATTCTTCGCGTGCTTCAGACACTTAGTTCTCTTACTTCACCTAATGTTGATGGCAATAAGATGGAAGGTGATGGAGAAGCGGAAGAG
>10556 gi|359484534|ref|XP_002283565.2| PREDICTED: probable glutamatecarboxypeptidase 2-like isoform 1 [Vitis vinifera]
GCCATAGCCAGCTCACTCTCCTTCCTCTTCTTTTCACCCCCTCCAAAATCTTCCTACCACAACCTCTTCATCTCACTATCAGATAATGCCTCCATCTCAAACCACCTCTACACCCTCACCCGCCGACCCCATGTCGCCGGCTCCCAAGCGAACGCGGAAGCCGCAGCCTATGTCCTCTCCACTCTCACTTCCTCCAACATCCAATCCCACATCACATCCTACGAAGTCCTCCTCGCCTATCCTATCTCCCGTTCCTTGACACTAACACCCCCTGCTCCGGATCCTCCAACCACGTTTGATCTTCACCAGGAGATCTACGAGGGGGACCCGTACGCTGATGTGGCCAATCAAGTTTTACCCACGTTCCACGCGTACGCCAAGTCGGGTACCGTATCAGGACCCGTGGTGTATGCGAATTACGGACGCGTGGAAGACTATGTGACATTGGAGAAAATGGGAGTGAACATTTCAGGAAGTATTGTACTAGCAAGGTACGGAGAGATATACAGAGGGGACATTGTGGAGAACGCTTATGATGCAGGTGCTGTGGGGGTGGTAATATATACGGATAGGAAGGACTACGGTGGTGGTGGAGGTGGCGCCGCCAAGTGGTTTCCAGATGACAAGTGGATGCCGCCGAGCGGGGTCCAGGTGGGGTCGGTGTATGGTGGGGCTGGTGATCCAACCACGCCCGGTTGGCCTAGTTCTGGGGCCTGTGAGAGGTTATCGGATCATGAGGTGGAAAATAGAGAGGATGTCCCGCAGATACCTTCGTTGCCTGTGTCTTGGGCAGATGGTGATGCAATCATGAGATCTATGGGCGGACAAGTGGCGAACGACGATTGGCAGGGTGGTGTAGATGCCCCAGTTTACAGGGTTGGACCAGGTCCTGGAATTCTACAACTTAGTTTTACTGGGAAGCAAGTAATAAGCACAATCCAGAATGTTATTGGTGTTATTGAAGGAGCAGAAGAACCTGACAGGTTTGTCATTCTGGGAAACCATCGGGATGCATGGACATTTGGAGCTGTTGATCCCAACAGTGGAACTGCAGCCCTGCTTGAGCTAGCAGAAAGGCTAGGGAAGCTGCAGAAAACAGGATGGAAACCTCGTCGAACACTCGTCTTTTGCAATTGGGATGCTGAGGAGTATGGCCTGATAGGATCAACGGAATGGGTTGAAGAGAACAGAGAAATGCTAGCTTCAAGGGCTATTGCTTACCTGAACGTTGATTCTGCGGTATATGGAGCAGGTTTCTACGCCTCCGCAACTCCGCAGCTTGATGAACTAATAAAACAAGCATCTCAACAGGTTCAAGACCCAGATAACTCATCACAATCAATCTACGAATCCTGGATTGGCTCAAGCAACAATACTGTGATTGGAAGGTTAGGAGGTGGAGGGTCAGATTACGCAGCATTTGGTGTACCATCAGCTGATATATCTTTTGGCAATGGTTACCCCGTCTACCACTCAATGTATGATGACTTCATCTGGATGAAGAAATTTGGCGACCCTATGTTTCAGAGGCATGTAGCAGTGGCAAGCATGTGGGGACTAGTAGCTCTTCGACTTGCAGATGAGGAATTTTTACCTTTTAATTACCTCTCTTATGCACATGAGCTTCAGAGAAGTGCAGAAGAGTTAAACGATCAAGTATCTGACAAGGGCATAACCCTTATTCCCTTGTTGAAGTCAATTGAGGAGCTCAAAAAGGCAGCCAGCAATATAAATAACCAAAGAAAGGAAATGGAAGAAAAGAAAGGTTGGGCATCATTGAGGAAAAAGGACCATTGGAAAGTGAGAGAGCTGAATGATAGATTGATGATGGCAGAGCGAGCATTCACAGATAGAGATGGACTCTCTGGAAGGCCATGGTATAAGCATTTGATTTATGCGCCATCAAAGCACGACGATTATGGATCTACACACTTCCCTGGGATTGCTGATGCAATTGAAAAGGCTAAGAGTCTTAACACAGCAGAGTCATGGCATTTTGTACAGCACGAACTTTGGAGAGTCTCAAGAGCTGTCACACATGCATCACTAGTCCTCAATGGAGAATTGACA
>10677 gi|255570334|ref|XP_002526126.1| Ran GTPase binding protein,putative [Ricinus communis] Erica
TTAGTTGAATCCTTAGCATTTTGTAGTGTTGATTTTGTTGCATGTGGCGAGTTTCACACTTGTGCTGTTACGATGGCTGGAGAACTTTACACATGGGGAGATGGAACACACAATGCTGGGATTCTTGGTCATGGTACTGATTTGAGTCACTGGATACCGAAACGAATATCTGGGCCACTTGAGGGACTTCAAATTGCCATGGTAAGTTGCGGTCCATGGCACACAGCCTTGGTAACATCAATGGGTCAGCTGTTTACATTCGGTGATGGAACTTTTGGTGTGTTGGGACATGGAGAGAGAGAGAGTGTTTCATATCCAAGAGAGGTGGATTCTCTGTCAGGCTTAAGGACTATAGCAGTTGCATGTGGGGTGTGGCATACTGCTGCCATTGTGGAGGTTATTGTTACCCAGTCTAGTGCTAGTGTTGCGTCTGGTAAACTCTTTACATGGGGGGATGGTGATAAAAGTCGCCTTGGCCATGGAGACAAGGAACCTCGGCTTGAACCTACTTGTGTCTCAGCACTCATTGATTACAATTTTCACAAAATTGCATGTGGGCATAGCTTAACTGTTGGCTTGACTACATCAGGGCATGTTTTTGCAATGGGAAGTACTGTGTATGGACAGCTAGGCAATCCCCAATCTGATGGGAAGGTACCCTGCATAGTGGAAGATAATCTTATTGGGGAATCTGTCCAAGAGATTGCATGCGGTGCATATCATATGGCAGTTTTGACATCCAGGAATGAGGTCTATACGTGGGGTAAGGGAGCTAATGGGAGGCTGGGCCATGGAGATATAGAAGACCGGAAAACACCAACTTTGGTTGAAGCATTGAAGGATAGACATGTTAAATTCATTGCTTGTGGTTCAAACTACACCTCAGCAATATGTCTTCACAGATGGGTTTCTGGTACTGAGCAATCTCAGTGCTCAGCTTGTAGACAAGCTTTTGGGTTTACGCGGAAAAGGCACAACTGCTACAACTGTGGACTTGTGCACTGCCATTCGTGTAGTTCTAGAAAATCACTAAGAGCAGCCCTTGCTCCTAATCCAAGCAAGCCATATCGTGTCTGTGATTCTTGTTATGCCAAACTAAGTAAGGTGGCAGAAGTGGCTACCTTTAACAAGAAGAATGTTATACCACGTCTTTCAGGTGAAAATAAGGACAGGATTGACAAGCCCGAGATAAGATTTTCAAAGTCGGGTATGCCCTCCAATGTTGATTTAATTAAACAGTTGGATAACAAAGCAGCCAAACAAGGAAAGAAAGCTGATAATTTGTCATTAGGTCGTCCCTCACAAGCACCATCTTTATTACAACTGAAAGATGTGGTTATGTCTACTGCTCTTGATCTACGTCGAACTGTTCCCAAACCAGGTCTCACGCCATCTGGTGTTAATTCTAGATCCGTGTCACCTTTCTCTAGGAAACCTAGCCCGCCACGTTCTGCTACACCTATTCCTACGACTGCTGGACTTTCCTTCTCAAAAAGCTCTGATAGTTTGAAGAAAACAAATGAACTTTTGAATCAAGAAGTCCACAAATTACATCTGCAGATTGAGAGTCTCCAACGTCACTGTGAAGTCCAAGAATTAGAACTTCAAAAATCAGTGAAGAAAGCTCAGGAAGCGATGGCACTAGCTGCAGAAGAATCGGCTAAGTCAAAAGCTGCAAAAGATGCAATTAAGTCACTTATGGCACAGCTCAAAGATATGGCTGGAAGGGAGGAGGATGATGGTGATAGCACGAGAGCGTTTCACATAGGGAAAAGCTTGGAGCCAAATGGAATTCACTACCCTGATTCAAATGGAGTGTGTTATTCTGATTCTATTGATGATCTTCACTTGGCCGCCTCCACTGGAATTGACCACCCTGCTACAACAAACAGAATGAAAAGCCCTGGAAGCAAGAGTCCTAGGTACAAAACTCACGGTGGTAGTGGCAGGCATGACCATCCAGATGGTAGACTTCCGAATGGTAATGGAGTGGTTATTCTGTCGGATGCTCCTGACGGCACAGAGTCTGGACCTATCCAAGATGGTTACAGCATGAGATCTAGGAATTCAGCATTGGTTGGTAGTGCTGCTGAATGGATTGAACAGTATGAGCCTGGTGTGTACATAACCCTTGTGGCTCTCCGGGATGGAACTAGAGATCTTAAAAGAGTGCGCTTCAGTCGGAGAAGGTTTGGTGAGCACCAAGCAGAGACATGGTGGTCAGAGAACCGTGAAAAGGTTTATGATAGGTATAATGTCCGTGGGTCAGACAAGGCATCAGTATCTGGCCAGACTGCTCGCCGATCAGAGGGAAGTGGTGTATCACCCTCTTCACAA
>11250 gi|225450071|ref|XP_002274296.1| PREDICTED: protein OBERON4-like [Vitis vinifera] Erica
GATGAGGATTCGAGTCTGAGCCGGTCTTCATCTCACCGGAGCTTTCATTACAAGTCTGAAAACGGAAGGAAGGGCTTATCGTCGTCGTCCTCTTCTCGATACGAACGGATAGATGACGATCGTGAGAGTTCACGACCACCGGTAAGGAAGCGCTCGGATTACGATCCAGAAAGTTATGATAGGAGAATGAACTACGATCGGTATAGGGATGGCGGTGAAAGGGGAGTTCTCAGCTCTTCACCACGTAGTGGATATGGTAGCGACAGAATCCATAGATCCGAAAGCTTTTCTGCAACGAGGAGAGAATTCCCAAAGGGGTTTAGGTCGGAGAGGGATCGGTCACGGCGAGCTGATAGTGTTTCATCATGGAAGAGATTTGGATTAGGGAAGGATGCTGATGAAAGTACCAGAACTGGTGCTGATTCAGTTAGAGGGACTAAGGATTTATCATCAGAGAACAAAGGGAATTCAAGGTCGCCACAAGGGCTGAGGGAAGCTAAGTCGCCGACTTGGTCCAGGGACTCTGGAAGTGAGCAATCGAAGAGTGTTGAAGTGAAGAAGGGCGAGTATTTATCGGCAGAAGGTGGTAGCAGTAGTGAAATGGAAGAAGGGGAGCTTGAACCTGAACCTAGACCTAATCCAGCTCAACCTGCAGCAAAAGAAAAGTGCGCTGTTGGGGAGTACCCTGGTCAGAAGCAGCTTGACAATAAGCATCAGTGTGATGATAAAACTCTGGAGGGCAGAGCTAGATCTGAGTCAGAAATGGTCCAAATGGAGCTACACAAAGATGGTGCTCGTGAGAAAAAACAAGAGGTTGAGCCATGCAAAATTGCTAAAGATCTGGTTAAAGAAGTTGGTCAGTCATCCAATGGACCCAGTAATTTAGTTGAAGGGCCTCATTGCAACGAGGATGGAGCTGGAACCACACCGCACAGTGAAGGTAGCAAGAAGGAAGAGAGCTCAAAGAAAAATAACAATGCTGAGGATGAAAGTAGCAAAGATACTTTTGGTCAGAAGTCAATGCCTGTAGAAGAGAAGAGCGTAGAGGACAGGGGCATATATGTTGAAGTCAAGGAGGGGGGTGTTGCTTTGCCCGAGTCAAATAAGGACTCATCTGAGGGCTGCAGAATCCCTGAGACTGATTTATCGATTTTTCGGGATGGCATAACCCAGAATTTCAAGGACAAAGGGAAAAGGGTGGCAGTTTCCACGTCTAATGATGGAGAACAAGGAGAGAGGTTTGAGAGAGATGATGATCTTGAAGGACCAAGTACCAGGGGCTTGGAGTTGTTTTTCAGGGATCCTGTCAAGCAGCCAGATACAGATGCATCTGGTCGTAATAAGCCTGAAGATGAAAAACTGGGACTGGAATCACTTGATCTTTCTCTCAGCTTGCCAAATGTTCTTCTTCCGATTAATTCTCACAATACAGTTCACGGTCCTGGTTCTCCAAGTCATGCGATGAGTGCTCAATCCTTCCCTAGCACATTCGTTTCGATGTCAGATGGATTTACTGCCTCAATGTCCTTTTCTGGTTCCCAACTTTTTACACACAATCCAAGTTGCTCCCTTACACATAATTCGGTCGACTATGAGAAGTCAGTTGGCAGTAAGCCCTTATTTCAGGGAGTGGATTGGAATGTTCAGCCACTGGATGACCAAAAGCACAAAGAACTTCCGATGCATTCAAGGTTGGAATCAAACGGAAATGGCTTTTATCATCAATCGCAAGCATCACAAAGTCTCCCAAATGGTCAAGGTGTGCGAGGACAGTTGAGAGTTGCAGAAGGAAGCTCTACAATACCCTTTGGACTCGATCATCAAGTGAGTTTGCATAGACAGCTGTCAGGAGTACAGTCAAGGCATCAGATTGATGGAAAAGCCCCTTCAAATAGTGTTAGGTCTCACGGAAATGGATCCGAACACAGCAGAGACAAAAGGCGGGTAATGAAAGAGAGAGACAGCGGTACTTCAAATAGGAGCAGTAGCCAAAATGTGAAAGAACTGGCAGGGGGGCCTGAGTTTGTTGAGCACATCATCACCATGATAGTTTCCGAACCAGTGCTTCTGATGGCTAAGAAATGCAGTGAAATGACAGGACAAGTTATGGTATGTATAAAAGATAGCGTTCGTGATATCATTTTGAATGTTGGCAAAAGGTGGCAACTATCTGCCTTTCAGAAAGCACTGCAAAATAGGTCGGACATTACCTTGGAAATGTTGCTGAAATCAAATCGAGTTCAGATGGAAATATTGGTGGCTTTGAAGACTGGTCTTCAAGAATTTCTTCAGAGAAACGATATTTCAGCTTCTGACTTAGCAGAGATATTTCTGAATTTGAGATGCAGAAATCTCTCTTGTCGAAGTATTCTCCCTGTGGATGAATGTGATTGTAAAGTCTGCGCGAAGAATGGCTTCTGTAGCAATTGCATGTGTCTGGTTTGTTCAAAGTTTGACATGGCTTCTAACACATGTAGTTGGGTTGGATGTGACGTGTGCCTCCATTGGTGCCACGCAGATTGTGCTTTGCGGGGATCTTACATCAGAAATGGGCGTAGTGCTTCTGGGCCCCATGGTTCAACTGAGATGCAATTCCATTGTGTTGCCTGTGATCACCCATCTGAGATGTTCGGCTTTGTGAAGGAAGTTTTCCAGAGTTTTGCAAAGGAGTGGACTGTTGAAACTCTTTCCAAGGAACTTGAGTATGTGAGAAGAATTTTTTCCGCTAGTGAGGACATGAGGGGTAAACGGCTGCACGACATTGCTGTTATGATGCTGTCAAAATTGGCAAACAACTGTGATCTTCGAGAGGTTTAGCACCTGATTATGAGTGTCATTACTGAAAGTGATTCCTTCAAGTCTGGCGGCAACACTCCACTTCTGTCAGGAAAGGAGGTGTCCAAGAAGAATCAAGAAGGTAGTAATGGCATTGCCGGGTCTAGCCAAGAAGCCATATGGTTTAAACAGATTTACTCGGAAAAAGCACCAAAATTGGAGAGATCTTCCAGTTTACTTCCCACCTTTAGTTCCGATCAGGAAAACAAACACACAAGCGACTCAGATTCACGAAGGAGTGCTCAAAAGGGACCTGTTTTCGATGAATTGGAAAGTATTGTGAGAATCAAGCATGCCGAAGCTGGAATGTTCCAAACACGTGCCGATGATGCAAGAAGAGAAGCTGAAGGCCTGAAACGAATTGCAATGGCCAAGAACGAAAAGATCGAAGATGAGTATACTAGTAGAATTGCAAAGTTGCGTTTGTCTGAAGCTGAGGAAATGCGGAAACAAAAAGTCGAAGAGCTCCAGGTTTTGGAAAGAGCTCATCGGGAGTATTTCAATATGAAGACGAGGATGGAAGCAGATATTAAAGATCTGTTGTCCAAAATGGAAGCTACAAAACGGAATCTCTCCATG
>11366 gi|359488809|ref|XP_002272929.2| PREDICTED: uncharacterizedprotein LOC100264483 [Vitis vinifera] Erica
GAGCTTCAAGAAACTTCTATCATTGCGTCTCAGTTCCCGATACAGGAACATGAAAATGCAGACAATGCAAATATACATGTAGAGAAGTCTGATGTAGAAGTTGAAGCACCCGAAATTCCTGACTCTCAGACTGAAGATCAGGCTGTCAAAGAGATTCACGAGACAGGTACAAGCCTGAATGTGATTGAAGGTGGTACAAAGGAAATTGTAAACCAGATAAGAGAAGTTCCTGAAGGGTTATTGGAACCCACAAATCAACATGCTGACGCGGCTAGAGATGATGAAATTACCCCTGGTCAGACTCCCCAAGCTGAGAAAACAGAAGAGCAACTTCAGGTGCCCGCCTCTGGCTTGCTTTCCGAGGAACAGGAGAGTGAAACTACAACCGGAATTGGAAAGGGGAGCACGAATGAAGACGCTATGGAAGAGGCAAAGATGCGCCAAGCTGGTCAACAGTTTCCAGCGCAGAAGAATTGGATGCTGAGAGCTCGAAAGACAACTCCGTCATCACAGAGATGTCTAGAGACACTGATGAGCCTCTAAAGGCCCTTGTCATTAGTTCAGACACTGGAAGCCTACAAACAACTGATATATCTGATGCTCGCCAACAGGAGCTTGACGAAACTTCCAGCGTGGTGTCTCAATTTCCCGTGGATGAACATGAGAAATCAGAGAACATAAGGGCAAATGTAGACAAGTCAGACACATACGATGTTGAAGAAAAAGAATTAGAAATTCCTGGTGCAGTACCTAGGCCCACAGATCAACAAGCCCAAGACATTCAGGAGACAGGTACAAGCCTACCTGTGGGAGAGGTTCATACAACTGAAATTGCACATCAAGCTAGAGAAGTCCCAGAAGCATTTTCCAAAGCCATAAACCAAGGTGTTGAAGCAGTAAGTGGGGATGAGATAATTGCACCTGTGGCAACAAGGGAAGTAACAAGCTTGGAGGAACTTCAGCTGAAACAGTACCCGGAGGCCCTTGATACACATTCAATTGCTGAGAATCCAGACGCAATCAAAACAGTTGGTGTTAGTCAACAGGATGCAGAATTTGAGAACATGAAGCTTGAAGAGACCTGTTCCATGGTGTCTCATCCACCAATATATGTACATGAGGAAGAAGACAGGGAAAATGTAGCTCCAGAGAAGTCACAGGCAAATTATGTTGAAGTTGAAGAAACAGAAATTCCAGAGACAGTGCTGAAGTCTGAAGATCAGGCTGACAAAGAGATCCATGAGATAGGTACAAGCCTGAATGTTGCAGACTCTGGTACAAATGAAATTGAAAAACCGAACAGCGAAGTTCCTGAAGCATTATCTTATGCCATGAATCAAGGTGTTGACATAGCAAGGAATGATGAAATTACCTCCAGTCATATTCTCCAAGATGAGAAGCTGGAAGATCAACTTGAAGCACCATCCTCTGGCTTGCTTTCCGAGGAACAGGAGAACGAAACTACTACCACAGACAAAAAGGGGGTTGCTGATAGAGATGATATAGAAGGGACAAAGATTCTCCAAGCTGAGGTTAGAGAGGAACTTGAGACTACCGGTGAAGGCAAGGGAATTGGAAATCAAATTCAAGCAGAGGAGAAAAGACCTCAGGATTGGTCAACAGTTCCCAGTGCAGAAGAATTGGACACCGAGAGCTCTACAGACAATGCCATGATCACAAAGATGTCCACAGAAGAGGTACTCGAGACCAACCATGACAGCCATGACACTGATGAGCAGTTAAGGGCCCTTGATAGGCTACAAACAACTCAAACACTTGATGCTAGCCAACAGGAGCTTGAAGAAACCTCCAGTATGGTGTCTCAGCTTCCAGTACACATATATGAGAGAGCAGACAATGAAAGTGTAACTGAAGAGAAGTCAGATGCATACGATGTTGAAGTCAAAGAAATTGATTTACCTGGTGTAGTACCTGAGTCCAATGATCAGAGCGTCAAAGAAATTCATGAGGTAGGTACAAGTGTCGAGGAGACTCAAACAGAAGAAATGGAAACACAAACGAGAGAAGTTTGTGAAGCTTTGCCTGAAGACGTAAATCAAGGTGGAGAAACAGTTAGTGGGGATGAAATCGTTGCACCTTCAGAGGCAACAAAAGTAACAAGCTTGGGAGAACTCCAGCTAAATGATGAGCACGTGGAGGCCCCTGATACAGTCAAAACAGGTGATGCTAGTCAACAGTATGCAGAATTTGACAGCATGAAGTCCGAAGAAACTTCTATCATGGTGTCTCAGCTTCCAATACACGAACGTGAGAAACAGGAGAGTGCAAACATACCTGTTGAGAAATCAGATGCAAAAGATGTTGAAGTTGAACAATCCGAAATTCCTGACACAGTGCCCGAGTCTGAAGACCAGGCTGTCAAAGAGATTCATGAGACAGGTACAAGCTTGACTGCGGGAGGGGCTGAAACAAATGAAATTGAAAAGCAAATCAGAGGAGTTCCTGAAGCTTTGTCAGAACCCATTAATCCATGTTTTGACACATCCAGAGATGATGAAATGGCCCCTGTTCAAACTCTCCAAGCTGCCAACTTCTGTAACGAGAAGATAGAAGAGGAACTTCAGGTGCCATCCTCTGCCTTGCTTTCCAAGGAAGAGGAT
>11424 gi|359474855|ref|XP_002277504.2| PREDICTED: translocase ofchloroplast 120, chloroplastic-like [Vitis vinifera]
ATTCTGATGGAAAATGGGGTTGGGATTGACTTAGGAGAGAAGGTTATTGAAAATGAGGTTTTGGAATCGAGAGTCGAGGAAAGGGATGTGGTTGGGTCTGACGAGTCTAGGGAATCAGAAGGGGACGAAGTTTTTGAGGAGGCGATTTCCGCTGAGACTCCAAGAGTTTTTCCAGAGGTTATTGGGGTCAACCAGGATTATTGTGTTGGCGACGTTGGGCATGTGGATGGTTCTGTAGAGGTTGACGAGGACGTGAGTGTGGGAAATGACGTTGAGAAGTTTGAAGAGGCAATTGGCGGTCCTGTTGTGGTTGGTAATCATGAGGAGGAGCTCCCTGTTGTTGAACACAAGATAGAAGGTTTTGCCGGTGGAGAGTCTGTTGATGAGGCAACAGAGGGGGAAATCAATGATGTGGAAAGTGAGAAGGAGAAACTTCTAGCGGGTGAATTGAATTGCACCAAGAATGATTTGTCAACGAGTGCCGGAGAGGGTGAGTTGGAGGAGGTATCTGGTATTTCTGCTGCCGGTGAAATGGAGGATTTTAAAGATGGCTCTCAGGAAGATCAGAAATCTGGTGTAGTTGCTGATGGATTACTGGTTGATGACAACACTGAAGCAGGGGATGCCCAAAGTTTGGCGGGAAATAGCCCTAATTCTCAGCGGCAGGTGGAATCCATTGAACCCGTTTTGCATCCAGCTGAAATGATTGAAGAGGTGAAAGAAACCTCCGGTCTGTTGGAGGTTGAATCCATTGGAGAGGGTTTGTGTCGAGATGAGTCGACTGAGGGGGTGAAAGAAACTCCGGCTTTATTGGACACTGGCCATCATGATGACAAGAGTTGGGAAAATAAAGATGCTCCCGACCTTCAAGAAGTAAATGGGAATTTGATTAGCCTGGATGCGGAAAACAAAGGTGACAAAAGTGGGGAACTCAAGGATTCAGCTAGCTTGGGCTTAGAAAATCAGGATGATGGGCAAGAATTGCAACATCTGTCAGCTACAGAAGATTCAGTTCACCATGTAACAAATGGGAAAAAACCTGAAGATAAGCTTTTTACTTCTGTTGAGGAAAGGACATTTACCCCAGAGCTTGAAAAGTTGTCCAAATCAGGTAATGCTGCTTTGCACGATGATGAGAAGATTCAAACTTCTCCATTCGATATGGGGGCAAAAGAAATAGAGGGTTCTCAACTCCAGCCTATAGATAATCTTGTTGAAACTTCCAATGCTGTGCCCAAGGAGCCTCACATTGAAGGAGCTAAAGCTGAGGCGGTCAAGCAAAGTATTCAAGGGAATGGAGAAAGGAATGTTAAGCCTGCACCTGAAGTTTCTCCATCGGAGGTGAAGTCTGCAAATCCTACCCCCACACCTGCTCGTCCAGCTGGCCTTGGCCGTGTGGGCCCGCTGCTGGAACCTGCTCATCGAGTTGTGCAACAGCCTAGGGTGAATGGAACCTCATCTCAGATGCAAAACCAACTAACTGACGATCCTACAAATGGGGAAGCTGAGGAAAACGATGAGACCCGTGAAAAACTCCAGATGATACGGGTGAAATTCTTGCGTCTTGCTCATAGGCTTGGGCAGACTCCTCATAATGTAGTTGTGGCGCAAGTCTTATACAGATTAGGGCTAGCTGAACAGCTGAGAGGAAGAAATGGGGGGCGTGTCAATGCCTTTAGCTTCGACCGCGCCAGTGCAATGGCAGAGCAGCTTGAAACAGCTGGGCAGGAACCCCTCGACTTTTCTTGCACCATCATGGTTCTTGGAAAAAGCGGAATCGGTAAAAGTGCAACAATCAACTCCATTTTTGATGAGGTTAAGTTTGAGACTGATGCTTTTCAGATGGGTACAAAGAAGGTTCAGGATGTTGTGGGTACGGTCCAGGGGATCAAGGTCCGAGTTATAGACACACCGGGTCTTCTACCTTCCTGGTCAGACCAACGCCATAATGAGAAGATCCTCCAATCCGTTAAGCGGTTTATCAAGAAAACACCTCCAGATATTGTTTTGTATCTTGATAGATTGGATATGCAGAGCAGAGATTTTGGTGACATGCCTCTGTTGCGTACAATCACTGAGATATTTGGGCCTTCGATTTGGTTTAATGCGATTGTGGTTCTAACTCATGCAGCCTCGGCACCACCTGAGGGGCCAAATGGCACTGCTACAAGTTATGACATGTTTGTGACACAACGGTCTCATGTTGTTCAGCAAGCAATACGGCAGGCAGCTGGGGATATGCGGCTCATGAACCCTGTTTCTTTGGTAGAGAACCACTCAGCATGCAGAACAAACAGGGCTGGTCAGAGAGTACTACCAAATGGTCAGGTTTGGAAGCCCCACTTGCTGTTGCTCTCCTTCGCGTCGAAAATCTTGGCTGAAGCGAATACACTTCTAAAGTTGCAAGATAGTCCTCCTGGAAAACCTTCTGCAGCTCGAACAAAAGCACCTCCTTTACCTTTTCTTCTTTCATCGCTTCTCCAATCAAGGCCACAGCTGAAACTGCCAGAAGAACAATTTGGTGACGATGACACTTTGGATGATGATCTCGATGACTTATCAGATACAGATTATGAAGCAGAATACAACAAGTTGCCTTCGTTTAAACGATTGATAACGACCCAGCTGTCAAAGCTTACTAAAGCCCAGAAGAAAGCTTATTATGAAGAACTGGAGCTTAGGGAAAAGCTTTTGATGAAGAAACAGTTGAAGGATGAGAGGAAGCGGCGGAAGATGATGAAGAAAATGGCAGCTTCAGCTAAGGATTTGCCGAGTGATTACAGCGACGAGGTGGAAGAAGAAAGTGGTGGTGCAGCATCTGTTCCCGTTCCCATGCCGGATTTGGCCTTACCTGCTTCTTTCGATTCTGACAATCCAACTCATCGCTATCGCCATCTTGATTCTGCCAACCAGTGGGTTGTGAGACCTGTTCTAGATACTCATGGTTGGGATCATGACATTGGTTACGAAGGTGTCAATGTAGAGAAACTGTTTGTGGTTAAACAAGCGCTGCCTGTTTCTTTCTCTGGGCAGGTCACCAAGGATAAGAAGGATGCCAATCTGCAAATGGAAATTGCTAGTTCAATAAAGCATGGCGAGGGGAAAGCAACTTCTCTCGGTTTTGATATGCAAACTCTTGGAAAGGACATGGCTTATACTCTTCGCAGCGAGACACTGTTTAGCAATTATAGGCGAAATAAGGCATCTGCAGGCCTGTCGGCGACTCTATTGGGTGATGCCCTGACAGCAGGGGTAAAAGTTGAGGACAAACTGATTGTGAATAAACGGATCCGTTTGGTTATGTCTGGAGGTGCCATGACTGGTCGTGGTGATGTTGCTTATGGTGGCTGTTTGGAAGCCACTTTGAGAGATAAAGATCATCCTCTGGGTCGTTCACTATCAACTCTTGGGCTTTCTGTCATGGATTGGCACGGAGATCTTGCTATTGGAGGAAATGTGCATTCCCAGATTCCTGTTGGACAGTTTACAAATTTGATTGCTCGTGCTAATTTGAATAACAGGGGTTCCGGACAAATCAGTATCCGCTTGAATAGCTCAGAGCAGCTTCAAATAGCTTTAGTTGGCCTCATTCCTCTACTCAGAAAGTTATTAGGTTATCATCAACAGTTGGAGTTTGGACAA
>11697 gi|225435313|ref|XP_002285136.1| PREDICTED: protein disulfideisomerase-like 1-4 isoform 1 [Vitis vinifera]
ATGACGAGTCGACTCATTCTCGCACTCGCCCTCTCAATTTCAGCTCTCCTCCTCCTCACCGCTCCCTCTCCCTCTCTCTCCAAACACACCACCTCCGCCGCCGCCGACGACGACGAGTTCCTCACCTTCCTCGAGTCCGATCAAGACGACGCCGCACCACCCCACTCAGATCCCCAATTCTCAGACGAAGAGAACGACGTCGACGACGACGATGACATCGAGAACTACGACGACTTCGAAGTTCCCTCAGGGCTGGACCACGACCACGACGAGGAGGAGTACTCGCGGTCGCCGGAGATCGACGAGAAGGACGTCGTCGTTTTGGGGGAGAGGAACTTCAGCGAGTTCGTGGAGGGGAATAGGTTCGTGATGGTGGAGTTTTACGCGCCGTGGTGCGGACATTGTCAGGCCCTAGCGCCGGAGTACGCGGCGGCGGCGACGGAGCTGAAGGGAGAGGCGGTGGCGCTGGCGAAGGTGGACGCGACGGAGGAGAGTGAGCTGGCGGAGGAGTACGAAGTCCAGGGGTTTCCTACCGTGTATTTCTTCGTCGATGGTGAACACAAGCCCTACACTGGCCAAAGGACCAAAGAAGCTTTAGTAACTTGGATAAAGAAGAAAATCGGACCTGGTGTCTCCAACATAACAACAGCAGATGAGGCTGAGCATGTATTGACTTCTGAGAATAAAGCTGTTTTGGGCTTCCTTGAATCTTTGGTGGGTCCTGAGAGTGAGGAGCTTGCTGCTGCTTCCAAACTAGAGGATGGTGTCAACTTTTACCAAACTACGACTCCTGAGGTTGCGAAGCTCTTCCACTTGGATCCTGATGCTAAACGCCCGGCTTTGGTCATGGTAAAGAGGGAGGATGAGAAACTTAGCCATTTTGATGGTCAGTTTGTTAAGTCCGCAATAGCTGAATTTGTGTCTTCCAACAAGCTTCCATTGGTGACCACTTTTACCAGAGAAAGTGCCTCTGTGATATTTGAAAGTCCTATTAAAAAACAGATATTGCTCTTTGCCACTTCAAATGATTCAGAGAAGGTTGTTCCTACATTTCAAGAAGCTGCAAAAAACTTTAAGGGCAAGCTTATCTTTGTCTACGTGGAAATGGACAATGAAGATGTGGGCAGACCTGTGGCAGATTATTTCGGTGTCACTGGGGACTCCCCAAAAATTATTGGATATTCAGGGAATGATGATTCTAAGAAGTACATACTTGATGGGGAGGAGACTCTAGATAATATTAAGGCGTTTGGGCAGGATTTCTTTCAAGACAAGCTTAAGCCTTTTTATAAGTCCGATCCAGTTCCTGAGACTAATGACGGGGATGTGAAAATAGTAGTTGGGAATAACTTTGATGAAATTGTTTTGGATGAATCGAAAGATGTTCTTCTTGAGATCTATGCACCATGGTGCGGGCATTGCCAAGCTTTGGAGCCGACTTACAACAAGCTTGCCAAACATTTGCGCAGCATTGAATCTCTTATAATTGCCAAAATGGACGGTACCACAAACGAACACCCGAGGGCAAAGGCTGATGGGTTCCCCACGCTTCTCTTCTTCCCAGCAGGAAACAAAAGCTCTGATCCAATAACTGTCGATGCTGATCGTACTGTACTTGCATTCTACAAATTCATAAAGAACCACGCGTCGGTCCCTTTCAAGCTCGAAAAACCTGTTTCAACCACAAAACCAGAGAGCTCTGATGGCAAAGAAAGCAGCGAGGGCAGCGCCAACAATGTGAAGGATGAATTA
>12183 gi|225457939|ref|XP_002273785.1| PREDICTED: endoplasminhomolog [Vitis vinifera]
ATGAGGAAGTGGACGATCCCTTCCGTGCTGTTCCTCGTGTGCCTCCTCTTTCTGCTTCCGGATCAAGGTAGGAAGTTACATGCGAATGCAGAAGGTGATTCAGATGACCTGGTAAATCCACCAAAGGTTGAGGACAAGATTGGTGCTGTTCCAAATGGTTTATCTACTGACTCTGAAGTCGCCAAGAGGGAAGCTGAGTCAATCTCAAAGAAATCCCTCCGTGGTAATGCGGAGAAGTTTGAGTTCCAGGCTGAGGTGTCTCGGCTTATGGACATCATTATCAACTCACTTTACAGCAATAAAGATATATTCTTGAGGGAGTTAATCTCCAATGCCTCTGATGCGCTGGATAAGATTAGGTTCCTGTCACTCACAGATAAGGAGATTTTGGGTGAAGGTGATGATGCTAAGCTTGAAATTCAGATTAAATTAGACAAAGCAAACAAGATTCTATCCATTCGTGATAGAGGTATAGGTATGACAAAGGAGGAATTGATCAAGAACTTGGGTACCATAGCTAAGTCTGGAACTTCAGCTTTCGTTGAGAAAATGCAGGCAAGTGGAGACTTTAATCTCATTGGCCAGTTTGGTGTTGGATTCTACTCGGTCTATCTTGTCGCTGACTATGTTGAAGTCATTAGCAAAAATAACGATGATAAACAGTATGTTTGGGAATCAAAGGCTGATGGTGCATTTGCAGTTTCTGAGGATACATGGAACGAACCACTTGGGCGTGGAACTGAAATCAGATTGCATCTCAGAGAGGAAGCTGGGGAATATTTGGAGGAGAGCAAACTGAAGGAATTGGTGAAGAGGTACTCTGAGTTCATCAACTTTCCTATAAACCTCTGGGCAAGCAAAGAGGTTGATGTGGAGGTTCCTGCAGATGAAGATGAGTCAAGTGATGAAGAGGAAACAACTGAAACCTCTGAGGAAGAAAAAGAAGATGAAGAGAAAGAGGAAGATGAAGAAGGGGAGAAAAAACCAAAGACAAAGAAAGTGAAGGAAACAACTTATGAGTGGGAGCTTTTGAATGACGTGAAAGCTATATGGTTACGGAATCCAAAGGAGGTGACAGATGAAGAGTACACGAAATTCTACCATTCTTTAGCAAAGGACTTCGGCGATGAGAAACCCATGGCATGGAGTCACTTTAATGCTGAAGGTGATGTTGAGTTTAAGGCTGTAATATTTGTTCCTCCTAAGGCTCCTCATGATTTATACGAAAGCTACTATAACGCGAACAAATCAAATTTGAAGTTGTATGTCAGACGTGTGTTCATCTCAGATGAATTTGATGAGCTTTTACCCAAGTACCTAAACTTCTTGAAGGGTCTTGTTGATTCTGACACCTTACCACTAAATGTATCTCGAGAAATGCTTCAACAACATAGCAGCTTGAAAACAATCAAGAAGAAACTCATTCGAAAGGCCCTTGATATGATTCGCAAGATTGCCGAGGAAGATCCTGAGGAATCCAATGACAAGAAAGATGTTGAAGAATCGAGTGAAGAAGATGAGAAGAAAGGTCAATATACGAAGTTCTGGAATGAGTTTGGAAAATCCATTAAACTTGGCATAATTGAGGATGCAGCCAACAGAAACCGCTTGGCGAAACTTCTCAGATTCGAGAGTACGAGGTCTGGAGGCAAATTAACTTCCCTAGAACAGTACATCTCAAGAATGAAATCAGGGCAGAAGGACATATTCTACATTACAGGAACCAGCAAGGAGCAGTTGGAGAAGTCTCCATTCCTGGAGAGGCTTACCAAGAAAAATTATGAGGTTATTTTCTTCACGGATCCCGTGGACGAGTACCTGATGCAATACTTGATGGATTACGAAGACAGGAAATTCCAGAACGTGTCGAAGGAGGGCCTGAAACTTGGCAAGGACTCAAAAGACAAGGAATTGAAGGAGTCATTCAAGGACTTGACCAAATGGTGGAAGACTACCCTTGCCAGTGAGAATGTGGATGATGTGAAGATAAGCAACCGTTTGGCTGACACCCCTTGTGTAGTTGTGACATCAAAGTATGGCTGGAGTGCTAATATGGAAAGGATCATGCAATCGCAAACTTTATCAGATGCCAACAAGCAAGCATACATGAAAGGCAAGAGGGTGCTTGAAATCAATCCAAGGCATCCAATTGTCAAGGAGCTCCGGGAAAGAGTAGTAAAGGATGCTGAGGACTCAAGCGTGAAGCAAACAGCGCAACTCATCTACCAAACAGCGCTGATGGAAAGCGGCTTCCTCCAAAACGATCCCAAGGACTTTGCCGCCCGTATCTATGACTCGGTTAAGAGAAGCCTAAGCATAAGCCCTGACGCTGCAGTTGAGGAGGAAGATTATTCCGAAGAAGTCGAGATCGAGTCAGAGAAGAAGGACGAAACATCTAGTTCCAAGCCTGAAGCTGATGAAGACACAGAAGAAACCTCTGATTTCAAGGATGAGCTG
>12184 gi|225457939|ref|XP_002273785.1| PREDICTED: endoplasminhomolog [Vitis vinifera]
ATGAGGAAGTGGACGATCCCTTCCGTGCTGTTCCTCGTGTGCCTCCTCTTTCTGCTTCCGGATCAAGGTAGGAAGTTACATGCGAATGCAGAAGGTGATTCAGATGACCTGGTAAATCCACCAAAGGTTGAGGACAAGATTGGTGCTGTTCCAAATGGTTTATCTACTGACTCTGAAGTCGCCAAGAGGGAAGCTGAGTCAATCTCAAAGAAATCCCTCCGTGGTAATGCGGAGAAGTTTGAGTTCCAGGCTGAGGTGTCTCGGCTTATGGACATCATTATCAACTCACTTTACAGCAATAAAGATATATTCTTGAGGGAGTTAATCTCCAATGCCTCTGATGCGCTGGATAAGATTAGGTTCCTGTCACTCACAGATAAGGAGATTTTGGGTGAAGGTGATGATGCTAAGCTTGAAATTCAGATTAAATTAGACAAAGCAAACAAGATTCTATCCATTCGTGATAGAGGTATAGGTATGACAAAGGAGGAATTGATCAAGAACTTGGGTACCATAGCTAAGTCTGGAACTTCAGCTTTCGTTGAGAAAATGCAGGCAAGTGGAGACTTTAATCTCATTGGCCAGTTTGGTGTTGGATTCTACTCGGTCTATCTTGTCGCTGACTATGTTGAAGTCATTAGCAAAAATAACGATGATAAACAGTATGTTTGGGAATCAAAGGCTGATGGTGCATTTGCAGTTTCTGAGGATACATGGAACGAACCACTTGGGCGTGGAACTGAAATCAGATTGCATCTCAGAGAGGAAGCTGGGGAATATTTGGAGGAGAGCAAACTGAAGGAATTGGTGAAGAGGTACTCTGAGTTCATCAACTTTCCTATAAACCTCTGGGCAAGCAAAGAGGTTGATGTGGAGGTTCCTGCAGATGAAGATGAGTCAAGTGATGAAGAGGAAACAACTGAAACCTCTGAGGAAGAAAAAGAAGATGAAGAGAAAGAGGAAGATGAAGAAGGGGAGAAAAAACCAAAGACAAAGAAAGTGAAGGAAACAACTTATGAGTGGGAGCTTTTGAATGACGTGAAAGCTATATGGTTACGGAATCCAAAGGAGGTGACAGATGAAGAGTACACGAAATTCTACCATTCTTTAGCAAAGGACTTCGGCGATGAGAAACCCATGGCATGGAGTCACTTTAATGCTGAAGGTGATGTTGAGTTTAAGGCTGTAATATTTGTTCCTCCTAAGGCTCCTCATGATTTATACGAAAGCTACTATAACGCGAACAAATCAAATTTGAAGTTGTATGTCAGACGTGTGTTCATCTCAGATGAATTTGATGAGCTTTTACCCAAGTACCTAAACTTCTTGAAGGGTCTTGTTGATTCTGACACCTTACCACTAAATGTATCTCGAGAAATGCTTCAACAACATAGCAGCTTGAAAACAATCAAGAAGAAACTCATTCGAAAGGCCCTTGATATGATTCGCAAGATTGCCGAGGAAGATCCTGAGGAATCCAATGACAAGAAAGATGTTGAAGAATCGAGTGAAGAAGATGAGAAGAAAGGTCAATATACGAAGTTCTGGAATGAGTTTGGAAAATCCATTAAACTTGGCATAATTGAGGATGCAGCCAACAGAAACCGCTTGGCGAAACTTCTCAGATTCGAGAGTACGAGGTCTGGAGGCAAATTAACTTCCCTAGAACAGTACATCTCAAGAATGAAATCAGGGCAGAAGGACATATTCTACATTACAGGAACCAGCAAGGAGCAGTTGGAGAAGTCTCCATTCCTGGAGAGGCTTACCAAGAAAAATTATGAGGTTATTTTCTTCACGGATCCCGTGGACGAGTACCTGATGCAATACTTGATGGATTACGAAGACAGGAAATTCCAGAACGTGTCGAAGGAGGGCCTGAAACTTGGCAAGGACTCAAAAGACAAGGAATTGAAGGAGTCATTCAAGGACTTGACCAAATGGTGGAAGACTACCCTTGCCAGTGAGAATGTGGATGATGTGAAGATAAGCAACCGTTTGGCTGACACCCCTTGTGTAGTTGTGACATCAAAGTATGGCTGGAGTGCTAATATGGAAAGGATCATGCAATCGCAAACTTTATCAGATGCCAACAAGCAAGCATACATGAAAGGCAAGAGGGTGCTTGAAATCAATCCAAGGCATCCAATTATCAAGGAGCTCCGGGAAAGAGTAGTTAAGGATGCTGAGGACTCGAGCGTGAAGCAAACAGCACAACTCATCTACCAAACAGCTCTGATGGAAAGCGGCTTCATCCAAAACGATCCCAAGGACTTTGCCGCCCGTATCTATGACTCGGTTAAGAGAAGCCTAAGCATAAGCCCTGACGCTGCAGTTGAGGAGGAAGATTATTCCGAAGAAGTCGAGATCGAGTCAGAGAAGAAGGACGAAACATCTAGTTCCAAGCCTGAAGCTGATGAAGACACAGAAGAAACCTCTGATTTCAAGGATGAGCTG
>12303 gi|225457763|ref|XP_002278177.1| PREDICTED: uncharacterizedprotein LOC100267803 [Vitis vinifera] Erica
ATGAGTGGGAGTGGCAGAAAACGTAAATCTCTATGGGATCGCATAGGAGAGCCTCAGCTTCCAGCTGAAATCAGCGAAAAGGATTCTTGGCGTGAGAAAGAAAGCTATTCCAACCTCCATGTTGGTCATGGTCCAAAGTGGTCTGACTTGGAAGACGACAATGCATTCAGGACCAAAGATTTTTCTGGGCGGCCAGCTTGGGAACTGTCAAAAGGAAGCGGTAACCAGAAGGATGACAGGAGAGACGTAGATGATTTTCCTGAAACAAGAAAGCCTTGGGATGGGGATAAAAGCTATCATGGATCTTCGGCCTTTGATAGATTGCAACCACAAAACCGCAGCCATTCTCCTGAAAATAGTAGGAACGTGTCATCCAGGTACAGAAGGAGCAGCAGGAGCATGAGCAGGAGCAGGGACAGGGGCAGGGGCAGGAGTAGGAGCCCTAGCCGAGGAAGGGGCAGGAGTAGGGACAGAGACTGGGACAGGGGTAGGGACAGGGGTAGGAGCAGAAGCAGAAGCAGGAGCAGGAGTAGGAGCCCCCTTGGTAATTACAGACAAGAATCCTACAGATGGACTGACAGAAGTAGAAATGGGTTGTCTCAACCATGTAGAGACTTTGCTTCTGGTAATTGCAGGAGAGGCAGTGAATGCAAGTTCCTTCATCAGGATAACCTCAATCACAAGGATGGGGGGCGATTTGAGAGTGAAAAATCTGAAAGATGGAGAAGTACACAGGAACGGGGAGGAAATGGTTATGATGGAGGGAAGGACGAGCCCAGGAGGAGCAGTGGTAAATCTACAGTGCTTTGTAATGATTTCATGAGAGGTAGGTGCAGTAGGGGATCATCATGCAGATTTTCCCACGATGATGATGCTACGGGTTACAATAGTGAAAGAAGCAAAAGAGATTCTTCATTTGATCACGAGTACAAGCGGCAACCACGTACGAATGGCAATACACCTTCCAAGTTTGGCAATACGCCTTGCAAGTTTTTTATGATGGGGAACTGCAATAGAGACAACTGCAGGTTTTCTCATGATGGTGCAGGGCGAGACTTTTTTGAAGGAAAGTCACAGGATGATGGTAGGGGTAAAGTTTGTGACGACACGAACAAATCATGGAATGGTCCAAAATGGGGCGAAGGAACTGCTGTCTCAGACGTTTCGCAGTCTGTTGGTTGGAGTAATTCTAGAAACGAGGCTTTTGCTGTTACAAATGATGTTGATGAAATGAGCAAACCGTGGAATGGTCTAAAATGGGGCGAACCAACTGTTGTCTCAGACTTTGTTGGGGGAATGTTGGAAAAGAGACTTGATCCAGCATCGGCTGAGAAACGGACTGATGATAGAAGGTACCATAGTTTCGAAGACGAGAACAAAAAATGGAGTGGTCCCAAATGGGGTGATGCAACTGGTGTCTCAGAGATCGAGAGGTCTACTGGCTGGGGTAACAGTAGTGGTGACGATATGAATTTAGCTGATCCGGCTAATGCTGAGAAACACATTGATGCTCTCCATGGCTTGCAATCTAAAACTCCATATCAAGTATCAAAAGATGTTCGTGAGCTAAATATAGGGCAAGAAGCTTCAGGTAGGCCCCATCCTACTACATTCGTGCATTCAGTTTTTCCTGAAGATTCTCTTATTCAGCAGCATCACCATCCTTATGGGGACGATAATGCAGTAATCGATGATTTTAATTCACATGGGATGGACTTCTATGCAAGTTCTTTGAATCCTGCTTTTGTGTCTGGACAGTACAATAATAGACAAACGGATAGTTTGACAAGTGCAGGTGTACTTAATCACAGTCGGCACTTGGTCTCTACGAACCCCTCCAGTGGACTTGATATCGATTTGAATGGACCGGTGCAACAGAACTACTCCCCTTCCAATCTGCAAAGTCAGTCACAGAGTCAACATGCGGAATCTGTCCAGAAAATAGTGAACTCCACCATGCCTCCAAATATTGTCAACAATGAGCAGGTTGGGCAAATTCCACCATCTCTAATGCAGATAGTTGGGAATGGGCCACTTCCTCAACTATATGCAGTGGCGCAAAACCTCCCAAACTCCATAGAATCTGTGCCTTCACTTCCCCAAGATACTCGACCCTATCCAGCTTCAATATCTCAAACTCAATGTAATCCCAGTGCTGATAGCATTGAGGCCACCAAGAATGATTCCACACAGAACAGTGAAATGTTCTTGAAATATTCATCTCCGCATGCTGCTGTTGGGTTTGATTCCGTTAAACCCCAGAGGAATGAATTTCCTGAGGATAACACTCATCGAAGTCCACAGTTGAAACAGCAGAAGCCAGTTGCAGATTCAGTATCAATAGCTGAGAATCTGAAGCAAGAGCTGGAGAACACGCATCCAGGGAATGCGGAAGCAAATCCTAAGATGTTAGATGGCAATACTGAGAAGGATGAAAAGGCAATGCGGCTGTTCAAAATCTCGCTCGTGGAGTTTGTCAAGGAGATTTTGAAACCCAAATGGAAGGAAGGTCAGATGAGCAGGGAAGTTCACAAAAACATTGTTAAGAAGGTGGTTGATAAAGTGATCAGTACCATTCAAGGTGCTAATATTCCGAAGACGCAAGATAAAATCGATCAATATCTAACGTTTTCTAAGCCCAAGCTTACCAAACTTGTAGAGGCATACACGGAGAGATTTTGTAAG
>1235 gi|225432051|ref|XP_002280268.1| PREDICTED:beta-glucosidase-like SFR2, chloroplastic-like [Vitis vinifera] Erica
GTGGCACTGTTCGTAGCGGCGACCAAGATCGCCGGCATCCTAGTCACGGTCACCGTCGCAGCCAACGCCGTCTCTTTCTCCTTTTACCGCCGTAAGAACCTCCGCCCCTTCCGTTCTCCCATCGACGAGTCCTCCGACATCCTCGCCTCCTTCAACGTCTCTCCCTCCTCCGAAGATGAAAAGGAGTTCTTCTTTGGATTAGCAACTGCTCCAGCACATGTCGAAGACAGGCTTCATGATGCTTGGCTCGAGTTTGCAGAAGACAGCCCTTGTGATAATTCAGAATCGCCTTTGGAGCATAACCAGCAACCAGCAGATGCAATAATGGGCTCTGCTTCTGCTGATGGTGGAACTCAGCAAGCTTCATTGCCCCTGAAAGATGGTAAAACGGGAGTGAAAAGAAAGAAGCCTATGAAGATAGCTATGGAGGCAATGATCAGGGGATTTGAGAAATATACAGAAGAGGAAGAGCATGCGCCACCTGAAGAATGTCATCATAAAGTAGCTGCCTGGCACAACGTCCCACACCCGGAGGAGAGGCTAAGGTTTTGGTCTGATCCTGATACAGAATTGCAACTGGCTAAAGCCACTGGTGTTCGTGTCTTCCGAATGGGTGTAGATTGGACAAGGATCATGCCAGAGGAACCAATCAATGGGAGTACCGAAGCTGTCAATTATGCCGCATTGGAACGATATAAATGGATTATCAGTAGGGTTCACGCTTATGGTATGAAGGTGATGCTGACCCTGTTCCATCATTCACTTCCACCTTGGGCTGGAGAGTACGGAGGATGGAAGCTGGAGAAAACTGTGGACTATTTCATGGATTTTACAAGGCTTGTTGTGGATGGTGTCTCAGATATTGTAGACTATTGGATAACATTTAATGAGCCTCATGTCTTTTGTATGCTTACTTATTGTGCTGGTGCTTGGCCCGGTGGTAATCCCGATATGCTGGAAGTTGCTACTTCTGCTCTACCTACTGGTGTTTTCCATCAAGCCATGCACTGGATAGCAGTAGCCCACTCAAAGGCCTTTGATTATATCCATGAGAAAAGCACCTCATCGAATTCAATCGTTGGAGTAGCACACCATGTCTCCTTTATGCGGCCATATGGTCTCTTTGATGTTCCTGCCGTTACACTGGCTAACTCTTTGACTCTCTTTCCATGTTTGGATAGTATTGCTGGCAAGTTGGATTATATTGGAATAAACTATTATGGACAGGAAGTCGTGTGTGGTGCTGGACTGAAGCTAGTAGAGACTGATGAGTTCAGTGAATCTGGACGTGGATTATATCCAGATGGCTTGTACCGCATGCTACTTCAGTTCCATGAAAGATACAAACATCTGAATGTGCCTTTTATCATTACTGAAAATGGTGTTTCTGATGAGACAGATTTGATCAGAAAACCATACTTGTTGGAGCATTTACTTGCAATTTATGCGGCCATGATCATGGGTGTACCTGTGCTTGGGTACCTGTTTTGGACTATTTCTGATAACTGGGAGTGGGCTGACGGCTATGGTCCCAAGTTTGGGCTTGTAGCAGTTGATCGTGCCAATAATCTTGCACGGATACCTCGTCCTTCGTATCATTTGTTTTCCAAAGTGGCAATGACTGGTAAGGTTACACGTGAAGACAGGAAACAAGCATGGAATGAACTCCAGAGAGCTGCTAAAGAGAGAAAAACAAGACCATTTTATAGAGCAGCTAATAAACACGGTTTAATGTATGCAGGAGGCCTTGACGAACCTATAAAGCGGCCTTACAAAGATCGTGATTGGCGATTTGGACACTATGAGATGGAAGGTCTGCAGGACCCATTGAGTCGCTTGTCACGATGTATCCTCCAACCTTTCTCCCTTGGAAGGAGAGCAAAACCTCAAACAGAGGATGACGAGTTGTTGCTTCAGCCTCTTGCATTAAAT
>12504 gi|356564581|ref|XP_003550530.1| PREDICTED: importin subunitalpha-1-like [Glycine max]
ATGTCGCTAAGGCCAAGCGCGAGAACCGAGGTTCGCCGCAACAAGTACAAGGTCGCCGTCGATGTGGAGGAGGGCCGGAGGAGGAGGGAGGACAACATGGTCGAGATCCGAAAGAGTAAGAGAGAAGAGAGCTTGCTTAAGAAGCGTCGCGAGGGCCTTCAACAGGGCCCCTTATTCGGTAGTACTGCCAACAACATCATTAGCACCGTTGAGAAAAAGCTGGAGAGTCTACCTTCCATGGTTGCTGGTGTTTGGTCAAGTGATAACAATTTGCAGCTGGAGGCTACTACACAATTTCGTAAATTGCTTTCAATAGAGCGAAGCCCACCAATTGAAGAAGTTATACAGTCTGGTGTTGTTCCTCGCTTTGTAGAATTTCTTGTGAGGGAGGATTTCCCACCGCTTCAGTTTGAGGCTGCTTGGGCGTTGACAAATGTTGCTTCTGGTACCTCGGAAAATACCAAGGTGGTTATTGACCATGGAGCGGTCCCCATTTTTGTCAAGCTTCTGTCTTCTCCTAGTGATGATGTTCGTGAGCAGGCTGTGTGGGCACTAGGTAATGTTGCTGGTGACTCTCCTAGGTGTCGTGATCTTGTGCTCACCAGTGGAGCTTTGATTCCTTTGCTGGCGCAGTTGAACGAGCATGCCAAACTTTCAATGCTGAGAAATGCCACATGGACATTATCTAACTTTTGCAGGGGCAAGCCGCAGCCCCCATTTGAACAGACAAGGCCTGCTCTTCCTGCTCTCGAGCGACTTGTTCATTCAAATGATGAAGAAGTGCTTACAGATGCATGTTGGGCTCTTTCGTACCTATCTGATGGAACGAATGACAAAATCCAAGCTGTGATTGAGGCAGGTGTTTGTCAACGACTTGTTGACCTCCTCTTTCATCCATCCCCAACTGTGCTCATTCCAGCGCTTCGTACTGTGGGCAATATTGTCACGGGAGATGATATTCAGACTCAGTGCATGATTCAACATGGTGCACTTGCGTGCTTGCTGAGTTTGTTGACAAATAATCATAAGAAAAGCATCAAGAAAGAAGCATGCTGGACAATCTCAAACATTACTGCTGGAAACCGGGAACAGATACAGGCTGTCATCGAGGCTGGTTTAATAGCTCCTCTCGTCAATCTGCTCCAAACAGCTGAGTTTGATATAAAGAAAGAGGCTGCTTGGTCAATATCAAATGCTACTTCTGGTGGTACTCCTGAGCAAGTCAAGTACTTAGTCAGTCAAGGCTGTATAAAGCCTTTATGTGATCTCCTTGTATGCCCTGATCCAAGGATCATCATTGTCTGCCTAGAAGGGCTGGAAAATATCTTGAAGGTTGGGGAAGTTGAGAAGAACGTGGGAAGCACTGGAGATGTTAACTACTATGCCCAGTTGATAGATGAAGCTGATGGGTTGGAAAAGATAGAAAATCTCCAGAGTCACGACAACAATGAAATTTACGAGAAGACTGTCAAGATTCTCGAGACTTATTGGTTGGAGGAGGAGGATGAGACTTTACCTCCAGGTGATGGTGCTTCCCAGCCTGGCTTCAACTTTGGTGGAAGTGATGCTCAACTTCCATCTGGTGGATTCAGTTTCAGC
>12573 gi|356573400|ref|XP_003554849.1| PREDICTED: uncharacterizedprotein LOC100796021, partial [Glycine max] Erica
AATGGTCAAAGTGGAATACAGCAGTTAAGGCCTGGTTCAGAAAGTGTACATAACAGTACTTCTCCCTTACCTTCTCAGGTCAAGGGTAAAAAGAGGGATCGGGGCGAGCAAGCCTCTGATCCTGTCAAGCGAGAGCGTGTCTCCAGAGGAGATGATACAGATTGTGGTCAATTGAGTCCAGACAACATATTAAGGTCTGAGATTGCTAAAATAACTCACAATGGCGGGCTTGTAGATTTTGAAGGGGTTGAGAAATTTGTTCAACTAATGCAACCTGGAACTGCGGAAAGGAAACTTGTTGGTGTAATAACTGTTACAGACAATTTTGATTGCCTTGGGTGGTTTTTACAGCTTAGGGGTTTGCCAGTTCTGGATGAATGGCTACAGGAGGTTCACAAGGGAAAGATAGGTGATGTTAATAACCAAAAGGAAAGTGATGGATCTGTTGAAGAATTTCTTTTGGTTTCGCTTCGAGCATTAGATAAGCTGCTACAAACTTGTAATGTTGGCAAATCGGTGAATCAGTTGCGAAGTCATAAACACTCTGAGATTCAGAAGAAGGCTAGGAGCTTAGTTGACACATGGAAGAAACGCGTTGAAGCTGAAATGAATATTATTGATGCCAAGTCTGGGTCTAGTCGAGGTGGTTCATGGCCATCAAGGTCAGTGCTTTCCGAAGTTTCTCATTTGGGGAACAACCGGCGTAATGGAGGTACCTTTGGACCCACACAATCTTTTGCATGTAAAACACCATGTGATAAGCTTGGTTCTACTAGCTCAACAAAATCAGCTGCATCAGTTATTTCTTCTGGAGGTAGCGGAAAGGAATTGAATTCCACTGCTTTGGTTGGTGGTGGATCCTCAGATGTGCCTCTAGCAACAATTAAGGAGGAGAAAAGCAGCAGTTCCAGTCACTCTCAGAACAATAGCCAATCTAGCTCTAGTGATCGTGGGCGGAGTTCTACTGCTGGTTCAGTGAATTTAAGTAAGATGTCAGGTGGTGTTTCTCGCCTTCGGAAGTCAAACGTTGTTACTCAAGGGTCAACCGTATCAGGGTTTCAAAAGGAAACTAGTTTGGGAAAATTAACCTCTCTAAGTAGGCACTTGGCTTCTGAAAAGTTGTCACCTACTAGAGGGACTCATGAGAGAGCAACTGATGTGCCCCCTGTAGAACATGGTAGTAGCCATAGACTGATTGTCCGGTTGCCGAACACTGGTCGAAGTCCTGCGCCATCTGCTAATGGAAGTTCTTTTGAAGATCCCTCAGCAGAGTCTGAGAAGCTTGATCATCATGATATAAAAGTCAAGGGGAAAAGTGATGATGCTTTAAAAGCTAGCGGGGCCTCAAACGCAAACATGGATGAAGGTTTTGCATCATCAAATGTTGTTCCTTGTAGTGATAGGAGGACTGCTGAAGATGGTGAGAAGCCAACTGAAGTGTCCAAAGTTGCTGCTTCACCATTAGGTGCTACTACCAAACATGGGGAGTCATATGATGCTTCCTTCAGCCCTATGAATGCTTTGGTTGAAAGCTGTGTCCAGTTCTCTGAAGCTAGTCCAACTACCTTGGGCGGTGGTGATGATGTTGGGATGAATCTGCTTGCCAGTGTGGCTGCTGGAGAGGTGTCTCGGTCTGATGTATCACGATCTGACCCTGAGGACTCTTGCTCTGAAAATGATACAAAATCGAGACAGTTTGATGATAATACCGCTCAAAGTTCAGATCTACCTGATAATGGGGCAAATGATTGTGCTTCGGCAGGTAATTCTGTTGATTTTTCGCTTCTTAAGAATGAATCTCAAAATAATTATGTGCCTTTGGCGACAAACTTGTCTGGAGAAGGCAAAGTTGCTTCAATATGTGCTGAAGAAAAGACGGGGGATGGCAGTGGACAAATTAACTTTGCCAGTGGTGATTTGCAACGAAATGCATTTGGCTCATACTTGAATTCAGATGGGAAGCCTGGTCTTGTAAAGGATGATTCAGTCGTTCTCTCTTCTAAAGATGCTACAAAAGGGGACAACGTGGATGGTGAAGGAGCTGACCAGTTGCATGCCCATAGAAAGTTAAGTGCTGTCCGAGTGCGGATTAACTATCCATCAACTTCCAAACTTAAAGGGAGGAGTCCACATTCTGATGAAACCGAAAAAGTTGACAAACAGGTTGTCGAAAGCGATGTAGTAAAGTTTCCCGAAAACTATGCTTGTGAAAAAGTTGAGAAAGATGATGAAGCATCACCATCTCAATCCTGCCCAGCAGCGGGCAGGGAGGACAATAGAGGCATCTTGATGGAGGGAAAACCATCCATTGCACTGAACAGTCACCCAGAATCTATAGGTGGAGAAAATAATGCTAATGCTCTAACATCTGGATCTGTTGATGTTGTGCGCATGGAAATGAAGGATGAGAAGGCTATTGAATCGAAAACAATGAGTCAGACTGAGCAGAGTGAGAAACAATTAACGGAGGTGAGTTCATTGAATCTGGGTCAAAACAAGGAATGCATGGAAGAGAAATCTGAACCAAAAGATGTTAGTGGTAGGTGTCTTGATGGGCCCAAACCCCTTGAAGAGCCTTCCACTAGACCTGTGCTACAAACAGTACAGTGTGTTAAGTCTATTGGGGTTAGGTTGGATGAAACTGAAGCTGGTGGGATGGGGCAATGTTCTTCCGGTGCAAATGGTGGTTCTTCGGTAAAGTTGGACTTTGATCTGAATGAAAGTTTTCCTGTTGATGATGGGTCCCAAGGGGAGGTTGCCAAATCATCAGTTCCTGGACATTTGTCCCCTGCGTATCTGTGCCCACTACCTTTTCCTGTTTCCTCCCCGTCTCCTAGCCTTCCATCTTCAGTTACTGTTGCTTCTGCTGCCAAAGGACCCTTTTTCCCCCCGGAAAACCTGTTGAAGAGTAAGGGGGAACTTGGATGGAAAGGATCTGCTGCTACCAGTGCATTCAGACCAGCAGAACCCAGAAAGGTTTTGGAAATGCCTGTGAGTACAGGTGATTCCCCTCCTGTTGAAAGCAAGAAAGGACGCCCTTGTCTTGACATTGACCTGAATGTACTGGATGAGACATGCTTGGAATCTGGTCCTCTTGATTGTCGTCGTGGTGGACTTGGTCTTGATTTGAACAGTGTTGATGAGTGTCCTGAAATTGGTCAGTTTTCAGTTAGCAGCAGCCATAAATTGGAAATTTCCCAGTCCAATAGATCATCATTGTCTGCCGTATTACCTAAATCTGGGTTGAATGCCAGTTCTAGGGACTTTGATTTGAACAACGGACCTGGTTTTGAGGAAGGGCCCCCTGAAACAGCACCACGTGCCAAAAACAATGTGCAATTTGTATCACACATTCCTAGCTTGGGAATGAATGTTGCAGATCAAGGGAATTTCTCATCATGGTTTGCACAACCAAACACCTCCTACTCAGCCATTGCAATTCCGTCTGTCCTTTCAAGTAGAGGGGAGCAGATTTATCCCATTGTTCCTGCTACTGGGTCCCCGAGGACCATGGGTCCCCCCTCTAGTGGAACCCCTTTTGGTCCTGAATTCTACCGGGGCCCGTTGTTATCGTCCTCTCCTGCTGTTCCTTTTTCCCATGCTGCCCCATTTCAGTATGCAGGATTCCCATTTGAGACCAATTTTCCTGTGCCGTCAAATTTGTATTCAGGTGGTCCAACTGCATATGATTCATCCTCTGGTAGGCCCATTTGCTTCCCTTCCATTCCTTCGCAGATGGTGGGACCCTCAGGTGTAGTATCTTCACCCTACCCTCGGCCTTACATGGTGAATCTACCAGGTGGCAGAAGTAATCTTGGTCCTGAGAATAGAAAATGGGGGGGTCAATCCCTGGACCTCAATACAGGTCCAGGTGGTACAGATTTGGAGCACCGTGACGAGAGGTTGTCTTCGACGTTAAGGCAGTTACCCCTTAATGGCCCGCAAGTCTCAGCTGAGGACCATATGAAGATGTATCAGATGGCAGCGCTGAAAAGAAAGGAACCTGATGGTGGG
>127465 gi|255572951|ref|XP_002527406.1| WD-repeat protein, putative[Ricinus communis] Erica
ATGAAGGAGAGAGGAGGGGGGAAGGAGCCTACGGACGAACGCTACAATCAGTGGAAGTCTCTCGTCCCCGTTCTCTACGACTGGTTGGCCAATCACAACCTCGTCTGGCCCTCTCTCTCTTGCCGATGGGGTCCACAGCTAGAACAAGCCACTTACAAGAATCGACAGCGTCTCTACCTCTCAGAACAGACTGATGGCAGTGTCCCAAACACGCTAGTCATAGCAAATTGTGAAATTGTTAAGCCTAGGGTTGCTGCTGCAGAACATATATCACAGTTCAATGAAGAGGCACGCTCTCCTTTTGTAAAGAAGTTCAAGACAATTATACATCCTGGAGAGGTGAATCGAATCCGGGAACTACCACAGAATAGCAAGATAGTGGCTACTCATACCGATAGTCCCGATGTACTCATTTGGGATGTTGAGGCCCAACCTAATCGGCATGCTGTCTTGGGAGCTCAAGATTCTCGTCCAGACCTGAAAGATAAATTAGTGGTTTTATGGAGCATTCAAGATCACATCTCCTCATTAGCAGCAGATCCGGGGCCTGCCAAGTCTCCTGGATCTGGTGGTTCCGGCTTAAAAAATACATCAAAGGTGGGCGGGTCCAATGATAAACCTATAGACAGTCCTACTATTGGACCACGAGGTACCTATCAAGGTCATGAGAACACTGTTGAAGATGTGCAATTTTGCCCTTCGAGAAAGCACATGATGCCGACCTGCACTGTGTTGATTGGAATCCCCATGATGTTAACCTCATCCTGACTGGGTCTGCTGATACTTCTGTTCGGATGTTTGATCGCCGAAACCTCACTTCTGGGGGAGTTGGATCACCTGTTCACATATTTCAGGGTCACAATGCTGCTGTCCTTTGTGTACAGTGGTCTCCAGACAAATCATCCGTCTTTGGAAGTTCAGCAGAGGATGGCATCTTGAACATTTGGGATCATGAAAGGTCGTTGATTTCCATTGGAACTCGTGTGACCCATGGACAATTGTTAGTGTATCTGATGATGGTGAAAGTACTGGTGGTGGTGGTACGCTGCAGATATGGCGGATGATCGACTTGATTTACAGGCCGGAAGAGGAGGTCCTTGCTGAGCTGGACAAGTTCAAGTCTCACATACTTACCTGTTCTTCT
>127541 gi|255564836|ref|XP_002523412.1| lysyl-tRNA synthetase,putative [Ricinus communis]
ATGGAGGCGCTCAAGGTAGTGAGCTTATCCTCTCAGCCATTGAAACACCTCTTCTACTTCGCTGCTTCTTCTTCTACCAATTCCGTTACAATAACCTCCTCATCAAGGCTCTTCTTTCGCTGCTGCTCTTCTTCCTCCACTGCCGCCGCCTCCGCCAGAGTCGCCGGCCGCAACCGTAGGTCCTCGTCAGAGACGCCGTCTTCAACTTCCGACAGAGACGCCGTTCGCGCCATCCGTCTGAAGAAGGTTGAAGAATTGAGGGGACAGGGCTTGGAGCCCTACGCATATAAGTGGGAAAGGACTCATACTGCTAATCAGCTGCAAGATATATACAGGAATCTGGGCAATGGTGAAGAGTCAACCGGTGAGAGTCATTGTGTATCAGTTGCAGGAAGGATTGTGGCTCGTAGAGCTTTTGGAAAGCTTGCTTTTTTAACTTTAAGGGATGATTCAGGGATAATACAGCTTTATTGTGAGAAGGAAAGGCTTGCTAACAATCAGTTCGAGATGTTGAAGACGCTTGTTGATATTGGAGATATACTTGGTGCAAATGGTTCAATAAAGCGGACAGAGAAAGGGGAGCTTTCAGTTAAGTTGAATTCGTTCGCGATTCTTACAAAATCCCTACTTCCACTACCAGACAAGTATCATGGACTAACTGATGTGGATACGCGCTACCGCCAACGGTATGTAGATATGATTGCAAACCCTGAGGTTGCTAATATATTTCGGCAAAGAGCCAAGATTGTATCAGAGATACGGAAGACAGTGGAATCTTTAGGATTTGTTGAAGTTGAGACACCGGTTTTACAGGGAGCAGCTGGCGGAGCAGAAGCTAGGCCATTTGTTACATACCATAATTCACTTGGGAGGGATCTTTATTTGAGAATTGCAACTGAGCTCCATTTAAAGAGAATGCTGGTGGGGGGATTTGAAAAGGTATACGAGATGGGGCGAATATTCAGAAATGAAGGCATTTCAACTCGTCATAATCCTGAATTTACCACGATAGAGATGTACGAAGCATATTCCGACTACCAAAGCATGATGAACATGGCAGAAGAAATTGTAACTCAATGCGCTCTTGCAGTCCATGGAAAGCTTTCCATTGGTTATCAGGGTCTAGAAATATGTTTAGAAAGACCTTGGAGGAGGGAAACCATGCACAATCTTGTAAAAGAAGTTACCGGGATTGATTTCAACGAGTTGGGAAATGATCTTAGAGCTGCTAAAGAAGTTACTATTAGGACAATTGGTACCGGCATTGAAAATAAAGACAAGTGTTCGATTGAAGCATGCAAATCTGTTGGCAACTTGATTAACGAGGTCTTCGAGATCATGGTAGAGCCAAAGTTGCTGCAGCCTACTTTTGTTTTGGACTACCCAATTGAGATATCTCCCCTGGCCAAACCACATCAGAGGCATGCAGGGTTGACTGAAAGATTTGAACTGTTTATTTGTGGTCGAGAAATGGCGAACGCATTCTCCGAATTGACAGACCCTGTGGATCAGAGACGACGCTTGGAAGAGCAAGTGAGGCAG
>127603 gi|225451381|ref|XP_002264144.1| PREDICTED: nicastrin [Vitisvinifera] Erica
GAATTTGACAGTTTTTTTCTTAGAGTATCAAATGATGTAGATTTTGCTAAGTATGTTGGTGGTGTTTTAGTTGAATCAGGAACTGACGTCCAGAATGAGTTAAAAGGTGTTTCTATGGATGAAAAGTTTCCCCAAGCTGAATTCTCTCCTTATAAAAACATCAGTTATCAATGGAACCCAATTGGATCCGGTATTATGTGGAACAATTATGATTTTCCTGTATTTCTACTTTCTGATAGTAGCACCTCGACCCTCAAGGAGGCAGCCATAAAGAATGAAGGGAACAAGAAAGCTTATACTACCGATGTTGCAGAATTTGATCTGGTTATGCAGACAACAAAATCGGGGACACGTGATTCAGAATCTTGCTTGAAAGAAGGGACTTGCCTTCCATTAGGCGGATACAGTGTGTGGTCGGCCCTTCCACCAGTCAATACTTCGTCTTCAGAATCATCTAAGCATATCATATTAGCTGTGGCATCCATGGATTCTGCATCTTTCTTTCGTGACAAAAGCCTTGGTGCAGACTCCCCGATATCTGTAATTTTCACTGGAGAGGCATGGGGTTTCCTTGGTAGCCGAAGATTTCTTCTTGAACTTGATCAAAATTCAGATGCCATCAATGGGCTTAACAGTTCCTTAATAGTTCAGCTGCCACAAATGAAACATTGAATGCTTTAAAAATTGCTCAATATTCACTTCAATCTAGTGGCATTGATATCTCAATGGCTAATGCATCAAATCCTGGTATACCTCCATCATCATTGATGGCATTTCTGAGGATCAAACATTAACTCCTCATCCATTGTAGCTGCTGCTTCTATTGTTGCCCGCAGCCTCTACACTCTTGCCAGCAACAAGAAGGATTTAACTGCCACCACTCTTAGTACTATTAATGTGAATGCTTCTCTGGTTGAAGAACTTATGGGTTGCCTTTTGAGCTGTGAACCAGGCTTATCCTGTGGGCTGGTGAATCACTATATTTCACCCACCGATACTTGCCCAAGCCACTATGTTGGTGTCCTTGAGGGGGAACCTTCGTCCACTCCTTATCCTGGATATGTTAGTGATGTTTCACGGTTTCTCTGGAATTTTCTGGCTGAAAAAACATCAATTCCTTCAGATATTGCAAGTTCTGATTGCCTGAAAAATTGCAGCAGTGCTAATCACTTGTGCATTAGATCAGAGACAGATGGAAAGGGAGTTTGCGTGGTTTCTACAACCAGGTATGTACCGGCATATTCAACCCGGTTGAAGTTTGAGTCGGAAAGTTGGGAGTTGTTGCCCCCTAATTCGTCTGATTCCATGGGGCTGGTCGACCCTGTTTGGACGGAGAGCAATTGGCGTACAATTGGGCTTCAGGTTTATACTGTACAGCATGCATTTTATGACACTATAGTTCTGCTGGCTGGTGTGAGTCTTACGATATTAGCTTACCTTGCGATACTACTCATCAGATCCATCATCAACAAAGCCTTAAAGCAGGAT
>127619 gi|224110522|ref|XP_002315545.1| predicted protein [Populustrichocarpa] Erica
ATGAGTAGGCCGCGAAAGGACAGAAGCACCTGTGAAGGTGGGAGTGCACCCGATGGAGTTGGTACTAGCCGAGGGCACAATGTTCCTTCAAGTTATCTCAATCATGAAGTTGCTCAACTCACAAAGCTTAGGTCAGAACCCAATAGGCTTCTGAGCCAGGTGGGGCTGGTAAAATCACTTTTACCTATTTCCCCAGTAATGATGCTGGCTCGCCGAGAAAGTAATTATTCAGGGAGGGGTAGATTCTCATCTGCTGATAGTTGTCATGTACTAAGCCGATATTTGCCTGTCAATGGACCCCGAAGAATTGACCAAATGGACAGCTGTGTATATGTTTCACAGTTTTCTGATGATGGTTCTCTTTTTGTTGCAGGATTCCAGGAAAGTGAAATTAGGATATATAATGTCAACGGTGGATGGAAAGTCCAAAAGGATATTTTAGCAAAAAGTTTGCGATGGACAATTACTGATGCATCTCTTTCACCAGATCAACATTATCTAAATTCATGAGGGTCTGGATTTTTCAGTTGGTGGTGATATTGAGGGTGAACGCTCTTTTGGGATATTCTCTGTAAAATTTTCAACAGATGGGCGGGAGCTTGTAGCTGCTAGTAGTGATGATTCCATATATGTCTATGATCTTGCAGCAAATAAGCTTGCTCTCCGTATTCCAGCGCACATGGGACAGACGTTGTTTTGTTACAAAAGGGCAAGCAGCTGGAGTCCTAACGGGACATCTAGAAGGCATCACTTTCATTGACAGTCGCGGTGATGGCCGTTACTTTATCTCGAATGGGAAAGATCAGTCCATCAAACTTTGGGATATACGGAAAATGTCCTCTAAAGTCACTTGTCCAAATCCGAGGCTGAGGAGTGAGTCGAATGACTGGGATTATAGGTGGATGGACTACCCACCCCGTGCTAGAAATAGGAAGCATCCTAATGATCAATCATTGGCTACATATGAAGGTCATTCAGTCTTGCGTACACTGATACGCTGTTACTTCTCCCCAGCACATGACCGGAGCTCAAGTGGCTAGACTTGAGTACCATGACGATCCTGTTAGAGATTGTAGTTGGCACCCATTCTACCCGACACTCGTCAGCTCTTCATGGGATGGTGTCATTGCGGAATGGGAGTTTTCAGGGAGTGAGAAACCGCCAGTTCCCTTGAAGCAACCGAGTAGAAGGCGGAGACGA
>127652 gi|225431092|ref|XP_002265248.1| PREDICTED: histidine kinase1-like [Vitis vinifera] Erica
ATGAAAGAATTAGTTGAGTTTCACAGTGGACACATTTACTTGACCTCTCAAGAGGGATGGTTGCTTGCTACTTCCACAAATGCACCTCTGCTGATGAATTCAACAACAGGGCCTAAGCTTATGAGGCCTACCGATTCAGAGGATCCTGTGATACGTATGGGAGCTGAGTTGTTGAAGAGGGAGTATGGGAACAAGTTTCCTCCGAATCAGGGGGTTCATGTAGAGAATGCAAGGCTTGGACACCAGCTTTATTACATTGACTCATTTTTCCTTGACTTAAAGAGGCTTCCAATGGTGGGGGTGATTATCATTCCGAGGAAATATATAATGGGGAAGGTAGACGAGAGAGCCTATAAAACGTTGGTAATTTTGATATCGGCATCACTGTGTATCCTAGTTATTGGATGTGTTTGCATCTTCATATTGACAAATGGGGTGTCAAAGGAAATGAAACTAAGGGCAGAGTTGATAAGCCACTTAGATGCAAGGAGAAAGGCAGAGGCATCTAGCAACTACAAAAGCCAGTTTTTAGCAAACATGAGTCATGAACTACGAACACCTATGGCTGCAGTGATTGGACTGTTGGACATCCTTATGTGTGATGATTATCTGACAAACGAGCAATTTTCAACGATTACTCAAATTCGTAAATGCTCAACTGCATTACTCCGGCTTCTCAACAATATTTTGGATCTCAGTAAGGTCGAATCTGGAAAACTAGTGCTGGAAGAATCTGAGTTTGACTTAGGGAGAGAACTGGAAGGGCTCGTTGATATGTTCTCTGTGCAGTGCATTAACCACAATGTGGAGACTATTCTAGACCTCTCCATCTGGTTACATTGTTCTGCGGGGATGGTGTGAGAATCCAAACACTTGTAGTGACACTGGGAAGTTCCCCCTTGATGCAAAGGAACCGTGGAATACCCGTAAAACGAATTTAAAGCAATATGTAAACCACCCAAAGAGATGCTGCAATAACGAGAACAAAGCGGTTCTTTGGTTTGAAGTTGATGATACTGGTCATGGTGGCACTGGTCTTGGCCTTTGCATTGTTCGAACATTGGTGAACAAGATGGGCGGGGAGATCAACGTGGTAAAGAAGAATGGCCCGGGGACTCTGATGCAATTATACATGCATCTCAGTACACCAGCAGATACTATAGGAAAGCATTGTCAACTGAAATTCACTGAACATAACTTGATGGTTTTACTTGCACTAAATGGCAGGATGGGGAGATTGGTAATGTCCCAGTGGTTACAAAAACATGAAGTATTCACGTGGGAAGCATCCGAATGGAATGAGCTGACACAAATTCTGCAGGAAATATTTCAAGCCAAAAGTTATGCGGAGCCTAGAGGTTGTTCCAAAAACCAATCATTGAACAAACAAAAAGCAAAGGATTCCATTTTCCTCATAGTCGTTGACATTGGTTTACTTGACTTGAACACGGATATATGGAGGGAACAGCTGAATTTCCTCCATAAATACCGTGGGAAAGTGAAGTTTGCATGGATACTAAACCACGACACTTCCAGTACAATTAAGTTGGAGCTTCGTAATGAAGGCCATCTATTGATGGTTAATAGACCTCTATACAAGGCAAAAATGATCCATATTTTGGAAGCTGTAGTAATGGAGAAAAATCTTGAGCTTCAAAACAAATTA
>127694 gi|225428430|ref|XP_002280414.1| PREDICTED: adoMet-dependentrRNA methyltransferase spb1 [Vitis vinifera] Erica
TGAAGATGGAGCGACAGTTTTGAGGAAGGTTTGCTCAGCTTCAGATTTTGTTTGGTCTGACTCTCCCCTTGAGATTCTTGGTTCAGTTACATCTATCACTTTCAAGGATCCTGCTTGTTTGCCTATAACAGATCATGCCCTGACAACAGAAGGGCGTATGAGTATAAGAAAGGCACTGTCGCCCTCACACAAGGCTACTTCAACCACTGATGTCAAGCCTGAGAGTAAGGTTGATGAAGATGAGAAAATGCTTAATGAGATGGAGGAGTTGACTTATGCTATGGATCGCAAGAAGAAACGAGCTAAAAAAGTTCTTGCAAAAAGACAAGCTAGGAAGAAGGATTTAGCAGTTGTTGATACTGGTGAATATGATGATGAAACTGGTGATGTGGTGGATAGTGAAGATGAAACCCGTAAGGAGCAGCAGGAATTATCTTCTAGTGATGTGGATTCTGATGAAGAACGCAAAAGATACGATGAGCAGATGGAAGAGATGCTTGATCAGGCTTATGAACGTTTTGTGGAGAAAAAAGAAGGAAGTACAAAGCAGAGAAAGCGTTTAAAGCAGATGCATTTGAAGGATGGTGAACTTTCTGAGGATGGTGATGAAGATGAGAGGCTTCCTGTAGACCAAGATTCAGACAATGATAGGGCAGATAATGAAGCGAATCCTCTCATGGTGCCACTCGAGGAAGAACCTACTCTAGAGGAGCTTTCTACGAAGTGGTTTAGTCAAGATGTCTTTGATGAGGCCGATGATGAGCTTGTGGGAGATGTGGGCAAGTTCGATAGTGAAGATGAAATGAAGGTGGATGAAGCACCGAAACAACTCAGGCTTCCCAAAGGGACCAAGAAAAATGATATGCAGGTGGATAAGCAAGTAGAACCATCCACTGTTACTGCAAAGAACAAGAAAAACAGAGTAAAAGAAGTTCAACCTTCAAAGAAAACTGAAGAAGATTTTGAGATAGTCCCCGCTCCAGCAACAGATTCTAGCGACGACTCATCGTCAGATGAATCAGACGATGATGATGTGGAAACAAAAGCTGAGATTTTAGCGTATGCAAAGAAAATGTTGAGGAAAAAGCAAAGGGAGCAAATGTTAGATGATGCCTACAACAAATATATGTTCCATGATACGGGATTGCCCAATTGGTTCGAGGATGAAGAGAAAAAGCATCGTCAACTAGTGAAGCCCATTACTAAAGAGGAGGTCGCTGCAATGAGGGCCCAATTCAAAGCAATTGATGCCCGGTCTTCCAAGAAGGTTCTCCAAGCCAAGGCCCGAAAGAAGCGTGTGGCTATGAGGCAACTAGAAAAGGTTCGGAAGAAGGCAAACACCATATCAGACCAAGCAGACATATCGGATCGTTCAAAGTCAAAGATGATTGAGAGCCTTTATAAGAAGGCGACGCCCAAAAGGCCCCAAAAAGAGTATGTGGTGGCAAAGAAAGGGGTCCAAGTGAAGGTTGGAAAGGGGAAAGTGCTCGTCGATCGACGGATGAAGAAGGACGCAAGGGCACAAGACAAGAAAGGCAAGGGTAATTTGAAGAAAGGAAAGGGTGGCCAGAAAGGGAAAGGGAGTGGAAAGGGTTCAGCAAAGGGGAAAAGTGGGTACAAAGGTAGAAAGGTG
>127704 gi|356570658|ref|XP_003553502.1| PREDICTED:phospholipid--sterol O-acyltransferase-like [Glycine max]
GAACTTGACCCAGGTTACATAACAGGTCCTCTTTCGTCAGTGTGGAAAGACTGGGTCAAATGGTGCATTGAATTTGGTATTGAGGCTAATGCAATCATTGCTGTTCCCTATGACTGGAGATTGTCGCCATCAAAGCTTGAGGAGCGAGATCTCTACTTTCACAAACTAAAGCTTACATTTGAAACTGCCCATAAACTTCGCGGTGGACCCTCAATTGTTTTTGCCCATTCATTGGGCAACAATGTCTTCCGCTACTTCTTGGAGTGGTTGAAGCTGGAAATAGCACCCAAAAAATATGTCCAGTGGCTAGATGATCACATTCATGCATATTTTTCTGTAGGATCCGCTAATCTTGGTTCAGCTGAGCCCATAAAAGCAACACTTTCTGGAAGCACATTTGGTCTTCCCATACCTGAGGGAACAGCTCGGTTGTTGTACAATTCATTTGGCTCTTCTATGTGGATGATGCCATTCTCGAAGTATTGTAGGACTGATAACATATACTGGAAGCATTTCGATGGTGGGAGCAGAAAAAGTCATCACACTTATCAGTGTGATGCACGTGAATACCAGTTGAACTTTTCTGGATGGCCCACAAATGTAGTCAATGTTGAAATCCCATCAAAAAGAGGAGTTGATGCTTATCCATCCATATTTGAAGTAGCACAGGCAAACATGTCTATTATGGAATGTGGATTACCAACTCAGTTGTCTTTTTCGGCTCGTGAAGTATCAGATGGGACCTTTTTCAAAGCAATAGAAGATTATGATCCTGAAAGCAAAAGATTCTTACACCATTTATTCAAGTCATATCATGGTGATCCAATTCTAAATCCATTGGCGCCTTGGGATAGACCACCTTTAAAGAACATATTCTGTATATACGGAATAGATGCGAAAACTGAGGTCGGTTACTATTTTGCACCAAGCGGCAAGCCTTACCCTGATAACTGGATCATTACTGATGTCATATATGAGTTTGAAGGATCTTTGTACTCCAGGTCAGGTAATCTGGTTGAAGGGAACCCAGGAGTTGCTAGTGGGGATGAGACGGTACCATACCATTCCCTTTCTTGGTGCAAGAATTGGCTGGGACCAAAAGTGAACATCACAAGGGCACCTCAGTCAGAGCATGATGGATCAGACGTACAAGTGCACCTTAATGTAGAACATCATCATGAAGAGGATATAGTTCCCAGCATGACGAGGTCACCTAGGGTGAAGTACATAACCTATTATGAAGATTCTGAGAGTCTTCCTGGGAGAAGGACAGCTGTTTGGGAACTTGACAAGGCAAATCACAGGAACATTGTTAAAGCTCCAGTTCTAATGCGGGAATTATGGCTTGAGATGTGGCATGACATCCATCCTGATGCAAAATCAAAGTTTGTTATGAAAGCTAAGCGTGGCCCTCTGAGGGATGAGGACTGTTACTGGGACTATGGTAAAGCTCGTTGTGCATGGCCTGAGCATTGCGAATATAGATATGTCTTTGGAGATGTTCACCTCGGGCAGAGCTGTAGGTTAAAGAATTCTTCGGCTGATCTCCTCTTGCATTATTTG
>127726 gi|225452706|ref|XP_002282538.1| PREDICTED: FACT complexsubunit SSRP1 [Vitis vinifera]
ATGTCCGACGGTCACCTCTTCAACAGCATCTCTCTCGGCGGCCGGGGTGGCACTAATCCTGGGCAACTTAGGGTTCACTCAGGGGGTATCTCGTGGAAAAAACAAGGGGGTGGGAAAGCTGTGGAAGTTGATAATTCCGATGTCGTAGCTCTAACCTGGATGAAGGTGCCCCGGAGTAATCAACTTGGGGTTAAAATTAAGGACGGTTTGAACTACAAATTCACTGGTTTCCGTGACCAGGATGTGGCTAGCCTCACCACTTTTTTTCAAAGCACTTTTGGGATAACACCAGAAGAGAAGCAGCTTTCTGTCAGTGGAAGAAACTGGGGTGAAGTCGATTTAAATGGGAATATGCTGACTTATCTGGTTGGTTCCAAGCAAGCATTTGAGGTATCTTTAGCAGATGTTGCCCAGACACAACTTCAAGGAAAAAATGACGTCATTTTGGAGTTCCACGTGGATGACACAACTGGTGCTAATGAGAAGGATTCGTTGATGGAGATAAGTTTTCACATACCAAATTCCAACACACAGTTCGTTGGTGATGAAAATCGTCCTCCTGCTCAGGTTTTCCGTGACAAAATCGTGTCAATGGCCGATGTTGGGGCAGGAGGTGAAGAATCTGTTGTTACATTTGAAGGGATTGCGATTCTTACTCCAAGGGGCCGGTATAATGTTGAACTTCACCTTTCATTTTTGAGGTTACAAGGGCAAGCTAATGATTTTAAAATTCAGTACAGCAGTGTTGTTCGCCTGTTTCTACTACCCAAGTCTAACCAACCTCATACCTTTGTTGTTGTCACTCTTGATCCACCAATTCGTAAAGGCCAAACTTTATACCCGCATATTGTGTTGCAGTTTGAAACAGATTATGTGGTTGAAAGCACACTGTCAATGAATGAAGATCTTTTGAATGCAAAATACAAGGACAAGTTAGAACCAACGTATAAGGGCCTCATTCATGAAGTGTTCATATTGATATTGCGCGGATTGTCTGGTGCCAAAGTCACCAGACCAGGAAAATTCCGTAGCTGTCAAGATGGTTATGCTGTGAAGTCTTCATTGAAAGCTGAAGATGGTGTCCTCTATCCACTTGAAAAGGGCTTCTTCTTTTTACCCAAGCCTCCAACTCTTATTCTTCATGAAGAGATTGACTATGTGGAGTTTGAGAGGCATGCTGCTGGAGGCTCAAATATGCATTACTTTGATCTTCTTATCAGATTAAAGACTGAGCAGGAACATCTCTTTCGGAACATCCAGAGGAGTGAATATCACAATCTTTTTGATTTCATCAGCGGGAAAGGTATGAAAATCATGAACTTGGGAGATGCCCGTACTGCTGAAGGTGTTGCAGCTGTTTTGCAAAATGATGATGATGATGCTGTTGATCCACATCTTGAGCGGATTAGGAATGAAGCTGGTGGAGACGAGAGTGACGAGGAGGATGAGGACTTTGTTGCTGATAAGGATGATTCAGGCTCACCGACAGATGATTCTGGTGGAGAGGATTCTGATGCTAATGACAGCGGAGACGAGAACGAGAAACCTGCTAAAAAGGAATCAAAGAAAGAACCCTCTACTTCTAAGGCATCCTCCAGTAGGGTGAAGTCTAAAGTCGGTGGTGAGGATGGACCTAAGAAGAAGAAGCAGAAAAAGAAGAAGGATCCAAACGCACCAAAGAAGGCCATTTCTGGTTTTATGTTTTTCTCGCAGAGTGAAAGGGAGAATATTAAGAAAACAAATCCTGGAATTGCATTCGCTGATATTGCGAGAGTTCTTGGAGAGAGATGGAAGAAGATGACAGCTGAGGAGAAAGAACCATACGAAGCCAAGGCTCGTGCTGATAAAAAACGTTACGCTGATCAGGTCTCCGGTTACAAGAACCCTCCTCAGCCAATGAACATAGATTCTGGAAATGAATCTGACAGT
>127753 gi|356534252|ref|XP_003535671.1| PREDICTED: U4/U6.U5tri-snRNP-associated protein 2-like [Glycine max] Erica
AGAGAAGAAGAAGAGAGCGTGGAAGGGGAGGAACACTCGAAGAGGCAGAAGCTGCTTAACGAGCAGTCTTCTTCTCCCTCTCCCTTACCGCCTCGGCTTGGATTCGATAATGCTCTTCTTCCACTTGCTACTTACGATGACGATGATGAGGACGAGGAGGAAGATGAGCGGAGAGTAGCGGGTGGGGGTAGGTTTGGAAGCGGTGATGGAAGGATAGAGCCAAATGGGTATAGAGATGGCGGTGAAGATGACGACGAGGACGAGGATGATGATGGGAACTCTGAGCAGGGACTTAGTCAAGGGAAGAGAAATCGTGTAGTTGAACTCAGGAGGGACTGTCCTTATCTCGATACCGTGAATCGCCAGGTTTTGGATTTTGATTTCGAGAAATTTTGCTCTGTTTCTCTTTCAAACTTGAATGTGTATGCTTGTTTGGTGTGTGGGAAGTATTACCAAGGAAGAGGTCAGAAATCTCATGCATATACTCATAGCCTTGAAGCTGGGCACCATGTGTATATAAATCTCCGAACTGAGAAAGTTTATTGCCTTCCTGACGGGTATGAAATTAATGACCCATCTTTGGATGACATTCGACATGTTTTGAACCCAGGGCTTAAATAACATTAAGGAGACGGATTTTGTGAACGTCACAATTCAATCTTTGATGCGAGTTACTCCCTTGAGGAACTTCTTCCTTATCCCTGAAAACTATCAACACAGCAAATCTCCACTTGTTCATCGTTTTGGAGAACTCACTAGAAAGATTTGGCACGCCCGGAACTTCAAGGGACAGGTGAGCCCGCACGAGTTTCTTCAGGCAGTTATGAAAGCGAGCAAAAAACGTTTTCGAATAGGTGCCCAGTCTGACCCAGTGGAATTTATGTCGTGGCTTCTTAATACACTACATGCAGATCTAAGAAATTCAAAGAAAAGTAGCAGCATCATTTACCAGTGCTTTCAGGGTGAATTGGAGGTTGTAAAAGAGATTCATGGCAGTGCTGCAGATGGTGGAACTGAGCATAATGGTCTTGTTACAGAAACTAGCAGAATGCCATTCTTAATGCTTGGACTTGATTTGCCGCCGCCGCCTCTTTTCAAGGATGTGATGGAGAAAAACATAATCCCGCAGGTTCCACTCTTCAACATACTGAAGAAGTTTGATGGTGAGTCCATTACTGAAGTTGTGCGTCCTCGTATAGCAAGGATGAGATACCGTGTTACCCGACTGCCACAGTATCTGATTCTCCATATGCGGCGGTTTACAAAGAACAATTTCTTTGTGGAGAAAAATCCTACTCTTGTTAATTTTCCAGTGAAGAATTTAGAGCTGAAAGATTATATTCCTTTGCCAACACCCAAAGAGAACCAGAAATTGCGTTCAAAGTATGATTTGATTGCCAATATTGTTCATGATGGCAAGCCAGGCGAAGGATCCTACAGGGTATTTGTACAGCGGAAGTCAGAAGAGCTAT
>127801 gi|225463033|ref|XP_002267199.1| PREDICTED: 116 kDa U5 smallnuclear ribonucleoprotein component [Vitis vinifera] Erica
CGGATAGATGAGCAAGAGAGAAGAATATCCATCAAGGCTGTTCCTATGTCTCTTGTTCTTGAGGATAGCAATTCGAAATCGTACCTGTGTAACATCATGGATACTCCTGGTCATGCGAACTTCTCTGATGAAATGACTGCAGCTCTCAGGCTTGCCGATGGTGCTGTCTTGATTGTTGATGCTGCCGAAGGAGTAATTGACAGGCTGATCACTGAACTTAAATTACCCCCCAAGGATGCCTACCATAAGCTTAGGCATACGATTGAAGTCATCAATAACCACATCTCTGCTGCATCTTCAACTGCTGGGAATGTTCAACTTATTGACCCGGCTGTTGGAAATGTTTGTTTTGCAAGTGCTAGTGCGGGATGGTCCTTCACACTGCAATCATTTGCTAAACTTTATGTCAAGCTCCATGGTATTCCATTCGATGCAAACAAATTTGCCTCTCGCCTCTGGGGCGATAACTATTTTGATTCTGATGCCAGAGTTTTTAGGAAGAAACAACCTGCGAGTGGTGCAGAAAGGTCATTTGTCCAGTTTGTGTTAGAACCACTCTACAAAATATACAGCCAAGTAATAGGAGAACATAAGAAGAGTGTGGAGACAACTCTTGCAGAACTTGGTGTGACTCTCAGCAATGCATCTTACAAATTGAATGTTAGGCCTTTGCTTAGGTTGGCTTGTAGTTCAGTTTTTGGCTCCGCAACTGGATTTACTGATATGCTAGTTCATCATATTCCTTCTGCACTAGAAGCTGCGAGTAGGAAGGTTGAACATATTTATACCGGCCCCATGGATTCGTCAATTCGAAAGGCCATGGAAGAATGTGATCCATCTGGCCCCCTGATGGTTAATGTAACCAAATTGTATCCTAAATCCGACTGCAGTGTTTTTGATGCATTTGGTAGGGTTTATAGCGGCGAAATCCAGACAGGGCAAACTGTACGTGTATTGGGAGAAGGCTATTCACCTGATGACGAGGAGGACATGACGATAAAAGAAGTGACGAAATTATGGGTATATCAAGCTCGTTATAGGATACCGATAAGCAAGGCTCCACCTGGTTCTTGGGTTCTCATTGAAGGTGTGGATGCTTCTATCATGAAAACTGCCACACTTTGTAATGTGGATATTGACGAGGACGTGTATATCTTCCGGCCCCTTCAGTTCAATACTCTTCCTGTTGTAAAAACAGCTACTGAGCCTCTAAATCCAAGTGAGCTGCCCAAAATGGTGGAGGGTCTGAGGAAGATCAGTAAGAGCTATCCTCTAGCCATAACAAAAGTTGAGGAGTCAGGGGAGCACACTATTCTAGGTACTGGCGAGTTATACTTGGATTCCATCATGAAAGACCTTAGGGAGCTTTATTCAGAGGTGGAAGTCAATTGCAGAACCGTTGGAGAGAGGACTTGCTGAGGACATTGAGAACGGTGTCGTAAGCCTTGACTGGCCCCGGAAGAAAATTGGTAATTTTTTCCAGGAAAAATATGACTGGGATTTACTAGCAGCACGTGGGATCTGGGCATTTGGACCTGATAAGCAGGGACCTAACATTCTGTTGGATGACACACTTTCAAGTGAAGTTGACAAGACATTGCTGAATGCTGTTAAGGATTCTATTGTGCAAGGATTCCAGTGGGGTGCCAGAGAAGGTCCACTTTGCGACGAACCTATAAGAAATGTTAAGTTCAAAATAGTTGATGCAAAGATTGCACCTGAGCCATTGCACCGGGGTAGTGGTCAGATCATTCCAACAGCTCGACGGGTGGCTTATTCGGCATTCCTTATGGCAACACCACGGCTTATGGAGCCAGTATATTATGTGGCATTTTTACCTGTCATAGAGTCGTTTGGCTTTGAGACGGACCTGAGGTATCACACCCAGGGGCAGGCTTTCTGCCTTTCTGTGTTTGATCATTGGGCAATAGTACCTGGCGACCCTCTTGACAAGAGTATTGTCTTGAGGCCACTCGAGCCTGCACCGGTACAGCATCTTGCACGCGAGTTTATGGTGAAGACAAGACGTAGGA
>127804 gi|225425823|ref|XP_002264918.1| PREDICTED: U-boxdomain-containing protein 6-like [Vitis vinifera]
ATGGATATTTCTGAGGTTGAAGAAACTTTGTTTATGATTGGGGATGCAAAGTTACATGGAGATATGTGCAAGACACTGTCTGCAATTTATTGCAAAGTGCTAGGAATTTTCCCTCTTCTGGAAGCTGCACGGCCTAGAAGTACAACAGGTATTCAGGCACTATGTTCTTTGCACATAGCACTTGAGAAGGCCAAGAATATTCTTCAACATTGCTGCGACTGTAGTAAACTTTACCTGGCTATTACTGGGGAGTCTGTTGTTCTGAAATTTGAGAAGGTAAGATGCGCTCTTGAAGATAGTCTTAGGAGGGTGAATGATATCGTTCCTCAAGAAATTGGCTGCCAGATTTCGGAAATTTCGGTTGAGCTTGAGCAGATCAGGTTTTCACTTGATCCATTGGAGAAGCAAATAGGTGATGATATAATTGTACTGCTTCAGCAAGGGAGGAAATTCGACAGCAACTGTAATGACAACAATGAACTTGAATCTTTTCACCAGGCTGCGTCTAGACTTGGCATCACATCTTCCAGAGCAGCTCTTAGAGAGAGAAGGGCTCTGAAAAAACAAGTATCAAGAGCACGGATTGACGAAGACAAGAGAAAGGAATCAATTGTGGCTTATCTTTTACACCTCATGAGAAAATATTCCAAGCTATTCAGAACCGACTTTTCCGATGATAACGATTCGCAGGGTTCAACACCTTGTTCCCCTACTGTTCAGGGCTCTTTCACTGACAGTGGTGTCGATAGCTATGCCTTTGATCGACCATTGTCGAAGCTCAGTTCCTTCAGTTTCAAGCCAAATTTGAGGAGATCAGGGCAAATGCCCTTCCCTCCAGAAGAGCTGAGGTGTCCAATATCTTTGCAGCTCATGTACGATCCAGTCATCATTGCTTCTGGGCAAACATATGAAAGGATTTGTATTGAAAAATGGTTTGGCGACGGGCACAACACGTGCCCAAAGACTCAGCAACAGCTGCCCCATCTTTCTTTGACTTCTAATTACTGTGTAAAAGGTCTTGTGGCTAGTTGGTGTGAACAGAATGGAGTTTCTATCCCTGATGGCCCCCCAGAGTCTCTTGATCTAAACTACTGGAGGCTGGTGTTGTCTGAGAGCGAGTCTGCAAATTCAAAGTCAATGGACAGTGTAGGCTCCTTCAATAAGAGGGGTGTAAAGGTGGTTCCTTTGGAGGATACTTGTGTAATAGACGAAGCTGAAGGAAATGAAGTGGACGATGTGTCTGTACAAGAGGAAGAGTTTGATCGGAATGTGGTTGAAAGATATGATGAGTTTTTGATGATTCTGGAAAGAGAGAAAGATTTGTTGAAAAAGTGTGAAGTTGTGGAACAGATAAGGCACTTGGTAAAGGACGACGAGGAAGCTAGGACCAATATGGGGGCTAATGGGTTTGTTGAAGCACTGTTGCGGTTTTTGGAGTTGGCTGTGCGGGAAAGGCATGTAATGGCTCAGGAAATCGGAGCAATGGCTCTCTTCAATCTTGCTGTTAACAATAACAGAAACAAGGAATTGATGTTGTCAGCAGGAGTACTTCCATTGTTAGAGGAAATGGTTGCCGGGTCTAGTTCTCATGTATCAGCCACGGCACTTTACCTGAATCTTTCCTGCTTTAATCAAGCGAAGCCCATCATTGGCTCAAGTACAGCTGTCCCTTTCCTAATCAACTTCCTTCAATCTGAAACCGATCCCCAATGCAAACTTGATGCTCTCCACACCCTCTTCAATCTCTCTACACACCCCTCCAACATTCTGTACCTTCTCTCATCAGGAATCATCAATGGACTCCTATCGCTGGTAACAGACTCAAGTGACCACCACGCATGGACAGAAAAATGCGTAGCGGTGTTTATAAACTTGGCTTCATGTAAATCAGCAAGAGATGAAATGGTATTGTCTGTGAGCCTAATTAGTGGGCTTGCGACCATATTGGACGTGGGTGAGCCTGTTGAGCAGGAGCAAGCCGCAGCTTGTCTTCTGATTTTGTGCAATGGGAGTGAGAAATGCATCCAAATGGTTTTGCAAGAAGGGGTAATTCCGTCGTTGGTGTCGATATCAGTGAACGGGACTATGAGAGCGAAACAAAAAGCTCAGAAGCTTTTGATGCTGTTTCGAGAGCAACGGCAGCGGGACCCGTCTCCTGTTCGGACGCGTCCGATGCCACCAGAAGAAAGTGAGGACGCGCCAGATTTGGAACCGAAACCACTATCGAAATCAATCTCAAGAAGAAAGGTTCCTAAAGCTTGGAGTTTTTGGTGGAAGAACAAGAGCTTTTCTGTATACCAGTGC
>127818 gi|225432264|ref|XP_002275833.1| PREDICTED: uncharacterizedprotein LOC100254500 [Vitis vinifera]
TCGCAGCACTCCGACAACGATCGGAGCAGCGGAGAGCTGCGTGCGCTGGACTGTAACCTAACTTCTCTCTGCGACCACATACAGCTCGAAGGGTTCAACGGTGGCTCGTTCTCCGACATCGTCGTTCATGCCATGGGCTCCACGTATCACCTCCACCGCCTCATCCTCTCCCGGAGCTCCTACTTCAGGAACATGCTTCACGGGCCATGGAAGGAAGCTAATGCTCCAACTGTGACCCTGCATGTTGACGACAAGAATGTTAATGTGGAGGCCATATCAATGGCTTTGGCATATCTTTACGGGCATCACCCTAAGCTTAATGATAGTAACGCCTTTCGTGTGCTTGCTGCTGCTTCTTTTCTTGACCTTCAGGATTTATGTGCAATTTGCACTGATTTCGTTATATCTGAACTTTGGACTTCGAACTTCTTAGCATATCAGATTTTCGCGGAGGGCCAAGATTATGGTATACATGGAGAACGTGTTAGAAATGCTTGCTGGGGCTACCTTTGCCAAAGTGGTGATATAGAGTTGAAAGAGGTGCTTCCAAAACTTTCTTCACAAACTTTGCAAGCACTGCTGACCTCAGATGAACTCTGGGTACCTAGTGAAGAGAAACGGTTTGAATTGGCATTTTACACATTTCTTGCGAAAAGTGCTTTGTGCAAAGGAGAACAGCCAGAGGAAGGATGTTTGTCTACTGAGATGGGAACAACTTCTCATTCTGATTTTCCTAAAGTAGAGGGAAACAACTTGAGCTATAGGGGCACTGATAAACAGTTGGAATCTGAGTTAGGGTGCATGAGTTTGAAAGATGACCTTGAAGTCCTTAATGCTGCTCGTAATGTTATGGTTGAATCTGCGGATGGTGTGGTTGGTTCTGAAACTGGGGTCCATAGTTCAAAACAACAGTTGTTACAAGGTTCACGCACGGATTCACATATGGAGCCAAGATACAATGGTGACGTTGAACAGCTTTCATCGAGTAACTCACTTTCATATATGGATGATGTTAGATCCTTATCTTCTTATCTTGAAATGCCAAGTGGTGTTGGAACTAGTGGATTGACAGGTAATGGTGTTGCTATGGAAGGGCCGTCTGAAGAAGGATCTTGCTACCAATTGAATAACAATAGTTGGCTTTCCAGGGACCAAAGGCACTGCAATACGATGAACGCTTCATACAATGGGTTCATGCCTGGTGAATGGGGGAGATGTGGCATGCCTCCTTTATCATGGGGTGGCAGGGTAGTGGGTCGAAGACAGGTGAAAGGTTATGCCAAAGGGAACTGTGGCATGAGTGAGGAAGAATATGACGCGTTCGTTAATATCTTTGAAGGAGGTTCTCTTTTGTATTGTAATATGTCTTTCCAAGCACTTCTAAATGTGAGAAAACATCTTGAAGAATTGGGGTTCCCTTGCAAAGCTGTCAATGATAGTCTTTGGCTGCAGATGCTTTTGAGCCAGCGGGTGCAAGAAATTGGTGCTGACACTTGCAAAAATTGCTGCCTTGTCAGTATGGCCTGCACATGCAGGCAACATTTTGGATTTTCACGTGGAGTTGCTGCTACTGGTTATTATGGTCAAGGGCATGATCACAATAATCAACCAAGTAATGTAGGAAATGTTTATGTCACTGATTCTACCCAAGGTGATGGAAACGGAATCTTTAGGCCTGTGAGAGTTCATGTGAGAGGGGCCATTGATGGGTTAGCTGGTATTGGACGTGGGACCACATTTGTGCCAGCAGATGCTTGGCCTCCAACACGTTTTGTCTTTTCCCGTGTACCATTTGGTGTGGGCAACCGAAACTGCCAGCAGTCTCTTGCCAATGATGATTCAGAAGCTAGAGGTGACCACAGTGGTGACCCGGCTGGTGATGGATTGACTGCTTTGGTTGGGCTGAGCCAAGGTGTAAACATGGTTGGTGCTCATGGAGAGCAAACGGAGAGTGGGTATGAGATGGATCTACAGAGCAGATTGACTGGACCTGGGCCTTCTGTTGCTGGGCCTAGTACTAGTGACATTGCTGTGCAGATGCTAGAGTCACCGGAGCACGCTATTGGAATTGAGTGGGAAAATGCGAACAGTTCTATATCTTTGGATATGAAGACACCTTTGAATCACTTCCCTCCGTTCCGTTTTGCGGTGGAATTCCAGGATGTGCACAGGCTCAGCGATGGCCAGGTCAAGCACTCTTCAGAAGTATTTTATGCTGGTTCTTTATGGAAGGTTAGCGTTCAGGCTTTTAATGATGAAGACCCTCAAGGACGCAGGACTCTTGGATTATTTCTCCATCGACGGAAGGCGGAGATAACAGATCCCCTAAGAAAGGTTCATATGTATGTGGATTCTCGCGAAAAGGTTACCGCACGATATCAATTAATTTGCCCATCAAAAAGAGAGGTAATGGTGTTCGGAAGCTTCAAGCAGACAGGAACTCTTTTACCAAAAGTACCCAAGGGGTGGGGTTGGCGTAGTGCTTTGTTATTCGACGAGCTTGATGATCTCCTCCAAAACGGGGCCTTGCGAATTGCCGCTGTTGTGCAGCTCGTC
>127820 gi|255581663|ref|XP_002531635.1| alpha-glucosidase, putative[Ricinus communis] Erica
CCTCCATTACTCTGTCTCACAATAACTACACTTCTTGTAATTTTTAACCAATGTATCGCAGGAGTAAATACAGCCTCCACCATCCCACCCAAGATTGGCAAAGGCTACCGTCTGATCTCCATCGAAGAGTCCCCTGATGGTGGCCTTGTGGGCCACCTCCAAGTCAATCAAAAGAACAGTATCTACGGCCCTGATATCCCCCTTCTCCAGCTCTATGTCAAGCACGAAACCGAAGATCGGTTGAGGGTCCACATAACAGACGCAGAGAAGCAAAGATGGGAAGTTCCGTACAATCTTCTACCCAGACAGCAGCCCCCACCGTTAAAACAGAGCATCGGAAGATTAAGAAAAAACCCAGTAGCCGAGTCCGAATACTCTTCTTCAGAACTGATTTTCAGCTACAAATCAGACCCATTTGGGTTCGCGGTGAAAAGGAAATCAAACGGCGAAACCCTTTTCGATTCGAGTTCAGACGGATCAGATCCATATGGTGATTTGGTCTTTAAAGATCAATATCTCGAGATCTCCACAAAATTGCCCAAAGAAGCTTCGCTTTATGGGCTGGGGGAGAACACTCAACCCCATGGGATTAAGTTGTATCCAAACGACCCCTACACACTGTACACAACCGATGTATCGGCTATCAATCTGAACACGGACTTGTATGGGTCCCACCCGGTTTATATGGATTTAAGGAACGGGGGTGGGCAGGCCAGTGCCCATGCTGTGTTGCTGTTGAACAGTAATGGGATGGATGTGGTTTACAGGGGGGATTCTTTGACGTATAAGGTTATTGGGGGTGTTTTCGACTTTTACTTCTTTGCTGGGCCCAGTCCTCTGGCTGTTGTAGATCAGTATACTGCGTTGATTGGCCGGCCTGCTCCTATGCCTTACTGGGCTCTGGGATTTCACCAATGCAGATGGGGTTACCGCAACCTGTCAGTAGTCGAAGATGTAGTTGAGAACTACAAGAAGGCAAAAATTCCACTCGATGTGATATGGAACGATGATGATCACATGGATTTCCACAAGGACTTCACCCTCAATCCCATCAGCTATCCCCGCGAAAAGTTGCTAGCATTCCTGGACAAAATCCACTCCCAAGGCATGAAGTACATTGTTCTCATTGACCCAGGAATCGGTGTTAACTCCACTTATGGCGTCTATCAAAGAGGCATAGCCAATGATGTCTTTTTAAAATATGAGGGAAAACCATATCTTGCCCAAGTCTGGCCTGGAGCAGTTAACTTCCCTGATTTCCTTAACCCAAAAACAGTTGACTGGTGGGTTAATGAAATCAAGAGATTCCACGAACTTGTCCCTGTGAATGGCCTATGGATCGACATGAACGAGGCATCAAACTTTTGTTCTGGTTTGTGCACTATCCCAAAGGGTAAGCAATGCCCGACGGGGACAGGTCCTGGCTGGGTATGTTGTCTAGATTGCAAAAACATAACTACATCGAGGTGGGACGATCCTCCTTACAAGATTAATGCTTCTGGTTCGCAATCTCCAATAGGGTTCAAGACCATAGCAACTAGTGTAGTTCATTACAACGGAGTTTTGGAGTATGATGCCCATAGTCTCTATGGTTTCTCTGAAACTATTGCAACGCACATTGCTCTTCAAGGCCTTGAGGGGAAGCGTCCTTTTATCTTAACGCGCTCCACTTTTGTCGGTTCAGGCCATTATGCTGCCCATTGGACAGGTGATAATAAGGGGACTTGGGATGATCTAAAATACTCGATTTCCACTATGCTAAACTTTGGCATATTTGGGGTTCCTATGGTTGGTTCAGATATATGTGGGTTCTATCCAGCACCTACAGAAGAGCTCTGCAACCGTTGGATCGAGCTAGGTGCCTTTTACCCTTTCTCAAGAGATCATGCAAATTTCTATTCCCCAAGGCAAGAGCTTTATCAGTGGGAATCAGTGGCTGAATCTGCGCGCAATGCTTTGGGTATGAGGTATAAGTTGCTTCCATATCTGTACACATTGAATTATGAATCTCATATGAGTGGTGCGCCAATCGCTAGGCCACTTTTCTTTTCTTTCCCAAATCTGGCCGAGGTTTATGGGTTGAGCACACAGTTCTTGTTAGGAAGCAGTCTTATGGTTTCCCCAGTTCTTGATGAGGGGAAGTCAGAGGTGAAAGTTCTATTTCCCCCAGGCACTTGGTACAGTTTATTTGACATGACACAAGCGGTTGTGTCAAAGGAGGCTCATTATCTGACACTTGATGCACCATTGCATGTGATCAATGTACATTTGTACCAAAATACCATTCTCCCAATGCAACAAGGTGGTTTACTGTCAAAAGAAGCAAGAACCACGCCTTTTAGCCTCATAGTGGCCTTCCCGGCGGGTGCAAAAGAGGCAGAAGCCAAAGGAAATCTTTACCTGGACAATGATGAGCTCCCAGAGATGAAACTGGGAAATGGGTATTCGTCATATGTTGAATTCTACTCGAGTATGAGTGATGGAACGGTGAAGGTGTGGTCGGATGTTGAGGAGAGTAAATTTGCTCTAGAAAATGGTTGGACCATTGAAAGGGTGACTTTGCTGGGACTGGGGGGATATGGAGGGAAGTTTGCTCTTGAGGCTGATGGAATTCCAGTTTTGGATACTTCAAAAGTGGAGATTAGCGCGACGGAACATCAGAATTTTCCTCAGAAGTTGGAAGATGTTGGAGGCAACTTGAAGAAGACAGTGATGGTAGATATCACGGGGTTGGAATTGCTTGTGGGTAAGAAGTTCAAAATGTCATGGAAACTGAAGAGCAGTGGT
>127829 gi|225441836|ref|XP_002284078.1| PREDICTED:magnesium-chelatase subunit H [Vitis vinifera]
ATGGCTTCTCTTGTTTCTTCACCATTCACATTACCCACCTCAAAAGTAGACCAACTATGCTCAATTTCCCAAAAGCATTACTTTCTCCACTCTTTCCTCCCCAAAAAAACCAACCAAAACACCCCCAAATCACCCCTGAGGCTGACGAAATGTGCAGCAGTTGGCAATGGCCTCTTCACCCAAACAACCCAAGAAGTCCGTCGAATCGTGCCCGAAAACATTCACAATCTCCCCACAGTCAAGGTGGTCTACGTGGTCCTAGAAGCCCAATACCAATCTTCCCTATCTGCCGCGGTCCGAACCCTCAACAAGAATGGCAAATTTGCCTCTTTTGAGGTTGTGGGTTACTTGGTTGAAGAGCTTAGGGATGTGAATACATACAAGACTTTCTGTAAAGACCTTGAGGATGCTAATATATTCATAGGTTCGTTGATCTTTGTTGAGGAGCTTGCTTTAAAGATAAAAACTGCAGTCGAGAAAGAAAGGGACAGGCTTGATGCGGTCCTTGTGTTCCCTTCAATGCCTGAGGTGATGAGACTTAACAAATTGGGCTCATTTAGTATGGCCCAATTGGGGCAGTCAAAGAGTCCCTTTTTCCAATTATTCAAGAGGAAGAAGCAATCAGCAGGGTTTGCTGATAGTATGTTGAAGCTTGTTAGGACATTGCCTAAGGTCTTGAAGTACTTGCCAAGCGACAAAGCTCAAGATGCTAGGCTTTATATTCTTAGTCTGCAGTTTTGGCTTGGTGGGTCACCTGATAATTTGGTGAATTTCTTGAAAATGGTTTCTGGGTCCTACGTTCCTGCTTTGAAAGGGATGAAAATCGAGTATTCGGACCCGGTTCTGTACTTGGATACTGGGATTTGGCACCCTTTGGCCCCTTGTATGTATGATGATGTGAAGGAGTACTTGAATTGGTATGGGACCAGAAGGGATGCCAATGAGAAGCTAAAGGGTCCAAATGCACCTATAATTGGATTGATTCTACAAAGGAGTCATATTGTCACTGGGGATGAGAGTCACTATGTGGCTGTGATTATGGAATTGGAGGCAAAGGGGGCGAAAGTCATACCAATTTTTGCTGGTGGGCTTGATTTTTCCGGGCCTGTTGAGAAGTTTTTCATTGACCCAATCACCAAAAAGCCGTTTGTGAACTCAGTGATTTCGCTTACTGGTTTTGCGCTTGTTGGGGGCCCGGCTAGGCAGGACCATCCGAAGGCTATCGAGGCGTTGATGAAGCTTGATGTGCCTTACATTGTTGCATTGCCTTTGGTGTTTCAGACCACAGAGGAGTGGTTGAATAGCACTTTGGGGTTGCACCCAATTCAGGTGGCTTTACAAGTTGCTCTCCCTGAGCTTGATGGTGGCATGGAGCCCATTGTTTTCGCCGGGAGGGATCCCAGAACAGGGAAATCACACGCTCTTCATAAAAGGGTGGAGCAACTCTGCACCAGGGCAATCAGATGGGCTGAACTGAAAAGGAAATCGAAGGCAGAAAAGAAGCTTGCAATAACTGTTTTCAGTTTCCCTCCGGACAAAGGAAACGTTGGAACTGCAGCATACCTCAACGTGTTCGCGTCCATTTTCTCCGTCTTGAAGGAGCTCCAACGAGACGGTTACAATGTTGATGGTCTCCCGGAATCTTCCGAAGCACTAATCGAAGAAATCCTCCACGACAAAGAAGCCCAGTTCAGCAGCCCGAATCTCAACGTCGTTTACAAAATGGGCGTGAGGGAGTACCAGAAACTGACTCCCTACGCTGCAGCACTGGAGGAAAACTGGGGAAAGCCCCCCGGGAATTTGAATTCTGATGGGGAGAATCTGTTGGTCTATGGAAAACAGTTTGGAAACGTTTTCATCGGAGTCCAGCCCACGTTTGGCTACGAGGGCGATCCCATGCGCCTACTGTTCTCTAAATCAGCAAGTCCACACCATGGATTTGCTGCTTATTACTCGTTTGTGGAGAAGATTTTCAAAGCGGATGCAGTTCTTCACTTTGGAACTCACGGTTCCTTGGAATTCATGCCAGGAAAACAAGTGGGAATGAGTGATGTTTGTTACCCCGATAGTCTGATCGGAAACATTCCAAATGTGTACTATTATGCTGCCAATAATCCGTCAGAAGCCACCGTAGCAAAACGTAGAAGCTATGCCAATACCATAAGCTACTTGACTCCCCCAGCTGAAAATGCCGGTCTCTATAAGGGACTCAAGCAGCTAAGCGAGTTGATCTCATCGTACCAATCGTTAAAAGACACCGGCCGCGGGCAACAGATAGTGAGCTCCATTATCAGTACAGCCAGACAATGCAACCTAGACAAGGATGTCGATCTTCCGGAAGAAGGCGTGGAAATCTCGGCCAAAGACCGCGATCTAGTGGTTGGGAAGGTGTATTCCAAGATCATGGAGATCGAATCGAGGCTTTTGCCTTGTGGGCTCCACATAATTGGCGAGCCTCCATCTGCCATGGAAGCAGTGGCCACATTGGTTAACATTGCAGCGTTGGACCGACCCGAAGAGGACATTTACTCCCTCCCGTCGATACTTGCTGAGACGGCTGGGAGACAGATTGAGGAAATCTACAGGGGAAGTGACAAGGGGATATTGAAAGATGTCGAATTGCTCCGTCAGATCACAGACGCATCAAGGGGATCCATTTCTGCTTTCGTGGAGCGGACAACCAATAGTAAGGGTCAAGTTGTCGATGTGGCCAATAAGTTGACCTCAATCCTTGGTTTTGGCTTGAAGGAACCGTGGGTACAGTATTTGTCAAACACCAAGTTTTATAGGGCTGATAGGGATAAGCTTCGAACTTTGTTTGCGTTCTTAGGAAATTGCTTGAAGCTCATTGTGGCGGATAATGAACTGGGGAGTTTGAAACAAGCTCTGGAGGGGAAATACGTTGAGCCGGGTCCAGGTGGGGATCCGATTAGGAACCCGAAGGTGTTGCCAACTGGGAAGAATATCCACGCGCTGGACCCACAATCGATTCCCACGACAGCAGCAATGCAGAGTGCTAAGGTGGTGGTGGAAAGGTTGCTTGAGAGGCAGAAGGTTGATAATGGGGGAAAGTATCCTGAGACAGTTGCTCTTGTGCTGTGGGGAACTGATAATATTAAGACCTATGGTGAGTCACTGGCTCAAGTTTTGTGGATGATAGGAGTGCTTCCGGTTGCTGATGCGTTTGGCCGAGTCAACCGAGTGGAACCTGTAAGTCTCGAAGAACTGGGAAGGCCGAGGATCGATGTTGTTGTCAATTGCTCTGGTGTGTTCAGAGACCTTTTCATCAATCAGATGAATCTCCTCGACAGGGCAGTGAAGATGGTAGCCGAGCTAGACGAGCCAGAAGAGCAAAACTACGTGAGAAAACATGCAATAGAACAAGCACAAGCCCTTGGCATTGAGGTTAGAGAAGCTGCCACTAGAGTCTTCTCCAACGCCTCCGGCTCCTACTCCTCTAACATAAATCTTGCTGTTGAGAATTCCTCATGGAATGACGAAAAGCAACTCCAAGACATGTACTTGAGCCGGAAATCCTTTGCGTTTGACAGTGATGCTCCTGGGGTTGGCATGACTGAGAAACGTCAAGTTTTCGAGATGGCTCTGAGTACAGCTGACGCTACATTCCAAAACTTGGACTCATCGGAGATTTCTCTTACGGATGTGAGTCACTACTTCGATTCGGATCCGACTAACCTTGTACAGAACCTCAGGAAAGATGGGAAGAAGCCCAGTGCATACATTGCTGATACCACTACAGCTAATGCACAGGTGAGGACGCTCTCTGAGACCGTGCGACTTGATGCACGGACGAAGTTGTTGAACCCCAAGTGGTACGAGGGAATGCTGTCTACCGGGTACGAGGGTGTACGAGAAATTGAAAAGCGACTCACTAATACAGTCGGTTGGAGTGCGACCTCAGGCCAAGTCGACAATTGGGTGTACGAGGAGGCCAACACTACATTCATTCAGGACGAGGAGATGTTGAACAAGCTCATGAAGACGAACCCGAATTCCTTCAGAAAGTTGGTTCAGACATTCTTAGAGGCCAACGGGCGCGGGTACTGGGAGACTTCAGAGGATAATGTTGAGAAATTGAGACAATTATACTCTGAAGTTGAGGACAAGATTGAAGGGATTGACCGG
>12927 gi|255540511|ref|XP_002511320.1| zinc ion binding protein,putative [Ricinus communis] Erica
ATGGAGTCTACCATTGTGATCAAGGTTAACCATGGAGATACACTGAGGCGCATTAATGGATGTGTCAATGAAGATGGACATCTGGACCTTGACATGGATGGTTTGAGAGCGAAGGTCCGTGGGCTTTTCAAATTTGCTGCTGAAGTTGATATTACGCTCACTTATGTTGATGAAGATGGTGACATAGTCACACTCGTTGATGACGAGGATCTCCGTGATGCCATGAGCCAGTCCTTAAATCCTTTGAGGATTACTGTGAAGCTGAATGAAAGAAGTGGAAGATCTTATACTAGATCTAGTGGAAGTTCCACACCCATGAGGTCCCCCAGCGTTCATAATCCAGTACCAAACCTGGATAGAAGCGTTTCTGAAATCTTGAAATCTGTCCCAGAGCCATTACTTCAAGCAGTCTCAAAAATCTCGCACAATTTGGTCTCTGTTCCTGGACTAGCTGAGCTTGTTGACCATTTTTCTAAAATGGGACAGGCCTACACAAATCCTCGTTCTGATATCCAGCCTGGCACAGAATCTAGTGCACAAATTGAGGCTTCTGGAAGCGCCATGTGTCCATCAATGAATAAAGAGCCAGAGGCTTTGAAGGATGGTCGGGGCAATGAAGGCCCAAGTTACACAAACAATCAGAAGCTGGTGCTTGAAGGTATCAGAGCTGTGGAGGCCAGTGTTAACCCTGATGCATCTTGTGACGGGGAGGACAAGGTCAGAGGGTGCGATTGTATCCCGAAGGCTGGAGATTTCGGATGGTTAGAAGATGGCAAGCCAGTTGCATCTGATTTGCCTGCTAGTTGGAAAAAGGCTGGGAAATCAAAGGAACCATGGAAGCCTGTTGGTGCTGGTGCTTCTGCAAGCACAACTGTTTCTTTGGGGCAGGCAACCACGGATTCCAGAGACGGCTTTGGCGTTGGGTTCCCTAGTCTTAATATCATGAATGAATGTCCATTTACTGGGATGCCTGTAGCTGATGGTTCAGCTCTGCCTTTTAAGCATCATGGCTCTCGTTTCCCTCCATTTTTAAGAAACCACAATCATAGTGAAGGCCTTGGTGGTATATTCCACAGAGGTATTCGTTGTGATGGCTGTGGGGTTTTCCCAATAACTGGACCCCGGTTCAAGTCGAAAGTAAAAGAGGATTATGACCTGTGCCTTATCTGCTTCACTGATATGGGAGATGAATCTGATTACATCCGAATGGACCGTCCAGTTCACTATCGACATCCTTATTACCACCGTAAAGGATTGAGTGATCCTATGCAGAATACCTGGATGCGTCTTCCTACAGCACCTCAAGTCTTAAGATGTGGTGGCATGCAGCCACATCGCCGAAAGTTGGACAGTCGCTTCATTTTGGATGTTAACATCTTGGATGGTACTGTTATGGGCCCATCAACCCCATTTACTAAGATTTGGAGGATCAAGAACAACGGTTCTATGTTGTGGCCCCAGGGAACTCAGCTTGTATGGATAGGCGGAGATAAGTTAAGCGAAGCACTTTCTGTTGAGTTACAGATCTCTTCCAATGGTTTAGCTGTGGATAATGAGCTGGATGTCGCTGTTGACTTTACTGCTCCTGAACTTCCGGGTCGGTACACTTCGTACTGGAGAATGTCCTCACCTTACGGCCAGAAATTTGGGCAACGTGTTTGGGTTCTCATCCAGGTCGATTCCTCTCTTAAGGACTCTATGTCCGATAGCTTCAATGGTCTGAACTTGAATTTGCCTCCTAACAGCAGCAGTACACCAGAAACCGAAATGGTAAATTTGAATGCTGAACCAATGGTTGTGGAGGATACTCTTCACGAGCCGAACAATTCTAACTTGGCGTCAGCTTTACTGGAGCCAATGGTCGAGGCACAACCAAATGATCAGGAGCAGAATTTTCCCATTAATGATGCCTTACTAGTTGGTGGTGGTTTCTCGACGCCCCTCCCTCCAGAGGTTCCTACTTTGGTTTCATACCCCGTGGTTGATTCTTCAGAAGTAGCACCAGTTGTGCCTTCCTATTTGCCATCTACTTCCTCTGGTTTACCATCATCATCTCAAGATGCTAGTGAAAACACTGATGTTGAGCAGACCCTCCTCAGGGAACTCGAGGAGATGGGTTTTAAGCAGGTTGATTTGAACAAGGAAATCTTGAGGATGAATGAGTATAACTTGGAGCAATCGGTCGATGAACTCTGTGGTGTTGCTGAGTGGGATACTATCCTTGAGGAGCTTCGGGAGATCG
>13002 gi|224112901|ref|XP_002316325.1| predicted protein [Populustrichocarpa] Erica
GATGCTTGGGAGGGTTCTATTGGTGATGCTTCTACTGCTGCAGATCAAGGAGCTCTTGGTTTTGATGGTCCATCGAATGGAATTGGTGGTTTCCAAGATCCTCATGCGACTACTGTATCATCAGCTGGAATGGTTGGAGTTAGGGCTGACTTGGGGCAACCAACTACCCGAGAGGGTGAGCAAAGATCCTCTCTGCGTATGTCATCATTATGCGATAGCAAGCTATATAAACCTGACGATTCCCTCCATTTACGCTTGTCTACCTCGTTTCTTCCCCCGAACCTTAGTGTAGAAACTTCTAGTTCATTATCCAATGTAGCATCAAGCAGTAATCATCCTAGTTCAAGTTCTCTTGGAGTGTTATTGCCAGCCGCCGGAAACCCTAGTTCTGTTAGTTGTAGGATAGTTAAATTAGAATCACATGATGAGTGCGCTCAACCATGTCTTGCAGAAGCAAGGGGAGATCCTACTAGATCTTTGGATCTTAGAGCTGTAAAGCATGAAGTGGTTGAGAAGCGCAATCTAGAAACTCTTAAATTGTCAGTTACTAGCCCCCACAAAGTGGTTCAGCAGATTCCAGTAAAATCTGAGCCAGTTCAGGAGAATCAGGAAACACAGAGAAAAGCTAGAGAGACATCCTATCAATCAGATGGGACAGTTGCTCAAGGTGAGAATAACTGTTCCTCCATGCAGGTGAAGCCTTTGCAATCCCATAAGGCATGTCCTGCAGGTTTGCCTACTTGTTCAACAGAGTTGTCTACAAGTGGGGATCCATTGAAACTACCAGAACATGCTGACTGTACAACAAAAGAAGTCAGCCCTAATAGTGCAACTCCATTTGAAAGGTGCAATAATTATGATCATGTTGCTTCAGAAACTGTTGTTCCACATGTAGATCATCAAAGTATAGGATCAAATGTATATGATGGGTTCACGGAAACTCGGGGTGCGAAAGGTTCATTTGCGAAGGAGTCTGAGAATGGTGGACATACTGCAATGACTGGACTAGAAGTTACAAATGACCATACCACAAATTCACATACAAATGTCGAGGGATCCGTAAGTGATGAGGAAAAATTCAACATATCTGAGGCAGATTCTTTTAGTTCTGATTTTGAGTCAGATGGTAACCACGCTCAAGTCGCTCCAGGGGATGGAAGGGGCAGACAATTTCGTGAAGATGATGAGGACTATGAAGATGGAGAATTTCGGGAACAACTATTGCTTAATTCTGGCGGAGGATCCATTGTAGAGAAAAGAGAAGCCGAGGATGATAACCTTGGTGGTTCTGACATGGACATAGGTTCTCCTTGTGATGGCATTATAATGGAACCTGGGGTTAATGACGAGGACAGAAAACTGGAAGATCGTTGTGAGACAAGTGATGAGCACATCAAAGAGTGTGTTGGTGCAGTCATGAATGAGAGAGCTAATCACGGCACCAATAATGATGGTTCAGTAAAGCTGGTTCACGTCAATGAGTGTGATGTTTCATTGGCAGTTGACGTAGCCAGAGTTGCGTCTGATGAGAAGAGTCACCTAAACAATACCTTAAGGAAGCTACTTGATCAAGGAGGGAAAGATGTTCTGAAGGGCCATGAAATGGAGTTATCATCTGCTGGAGCTACTACTGCTAGCCTAGGTAGTGTAGCAACAGGTGTTCAGGCTGCAGGTGACAATTCTAAAGGAATTGAAACTTTGGAAATAACTGATTCAACTCTGCCAAAGACTGATGCATCCCTAAATGTTGACGCTGCTTCTAAAGATGCCAACAGTGGAGGTAACCGGAGCCGGATTATTACTTTGCCTAGAGCTACAAATGTCTCTCCTTGCAGAACAAGGTCTTTTCAAGGGAGGTCGTTTCCATCACAAAGAGAGAGGTTCTTTGATTTTGATGGAGATAATCCCCGTGGGAATAGGTGAGATCTACAATGATGGTCCACGCAAATATAGTAGAGATAGGTTTCAAGATCAGTCTTTCAGAAATTCCAGACAAAACTTCATGCGTGGAAGAGGGAGGGCTTCTGGCCGTTCGGACGCTCAACGTGGTAATTGGGATTCCAGCCGTGACTTTCCTTCAGAGAATTACAATGGTCCATCTGATTATCGATTTTCCAGGCATAAGCGTGCTCCTCCTGATGGGGAGCTTGATTGTCGTGGTTTTATCGCTCCTGTACCAAATGGTGCTTTTATAGGTTCTGGTAGGGGGGGAGGAAGGAAGCCATTGAATGACGAATTGCCTTCGTTTCGACAACCATTGCCAAGGAGGCACTCCCCTGGAGGTAGGGATGTGCCCGGAACACGTGGCAATCAAATGGTCAGAAGAATCCCGAGAAATATCAGCCCAAGTAGGCACATGGGTGAAGATAGATCAGATATGGTTGGGCTCAGGCGTGGTGACAAGTTTATGAGAGGTTTGCCAGATGATAATAGCATGGATAATCCTGTATTTCCGCGGCCCCAACATTCTTACGATGGAGTGGAGAATCAGTTTGTGAGGGGGAATAGAAACTTTTCATCTGTCCAACGAAGAGGGGGGCTTTCTCGAATTCGTTCGAAATCTCCAATTCGCTCCAGGACTCGTTCCCCTGGCCCATGGTCTCCTCCTAGAAGACGATCCCCTGATGAATTTAATGGGCTTCCGGAATTAATTCACAGGAGATCTCCGGCTAATAATTACAGGAGGAGATCTCCTCCTTATATCTCCCGACCCGGTAATGATTTGAGGGATATGGAATCTGGAAGAGACCATGGTCACCTGAGGTCTGCTATGCCCAACAGGAGGAGCCCACCTGACCAGGTTTTACCTAGAAGGAGATTTGATATTCTAGATCCTCGAGAGAGGACGGATGGCGATGAATATTTTGGTCGTTTTAATGAGCTTGGCGGTGACGGAAATGGTGATGAGAGGAGAAAGAGCGGTGAGGGAAGGGGGCCAGTTCGTAATTTTAGGCCTCCTTTTAATAATGGTGCTGACACTGATAATTTCCGTTTCCATGTAGAGGATGGCCCCCCTAGGCCTTTTAGGTTTTGTCCAGAACCTGATTTGGAGTTCCTTGAAAGAAACGATTTGAGGGAAAGGGAGTTTGATGGGCGGATTAAGGGTAGATCTCTTAATGCATCTAGGCGAACTAGAACCATGGAAGAGCAAGAAGGAAACTACCGGCACGGAGGGCAGGAATGGCATGATGACGGGTTTGATGATGTTTCCCGTGGGAAAAGGAGGAGATTT
>13147 gi|359484562|ref|XP_002284044.2| PREDICTED: casein kinase Iisoform delta-like [Vitis vinifera]
ATGGAGAGGATCGTCGGCGGAAAATACAAGCTCGGCCGTAAGATCGGTAGCGGATCATTTGGAGAAATCCACCTCGCTACGCATGTCGACACGTTCGAGATCGTCGCAGTAAAGATCGAAAATAATAAGACGAAACATCCACAACTTTTCTACGAGGCCAAGCTATACAATATTCTGCAAGGAGGAAGTGGTATACCAAACATCAAATGGTCTGGCATGGACGGGGAAGATAATATTCTTGTTATGGATTTGTTGGGACCAAGTCTTGAAGATCTGTTTGTTTATTGTGGAAGGAAGTTTTCATTGAAGACAGTCTTGTTGTTAGCTGATCAAATGATAACAAGAATAGAGTACGTACACTCTAAAGGGTTTTTGCATAGGGACATTAAACCTGATAACTTTCTGATGGGTCTCGGTCGAAAAGCAAATCAGGTTTACATTATTGACTTTGGGCTTGCGAAAAGATATCGGGATTCTACAACCAATCGTCACATTCCTTACAGGGAGAACAAAAATTTGACGGGGACTGCACGTTATGCAAGTTGCAATACTCATCTTGGAATTGAGCAAAGCCGGCGGGATGATTTAGAGTCTCTTGGATATGTACTTCTATATTTCTTGAGAGGAAGTCTGCCATGGCAAGGTTTAAAAGCTGCAACCAAGAAGCAAAAGTATGACAAAATATGTGAGAAGAAATTATCAACTCCTATTGAGGTTTTGTGCAAGTCTCACCCTGTGGAGTTTGCGTCATACTTCCATTACTGCCATTCATTGACGTTCGATCAGCGCCCTGATTACGGATTCTTGAAGCGCCTGTTCCGTGATTTGTTCAGTCGTGAAGGGTATGAATTTGATTACATATTTGATTGGACGATCCTAAAGTATCAGCAAGCACAAAAGAATAAAACTCAGCCACGAGTGTCTCCAGCTCCTGGAGAGGGTAATAGTAGAGTGACAGCAATGGATGTGGACAAGCATCAAGGCAATCATGCTTCCTACTCGGCTGAGACAACGGAACGCATGAGACTGGGCAATGCTGGTAGTCCTGGTATTCGCATGCAGTTTAAACCACAAGCGCCGGCTGGAAGGAATTTGTGCTTGGAGAATCCCCTACAGAAAAATTTTGTGAGCAATACAGACATGCCATCAGCTTCATCTTCTCATGCTAGCATGTCAAAACAAAAGGCGTCGAAAGCTGTGTTGCCTGCTGAAAGCACAACCTTTAGTCATGCAAATGGTGACAAAGTTGGTCCTTCAAGTAGCTGGATTTCATCCCTTCACCGTGTTTCTTCTGCAAAG
>13320 gi|225430549|ref|XP_002285591.1| PREDICTED: eukaryotictranslation initiation factor 3 subunit B [Vitis vinifera]
ATGGCGGAAGTGATGGCAATGGAGACCGCCTCTCGCCTTGGAATCGACCTTTCTAACGTTGATTGGGACTCGATACACCTCCCTCCCGGTGAAGACTGCGGCATCTTAAGTGATGATGAGGATCTCAACGAGGGCGATCCCCTCGAATTCGACGGGGGATTCAGTAACATAGTCGTCGTGGATAACATACCAATTGTCCCGACAGAGAAATTTGAGAAGTTGGAAGGAGTGGTTAGGAAAATCTCCAGTCAGATGGGAGTGATAAAGGAAGAAGGACTTTGGATCCCCATTGATCCTGCCTCCCAGAAAACCCTAGGTTATTGCTTTGTCGAATTTAACACTCCTCAGGAAGCTGAACTTGCTAAGGAGAAGCTACATAACTACAAGTTGGACAGAGCACATATATGGGCTGTGAACATGTTTGATGACATTGAGAAGTTCATGAATGTTCCAGATGAATGGGCCCCGCCTGAAACGAAGCCATATGTTCCAGGAGAAAATCTGCAGCATTGGCTGACTGATGAGAAGGCTAGAGATCAGTTTGTTATTCGTTCTGGTTCAGACACTGAAGTTTTGTGGAATGATGCGAGACATTTGAAGCCTGATCCTGTTTACAAACGCCAATTTTGGACGGAAAGTTTTGTGCAATGGTCCCCTCTAGGAACTTACTTGGCTACAGTTCATAGACAGGGAGCTGCTGTTTGGGGCGGTGCTAGCTTCAACCGGCTTATGCGTTATTCTCATCCCCAGGTAAAGTTAATAGATTTCTCTCCTGGTGAGAGATTTTTGGTGACTTACAGCAGCCATGAACCAAGCAATCCTCGTGATACTCATAGGGTGGTTTTAAATATCTTCGATGTGAGAACCGGAAAAGTGATGAGAGATTTCAAGGGAAGTGCAGATGAGTTTGCAGTTGGAGGTGCAGTAAGCGGCGTTTCCTGGCCTGTTTTCAGATGGGGTGGCGGAAAAGAGGATAAGTATTTTGCTCGAATTGGTAAAAGTGTTATCTCTGTCTATGAAACAGACACCTTTACTCTTATTGACAAGAAATCCATAAAGGTTGAAAACGTTATGGACATTAGTTGGTCGCCTACTGATCCCATTCTTGCACTCTTTGTTCCTGAACTTGGAGGAGGAAACCAACCTGCAAGGGTGAGTCTCATTCAAATCCCTGGCAAAGAGGAGTTGAGGCAGAAGAATCTTTTCAGTGTTAGTGATTGCAAAATGTATTGGCAAAGCAGTGGAGAGTACCTTGCTGTGAAGGTTGACCGGTATACAAAAACTAAGAAGAGCACATACACTGGCTTTGAGCTTTTCCGCATCAAGGAACGGGACATACCCATTGAGGTTTTGGAGCTAGAGAACAAAAATGACAAGATTATTGCATTTGCTTGGGAACCAAAGGGCCACAGATTCGCTGTCATTCACGGCGACAGCCCTAAGCCTGACATTAGTTTCTACTCCATGCGTAGCACTCATAATTCTGGCCGGGTTTCAAAGCTGACTACTCTTAAGGGAAAGCAGGCTAATGCTCTGTACTGGTCGCCAGCTGGACGTTTCATCTTACTTGCAGGGTTGAAGGGCTTCAATGGACAGTTGGAGTTCTACAATGTCGATGAGCTTGAAACCATGGCAACATCTGAGCATTTTATGGCAACGGATATTGAATGGGATCCAACTGGAAGGTATGTTGCAACTTCAGTTACTTCGGTTCACGAGATGGAAAATGGTTTCAACATCTGGTCTTTTAATGGCAAGCTTCTATATCGCATACTAAAGGATCACTTCTTTCAATTCCTGTGGCGTCCAAGGCCACCATCCTTCTTGAGCCCAGAGAAGGAGGAGGAGATTGCCAAGAACCTGAAGAAGTACAGCAAGAAGTATGAAGCAGAGGACCAAGACGTGTCGCTGCTGTTGAGCGAGCAGGACCGTGAGAAGCGGAAGATGTTGAAGGAAGAATGGGAGAGATGGGTTTTGGAGTGGAAGCGATTCCACGAAGAAGAGAAATCAGACAGGCAGTGGCTTAGGGATGGAGAAGCCAGTGACGAAGAAGAGGAATATGAGGCAAAGGAAGTCGAGGTTGAAGAGTTTCTTGATGTTTCGGAGGAGGTTCTATTCGACTTTGGGCAGGAG
>13540 gi|356557685|ref|XP_003547144.1| PREDICTED: callose synthase11-like [Glycine max]
CAAAGGACGTTTTGGAACGTGTTTAGGAGCTTTGATCGCGTTTGGGTTTTGTTGATTTTGTTCTTGCAAGCTGCCATTATTGTTTCTTGGGAGGGTACAGATTATCCGTGGCAAGCATTGGAGAATAGGGATGCACAGGTGAAGTTGCTTACTGTTTTCATCACTTGGGCTACTCTAAGGCTTTTGCAATCGGTGCTTGATGCGGGTACTCAGTATAGTTTGGTTTCAAGAGAGACACTGTGGCTAGGTGTGAGAATGGTGCTTAAGGGAATGGTTGCCGCGACTTGGATTATTGTTTTTTCGGTGTTCTATGCAAGGATTTGGAGCCAGAAGGATTCGGATGGGAGGTGGTCTAATGCAGCAAACCAAAATATCATTACTTTTCTTGAGGCCGGTTTGGTATTTGTCATTCCGGAGTTGCTGGCGTTGGTTCTGTTTATTCTTCCTTGGATTCGCAATGTACTCGAGGAAACAAATTGGGTGATATTATACCTGTTGACGTGGTGGTTTCAAACGCGAATCTTTGTTGGTCGCGGCCTAAGGGAAGGGCTAGTGAGCAACATAAAGTACACCTTGTTTTGGATTGTGGTATTGGCTTCAAAATTCACATTCAGTTACTTCCTTCAAATTAAGCCCTTGGTGGCCCCCACAAAGGCTCTTCTGAATCTCAATGCAAAGTACTACTGGGCGGTAGCCTTGTTGTGGATTCCTGTCGTTCTTGTATACCTTATGGATTTGCAAATCTGGTATGCGATTTATTCTTCCTTCGCAGGGGCGATAATTGGGTTGTTCTCACATTTAGGTGAGATTCGAAATATCGAACAGTTAAGGCTTAGATTCCAATTTTTCGCAAGTGCATTGCAGTTTAATCTCAAGCCAGAGGATCCAATCACAAGCTTACAGGCAACATTGGTGCATAAGCTACGCGATGCAATCCACAGACTGAAGCTACGATATGGGCTTGGCCAACCCTACAAGAAAATTGAATCAAGCCAGGTGGAAGCAACCAGATTCGCCTTAATATGGAATGAGATAATTATATCTTTGAGAGAAGAAGATATCATCAGTGATCAAGAATTGGAACTTTTAGAACTTCCGCCTAATTGTTGGGACATTAGGGTTATTCGCTGGCCTTGTTTCCTCCTTTGCAACGAGCTGCTGCTAGCTCTTAACCAGGCGGGAGAACTGTGTGATTTACCAGACTGCGATCTTTGGATTAAAATGTGCAAGAATGAATATAGGCGGTGTGCAATCGTTGAAGCTTATGATAGCGTCAAGTTCTTGTTTCATGAAATTGTGAAGTACAACTCCGAAGAGTATACAATTGTAACAAAATTGTTCGCGGAGATAGATCATGCTGTTCAAATTGGAAAGTTGACTGGGGCCTACAAGATGACTGTTCTACAGCAAATTCACTCCCGGTTGATTTCTCTTATTGAGCTTCTTTTAATGCCTGAGAAGGAGTTAAGTAAGGTGGTGGATTTATTCCAAGCGTTATATGAACTCTCTGTTAGAGAATTTCCCAGGGTGAAGAAATTTGTCGCACAGTTGAGGCACGAAGGTTTGGCACCTCAAAATCAAGCTGCTGATGCAGGGTTGCTTTTTGAAAATGCTGTTCAGTTTCCGGACGATGACGATGCTTCGTTCTACAGGCAGCTTCGTCGTTTGCAGACGATTCTTACGTCTAGAGATTCAATGCACAATGTCCCAAAAAATCTTGAGGCAAGACGTCGTATTTCCTTTTTTAGCAACTCACTGTTTATGAACATGCCTCGTGCTCCCGAGGTGGAGAAAATGATGGCTTTTAGTGTTCTAACTCCTTACTATGACGAAGAGGTTTTATACGGGAAAGAATCGCTAAGAAGTCCAAACGAAGATGGTATTTCCACCTTGTTTTATTTGCAGAAGATTTATGAGGATGAGTGGGCAAATTTTATGGAGCGGATGCGTAGAGAAGGAATGGAGGATGATGAGGAAATATGGACAGTCAAAGCTAGGGATCTTCGTCTGTGGGCTTCTTATAGAGGCCAAACACTCTCTCGTACTGTTAGGGGGATGATGTATTACTACAGGGCTCTTAAAATGCTTGCTTTTCTTGATTCTGCGTCCGAAATGGATATAAGGAGCGGTTCAGAACAAATCGCTACTTTTGGTTCAGTGAAACTACACGGTGGTTTGAATGGTATCAGCCCGGGTAGGCCACCAGCTTCTGGGAATCTCAATAGAGCAACAACTAGTGTAAGTCTTCTGTTTAAAGGGAGTGAGTTTGGATGTGCTCTTATGAAATACACGTATGTGGTTTCTTGTCAAATGTATGGGTATCATAAGAGAAGAGGTGATCCGCGAGCTGAAGATATTTTGTACTTGATGAAGAACAATGAGGCACTTCGTGTTGCTTACGTGGATGAGGTGCACTTGGGAAGAGAAGAAGTTGAGTATTATTCTGTTCTTGTAAAGTACGATCAACGACTGAAGAAAGAGGTGGAGATCTATAGGATAAGATTGCCCGGTCCATTGAAGCTTGGTGAGGGTAAACCCGAGAATCAAAACCATGCTATCATTTTCACTCGCGGAGATGCGCTTCAAGCAATTGACATGAACCAAGACAACTATTTTGAGGAGGCACTTAAAATGCGTAATCTATTGGAGGAATTCAAAAAGAATTACGGCATAAGGAAACCAACGATTTTGGGAGTTAGGGAAAATGTGTTCACTGGTTCTGTTTCATCGCTCGCTTGGTTCATGTCTGCTCAAGAAACGAGTTTTGTAACCCTAGGACAGCGTGTTTTGGCGAACCCTTTAAAGGTGCGAATGCATTATGGCCATCCAGATGTGTTTGATAGGTTTTGGTTCGTGACCAGAGGTGGTATCAGTAAAGCTTCAAGGGTGATCAATATTAGTGAGGACATATTTGCCGGATTTAATTGCACACTGAGAGGTGGAAATGTGACTCACCATGAATATATACAAGTGGGTAAAGGAAGAGATGTTGGGTTGAATCAGATATCCATGTTTGAGGCTAAAGTTTCAAGCGGAAATGGTGAACAGGTTTTGAGCAGAGACGTGTATAGGTTGGGTCATAGACTTGACTTCTTCCGTATGCTTTCATTCTATTTTACTTCTGTAGGGTCCTACTTCAATACGATGATGGTCGTTATTACTATCTATGCGTTTTTGTGGGGCCGCCTTTATCTTGCGCTCAGTGGTGTTGAGAGTTCAGCCAAGGACAACAGTAGCAACAACAAGGCCCTCGGCACTATCATAAACCAGCAATTCCTCATTCAGATTGGTGTTTTCACTGCACTTCCAATGATAGTAGAGAATTCTCTAGAGCACGGGTTCCTTCCGGCAATTTGGGATTTTATAACAATGCAGTTGCAACTTGCATCTCTATTCTACACTTTCTCAATGGGAACACGTACCCACTTCTTTGGACGAACCATTCTTCACGGAGGTGCTAAGTACAGAGGCACAGGACGTGGTTTTGTGGTGCAACGCAAGAGCTTTGTTGAGAACTATAGACTATATGCACGCAGCCATTTTGTGAAAGCAATTGAGCTTGGGGTGATTTTGGTAGTATATGCTGCCCATAGCCCATTGGCCACAAACACATTTGTCTACATAGCCTTAACTATCTCATGTTGGTTTCTGGTTGTTTCATGGATCATGTCCCCCTTTGTGTTTAACCCTTCTGGGTTTGATTGGTTGAAAACTGTATATGACTTTGATGGGTTCATGAACTGGATTTGGTATAGAGGTGTGCTTGTGAAAGCTGATGAGAGCTGGGAAACATGGTGGTACGAGGAACAAGACCATTTGAGGACAACTGGCCTATGGGGAAAATTGTTGGAAATAACTCTAGACCTCCGTTTCTTCTTTTTTCAGTATGGCATTGTGTACCGACTGCACATCGCAGGTGGCAAGACTAGTATTGGCGTTTACTTGCTTTCTTGGATCTACTTGGTTGTGGTGGTCGTGATTTATGTGGTCATTACCTATGCAAGCGAAAAATATGCTGCAAAGGAGCATAAGTACTATCGGTTGGTTCAGTTCGTTGTAATTTCGGTGACAACACTTGTGATTGTTTTATTGCTGAAATTCACCGAGTTTGTATTTCTTGATCTTGTATCGAGCATGTTGGCTTTCATCCCCACAGGGTGGGGCCTGATACTTATTGCTCAGGTACTTAAGCCTTTTCTGCAGTCAACAGTGGTGTGGGAGACTGTTGTTTCTGTGGCTAGGCTATATGACATGTTGTTTGGGTTGGTTGTCATGGCTCCCCTTGCAATGCTTTCATGGATGCCTGGGTTCCAGTCAATGCAAACAAGGATTCTGTTTAATGAAGCATTCAGCAGAGGCCTCCAGATATCTCGTATTATTACTGGGAAA
>14092 gi|225456475|ref|XP_002284543.1| PREDICTED: auxin responsefactor 2 [Vitis vinifera] Erica
ATGGCTTCTTCAGAAGTGTCGTTCAGAGGCAACGCGCGGGGGGAGAGCTTCTCTTCGGCGTACTGCGACCAGAGCGACGGCGTCAGAGCTTCCATGGCCGCTCCCGAGGCCTCCGGCGCCGGGAAAGTGGATCCAGAAACCGCGCTCTACACGGAGCTCTGGCACGCGTGCGCTGGTCCGCTCGTGACCGTGCCTCGCGAGAACGAGCGCGTTTTCTATTTTCCCCAAGGGCACATCGAGCAGGTAGAGGCATCTACTAATCAGGTGTCGGATCAAGAGATGCCGGTGTATAATCTACCATCGAAGATCCTTTGCCGTGTGATCAATGTCCAATTGAAGGCTGAACCGGACACGGACGAAGTGTTTGCGCAAGTGACTCTACTTCCTCTAAAAGAAGATGAGAATGACACAGAGAAGGAACCCGTGCCATCTCCACAGTCGCGGTTTCATGTTCATTCCTTCTGTAAGACCCTAACTGCCTCAGATACCAGCACTCATGGTGGATTTTCGGTGCTAAGACGGCATGCTGATGAATGCCTTCCCCAGCTAGACATGTCACGCCAACCTCCTACTCAGGAGTTAGTGGCTAAGGATCTGCACGGGAGTGAATGGCGTTTCAGGCATATATTTCGGGGTCAACCACGCAGGCACCTGCTTCAAAGTGGTTGGAGTGTCTTTGTGAGCTCTAAAAGGCTTGTTGCTGGTGATGCTTTTATATTTCTAAGAGGCGAGAATGGGGAGCTTCGAGTCGGAGTAAGACGTGCAATGAGGCAGCAGGGTAATATCCCATCATCCGTCATATCCAGCCAAAGCATGCATCTTGGAGTCCTTGCAACAGCTTGGCATGCGTACACAACAGGAACTATTTTCTCAGTCTATTACAAGCCGAGGACGAGTCCTGCTGAGTTTATTGTTCCATATAGTCAGTACATGGAGTCTGTCAAGAATAATCATTCTATAGGGATGAGGTTCAAAATGCGATTTGAAGGTGAAGAAGCTCCAGAACACGGTGGGATGAAACTTCTAACATACCCCGTCCAGAGAGAGTGTCGCCTTGGAAAATAGAACCTGCCTTGACTCCACCTGCCCTCAATCCCCTTCCAGTGCCCAGACTAAAGAGGCCTCGATCAAATTTGGTGCCTTCTTCTCCAGATTCCTCTGTTCTTACAAGGGAAGGTTCATCTAAGGTGACAATAGACCCTTTGCAATCAAGTGGATATACAAGGGTCTTGCAAGGTCAAGAATTGTCGACCTTGAGAGGCACCTTGGCAGATAGCAACGAATCAGATTCTACTGAAAAGCAAGTCACATGGCCAGCTCCAATGGATGATGATAAAATTGTAGTTTCTGCTTCACATGCATATGAATCAGAAAAGTGGCCCGAATCAACATTCACAGATCTACTATCTGGGTTTGGGACGCAATCTAACTCCCATGAGTTTTGCGCATCTTCAGTTGACCAAACTCCGGCTTCTGTCAACTCTATGAAACTCAATGTACCACATCAGGAGGGAAAGTTCAGTTTTTCAGCAACAAATTGGTCTGTAGTGCCTTCAGGTCTCTCACTCAACTTGTTAGAATCTACCATGAAACCACCCGTGCAAGGCAGTAATACGCCCTCTCAACCCCGAGATACTAGATATGGTGGCTTTGGTGAGTACGCCATGGTTAATGGTAAAAAACCTGATTATCCTCAAGGAAATTGGTTTGTGCCTCCACCGCTTCCATCATATCTTCAGATGCCTAGACCTGTTCTGGTACAGCAGCATGATGCTGTAAAACCTAATGATGGAAATTGCAAGCTCTTTGGCATACATCTTAACCCTAATCCTGTTGTAGTGGGGCCTCCAATGTTAAATCATAATTCGAATCTCAGCCCAAACTCTCAGCAGGCCCGAGCTGCTGAATCAGATCAAAGTTCAGAACAGTTGAAGTGCACAAAAGCACCAGATCACCAGAATCCTAGCAGTGAGCAGGAGAAAGCAAGCCAACCCTGTCAAGCAATTATCAAGGATGGCCAGGGGAAAGTCCATGGTGGTTCAGCTAGGAGTTGTACCAAGGTTCATAAGCAGGGGATTGCCCTAGGTAGGTCTGTGGACCTTACCAAGTTCAACAACTACGAGGAACTGATTGCTGAATTGGATCACTTGTTCGATTGTAATGGTGAATTGAAGTCTCGGAACAAGAATTGGATGGTCATATATACTGATGATGAGGGAGATATGATGCTTGTTGGGGATGATCCATGGGCGGAGTTCTGTGGCATGGTTCGCAAGATCTTTATCTATACGAGGGAAGAGGTCCAGCGGATGAACCCAAAGACTCTGAATTCAAGGAGTGAAGAAAATTCATTAGTCGGCGAAGGCATGGACGAAAAAGAAATGAAAAATCTGCAGCCTTCTTCGGTTTCAAGTCCCGAGAAATGT
>14197 gi|359472585|ref|XP_002284972.2| PREDICTED:alpha,alpha-trehalose-phosphate synthase [UDP-forming] 6 [Vitisvinifera]
ATGATGTCTAGTTCATATTCAAACCTCTTAGAGCTTGCCTCCGGAGAGGTTCCGTCGCCGTCTTTTAGCCGGATGGGTCGGCGGATTCCCCGGGTTATGACAGTACCGGGAATAATGTCAGATCTCGATGATGACCCATCGGAGAGCGTGTGCTCCGACCGTTCATCGTCGTCGGTCCAACGGGACCGGATAATCATAGTAGCCAATCAGCTGCCTATTAAGGTTTCGCGAAAACCCGGGAATGGGAAGGGGTGGAATTTTAGTTTGGATGATAATTCACTCCTCCTCCAGTTGAAAGATGGGTTGGGTGATGATGACATGGAGGTTATTTATGTGGGTTGTCTTAAGGAAGATATACACCCAAATGAGCAAGATGAGGTCTCTCAGATTCTCCTTGAGAATTTCAAGTGTGTACCTACTTTTATACCCCCTGATATGTTCAGTAGATACTACCATGAGTTTTGCAAACAACAGTTATGGCCATTGTTTCACTACATGTTGCCCCTTTCGCCCGATTTAGGCGGTAGGTTCAACCGGTTGTTATGGCAAGCTTACGTGTCTGTCAATAAGATTTTCGCGGATCGGATCATGGAAGTGATTAATCCGGAAGACGATTACGTGTGGGTACACGACTATCACCTTATGGTGTTACCCACCTTCTTGAGGAAGCGATTCAACCGGGTGAAACTAGGGTTTTTCCTCCATAGCCCTTTTCCGTCGTCCGAGATTTACAAGACTTTGCCCGTCAGGGAAGAGCTTCTGAGAGCTATGTTGAATGCTGACTTGATTGGATTTCATACCTTTGATTATGCCCGGCATTTTCTCTCCTGTTGTAGCCGAATGTTGGGTCTTTCTTACGAATCCAAACGGGGTTATATAGGCCTAGAGTATTATGGTCGGACTGTGAGTATCAAAATTCTTCCGGTGGGTATCCACATGGGCCAACTTCAATCTGTTTTGAGCCTTTCGGAGACGGAAGCAAAGGTTTCCAACCTCCGCAAGCAGTTTGGTGAGAAAGATAGGATATTGTTGCTTGGGGTTGATGATATGGACATATTTAAAGGAATCAGTTTGAAGTTATTGGCCATGGAACAACTTCTCACTCAGCACCCAGAGTTGCAAGGGAAGGTTGTTTTGGTGCAGATAGCAAATCCAGCAAGGGGGATTGGCAAAGACGTGAGAGAAGTTAAACAGGAGACGTATTCCACTGTTGAGAGAATTAACGGCAAGTTTGGTAAACCTGGATATGAGCCGGTTGTGCTGATTGATGAGAACCTTAAGTTTTATGAGAGAATTGCTTATTATGTAGTTGCAGAATGTTGTTTGGTCACAGCAGTTAGAGACGGAATGAATCTAATTCCGTATGAATACATAATTAGCCGCCAAGGAAACGAGAAATTAGATAAGGTCTTGGGGTTGGATCCCAATACTCCCAAGAAGAGCATGTTGGTTGTGTCTGAATTCATTGGGTGTTCCCCATCTTTGAGTGGAGCGATTAGAGTGAATCCATGGAATATCGATGCAGTGGCGGATGCAATGGATGGTGCTTTGGTAATGGAGGAACCGGAAAAACAACTCAGGCACGAAAAGCACTATAGGTATGTGAGTACCCACGATGTCGGTTATTGGGCCCGCAGTTTTCTTCAGGATTTGGAAAGGACTTGTAAAGATCACGTGCAGAGGAGGTCATGGGGTATCGGGTTTGGATTGAGTTTTAGGGTTGTTTCGCTAGATCCAAATTTTAGGAAGCTGTCGATGGAGCACATAGTTTCTGCTTACAAAAAGACTAAAATTAGGGCAATCCTTTTAGACTACGATGGTACATTGATGCCTCAGGCTTCAATTGATAAGAGTCCGAGCTCTAAAACCATTAAGATTTTAAACAGTTTATGCAGGGATAAGAATAATATGGTTTTCATAGTCAGTGCCAGAAGCCGTGACAAACTTGCCGAATGGTTTGCCCCCTGTGATAATCTGGGAATTGCTGCAGAGCATGGATATTTCATTAGGCTGAAGCGAGATGAGGAATGGGAAACATGTGTACCAGTGGTAGAATGTAGCTGGAAGCAGATTGCAGAACCGGTTATGGCGCTTTACACCGAGACAACAGACGGGTCCACAATCGAAGATAGGGAAACTTCATTAGTCTGGTGTTATGAGGATGCGGATCCTGATTTTGGGTCTTGCCAAGCTAAGGAACTTCTTGATCATCTTGAAAGCGTGCTTGCCAATGAACCAGTTACAGTCAAAAGCGGGCAAAATATCGTAGAGGTTAAACCCCAGGGTGTAAGCAAAGGGCTAGTGGCAAAACGCCTACTTTCTACCATGCAAGACAGGGGAATGTTAGCCGATTTTGTCCTGTGCATAGGAGACGACCGGTCCGACGAAGACATGTTTGAGGTGATTACCAGTTCCATAGATGGCCCATCTATAGCTCGGAATGCAGAAGTGTTTGCCTGTACTGTTTGTAGGAAACCCAGTAAGGCCAAGTATTATCTCGACGACTCGGTGGAAATTGTGAGGCTAATGCAGGGATTGGCCTCTGTCTCTGACCAAACACCA
>14220 gi|359472709|ref|XP_002281154.2| PREDICTED: protein CHUP1,chloroplastic-like [Vitis vinifera] Erica
ATGATTATTAGGCTGGGCTTTTTGGTTGTTGCTTCTATTGCAGCATATGCCATAAAGCAAATCAATGTCAATGCCTCAAGGTCATCAGCCACTTTAACTAGGGAAGGGGAAGAGGACGAGGAAAAAGAAGAGGTTAAATTAATAAGTGGCATAATAAACCCTGCTCAGTCACCTGATTTGGAAGATGATATGTTACCTGAATTTGAAGATCTTTTATCCGGTGAGATTGATTTTCCAATTGTCAACGACAAGTACAACACGGAGAAGGATCCCACAGAAGAGAAAAACAAAGTTTACGAAACCGAGATGGCAAATAATGCGAGCGAACTAGAACGGCTGCGTAGTTTGGTTAGGGAATTGGAGGAGAGGGAAGTGAAGCTAGAAGGTGAATTGCTCGAATACTATGGATTGAAAGAGCAAGAATCGGATGTCACTGAATTGCAAAGGCAGCTCAAGATTAAGACAGTGGAAATCGACATGTTGAACATAACCATTAAATCGCTTCAGGCCGAGAGAAAAAAGCTTCAGGAAGAGATCTCTAATGGAGCTGTTGCAAGAAAAGAGCTGGAGGCAGCTAGGAATAAGATTAAGGAACTTCAGAGACAGATTCAACTAGAAGCGAATCAAACCAAAGGACAACTCTTGTTACTGAAACAACAAGTGAGTGGTTTACAAGTGAAGGAGAAAGAAGCTTTTAGGAAAGATTCAGAAGTTGAGAAGCAGCTTAAGGCTTTGAAGGAATTAGAGGTAGAGGTGGTGGAGCTGAAGAGGAAGAATAAAGAGCTTCAGCATGAAAAGAGGGAGTTGAGTGTTAAACTGGGTGCTGCTGAGGCCAGAATTAGAACCCTCTCTGAGATGACAGAGACCGAAATGGTTGCCAGAGTGAGAGAAGATGTCAACAACTTAAGGCAAAAAAACGAAGACCTATTAAAGCAAGTGGAGGGGCTTCAAATGAACAGGTTCAGCGAAGTAGAGGAGCTAGTATACCTCCGGTGGGTCAATGCATGCTTGAGATTTGAGCTGCGCAATTACCAGACCCCTTCTGGGAAAACATCAGCTCGTGACCTCAGCAAAAGCTTAAGCCCCAGGTCTCAAGAAAAGGCCAAACAGCTAATGTTAGAATATGCAGGATCAGAACGAGGCCAAGGTGGAGAGACGGATCTAGAAAGCAACTTTTCCCACCCATCTTCACCTGGAAGTGAGGATTTTGACAATGTTTCAATCGATAGTTCCACAAGTAGGTATAGCAGTGTCACTAAAAGGGCTGGTTTAATGCAGAAACTAAAGAAATGGGGTGGAAGAAGTAAAGATGATTCCAGCACTCTTTCTTCTCCAGCTAGGTCTATTGGTGGGGGCTCTCCTAGTAGGGCGAGCATTAGCCATAGGCCACGCGGTCCACTAGAAGCACTTATGTTGAGGAATGCTGGTGATAGTGTAGCCATCACTACATTTGGTGAAGCTCCTGATTCTCCTGAAACTCCTCAGATTTCTTCTGAAAATTCTCTGAATACAGTTGCGACCTCTTTTCACTTGATGGCTAAATCAGTTGGTGGGGTTTTAGATGAAAAGTACCCTGTGTACAAAGATAGGCATAACTTGGCGTTGGAGAGAGAGAAGCAGATCAAGGGAAAAGCAGAACAAGCAAGAGCAGTCAGGTTTGGTGAGACTTCGAAGCTAATTTCTAGTAATAAACCCATAAGTTTGCCACCAAAACTTTCTCAGTTGAAGGAGAAAGCAGTAGTTGTCTCCGGTGACTCAAGCGAGCAATCAAATAGTGATGGCAAAATAGTAGATTCTCAAGTGGTGAGTAAGATGCAGTTCGCCCATATTGAGAAAAGAGCTCCAAGGGTCCCTCGTCCACCTCCTAAATTTGCTGGAGCTGGTGCAAATAGTAACCCTGTAAGCGGGGTGTCAGCTGGTGTCCCGCCTTCTCAAGCAGGTGGTCCACCACCGCCGCCGCCACCGCCTGGTGGGCCACCTCGCCCACCTCCTCCACCAGGAAGCTTACCGAGAGGGGGAGAGGGCGGTAGTAAAGTTCACCGTGCTCCTGAACTTGTTGAATTCTACCAGTCCTTGATGAAACGTGAGTCTAAGAAGGATACATCATCGCTGGTGTCTTCGACGTCTGGTGCAGCGGATGCTAGGAGCAATATGATTGGGGAGATTGAGAACAGATCATCGTTCTTGTTAGCTGTGAAAGCTGATGTAGAAACTCAAGGTGATTTTGTGCAGTCTCTGGCTACTGAAGTCCGGGCAGCTACCTTTACCAACATAAATGATTTGGTGACTTTTGTGAATTGGCTGGATGAGGAGCTTTCTTTCTTGGTTGATGAGCGAGCAGTCCTCAAACACTTTGATTGGCCAGAAGGGAAGGCAGATGCATTAAGAGAGGCAGCCTTTGAATATCAGGACCTGGCAAAGCTGGAGCAGCAAGTGGCGTCTTTCAATGATGATCCCAAACTCCCTTGTGAAGCTGCTTTGAAGAAAATGTACAAGTTGCTTGAAAACTCATCGGTGCAACTGGCAAGGAAATACATGAAACGGGTAGCATCAGAACTTGATGCATTGGGTGGAGCAGAGAAGGAACCAAACAGAGAATTTTTACTGCTTCAAGGAGTGCGTTTCGCCTTCCGTGTTCAGTTGGAA
>14246 gi|359477212|ref|XP_002273166.2| PREDICTED: uncharacterizedprotein LOC100258488 [Vitis vinifera]
CATTCAGCCCACAATATTTTTGTTGGACAATTGGCTGCTCTGGTTGCGACCACAATTGAACACGTTATAGCTCCTGATGTAAGGTTTGAAACGGTTGATACGACTACGAGGTTGCTTATACCAGTCATTGTCCTCCAAAATCATAATCGGTACAATATCATGGATAAAGGCCACAACTACAGCATAGATGTCGAAGCTATTGAAGCAGAGATTAGGAAGATGGTTCACGCTGGACAGGAAGTGGTAATGATAGGGGGTTCACATGCATTACATCGGCATGAGAAGTTGGCAATTGCTCTTTCAAAAGCAATGCGGGGTCATTCTCTTCAAGAGACAAAGAATGATGGACGATTTCATGTTCACACAAAAACACATTTGGACGGTGCTATTCTTAAAGAGGAGATGGAACGGTCGGCTGATATGCTTGCTGCAGGTTTACTTGAGATGTCAGACCCTTCACTTTCTAGTAAATTTTTCCTTCGCCAGAATTGGATTGACCCGTCTGATAGTTCAACTGATTCAATACTAAAGCACAAACCTCTTTGGGCTACTTATACTTCCAAACGTGACAAGGGCAAGAAAAAGAAGACGGTAAAGAAACAAGGAGATCTCTACCGAACTTACGGAACAAGGGTGATCCCTGTCTTTGTTCTCTCGTTGGCTGATGTGGATCCACACCTGATGATGGAAGATGAAAGTCTTGTGTGGACGAGTAATGATGTTGTTATTGTTCTTCAGCATCAAAGTGAAAAAATACCCCTAAGTTACGTCTCGGAAACAGAGAGAAGGCATGCTGACCCCTCACAAGTGCAGCGCCATATATTAGCTGGGCTAGCTTCTGTCGTGGGTGGATTAAGTGCCCCATATGAGAAGGCTTCTCATGTACATGAAAGGCCGGTTGTCAATTGGCTATGGGCAACTGGTTGTCATCCATTTGGACCATTCTCGAATACTTCCCAAGTTAGTCAATTGCTTCAGGATGCTGCATTGAGAAACACAATATATGCAATGGTAGATTCTGCCCTCCGTCGAATTCGAGAAACATCAGAGGTAGTTCAAAGTTTTGCTGCGGAATATCTGAAAACCCCTGTTGGTGAACCAGTGAAAGGGAAAAAGAATATGTCACGCACTGAACTGTGGTTGGAGAAGTTCTACAAAAAGACAACTAATCTACCAGAACCTTTCCCACATGAATTAGTTGAAAGATTAGAGAAATACTTGGATAGCCTTGAAGAACAGCTTGTAGATCTATCTTCCTTGCTATATGATCATCGTTTAGAAGATGCACACTTGAACAGCACAGGGATCTTTCAGAGCTCCGTCTTTACCCAGCAGTACGTAGACCACGTTTTGACCAGTGAGGGGGAGAAAATGAAATGCTGCAATATTGAATACAGATATCCTGTGCAGTCTTCCCAGAACTTCATTTACGCAGGAATTCTTCTTGCGGGGTTCTTTGTATATTTTCTTGTCATTTTCTTTTCATCTCCTGAGCGG
>14259 gi|255564498|ref|XP_002523245.1| AP-2 complex subunit beta-1,putative [Ricinus communis] Erica
ACAAAAGAAAAGATGCTGTTAAAAAGGTGATTGCTGCTATGGTTTCATCTTTGTTCACAGATGTTGTCAACTGTATGCAAACAGAGAATTTGGAGCTCAAAAAGCTTGTCTATTTGTATCTGATAAATTACGCTAAGAGCCAACCCGACCTTGCGATTCTGGCAGTTAATACGTTTGTGAAGGATTCACAGGATCCAAATCCTCTGATTCGTGCTTTGGCTGTGAGGACTATGGGATGCATCCGCGTTGATAAAATCACTGAATATCTGTGTGACCCGCTTCAGAGGTGTCTTAAGGACGATGATCCCTATGTTCGCAAGACAGCAGCTATATGTGTTGCTAAACTTTTTGACATAAATGCTGAGCTAGTTGAGGATAGAGGGTTTCTGGAAGCTCTCAAGGATTTGATATCAGACAATAATCCAATGGTTGTAGCAAATGCTGTTGCAGCACTTGCGGAGATTCAAGAGAACAGTAGCAGGCCCATCTTTGAGATCACGAGCCACACACTTTCAAAGCTCCTTACTGCTCTAAATGAATGCACAGAGTGGGGTCAAGTTTTCATATTGGATGCCCTTTCCAAATACAAGGCAGCCGACGCTCGTGAGGCTGAGAATATAGTGGAGCGTGTTACTCCAAGACTACAACATGCAAATTGTGCGGTTGTTCTTTCAGCTGTCAAGATGATCCTCCAACAAATGGAACTCATCACAAGTACTGATGTCGTTCGGAATCTTTGCAAGAAAATGGCTCCTCCTCTTGTGACGTTACTATCTGCAGAACCTGAAATTCAATATGTTGCATTACGAAACATCAACCTTATTGTGCAAAGACGGCCTACCATTCTTGCCCATGAAATCATTCTGTTGGAGTTCAAAGAATATGCAACAGAAGTAGATGTAGACTTTGTTAGAAAGGCTGTTCGCGCTATTGGTCGATGTGCCATCAAGTTAGAGAGAGCGGCAGAGAGATGCATTAGTGTTTTGCTTGAGTTGATTAAGATCAAAGTAAACTACGTCGTTCAAGAAGCTATCATAGTCATTAAAGACATATTTAGACGATATCCGAACACCATCGATGATCTGGATAATTGGTGAGTATGCAGAGAGAATTGACAATGCTGATGAGCTCCTCGAGAGCTTTTTGGAGAGTTTCCCTGAAGAACCTGCACAAGTACAACTGCAATTGTTAACTGCGACAGTCAAACTTTTTCTTAAGAAGCCAACTGAAGGCCCACAGCAGATGATCCCGGCCAAGGATGTTGTGTTAGCTGAGAAGCCAGTTATTAGTGACGATTCAAACCAGCTTGATCCTTCTCTTCTTGACGAGCTTCTTTCCAATATTGCTACTTTGTCTTCAGTGTACCACAAGCCGCCAGAGGCATTTGTTACCCGTGTGAAGACTATCCAGAAAACTGAAGATGATGACTACCCCGACGGGGGTGAAACAGGGTACTCTGAGTCTCCTTCTCATGGTGTGGAGAGTGCTACATCACCACCAGCTACTTCAAGTAGTGCTCCACATGCTGCGGCAAGGCAACCAGTCCCTGCAACTCCAGCTGCTGTGCCAGATTTACTCGGTGATTTGATAGGCCTTGATAATGATAATAATGGTAATGGGGCTATTGTACCAGTTGACATTTTACATGAAGGCCCTCCTTTGCCTGTTGTATTGCCAGCATCAACTGGTCAAGGTTTGCAGATCAGTGCACAACTGGTACGGAGAGATGGCCAAATTTTTTACAGCTTATTGTTTGAGAACAACTCGCAGATTCCCCTCGACGGTTTTATGATTCAGTTCAACAAGAACACGTTTGGTGTTGCTGCTGCTGGACCACTTCAGGTCCCACAGTTGCTACCTGGAACATCTTCTTCGACTCTTCTGCCTATGGTTTTGTTCCAGAACATAGCTCCTGGTCCTCCGAACACACTTCTGCAGGTTGCGGTGAAAAATAATCAACAGCCTGTGTGGTATTTCAGTGATAAATTATCATTGCTGGTGTTCTTCTCTGAAGATGGGAGAATGGAGCGTTCTGCTTTCCTTGAGACATGGAAGTCCTTACCTGATTCAAACGAGGTCTCAAAGGATTTTCCAGGGATAGTTGTGAACAGCGTGGAGGCAACTCTAGACCAGCTAGCGACATCCAACATGTTCTTCATCGCAAAACGTAAGCACGCAAACCAGGACGTGTTGTACCTCTCTGCGAAGATCCCTCGAGGAATCCCGTTCTTGATTGAACTCACAGCAGTTATTGGAATCCCCGGGCTGAAGTGTGCAATCAAATCTCCTAGCCCTGAAATGGCTCCTCTTTTCTTCGAAGCCCTGGAGAATCTTCTCAAG
>14589 gi|225463556|ref|XP_002268265.1| PREDICTED: protein TOPLESS[Vitis vinifera] Erica
CATCGAAAAAGAGACTGTTCACAAGCTTGAACAAGAATCTGGGTTTTTCTTCAATATGAAGTATTTTGAGGATGAGGTGCACAATGGGAACTGGGATGAGGTTGAGAAATACCTATCTGGTTTCACTAAAGTGGATGATAATCGGTACTCCATGAAGATATTTTTTGAGATTAGAAAGCAGAAGTACCTTGAGGCATTGGATAAGAAAATGAACAACTCTCTAAGTATGGAGATACAAAATCTGCAAGGGCGATTATGTTGGTTGAGCTCAAGAAGCTTATTGAAGCAAACCCATTGTTCCGTGATAAGTTGCAGTTTCCTAATCTAAAAAATTCAAGGTTGCGGACTCTCATTAACCAAAGCTTAAATTGGCAACATCAACTTTGTAAAAATCCTAGGCCAAATCCAGATATCAAGACCCTTTTTGTTGATCATTCATGTGGACAACCAAATGGTGCCCGTGCTCCATCGCCGGCAAACAATCCACTTCTAGGATCCCTACCAAAGGCTGGAGGTTTCCCTCCTCTGGGTGCACACGGGCCCTTCCAACCTACACCAGCACCAGTTCCTGCTCCCCTTGCCGGCTGGATGTCTAATCCACCTACAGCAAGTCATGCAGCAGTTTCCGGTGGAGCTATTGGTCTGGGCGGACCTTCAATGCAAATCTCCCTGTTAATGTGATGCCGGTGTCATTTCCTGGTCATGGCCATAGTCAAGCATTTAATGCACCGGATGACTTGCCCAAGAATGTTGCAAGGACTTTGAATCAGGGGTCATCTCCTATGAGCATGGACTTTCATCCTAACCAACAGAATATACTTCTAGTTGGTACAAATGTTGGGGACATCGCATTGTGGGAAGTTGGTTCTAGGGAGAGATTGGTTTTAAGAACCTTCAAAGTTTGGGATCTTGGTGCATGTTCGGTGCCTCTGATTTGGAGTTGCATATTCCAGGCACATTGTACAAATCTATTCTTATCCTGGCGGCGATGACGTGCAGCAACATTTGGAGATTGATGCTCATTTTGGCGGAGTAAATGATCTAGCATTCTCTCACCCCAATAAGCAACTTTGTGTGATAACCTGTGGTGACGATAAGACCATCAAGGTTTGGGATGCCATAAATGGTTCAAGACAGTACACGTTTGAAGGCCATGAGGCTCCTGTCTATTCTGTCTGCCCTCACTTCAAGGAAAACATTCAGTTTATATTTTCCACAGCCCTGGATGGAAAGATAAAAGCTTGGTTGTATGACAATTTAGGATCTCGAGTTGACTACGATGCTCCTGGTCGCTGGTGTACAACAATGGCTTATAGTGCTGATGGAACAAGGTTGTTCTCATGTGGGACCAGCAAAGATGGTGAATCCCATATTGTAGAATGGAATGAAAGTGAAGGTGCTGTGAAGAGGACCTATCAAGGGTTCCGAAAACGATCTTTGGGTGTTGTACAATTTGATACCACCAGAAACCGGTTTTTGGCAGCTGGAGATGACTTCACCATTAAATTCTGGGATATGGATCATATCCAACTTCTGACAAGCATTGACGCTGAGGGAAATCTTCCCGCAAGCCCACGTATCCGCTTTAACAAGGATGGAACTCTCTTGGCTGTTTCTACCAATGAAAATGGGATAAAAATCTTGGCAAATTCAGATGGTCTTCGTTTGCTTCGCACATCTGAGTCTCACGATGCTTCAAGAGCATCTGAAAACCTGACAAAATGGGGATGCCAGAAATTTGGCAGATGTGAAACCTAGGATTGCTGAAGAAATCAATGACAAATCGAAGATTTGGAAGCTCAGTGAAATTAGCGACCCTTCCCAGTGTCGATCTTTGAAGCTCCCTGAACACTTGAGAGTATCAACAACAACGGCCAGTGTTGCACCTCAATTATGGCAACCATCAAGTGGCATTTTGATGACCAATGAATTTGCTGCCACCAATCCTGAGGATGCTGTACCCTGTTTCGCTTTGTCCAAAAATGATTCTTATGTGATGTCTGCATCAGGAGGAAAGATCTCTTTATTCAATATGATGACATTTAAGACAATGACAACTTTCATGCCTCCACCACCGGCAGCAACATTTCTTGCATTCCATCCACAAGATAATAACATCATTGCCATTGGCATGGATGATTCAACAATCCAGATATACAATGTCCGTGTTGACGCTTTACGTGTGGAACTCTGATACCTGGGAAAAGCAGAAAACCAGGTTCCTTCAGATTCCAGGTGGGAGGACGCCAACAACACAGTCGGACACTCGTGTACAGTTTCATCAGGACCAGACACACTTCCTCGTTGTACACGAGACACAACTTTCAATCTATGAAGCAACTAAACTAGATTGTGTCAAACAGTGGGTCCCACGTGAATCTGCTGCTCCAATCTCTCATGCAATGTTCTCATGCGATAGCCAGCTGGTGTATGCCAGCTTCTTGGATGGAAGTGTATGTGTGTTTACTGCTTCTAATCTCCGAATGCGGTGTCGCATTAGCTCTTCGGCTTATCTTTCACCCAGTGTCAGCAACTCAAACGTCCAGCCACTAGTTATTGCGGCGCATCCACAAGAACCAAATCAGTTTGCAATAGGTCTATCAGACGGCGGGGTTCATGTCTTTGAGCCTCTAGAATCTGAAGGCAAATGGGGAGTTCCTCCACCGGATGAGAACGGGTCGGCAAGCAGTGTAGCCGCTAGGCCCACTACACCTTCAGTTGGAACTTCGGGGTCAGATCAACCTCAAAGG
>14914 gi|225444513|ref|XP_002268814.1| PREDICTED: calcium-dependentprotein kinase 21 [Vitis vinifera] Erica
ATGGGTGTTTGTTTCAGCAAGAAAAAGATTTCAGAATCTGGGGCTAATGGGCATAGATCAGGTAGAGGTGGCGGTGGTGGTTCTGGGCAGCACCAAAGTTACCAACAACCAATTGTGCAGCAAAATTACACAAAACCCACCACTGAATATATCCAGCCCCCACCACAAATACACCACCAGACACCACCACCCCCCCAGCCTCGGGCACCAAACCCCTCTCAATTTAAGCCTACAAATAGATCAGACACGGACACAATATTGGGTAAGCAATTTGATGATATTAAACAGAGCTACAAGTTAGGAAAAGAATTAGGCAGGGGTCAGTTTGGAGTGACTTATCTTTGTACTGAGAATTCCACTGGCCACACGTTTGCGTGCAAGTCAATCTTGAAGAGAAAACTAAGAACCAAAAATGACAAGGAGGATGTGAAGAGAGAGATCCAGATTATGCAGCATTTGAGTGGACAGCAAAATATAGTTGAATTTAAAGGTGCTTATGAGGATAGGCAATCTGTGCACGTTGTAATGGAGCTTTGCGCTGGTGGGGAGCTTTTTGATCGGATTATCGCCGAGGGACACTATTCGGAGAGAGCTGCCTCAGGGATTTGTAGGTCTATTGTGAATGTTGTTCACATTTGCCATTTTATGGGAGTTATGCATCGAGATCTCAAACCAGAGAATTTCTTGTTGTCAAGCAAGGATGAAGGAGCAATGCTGAAGGCAACTGATTTTGGGCTGTCTGTATTCATTGAAGAAGGAAAAGTGTACCGTGACATAGTTGGTAGTGCTTACTATGTTGCTCCTGAAGTGTTGCGCCGCGGTTATGGAAAGGAAATAGACATATGGAGTGCAGGGGTTATTTTGTACATTCTACTAAGTGGTGTACCCCCCTTTTGGGCAGAAACGGAGAAGGGAATATTTGATGCCATATTGCAAGGAGAAATTGACTTTGCTAGTGAACCATGGCCTACTATATCAATCAGCGCCAAAGACCTTGTTCGGAAGATGCTGACCCAGGACCCCAAACAGAGAATTACTTCTTCCCAAGTTCTCCATTGCAGAAAATCTATCTGAAGAAGAAATCAAAGGTCTTAAGGCAATGTTCACAAATATAGACACAGACAAGAGTGGCACTATCACCTACGAGGAACTGAAGACGGGCTTGGCTCGGCTTGGGTCAAAGTTGTCTGAGGTTGAGGTCAAGCAACTCATGGAAGCTCACGGATAGCAGTGGCTTTATCACTAGAGATGAATTGGAAACTGCGATGAAGGAGTACGGAATGGGTGACGATGCCACAATAAAAGACATAATATCGGAGGTTGATACAGATAACGATGGGAGAATTAACTACGAAGAGTTCTGCGCAATGATGAGAAGTGGAACAACACAACCG
>14977 gi|359485567|ref|XP_002273744.2| PREDICTED: glutamate receptor3.4-like [Vitis vinifera] Erica
GGAGCCTTGTTTACCTTCAATTCAGTTATTGGGCGAGCTGTGAAGCCGGCGGTTAAAATGGCTATCGATGATGTCAATTCGGATTCAACTGTTCTTTCTGGCACGAATTTGAATCTTGTTCCTCATGATACCAATTGCAGTGGGTTCCTTGGAACCATAGAAGCATTGGAGCTGATGGAGAAAGATGTTGTTGCCGTAATTGGTCCACAGTCATCCGGAATAGCACATGTTATATCCCACGTTGTTAATGAACTTCATGTTCCTCTCTTGTCATTTGGGGCAACAGACCCCACACTTGCATCACTGCAGTTCCCATTCTACCTCCGCACCACCCAGAGTGACAATTTCCAGATGTCTGCAGTAGCCGACTTGGTTGAATATTATGGATGGAGGGAAGTAATTGCTATATTTGTGGACGATGATTATGGAAGAAATGGGATTTCTGCTTTAGGCGATGCCCTTGCAAAGAATCGTGCCAAAATCTCCTATAAGGCTGCCTTCACTCCTGGAGCCAACAGAAGTGACATCAATGACTTGTTAGTTGGAGTAAACCTGATGGAGTCTAGAGTTTATGTTGTTCATGTAAATCCAGACTCTGGTCTGACTATTTTTTCTGTGGCAAAGTACCTTGGGATGATGAGCTCAGGCTACGTCTGGATCGCTACAGATTGGCTTCCTTCTGTTTTAGATTTGTCAGAATCAGCTGACCCTGACAAAATGGATCTCGTGCAAGGGGTCATTGCTTTTCGCCACCATACCCCTGATTCTGATCTCAAAAAGAATTTCACTTCTCGGTGGAAAAGCTTAACATCTAATCAGACACCGAGTTTCAATTCTTATGCGCTCTATGCTTATGATTCCGTTTGGCTACTTGCACGCGCACTTGATGTTTTCTTCACTGAAGGGGGAAATGTCTCTTTCTCTGTGGACCCTAGGTTACATGACGTTAATGGGAGCACATTGCACTTGACATCGCTACGTATTTTTGATGAAGGCCAGAAATTGCTCAGTATACTTCAGGGAATGAACTTCACTGGCCTATCAGGTCAGATTCAATTTGATGCGGACAATAATTTAATCCATCCAGCATCTGATATTCTGAACATCGGTGGGACTGGTTCTCGCACGATTGGTTACTGGTCAAACTATTCCGGCCTTTCTGTTGATGCTCCAGAAACCTTGTATTTGAAGCCCCCAAATACTTCTGCCAGTAACCACCGTCTTTACAGTGTGATATGGCCTGGTGAAACTGCAAACCGACCAAGGGGGTGGGTTTTCCCTAACAATGGGAAGCCTTTGCGAATTGCAGTGCCTTATCGAGTCAGTTACAAGGAAGTTGTAACCAAAGACAAAGGGCCACTGGGGGTGAAAGGGTTCTGCATTGATGTCTTTGAAGCTGCAGTTAACTTGTTGCCTTATGCTGTGCCCCACACATACATGTTATATGGCAATGGTTCGAGGAACCCTTCCTACAGCGATCTAGTTAACGGCGTCTTCGAAAACACATACGATGCCGCTGTTGGGGACATTACGATTACTACGAACAGGACAAAGATTGTAGATTTTACGCAACCTTTTATGGAGTCCGGGCTTGTCGTAGTTGCTCCAGTCAAAGAGACAAAAACCAGTCCTTGGGCTTTTCTCAGGCCATTCACTTGGGAAATGTGGTGCGTCACTGGTCTCTTCGTAGGAGCCGTTGTTTGGATTCTAGAGCATCGCGAGAACCATGAGTTTCGTGGTCCACCAATCCAACAACTTAGAACAATCTTCTGGTTCAGTTTCTCAACAATGTTTTTCTCACACAGAGAGAATACTGTGAGCACCCTGGGACGTTCGGTGCTAATCTTATGGCTCTTTGTAGTGTTAATCATCAATTCAAGCTACACTGCTAGTTTGACGTCAATCCTCACAGTGCAACAGCTGACATCACAGATTGAGGGAATCGAGAGCTTGATCACAAGTTCTGATCCGATTGGATATCAAGATGGATCATTTGCGTACAATTATATGATTGGAGAGCTCAACATAGCCCCGTCTAGGCTCAAATCGTTGAGAAGCTCGTCAACAATTGCAGGTGGAGTAGCTGCAATTGTTGACGAGCTTCCTTACATTGAGCTCTTCATGTACACCACCAACTGTCAGTTCAGAACTGTGGGACAGGAGTTTACTAAAAGTGGATGGGGATTTGCTTTTCAAAGAGACTCTCCTCTTGCAGTTGACTTGTCGACTGCAATTCTACAACTGTCAGAGCTCCAACGAATCCATGACAAATGGCTGTCGCTTGAAGGATGCTCTGCGAAAAGCAGCCAAGTTGATGCAACTAGGCTCTCTCTCACTAGCTTCTGGGGCCTATTCCTCATCTGTGGCATTGCAAGCTTCTTTGCCCTCTCCATATTTTTCTGTAGGGTGTGCCGGCAGTATCGGAGGTACGACCCTGAGTGCGAGGAACAGAAAGTTGAGGATCCGGAACTTTCTAGGCGTAGTAAACGCTCACTGCGTGCAACTAGTTTCAAGGAGTTGATTGATTTTGTTGATAAGAAAGAAGCTGAGATCAAGGGCAAACTTAAGCGAAAGAGTAATGATGGCAAACGACCACCGAGCCAAAGCTCC
>14981 gi|359475304|ref|XP_003631645.1| PREDICTED: coatomer subunitgamma-2-like [Vitis vinifera] Erica
ATGGCCCAACCTCTCGTGAAGAAGGACGACGACCGAGACGACGAAGCCGAGTACTCTCCATTTCTCGGGATCGAGAAGGGCGCGGTCCTTCAAGAAGCTAGGGTTTTCAATGATCCTCAACTTGAACCGAGGCGATGCTCGCAGGTCATTACGAAGCTTCTGTACCTTCTGAATCAAGGAGAATCATTTACAAAGGTTGAAGCTACAGAAGTATTCTTCGCAACAACAAAGCTTTTTCAATCAAGAGATTTTGGATTGAGGAGAATGGTTTATTTGATGATAAAGGAGCTCTCTCCCTCTGCTGATGAGGTTATTATTGTCACAAGTTCACTCATGAAGGACATGAATAGCAAGACGGATATGTATCGGGCAAATGCTATACGTGTCCTTTGTCGTATCACGGATGGAACGCTTCTAACACAAATCGAGAGATACTTGAAGCAAGCCATTGTTGACAAAAATCCTGTGGTTGCTAGTGCAGCCCTGGTTAGTGGAATCCATTTACTCCAGACAAATCCAGAGATTGTGAAAAGGTGGAGTAACGAGGTAACAGAAGCTGTTCAATCAAGGTCAGCACTCGTGCAGTTCCATGCCCTTGCTCTGCTTCACCAGATCCGGCAAAATGACCGATTAGCTGTAAGCAAGCTAGTTTCCAGCTTAACTAAAGGAACTGTTCGTTCACCTTTGGCTCAGTGTCTGTTAATTCGTTACACTAGTCAGGTTATCAGGGAATCTATGATGAACAACCAGGCTGGGGACCGTCCATTTTATGAGTTTCTTGAGAATTGTCTTCGACACAAAGCTGATATGGTTATTTTTGAGGCAGCTAGAGCAATCACGGAATTCAGTGGTGTGACAACTAGAGAACTGACCCCAGCAATTACTGTTCTACAACTCTTCTTAAGTTCTTCCAAGCCAGTGCTTCGCTTTGCTGCAGTCCGTATTTTGAACAAGGTGGCAATGACCCATCCAATGGCTGTAACGAATTGCAATATAGATATGGAGAGCTTGATTTCGGATCAAAATAGAAGCATAGCTACTCTAGCCATCACCACTCTGCTGAAAACTGGCAATGAGTCAAGTGTAGACCGCTTGATGAAGCAAATTACCAATTTTATGTCCGACATTGCTGATGAATTTAAGATTGTTGTCGTCGAAGCCATTAGATCTTTGTGTTTGAAATTCCCCCTCAAGTATAGATCTCTGATGAATTTCTTGAGCAATATTTTGAGGGAAGAAGGTGGTTTTGATTACAAGAAAGCGATCGTTGATTCTATCGTTATCTTAATAAGAGACATCCCAGATGCAAAAGAAAGTGGGTTACTTCACCTGTGTGAATTTATAGAGGATTGTGAATTCACCTATCTTTCTACACAGATTCTCCATTTCCTTGGAATTGAGGGGCCAAAGACATCAGATCCCAGCAAATATATTCGGTACATTTACAATCGAGTAATCCTCGAGAATGCGACTGTTCGGGCCAGTGCTGTCAGCACATTAGCTAAGTTTGGTTGCATAGTTGATTCCTTGAAACCTTCGTGATAGGGCTACGCTATATCTGAATATGCTTGGGGGTGAGGGTGGAGTTGTTGAAACTGATGAAGATGTGAAGGACTTCCTCTTTGGGTCATTGGATGTGCCGCTGGTCAACCTTGAGACAAGTTTGAAGAATTATGTTCAGGAGCCTTCAGAAGAGCCTTTTGATATTGATTCTGTACCTAAGGAGGTTAAATCTCAGCCACTTGCTGAGAAGAAAGCCCCTGGTAAAAAGCCAACCGGCTTAGGTGCTGCTCCAGCTGGCCCCACGTCAACTATTGATACTTATGAGAAGATGCTCTCTTCTATCCCAGAGTTCTCAAGCTTTGGGAAGCTTTTCAAGTCTTCACCACCCGTGGAGCTTACAGAGGCTGAAACAGAATATGCAGTCAATGTTGTTAAGCACATTTTCGATAGGCATGTGGTGTTCCAGTACAACTGCACAAATACAATTCCTGAGCAATTACTGGAAAATGTTTCCGTGATAGTGGATGCCTCTGAAGCGGAGGAATTTTCTGAAGTATCAACAAAGCCTTTAAGATCTCTTCCATATGATTCACCAGGACAGACATTTGTAGCATTTGAGAAGCCAGATGGAGTCCCTGCCGTTGGAAAGTTTTCTAACACGTTGAAGTTTGTTGTAAAAGAGGTTGATCCAACCACGGGCGACGCTGAGGAAGATGGTGTGGATGATGAATACCAGCTGGAGGACCTTGAGGTTGTTGCAGCAGATTATGTATTAAAAGTTGGGGTCTCTAATTTCAGGAATGCTTGGGAAAGCATGGGCCCAGATTATGAGCGGGTAGATGAATATGGTCTTGGTGCAAGAGAAAGCTTGGCAGAAGCCGTCAATACGGTCATAGGCCTTCTTGGCATGCAGCCCTGTGAGGGCACAGAGGTGGTCCCACCAAACTCGAGATCTCACACTTGCTTATTGTCTGGTGTTTACATGGGCAACTTAAAGGTTCTAGTTCGGCTGTCGTTCGGCATTGACGGGCCAAAAGAAGTGGCAATGAAACTTGCTGTTAGATCCGAGGATGAATCAGTCAGTGATGCCATTCACGAAATCGTAGCAAGCGGC
>1501 gi|357478183|ref|XP_003609377.1| WD repeat-containing protein[Medicago truncatula]
TCATCTTTAAGCAGAGAGCTTGTGTTTCTGATACTTCAATTTCTAGATGAAGAGAAATTCAAAGATAGTGTTCACAGACTTGAGCAAGAGTCCGGGTTTTTCTTCAACATGAGATATTTCGAGGAAATGGTAACAAATGGTGATTGGGATGAGGTGGAGAAGTATTTATCTGGATTCACAAAGGTCGATGATAACAGATATTCAATGAAGATCTTCTTCGAGATCCGAAAGCAGAAGTACCTAGAAGCCCTAGACAAGAAGGATCGTGCTAAAGGTGTGGAAATTCTAGTGAAGGACTTGAAAGTATTTTCAGCTTTTAACGAGGACCTTTTTAAAGAAATAACACAGCTGTTGACCTTGGAAGACTTTAGAGATAATGAGCAGCTATCTAAATATGGAGATACCAAGTCTGCTAGGGGTATAATGCTTGGTGAACTTAAAAAGCTGATTGAAGCGAACCCTTTGTTTCGTGATAAGCTAACCTTTCCAAATTTGAAGAATTCAAGATTACGGACTCTTATTAACCAAAGCTTGAATTGGCAGCACCAGCTATGCAAGACTCCAAAGCCTAACCCTGACATAAAAACCCTGTTTGTAGACCATACTTGTGGACAGTCACAGCCAAATGGTGCTCGTGCCCCTTCCCCTGTCACACACCCATTAATGGGTGGTGTTCCTAAATCCGGGGGTTTTCCACCTCTGGGTGCCCATGGTCCATTCCAGCCAGCACCAGCTCCTTTGCCAGCATCTCTAGCAGGTTGGATGGCTAATCCGTCCGCGGTTCCTCACCCATCTTCTTCTACTGGGCCCATTGGTTTCACAACGCCAAATAATGCTGCTATTCTGAAGCGCCCCAGGACTCAACCTCCAAATAATGCAGCTGTGGACTATCAGACAGCAGATTCTGAACATGCGCTGAAGAGATCTAGACCTTTTGGAATGTCAGATGAAGTAGTGACCAATCTGCCTGTCAATATTATGCCTGTTGGATACGCTGCTCAGGCCCATGGCCAGAGTTCATACTCTTCTGATGATCTGCCGAAGACTGTTGTTATGACTTTAAATCAGGGTTCAGTTGTGAAGAGTATGGATTTTCATCCTGTTCAACAAATTCTACTACTAGTCGGGACAAACACTGGAGATATTATGCTATGGGAGCTAGGTAGTCGGGAGAGGCTTGCTGTGAGGAATTTCAAGGTTTGGGACCTTGGAAAATGCTCAATGCCTTTGCAGGCATCTCTAGCCAATAATTATACTGCACCAATCAACCGTGTGATTTGGAGTCCTGATGGTACCTTGTTTGGTGTTGCATATTCCAAGCACATTGTCCACATATATTCGTACCATGGTGGTGATGATTTTAGAAACCACCTAGAGATCGAAGCTCATGGTGGTAGTGTTAATGATCTTGCATTCTCTTATCCAAACAAGCAACTTTCAGTTGTCACGTGTGGGGACGATCGGGCCATTAAGGTGTGGGATGCAGTTACAGGGACTAAGCAGTATACTTTTGAGGGTCATGAAGCTCCAGTCTATTCCGTGTGTACACATTATAAAGAAAGCATTCAGTTTATCTTTTCTACGGCAACTGATGGGAAAATAAAGGCATGGTTGTATGACAACCTGGGTTCTAGAGTTGACTATGATGCTCCAGGTCATTCATCCACCACAATGGTGTATAGTGCTGATGGGACCAGGTTGTTCTCCTGTGGGACCAATAAAGAAGGGGATTCATTCCTTGTGGAGTGGAATGAAGGTGAAGGAGCTGTCAAGCGTACATATCATGGTCTTGCAAAAAGATCTGAAGGGGTTGTGCACTTTGATACCACTAAGAACCGATTCTTGGCAGCTGGCGACGAGTCCTTGATCAAATTCTGGGACATGGACGGTGTTAATTTATTGACTACTGCTGATGCAGATGGTGGATTACTGGCTTCTCCTTGTATCCGATTCAACAAACAAGGGTTTTTGTTGGCTGTTTCAACAAATGACAATGGTATCAAAATTCTAGCAAATGCAGATGGGAACAGAGTACTACGGATGGCCGACAGTCGGTCATTTGATGCTTCTAGAGGTGGCTCTGCGGCT
>15058 gi|359482496|ref|XP_002274314.2| PREDICTED: uncharacterizedprotein LOC100248075 [Vitis vinifera] Erica
ATGGTGGCCGGCTCGAGAATCGACAGTGGGACCCAGATTCTCTCGGCTAGCGTACGGAAAACAATTCAATCGATCAAAGAAATCGTGGGAAACCACTCGGATGCTGAGATTTATGTTACCCTTAAAGAAACCAACATGGATCCTAACGAGACTACGCAGAAGTTGTTGAACCAGGATCCATTTCATGAGGTGAGGAGAAAAAAAGACAGGAAGAAAGTTACTTCTGGGGGAAGCCGGGAGTTTCGGATTGTGAAAGACAACAGAGTTAATCATAATGTCAATAGAGAGATGAAGCCTCCTACCTCACAATGTTCGACATCCACCAGTCAGCAAGGGAGCTCACATGTTTCTGAGAAGGGTTCACTTGGGACTAACAATCAAAAATCGTCTGGTGGGCGCGAGTCATCTCAAGCTTCTGTTTTGCCGGCTGTTTCATACCCGAAGCAATCTACTATTTCAAGTGGAACCATGGGGAAAGAAGTACAGGAGGAACGGTGGGCTGCAGTCCCAGCTACTGTTTCACATGTGGAAACATCTAAGCTAAATGATGTTCTGGCATCAAACCACTCGGTTGTAGGAGTTTCATCTTCATCAGATCCTGTCCACGTCCCATCTGCTCACTCTAGATCAGCTGCTGCTGTTGGTACTATTAGGCGTGGGTTTGGGGCAGTTGGTGTTCGGCGCCAATATACTGAAAGTTCTGTGAAACCGTCATCTGCACATAGCAATTCTGTCTCCACTGCACATCTGGGAAAGGATGGTGGCACCTCTTCAAAAGATTTGTCTCGACCTTCTACTGGTATTTCTAAAAGTGATCATTCCAGTCAAACTGCTCTATCTGAATCTGCTGGGCCTGGGAGAACTTTCTCGACCAATCAGTATAATAGCAGACCCCATCAACAAGTCGTGGCTCATCAGAAAGCTTCCCAGCCTAATAAGGAGTGGAAACCAAAGTCGAGCAAAACTTCAAGCCTCAACAGTCCTGGAGTTATTGGAACACCTGCAAAAGCAAAACCTGTTTTGAATACTCCTGATAATTCCAAGGGCTTGGAAATAGATGCAGCTCAGGTGCAAAGAAGTTTTGAGAATCAGAATGTGATCATTGCAGAGCATATTCGAGTGACTGAGTCTGACCGCTTTGGTCTGACCTTTGGCAGCTTTGGATCAAATTTTGACTCCTTCAGGAACTTTGTATCCGAGTCCCATGCAGTTGGAAATGCTGAATATTCTTCTGCAGAACCTTCCGCAAGTTTGTCAACCTCAGCCCCAGAGTCATCCAGTGGTGAAACTTCTGCGAGCAAGCATGTAGATTTACCCGATGATCAAGTTCGGAATTCTGATTCCAGTTCTCCAGCATCGGGTGCTGTACCTGAACATCAGCTTCTTGTTAACAAGGAGTCCTCAAGTCCCCAGAATTTGGACGGTTATGCCGAAATTGGGTTGGTTCGTAGCGACAGCCCTTCCTACCCTCCTTCGGAGTCACAACAGCGGATAGATACTCCAGAATTACCAAATTTTTCGGCCCTTGAGCTCATACACAGCCAACAACATGCCTTCATCCACCATAGCCATGGTTCAACAACAGCAACAGCAGCAGCAGCAGCAACAACAGCAGCAGCAGCTACAACAAATGGCACAATTGTATCCGCAAGTTCATCTTTCCCATTATGCCATGCCATACCGCCAGTTCCTTCCCCCCGTGTATGTTCCATCAATGCCCATGCCAGGGTATTCTAGTAACCCTACGTATCCTCATCCCTCAAATGGCAGCAGTTACTTGTTGATGCCTGGAAGTAGCTCTCATCTTGCTGCAAATAACCTCAAGTATGGAATCCAGCAGTTTAAGCCTGTTCCTGCGGGCAGTCCCACAGGGTTTGGAAACTTTGCAAGTCCAGCTGGTTATGCTATCAATGCTGCAGGTGTTGTTGGCAGTGCAGCAGGGCTTGAAGATTCGTCTAGGCTCAAGTACAAAGATGGCAACCTCTACGTTCCTAATCCGCAGGCCGAGACATCTGAGATTTGGATTCAGAATCCAAGGGAGCTTCCAAATTTGCAATCTGCCTCATACTACAACATGCCACCACAAACGCCTCACGGCGGTTATATGCCGTCCCACACCGGTCACGCTTCCTTCAATGCAGCAGCTGCTGCAGCAGCTCAATCTTCTCACATGCAGTTCCCAGGAGGTTTATACCACCCTCCTCCTCAGCCGGCGGCAATGGCTAATCCTCATCACCATTTGGGACCCGCCATGGGAGGGAATGTTGGAGTGGCAGCGGCTGCGCCTGGGGCCCAAGTGGGTGCTTATCAACAACCTCAATTGGGTCATCTCAACTGGACAACCAACTTC
>15067 gi|255579273|ref|XP_002530482.1| succinate dehydrogenase,putative [Ricinus communis]
ATGTGGCGGTACGTTGCTCGAGGCCTTCGAGTTCCATCGAAGAGATGGATATCCAGCGAATCCATCAAACCCGACGGTATTCAAAGATCCTTCTCCTCCGAATCAATTGGGGGAAGATCCTCATACACTGTGGTTGATCATACGTATGATGCGGTTGTTGTAGGCGCGGGAGGTGCAGGGCTCAGAGCAGCCATAGGGCTTTCTGAGCATGGATTCAATACCGCTTGCATTACCAAGCTATTCCCTACTCGCTCACATACTGTTGCAGCACAGGGTGGTATAAATGCTGCACTGGGGAATATGTCGGAAGATGACTGGAGGTGGCACATGTATGATACAGTAAAGGGCAGTGACTGGCTAGGTGACCAGGATGCTATTCAATACATGTGCAGAGAGGCACCGAAAGCAGTCATAGAGCTTGAGAACTATGGGTTACCATTTTCCCGAACTGAAGAGGGTAAAATATATCAGAGGGCATTTGGTGGTCAAAGTTTGAACTTCGGCAAAGGTGGACAAGCATATCGCTGCGCCTGTGCTGCTGATCGTACCGGGCATGCTCTCTTGCATACTCTCTATGGCCAAGCTATGAAACACAATACACAATTTTTCGTTGAATATTTTGCTCTAGATCTCTTGATGGGTAGTGATGGTAGCTGTCAAGGAGTAATTGCGTTAAATATGGAGGATGGGACATTGCATCGGTTTCGCGCAGCATCTACAATTTTGGCCACAGGGGGCTATGGTAGGGCATACTTCTCTGCAACCTCAGCTCATACGTGCACTGGAGATGGCAATGCCATGGTTGCACGTGCTGGGCTTCCTCTAGAGGATCTTGAGTTTGTGCAGTTCCACCCAACCGGCATATATGGGGCTGGGTGCCTCATCACAGAAGGATCTCGTGGCGAAGGTGGTATTCTGAGGAACAATGAAGGTGAGCGATTTATGGAAAGGTATGCACCTACTGCCAAGGATCTTGCTTCAAGAGATGTTGTTTCAAGATCTATGACTATGGAAATCCGAGAAGGACGTGGTGTAGGACCCCATAAGGACCACATTTACCTCCACCTAAATCACTTACCCCCCGAGGTCCTCAAGGAAAGACTTCCTGGCATCTCTGAAACTGCTGCCATCTTTGCTGGTGTTGATGTTACAAAGGAGCCAATCCCTGTTTTACCCACTGTTCATTACAATATGGGTGGGATTCCCACTAACTACCATGGGGAGGTAGTTACCATTAAAGGTGATGATCCAGATGCAGTGGTTCCTGGACTAATGGCTGCCGGGGAGGCTGCCTGTGCATCAGTTCATGGTGCCAATAGGCTCGGTGCTAATTCTCTTCTTGATATTGTTGTGTTCGGTCGAGCTTGTGCGAATAGAGTTGCAGAGATCTCTCGACCTGGGGAGAAACAAAAACCTTTGGAAAAGGATGCGGGTGAGCAGACTATTGCATGGTTGGACAAGCTAAGGAATGCCAATGGTTCAATTCCAACTTCAAAAATCCGGTTGAATATGCAACGAATTATGCAAAATAATGCTGCTGTGTTTCGAACACAAGAAACACTGGAGGAAGGTTGTCAGTTAATTGACAAGGCTTGGGAAAGCTTTCATGATGTTAAGTTGGAGGATCGGAGTTTGATATGGAACTCAGACCTCATAGAGACGATAGAGTTGGAAAACCTCTTGATCAATGCATGTGTTACCATGCATTCTGCAGAAGCCAGGAAAGAAAGCAGGGGCGCACATGCACGCGAAGATTTTACGAAAAGAGATGATGAGAATTGGATGAAACACACATGTGGATTTTGGGAGAATGAGAAGGTTCGGCTAGACTACAGGCCAGTCCACTTGAATACCCTAGACGATGAGATTGAGTCATTCCCACCGAAAGCTCGTGTGTAT
>15098 gi|359488533|ref|XP_002276845.2| PREDICTED: uncharacterizedprotein LOC100260052 [Vitis vinifera] Erica
TCCAATATGAGCTCTGACTTCCCTGGGTTCCAGCAGTTGGGCTTCCAATTCTCAATTAAACAGAGGGAGGGGATGCGATCCAATTCCTCTCATGAATCTGTGCAGCAGTCTCCCAAAATGGCTCCCAAGTGGTTGGATCCTAGTTCTCGACAGAATCAACCAGTTGAGGAAAGTCATACATTTCCACCTTTGAAAAATACATGGCCTTGGCAAAGTCTTGTGCATTCAGATGGCAATTTGCAGGGGCAGAACATGTCCTCATACAACGGTAAGCGATCTGACGATAAACTGACTAGAAGAAACATTGAATCCACCTCACCCAGTGGAAACATTACAATGAATGCTTTTGAACATGGGAATAGCTTTAACATGAATGGAGCTGTGTACACAGAAAAGGGTCCTGAAGCATATCAGAATTCACAGAATTACCACCAAAGGGAGGATTCTAATGACAGCTATCGCTCCAATGCATCCCATCACACCATCACAGAAGATGAAACGAGAGAGAACATGTGGCTACATGCAAGGGGTAATCAAAATGCATCTGGTGAAGCCTGACTGATATTCAGAGAAATTCAAAAGCATCAGAGGAGTTACCTCTTAGGGGAAATATTCGAGCTAATGTATCTGCCTCCTTGGATAGATCAGCTGGTATTTATGGTTCAAATCTAACTTCTGAGACCAGACAAAATATGCTTGAGCTTCTTCACAAAGTTGATTACACCGGGGATCAAAGAACTGTAACACACGTCAGCTCTACTGACTCTAGCTCTGTACTAGAAGTTCCGGAACCAGAAACGCCTGAGACATCTATGGCTAAATCACATGATCAATATTCCGGGTCACAACGCTTTGGCTTAAGGTTGGCCCCTCCATCACAGCAGTCGCCCACTTCAAACCATTTTTTCTCCTTGCAGAGCCCTACACAATCGGGAAACTCTGCTGCGACATCCCCAGGTCCTCTTCATCTAAGAAATCAGCTTCACAGGCCACCTGTAGCGATTGACTCTCCAAAAGCAACATTTCCTGGTATGGCTAATAGACTTCCACAATTTAACCACGATACCTCTCAAGGAGTATCCCAACCAGTTTCTATCAATTTTGGTCGCCAATTCCCCTTCTTGGAGGCTGTGGCAGGCAGTCATCCCTCTCTACCATCGTCTCTACAACTCGGCTCTTCAACGCCACCCAGTTTATGGACAAATCTACAGAGTCAACCAGGTCCATCTGGCATAGAACCTCCCAAACTTCCATCTGATTTTCCCATCTCTGGTGATTCACCAAATTCCAATCTCCAGACTAATCCATGGGCTATGAGAAAGCAAACTGTGTCTGGGGAATCGGGTGTATGGTCTGTGAATTCACAAGGCCTTGACTACGGAGAGGAGCACACTGGGAAGAAAAGGTCAGGTCAACAAATTCATTCAGACATAGTTGACCAAGTTTCACATACAGGGGGATTGTTTCAACAGAAGAGCTATGAAAATGCAAGGCATGGTGACCAACAGAAACCAGCTGTTTCTGCAACAGATCTTGAAGCCTTTGGTCGCTCTTTGAAACCATCTAATCTTCATCAGAATTATTCTCTCTTGCATCAAGTAAGCTCCTTGAACAGTGTGAAGACTGATTCAAGTATGATGATTCCAGAGAAAAATCATGGAGCAGGTTCTGATTTGAATCATCAGCAGTTACCTGCTGTTGCAGGACATCACATGATGTACGGACATAATTCAGGCGTCAACAATCCTATAAATAGTGGACTGAATGTGGCAGCACGGCTGGACTCCTTTACCAATAGGGATGTTAAAATGCTGAGTTTTGATGAATCTATCAACGCTTCATGGGAGATGGCCAAAAGTGGTCGAAGTTATTCGCAAATTGATTCTACTAGTGATAATATGGCACCTTCTAGAACAGAACATTCCCAGATTAGTTTTCCAATGACACCATCTTGGTTTAAGCATTATGGAACCTTGCAAAATAGCCAGATGCCAATGTATGATGCGAGGACAGTCACAAATTCTGCACATCAGTTTCCTTTTAGGAACCCTTTTGATAATTCTCACATGAGCCCTTCTATGGTCCAATTGAATGCTGCTAGTGCCAGTCAGCTTACAGCTGCCACCTTGGCAGTGGGTAAATCACCACCTCCTAGTGTGTTGCCTCCAGAGGCCATTACATGGAATTTGTCCTCCATGAGTTCAAGAAAGCGTAAAATAGCAATGACTGAGCTTCTACCATGGCACAAGGAAGTGACGCAAAGTTCCAAGAGGGTTCACTCCATCAGTGAGGCAGAAATAGAATGGGCAGAAGCTGCGAATCGTTTTATTGAAAAGGTTGAATATGGGGCCGAAATGGTTGAAGAAGCTCAGCCTTTGGTCCGATTTATAAGACGACTTGTCCTTACAACACAG
>15610 gi|225456246|ref|XP_002279352.1| PREDICTED: uncharacterizedprotein LOC100264639 [Vitis vinifera] Erica
GAAACCCCCTTCGACGAGTCCTTCCTCGAGGAATTCGCCTCCCAGATCACCGAGCCCGAGGACGAGGACGAGGCCCGCCGCCGCAACTGGATCGAGCGGGGCTGGGCCCCGTGGGACGAAATCCTGTCCTACGAGGCCAAGTTCGCCCGAACATCCATCAACGAGGGGGAAGAAGTCCCCCTCCAGAACCCAGATTCCGTCGAGGCTTTCAAAATGATGAGCCCTAAATACAGGAGGGCGAAGATGGAGGAAATGGGTTTGACAGAGGATGAGTTCTACGCGAAGCAGTTTGAGCTAAAGGATCCTCCTGAACCATTGAAGACATCGTGGATGGGACCGTTGGTGGTTCGTCACGTGCCACCTAGGGATTGGCCGCCACGGGGGTGGGAAGTGGATAGGGAGGAGTTGGAATTTATAAGGGGAGCGCATAAGTTGCAGGCGGTTAGGGTTGATTTGAAGAAGGTGGAGGAGTCGAGTACGGATACAGATGACTTGTGTTTGGAGAGGTATAAGGTGTTTTTAAAGCAGTATAATGAGTGGGTTGTGGCAAATAAGGCCAGATTGGAAAAGGAATCCTACAAGTACGACCAGGATTACTATCCTGGTAGGAGAAAAAGAGGCAAGGACTACGAAGAAGGCATGTATGAACTCCCCTTCTATTATCCTGGACAAGGGTCCCTATAAGACGTAATGACTGGTTCTGGCTCCGCCATCACATAAAAGTTGGTATGTTCGTCATTGTTGAGATTCTATTTCACAAGTTCGAATTCCCACCAATATTTCATCGTGAAGATGACACTAATCCAGATGAACTACGGCGTGACAGTGGAAGACCTCCCATTCCTGTAAAAGATCCTGGAATCAAAGTGGAAAAAGAGCCTTTAAAGTCAAACCATCCCTATGTTGAAAAGTTATGGCAGATCCACAATGCTGAGCAAATGATTATGGATGATATGGAGGTTAATCCTGATAAGTATAAGGATAAAAAATTTACAGAATTAACTGATGATGAAGATTTTGACGAGGAAAATAGTGTTGAATACACTAAAGCATATCACAAGAAAGCTTTACTGCCAAAAATGATTCTTTCCATAATAAACTAAGAGAGGAAGCAAAAGAAAGGGGGGAGAAGTACAGAGTTACCAAGCTGAGACGAAATATTGAAATGGATGAGTATGACTTCGTCCATTGGCGTAGGTCACTTGAGGAAAGAGAGGCTCTGATCAGAGATATTAGCAGTCGTCAAGCACTTGGGCTTCCATTGGAAGAGCCTGGGAGGTTTGTGGATCCCAGTTTTTTTGGGAGATTTGGGAGAGATGAATATGATCCGTCAAACCCTGTATATCGGTACGACTATTGGGGTGAACCCAAGAACACAGAAGATGCCCACACCAAGTCCGTCATAGGGAAGAGCAAGGTTTGGTATAAAATGTCTGTTGAAGATTTCGCCAAGCAACAAAGGCTGTGGGAAGCCCAATCAAAAGAAAAAGTGACGCAGGAAGAGGATGATGGTGAAGAGAGTGATCAGGATGATGAGGATGAGTATGAGGACGATGACTATATTCAGAGCATTTTATCTGACCCAAACAGTGTTCCAGATCAGCCTATTGTTGTTAACGGGATTAAATCTGCTATATTCACTGACAATAGAATGTATGAC
>16201 gi|225431962|ref|XP_002278263.1| PREDICTED: phytochrome B-like[Vitis vinifera] Erica
GCCTTGTCCATTGCTGGGGCTGTGCAGTCTCAGAAGCTCGCTGTGCGAGCCATTTCGCATTTGCAGTCGCTTCCGGGTGGGGATGTTAAGCTATTGTGTGATACAGTGGTTCAGAGTGTGAGGGAGCTTACTGGGTATGATAGGGTTATGGTGTATAAGTTTCATGAGGATGAACATGGTGAGGTAGTGGCTGAGAGCAAGAGGCCGGATTTGGAACCTTATATTGGTCTGCACTATCCTGCAACAGACATTCCACAGGCTTCAAGATTTTTATTTAGGCAAAATCGGGTTAGGATGATCGTAGACTGCAATGCCACGTCAGTTCAAGTAGTTCAGGATGAATCACTAATGCAACCTTTGTGTTTAGTTGGTTCTACACTTAGGGCTCCTCATGGTTGCCACGCCCAGTACATGGCTAACATGGGGTCCATTGCTTCTTTAGCCATGGCAGTTATTATCAATGGAAGTGACGATGGTGCTGGGGGTAGGAATTCAATGAGGCTTTGGGGTCTTGTGGTTTGCCATCACACTTCTGCTCGTTGTATTCCATTCCCCCTCCGTTATGCCTGTGAATTCCTAATGCAAGCCTTTGGACTCCAACTGAACATGGAATTGCAACTGGCTTCACAGTTGTTAGAGAAACGTGTCTTGCGGACCCAAACCCTGTTGTGTGACATGCTGCTTCGTGACTCACCTACTGGGATTGTTACTCAAAGTCCTAGTATAATGGACCTTGTAAAGTGTGATGGTGCTGCACTATTTTACCAAGGGAAGTACTATCCCTTAGGTGTAACCCCTACTGAAGCCCAGATAAAGGATATTGTGGAGTGGTTGTTGGCCTTCCATGGGGACTCTACTGGATTGAGCACTGACAGTTTGGCTGATGCAGGATACCCTGGTGCGGCCTCACTTGGTGATGCAGTGTGTGGAATGGCAGCTGCTTATATCACTTCAAAAGATTTCTTGTTTTGGTTCCGGTCCCACACAGCGAAAGAGATCAAATGGGGTGGTGCAAAACATCACCCAGAGGACAGAGATGATGGGCAAAGGATGCATCCACGTTCTTCTTTCAAGGCGTTCTTGGAAGTGGTCAAGAGCCGCAGTTTTCCATGGGAGAATGCTGAAATGGATGCAATTCATTCTTTGCAGCTTATTTTGCGAGATTCATTTAAAGAGGCCGAGGGAAGTAATTCTAAGGCTATTGTAACTTCCCCAATTGGTGATCTAGAGTTGCAAGGAATGAATGAACTCACCTCTGTCGCGCATCAAATGATTAGGTTGATTGAGACTGCAACAGCTCCCATATTTGCTGTTGACACGGATGGCCGCATAAATGGTTGGAATGCTAAGGTTGCAGAGTTGACAGGATTATCGATTGAGGAAGCCATTGGAAAATCTCTGGTTCGTGATCTTGTTTTCAAGGAATCAGAAGAAACTGTTGACAAGCTTCTTTATAATGCTATGAGAGGTGAAGAAGATAAGAATGTAGAAATTAAATTGAAGACATTTACCTCAGAACCACAAAAGAAGGCTGTTTTCCTGGTGGTCAATGCTTGCTCGAGCAAGGATTACACGAATAATGTAATTGGTGTGTGCTTCGTCGGTCAGGATGTTACTGGTCAAAAAGTGGTAATGGACAAGTTCATCCACATACAAGGTGATTACAAGGCTATTGTACATAGTCCCAACCCTCTGATCCCACCAATATTTGCGTCAGATGAGAACACCTGTTGCTGTGAGTGGAACACCGCTATGGAAAAGCTCACTGGGTGGGGCAGAGGGGAAATCATTGGCAAAATGTTGGTTGGTGAGATTTTTGGCAGTTGTTGTCAGCTCAAGGGCCCAGATGCTATGACAAAAATCATGATTGTATTGCACAATGCAATCGCAGGACAAGAAACAGACAAGTTCCCATTTTCCTTCTTTGACCGAAATGGGAAATATGTGCAAGCTCTCTTGACAGCAAATAAGAGGGTTAATATGGCTGGGCAGATAATTGGAGCCTTCTGTTTCCTTCAGATTCCAAGTCCTGAATTACAGCAAGCTCTAAAAGTCCAGAGACAACAGGAGAGGAAATGCTTCACAAGGATGAAAGAGTTGGTTTACATTTGTCAGGAGATAAAGAATCCGTTAAGTGGTATACGCTTTACTAACTCGCTGTTGGAGGCGACAGAGTTGACTGAAGATCAGAAGCAGTTTCTTGAGACGAGTGCTGCTTGTGAGAAGCAGATGTTAAAGATTATAAGGGATGTTGATTTGGAGAGCATTGACGATGGTTCATTGGAGCTTGAGAAGGGTGAATTCTTTGTTGGAGGCGTTATAGATGCCGTCGTTAGCCAAGTAATGATGTTGCTTAGGGAAAGAGGTCTACAATTGATACGGGATATTCCAGAAGAAATCAAAACATTGGCTGTTTATGGTGATCAGGTGAGAGTTCAACAGGTGTTGGCTGATTTCTTGTTGAATATGGTGCGGTATACACCTTCTCCTGATGGTTGGGTCGAGATTCAAGTTCAACCAAGGTTGAAGCAAATTTCTGGTGAAACAACTATGGTTCATATTGAATTCAGGATTGTATCCCCAGGTGATGGCCTACCTCCGGAACTCGTGCAAGACATGTTTCACAGCAGCCAATGGGTGACTCAGGAAGGCCTAGGTCTAAGCATGTGCAGGAAGATTCTAAAGCTTATGAACGGAGAAGTCCAATATATTAGAGAGTCAGAGAGATGCTATTTCCTAATTATCCTCGAACTTCCCATGCCAAGGAGAGTTTCCAAGAGTGTT
>16234 gi|224099785|ref|XP_002311617.1| predicted protein [Populustrichocarpa] Erica
ATGGGAAATTGTTCATCGACCCCAGAGAGATTTCTGGAGATGTTTTGTGGGAAGAAGCAGACGAAGTCCATAGAGAACAACAATGGGGGAAGGAAGAGGATCAAAGGAAAAGTGGTTTTGATGAAGAAGAATCTCCTGGACATGAATGATTTGGGGGCCTCTTTTCTTGATCGACTCCATGAGTTCTTTGGCAAGGGTGTTTCGCTACAGCTTGTCAGTGCTAATCAGGCCGACCCAGCTAATGGAAAGCGAGGGAAGCTTGGAAAACCAGCGTACCTCGAAAAATGGATCACAACAATCACCCCAGTGACAGCCGCTGCCGATGCCTCATTCAATGTTACGTTTGATTGGGACGAGTCCGTGGGCCTTCCGGCCGCCATCTTGATCAGAAACCACCACCACAGCCAGCTCTATCTCAAGACGGTGATCTTAGACGATGTTCCAGGGCAAGGTCAACTCCATTTCATTTGCAATTCCTGGGTTTACCCTGCACATCGGTACAAAAATGATCGCGTGTTCTTTGTTAACAAGACCTACCTACCATGCAATACACCAGAACCGCTACGCCATTATAGGGAGCAAGAACTCTCTAATCTTCGTGGAAACGGATCAGGCATGCTTAAGGAGTGGGACAGAGTCTATGACTATGCATATTACAATGACTTGGGAATGCCAAACAAGGGCCAAGATTATGCACGCCGGGTGCTTGGCGGATCTCAGGAGTATCCGTATCCCCGAAGAGTAAGAACCGGCAGGGGACCAACAAAAGCTGATCCTAAAACTGAAAGCAGATTGCCACTCCTAAGTTTAAACATCTATGTTCCAAGAGACGAACGCTTCAGTCATGTCAAAATGTCAGATTTTCTTGCCTATGCACTTCAGGTACTGCTGCCAGAAATCGCATCTTTATTCGACAAGACAATTAACGAGTTTGACACTTTTCAAGATGTACTGAACCTATATGACGGGGGGATTAAACTGCCAAATGGGGTGGTCCCACAAAGAAGAATTAGGGACTGCATCCCCTGGGAGATGCTAAAGGAGCTCATCCGCTCTGACGGTGAGCGGCACCTCAAATTTCCAATGCCAGATGTAATCAGAGCGGATAAGTCTGCATGGAGGGAAGATGAAGAATTTGCACGAGAAATGCTCGCTGGGGTGAACCCTGTTCTCATCCGTCGACTCCAAGAGTTTCCACCTGCTAGCAAGCTAGACCCTGAAGTCTATGGTAATCAAACCAGTTCAATCACTCGAGAGCAAATTGAGAAGAACATGAATGGGCTAACCGTTAACAAAGCAATTGAGAACAACAGGATGTTCATATTGGATCACCATGATGCGCTAATGCCATACCTGAAACGGATAAACACGACCTCCACAAAGACATACGCCAGCAGAACACTTCTGTTATTGCAAGATAATGGAACACTGAAGCCATTAGCAATCGAGTTAAGCCTACCGCATCAACAAGGGGACACACACGGTGCCACCAACCAAGTCTTCACTCCAGCAGAACTTGGCATTGAGGGTTCTGTTTGGCAGCTGGCCAAAGCTTATGCTTCTGTAAATGATTCAGGCTACCATCAGCTCATTAGCCACTGGTTGAACACACATGCAATAATAGAGCCATTTGTTATTGCAACGAACAGACAATTGAGCGTCCTTCACCCAATTCATAAGCTCTTGCATCCCCACTTCCGTGATACTTTGTATATTAATGCCTTGGCGCGACAGATCCTCATCAATGCTGGTGGAGTGCTCGAGATAACAGTCTTTCCCGGTAAGTACGCGATGGAAATGTCTTCTGTCCTTTACAAGGACTGGAAATTCACCGAGCAGGGGCTTCCAGCTGATCTCCTTAAAAGAGGAGTGGCAGTTCAAGACTCAAGCCATCCCCATGGCCTCAAACTTCTCATAGAGGACTACCCCTTCGCTGTTGATGGACTTGAAATCTGGTCAGCTATTGAAACTTGGGTTCGCGAATATTGCTGTATCTACTACCCCACAAATGCGTCAGTCCAAAGTGATTCTGAACTCCAATCTTGGTGGACAGAGGTCCGAAATGAAGGTCATGGTGACAAGAAAGATGAGCCATGGTGGCCAAAGATGGAAACAAAAGCTGAACTCATCCAAACATGCACCATTATCATATGGGTGGCTTCTGCACTCCATGCAGCTGTCAATTTTGGTCAATACCCTTATGCTGGTTATCTCCCTAATCGCCCAACGATAAGCCGCCGGTTCATGCCTGAGCCTGGGACTCCTGAATATGCTGAGCTTGAGTCAAATCCTGACTTAGCCTTCTTGAAAACAATAACAGCACAGTTCCAAACCCTACTTGGAGTGTCCCTTATAGAGATGTTGTCGCGGCATGCTTCTGATGAAATTTATCTCGGACAGAGAGATAATCCAGAGTGGACTGTAGATACACAACCACGACAAGCATTCGATAGATTTGGGAAGAAGTTGGCTGAAATAGAAAAGAGTATATTAGAGAGGAATGAGGACAAGAGGTGGAAGAACAGGTTTGGCCCTGTCAAAGTACCTTACACCTTGCTCTATCCTGCCATTTCAGATCCCAACAGAGCCACTGGACTTTCTGGCATGGGAATTCCCAACAGTATCTCAATC
>16623 gi|255551595|ref|XP_002516843.1| 1-deoxyxylulose-5-phosphatesynthase, putative [Ricinus communis] Erica
ATGGCTTTGTGTACATTCTCTTTACCCGGGCACTTTAATCGGCCATTGACTTCAGATTTCGCCAAAAATGGTCTCCTCTCTACTCAATTTCAGCACAAACACCACCAGGTCAAGAAAAGGGCAGGTGGGGTTTGTGCATCACTGTCTGAGAGAGGGGATTATCATGCACAGAGGCCGCCGACGCCTCTTTTGGACACTATCAATTATCCAATCCACATGAAAAATCTGTCAATTAAGGAACTGAAACAACTGGCAGATGAACTGAGGTCTGATGTAATCTTTAATGTTTCAAAGACTGGGGGTCATCTGGGTTCGAGCCTTGGTGTGGTTGAGCTCACCGTGGCTCTTCATTATGTGTTCAATGCTCCTCAGGACAGGCTATTGTGGGATGTTGGTCATCAGTCTTACCCACACAAGATTTTGACTGGTAGAAGAGATAAGATGCACACAATGAGACAAACAAATGGGCTGTCAGGCTTTACTAAGCGATCGGAGAGTGAGTATGATTCCTTTGGCACGGGTCATAGTTCAACCACTATCTCAGCAGGCTTAGGGATGGCTGTGGGAAGAGACTTGAAGGGAAAAAAGAATCATGTAGTTGCTGTTATAGGCGACGGTGCCATGACAGCAGGTCAAGCATACGAAGCCATGAACAACGCGGGTTATCTTGACTCGGACATGATTGTTATTCTTAATGACAACAAACAAGTCTCTTTGCCTACTGCAAATCTAGATGGGCCTATACCACCAGTAGGGGCTTTGAGCAGTGCTCTAAGTAGGTTACAATCAAACGGGCCGCTCAGAGAATTAAGAGAAGTCGCAAAGGGAGTAACCAAGCAGCTTGGTGGGCCTATGCATGAACTGGCTGCAAAAGTTGACGAATATGCCCGTGGAATGATCAGTGGTTCAGGGTCAACCCTATTTGAAGAACTTGGGCTCTATTATATTGGTCCTGTGGATGGCCACAACTTAAATGACCTTATTTCGATTCTTAAAGAGGTTAAGAGCACTAAAACAACCGGTCCAGTCCTCATTCATGTTGTCACTGAGAAAGGCCGAGGATACCCATATGCAGAAAAAGCAGCTGACAAGTACCATGGAGTGGCCAAGTTTGATCCAGCAACCGGGAAACAATTCAAAGCCAGTGCTAAAACTCAGGCTTACACGACGTACTTTGCAGAGGCTTTGATTGCAGAAGCTGAAGCAGACAAAGATATTGTCGGAATCCATGCTGCAATGGGTGGTGGAACGGGCATGAATCTTTTCCTTCGCCGCTTCCCAACACGATGCTTTGATGTTGGGATAGCAGAACAGCATGCTGTAACTTTTGCAGCCGGATTGGCATGTGAAGGCATTAAACCTTTTTGTGCTATCTACTCGTCTTTCTTGCAGAGGGGTTATGACCAGGTTGTGCATGATGTCGATTTGCAGAAGTTGCCTGTGAGATTTGCGATGGACAGAGCTGGGCTAGTTGGAGCAGATGGTCCTACACATTGTGGTTCTTTTGATGTCACTTACATGGCATGCCTACCAAACATGATAGTAATGGCTCCTTCCGATGAGGCTGAGCTTTTCCACATGGTTGCAACTGCTGCTGCCATTGACGACAGACCAAGTTGTTTCCGCTACCCAAGAGGAAACGGGGTGGGTGTCGAGCTGCCACCAGGAAACAAAGGCATTCCTCTTGAGGTTGGGAAAGGCCGTATATTGATAGAAGGGGAGAGAGTAGCACTGTTGGGGTATGGATCAGCTGTTCAAAGCTGTTTGGCTGCAGCTGCCTTGGCAGAAGCCCGTGGTTTACGGTTTACAGTCGCAGATGCCCGCTTCTGTAAGCCATTGGACCATGCTCTTATTCGCGCCCTAGCAAAGTCACATGAGGTCTTGATTACAGTAGAAGAAGGAGCAATTGGGGGGTTTGGATCTCACGTTGTTCAGTTCCTTGCCCTAGATGGACTTCTTGATGGCACGGTTAAGTGGAGGCCACTGGTTCTTCCCGACCGGTACATTGAGCACGGTTCACCGGCTGACCAACTGGCAGAAGCTGGTCTTACACCATCTCATATTGCAGCAACTGTATTCAATATGCTCGGACAAACGAGAGAGGCTCTAGAACTCATGTCA
>16819 gi|359478697|ref|XP_002282314.2| PREDICTED: zinc finger CCCHdomain-containing protein 24-like [Vitis vinifera] Erica
ATGGCGGCACCTTCAGATAACCAAACCCCTCCCTCAGAAACCCTAAACCCTCTCCTTGAACACTCCCTGCCCACCACCAACGGCCACGACTCCTCAACCCCACACAACCAACCGCCCCCGGAACAACCACAGACGTCCAATGCTCCACCACCGGACTCCGATGAAGCAGGCGAGAAGCGAAAGAGAGTGGACCCCACGAACTTATACAACGAAGACCATCCCATGTGGAAGACGAGCCTCTGCTCTTACTTCCGTCGCTCGGGAGGGTCGTGCAGCCACGGGGACGGGTGCCGGTACGCCCACGGCGAGGCGGAGCTCCGGCCCCGACCCGATAGCACGTGGGACCCGACCTCCGAGCGGGCCAAGAAGGTGTTGCGGTCGGAGGATGGAGAGAACTCGAAGGCGGCGGAAGGAGGAGGAGGAGGGGAGATTATGATGACGGACGCTCTCGGAGGCGACTTTTCGGACGGCGCTTTGGCGAAGTGCTTGGTGAATCTCCCCATGAAGTGGTCTTCGGACAATTTGAGGAATTTTCTCAGTGGTCAGGTTGCGGACTTTTCTCAGTGATAGCTCGATGGAACATCTGTTGGCAACAAGATTTTAAAGGTTGCAGATGTTGTTCCCCGATCATTTGAAAAGAACTTTACTCAACAAAATATGAATTCAACATCAACTGGTGACAATGATGAGGTACTTGCGTCTTCAAATGGATGCGAGGATGGGGATACTATTGACAATGATGTAAAACCGGATTGCTCAAATTCAAAGTTGAGAAGTGCACGTGATGTAGTGACTCCACTTGCCTATATGCCTTATGCTGATCAACTGGAGCACAAGAAGAGCAATCTCTTGCAAATTCTCAAAAAACTTGGTCTTCCATGCAAACTAGAGGGTATACTTGAATCACCAATTGTAAATGGATATCGTAACAAGTGCGAATTCTCGGTTGGAAATTCTCTACAGGGAAAACCAACTGTGGGCTTCATGCTTGGAAACTTCAGGGAAGGTGTGACTGCTGTTGAAGAACCTACAGACTGCCCAAATGTTTCTAGGGTAGCTTGTAAATATGCAGCAATCTTTCACGAGTTTCTACAACATTCAGACATGCCAATTTGGAACAGATTGAATAATACTGGATTCTGGCGCCAGTTAACGGTTCGAGAAGGAAGAAATTCAGGCAAGGGTGCTGAGGTAAAAAATTCTGAGGTCAACATTTCAGAGGTTATGCTCATTGTTCAGGTTTGCACAGAGGGCTTTGACGATGCATTAGTAAAGAGTGAAATTGAGAGGATGGCTCGAGCATTTGCTGTGGTTGCTTCTGCTGATTCTTCTTTACCTCGGATGGTATTGGTAGTTCAGGATCACAAGGGAATATCAAATGTAGCACAATTTGATGCTCCACTGCGTTCAATTCCTATTCCTAAATCAGAAAGTCACCCTGAACATGAGACAGCTAGTGATGGTGAAGAAGCCAGGATTCATGATTATATAGGCAATCTTCGGTTCTCCATATCCCCAACAGCCTTTTTTCAAGTCAACACTCTTGCTGCAGAGAAGCTATATTCGCTTGCTGGGGATTGGGCTGGTTTAGGTCCGGATACTCTTCTTTTTGATATATGCTGCGGGACTGGAACAATTGGCCTGACATTAGCTCACCGTGTTGGTATCTGAGGATGTAATGGGATCTCTTTTAAAGGAGTACCTAAATTTGCCTAAAAAACAAGATGAGATTTCCTGTTCCTCGAAGATAAACAATGATGAACCTACCAGTATTGAAGAGAACGATGATAGCGCAAGCCTCAAGCTTGGATCCAGAAATGGTAAAAGTACATCTGGGTGTCCAGATAATGGGAGCCATGGACTTGACAACCAGCCCCATAACAGTTGCCCTATGGAAAATGGTAGTCCATTGCTGCAATTCAAAAATGTTGTTGCTATTGTTGATCCTCCGCGTGCCGGACTTCATCCGACTGTGATCAAAGCTCTGAGAACTCATCCACGTTTACGCAGGCTTGTTTACATTTCCTGTAATCCTGAAAGCTTAGTGGCAAATGCGATTGAGCTCTGCACACCATCTGCTGATAAAACTGAGAAAGGGCAAAAGAACAACAGGGGGTGGAGGAACATGAGCAGTGCTGGTTTGGCACGGCATAGGGCCAAATCTATGCCCAACTCGGAGCATTTCCAACCAGTTAAAGCAATGGCTGTCGATCTTTTCCCTCATACTCCACACTGTGAACTGGTAATGCTTCTTGAGAGG
>17035 gi|225462023|ref|XP_002268040.1| PREDICTED: uncharacterizedprotein LOC100263435 [Vitis vinifera]
TCTGATTTTGAGAACTCTGAAGACGAGAGACGGCGATCTAAGATTGGGGCGCTTAAAAAGAAAGCGTTAAATGCCTCCAATAAGTTCACCCATTCGCTCAAGAAAAGAGGAAAAAGAAAAATTGACTACAGGGTTCCTTCAATTTCCATAGAGGACATACGGGATGCGAAACTCCATGACAGGGATATGTTGCCCCCTAAACATGATGACTATCATACCTTGTTGAGATTCTTGAAAGCTAGGGAGTTTAATATTGAAAAGACAATCCACATGTGGGAAGAAATGCTTAATTGGAGGAAGGAGTATGGAGCAGACGCCATACTGGAGGACTTCGAATTCGAAGAGCTGGAGGAAGTTTTGCAATACTACCCTCAAGGTTACCATGGAGTTGATAGGGAAGGAAGGCCTGTTTACATTGAGAGGCTTGGGAAAGCTCACCCAGGCAAGCTCATGCGCATCACCACGATAGATCGGTACCTAAAATACCATGTACAAGAATTTGAGAGGGCTCTGCATGAGAAATTTCCTGCATGTTCGATTGCAGCAAAGAGATGCATCTATTCAACAACAACAATTTTGGATGTGCAAGGCCTGGGCATCAAGAATTTCACAAAGACAGCTGCAAGTCTCCTGGCAGCCATGTCAAAAATTGACAACAGTTACTACCCTGAGACACTACATCGAATGTTCATAGTCAATGCTGGTCCTGGCTTCAAGAAGATGCTTTGGCCTGCTGCACAGAAATTCCTTGATCCAAAGACAATTGCAAAAATACAGGTTCTGGATCCTAAATCCTTATCCAAACTACTTGAAGCCGTTGACTCAAGTCAGTTGCCTGACTTCTTGGGTGGCTCATGCACATGTTCCGCTGAGGGAGGGTGCCTTCGGTCTAACATGGGCCCATGGAATGATCCTGCGATAATGAAGATTGTGCATAATGCAGAAGGCACATTTGTGAGGCAAATCACCAGAGTGTCTACTGACCAACGGAAAATTAACCCTTATATTCAACTGCGGCCATTGAAGGGGAGAAGTAGTGATACCTCAACAGCGGAATCAGGGTCAGATGTCGACGATTCATGCTCTCCAACCAGACAAAGTAGCTCTAGATTTCCGCGTCTGGCACCAGTACATGAAGAAGGCAGGGCATCAGATCCTACAGCCTACTACAGCTGCAATGAAGATTTTAGCGAGATTGATAAAGCTAGTGACATTGACCAAGGAATGGGACATTGTTCTGATCAATCACTTAGATTCAATGATAGGGGAAATTCGTCTAATGAGGCAACACTCAATTCACAAGGTACTACAATGGTTCATTGGTATGACATGGTCCTGGAAAATGTTGAAAAAATTAGCTTCCGTTTTGTGCCAAGAGCACTAATGTCATTCATGGCCAAGATGCTGGCATTTATTCGTAGCCTACCTTTGGAATCTTGGAGAAGGCAGAACAATATTTATCCATCTAATGTGATGGAAAGCCCAACAGAGCGCTGTCCACCGAATGCTGAAGCTGTCAGCGAAGAAGGCCGGATCCTTCCATGTGTACAGCGCCTCCAAAAACTAGAAGAAGAAGGAGAAGAAGAAGAAGAATTGAAGGAGAAGGAGCAAATGCTTCACCAATCGTTGGATCGGATCAAGTGCGTTGAGATCGACCTTGACAAAACGAGGAGGGTATTGCATGCTACGGTAGTGAAGCAACTTGAGATTGCTCAGTTGTTGGAAAATTTGCAGCAGTCAAAATGCCATCAACGGAGGCTATTCTGT
>17213 gi|225445752|ref|XP_002271848.1| PREDICTED: lactation elevatedprotein 1 [Vitis vinifera]
ATGCGAACGATTTTTCGCAATGTTCGACGATTTCGGTCAGCTTTTCGGCATCAAGGAGATAATATCTTGAGTGGGTTACGGGGAAGAGAATATTATTGGGCAAATAGAAGATTTGGGTCCACCTACAACCTCTCCTTCAATGCTGAAATTTATAGATATACTCATCCGTCTCATAGGATCTCTAGAGCTCTTTTTGCTGACGCCGCTAAAGTAACCAATGAAGATTTAAGCAGAGCTGGGCCTCTGGTCGAGTATGAGCGTAGAATTTCCGCAGGTGATCTTGTGGATGGCGATAGTTGTCAGGTAGACACCTTAAGAGAACTTCAGAGACTATATGATGAGCTAGCTGATCGGTATGCAGCTTCTGAGAAAGCTAGCAGGAGTAGGTGGTTGTGGTCCCGCTTCATTCCTCAGTCTTCATACTCGCCCGTGAAAGGACTTTATCTTTATGGGGGAGTAGGCACTGGGAAAACTATGCTGATGGACTTATTTTTCGATCAATTGCCCTGCAGCTGGAGGAAAAAGAGGATTCATTTTCATGACTTCATGTTAGATGTCCACAGCTGCTTGCAAAAGCATAGGGGTGTGGCAGATCCCCTCGAAGTTGTTGCGGGGGAGATATCTGATGAATCAATTTTGCTATGTGTTGACGAATTTATGGTGACTGATGTTGCTGATGCATTGATACTGAACCGTTTGTTTAGTCAATTATTTAGCAATGGCATGATTCTTGTTTCTACTTCAAATCGTGCTCCAGACAAACTTTATGAAGGTGGACTACAGAGAGATCTTTTTCTACCATTTATTTCAACTTTGAAGGAAAGATGTGTGGTTCATGAAATTGGTTCATCGACAGACTATCGAAAACTGACTTCGGCCCTGCAAGGTTTCTACTTCACTGGGAAAGAATCATCTGCCCTTTTGAAGAAAAAGTTTGAACAGTTAATTGGGAAACATGCAGCTGGTCCACAAGAAGTGGAAGTTGTAATGGGCAGAACATTGCAGGTTCCTCTGGGTGCCAACGGATGCGCGTATTTCCCTTTTGAAGAACTCTGTGATAAACCACTTGGTGCTGCAGACTATTTCGGATTGTTCAAGAGATTTCACACACTGGCTTTGGAAGGTGTACCAATTTTTGCGCTCCACAACAGGACAGCAGCATATCGGTTTGTCACTCTAGTTGATGTGATGTATGAAAACAAAGCAAGATTTTTGTGTACTGCTGAGGGGACCCCTTTTGAACTTTTCCAAAGGATTGTGACCGTCTCTGATGCTCAACAAATGGCACCCAGAACCTCTTCAAGATCAAGGAAAACTGATGATATGGACCTTTGCGTAGACAATGAATTGGGTTTTGCGAAAGATCGCACCATTAGTAGATTAACAGAGATGAATAGCAGTGAGTACTTAGAGCAGCACGCTGCCATGTTAGCAGAAAAGCATCCGTCATCGGAACATGGCGGTGAGAATGCCCAACAAGCG
>17271 gi|225446942|ref|XP_002267416.1| PREDICTED:pre-mRNA-processing factor 6-like [Vitis vinifera] Erica
ATGGTGTTCTTCAAATCCATCGACAACAAAACCCTAACCCTAGACTTGGACCCCGCCACTACCTCCCTCGAGTCCCTGTACCTCGCCATCGAGCGGAAATCAGGCGTTCCTCCTTCCCACCAACGCCTGTTCCTATCCTCCCGCCGATTGATCTGCGCCGACGGGACCACCCCCGTATCCCGCCTCGGCGTGGGGCCCGCCTCGACGCTGACCCTCCACGTCCCTCTCTTCGGAGGCATGCAAGCCCCCGTGCAACCCAAGCCCAGGTTAGAATTCCTCAACACCAAGCCTCCCCCCAATTACGTGGCCGGCCTGGGACGTGGCGCCACCGGGTTCACCACCAGGTCCGATATCGGTCCTGCCCGCGCCGCCCCCGACCTCCCCGACAGGTCTGCCGGGGCAGGCCGCGGGCGAGGCAAAGGCCCGGGCGGGGACGACGAAGGGGAGGAGAACGAGCAAGAAGAGAACGAGAAGGGGTATGATGAGAACCAGAAGTTCGATGAGTTCGAGGGGAACGACGTCGGGCTATTCGCGTCCACAGAGTACGATGAAGAAGACGCTGAGGCCGACGCCGTGTGGGAGGAGATCGACAAACGGATGGATTCACGGCGAAAGGACAGGCGCGAAGCCAGGTTGAAGGAGGAGATTGAAAAGTACAGAGCCTCAAACCCTAAGATCACAGAACAGTTTGCCGATCTAAAAAGAAAGCTGTTCACCATGTCTACTTCTGAGTGGGATGCTATCCCCGAGATTGGCGATTACTCGTTGAGGAACAAGAAACGTAGGTTTGAAAGTTATGTTCCTGTACCTGATACCCTCCTGGAGAAGGCCAGGCAGGAGCAGGAGCATGTAACCGCCTTAGATCCGAAGAGTAGGGCGGTGGGAGGGACGGAGACGCCCTGGGCGCAAACCCCGGTTACTGATTTAACTGCAGTCGGGGAGGGGAGAGGAACAGTTCTTTCGCTAAAGTTGGACAGGCTGTCGGATTCAGTATCCGGGTTAACCGTTGTGGATCCCAAGGGTTACTTGACCGATCTCAAGAGTATGAAGATCACGAGTGATGCTGAGATATCTGATATTAAGAAGGCTAGGCTGTTACTCAAGAGTGTTATACAGACGAATCCGAAGCACCCGCCAGGTTGGATTGCTGCCGCTAGGTTAGAGGAAGTGGCTGGCAAGATTCAGGCTGCGAGGCAGTTCATAACAAAAGGGTGCGAGGAGTGTCCAAAGAATGAGGATATTTGGATAGAGGCTTGTAGGTTGTCTAGCCCTGATGAGGCTAAGGCTGTGATAGCCAGGGGAGTGAAGGCGATACCGAATTCTGTGAAGTTGTGGATGCAGGCTGCGAAGTTGGAGCACGACGATGGGAATAAGAGTAGGGTGTTGAGGAGAGGGCTGGAGCACATTCCTGATTCTGTGAGGCTGTGGAAGGCTGTTGTGGAGCTAGCGAACGAGGAGGACGCGAGGCTGTTGCTGCTGAGAGCTGTGGAGTGCTGCCCTCTGCATGTCGAGTTGTGGCTTGCTCTTGCCAGGTTGGAAACTTACGAGAGTGCGAAGAAGGTTCTGAATAAGGCAAGGTTGAGTCTTCCCAAGGAGCCAGCGATATGGATCACTGCTGCGAAATTGGAAGAAGCGAATGGGAATAATGCTATGGTGGGGAGGATTATCGAAAGGGGTATTCGAACTTTGCAGAAGGAACATGTGGTGATTGACAGAGAAGGTTGGATGAAGGAGGCGGAGGCTGCTGAACGAGCTGGATCCGTCGTCACTTGCCAGGCTATTATTCATAATACAATTGGGGTTGGAGTGGAGGAAGAAGATCGGAAAAGGACGTGGGTTGCTGATGCTGAGGAATGCAAGAAAAGGGGTTCCATTGAGACGGCCAGAGCCATTTATGCTCATGCACTTACGGTGTTTTTGACCAAGAAGAGTATATGGCTCAAAGCTGCACAGCTTGAGAAGACTTATGGGACTAGAGAATCTCTTGACGTGCTGCTTCGTAAAGCAGTGACTTACAGGCCACAGGCTGAAGTTTTGTGGTTAATGGGTGCTAAAGAGAAGTGGCTTGCTGGTGATGTGCCTTCAGCTAGAGCAATTCTTCAAGAAGCGTATGCTGCGATTCCCAACTCTGAGGAGATTTGGCTTGCTGCATTCAAGCTTGAATTTGAGAACCACGAACCTGAGAGAGCAAGAATGCTTCTAGCTAAAGCGCGAGAAAGAGGAGGCACAGAGAGAGTGTGGATGAAGTCTGCCATAGTTGAGAGAGAATTGGGAAACACTGATGAGGAGAGGAGGTTACTAGATGAAGCTCTGAAACGCTTCCCTTCATTCTTCAAACTGTGGTTGATGCTTGGACAGCTGGAGGAACGCCTCGGTTACCTAGAAAGGGCTAAAGAGGTGTATGACTCGGGTTTGAAGCACTGTTCTAGCTGTGTTCCCCTCTGGCTTTCGCTTGCCAAGCTGGAGGAGAAGATGAATGGGTTGAGTAAAGCTCGAGCAGTTCTCACAATGGCTAGGAAGAAGAATTCTCAGAGCCCTGAGCTCTGGCTTGCTGCTGTAAGAGCTGAATCAAGGCATGGCAATGAGAAGGAAGCAGAAATTCTGATGGCTAAGGCATTGCAGGTCTGCCCTAATAGTGGTATACTGTGGGCGGCTTCGATTGAGATGATCCCGCGTCCCCAACGGAGGACAAAGAGCATGGATGCGCTCAAGAGATGTGATCACGATCCACATGTCATTGCTGCAATTGCGAAGCTATTTTGGCACGACAGGAAGGTAGACAAAGCAAGGAGTTGGCTTAATAGGGCTGTGACACTTGGACCAGATGTCGGGGATTTCTGGGCATTATATTATAAATTTGAACTTCAGCACGGGACCGAGGAGACTCAAGTGGATGTATTGAAGAGATGCATTGCTGCAGAACCAAAGCATGGGGAGAAATGGCAAGCAGTGTCCAAGGCTGTGGAGAATTCTCACCAACCAACTGAAGCCATCTTGAAGAAAGTAGTTGTTGCACTTGGAAAGGAAGAGAGTTCTGCCGAGGACAGTAAA
>17284 gi|225452877|ref|XP_002283866.1| PREDICTED: cystathioninegamma-synthase, chloroplastic-like [Vitis vinifera] Erica
GGAGGTGGCCTGTCTTCTTCTCTGATTTTGAGGTTTCCTCCCAACTTCGTGCGGCAGCTGAGCACGAAGGCGAGGAGGAACTGCAGCAACATCGGCGTCGCGCAGGTCGTTGCGGCTTCGTGGTCGGCTGCGGCGGCGGCGGCGAAAGCCGTCGACGCGCCTTCCGCTGCCCTGGCGCCGGTCGAGGTTGCGAACGGTGTCGAGGAGGGGATCCTCGTTGAGGAGAGTTGTAGTAATGGTGTAAAAAAGTTTGAGAGTTTGAGCGATGAGAAATCGTATTCGTTTTTGAGCTGCGACGGGAGCATCGCAATTCATGCTGGTGAAAGGTTAGGTCGCGGTGTTGTTAGTGATGCATTAACTACCCCAATATTTAATACATCTGCTTATTTCTTTAAAACAACTGCTGAGCTCATTGATTTTAAGGAGAAACGCCGTGCAAGTTTTGAATATGGACGTTATGGAAATTACACAACGGTGGTTGCGGAGGAGAAGATAAGTGCACTTGAGGGAGCTGAATCAACCATGATATTGGCATCGGGGATGACTGCAAGTACTGTCCTGATGTTGGCATTGGTTCCAGCTGGCGGGCATATTGTGACAACCACAGATTGCTATAGGAAGACTCGGATATTTATTGAAACCATCCTTCCCAAGATGGGAATCACGGCCACTGTCATTGACCCTGCTGATATTGAAGGCCTTGAATCTGCACTGAATAAGAATAAGGTTTCTCTTTTCTTTACAGAATCTCCAACCAATCCCTTCCTGAGATGCGTTGACATTGAATTGGTCTCAAAACTTTGCCACGAGAAAGGAGCACTTGTGTGCATTGATGGAACTTTTGCAACACCTCTAAACCAGAAGGCCCTTGACCTTGGGGCTGACATTGTTCTGCACTCTGCAACGAAATACATTGGAGGACACAATGATGTTGAATGCCGCGTATCTGATCATCCGAGGCATGAAGACACTGCATCTTCGTATACAGCAGCAAAATTCAACTGGATTGAGGATGGCCGAGATTTTAGAGGCACATCCTAAGGTGAATTGCGTATATTATCCAGGCTTGCCAAGTCATCCAGAACATCACCTTGCCAAACGGCAAATGACTGGTTTTGGTGGTGTCGTCAGTTTTGAGGTTGATGGAGACTTACTGAAGACTGCCAAGTTTGTCGATGCGTTGAAAATCCCATACATTGCTCCATCCTTTGGTGGCTGTGAGAGCATTGTGGATCAGCCAGCAATAATGTCTTACTGGGACCTCTGCCAATCTGATCGGGCCAAGTTTGGGATCTTGGACAACTTGGTTCGCTTCAGCTTTGGAGTTGAAGACTTTGAAGACTTGAAGGCGGATGTTCTTCAGGCTCTGGAGACCATA
>17548 gi|255556394|ref|XP_002519231.1| map3k delta-1 protein kinase,putative [Ricinus communis] Erica
GCGGCTGTGGGATTTAATGATAGGCAGTATTTGAACATATTGCAGTCAATGGGTCAGTCTGTTCATATATTTGATATCAACCTTCGTATAATCTACTGGAATCGTACTGCAGAACAACTCTATGGTCATTCTGCAGCAGAAGCTCTCGGTCAGGATGCCATTGAGCTCCTAACAGATGTCCGAGACTATGCTGTAGTTAATGATATAATACAACGGGTGACAATGGGGGAGAGCTGGGCCGGTCAACTTCCTGTTAAGAATAAGAGAGGGGATAGGTTTGTAGCCCTTGCAACCAACTCCCCCTTTTACGATGATAATGGCGCTTTGGTTGGAATTATCTGTGTCTCTAGTGATTCACGTCCATTTCAAGACAGAAGGGATGATTTCCCGGGTACAAAGCACACAGAGGGAGGTTTGAGCTTTAGCCGGCCTAGAAGCATTGCTTCAGCCAAACTTGGTCTTGATCCTCAACAACCTCTCCAAGTTGCAATTGCATCTAAAATATCTAATTTGGCTTCGAAGGTGAGCAACAAGGTTAAGTCCAAAATGCGGACCGGGGAGAGCAATATGGATCGCGAAGGTGGGAGTGGAGATGGTCATTATTCTGATCATGGTTTATCAGATGCAGATCATAGGGAAGATGCCAATTCAAGTGGAGCTAGTACACCAAGAGGAGATATACCACCATCTTCCTTTGGAGGATTATCTCAAGCTGCATATGATGAGCACTCCCCAGGGAAACTCTCTAGGGATTCCGGTGATGAGAGTGAAGGGAAACCTGGAATTCATAAAATCATCAGTTCAAAAGCAGAGGCATGGATTGGTAAGAAAGGATTGTCGTGGCCATGGAAAGGGAATGAGCATGAAGGTGTGGAAGCAAAGAACACCCGGTTTGGTTGGCCATGGTTGCACAATGATCATGAGAATGACTTTGGTCATCTGAAGAGTTCTTTTTCTGGTGTGAAACAAGATATTCAAGTGGGTGAGAATAATCGGCCCGCCCATAATGAAGCTTCAGGGTCGTGGTCATCATCATTCAATGTTAACAGCACAAGTAGTGCAAGTAGCTGTGGAAGTACCAGCAGTAGTGCCGTTAATAGAGTGGACGTGGACTCTGATTCCTTGGACTCTGAAATCTTGTGGGAGGACTTGACAATAGGAGAGCAAATTGGACAAGGTTCTTGCGGAACTGTATATCATGCTCTTTGGTTTGGTTCGGATGTTGCTGTCAAGGTTTTCTCCAGGCAAGAATATTCAGAGGATGTGATATATTCCTTCAGACAAGAGGTATCTCTCATGAAAAGGCTTAGACATCCGAATGTTCTACTCTTTATGGGTGCAGTAACTTCCCCTCAGCGTCTCTGTATTGTTACAGAGTTCCTTCCACGCGGAAGCTTGTTTCGGTTACTACAGAGGAATACATCAAGATTAGATTGGAGACGACGGGTTCACATGGCTTTAGACATAGTACGAGGCATGAATTATCTTCATCATTGCAACCCACCTATTATTCATCGTGATTTGAAGTCTTCAAACCTTCTAGTTGATAAGAACTGGACTGTGAAGGTTGGCGATTTTGGTCTGTCGCGCCTCAAACATGAAACGTTTCTTACTACAAAAACAGGGAAAGGAACGCCTCAATGGATGGCACCAGAAGTTCTTCGTAATGAACAAGCAGATGAGAAAGATTGGAGCGGTAGGTTTCATGAACCAGCGATTAGAGATTCCTGCAGATGTGGATCCACAATGGGCCTCTATAATTGAGAGCTGCTGGC
>17624 gi|225445308|ref|XP_002281353.1| PREDICTED: protein mrphomolog [Vitis vinifera]
ATGCAACTTCTTCACTCTCCATCTTATCCCCATATACCGTTTCAGAACCAAAAACCACAATTCAGAAAGGGGATACTTTTGCCTGAGAAGTTTTTTCAGCTCTCCACTGCAAACAGTTCAGTTCATTCCCAAAGACATGTCAGGCCAATATGGGCACCAATTAACCAGTCAATTTTCAGCGCCATTTCAGTTAAAGCTGCTTCTGTTGAAGGTGTTTCTTCAGTTTCAGCTCCGGAAGCTACAAGTGATGTATTGAAAGCCTTGTCTCAAATAATTGATCCTGACTTTGGGACTGACATTGTCTCATGCGGGTTTGTGAAGGATCTGCATGTGAATGAAGCTACAGGGGAGGTTTCCTTTCGGTTAGAGCTCACTACACCGGCATGTCCAGTCAAGGACATGTTTGAGCAGAGGGCAAATGAGGTGGTGACAGCACTTCCCTGGGTTAAAGAAGTCAATGTAACAATGTCAGCCCAACCAGCAAGACCTGTTTTTCCAGGACTTCTTCCTGCAGGCCTACAAACAATATCTAACATCGTGGCAGTATCAAGTTGCAAGGGAGGTGTGGGAAAGTCAACAATAGCAGTAAATCTAGCATATACTTTGGCTGGTATGGGCGCTAGAGTTGGTATCTTTGATGCTGATGTTTATGGTCCTAGTTTACCAACAATGGTCTCCCCCGAAAGTAGACTGCTCGAAATGAATGCAGTGAAGAAAACCATCATTCCGACAGAATATTTGGGAGTCAAGTTGGTATCGTTTGGGTTTGCTGGACAAGGTCGTGCAATAATGCGGGGTCCGATGGTTTCTGGAGTTATCAACCAACTACTGACTACAACTGAGTGGGGAGAACTGGACTACCTCGTGATCGATATGCCACCTGGAACTGGTGATATTCAGCTTACGTTATGCCAGGTTGTTCCATTGACTGCTGCAGTTATAGTCACCACACCTCAGAAACTAGCATTCATTGATGTTGCAAAAGGAGTACGCATGTTTTCAAAGCTTAAGGTGCCATGTGTTGCTGTAGTTGAGAATATGTGCCACTTTGATGCGGATGGAAAACGGTATTACCCGTTTGGTAGAGGTTCAGGTTCTCAGGTTATCGAACAGTTTGGAATTCCCCATCTGTTTGATCTACCAATTAGACCAACTCTATCTGCTTCTGGAGATAGTGGAACGCCTGAAGTGGTGGCTGATCCTCAAGGTGAAGTTGCCAAAACATTCCAAGACCTAGGAGTTTGTGTTGTGCAGCAGTGTGCCAAAATTCGCCAACAAGTTTCAACGGCCGTCACCTATGATAAATCTATTAAGGCAATCAAGGTGAAGGTACCTGATTCAGATGAAGAGTTCCTTCTGCATCCTGCAACTGTAAGACGAAATGATCGTTCAGCCCAAAGTGTGGATGAATGGAGTGGTGAACAGAAACTGCAGTATACTGATGTTCCAGAAGACATTGAACCTGAAGATATTCGCCCTATGGGAAACTATGCTGTATCAATAACATGGCCAGATGGATTTAGCCAGATTGCCCCTTATGATCAGCTGCAAACCATGGAGCGTTTAGTCGATGTTCCTCAACCAACTCTTGCC
>17845 gi|225463133|ref|XP_002264943.1| PREDICTED: uncharacterizedaarF domain-containing protein kinase At1g71810, chloroplastic-like[Vitis vinifera]
GGCTACCTCTTCGGCCTCAGCACGTCCGAGGCGGACTCCCTGACCGACTACGACATCTCCAGGATCTTCGCGATTTATCGGAAGAAGCCCCTGGTCGTTCTCCGCCGCGTGGTCCAAGTCGGCGCGACCCTGGGCAAGTGGTTCGCGCAGAGGTACCTCGATACCGTCGCCGACCAATCGGAGCGAATGTTCGAGGTTAGAGCAGCGGAGTTGCGGGAAATTTTAGCACAACTTGGTCCGGCATACATCAAAATTGCTCAGGCCATCTCATCTAGAGCCGATTTGATACCTCCTTCATACCTTGATGCGCTTTCACTGTTGCAAGATCGAATAGCACCATTTTCAACTCAAGTTGGGTTACCAATAGATGAAATATTTTCTGAGGTTTCACCAGAGCCTGTGGCAGCAGCGTCTCTCGGGCAGGTTTATCAAGCTAGGCTGCGCACTAGCGGACAGGTTGTTGCTGTCAAAGTGCAGAGACCTGGAGTTCAAGCAGCTATTTCTTTAGACATATTGATATTGCGTTTTCTTGCGGGACTAATTAGGAGAGCTGGCAAATTGAACACTGATCTCCAGGCAGTCGTAGATGAATGGGCATCAAGTTTATTTCGGGAGATGGACTACAAGAAAGAAGCAAAAAATGGACTCAAATTTAGACAGCTGTATGGCGGTCTACAAGATGTGGTGGTTCCGGAAATGTATGTGGAGCAAACAACTTGTAGGGTCCTAACTATGGAATGGATTGAGGGGATGAAGTTGTCTGGAGTGAAGGATCTCTATTTGGTGGAGATAGGAGTTTACTGCTCATTTAATCAACTTCTCGAGTTTGGGTTCTACCACGCCGATCCACACCCTGGAAACCTTCTTCGAACATGTGATGGGAAACTAGCTTATTTAGATTTTGGTATGATGGGTGAGTTTAAACAAGAACTTCGTGATGGTTTTATTGAAGCTTGCCTCCATCTTGTAAATCGAGATTTTGATGCCTTAGCCAAGGATTTTGTCACTCTTGGGCTTCTTCCACCAACGGCAGACAAGGATGCTGTTACAAAGGCATTGACAGGTGTCTTCCAAGATGCTGTTGCCAAAGGGGTGCGCAATATAAGTTTTGGAGATCTTTTAGGAAATCTGGGAACCACCATGTTCAAGTTCAAATTTCAAATACCTTCATATTTTTCTCTCGTTATTCGGAGCCTTGCTGTTTTGGAGGGCATTGCGATCAGCATCGACCCAAATTACAAAGTTCTAGGTAGTACATACCCATGGATTGCCAGAAAAGTGCTAACTGACAGCTCGCCCAAGCTGAAGGCTTCTTTGCAAGCTCTTCTTTATGAGGATGGGTTGTTCCGGATAGATCGGTTAGAGTCTCTACTTACAGAGTCCTTTCGTGCCAGAACAGAGACGACCTTGGTTAAGAAAAACATGGAAGACAAGGATTCCAGGATAGTTGTCAAGGAAATCCTTTCTTTTACATTGACTGAGGTGAGAGAAATACTTCTTCAAGAATTTGCTAAGGGTTTGGATGCACTTGGCATAGCAACCATGGATTCTATATCATCTACAGCAACTGCACGCCTACCATTTGCTCCTTCTGGATCTTTCTCTTCAATGACAGATGAAGATGTCATCAACTTGAGAACACTGCAGAGGCTTGTGCTATTGTTATCAGGGATTCAAACGAGTGAAAGCTCTACAACGGGAGTTAAGTGGTCCGACCGGGAAGCCTTATTAGTTCTTTATCAATCTGCATCTGTTCAGGAAATACTACCTCTTCTCTCTGTTATTCTTGAGCTCCCACCGGATTTACAACAACAGGTTCTTCGTTTGCCAGCTGATCTGACTGGAAAATTGGTCTCCCGCATTGCTGCAAGGGCTTTACGGAGGCTCTTTCTA
>18014 gi|356495372|ref|XP_003516552.1| PREDICTED: zinc finger CCCHdomain-containing protein 44-like [Glycine max]
GCAATTGATGTTCACAACATTAACTTGATTTATTTGCGTCGTAATTTGATGGAAAGCTTAGTTGTGGATTCTGGGAAATTCCACGAAAAGGTGGTTGGCTCGATTGTGCGAATAAGAATTTCCAATAACGATCAGAAGCAAGATATGTATAGGCTTGTCCAAGTTGTAGGTACGAGTAAGGCGGCTTTACCTTATAAAATTGGGGAAAAGACAGCAGACTTCATTCTGGAAATATTAAACTTGGACAAGAAAGAGACCATATCCATTGATGTGATTTCAAACCAAGCCTTTTCTGAGGATGAATGCAGACGTTTGCGTCAAAGTATTAAATGCGGGCTTGTTAAAAGATTAACCGTAGGCCAGGTACAGGAGAAAGCAGTCGCACTTCAGGAAGTGAGACTGAATGATTGGCTGGAAACGGAGGTGTTACGGCTAAATCATCTTCGGGATCGAGCGAGTGAAAAGGGGCACAAAAAGGGGCTCAGAGAATGTATAGAGAAATTAGAGCTTCTGAAGACACCAGAGGAACGCCAGCGCAGGTTGCATGAGATTCCTGAGGTTCATGCCGATCCTAAGATGGATCCGAATTGTGACTCCGATCAAGATGTTGGAGAAGTTGACGATAAGAAACAAGGTGATAATGTTAAACCAAGATATTCTGGGTTTGGTAGAAAAAGGAGGGAGTCAATCTCCGCACAGAATGGTGATAATCAGAAGAGTTCGGGGACTAGGCCGTGGAAAAAGTTAAATACCTGTGGGCAAAATAGAAGCCTGCCCACTAAATTTTATTTGGAAAATGGAGCTCCTTGTAGGGTTGTACAGAGAGCCTATGACTCCTGTTATGAGGGCAAGGATTCATGTGCAACAAATAGTTCGGCAAAACCAGGGAACAGGGTTGACTCTTGTGGTTCTGTGGGTGGTGGTCGGAACAATCAAGCTATGCTGAGATCTGAATCTTTTCGTGTGTGTGCACCAGAAACTTCCATTTCATCTCTCTCTGCTGGGAGTGCACCATCTGCGAATGATAGTGAAACAGACAAATTGTGGCACTACCGGGACCCAAATGGAAAAATTCAAGGACCATTTTGTGTTGTGCAGCTGCGCAAGTGGAGTACAACTGGATACTTCCCGCCTGAAATGAGGATATGGTGCATAAATAATGAAGAAGTCGACTCTGTTCTCTTGACTGATGTATTGAACGGGAAGTTCTGTAAAGTCTTTACGTTGCAGTCCAATATCTCTTTACCATCTCAGGGAGTTATTGCCCCTGGTAATAGATTAAATTACTTGGATGATAGGAGCAGTGGCATTGTGAATACAACTAGCATGGACGGTAATAAGGTACTAGCCCCATATACTTGTAACAGCGAATCCACGAATAGTGATGGTTGGGGCTCTCAATCCTCCAATTGGCAAGCGCCTGTTAATAAAACTGATGGTCCCACTGGAAGTTCTTCTCAGTTCTTGGACTCGCTCAAGTCTAACAACGTTTATTCTGACCATCCCCAGGTGAATTGTCCACTCGGACAGCAGGATGGAACTTCTTTACATCTAGGGAAGAGACAAGAGGAAAAAATATGTAGCTCTGCTTCAAACGATGGAAATTTGACTTCACATGAAAGCACAACATTTCAGACTAGTGGTGAAGAGAGTCATGTGAACCAATCTCAGGGCTCTCCAGGACAGTCATCTGGTGGAAATTCAAAGAATGGGGGGATTCTAACTCTGGTTTTGAATCTGAGGTCATCTGATTCATCAGATCCAAAATTGGAAACCAATATCCCTAATCTACCCAGTCCAACGCCAATGACTAGCAATGAGGACTTGCAAGGTCAGGCTATTAAAGCTGAGCCTTCTGTGCCTTTAAGTCTTCCTGTTCAAGATTCTGGTTTGTATAACCTGCCAAGTCCAAGTCCCACACCAGAGCTGAGTTATAGTGACGAGAAAGCTGACTCAAATATGCAAAATCTGCCGAGTCCCCCACTGATGCTAGGGGATGGGAACAAGAAAACTGAGGCTGCTGAAAATAAACAACCAGTCTCCTCAAAATGTCCTGTTCAAGATTCTGGCTCCAGTGGGAGCAGTGCTTCTAGTCTGGTGGTGGGTGGCGAGAGACAATTTCGTGAAACAGCGGATGAATGGAGTGGATGTTCCCCTGCTCGCACAAAACCCTCTGTTGAGGAAGGGGATTCAGGCCTTGGTTCTGTGACTTCGTTGAAACCGCCTGAATTGGCCAGTGATCACGCAGCTACTCCAACTTCTAAGTGTGACCAACTTACTCCTCCTTCCCCACCACAACCTGTATTCAATGAATCCACATGGCGGCTTGAGCCCATTGAGTTTAGCACTTTGGATGAAGAATCGGTCTCAGATCTGTTAGCTGAAGTTGATGCAATGGAGTCTCAATGCGGCTTGGCTTCCCCTACTTCAATAATGTACTCTGATGATGAATTGTTTCAGGATCCTAATAATGATTGTTTCACTAACATTGGTGTATTGAGCCATCCGCTTAATTTAGGCAGAAGTGACGCTTTGAGCTCCATGAGGGATATAACTCTACCTCGTCAATCCATGATGACAGATGAACCACTTGGTGCGGCTCAGGCTCATGTTATTGATCATGTAAAAAGGTTTAGTGTGAAATCCTCTACAAACTTTGAAGTGGATGTAGAAACGCAGCCCACTTATTTTTCAGTTAACAAAACTGAAGCTGGTCCTAACAGGCAACCAAACACTTCTCAGAGAGCAGAGCAGAAACCCATGAATGCTAGCTGGGGAACAATGCAGGGAACTATGAACTTGGGTTTGGGAGGAATAAATAACGTGGGATGGGGATCTGGTTTGGAGACAATACAGGGAAACATAAACATGAACTGGAGCACTTCAGCTGGATTTATGGGGTCTGAGAGCTTTCCAGTATATGGTGGGGAGAAATTT
>18035 gi|359481979|ref|XP_002277320.2| PREDICTED: uncharacterizedprotein LOC100251089 [Vitis vinifera] Erica
ATGGAGATGGAGAGCAGTCGTAGACCGCTGGACAGATCGAGAGAACCAGGTCTGAAGAAACCCAGATTGGCCGAAGACTCGGTAACGCTGGCAAGGTACAGAGAGAGAGATGCGGAGAGCAGCGATTCGGTGCGAGGAGGTCCCCCATATCAGCAGCAGCAGGAGCTAGTGAGTCAGTACAAGGCTGCTCTGTCGGAGCTGACATTCAATTCGAAACCCATCATCACTAACTTGACTATCATAGCGGGCGAAAACTTGCACGCCGCCAAGGCCATCGCGGCCGCTGTCTGCGCTAATATCATTGGTTCTGCAAGGCATACAGACAGGTAGATTCTTCTATACATCCCGGAATGCGGCATCTTTTTGGAACATGGAAAGGAGTATTCCCTCCCCAGTCACTTCAGCTGATTGAAAAAGAACTCAGTTTCCCCCCTGCTGTCAATGGTTTACCTTCAGGATCTACAACATCCAGGCCAGATTCACAATCTCCACGTCCACCAAACAGTATTCATGTGAATCCCAAGTACTTGGAGGCTAGACAACGTCTTCAACAGTCCAACAAAGTAAAAGGTGCAGTGAATGACAGTACTGGAACCATGGTGAACTTACAAGAGGATACAGAGAGAGTGGACAGGGCAACTGGTATTGTTTCCGGGAGGGCGCGGGCAGATTCCCCTCTTAAGATGCAAAATGTTCAGCGTCCTCAGAGAGATTCTGCATCATTCAGAGATTATGAACATGGTTCTGATCTTTCAAGGCAGACAGGCTTGGGAATTGGAAGAGCTAGTGAGAGGGACGCAGATCGAGGGTTTGACAAACCTTGGAATGGAGGTGGCGGTGGTATGGTGGAAACAATGGCCACCCAAAAGAATGGTTTTGATATAAAGCAAGGGTTTCCAAGTTACTTAAACCCCAGATCGACAAACACTGACGTGCGTGTACTGCCTGCACAGAGCATTTCAGGTAAAAGCAGTAGCAGTGGTGTGAACAGGAGCTGGAAGAACTCTGATGAAGAGGAGTTTATGTGGGACGGCATGAACTCTAGATCCGGTGATCATGCTGCAATCAGTAGCTCAAGGAAAGATTACTGGATCCCTGATGATTCTGAAAGATTGGGCAAAGAAAACTCCCTTCATAAGTTACGAGATACAACTGACTTCGGTTCAAGGATTGATACCGAAGCTTCAACTGATTCACTGTCTGCAAATCAGAAACATCAAGCAGCTTCTTTAGGTCATCGCACGTCATCGTCGTGGATGCAGGAGCCACATTCAACAGATAGGATCAGCAATTCAGGCTCATTCCAGCCACAGGGGGGATCATCCAATATTGGTTCCTCAAGTTTTCGGCCTGTGAAGAATCCTGTGTCAGGTTCCACTGGATCAGGCCAACCATACTCTGTAGGAGCTGAGTCGCCTGGACAGTCACCTATGTACCAGTATCCTCTATCACCTTCTTTGCCGCACCGATCCCATCAAGATCAAGTATTGCACAATTTGGCAGAGCAAGACCAACTGCCAGCTCGTCCCGCCTTGATGAAATCGCAACTTTTAGGACCCTTAAACATGGGCCCGCGTAATCAAAAGGAACCTTTTCTTGCTCATGCCCAGAAACTTCCTCTGGGAAAACCGCAGATATTGCAAGCCCATAATTTACCGACGTCATCTCCTATCGTGCCTGCTATTCAACCCAGACAGCCTACTCTTTCTTCCCAACACTTACTGGCAGACCCTATTCTGGCTGAACCTTCTGGCCAATCCAATAACCTGCAATGGCCTCGGACTGTAGTTTCTGGAAATCCCTCAACTTCTGGGAGTTCTTCCTTGGATAATGCAAATTTTCCTTCAGCAGAAAGCACTAGTAATTTGTTGTCTTCCATTATGAAAAGTGGAATACTCACTACCAATTCTGTTTCTGATACTGTTCCTAAACTGGGTTTCCAGGATTCTGGGGCAGTATCATCTCACCCATTTGTAAAGCCTCCCCTGCCAAATAACCCTCCATCAACTCAATTTACATTTTCGGGCCCCACGGTATCATCAGGACCTTCACTAACTCTACCTTCCAATGACAACACATCAACTTCCATGACTTCCTCTCAGATAAAG
>18243 gi|224119734|ref|XP_002318149.1| predicted protein [Populustrichocarpa] Erica
GAAGCCATAGACGAAGGAGTGAAGGAGGAGGAGAGGAAAGAGGAGGAAGAGAGGGAAGCGGGAGAGGACGCGGAAGCGGCGGGGAAGGAGGAGGAGGAAGGCGAGGAGAAAGGCGGAGGGAGTAAAGGGGAAGCGGAGGAGGAGAGCAAGAAGGGGAAGAGAAGCCGGAAGGGGAGCAGCGCCGCGGCGAGGAAGAGGGGTTCGAAGGAGGAGAAGAAGAAGAGGGGCGAGTCGAGGCACGCAACTCAAGGATATTCCGAATCACACAGTCTGAAGAAGAATATTGGGCAGTTTTCTGGTTATGTGTGGGTTGAAAATGAGGAAAAACAGAGGGCTAAAATTAAGGAGAAGCTTGACAAATGTGTTAAGGAGAAATTGGTGGATTTCTGTTATGTCTTTGATATTCAAGTTCATAATAAGGCTGCTGTGAGGAAGGAAGAACTTTCAGCAAAGCTGTTGGAGTTTTTGGAATCTCCACATCCTACGACGGATACTTTGCTTTCTGACAAGGAACAGAAAGTCAGAAAGCGAAAGGGGAAGGCTACCGCAAATTCCGGAGAGGCATCTGAAGAAGTTCCAGCAAAGAAGCAGAAGAAAACCCCTCGAGCTGGTGAGAAGCGCAAACGGGATGCGAAAACTGAGGAAGATGAAGTTGATGATAAAGTTGAGCCTTCAGAAGCAAAAAGTGAATCTCAAGATGACGATGATGATGAGGATGACGACTCAGTCCTGAAGGAAGAGAGTGATCAGGAGGAGGGTAAATCTGAAGAAGTAGATGAAGGTGAAGATGAGCCAATTGAGGAGGTGCCAGTTGAAAAAAAATCCTCCAAACAGAAGTTGAAGAAGGATTCTGGTTCCAAAGCTAGTGAGAAATCGAAATCTGTCACAAAGGTTACCCCTGGAAAATCTGTCAAAAACCCTAAAAAATCCACCACGAAATCATTGGTCTCAAATTCAAAGAAGGGAGCTAGTAGTGCTGATGGAGCTTCTGGGTCAACGCCTAAGACCAAGGTCTCGGCAAGTAAGAAGCTGAAGGTTGAAAAAGAAAGTGAGAAGGACCAAAGCGCTGCTGCTAAGGAGAAAGGGAAAAACAGCAAACAGTCTAGAAAGTCTACTTCAAATGCATCGGCAAGGTTCACTACTCTATCTGATATTCTGAGGGAACTTGGCACCCACTTTGATGTGGATCTCATGCACAGAAAAGCGGAGGTGAAGGCAATTATTACAGATGTCATAAATAACATGTCTGACGACGAAGATGAAGGAGAGGAAGCCGAAAGTGGAGATGATGCTGAGAAAGATGAGGATGGTGACGATGAT
>18328 gi|359489584|ref|XP_002264072.2| PREDICTED: auxin responsefactor 18-like [Vitis vinifera] Erica
TTACAGGCGTCAACAAATCAGGAACTTAGTCAACAGATTCCACAGTTTAATCTTCCGTCTAAGATCCTTTGCCGTGTTATGAACATACAATTAATGGCAGAACCAGAAACAGATGAAGTCTATGCACAGATCACTTTACACCCAGAAGCAGATCAAACTGTACCCACAAGTCCTGATCCGTGCCCGAATGAGCATCCGAAACAGAATAATCATTTGTTCTGTAAGATTCTAACGGCATCTGATACAAGCACCCATGGAGGATTCTCTGTTCTTCGGAAGCATGCGAATGAATGCCTACCTCAACTGGACATGAACCAGCAAACCCCAACTCAGGATTTGGTTGCCAAAGATCTTCATGCGTTTGAGTGGCGATTTAAACATATATTCAGAGGTGATAACGGAGAACTGCGAGTTGGTGTTCGGCGACTTGCTCGACAACAGAGCCCTATGCCACCATCTGTGATATCCAGCCAGAGCATGCATCTAGGAGTGCTTGCTACTGCTTCCCATGCCATTACTACACAAACCCTCTTTCTTGTATACTACAAACCAAGGACTAGCCAATTTATCATTGGGCTGAACAAATATCTTGAGGCTGTCAAAAATGGGTTCTCAGTTGGCAAGCGGTTCAAGATGAGATTCGAAGGAGAAGAATCTCCTGAGAGACCAATGGGATGAACCTGCAACCATACCAAGGCCAGAGAGGGTTTCACCATGGGAGATAGAACCCTTCGTAGCTTCTGCTCCAGTAAACCTCTCTCCACCACCAGCAGTGAAGAGCAAGAGGCCCCGACCCATTGATCTTCCTGTTGCAGAGAATGCCACCAGTTCAGTTGCTTCTGCATTCTGGTATCCTCGACCAGCGACATCAGTAGAATTCAGTCACTTAGGTAGTATTACGGCTGATGTCCAAAGTAATGAAAGCCAAGCTGTATGGACTCCAAATCAAAAAGATCTGCATAGCAGTTACACAAATAACAATAGCTGCTCCTCGATGGCATGGGCAGATGGAATCTGGCCTCTTTCTCCACTTGGGAATGGTTCTCGAAATCTGCATGGCAACTCAATAGGCAACAACAAAAATGCAGCAGCTCCTCGATCCATTTCCAGCTGTGCCTCTCATAGCATTAATGCAACACCAGGTCAGGTGGAGAGGGCGGGAAATTCTGAGACTATTTCTACTGGTTGTCGGATATTTGGTATTGATCTGAAAAATTACTCTAGCTGTCCTACTCATCTAGAGAGGGAAGTGTCGTGCCCAAATGCTGTGCCTAGTGGTGCAAAAGATACCTCAGCAATTCTGGTTTCTGAAGTGGAGACGCCTCAAAATGAAGACCTTTTGAAGCCCACAAAGGAACAAAAGCAAGTTCAATCAGAGGGATTAACAAAAGAGATACAGAGCAAGCATGCTTGCAATAATTCCACAAGAACACGAACAAAGGTTCATATGCAAGGGGTTGCTGTCGGTCGTGCTGTTGACTTGGCTGCTTTGGAAGGGTATGGTCTGCTAATTGACGAGCTGGAAAAGATGTTTGAGATTAAAGGGGAGCTTCACCTGAGAAATAAATGGGAAGTTGTTTATACTGATGATGAGGGTGATATGATGCTCGTGGGTGATGATCCGTGGCCAGAGTTCTGTAAGATGGTTAAGAAGATCTTCATATATAGCAGTGAGGAAGTGAAGAAGATGCGTCCTGGGTGCAAGCTTCCGTTGTCATCATTAGAAGGTGAAGGAACCATTGTAAGCTTGGAGTCGGATCTCAAATCTGAA
>18438 gi|356566449|ref|XP_003551444.1| PREDICTED: uncharacterizedprotein LOC100817467 [Glycine max] Erica
GACCACAAGGACGAAGTTGTTCCCCAGAAGAAAGAGGAGGAAAAGACCACTACAACTCAGCAGAAGTGCGAAGATGTTTCTCAGAAAAACGAGGAAGAAAAAGATGGTGTAAAAGAAATGGAAGAAGATGGCAAAAATGATGAGAAAGTTGAGAAGGAGAAAATGGACGTGGACCTAGAGGACAAGGAAACAGAAGAAGAGAAAAAAGAAGAAAATGGAAGTAAAGAGGAGGACGAGGAAAGGAAAGAGGGAGGTGGAAGTGATGCCATGGAAGAGGAAATAGAGGTGAAAGAAACTGAGGAGAGCAAGGATGAGGTGGGTGACTTGAAAGAGGTAGAAGAGAGGGCTCAGAAGAGTAAACGAAAGAAAGCTCCAAAGAAGCGTGGAAAGGGTAAGACTAGTGGGACAAAGAAAAACAAAATTAAGGAGACTGAGGAAGAAGAGGAAAAAGAAGGCAAAGAAAGTATAGGAGAGGAAGAGGAAAGTAAGGAAGAATCTGAAATTGAGGGGATGGAAGAGGGAAAAGACTCCAAGGATAACAAGGAAAAGGTCGACGAGAAAGTAGATGGATTGAAAGAAGAAGATGAAAGCCCTGAAAAGCCTAAAAGAAAGCGAGGGTCAAAGACACCTGGTAAGAAGGAAATCAAAGAGGAAAAGGAGCAGAAAACCCCCATGGCTTCTGCAAGTGATCGCCCTGTACGTGAAAGGAAATCTGTAGAAAGGCTAGTTGCATCAATTGAAAAAGAATCTTTCAAGGACTTGCTTATAGAAAAGGGCCGCGGTACGGCACTGAAAGACATTCCTAATGTGGCATACAAATTATCAAAAAGGAAGACCGATGAAACTATCAAATCGCTTCATATGATTCTGTTCGGAAGGAGGGGAAAGGTGGTTCAATTCAAGAGTAATATTTCCCGGTTTTCTGGCTTTGTATGGACTGAAAATGAGGAAAAGCAAAAGATTAAAGTTAAGGAAAAATTTGACAAGTTTGTCAAAGAGAAGTTGATGGAATTTTGCGATGTGCTTGACATACCAATTGCCAAATCTACTACAAGGAAGGAGGATATTGTTACAAAGTTGATAGACTTCTTGTTGTCTCCTCATGCAACAACTACTGAGTTACTTGCTGAAAAAGAGCAGTCAAGCAAGGGGAAAAAGCGCAAGAGGGGTGGCAAAAGGAGTGCATCAATGTCAGGCGGCACATCATCAAAACACTCAGCTAAGAGTAGCAGAACAGAAGATGATTCAGATGAAGAGGATGATGAGCACGAAGAAGAGGAAACTTCAAATGGCATTCCTGAAATATCCAAAACAGAGATTTCCGACCATTCTGAAAGTGAAGACAATAAAGTTGAACTTGTAGCAGAATCTGAAGAAGAAACAGTAAAAGACAAACGAGGTTCAAAGAAATCATCTGCAAAGAAGGAATCAGCCGCAAAGGCAAAAACGAAGAAAGTTGGAACTCCAAAAAAATCTAGTCCACTCGTCATTCCTGATAGATCCAAAAATGAGGTTCCTGAGAATACTGAAAGCGATGACGATAACGAAGAGGATGAACTTGAAGAGGATTCTGAAGAGGATACAGTTAAAGATAAACAAGGTTCTAAAAAAACATCTACAAAGAAGGAATCTGCTGGAAAGGCAAAAACCAAGCGAGTTGCTACTCCAAAGAAATCCAGTCCACCCACTAAAGGAACACCTGTGAAACCATCATCAAATCGCTTGAAGGTTGATGATGACAGTGATGCAAGTCCAAAGACATTCTCTAGGAAGAAGAGAACACCTGCGAAATCGTCAAAGAATCGCTCCAAGGTCGATGATGAAATCGGTACAAGTCCAAAGAAGAAGAGAACACCTGCAAAATCGTCATCGAACCGCTCGAAGGTGGATGATGAAATTGATGCAAGTCCAAAGACATTCTCAAGGAAGAAGAAAGCTGAGTCTGTCAAGGAAAAGTTGTCAACTCCGAAAAAACCTGCTTCGAAGGAGAAAACAGCTACCTTCACTGACATTCTGAAACAACTTGCTGGGCGATTCAAAATGGATCTTACTTCCAGAAAGTCTTCGATAAAGCTGATGATCCAGGACGAACTTACCAAACTAGCTGATGAGGCAGATGATGAAGAAGATGAAGGCGATGCTGATAAAGATGAGACCCAACCCTCCGGTAAAGGTGTGAAGGCG
>18584 gi|359496107|ref|XP_002273768.2| PREDICTED: oligopeptidetransporter 3-like [Vitis vinifera]
CCAAACGACGACCGGTGCTCGGTCGAAGAGGTCGCTTTAGTGGTACCGGAAACCGACGACCCTTCCCTCCCCGTCATGACCTTCCGGTCGTGGTTCCTCGGCCTGGCCTCCTGCACAATCCTCATATTCCTCAACACCTTCTTCATATACCGGACCCAGCCCCTCACCATCTCCGCCATCCTCATGCAAATCGCGGCCCTGCCCGCTGGCAAGTTCATGGCGGCGACCCTGCCAGACAGAAAGTTCGGGTTCATGGGCCGGACCTTCAGCCTGAACCCGGGTCCGTTCAACATGAAGGAGCACGTGATCGTCACCGTGATCGCGAATTGTGGGGTTTCTTTCGGTGGGGGTGATGCTTACTCGATTGGGGCCATCACGGTTATGAAGGCTTATTATAAGCAGAGCTTGAACTTCTTGTGTGCGCTTCTTCTTGTTCTGACCACACAGATAGTGGGATATGGATGGGCTGGAATGTTGAGGAGGTACCTGGTAGATCCTGTTGAAATGTGGTGGCCGTCAAATGTTGCTCAGGTTTCTCTTTTTAGAGCCCTCCATGAAAAGGATATAAAAACACAAGGCATGACCAGGATGCGGTTTTTCCTTGTTTTCTTCGCTGCAAGTTTTGCCTATTACGCTTTTCCAGGCTATTTATTCCCAATCTTGACATTCTTCTCGTGGGTTTGCTGGGCGTGGCCTCATAGTATAACAGCTCAGCAAGTCGGTTCTGGTTACCATGGACTTGGGGTCGGTGCCTTCACCCTTGATTGGGCTGGGATTTCTGCCTATCACGGCAGCCCATTGGTGACACCTTGGTTTTCCATTCTCAATATAGGGGTTGGCTTTATCATGTTTGTATACATAATTGTGCCTCTGTGTTACTGGAAGTTCAATACATTTGATGCCCAGAAATACCCCCTATTTTCTAGTCAGCTGTTCACATCTAGTGGGAGCAAATACGATACCACCAAGATCTTGACTCCACAGTACGACCTCAATATTCCCGCTTATGATAGTTATGGGAAGCTCTATCTTAGCCCTCTGTTTGCCCTTTCAATTGGATCAGGATTTGCAAGATTTTCAGCAACGCTTGTTCATGTGGCCTTGTTTCATGGCAGTGATATCTGGAAACAAAGCAAGTCGGCAGTGAAGAACGTCAAATTGGACATCCATGCAAAACTGATGAAGACTTATAAAGAAGTACCACAATGGTGGTATCTCATCTTATTGATAGGAAGTATTGCCCTATCTCTGCTAATGTCCTTTGCGTGGAAGGAAGATGTGCAGCTGCCATGGTGGGGAATGCTCTTTGCCTTTGCCTTGGCTTTTATTGTTACCCTTCCCATAGGAGTTATTCAAGCTACAACCAACCAGCAACCTGGGTATGATATCATTGCCCAGTTCATCTTTGGGTATATCCTGCCAGGGAAACCCATTGCAAACTTGATTTTCAAGATTTACGGGCGAATTAGCACCATTCATGCTCTATCTTTCCTATCTGATCTTAAGCTTGGTCACTACATGAAAATTCCGCCACGTAGCATGTACATGGCTCAGCTGGTGGGAACGCTTGTTGCTGGTACAGTAAACCTTGCAGTTTCATGGTGGATGTTGGGGAACATCGAAAACATCTGTGATATTGAATCTCAACATCCAGATAGCCCATGGACATGCCCTAAGTTCCGAGTCACCTTTGACGCCTCAGTAATATGGGGCCTAATTGGGCCAGCCCGCCTGTTTGGGCCTGGAGGGTTGTACAGGAACTTGGTATGGTTATTCCTCATCGGAGCTGTTTTACCAGTACCTGTTTGGATACTCAGCAAAATCTTCCCTGAGAAGAAATGGATTCCCTTGATTAACATACCTGTTATATCATACGGATTTGCTGGAATGCCGCCGGCGACTCCAACCAATATTGCTAGTTGGCTCATCACTGGAACGATCTTCAACTATTTTGTGTTCAAGTACCGAAAGGGGTGGTGGCAGAAATATAACTATGTTCTGTCTGCGGCATTGGATGCTGGCACAGCTTTCATGGGGGTTCTGTTGTTCTTTGCTCTGCAGAATGAAGGCCGGAATTTAAAGTGGTGGGGGACTGAGCTAGACCATTGTCCTCTAGCCACGTGCCCGATTGCACCTGGGATTGTGGTTAAAGGGTGTCCAGTTTTCAAG
>18861 gi|225425842|ref|XP_002265505.1| PREDICTED: lipoxygenase 6,choloroplastic [Vitis vinifera]
TCTTCTCCCAGTGGCGCGTGGATCGACGTGAGGGCAGTGATAACGATTAGGAAGAAGATGAAGGAGAAGATTAATGACAAGATTGAGGATCAGTGGGAGTGGTTCGTAAATGGGATTGGTCAAGGGATACTGATCCAGCTCATCAGTGAAGAGATTGATCCTGTGACCAAGTCAGGAAAGAGCATTGGATCTTATGTGAGGGGGTGGTTGCCTAAGCCACTAAGCCATCCCTACCTAGTCGCCTATGCTGCTAACTTCCAGGTGCCATCTGACTTTGGATGTCCTGGTGCTATTCTCATTACCAATTTCCACAGAAAGGAGTTCCACTTGATGGAGATTGCTGTTCATGGTTTTAAACAAGGCTCTTTATTTTTCCCTGCTGATACATGGATACATCCATGGAATGATAATCCTGAAAGCAGAATTATCTTCACAAATAAGACATATTTACCGTCACAAACACCTCCTGGCATTAAAGATCTTCGACGTGAAGACTTGCTTAGTATTCGAGGCAATGGGAAAGGCGAGAGGAAAATGCATGAGAGAATATTTGATTATGCCCCTTATAATGATTTGGGTAATCCTGATAAAGGCGAGGATTTAGCTAGGCCAGTCCTAGGAGATGAGGAGAGGCCTTATCCTAGACGCTGTCGAACTGGACGACCTCCGACTAAGTCAGATCCATTTTCTGAGAGTAGAATTGAGAAGCCTCATCCTGTATATGTTCCCCGTGATGAAACTTTTGAGGAAATTAAGAAGAACACTTTCTCCGCTGGAAGATTGAAAGCTCTGTTACACAATTTGATACCTTCTATTGCTGCTTCTTTGTCAAGTACCGATATCTCCTTCAAGTGCTTTTCTGAGATTGATAAGTTATACAATGATGGTGTTTTTTTGAAAGATGAAGACGAAAACATAACTGAGAAGCAGTTTCTAGCCAACTTGATGAGAAGGGTCGCAACGGTTGGGCAAACGTTGTTGAAGTATGAAGTACCAGCCATAATTAAAAGGGATAGATTTGTGTGGCTGCGGGATAATGAGTTTGCACGCCAAACGCTAGCAGGGGTCAACCCAGTGGGCATTGAACTATTGAGGGAGTTTCCGCTTCTCAGCAAACTAGATCCTGCAGTTTATGGTCCACCAGAGTCTGCAATAACAAAAGATTTGATAGAACAAGAATTACTTCAGCATGGAATGAGCGTTGATGAGGCTATCGAGAAAAAGAAGTTATTTATACTCGATTATTACGACATGGTTTTGCCATTTATCGAGAAGATGAACTCCTTGCCTGGGAGAAAAGCTTATGCCTCTAGGGCACGTACAGGGTTTTTAAGGCCAATTGCCATTGAGCTTTCACTTCCTCCAACATCTTCTTCACCAGGAAACAAACGTGTTTACACTCATGGACATGATAATACTACTCATTGGATTTGGAAGCTAGCCAAAGCTCATGTTTGTTCGAATGATGCTGGGGTCCATCAACTAGTGAACCACTGGTTGAGGACTCATGCTTGCATGGAATCTTACATAATTGCTACTCATAGGCAGCTTAGCTCAATGCACCCTGTCTACAAGCTACTCCATCCTCATATGCGCTACACTCTAGAAATCAACGCTCTTGCAAGACAAAGTCTAATAAACGGTGGGGGAATAATCGAGGCTTGTTTTAGTCCTGGAAAGTATTCCATGGAAATAAGTTCTGCAGCCTACAAGAGTATGTGGCGATTCGATATGGAAGCTCTGCCAGCAGATTTAATTCGGAGGGGCATGGCTGTGGAGGATCCTTCAATGCCCTGTGGCATAAAACTTGTGATAGAAGACTACCCTTACGCAGCAGATGGTCTTCTCATATGGTCAGCTATAAAAGACTTGGTAGAATCCTATGTTCGCCACTTCTACTCTGAACCCAACTCGGTCACATCTGACATTGAGCTCCAATCCTGGTGGAATGAGATAAAAAACAAGGGCCACTACGATAAAAGGAACGAGCCTTGGTGGCCAAAACTCAACACAAAAGAGGACTTATCCGGGATTTTAACCACGATGATTTGGATCGCTTCAGGCCAACATGCGGCTATAAATTTTGGGCAATACCCATTTGGAGGGTATGTTCCTAACCGTCCAACCATACTGAGAAGACTCATTCCTCAAGAAGATGAGCCTGAATATGAGAAGTTCATGCAAAACCCTCAACAAACTTTTTTATCCTCTTTGCCAACTCAACTCCAAGCGACAAAAGTAATGGCGGTCCAAGACACTTTGTCAACTCACTCTCCAGACGAGGAGTATCTGGGTCAGGTGCACAATCTTCAGGGTCAACACACCAATGACCATGAAGTTCTAAAGCTGTTTGAGAAATTTTCCTCTAAATTAGAGGAGATTGAGAAGACGATTCATGGAAGAAATAAGGATAGTCGTCTAAGGAACCGAAGTGGTGCTGGTATTCCTCCATATGAACTGCTTCTTCCGTCATCAGGCCCTGGGGTGACTGGTCGTGGCGTCCCCAACAGCATCTCCATC
>18943 gi|225426192|ref|XP_002273444.1| PREDICTED: DNA repairhelicase XPB1-like [Vitis vinifera] Erica
ATGGGACACGGATGACAAAGGTCGACCTAGCAAGAAGCATAAATCCTCCTCCGCCAAGGAGGACCGTAGGGCAACCGTGGTTGATGACGAAGACGCTTATTATGCCGAGGAATTAGACGACGATTATCGCGGTGAAGGAAAGAAGAGAGACTTTAGCAAGCTAGAACTTAAACCAGATCATGTTAATAGGCCGTTATGGGCTTGCGCCGATGGCCGGATTTTCCTCGAAACCTTCTCCCCTCTCTACAAGCAAGCTTACGATTTCCTTATTGCTATCGCCGAGCCTGTTTGCAGGCCGGAGAACATGCACGAATACAACCTGACTCCTCACTCGTTATATGCGGCGGTGTCCGTTGGTCTGGAAACCGAAACCATTATAGCTGTCTTGAATAAGTTATCGAAGACCAAGCTCCCCAAAGAGATGATTGACTTCATTCATGCTTCAACTGCCAATTATGGCAAAGTAAAGCTTGTACTTAAGAAGAATCGGTACTTTGTCGAATCCCCATTTCCGGAGGTATTGAAGAAGTTGCTTAAGGATGGCGTTATTGCTGCCGCAAGAATTATTTCTGAGGGTGTGCATGGAAGTGATGGATTTGCAATCGGCAAATCACTGGGTGAGTTAGAAAATGGGCACAGCGAGTTGCTTAATGAAGCGGAATTGGCAGCTGCAGCTGAAGAAAAAGAAACTCATTCCTTTGAAGTTGACCCTGCTCAGGTTGAGAATGTAAAACAACGTTGTCTTCCAAATGCTTTAAACTATCCCATGCTGGAGGAGTATGACTTCAGAAATGATACTGTCAATCCTGACCTTGACATGGAATTGAAGCCTCAAGCACAACCTCGGCCTTATCAGGAAAAGAGTCTTAGCAAGATGTTTGGAAATGGTAGAGCAAGATCTGGCATTATTGTGTTACCCTGCGGTGCTGGAAAGTCTCTGGTTGGTGTCTCTGCAGCCAGCCGGATAAAGAAGAGCTGCCTTTGTTTAGCGACAAATGCTGTTTCTGTGGATCAATGGGCATTTCAGTTTAAGTTGTGGTCAACAATACGGGATGACCAGATATGCCGGTTCACTTCTGATAACAAAGAAAAATTCCGTGGTAATGCAGGGGTCGTGGTAACTACATATAACATGGTTGCTTTCGGTGGCAAACGGTCTGAGGAATCTGAAAAAATTATAGAAGAAATAAGAAATACAGAATGGGGTTTGCTTCTCATGGATGCGCCACACTTGTGAGAGAGGATGAGAGGATCACAGATTTGAACTTCCTTATTGGTCCCAAATTGTATGAAGCAAATTGGTTGGATTTGGTTAAAGGAGGATTTATTGCAAATGTACAGTGTGCTGAAGTTTGGTGTCCGATGACAAAGGAATTTTTTGCTGAATATCTGAAGAAAGAGAACTCAAAGAAGAGGCAGGCACTTTATGTGATGAACCCTAATAAGTTTAGGGCTTGCGAGTTTCTTATTCGGTTTCACGAACAACAGCGTGGTGATAAGATAATTGTTTTTGCGGACAATCTTTTTGCACTGGTAGAGTATGCAACAAAGCTTCGGAAGCCTATGATATATGGTGCTACACGGTGATAATTCCATTGATATTCCTGAGGCCAATGTGATAATACAAATTTCCTCGCATGCGGGGTCAAGGCGTCAAGAAGCCCAACGACTTGGCCGTATTCTTAGGGCAAAGGGTCGAATTCAAGATAGGGTGGCAGGAGGTAAAGAGGAGTATAATGCATTTTTCTATTCCCTTGTATCCACAGATACACAGGAGATGTACTACTCAACGAAAAGGCAGCAGTTCTTAATTGATCAAGGTTATAGCTTTAAGGTAATCACAAGCTTGCCACCACCTGATACGGGAGCTGATTTGAGTTACCATCGCCTTGATGAACAAATTGCCCTGCTGGGAAAGGTATTGAGTGTAGGTGATGATGCAGTTGGATTAGAGCTATTAGAAGAAGACCCAGATGACATAGCACTTCACAAAACAACTCGCAGAGCAGGATCTATGAGTGCCATGTCGGGAGCAAAAGGGATGATTTACATGGAATACAATAGC
>19514 gi|359481240|ref|XP_002266913.2| PREDICTED: probableserine/threonine-protein kinase WNK5-like [Vitis vinifera]
ATGAACAAAGGGGGGTTTGGAGAACCGATTGATGGAGCAAAGTTGCAGTTGGAGTACATTGAAATGGACCCATCTGGTCGTTATGGACGTTATAGGGAAGTTCTGGGCAGAGGAGCAATGAAAACAGTGTACAAAGCATTTGATGACTTTTTTGGGATGGAGGTGGCTTGGAACCAGGTCAATCTCGACGATGTCTTTCGATCACCTGATGAATTGCAACGGCTTTATTCAGAGGTCTACCTCCTAAAGAGCCTCAATCATGACTCCATAATCCGGTTCTATGCCTCCTGGATCGATGCTGAACGCAGAACTTTCAACTTCATCACTGAACTGTTCACTTCTGGCAACCTTAGAGAGTACAGACAGAGGCACAAGAGAGTAGATATTCGAGCTGTTAAGAACTGGGCTTGCCAAATCCTAAGAGGTCTTGCTTATCTGCATGGCCATGATCCTCCAGTGATACACCGAGACCTCAAGTGTGATAACATCTTTGTCAATGGCCATCTTGGGCAAGTCAAGATTGGTGATTTAGGTTTAGCTGCCATACTTCGCAAGTCACACCATGCCCACAGCGTCATAGGTACACCTGAATTCATGGCACCGGAATTATATGAAGAGGATTATGATGAGCTCGTGGATATATATTCATTTGGGATGTGTGTGTTAGAAATGCTTTCATCTGAGTACCCGTACTGTGAGTGCTCCAATCCTGCTCAAATTTACAAGAAAGTGACTTCGGGGAAGCTGCCAGAAGCATTCTACCGGATTCAAGATGCTGAAGCGCAGCGCTTTGTTGGAAAATGCTTAGAAACTGCCGGAAAGAGGCCGTCGGCCCAGGAGCTGCTGGGAGACCCATTTCTTGCTGCTGCTGAAGGGGAGGCACTGCCCATCATCTCAATGACTCCATATCAAAGTTCAAGTATTCCAACTGGACCATCGGTTAATATGCCGGTTTTGTTGGCTACTTCAAAGAGGAGTACAGAAATGACTATCACAGGGACAATGGATCCGCAAGAGGAGAGCATATTTCTCAAAGTCAAGATCACTGACAAGGATGGGCAAGCCAGAAATGTGTATTTCCCATTTGACATCCATAGTGACACAGCCGCCGATGTTGCCACGGAGATGGTGAAGGAATTGGAGATCAGTGATTGGGAGCCATGGGAGATAGCGTTGATGATTGATGAGGAGATTTCTGCTCTGGTTCCAAGTTGGAAGGAGGGTGAGTGTGACTTACCTCTATACCAGAACCAGCACAGCTTCAACTATGAGGAAGACAATGATGACGACCACAGAACCCAGCACCCTTTCGACTATCACTCCTCCCGTTTTTCCTCCCATTCATCTCTTCCGGGCCTATACAGCTCACCCAAGACCCAGTTTCATTGCTCAAACAATATGATGACTTACAGCCATGATTGGGTTCAAGAAAATTTCATCCCTGTTGATGATGCGAGTTCTCAAAGCTCCCTAAATTCCCACAAGTACTCCAACTTCAATTATTTCTCGGGGAACGAAAATGCCTTGGATTTGAGTCCCAAAATAGGGGATTCTCACTTCAATGCTAAGGCACAGAATTGTACGAGATTCTTTCCCGATGAATGCAAGAGTACAACAAATTGTCACAACCAATGTAATGCACTGTTTAATGCTGGGAGAACTTATGGCTCCAATGATCACCGGGAGAAAATAACTCGTACGAAATCCATGATGGACATGCGTAGCCAGTTGTTGCACCGGTCTTTGGTGGATATGATAAACAAGCGGCGCTTGTGTAAGACCATCGGTGCCGTGGAGGACATTGGGTACAAGGAGCCAGGGGAGTTTTCTGGGAACATGTCA
>19529 gi|225455177|ref|XP_002270121.1| PREDICTED: uncharacterizedcalcium-binding protein At1g02270 [Vitis vinifera] Erica
ATGGGGAGGAAGAATAGGGGTATGACGAAGGGGAGGGTGTCTAGAATTGGAAGCTACGCGATTGCTTCGTCAATTGCCGACCCAACTTCAATTTCCTGTACCACCTTCAACATTCTCGCCCCGATTTACAAGAGACTCAATCAAGAGGATCAGAGTTGCCGCGAAAGTGATATCCGGTCGTATTGGCTGAACAGGAACCACAGGATATTGGATTGGTTGCTCTGTGAGAAATCTTCCATTATTTGCCTTCAGGGAAATGAAGAGCTCGTCAACATGTACGAAAGGAGACTTGGTGATGCTGGCTATATCACTTTCAAGCTCGCCCGCACCAACAACCGGGGTGATGGTCTGCTGACAGCCGTGCATAAAGACTACTTTAAGGTTCTAGACCATCGAGAGTTGCTGTTCAACGATATTGGAGACCGTGTTGCTCAGTTATTACATGTTGAATTGCTTTCACCTGTTTCACAATGTCGAAGCAACAATGTTCGACAAGAAATGCTTATTGTGAACACCCACCTCTTATTTCCTCACAATTCCAGTTTGTGTTTGGTACGATTGAATCTTGGGTGAGCCACCGTAATCATCGGGGGAATATCTGTGGTGTTGATTTTATATGGCTTCTTAATCCGAATAGTTACCGTAAATTACTTAAAACAAGTTGGACCGAAGCAGTATTTGGCATGTTCAAGTCTCTATTACGGCGAGCCTCCCTGACAGAGCATGATGCATTTGCCTTTCTGAAGGCAGATAGCCAGGGTGATTACATTACTTACTCTGGTTTCTGTGAAGCTTTACGACAGCTTAGTTTACTTGGCCAATGCCACGGACTAAGTATTGAAGAGACAAAGGACTTGTGGGTGCAAGCAGACATTGACGGAAATGGTGTTCTTGACTATAAAGAATTGCAGCAGCGAATTTGGAATCCAACTTGGTCGGAGCAACCAAATGAAATATGCAATGAGGCCTGGGAACACGTAGATAGCACAAAGCAAACTATTGGTTTCAGCGTGAAGAATGCGGTTCTTTTCCCTACTGAAGTGGAGAAAGGATTGTGGCCTGAAGATTATTCTCTTTCAGATCACGCCCGACTTACTGTGGTATTCTCACCAGTAGGGATGCCATGTCCTTCTCTG
>19963 gi|225438549|ref|XP_002279804.1| PREDICTED: ABC transporter Ffamily member 5 [Vitis vinifera] Erica
ATGGACTTAGCAGCAAAACTTCAATTCATCGACCTCCCCTCAGCCTTCCTAACCGGTTCATCATCCCGTTTAGAAGTTCAGAAACCCAATCTCCGACCACGTTTCAGCCCAATTTCTTCCACAGCTCGGTCACATCATTGTATCAAATACACAACGAATTTCCTCAAACATGGCAAACCAATAAACAACCCTATTAGGGTTTCAGCCAAATTGTCAGAAGCGACCGCGGAAAAGACCGTTGTCGAGGAGGACGATGTCGAATCGTTGTTTTCGAAGAATTCGGCTGATGAAATTGACTACAAGCGTGGAAATAATAAGAAATCAACTAGCGGGGCGTCGAGTGTGTCATCGGGTGCTAAGCTAGAGAACGTGAGTAAGAGCTATAAGGGCGTGACTGTATTGCAAGACGTGAGCTGGGAAGTGAAGAAAGGCGAAAAAGTGGGTTTGGTGGGTGTGAATGGTGCTGGGAAGACAACTCAGTTGAGGATTATTGCTGGGTTGGAAGAACCCGATTCAGGTAATGTTGTAAAGGCAAAACACAATATGAAGATAGCGTTTTTGAGTCAAGAATTCGAGGTTTCGTTGAGTAGGACTGTGAAGGAGGAGTTGTTAAGTGCTTTTGAAGAGCAGATGGAGGTTGCGAAGAGGTTGGAGAAGGTGCAGAAGGCAATTGAGGGCTCGGTGGACGATTTGGAGTTGATGGGGAGGCTTTTGGATGAGTTCGATTTGCTTCAGAGAAAAGCACAGGCTGTGGATTTGGATCAGGTGGATGTCAAGATTAGTAAATTGATGCCTGAACTTGGGTTTGCTCCAGAGGATTCAGATAGGTTAGTGGCTTCTTTTAGTGGAGGGTGGCAGATGAGGATGTCACTTGGGAAGATACTACTTCAGGACCCAGATTTATTACTATTGGATGAGCCCACTAATCATCTCGATCTTGACACAATTGAGTGGCTGGAAGGATATCTTAATAAGCAAGATGTACCTATGATCATCATATCCCATGACAGGGCTTTCCTTGACCAGCTTTGTACAAAAATTGTGGAAACAGACATGGGTGTATCGAGGACATACATGGGCAATTATTCTGACTATGTTGCTGCAAAGGCAGCTTGGATTGAAGCTCAGTTTGCAGAGTGGGAGAAGCAGCAGAAGGAAATCGAGCATACAAGGGACTTGATAAGCAGATTAAGTGCAGGAGTAAATGCTGGCCGTGCATCTTCTGCTGAAAAGAAACTTGAAAAGCTTCAGGAAGGTGAACAAGTTGACAAGCCTTTTATACGGAAACAAATGAAAATAAGATTCCCTGAGCGTGGAAGAAGCGGGAGATCTGTTGTAACACTCAAGAATCTGGAATTTGGATTTGGGGATGAGGTTTTGTTTAAGAAGGCTAATGTGACGATTGAAAGGGGCGAGAAAATTGCCATTATTGGCCCAAATGGGTGCGGAAAGAGTACTTTGCTTAAACTTATTATGGGTTTAGAGAATCCCAGAGGAGGCGAAGTTCTGCTTGGGGAACACAATGTTCTTCCAAATTATTTTGAGCAGAATCAGGCTGAGGCACTTGATTTGGATAAAACAGTGCTTGAGACTGTGGCAGAAGTTGCGGAAGATTGGCGCATTGATGATGTAAAAGGGCTCCTTGGGCGTTGCAATTTCAAAGCTGATATGCTTGATAGGAAGGTATCCTTCTTGAGCGGTGGCGAGAAGGCGATATCCGAGTATGAGGGTGCTGTCATTACTGTTTCTCATGATCGATACTTCATAAAGCAAATAGTTAATCGGGTATTGGAAGTCAAGGATGGCACTTTACAAGACTATGAGGGCGATTACAATTACTATTTGGAGAAGAACATTGAAGCAAGACAAAAAGCGCTTGAACGGGAGGCAGATCTCGAGGAAAAATCTCCTAAAGCAAAAGCCAAGTCGAAAATGTCGAAGGCTGAAAGGGAAGTGCGTAAGAAGCAGAAATCACAGGCATTTCAGAATGCAAAAGCAAAATCGAAAGGGTCGAAGAATTCTAAAAGATGGCAT
>20334 gi|225424297|ref|XP_002284658.1| PREDICTED: uncharacterizedprotein LOC100264607 isoform 1 [Vitis vinifera] Erica
AACAACAACAACAACCACGGCTGGCAAAAGGTCACCTACCCCAAGCGCCAGCGAAAGCATCCCTCAAAGCCAACAGATGCCGCGAAGCTCCCGGCCAACGGATTGGCCCCCGCCGGCGCCGGATCCGGCGCCGTGTTTCGATCGCTCGAGAAGCACTCGGAGGATCGACGCATGCGGCTGCAGGCCCAGGAGGAAGCATTGATCGCCCAGTCGCAGGGCTCGACGAAGCCGAAGGCCCGATCCGACGATTATGATGACGATAGCGATGACGCCGAGGTTGATCGTCAAGGCGGCTTACCGGTGGACGAGAAGAAGGCGAAGCCGAAGAAGGCTAAGAAGCCTAAGGTGACTGTCGCCGAGGCGGCCGCGAAGATCGACGCGGATGACCTGGCGCGGTTCCTCGTCGAGGTTTCGGAATCGTATGAGGCGCAACAGGATATACAGATGATGCGATTTGCGGATTATTTTGGCCGCGCGTTTGCGGGGGTGGGAGCGGCCCAGTTCCCGTGGGCGAAGTTGTTCAGGGAGTCTACCGTTGCGAAGATTGCTGATATCCCTGTAACTCATATTTCTGAAGCTGTTTATAAGACATCCGTTGACTGGATCAACCAGCGATCGTCTGAGGCACTTCAGTCGTTTGTTCTGTGGTCACTAGATAGCATTCTTGCTGACTTACCAAGCCAACACGCAAGTGTTAAGGGCTCCAAAAAGAGTGTGAATCCAACTTCATCAAAATCTCAGGTTGCTATATTTGCAGTTTTAGCTATGGTATTACGACGGAAGCCTGATGTTTTGATTGGTATACTGCCAACATTGAGGGAAAATTCAAAGTATCAAGGACCAGATAAACTTCCAGTCATTGTATGGATGGCAGCTCAGGCTTCTCAAGGAGATCTGGCTGTTGGATTGTACTCGTGGGCACACAACCTCTTGCCTATAGTTGGTGGCAAATCAAGTTGTAATCCGCAATCAAGAGATTTGATTTTGCAGTTGGTGGAAAGAATTTTGTCTAGCCCGAAAGCTCGTACGGTTTTGGTAAATGGGGCTGTCAGAAAAGGGGAGCGTTTGTTGCCACCTTTGTCCTTAGACTTGCTGATGAGAGTAGCATTTCCTGCGTCTTCTGCTCGGGTAAAGGCAACTGAAAGGTTTGAGGCCATATATCCCACTCTCAAAGAGGTGGCTCTAGCCGGTTCTGCTGGAAGCAAAGCCATGAAGCAAGTTTCACAGCAAATATTGACTCTTTCGGTGAGAGCCGCTGGAGAAGGCAACCCTGAGCTGTCCAAGGAAGCAACGGCCATTTCTATCTGGTGCTTGAAGCAAAACTCTGATTGTTACAAGCAGTGGGACAAGATTTATATGGATAATGTGGAAGCAAGTGTTTCTATTCTGAGAAAGATAACTGAGGAATGGAAGGAGTTTTCCGGGAAGCAGTCTTCTCTTGATGCTCTAAAGGAAGCTCTCAAGAGTTTCAGGAACAAGAACGAGAAAGCATTGGCTGGAGGGGAGGACTCTGCTCGTCAATCGCTTTTCAAGGATGCAGAAAAGTACTGTAAGTGGATACTGGGAAGGCTATCTCGAGGCCATGGGTGCTTCAAAAGTATGACCTTTGCTGTTATTGCAATAGCTATTGGTGCTGCTGTCATGTCCCCAAAAATGGAGTCCTTAGATTGGAACAAATTATCTGTTTTGTTCACT
>20551 gi|225456641|ref|XP_002270344.1| PREDICTED: ATPase 11, plasmamembrane-type [Vitis vinifera]
ATGACAGAGAAGCCTGAAGTTCTGGAGGCTGTGTTGAAGGAAGCTGTGGATTTGGAAAACATACCCGTTGAGGAAGTTTTTGAGAATCTGAGATGTAGCAAAGAGGGTTTATCCGCTGAGTCTGCTCAGCAAAGGCTGGAGCTCTTTGGCTATAACAAACTTGAGGAGAAGAAGGAGAGTAAATTCTTGAAGTTTTTGGGCTTTATGTGGAACCCTCTGTCATGGGTGATGGAAGCTGCTGCTATCATGGCGATTGCCCTTGCCAACGGTGGAGGCAAGCCTCCTGATTGGCAAGACTTTGTGGGTATAATCACTCTGCTTGTGATCAACTCGACGATTAGTTTCATTGAAGAAAACAATGCAGGAAACGCTGCTGCTGCTCTCATGGCTCGTCTCGCTCCCAAAGCCAAGGTTCTTCGAGATGGAAGGTGGAGTGAGGAAGATGCTGCAATTTTAGTGCCCGGAGATGTCATTAGTATTAAACTCGGAGATATAGTTCCAGCCGATGCTCGTCTTCTTGAGGGTGATCCTTTGAAAATTGACCAGTCTGCTCTAACAGGCGAGTCACTTCCTGTGACAAAAGGACCTGGTGATGGTGTTTACTCTGGTTCGACCTGCAAGCAAGGAGAGATTGAGGCTGTAGTCATTGCCACTGGTGTTCACACCTTCTTTGGGAAGGCTGCTCACCTTGTTGATTCCACTAATCAAGTGGGCCACTTTCAAAAGGTCTTGACTGCAATTGGAAATTTCTGTATATGTTCTATTGCCGTGGGAATGGTAATCGAGATTGTTGTGATGTACCCCATCCAAGATCGGGAGTATCGCCCTGGAATTGACAATCTTCTTGTGCTTCTTATTGGAGGGATTCCTATCGCCATGCCCACGGTTTTATCGGTAACAATGGCCATTGGATCTCATCGTTTAGCTCAGCAGGGAGCTATTACAAAGAGAATGACAGCAATAGAAGAGATGGCAGGCATGGATGTGCTCTGTAGTGATAAGACTGGAACTCTAACATTGAACAAGCTTACTGTTGACAAGAATCTTATTGAGGTTTTTGCCAAAGGAGTGGACCCAGATTCTGTAGTTTTGATGGCAGCTCGGGCCTCACGGACGGAAAACCAGGATGCAATTGATGCTGCTATAGTTGGGATGTTGGCCGATCCAAAGGAGGCACGTGCTGGCATCCGAGAGGTACATTTCTTGCCGTTCAACCCTACTGACAAGAGAACAGCATTGACTTATATTGACAGTGAAGGTAAATGGCATAGAGTCAGTAAAGGTGCACCCGAGCAGATTCTAAATCTCGCACACAATAAGATGGACATAGAGCGCAGGGTTCATGCTGTGATTGACAAGTTTGCAGAGCGCGGTCTGCGGTCACTTGCTGTAGCATACCAGGAAGTTCCGGAGGGAAGGAAAGAGAGTGCTGGAGGCCCTTGGCAGTTCATTGGTCTCATGCCTCTCTTTGACCCACCTAGGCATGACAGTGCAGAGACAATAAGAAGGGCTTTAAATCTCGGAGTGAGCGTTAAAATGATTACAGGGGATCAACTGGCAATAGGAAAGGAAACTGGCCGCCGCTTGGGAATGGGAACCAACATG
>20594 gi|225449044|ref|XP_002274159.1| PREDICTED: endoplasmicreticulum metallopeptidase 1 [Vitis vinifera] Erica
ATTGACTTGGAAGCGATGGGTATTGGAGGGAAGTCTGCTATATTTCAGGCTGGGCCTCATCCATGGGCTATCGAGAACTTTGCCATGGTGGCAAAGTACCCATCCGCTCAAATACTTGCACAGGATCTTTACTCTTCTGGAGCCATAAAGTCCGGAACAGATTTTCAAGTGTACAAAGAGCTTGCAGGTCTTTCGGGCCTCGACTTTGCATACGCAGATAATACTGCTGTATATCACACGAAGAATGACAAATTAAAGCTTTTGAAACCGGGTTCACTTCAGCATCTTGGAGAAAATATGCTTGCATTTCTGGTTCACTCTGCTGCTTTCTCTCGTATCCCTAATGACCAGGCAATTGCAGCAGGCCAAAAGGCTGGCCAGGACACTGCTATATATTTTGACATTTTGGGAACTTACATGATTGTATTCCGTCAACGGTTTGCCAATCTGCTTTATAATTCAGTGATTTTGCAATCACTTATGATATGGACCACATCGCTGCTAATGGGTGGTTATTCTGCTGCAATATCATTGGCCTTGTCATGCTTGAGTGTTATTCTTATGTGGATATGTTCACTGGGTTTATCCGTTCTTGTTGCCTTTATTCTACCGCTTATATCTTCAACACCAGTGCCCGTTGTTTCAAGTCCATGGTTGGCATTTGGTCTATTCGCTGCTCCTGCACTCCTTGGGGCATTGACTGGCCAATATTTGGGTTATCAAATTCTCCATTCATATTTAATGAATGTATCTTCCAGAAGACGGGGTAATTTGTCTGTGGTAGTTCAAGCTGATTTGGCCAAGTTGGACGCTGAAAGATGGCTATTTAAATCTGGTTTGGTGCAGTGGTTTGTCCTTCTGCTGATTGGAAACTATTATAAGATCGGGTCTTCGTATTTAGCTTTTGTTTGGCTAGTCTCACCTGCCTTTGCATATGGTTTGCTTGAAGCAACCTTATCCCCTGCCCGATTGCCGAAGCCACTCAAGACTATTACACTGCTGATGGGCCTATCTCTACCCTTTCTAATTTCTGCTGGCATGTTTATTCGACTGGCCGGCACAATAATTGGCACTGTAGTTCGTTTCGATCCGTCCACTTTTCTGTGCATGTTGTGGATACAACAGGAACGTATGGTGAAAAGCTAGAACCTAGTTCTTATGTTTCTCTATTTTCAACAACCCCTGGGAAGTTGACAAAGGAGATTGAACAGATTGGAGAAGGATTTGTTTGCGGTAGAGATAAGGTCCTTGATTTCGTTACCTTTTCAGTAAAATATGGTTGCTGGACTGAAGACAATGTCGGAAGTGGGTGGAGTGAATTAGATATTCCCTCACTGCATGTCGAGAGCGACACAAAAGCTAACGACAGAAACACACAAATTTCTATCGATACAAAAAGTTCCATACGATGGTCTCTTGCAATCAATACAGAAGAAATCGAGGACTTCAAGTTGAAAGATAGCACTGAGGAGTTGATTCCACTGGGTGGCAAGAGTAGTGCAGATGGATGGCACATTATTCAGTTTTCAGGTGGGAAGAATGCACCTAAAACTTTTGAGCTGTCCCTATATTGGGCCAACAATTCTACCAAAGTGATTCAACAGAATGACAAGAGAACGGACCGACATCTCCTCCTTAAGTTGAGAACCGACGTTGACAGATTGACACCAAAAGCTGAAAGAGTTCTCGAAAAGCTCCCTTCCTGGTGCTCGCTATTTGGGAAATCTACATCTCCCCACACCCTGGCTTTCTTGAGTAGTCTACCAGTTAATTTT
>20894 gi|255551831|ref|XP_002516961.1| protein with unknown function[Ricinus communis] Erica
GCGGATTATTGCTCTGCAGCTAGAAAGCCGTGGCCTCTAGCCCAGTGGAAGTTCTATGTTGCCTTTTCTTTGTTCCGTGGGGCATCAATCTACGCAGGCGTGCATAGTAGATGGATTATGGGTAATGCTTCAGGAGGTGAACGTGCACAACGTGCAGGGAGAAAAGCTAATCTTCTTGTGGAAACAGCATGGTCATTTATTGGACGGAAATCAGTGCTTCCTCAGCATCCACCTTCTTATGCAACTGGGCAAGATCCTTTGGAACGGTTAGAAAATGAGAGCAACCACTTGAAGGATGGGGGGAAATTTGTTCCTAGTAAGAAGGTTCTGGAATTGAGAATGAGGTTAATTAAGTTCATGGAAGATCATATATACCCCAAAGAAAAGGAATTCTACAAACTTGCTCAATCTACCATGCGCTGGACAGTTCACCCCGAGGAGGAGAACTTGAAGGAGTTAGCAAAGAAAGAAGGCTTATGGAATTTATTTATACCCTTTGATAGTGCTGCTAGAGCAAAAGAACTACTGTTTGGTGGAAGAAATGAATCTCCAATAAACAAGTCATGGGATTGCTTTTTGGGTGCTGGCCTCTCGAACCTTGAATATGGATACCTGTGTGAGATCATGGGTCGTTCTGTTTGGGCTCCTCAGGTGTTCAACTGTGGGGCTCCTGACACTGGGAATATGGAGGTGCTTTTGCGGTATGGGAACAAAGAGCAGCTTCAAGAATGGCTTATTCCATTGCTTGAGGGGAAGATTCGGTCTGGTTTTGCAATGACAGAACCTCAAGTTGCATCTTCTGATGCAACCAATATAGAGTGCTCAATCAAAAGAGAAGGGGACTCATATGTTATCAATGGGAAGAAGTGGTGGACAAGTGGAGCAATGGATCCTAGGTGCAAACTTCTGATAGTAATGGGGAAAACGGACTTCACAGGCCCTAAGCATAAGCAACAATCTATGATCTTAGTTGATATTCACACACCCGGTATTCACATTAAGAGACCGCTCACGGTATTTGGCTTTGATGATGCGCCTCATGGGCATGCAGAAATACTTTTTGAGAATGTACGTGTGCCAGCCAAAAATATTCTGTTGGGAGAAGGGCGTGGCTTTGAGATTGCTCAGGGTCGGTTGGGCCCTGGAAGGCTGCACCATTGCCTGAGACTGATAGGCGCAGCTGAGCGTGGCATGCAGATGATGATCCTAAGAGCTCTTAAAAGGAGGACATTTGGGAAATTGATCGCCGAGCATGGTTCGTTCCTTTCTGAGCAGCTCCAAATATGGCTCTGAAAGTGCTTGACATGGCAATGCAAGTGCACGGTGCTGCAGGCTTATCCTCGGATACTATTTTGGCCCATCTCTGGGCAACGTCAAGGACATTGAGACTCGCCGATGGGCCAGATGAAGTCCACTTAGGAACTATAGCCAAACTTGAATTACGAAGAGCCAAGCTT
>20939 gi|225437683|ref|XP_002279596.1| PREDICTED: glycogen synthasekinase-3 homolog MsK-3 [Vitis vinifera] Erica
GTAGCGCCTGAACCTGGGTTAAGGGAACCTAGTGGAAATACTTTTGGTGTTGATAGGCTCCCTGATGAGATGAACGACATGAAAATCAGGGATGACAAGGAGATGGAAGCAGCCGTCGTTGATGGTAATGGAACGGAGGCGGGTCACATCATTGTCACAACAATTGGTGGCAGAAATGGCCAGCCAAAGCAGACTATCAGCTATATGGCTGAGCGTGTCGTTGGAAATGGATCATTTGGCGTAGTTTTCTCAGGCCAAGTGCTTGGAGACGGGTGAAACTGTTGCAATAAAAAAGGTTCTCCAAGACAAGAGGTACAAGAACCGGGAGCTGCAAACCATGCGTCTCCTAGACCACCCAAATGTTGTTGCTTTAAAACACTGTTTCTTCTCGACGACTGATAAGGGCGAACTCTATCTTAACCTGGTACTGGAGTATGTCCCTGAGACTGTTCATCGAGTAATTAAACACTACAATAAGATGAATCAAAGGATGCCGATGATATATGTGAAACTATACACTTACCAGATTTTTAGAGCACTCGCGTACATTCATGGTGCTATTGGAGTGTGCCACAGGGACATCAAACCTCAAAATCTACTGGTTAACCCACATACCCACCAAGTGAAGTTATGTGACTTCGGAAGTGCTAAAGTTTTGGTAAGAGGAGAGCCAAACATATCTTACATTTGCTCAAGATACTATCGAGCACCTGAACTTATATTTGGTGCGACAGAGTATACCACGGCCATAGATATTTGGTCTGCTGGTTGTGTCATGGCCGAATTGCTTCTAGGACAGCCTCTCTTTCCTGGTGAGAGTGGAGTCGACCAGCTTGTGGAAATTATAAACTGGAGGTATTGATGCATCCCTTTTTTGATGAGCTACGTGACCCGAACACCCGCCTTCCAAATGGCCGTTTTCTTCCTCCCCTATTCAACTTTAAGTCTCATGAGCTTAAGGGAGTGCCAATGGAGATGCTGGTGAGGTTGATTCCTGAGCATGCAAGAAAGCAATGTGCCTTCCTCGGGTTG
>20960 gi|359492366|ref|XP_002284607.2| PREDICTED: NAD kinase 2,chloroplastic-like [Vitis vinifera] Erica
ACCTTCCATTCCCATGATCTATCTCAGTTGCCCTGGATTGGTCCACTACCAGGAGATATTGCTGAAGTTGAGGCTTACTGTAGAATCTTTCGATCTGCTGAAAGACTACATAATGCAATAATGAACACACTGTGCAATCCATTGACCGGAGAATGCAGTGTTTCTTACAACATGTCATCAGAGGATAAACCAGCATTGGAAGATAGAATAGTATCTGTACTTGGTTGCATGGTATGTCTCATTAACAAAGGGAAGGAGGATGTTCTTTCTGGAAGATCTTCCACCTCATGTGCATTCCGTGCTACAGACATAAATGCGAGGGACGACGTGCTTCCACCACTTTCGATTTTCAGGGGGGAGATGAAAAGGTATTGTGAGAGCTTGCATGTTGCTCTTGAAAACTACTTAACACCTGATGACGCTCGAAGTCTAAATGTATGGAGGAAACTACAGCAACTTAAAAGTGTTTGTTATGATTCTGGATTTCCTCGTGGGGATGGTGATCCCAGCCATACCCTTTTCGCCAATTGGAATCCTGTTTATTTATCCACCTCAAAAGACGATATAGAAACTACGAATTCTGAGGTTTCTTTTTGGAGGGGTAGCCAGGTGACGGAAGAAGGCCTGAAGTGGCTACTGGAGAAAGGATTTAAAACTATAGTAGATCTTAGAGCCGAGACTGTCAAGGATAACTTCTATGAAAAAGCTCTAGATGAGGCTATTTTGTCTGGAAAAGTTGAACTAGTAAAAATTCCTGTTGAAGTTGGTACTGCACCATCGATGGACCAAGTTGAGAAGTTTGCAACCATGGTATGGAATTCAAGCAGAAAGGACATATACCTCCACAGTAGGGAAGGAGTTTGGAGAACTTCTGCTATGGTTTCTAGGTGGAGGCAATACATGATGCGATCCAAATCACAACACATCTCCAATCATAAATCTAATAAAAGAGGCATCCAATCGCAGGATGCCATAGGAACAGAAGAATTGGAGATGTCAAAATTAGTAGAAGTTGCATCGATTGGGAATGAAGATGGAATTTTTCCAGATATATTGGATATGGCTTATGATACAACCAGAAAAATCATCAATCAGGTCGACAAAGGTGATAATGGAAATGGGGTCCATGTCGGAGTTGTATCTCACCAAGACTCCATGACGGTAGAATCAGTTGATAATGCAGAAGTGGGATCTTTAACTGACTTCTGCAAAGAAGTAAATCCTCTAACAGCCCAGCTTCCTCCTTGCAACATTTTCTCCAGAAAGGAGATGTCCAGGTTTCTTAAAAGCAAGAAGATTTCGCCTCCCACTTTCTCAAATTACAATAAGAGAAAATTGGGCACTTCTCAAAGAGAGAATCCAAATGTATCGCTCCAGAGGAGTGAAATCATTCGGACAAGTCCTGAACTGGGGCTCACAAAAACACGAAGTACAAACGGATCGGCAACTGTGAAGAATCTAACTTTGAATTCTCAGAGTCCTCCAGTTACCAATGGGACTTATCTGGGTGATAAAAGTTACTCCTCTTCTGGTCCCCCGTCAGATGGACATATGTATCCCACAAGTACTATTAATGCTCCTATAAAGCCGAGTAATAAGTTGAATAAGATTCCTACATCTATCACGGGGGGCAAAAGGAGCAATAGTGAAGTGTCCTTGGGTTCAGGTGATGATGATTCGGGGACGGTTGAAGGTGATATGTGTGCTTCTACGACAGGTGTGGTTAGAGTGCAGTCAAGAAAGAAAGCAGAGATGTTCTTAGTTCGCACGGATGGATTCTCATGTTCTAGGGAAAAGGTGACAGAATCTTCCTTGGCATTCACACACCCTAGCACCCAGCAGCAGATGCTTATGTGGAAATCCATGCCAAAGACTGTACTGCTGTTGAAGAAACTGGGCCAGGAACTTATGGAAGAAGCTAAAGAGGTTGCTTCTTTCTTGTATCACCAAGAGAAGATGTGTGTCCTTGTTGAACCTGATGTACATGATGTATTTGCGAGAATCCCAGGGTTTGGCTTCGTTCAGACGTTTTATAGTCAAGATACAAGTGATCTTCACGAGAGGGTTGACTTTGTGACGTGCTTGGGAGGGGATGGTGTTATACTACATGCATCAAACCTGTTTAGAGGAGCTGTACCCCCTGTTGTATCATTTAATCTTGGGTCCCTTGGATTTCTCACTTCCCACCATTTTGAAGATTTTAGGCAAGACTTGAAACAAGTTATTTATGGGAACAATACAATGGATGGTGTTTATATAACTCTCCGCATGCGTCTCTGCTGTCAAATTTATCGAAATGGAAAAGCCATGCTTGGGAAAGTATTTGATGTCCTCAATGAGGTTGTGGTTGATCGTGGTTCTAATCCATACATTTCAAAAATCGAATGTTATGAACATGACCGCCTTATAACCAAGGTGCAAGGCGATGGAGTCATAGTTGCCACCCCTACAGGAAGTACAGCTTACTCTACTGCTGCAGGAGGTTCTATGGTCCATCCAAATGTTCCATGCATGCTGTTTACACCAATTTGCCCACATTCCCTCTCTTTCAGACCTGTCATACTTCCGGATTCTGCACGGCTTGAATTAAAGATTCCCGAGGATGCAAGAAGCAATGCATGGGTCTCTTTTGATGGTAAGAGAAGGCAACAACTCTCAAGAGGCGATTCAGTGCGGATATTTATGAGCCAACATCCACTTCCGAAAGCTGACCAAACCGGTGACTGGTTTCGCAGCTTAATCCGTTGCCTGAATTGGAACGAAAGACTTGATCAAAAG
>21083 gi|225427688|ref|XP_002274081.1| PREDICTED: uncharacterizedprotein LOC100257200 [Vitis vinifera] Erica
GCTACTGTTAGCGAGATAAAAGATATGTTCTCATCAGCAGGCTTTGTATGGGATGTGTTTATTCCTACAAATTCTGAGACAGGGTTTTCAAAGGGATTTGCATTTGTTAAGTTCACGAGCAAGCAGGAAGCAGAAAATGCCATTCAGAAATTTAATGGGGAGAAAATTGGTAAAAGACCCATTGCAGTTGATTGGGCTGTTCCAAAGAAAGTTTATGCAACTGGTTCTCAGACCGTTGCTTCAGAAGATGGACAAGACGGGAAGGGTGATGATGGTAGTAGTGATGATTTAGAGGATGATGATGTGGGTAGTGGTGAAAATTCCCAACAATCTAATGGGGGTGACGGTGCTTCTGATGACCCTGATATGATAGGGAAAGAAGACATCCCTCCTGAATTTGATTTTGATGAGGAAGCAGATGTTATTCTAAAGAATTTGATCTCATCCTCAACTAAAGAAATATCTACTGCTCTCAATTATGATTCAGACCCACCCAAGGAAAGCAAGTATGATGTACCAAACAAGCCATCTGACGAGTCTGCTGATGTGTCAGGCATAACAAAACCAGATAATTCCGAAAAAATTAAACTGAGAGATTTCAAAGAGGGAGATGGAGAAGATGACTTGTTGAGAACAATCTTCATAAGCAACCTTCCTTTCGACATTGACAAGGAAGAGGTGAAACAACGTTTTTCTGGATTCGGGGAAGTGCAATCTTTCATCCCTGTTCTTCATCAAATCACCAAGCGACCAAAAGGAACTGCTTTTCTCAAGTTCAAAACAGTTGATGCTGTGGATGCAGCATTTTCAGCAACCAATGCTGCAGCTGGTTTGGGAATATTTGTAAAAGGTAGACAGTTGAAAGTTCTGAGGGCTTTGGACAAGAAATCAGCTCAAAATAAGGAACTGGAGAACACCAAAAAGGAGGAACATGACCACCGCAACCTTTACCTGGCAAATGTTGGAAAGGAAAAAGACGATTAAGCTTAAATCCCCGAACTTCCATGTTTCAAGGACGAGACTTATCATGTACAATATGCCCAAGTCATTGACTGAGAAAGAACTTAAGAAGCTTTGTATAGATGCAGTTACATCCCGGGCTACGAAGCAAAAACCTGTGATTCGAAGAGTTCTTAACAATAATCCTGAAACTTTTGGCCCAGAGCATCGTCCAATTGTAGAGTTTGCTCTTGATAATGTTCAAACATTGAAGCTTCGGAAAAGTAGGCTCGAAGCACAGCTGCAGGGTTCGCATGGTGGTGTGCATCAAAACAGTGAGTTGAAAACATCTGATGCCCAACCAAACAAGATTTCTGGAAAACGGAAATACGAAGGCAATGCAGCTCCCAAAACTAAACGAGATGGAATAGAGCATAAAACACCGGGAGGAGTTGCCACTGAAGAAAGCAGAGCTTCGAAGAAGCAGAAAGGTGATGGCACCAGTGCAAATAGAAACAAATTCACGTCCGTGGTAAAACAGGACCACTCAAGACATATGGTAAAGAATAACCAATATGGACAGAATCACAAGGATCAGAAATCACACCCAAGTGAAAATCAGGTAAAAAATGCTCTTAAATCCACATCTTTAGTGGGTGGTCTTGTGCCACTGAAGAAGAGGAAGCTGCCTGATCAGAAAGAACAGCAAAATCGTCCTAGTTTGAAGAAAAGAAACAAGAACAAAGACCCTTTAGGGCGAGATGTGGTGGACAAACTGGACGTGCTTGTTGAGCAATATCGAGCCAAGTTTTCGCAACATAATTCTGACAGAACAGATGGTGACAAG
>21091 gi|225427387|ref|XP_002262674.1| PREDICTED: proteinACCUMULATION AND REPLICATION OF CHLOROPLASTS 6, chloroplastic [Vitisvinifera] Erica
ATGGAAGCTCTGAGCATCGGCATCTCTACTCCTCGTTTCCTCCCACCACCACCCGCCACCACCAGCAGAAAGCCCCACAAGCTCTCCGCCCTCAGCAACGGCTCCGCCACTCCCAACAACTTCTCCTCCACCGCCACCAAATGGGCCGACCGCCTCCTCTCCGACTTCCAATTCCTCCCCGCCACCGACCACCCCTCCCACTCCCACTCTCTCTCCTCCTCCACCGCCACCACTCTCTCTCCTCCCCCATCCCCTCCCGCCCGCCACGTCTCCATGCCGATCGGCGCCGAGACGCATTTCCTCGGCGACGGGATCAGGAGAGCGTACGAAGCTAGGGTTTCGAAGCCGCCGCAGTACGGGTACAGCGAGGAGGTTTTGATCGGACGAAGGGAGATTCTTCGGGGCGCTTGTGAGACTCTTGCTGACCCTAGGTCGAGGAGAGAGTATAACCAAGGCCTCGCTGAAGATGAGTTTGATACTATCCTTACTGAAGTCCCATGGGATAAGGTTCCTGGAGCTTTATGCGTGTTACAAGAAGCAGGAGAGACTGAGGTGGTTCTTCAAATCGGAGAGAGTTTGTTAAGAGAGAGGTTGCCTAAGGCATTTAAGCAAGATGTTGTTTTGACTGTAGCGCTCGCTTTTGTTGACGTTTCGAGGGATGCAATGGCGGTGAGCCCGCCAGATTTTATCAAGGGGTGTGAAGTGCTGGAGAGGGCATTGAAGTTGTTGCAGGAGGAAGGTGCCAGCAGCCTTGCACCAGATTTACAATCACAGATTGATGAGACGTTGGAAGAGATCACCCCACATTGTGTTCTTGAGCTCCTATCTTTACCTCTTGCTGAAGAGTATCAGGCGAAAAGGAGAGAAGGTCTTCAAGGCATGCGCAATATTCTGTGGGCTGTTGGAGGAGGGGGTGCAGCTGCCATTGCCGGTGGCTTTACTCGTGAAGCCTTCATGAATGAGGCCTTCTTACGTATGACTGCAGCAGAACAGGTTGATCTTTTCGTTGCCACACCAAGTAACATACCTGCGGAAAGTTTCGAAGTTTATGGTGTGGCACTTGCGCTTGTTGCTCAGGCTTTTGTGGGTAAGAAACCACATCTCATCAAAGACGCTGACAACTTGTTTCAACAACTTCAGCAGACCAAAGTAGCTGCTTTGGCAAATCCCGTTTATATAAATTCTGCCAATGATAACCGTGAGATGGACTTTGCATTAGAAAGGGGTCTCTGTTCGCTGCTCATTGGGGAGCTGGATGACTGTCGCTCATGGTTGGGCTTGGACAATGACAATTCGCGTTTTAGAGATCCATCTATTGTTAACTTTGTCTTGGAACATTCCAGGGATGATAATGACTCTGATTTTCTTCCTGGACTTTGTAAATTGTTGGAGACATGGTTGATGGAGGTTGTTTTTCCAAGATTTAGAGACACCAATGGTATAGCATTCAAGCTCGGTGATTATTATGATGATCCCAAAGTCCTGAGATATTTAGAAAGTCTTGATGGAGTTGGTGGGTCCCCCTTGGCTGCTGCAGCTGCTATTGTAAAAATTGGGGCTGAAGCTACTGCAGTGCTTGATAGTGTGAAGGTTAGTGCAATTAAGGCACTGCAGAAGGTGTTTCCTCTTGGTAAGGTGGATAGAAGTGTTAAACATGGAGAAGATGGACAAATAAACAGTTCTGTTATCGTTTTAGATGGTGAGGAGATGGGGCAACAGGATCAAGATGATTCCGTTGACGAACTTGATATTGTTGAGGAAAACAATAATGATGAACGAAGTGAGCAAGAAATGGTTGCTCACCGAATAAAAGATGCAAGTATGAAGATTATGTGTGCTGGTGTGGTGGTTGGACTCCTGACTTTGGCTGGATTGAAGTATTTCCCATTTCGGAAGGGCTCTTCAATTCTACGTAATGAAGCTAGTTCAGCGATGGCTTCTGATGTTATCAAAGTAGGATCCTTTGTAGCTGAAAATCCCGAGGAAATTCCAAGAATGGATGCAAAACTTGCAGAAGGTTTGGTTCGCAAGTGGCAGAACATCAAATCCCAGGCTCTTGGACCTGATCATTGTGTTGGAAAGTTGTCTGAGGTCTTAGATGGCAATATGCTAAGCATTTGGAACGACCGTGCTGCAGAAATTGCTGAACACAATTGGTTCTGGGACTACATTCTTGAAAACTTGACTATTGACAGTGTAACTGTCTCAGTGGATGGGAGGCGTGCCATTGTGGAAGCAACTCTTGAAGAGTCAGCCTGCCTGACAGATATGGCGCACCCGGAGCACAACGATTCATACAGTACAACCTACACAACAAGGTATGAGATTATGTGTACTAAGTCTGGATGGAAGATTACAGAAGGAGCTGTCCTCAAG
>21097 gi|225448447|ref|XP_002272110.1| PREDICTED: uncharacterizedprotein LOC100260392 [Vitis vinifera]
ATGCCGACGCCGGTTAGCACAGCGAGGCAATGCCTCACTCAAGACGCCGCCCAAGCCCTAGACGAGGCGGTAGCAGTCGCCCGCCGCCGCGGCCACGCCCAGACGACGTCGCTCCACGCCGTCTCCGCCCTCCTCTGTCTCTCCTCCTCCTCCTCCTCCTCGCCGCTGCGCGACGCGTGCACCAGGGCCCGGAACGGTGCGTACTCGGCCCGAATCCAGTTCAAAGCCCTCGAGCTGTGTTTGGGAGTGTCCCTGGACCGCCTCCCCTCGTCGCCGCACCGGTCCGACGAGCCGCCAGTGTCGAACTCGCTCATGGCCGCCATTAAGAGGTCTCAGGCGAACCAGAGGCGGCAACCGGAGAGCTTTCACTTGTACCAGCAGCAGCAGCAACAGTCGTCGTCCGTTTCGATGGTGAAGGTAGAGCTTCAGAATTTGGTTCTCTCCATACTTGATGACCCAATCGTGAGCCGGGTTTTCAGTGAGTCGGGTTTTCGGAGTTGCGATATCAAGTTAGCCATTCTTCGACCCGTACAGCATCAGCTCCTCAGGTATTCACGGTACAGAGGCCCCCCTGTGTTTCTTTGCAATTTGAATGGCGATTTGGATCCGGTTCCTAGGAATTTCAGCTTTCCATTCCTGGGTTTTTCTGGGTTTTCCGGGTTATCCAATGGTGATGAGAATGGTAAACGAATTGGCGAGGTTCTTGTGAGGAACAAGGGAAGAAATCCGCTCCTCGTCGGTGTTTGCGCCAACGATGCTCTTCGCAGTTTCTGTGAGGTTGTGGAGAAAAAGAAAGGAGGGTGCGTTTTGCCAGTGGAAATATGTGGGTTGAATGTGATTCGCATCGCTATTGATGTTTCGAGATTTGTCAAAGGGAATTGTGATGAGGGGTCGGTCAAGCTGAGGTTAGGGGAGATCTCTCGAATGGTGGAACACTGTACTGAACCTGGTGTGGTAATCAGTTATGGTGATCTCAAGGAGTTGATTGGTGATGATGATGATGATGGTGCCTCAGGTTCTGCTGTGGCGAGTTTTGTAGTGGGAGAATTGACGAGGTTAGTATATCAATATTCCGAAAGGAAGGTGTGGTTGATTGGATTTGCAGCAACTTATGAGACATATTTGAAGTTCTTGAATAGATATCCATCTGTTGAGAAGGATTGGGATTTGCAACTCCTACCCATCACTTCTCCTAGGCCACCCATAGGAGGAGATTCATACCCCAGATCCAGCTTGATGGAGTCCTTTGTTCCATTTGGTGGGTTCTTTTCTACGCCTGCTGATTTGAAGAGCCCATTGGGGGTCTCATACCAATGTCCACCCCGCTGTCATCTCTGCAATGAGAAGTGTGAACAAGACGTATCTGCCATTACGACGAAAGGAGGATTTGCTTCAGTTGCAGAACAGTACCAATCTAGCTTACCTTCTTGGTTGCAGATGACTGAGGTCAGCACAAACAGGGCTTTGGACATTGGAGTGCAGGCCAAAGATGATGGTTTGGCATTGAGTGCTAAAGTTGAAGGACTGCAAAGGAAATGGAACAATATCTGCAAACGTCTTCATCATGTTGAAAAACTGACAAAGGGAAACATTTACCAAGTGGGTTCTCAGGTTAAAACCGTTGCGGGCTTTCAAGTAAATGATGAAAAGAAGGAAAATGCCGATACCCAGAGCAGCAATGAGACAAATGGATCTTCAAATGCAAGTGGAAGCAAAAAGGTTGCTTCATGCATGTCAATGGATACACAAAATTTTCCTAGATCGCAATCAGCCATTACACTACCTGGAGTAGTTTCACAGGCTCTGGATTTGAATTCCCTTGCCCAAACGAGGGAAAAGTCATTAGAACCCAGAGATCTTGAGATAGGTGGGGTTCGGTCTCCTCCTATGAGTTTGTCATGTTCTGATGGTCTCCCATCTCCACCTTCTACTACGTCCATGACTACAGATTTAGGTTTGGGAATAAATGCTCAATCTTCATTGTGCGCTTGTCCTGCTTTCGAAGGTCCGTTTGATCTGAGGGATTTCCTGATTGCAAGAATCAGGTGGCAAGAGGGTGCTGTTAGTGCTATAAGCCAAGCAATAGCTCGCTGCAAGGCAAGGAATGAACCTAAACGCTTTGGAGCAAGTGCAAGGGGAGATATATGGTTCACTTTTCTTGGACCTGATTGCTTCAGTAAGAAGAGGATTGCTGTTTCCCTTGCTGATATATTCTTTGGAAGCAAAGGAACCCTTATTTGTGTGGATCTAAGTTCCCATGATGGAGTGAGTGGTTATGATGTGAAGTTCAGAGGGAAAACTGCTGTTGATTACATTGCCGGGGAATTGAGCAAGAAACCAATGTCTGTTGTGTTCCTTGAAAATATTGATGAGGCTGATCTGACGGTTCAGAATAGCTTATCACAGGCTGTGAGGACTGGGAAATTTTCTGACTCACATGGAAGAGAAGTAGGTATCAGTAACAGTAACACAGTCTTTGTGACAACTTCAAGATTCACAAAGGGTGCAGAAATTCTCTATTACAAAAAGGAAAGTGGCAACTATTCTGAGGAAAGTATATTGAGAGCGAAGGGATGGCCAATTCAGATAGTAATTGATCGTGTGACTGCGAATAACACAAGGAGAGGCATCTCAAACCCAATCATTGTGAACAAAAGGAAGTCATTTGGTACTTCTGAAATGGCCAAACGGCCTCACAAGGCCTCAAATATGCATCTGGACTTGAATCTCCCAGCTGAGGAGATAGACGTACTAAACATCGACTGTGGGAACTCTGAAAGTGACTCCATCTCCATAAACAACAGCAAGGCTTGGTTGGAGGATTTTGTTGAATTAGTGGATGAAACAGTGGTTTTCAAACCGTTTGATTTCGACAAGCTTGCTGAGAAAATATCACAGGAGATTAGCAAGTGCTTCCATAAAATTGTTGGTATGGATTGTTTGTTGGAGATTGATTCCAAAGTTATGGAGCAGGTAATTGCAGTAGCATGTCTATATGAAGACAAAGAAGCAGAGGATTGGGTCGAGCGGGTTCTAAGTAGGGGATTTGTTGAAGCTCAGAAAAGGTACAACCTCACAAGTGGTTATGTGGTGAAGCTTGTTGCCTGTGAAGGCCTTTCTTCGGATGGGGAAGCGCCGGGAGTTTGCCTTCCCTCTAAAATTCTTGTGAAC
>21123 gi|356526237|ref|XP_003531725.1| PREDICTED:pyrophosphate-energized vacuolar membrane proton pump-like [Glycinemax] Erica
ATGGGGGCGGGGGTACTGCCGGATCTGTGGACGTTGATTCTGATTCCGCTCGGCGCCGTCGTGGGAATCGCGTTCTCGCTCATCCAGTGGGTGATTGTATCGCGCGTCAAGGTGTCGGCGGAGAAGCAGTCGCCGCCGGCGAACAACAAGAATGGGTACAGCGAGTCGTTGATTGAGGAGGAGGAAGGCATCAACGACCACAGCGTCGTGCAGAAATGCGCCGAGATTCAGAACGCTATCTCCGAAGGGGCAACATCCTTCCTTTATACTGAATATCAGTATGTTGGAATTTTCATGGTTGCTTTTGCGGTGTTGATCTTTCTTTTCCTTGGCTCTGTGGATGGATTCAGCACAAAGAGCCGGGCTTGTACTTATGACAGCACTAAAACGTGCAAGCCTGCTCTTGCCACTGCTGCCTTCAGCACCATTTCCTTCCTGCTTGGTGGTGTCACTTCAGTGGTTTCTGGCTTTCTGGGAATGAAAATTGCTACCTATGCAAATGCTAGAACCACCTTGGAGGCAAGAAAGGGTGTTGGGAAGGCTTTTATCACTGCATTTAGATCTGGTGCAGTCATGGGTTTCCTCCTTGCTGCCAACGGTCTTCTAGTGCTGTACATTACGATCAACCTCTTTAAGCTGTATTATGGTGATGATTGGGAAGGCCTCTTTGAATCTATAACTGGTTATGGCCTTGGTGGATCCTCCATGGCACTCTTTGGCAGAGTAGCTGGAGGTATTTATACAAAAGCTGCGGATGTTGGTGCTGATCTTGTGGGGAAGGTTGAGAGGAACATCCCTGAGGATGATCCTAGAAATCCTGCGGTTATAGCTGACAATGTTGGTGACAATGTTGGGGATATTGCTGGTATGGGGTCTGATCTATTTGGTTCTTATGCGGAATCTTCATGTGCTGCTCTTGTTGTTGCTTCCATCTCCTCTTTCGGGATCAATCATGACTACACTGCAATGCTTTATCCTCTGCTCGTCAGTTCTATGGGAATCCTTGTTTGTTTGCTAACCACCTTATTTGCAACTGATTTCTTCGAAATCAAGTCTGTAAAGGACATTGAGCCAACTTTGAAGAAGCAACTCATTATCTCTACGATATTGATGACTGTTGGTATCGCGATAGTCAGCTGGGTTGCACTTCCATCTTCCTTCACCATCTACAATTTTGGAGCCCAGAAAGAAGTAAAGAACTCCCTGTGCAAGATGTTGCTGATTCCTGCCGCACTGGAGCTGCTACGAATGTTATTTTTGGCCTTGCATTGGGATATAAGTCGGTCATTATTCCAATTTTTGCCATTGCAATTGGCATTTTTGTTAGTTTCAGCTTTGCTGCTATGTATGGTGTCGCAGTAGCGGCCCTTGGAATGCTGAGCACAATAGCAACTGGATTGGCCATTGATGCATATGGTCCCATCAGTGACAATGCTGGAGGTATAGCTGAGATGGCTGGAATGAGCCATAGAATCCGAGAAAGAACTGATGCTCTTGATGCTGCAGGAAACACCACAGCAGCTATTGGAAAGGGCTTTGCAATTGGGTCTGCAGCTCTTGTTTCCCTGGCCCTCTTCGGTGCCTTTGTGAGCCGAGCAGAGATTTTGGCTGTTGACGTGTTGACACCAAAAGTTTTCATTGGATTGCTGGTGGGTGCGATGCTCCCATATTGGTTTTCTGCCATGACAATGAAGAGCGTCGGAAAAGCTGCTCTGAAGATGGTGGAGGAAGTGCGCAGGCAATTCAACACCATCCCTGGCCTCATGGAAGGGACTGCCAAGCCAGATTACGCCACCTGTGTGAAGATCTCCACAGATGCCTCGATCAAAGAGATGATTGCTCCTGGAGCTCTTGTCATGCTCACACCCCTCATTGTTGGCATCTTTTTCGGTGTGGAAACATTATCTGGTGTGCTTGCTGGATCCCTCGTCTCTGGTGTACAGATTGCCATCTCTGCGTCCAACACTGGTGGCGCTTGGGATAACGCCAAGAAGTATATTGAGGCTGGTGCTTCGGAGCACGCAAGGACCCTCGGCCCCAAGGGATCCGACGCACACAAGGCAGCTGTAATCGGTGATACCGTTGGGGACCCGCTCAAGGACACATCTGGACCATCACTCAACATCCTGATTAAGCTAATGGCTGTTGAATCACTTGTGTTCGCTCCCTTTTTCGCTACCCATGGCGGCCTTCTATTCAAGATTTTC
>21128 gi|225435213|ref|XP_002282042.1| PREDICTED:carbamoyl-phosphate synthase large chain-like [Vitis vinifera] Erica
TTCAACATGGCTTATCCGATGAACCGCTGCGAAAACGCGATTTCCAGTCTTCTTCTACCTCCCTCCAAATCCAATCCCTCAAACCCCAACTCTTTCAGCCTCTTTTTCTGCCTTAAGAAGCAACCGTCTTTAACCAATTCCTCGCTTTTGAAATTGCACAACAGAGTGACCTGTTTGCAAAACGAGAAACCCGTTTCTGCAATAACCAGCGATTCGGACAACGGGCTAGGGTTTGTAAAACCCCAATTAGGCAAACGAACGGACATAAAGAAGATCCTGATACTGGGCGCAGGGCCAATCGTAATCGGCCAAGCGTGCGAATTTGATTACTCGGGTACGCAGGCGTGTAAAGCCCTGAAAGAGGAAGGGTATGAGGTTGTTCTCATTAATTCGAACCCGGCCACAATCATGACCGATCCTGAGTTGGCTGATAGGACTTACATTGCTCCCATGACTCCCGAATTAGTCGAGCAGGTGATCGAAAAGGAGAGGCCCGATGCCCTGCTGCCCACGATGGGTGGGCAGACGGCTCTTAACCTGGCCGTGGCATTGGCCGAGCGAGGGGCGTTGGAGAAGTATAACGTGGAGTTGATTGGGGCGAAGCTCGATGCGATTAAGAAAGCGGAAGATAGGGATTTGTTCAAGCAGGCTATGAAGAACATAGGGATCAAGACTCCTCCTTCGGGTATTGGGAATACTCTGGAGGAGTGTGTTGAGATTGCCCATTGGATTGGGGAGTTCCCTTTGATTATACGACCCGCGTTCACTTTGGGTGGGACGGGAGGTGGGATCGCTTATAACCGGGAGGAGTTTGAATCAATTTGTAAGTCAGGGCTTGCTGCTAGCTTGACCTCACAGGTTTTGGTGGAGAAGTCTCTGTTGGGTTGGAAAGAGTATGAGCTTGAGGTTATGAGAGACTTGGCTGACAATGTGGTTATTATATGCTCGATTGAGAATATAGATGCGATGGGTGTTCATACCGGGGATTCGATCACTGTGGCCCCTGCGCAGACCTTGACGGATAAGGAGTACCAGCGACTTAGGGATTACTCGATTGCTATTATAAGGGAAATAGGAGTTGAGTGTGGTGGTTCTAATGTTCAGTTTGCGGTCAATCCTGAAGATGGAGAGGTTATGGTGATTGAAATGAATCCTAGGGTTTCGAGGTCATCAGCTCTGGCGTCGAAGGCTACTGGTTTCCCAATAGCAAAGATGGCTGCCAAGTTGTCAGTAGGTTACTCGTTGGATCATATCCCTAATGACATCACTAAGAAAACACCCGCCAGTTTTGAGCCTTCCATAGATTATGTGGTGACAAAGATACCCCGTTTTGCATTTGAGAAGTTCCCTGGCTCTCAGCCAATATTGACAACCCAGATGAAATCTGTTGGTGAATCCATGGCACTTGGCCGCACATTCCAAGAATCTTTCCAGAAAGCTGTTCGATCTCTAGAATGTGGCTACTCCGGATGGGGTTGTGCGCTAGTGAAAGAACTAGATTGGGATTTGGATCAATTGAAGTACAGCCTTCGAGTCCCTAACCCAGATCGCATCCATGCTATATATGCTGCAATGAGGAGGGGTATGAAAGTTGATGACATTCACGAGCTCAGTTACATAGATAAATGGTTCCTCTCTCAGCTTAAAGAGTTAGTGGATGCTGAACAATACCTTAAGTCTCATAGTTTGTCTCAGTTGACAAAGGAGGATTTTTATGAAGTGAAGAGGAGAGGTTTCAGCGATAAGCAGATAGCTTTTGCAACAAAATCCCCTGAAAAAGAAGTTCGATCCAGGCGTTTGTCTTTGGGCATCACTCCAGCATATAAACGAGTTGATACCTGTGCTGCTGAATTTGAGGCTAATACTCCATATATGTACTCTTCCTACGACTTTGAATGTGAGTCAGCTCCTACACAAAAGAAGAAGGTTTTGATTCTAGGGGGAGGACCGAATCGAATTGGTCAGGGTATTGAGTTTGACTACTGTTGTTGCCATGCATCCTTTGCCTTGCAGAATGCAGGCTACGAATCAATTATGATGAATTCAAATCCCGAGACAGTATCTACCGATTATGATACAAGTGACCGGCTCTACTTTGAACCTCTCACAATCGAAGATGTTTGCAACATTATTGACTTGGAACGACCAGATGGCATTATTGTGCAGTTCGGGGGTCAAACCCCCTTGAAACTTGCTCTTGGAATTCAACAGTACTTGGAAGCACACAAGCCTTTGTGTGCCAGTGGGACTGGGCACGTTCGCATCTGGGGTACATCGCCTGATTCCATTGATGCTGCCGAGGACAGAGAAAGGTTCAACGCAATCCTACAGGAACTGGAGATTGAACAGCCGAAGGGAGGAATCGCCAAGAATGAAGCTGATGCAGTTTCAATAGCTATGGAAATAGGCTTCCCAGTGGTTGTCCGGCCTTCTTATGTGTTGGGTGGAAGGGCTATGGAGATTGTGTATAGTGATGATAAATTGCTGACCTACATTAAGAATGCTGTAGAGGTGGACCCAGATCGTCCTGTCTTGATTGATAAATACTTGACAGATGCAATTGAGATTGACATTGATGCGCTAGCAGACTCGCATGGAAACGTTGTGATTGGTGGAATAATGGAGCACATTGAGCAAGCCGGGGTTCATTCCGGTGACTCAGCATGCTCTATTCCAACAAAAACTGTATCCTCTTCTTGCTTGGATATTATCAGGTCATGGACTGTGAAATTGGCAAAGAGGTTAAAAGTGTGTGGGCTCATGAACTGCCAATACGCTATTACTCCTTCTGGGGAGGTGTTTTTGCTTGAGGCCAATCCGCGTGCATCTCGTACAGTTCCTTTTGTGTCCAAGGCAATTGGGCACCCACTGGCTAAATATGCTTCTCTTGTTATGTCTGGGAAATCTCTTCATGACATTGGTTTTACTAAAGAGGTAATACCTCAACATGTGTCAGTTAAGGAAGTTGTTCTTCCATTTGAAAAATTCCAAGGATGCGATGTCTTTTTGGGCCCTGAAATGCGTAGCACAGGAGAAGTGATGGGGATTGCCTATGAGTTTCCAATTGCATTCGCCATGGCTTATCTTGCCACGGGACAGAAGTTACCGGTTTCTGGCACTGTTTTCCTTAGCTTAAATGAAATGACAAAACCCCACCTAGCCACAATTGCTAGGGCTTTTATAGGACTTGGATTTGATATTGTTTCGACTTCTGGGACATCACGCATTCTTGAACTGGAAGGCATTCCGGTGAAGCGAGTGCTGAAGATGCATGAAGGGCGTCCACATGCTGGGGATATGGTTGCGAACAGGGAGATTCAGTTGATGGTGATCACGAGTTCAGGTGATTTGCTGGACGAGATTGACGGAATGAAGCTGAGGAGGATGGCTCTTGCCTACAAGGTCCCGATAATAACAACAGTTGCTGGAGCTCTTGCTACTGCAGAGGCTATAAGAAGCATGAAATCTAAGACTCTGGAGATGGTTGCTCTTCAAGATTTCTTTGATGTGGGGAAGGAAATAAGGAGGACGAAGAATTTGCAGGCTGCCTCTTCC
>21194 gi|225457689|ref|XP_002273784.1| PREDICTED: squamosapromoter-binding-like protein 14-like [Vitis vinifera] Erica
ATGGAAGAGGTGGGTGCGCCAGTAGCTCCTCCAATTTTTATGCACCAAACTCTCGGGGGTCGATTCTATGATGGGCATTCCATGACAAAGAAGCGTAGTCTACCGTTTCAGCCTCCGAATTTTCAGCAACAGCAGCAACCACGGTTGCCCCCTGGGTCTAACTGGAATCCCAATGGATGGGATTGGGACAGCGTCAGGTTTGTTGCCAAACCCTTGGAATTGGATGTTTCGTGTACTGGTGCGGAAAGCTTGGTCCAGTCCAAGCAGCAGAGAACAAGTGATGGGGAAGGTAGTGGGCTTCCTACAAATAACAACTCTCTGGATGGAGACGATGAAAGCCTACGGCTGAACCTAGGGGGCAGCTTGAATTCAATCGAGGAGCCCGTGTCAAAGCCCAATAAGAGAGTCCGGTCTGGATCTCCCGGTGGCGGCAGCTATCCCATGTGTCAGGTAGATAACTGCAGGGAAGATTTGTCAAATGCTAAAGACTATCACCGGCGACATAAAGTGTGTGAGGTTCATAGTAAGTCAACTCATGCCTTGGTAGGAAAGCAGATGCAAAGGTTCTGCCAACAGTGCAGCAGGTTTCATCCTCTTTCAGAATTTGATGAGGGAAAGCGAAGTTGTAGGCGTAGACTTGCTGGGCACAACCGCCGAAGGAGGAAAACTCAGACAGAGGATGTTTCCTCGCGGATATCACTCTCTGGAAACAATGATAATAATGGGAATGGGGATTTGGACATCGTCAATTTGCTAACAGTTTTAGCTCGTGCACACAGGGAACAAGGATGTCAACAGCACTAATTGCTCATTGCTACCTAACAAAGATAATCTCATTCATATTCTCAGTAAGATAAATACGTTACCTTTGCCATTGGATTTAGAAGCAAACTTACCGACATCAGCAAGTTTAAGCAAAACAGCTCCAGAACAAGCCTCTTCAGATAACCAGAGCAGATTGAACAGCAACGTATCTTCTTCATCTACGAAAGACTTGCTCGCTGTTCTGTCAGCCACGCTGGCAGCACCTAGTCCTAATGCTGGTCAGGTCATGTCTCAAAGCAGCTGCCAAGTTATTGATGCGAATAAAACTCTGGACCAAGCATTGAGTCTTGGCATGAAAAATGGAGCAGCTCTTGAGTTCCCTTCAGTTGGAGGGGAGAGAAGTAGTTCAAGTTACCAGTCCCCCGTTGAAGATTCAGATAGCCAAGTTCAAGTAACTGGAGCAACTTTACCTTTGCAGCTCTTTAATTCCTCACCAGAAGATGATAGCCCGCCAAATCTGGCACCTGCAAGAAAATACTTCTCCTCAGACAGCAGTAATCCCATTGAGGAGATGTCACCGTCATCATCTCCTCCTGCTGTGCAGAAACTGTTTCCAATGTTGACCACGACCCCAACTGAGCCACAAAGGATCTCAAAAGGTGGAAAAAATGCAAGTTTTGAAACTAGCAAGGCTCGTGATTGTGAAACATCCCTCGAGCTTTTTGGACGATCAACCCGAGGTCTTGACCACAGTTCATTCCAAAACTGTCCGTTCCAAGCTGGATATACGTCCTCTTCTGGGTCTGATCATTCGCCTTCAAGTTCCAATTCTGATGCTCAGGATCGCACTGGGAGGATGATTTTCAAATTGTTCGGTAAGAATCCAAGTCAATTACCAGAAACGTTGCGAACGCCTGGAATCAAATCTTCTTCAGCATGTCAGTTCTTTGGTTTGGAATTCTGATAGTGACTTGTGGAGAAATGGAAGGTTTTTAGTTCATACAGGCAGGCAGTTAGCTTCTCATAAAGATGGAGAGATTCGTCTATGCAAATCTTGGAGAGCACGGCAATCCCCCAAGCTAGTTTCAGTGTCCCCTTTGGCAGTTGTGGGTGGGGAAGAGACCTCACTTGTTTTGAGAGGGAGGAATCTGACTTCTCCTGGCACCAAGATTCACTGTACATGTATGGGAGGTTACTTATCAACGGAAGTTCATGGATCAACCAGTCAGGAAACAGCACACAATGAGATGAGCTCGATCAGTGTTAAAATTCATGGGGTGGCTTCGGGTGTACTTGGTCGCTGTTTCATTGAGGTTGAGAATGGTTTCAAAGGCACCAGTTTTCCTGTGATAATAGCTGATGCTGCCATCTGCCAAGAACTGAGACTCCTGGAGCCTGAATTTGGTGAAGGTGCAGAAGTACATGATACTATTTTGGAGGACCAGATTCATGACGTTGGGCAGCCCCCTTCAAAGGTAGAAGTGCTGCACTTCTTAAATGAGCTTGGATGGCTGTTCCAAAGGAAGAGAAACTCTTTGATGATTGATAATCCGGAGTATACACTTGCTCGGTTCCAGTTTTTGTTCATATTCTCTGTTGAAAGGGACTGTTGTGCCTTGGTGAAAACCCTCCTGGACATACTACTAGAAAGGGATATGCATAGAGGTGAGCAACCAAGGGAGTCTTTGGAGATGCTGTCGGAGATTCACCTCTTGAACAGGGCAGTGAAAAGGAGGTGTAGAAACATGATTGACCTGCTCATTCATTATTATGTACACAGCAGTAATGATACTTCCAAGTACATTTTCCCACCAAATCTTCTTGGACCTGGTGGTGTTACACCTCTACATCTTGCTGCCTGTACATCTGGCTCGGATGATTTGATTGATGCTTTGACAAGTGACCCACAGGAGATTGGGTTGAACTGTTGGAACTCCCTCCTGGACTCAAATGGGCTATCTCCGTATGCATATGCCTCGATGAGAAACAACCACTCTTATAACAGGATGGTTGCTCGAAAGCTTGCTGACAAGAAAAATGGTCAAGTCTCTATATCTATTGGAAATGAGATAGAGCAACATTCGCTGGGAGTGAGTCAGGACCAACATCATAGGTCCCAATTCAAGATAGGGCAAAGATCTTGTTCCAAGTGTGCAGTAGTGGCTTCAAGATATAACAGGAGGATGCCCGGTTCACAAGGCTTCCTTCACCGCCCGTACATACATTCAATGCTTGCTATTGCTGCTGTCTGTGTTTGTGTCTGCTTGATTTGGCGAGGCATCCCGGAAACTCATTTATGTGAGCCCTTCAGGTGGGAGAATTTGCGTTATGGCACAAGT
>21710 gi|359495432|ref|XP_002280519.2| PREDICTED: ETO1-like protein1-like [Vitis vinifera] Erica
ATGAGGACCTTTTTGCCCTCAGAGTCTTGTAAAGAAGCACAGCTCAATGCTCTAAATCCACAGTCATGGCTACAAGTTGAAAGAGGGAAGGTTTTCAAATTCTCATCTCAGTCTCCTTCCTCCGTAGAATCTTTTATCAAGGTACCGGAACCACCAGTTCTTCCGTTCTTTAAACCTGTTGATTATGTAGAAGTTTTAGCCCAAATTCACGAGGAACTTGAGTCATGCTCCCCACAAGCAAGATCAAGTCTCTATTTATTGCAGTATCATGTCTTTAAGGGTCTTGGGGAAGCCAAGCTGATGCGAAGAAGCCTTCAATCAGCTTGGATGAAGTCAAGCACAACCTATGAGAAACTTATTTTTGGAGCATGGTTGAAGTATGAAAAGCAAGGTGAAGAGCTCATCTCTGACCTGCTTTTGTCTTGTGGTAAATGCACTAGAGAGTTTGGGCCAATAGACATTGCCTCTGAGTTCCCTTCTAATCTACATGTGAGCTCCATTGGAGATGCTGATACAAACATGAATCACATTTCAAGATTTGTCACTTTTTGGATAGGAGATGAGGAAATAGAATGTGATAGGCAGAAGATCGCAGGCTTATCAGATCCATTTTATTCCATGCTTTATGGGTGTTTCATGGAGTCTCTTCGCGAGGACATAGACTTTTCTAGGAACAACATTTCCCCATCGGGTATGAAGGTTGTCCGTGGGTTCAGCTCAACTGGTAGTTTAGATGAAGTTCCCCCAAAGCTTTTATTAGAGGTCTTTGTTTTTGCCAATAAATTTTGCTGTGAAGGGCTCAAGGATGCCTGTGACCGGAAACTTGCTTCTTTGGTTTCGTCCAGACAAGATGCACTAGAGCTACTCGAGTACTCTCTTGAAAACAATGCTCCAGTTCTTGCTGCATCATGTTTGCAAGTGTTTCTGCACGATCTTCCTGATTGTCTAAACGATGATCAGGTGGTTCAACTACTATGCAATGCTAATATACAACATAGGTCAATCATGGTCGGTCAGTCATCATTTTCACTTTTCTGTTTATTAAGTGAAGTATCCATGAACTTGGATTCGCGGTCAGATAAAACAGCTCTTTTCTTGGAAAGACTATTAGAATGTGCTGAAAGTAATCGACAGAGAATGGTGGTGTATCACCAGCTGGGATGTGTGAGACTCCTTAGGAAAGAATACGATGAAGCTGAAAAGCTCTTTGAAGCTGCTTTAAAAGCGGGTCATGTTTATTCGGTCGTTGGTTTGGCTAGACTTGGTCACATCAGGGGCCATAAACTTTGGTCTTATGAGAAACTCAGCTCTGTCATTTCCTCTGTGAACCCCCTTGGGTGGATGTATCAAGAGAGGTCACTGTATTGTGAAGGTGAAAAGAGGCAGGAAGACCTTGAGAAAGCAACTGAATTGGACCCAACGCTTACTTATCCTTACATGTATCGGGCTGCATCCTTTATGAAGATGCAAAATACCCAAGATGCCCTTGCTGAAGTTAATAGAGTTCTTGGGTTCAAACTAGCATTAGAATGCTTGGAACTCCGATTTTGGTTCTATCTAGCCCTTGAGGATTATGAAGCAGCCCTTTCTGATGTTCAGGCCATCCTCACGCTTTCACCAGAGTACAGGCTGTTCGAGGGTAAGGTTGCAGCTTCTCAGCTTCGTACTCTAGTTCGTGAGCATGTGGAAAATTGGACAACAGCAGATTGTTGGCTACGACTCTATGATAGGTGGTCTTCAGTTGATGATATCGGATCCCTCTCTGTAATTTACCAGATGCTTGAATCCGATGCAGCGAAGGGAGTTCTATATTTCAGACAGTCTTTGCTTCTCCTTAGATTAAATTGTCCTGAAGCAGCCATGCGAAGTCTACAGTTGGCTCGCCAACATGCATCAAGTGAACATGAGCGTTTGGTTTATGAGGGATGGATCTTATATGATACAGGTCATTGTGAGGAAGGCCTACAGAAAGCAGAGGATTCTATTAGTCTTAAGAGATCTTTTGAAGCATACTTCCTGAAAGCCTATGCATTGGCGGACTCCAGCCAAGATCCATCTTGTTCTTCTACTGTTGTGTCACTTCTCGAAGATGCCTTGAAGTGCCCCTCGGATCGTCTTCGGAAGGGTCAGGCTCTCAACAATCTTGGAAGTGTTTACGTAGACTGTGGGAAACTAGACTTAGCAGCAGATTGCTACATCAATGCCCTTAAAATCCGTCACACACGAGCTCATCAGGGTCTTGCCCGGGTCCATTTCCTCAGAAACGAAAAGTGTGCTGCATACGAGGAAATGACGAAACTAATTGGGACGGCTCGGAACAATGCGTCCGCCTATGAGAAGAGGTCAGAGTACTGTGAACGTGAACTCACGAAGGCAGATCTAGAGATGGTCACTCGATTGGATCCCCTCCGTGTCTATCCCTACAGATATCGAGCTGCAGTGTTGATGGACAACCACAAGCAGAAGGAAGCCATAGCAGAACTGTCGAGGGCGATTGCGTTCAAAGCGGACCTTCACCTTCTACACTTGCGAGCTGCGTTTCACGAGCACACGGGTGACGTTCTGGGCGCGTTGCGAGACTGTCGAGCTGCTCTCTCAGTTGATCCAAACCATCAGGAGATGCTGGAACTCCAAAGCCGCGTAAACAGTCATGAACCA
>21752 gi|224122116|ref|XP_002330545.1| predicted protein [Populustrichocarpa] Erica
ACGACATCAGCTGCAGAGCATGCGCCTACACAACCGTTTGTCATCGGAGTTGCTGGAGGTGCAGCATCAGGAAAGACTCCAGTATGTGATCTGATTATTGAGCAGCTTCATGATCAGCGTGTTGTACTTGTTAATCAGGATTCTTTTTATCACAATTTGACTGCAGAGGAACTTACAAAAGTTCATGAATATAACTTTGACCATCCTGATGCATTTGACACTGAGCAATTATTACGTGCTATGGAGAAGTTGAAGCATGGGCAAGCAGTAGATATTCCGAAGTATGATTTCAAGAGTTACAAAAATGATGTCTTTCCAGCTCGAAGGGTAAATCCTTCAGACGTGATAATCTTGGAAGGCATACTCATTTTCCATGATCCTCGTGTGCGAGATCTGATGAGTATGAAGATTTTTGTTGATACAGATGCTGATGTCCGCCTGGCAAGGAGAATAAGGCGTGATACAGTTCAAAAGGGTAGAGATATCAATACAGTACTTGATCAGTATTCAAAGTTTGTGAAACCTGCTTTCGATGACTTTATACTTCCAACAAAGAAGTACGCAGACATTATCATTCCACGTGGAGGAGACAATCATGTTGCAGTTGATTTGATTGTCCAACATATCCGTACAAAACTGGGCCAACATGATCTTTGTAAAATATATCCTAATCTTTATGTCATTCATTCAACTTTTCAGATTCGGGGCATGCATACTCTTATACGTGATTCTCAAACAACAAAGCATGACTTTGTTTTTTATGCTGACCGGTTGATTCGTTTGGTTGTTGAACATGGCCTGGGACATCTCCCATTTACAGAAAAGCAGGTGATCACGCCAACTGATTCTGTATATACTGGTGTGGATTTTTGTAAGAGGTTATGCGGTGTTTCCGTAATTAGAAGTGGTGAGAGTATGGAGAATGCATTGCGGGCATGTTGTAAAGGTATCAAGATTGGGAAGATTCTTATTCATCGAGAAGGTGACAATGGACAAGGAATTCAGCTGTTCAAGCTATTTCTTTACTTATAAAGAAGGGTGTTCCAGAATCCAACATCATATTTCTCAACCTGATATCTGCACCTCAAGGAGTTCATGTGGTTTGCAAACGGTTCCCTAGAATAAAGATAGTGACATCCGAGATTGAAGTTGGTTTGAACAAAGATTTCCGTGTTGTTCCCGGAATGGGTGAATTTGGAGATAGATATTTTGGCACAGATGATGATGACCAA
>21897 gi|359478673|ref|XP_002281895.2| PREDICTED: uncharacterizedprotein LOC100267264 [Vitis vinifera] Erica
AGGTTTTTAAGAGCATCTTTTGGAACTGCTAAGTATTGCCATGCATGGTTGAGAAACTTGCCTTGTACCAATGCTGCTTGTTTATACTTACATAGCATTGGTGCTGAAGAAGATAGTTTCAGTCAAGATGAAGAAGCTGCAGTTCATACAAGAAATAGAGTTCACCAAATAGTGGGTGCCACACATAATATGCAACGGCGCTCGGGGAATATGTTGCCTCCCCCACTTGATGATCCCTTAAATGGCAATGGAGTTGCAACTGACAATGCAATAGTCGGAAGTGCCCTAAAAGACACTGCCCATGTGGCACTAATTTCCAACGGCCACTTGAATTGTTCGCTTTCATCTAAAGATAGGGATGGACGCATTAAGACACCTAACAAAACTTTTGTGGATATTGTCGGAGGCTCTAGTTGTGTTCCAGAAAGAGATGGTAGGGTTGCTGAAGATATTAAGATACTGAACTTGTGCTCTGACTTCTCTTCAGTAGCCATCGAAGAAGCCAATCATCTGGAGACTGAATACTCTGATTCTATGTTTAAGAAGGCTTCATCTTCGTCTCACCTGCCCATTGAGTTACCTGGAGATAAAGATTCTCAGGAATATTTCGTCAAACCATTTAGAGAATCTTCAAAATTTTCAGTGTTTGAGAGACCTTATTTTCCACCGAGTGATGCATGCATAGGAAATGGACATTCTTTTTTAATGTCTGATTCAGAAAGACAAGTTTTGCCTGGTTCATGCAGTGAAGTACGGGAAGATTTTCTATCTTTTCATGATCAGAGATCAAGGTGTTCTGATAGCTTAAGTCAGGGGTCTTCTGTTCTTTCTTCTTCTTATCCTATTGGGATTCCTGACCATTCTAATGATCATGCTCAGCAACGTAAAGAGACTCATGTTTTTAGCGGTTGCAATATGGAGCGGAGCACTGTCCATGATCATGTTGATGAAGCTTCTATACGATTTACATATGCAAATTCTGCAATGGTTGATGGATACAATGGGAGCAACTTCAAAAATTCTTCAAAATTTGATAGAAATTTAAGACCTAATTCATTTTCTAATGAGGAAATAATGGAACATTTGAGAAGGCTTGATGGTAATGACATTGTCCATGATGCTGAAACCTCTGCATTGGACGTAGTTGAAAGTAGTATAATCTCAAATATATTGTCAATAGACTTTGACTCTTGCGATGATTCCTTGACCTCATCTCACAACTTAGCAGAATTGTTGGACCAAACTGGTGGGCAGCGCGGGTATCGAAAATTTTGCAACAATGAAGAATCAAGGTTCTCATTCACTAAAAGAGGGAGTTTTGCTAATCAAGAACCTGATTTGGACTCATCATTCAATAGCGTGGGTCAGTTATCAAAAAAAAATTCCTCTCTACCAGATGCCATCAAAAAGGAGGAACACTATTTATGGGGACCTCAGAATCATAGCTCTGAGTGTCACCTCTGGGAATCATTTGGTCAAGACCTCTTCCTTGCCAAACAGTCAGTACCTTGTGGGGTCCATGACAAATATTACCGACAATCGTGATTTCGATTTTGTCGATCCTGCTATAATGGTTGTTGGGAGGGGTAAATCAACAAACATAATGAATAGTAACTCAAGCTTTGAAGCAAGACCCAGTCCTACTCCACAGACCTATGAAGACGAGGCAAGACTTTGGCTCCTGATGCAACAATCTGCATCCGCTACACATCAGGACCCTACATTTCCTTCAACCTTTGTGCAAGAGGCTCCAACTGCTCATCAGGGCCTCATATGCCCGGGTCGAATTGGAAACGGTTTTTCTCCCACGGGCGATACTTTTGGGCTTACTTCAATGCTTATGGATCCTCACCATTCCTATAATCCCTCTCCTGTTCCACAGTTGTGTCAGCAGAAATACAGTAACGGACACATGTCAAATAGTTATGGTGGGGTAGGTTTGAATGAGGCCAGACTAAGAAACGAAATGGGCACGGCAGAGATTCAGAGAAATGAGAGATTAGGATTGAACAAGTTTTTCCCAGGGTACGGTGGGGATTTAATGTTGCAGATGCCCAGCACGGGTGATGTATACAATCGGGTGTATGGGTTG
>21910 gi|225470587|ref|XP_002273994.1| PREDICTED: alanineaminotransferase 2 isoform 1 [Vitis vinifera] Erica
ATTATTTTCACCAATGTTGGCAACCCCCATGCCCTAGGACAGAAGCCATTAAGTTTCCCTCGTCAGGTGGTTGCTCTATGCCAAGCTCCATTTCTACTGGATGACCCTAATGTTGGAATCATATTCCCTGCTGATGCAATTGCAAAAGCTAAGCATTACCTGTCATTGACTTCAGGAGGTCTAGGTGCTTACAGTGATTCAAGAGGCCTTCCTGGAGTGAGGAAGGAAGTGGCAGAGTTCATTGGAAGGCGTGATGGGTATCCATTTTGGTTCCTGTTCCTCAATATCCACTTTACTCAGCTGCAATATCTTTGTTTGGGGGCACACTTGTTCCATATTACCTGGAAGAGACAGCAAACTGGGGTCTTGATATTAATAACCTTCGAGAATCAGTTGCACATGCTCGCTCTAAAGGAATAACTGTTCGAGCAATGGTGATTATAAACCCTGGTAATCCTACCGGACAGTGTCTCAGTGTAGCTAATCTGAAGGAGATTTTACGCTTCTGTTACCAAGAAAATTTAGTATTGCTTGGGGACGAAGTTTATCAGCAGAACATTTACCAAGATGAGCGCCCGTTTATCAGTGCAAGAAAGGTTATGTATGATATGGGACCACCCCTAAGCAATGAGCTCCAGCTTGTTTCTTTCCACACCGTGTCAAAAGGATATTGGGGAGAATGCGGACAGCGCGGCGGATACTTTGAGATGACTAACATACCTCCAAGGACTAATGGTCAACCCGCTGAAACCAGGAGATATCTCATATGACCAATTTGTTAGGGAAAGCAAAGGCATCCTTGAGTCACTGAGGAAGAGGGCCCGAATTATGACTGATGGGTTCAACAGCTGCAGAAATGTTGTTTGTAATTTTACAGAAGGTGCCATGTATTCCTTCCCACAAATACGTTTGCCACCAAAAGCAATAGAGGCTGCAAGAAGGCTTGGAAAGGTTCCAGATGTTTTCTATTGTCTCAAGCTATTGGAAGCCACTGGCATCTCCACCGTCCCTGGTTCAGGATTTGGACAAAAAGAAGGGGTATTCCACCTGAGGACAACCATCTTACCAGCCGAAGAAGAGATGCCCGCAATTATGGCAAGTTTCAAGAAGTTCAATGATGAGTTCATGGAGCAATATGAAGACCACAGAGGCTATTCCAGGATG
>21989 gi|225455098|ref|XP_002268087.1| PREDICTED: uncharacterizedprotein LOC100248606 [Vitis vinifera] Erica
TTGGAGTCTGAGGAGAGTGCCAGTGACACTTTCTCTGATTCTTTGGAGGAAGAATTAGGGCATGTGATGAAGTTCAAGATGTCTGATTTTGAAATTTGTGATCGGGTTAGCATTGGTCTCAGTGGGCGGGCAGATGAGGTGGTTTTTGAAGCAGTTGTTAAGGATGTTGAATTAAAGAAGCTAGCTCGCCGTAGGCTTATGTATCATTCTTACTCGATGCAAGTTCATGGCTATGTTGACCCATCTACAACTGGTGATTATGGCTCATTTACCCTAGTTCACGGGTATCACGGTAGCTTTTCTTTAAGGCATTGGCTCCAACAGTCAGATTGGCTTCCGACATTGGAAGCTACTCTTGCTTTGGATGAGGATTCTGTTAGGAGGGTGGGAGATGACACAGTTGGAGGACCTGCTGTTTCTCGACAATTGCGACTTACTCGAATTTTGATGAGGGATCTCTTGATTGGAGTGAATTACTTACACAGCCATGGACTTGCCCATACAGAGTTGAGGCTTGAGAATGTGCATGTCAGCCCTGTGGACAGACATATTAAAGTAGGTATATTAGGAAATGCTGCTGATTTTTATGATGACAATCCAAGTACCAGTTCAATGGACACCAACATGGATAGGAGACAAATGATGATTGCCTTTGACATGAGGTGTGTTGGATTCATGATGGCAAAAATGGTGTTGCAGGAACTCATGGAACCATTTATATTTGCGAAGTTCAAATTATTCTTCACAAAGGGATACGATCCGTCCTGTTTGCGCGAGTATCTGCTGCAAACTCTTGGTAGGAATTCATCATCTGGGAATGCTGGACTACAAGATGCTTTGAGACACCCATTTTTGTGTGGACCAAGATGGCGAGTGGAACCATCTATGGACATCATCAGATGGGGTCTGGGTTCAACTGCGGTTCGGATTACAGAGGAATACATTTATGGCCCTCAACAATTGGCGAGGTTTACTGCCAGGAAAATGGCGCCTCTTGTACTCCACCGGAAGACACATAGGGTTAACACTCCGGCAGCCTCCTGCCCGAGTCCTTATCGGTGATGTGTATCTAACTGTAGAAAGGACATCAAAGCCTTACACAACCTTTTCATTCACCTCTGAAATTAGTTTCACAGTGTTGATTGGCCACAATTGGCCCCACGACAAGGCAGGCGTAGCTGGGAAATTGGGAGTGGATTCTTGTTTTAGATTAGCAGCCGGGAAACGGCTATATCTCAGGGAAGAAAAGGAAACGAATTCCCTTACATCCTCATCAAACGCCACAGATTCCATAGTCAAAAAGCTCTCTCAGAGAAGGTGGAGGAAAGTGATTCCTTTTAAGGATTTTCCTTCAAGCCTTCCTGTGGCCAAACTCATCTCTAAAGAGATCGAGGTTGAAATGAGTCTCAGTGATCCTTTGGGGAAGAATGTCAATGCTGCCAAAGATGCAGTTCATGAGGTCAGGACACAAGTTCCACCAGAAATGTTTGATCTCTCCAAACTGGTTTGTGGTACATATGTGGACAGTCGGCTGCTGGTCCTTCGTGGGGTGAGTGGGTCAGCTCTCTTCTTTACTAGAACTTGT
>22130 gi|225442908|ref|XP_002264312.1| PREDICTED: uncharacterizedprotein LOC100250817 [Vitis vinifera]
AGGGTTCAAATCGGGGTACAATCGCCGGATGGGATTACTACTACTCGAGGAACACTCCGTAGATATAGTGATTTCTTGAAGCTATTTTCTGAACTCAAAAAGGAGTTTCCCAAGAAAAATTTACCCCCAGCTCCCCCAAGGAGTCTTTTGAAAAAGAAAAGCAAGACACGTTCGGAAGAGCGAAGGTGTTCCTTAGAGGATTGGATGCAGAAAATATTATCAGACATTGATTTGTCAAGAAGTGCACCTGTTGCCATTTTTCTTGAGCTAGAAGAAGCTGCAAGGACATCCTTTTATGATTCAAATCAGCCCAGTTTAGATGCAAATTCTTCTGCTGGCATTATAGTTCCATCGCACCGATTACAATCCACCACATCAATGGCATCAGATTATGCTAATGATTCAGATTATGAAACATCTGAGCTTGGAACACCAAAGCATGGAAGGGATAACTACTCTGAGCTCAGCCTGGAAAATGAAACTAAAACATCTGAACAAGAAAAGTTCTTTTGGCGCTCAAAGCATTCAAGTGTTAACAACAGTGGTTTGGACAAGGATGAAGCTACTCATAATAGTTCCAAAGTTGCATTTCATCCTGTGGATGAAATGGAGCCTTCTTCTGAACCAGGGAATCACAGACAAGGTACCCATCTTCGGAGGCTGTCGACAGAGAGTGTTGGAAGTGATGTAAGCTCTATAAGAGCTAGTGAGCTTTCAAGCAATCTTTACCTTCTTGAAGGTGCTGAAATTACAAGAAACATGGATATTATAGCTGAGTCTGATTTACAATTTCCTAAAGACGTATTAGTGGCTCTTCCATCAGATCAGCGCAATAAAATGAATAGGGTTCTTACCACATTGCGGCGGAGATTGGCTGCAGCAAAAACGGATATGGAAGATCTTATAGCAAGATTAAACCAAGAGCTGGCTGTAAGACAGTACCTTACGACAAAGGTCAAAGACTTGGAAGTGGACCTTGAAACCACTAAGCAAAGTAGTAAAGAAAACCTGCAGCAAGCTATTCTAATTGAAAGGGAAAGATACACCCAAACGCAGTGGGATGTGGAGGAACTTCGGAGAAAGTGTGTAGATAAGGAGTTGGAGTTGAAGTCTGAACGGGATGAAAAGGTGCACATGGAGTCAATAAGAGTATCCATTGTTCAGGAGAATGAGATTTTACAGCAAGAGTTGGATAATGCCAGGGAGCAGATTGAGAACTTGAAGAAACATCATGATGACCTAGAGTTGAAATCAAAAGCAGATGTTAAACTCCTTGTGAAAGAGGTTAAATCTCTTCGAAGTTACCAGTCAGAATTGAAGCAGGAACTTGGCAGATTGACGAAAGAAAAATTAGAAGTCGAGAGGGTTCTACTCAAGGAGAAGGAAAGATGGAAACACTCAAATGCTGCGGACACAAAATTACTGCATGAATGTGAGATCCTTCGCAGTAGGCTTACCGAGGAAGAAGATAAATTGATTATGGATACATCATCAACTTCTGATGCAATAGATCTTTTGACTACTTCAGATAATCGTATTGGCCTTCTTCTTGCTGAGGCACAACTGCTCTCACAAGATATGGAAAATGCTGTCACAGCTGCGATTCACAGTAGCAGTGGTGGCACCGTGAGGGCAACGGATGATGAATTAAGGAAGATGCTAACAGAAACTTTCATTGACAACGCCCGATTGAGGAAACAAGTGAACTCTGTGCTCCGTTGTGCCTTGCATGCCCCGGACAAATCTGAGGAAGATGAGGAGGAGGAGGAAGCCCCTTCAAGAAAAACAGTTCTTAGCAAGTTTTTGGAACGA
>22275 gi|225445364|ref|XP_002284885.1| PREDICTED: ABC transporter Gfamily member 32 [Vitis vinifera] Erica
TTTGCTGAAGCTTTTCGTTCATTTCATGCTGGGAAGAATTTATTGCAGGAACTGAATGTTCCATTTGATAGACGTTATAATCATCCAGCAGCCTTGTCTACTTCTTCTTATGGCGTGAGGAGGAGAGAACTTCTCACTACCAACTTTAACTGGCAGTTGCTACTGATGAAAAGAAATTCATTCATCTATGTTTTCAAATTTGTTCAGCTTCTTTTTGTTGCTTCGGTCACTATGACTGTTTTTTTCCGCACAACGCTGCATCATAACACGGTTGATGATGGGGGCCTGTATCTTGGGGCACTGTACTTTGCTATGGTTATGATGCTTTTTAATGGATTTACGGAGGTCTCAATGTTGGTAGCTAAGCTTCCAGTTCTTTACAAGCATAGGGACTTGCACTTCTACCCATGCTGGGCTTATACACTTTTGAGTATCCCAATTTCACTTATAGAGTCTGGTTTCTGGGTGGCTCTGACATATTATGTGATTGGATTTGATCCTAACATCATTCGGTTCTTGCGCCAGTTCCTTTTATACTTCTTTCTGCACCAAATGTCTTTAGCTCTTTTTAGAGTGATGGGCTCCCTTGGTCGAACAATGATAGTTGCTAACACATTTGGATCTTTCGCCATGATGGTTGTCATGGGTCTTGGAGGATATGTTATTTCAAGAGATCCGGAAACCAGGATAACCTGTCTTTAGGTGAGGCGGTGCTCAAAGTACGGAGTCTGTTTCCGCAGAGTTACTGGTATTGGATCGGTGTTGGTGCATTGCTTGGATACACTGTTCTATTCAACATCCTTTTCACAATTTTCCTGACTTACCTCAATCCTTTGGGGAAGCGTCAAGCTGTTGTTTCCGAGGAAGAACTCCAGGAGAGAGAGCGGAGAAAAAAGGGCGAACCTGTCATTATTCAGCTAAGACAGTTCTTGCAGCATTCAGGCTCACTAAAACTGAAGCAGCAGGGCATCGTGGAAGATAGATTGCAATTGTTGGTTAATATTACTGGAGCATTCAGGCCTGGTGTGCTTACTGCTTTGGTTGGAGTAAGTGGTGCTGGGAAAACCACCCTCATGGATGTGCTTTCTGGCAGAAAAACTGGTGGAATCATTGAAGGTGGCATAAGTATTTCTGGCTATCCTAAAAGGCAAGAAACTTTTGCAAGAATATCTGGTTACTGTGAACAGAATGACATTCACTCTCCTTGCTTGACTGTTCGAGAATCACTTCTATTCTCTGCCTGGCTTCGGTTGCCTCTTGATGTTGACTTAGACACACAAGAGGCTTTTGTTGAGGAGGTGATGGAACTTGTGGAGCTCACTCCATTAAGTGGGGCATTAGTTGGTCTTCCTGGAGTTGATGGTTTGTCAACGGAGCAAAGAAAGCGGTTGACTATAGCAGTTGAACTGGTTGCAAACCCTTCAATAGTTTTTATGGACGAACCTACATCAGGCTTAGATGCAAGGGCTGCAGCCATTGTGATGAGGACTGTTAGGAATATTGTGAACACTGGTCGAACAATTGTGTGCACAATTCACCAGCCCAGCATCGACATATTTGAATCGTTTGATGCAGTTGAAGGAGTACCTAAGATCAGACCTGGATATAATCCCGCTGCATGGATGTTAGATGTTACTTCATCGGGAGAAGAAAACCGTCTTGGTGTGGATTTTGCAGAAGTTTACAGACGATCAAATTTATTCCAACGTAATAGAGAGCTGGTTGACAACTTGAGCAAACCAAATAGAGAGTCAAAGGATTTGAACTTTCCAACAATGTATTCTAAGTCATTCTATGATCAATTTATGGCTTGTATTTGGAAGCAAAATCTGTCTTACTGGCGAAACCCACAGTACACTGCAGTTCGCTTCTTCTATACTGTCATCATCTCACTGATGCTTGGAACTATCTGTTGGAGATTTGGTTCTAAAAGGGACACACAGCAGGAGATATTCAACGCAATG
>22390 gi|255550972|ref|XP_002516534.1| Poly(A) polymerase beta,putative [Ricinus communis] Erica
ACGGCCAAGAAGTACGGCGTGACGAAGCCGATATCAGTCGCCGGGCCGACGGAGGTGGATTTCCAACGAAACACGGAATTGGAAAAGCTTTTGATTGATTCGGGGCTTTTTGAGAACAACGAAGATGCTGCGAAGAGGGAAGCTGTCCTTGGGCGCATCGAGGGCATGGGCCTGGGTCTGACATGGATACCTTGTGCGTTGGGCCGTCTTATGTGAATAGAGAGGAAGATTTCTTTATTACATTGCTGGCTGAAATGGAAGAAGTTACTGAGCTTCAACCTGTTCCAGATGCTCATGTCCCAGTAATGAAGTTTAAGTTTCAGGGAATATCAATTGATCTCCTTTATGCAAGTATATCAGTATTGGTTGTACCACATGATTTGGACATCTCAGATGGCTCTGTGCTTTACGACATTGATGAGCAAACTGTTCGAAGTCTTAACGGATGCAGGGTTGCAGATCAGATTCTGAAACTTGTCCCAAATATTGAGCACTTCCGCACAACACTCAGATCTTTGAAGTTTTGGGCTACAAGACGTGGAGTTTATTCAAATGTTACCGGATTTCTTGGTGGTGTAAATTGGGCTCTTTTGGTTGCTCGGATTTGCCAGCTTTATCCCAATGCAATTCCCAGTATGTTGGTCTCTAGATTCTTCAGAGTCTATACACAGTGGCGTTGGCCTAACCCTGTGATGTTATGCCCAATAGAAGAAAATGAACTTGGCTTTCCTGTGTGGGACCCTCGGAGAAACCCTCGAGATCGAACTCATCATATGCCAATTATAACCCCAGCCTACCCTTGCATGAATTCTAGCTATAATGTCTCTACCAGCACTCTTAGGGTTATGATGGACCAATTCCAGCATGGTAACAAGGTCTGTGAGGAGATTGAGCTGAACAAAGCCCAGTGGAGTGCTCTGTTTGAGCCTTACCTGTTTTTTGAGGAATACAAAAACTATCTGCAGATTGGCATAATTGCAGCAGATGCTGATGATTTACTAGCTTGGAGAGGCTGGGTGGAATCTAGGCTTAGACAACTTACCCTCAAGATAGAACGGGACACATATGGCATGTTGCAGTGCCACCCTTATCCCAATGAGTACATGGACTCATCCAAGCCATGCCCGCACTGTGCATTCTTCATGGGCTTGCAGAGGAAACAGGGAGTACAGGTTCAAGAAGGCCAGCAATTTGATATACGGGCAACAGTTGATGAGTTTAAGCAAGATGTAAACATGTACATGTTCTGGAAACCGGGTATGGATATTCATGTCTCTCATGTTCGTAGGAAGCAAATTCCTGCATATGTTTTTCCGGATGGATATAAACGTTCACGACCATCAAGGCACACAAACCAGCAGGCAGAAAGAACTTCTCAAGAAGATGCTGAAGGCTGTGGATCTCAATCTGCGGAAAAGCAGCCCAAAAGGAAAACGGATTCTGAATTAATGGATGCAGAGAAAGATAAAACAGTGAAGCGGTTTTGTGTCAGCCCGCAGAGGGTAGGTTCCATTTCTCCAGCAAGTGTTACATCTCAGGGCAGATGCTCTGTGGAGGTTAAATTAGAGCCTTCACCAAAGATTGAGAGGGATTATAATGAGGCTGGATGTCCTAGGAGGGCTCTGAATCTGGAAGAGGATCCTGTTGGTGGGAGAAAGCTAGCGGAACCATGTAAGCAGTTGGCACAGGGGGAAAAGGACAATAGTCCCTTGGCATCAAATTTCAGCATCCAATCCCTCAATGGCGAGGGTAATGCATGTGCAGAAGATCTAGACACGCGTTTGGAAAATGGGTGTTTAAATCGAAGCAGAGTATTTGAAAACAGCTTGGCAGAAACGTTAGAGCCTACTCTTGCACTTGGAGTGGTGGTGGAACCCCAAGGTGGGGCAACTTCTGAATCAGTGCAGAAGCCCGAGATGAGG
>22407 gi|225464483|ref|XP_002268591.1| PREDICTED: cleavage andpolyadenylation specificity factor subunit 2 [Vitis vinifera] Erica
ATGGGAACATCGGTTCAGGTGAAGCCGCTGTGTGGAGTGTACAACGAGAACCCGCTTTGCTACCTCGTCTCAGTAGACGGCTTCAACTTCCTCATCGACTGCGGATGGAACGACCACTTCGATCCCTCTCTCCTTCAACCCCTCTCCAGGGTGGCCTCAAGCATAGATGCAATCTTGCTATCGCATCCGGATACCCTTCACCTTGGTGCTTTACCATATGCAGTCAAACAATTTGGCCTATCTGCTCCTGTCTATTCAACAGAACCCGTACACAGATTAGGTCTGCTGACTATGTACGATCAATATATCTCGCGAAGGAGAAGGAATAGTCATCGCACCCCATGTTGCTGGGCATCTATTGGGTGGTACTGTTTGGAAGATAACGAAAGATGGGGAGGATGTTATTTATGCCGTTGACTTCAACCACCGCAAAGAGAGGCTTTTGAACGGAACTGTTTTGGAATCTTTTGTTCGGCCTGCTGTTCTAATAACAGATGCTTATAATGCTTTAAATAATCAGCCCTCTAGGCGTCAAAGGGACCAAGAATTCCTAGATGCTATCTTGAAGACTCTTAGAGCAGATGGCAATGTATTGCTACCTGTTGATACTGCTGGCCGTGTATTGGAGCTACTTTTAATACTGGAACAGTATTGGACCCAGCATCACTTGACATATCCCATCTTCTTCCTCACTTGTATTTCATCAAGTACAATTGAGGAAGAAGATGGGATATGTCAAGTGATGCTGGGTCCAATATCCAGTATTTTTCTTCTCAAATTTGGCACATTAGCTCGAATGCTTCAGGCAGATCCACCTCCTAAAGCTGTTAAAGTCACCATGTCTAAGAGGGTTCCTTTGGTTGGGGACGAGTTGGCTGCTTATGAAGAAGAGCAAAACCGTATAAAAAAGGAGGAAGCTTTAAAAGCTAGTCTTATCAAAGAGGAGGAATCAAAAGCACCCCATGGATCTCATCTTTCCGTGGGTGATCCAATGGTGATTGATGACAGCAATATTCATGCTTCGTCAGATGTTCCTGCCCGGTATGATGGTGTGTACGGGGACATATTTACTGATGGGTTTACTCCACCTTCCTCGAGTATTGCCCCAATGTTTCCCTATGAAAACTCATCTGAATGGGATGACTTTGGTGAAGTCATCAATCCTGATGATTATGTAATCAAGGAAGAAGATATGGACCAAGGATCATCCAAGTGAAGTCTTCGTTGCTTTACATGGATTATGAGGGCCGTTCTGATGGCCGCTCAGTTAAATCGATTCTAGCTCATGTGGCTCCTTTAAAGCTTGTGCTGGTGCATGGATCGGCAGAGGCCACTGAGCATTTGAAGCAACATTGTTTAAAACATGTTTGCCCCCATGTGTATGCTCCCCAAATTGAAGAAACAATTGACGTCACCTCAGATTTGTGTGCTTACAAGGTGCAACTTTCTGAAAAATTGATGAGTAATGTGCTCTTGAAGAAGCTTGGAGATCATGAAATAGCTTGGATTGATGCTGGAGTAGGGAAGACAGATAATGACATGCTTTCTGTGCTTCCTCTATCAACACCAGCTCCACCGCACAAGTCGGTCCTTGTTGGTGATATAAAAATGGCAGATTTCAAGCAGTTTCTTGCAAGCAAAGGCGTGCCGTAGTGGTGCTGGTATCCAGCCGATCATTATCGAAGGCCCCTTGTCGGAGGAGTATTATAAAATTAGGGAGTATCTGTATTCACAGTTTTATTCTCTG
>2244 gi|225457911|ref|XP_002272227.1| PREDICTED: vacuolar proteinsorting-associated protein 35 isoform 1 [Vitis vinifera]
GGTGCCATTACTTTGTATGTCTCTCTTCTTACCTTCACTCTCCGTGTTCATCCTGATCGGCTTGATTACGTGGATCAAGTGCTGGGAGCGTGTGTTAAGAAACTTTCTGGAAAAGCTAAGCTTGAAGTTGTTGCACTTTTGAGTGCTCCGTTGGAAAAGTACAATGATATTGTAACTGCCCTGACGCTTTCTAATTATCCCCGTGTGATGGACCACCTTGATGATGGAACAAACAAAGTCATGGCAATGGTTATAATTCAAAGCATCATGACGAATAACACTTGCATTTCGACTGCTGATAAGGTTGAGGTATTGTTTGAATTGATTAAAGGGCTTATCAAGGATCTAGACGGAACTCCAGTGGATGAGCTTGATGAGGAGGATTTCAAAGAGGAGCAAAATTCTGTAGCTCGCCTTATACACATGTTGTATAATGATGACCCCGAGGAGATGTTAAAGATTATATGTACTGTGAGGAAACATATTATGACTGGAGGTCCAAAACGCCTTCCTTTCACAGTCCCTCCTCTTGTTTTTTCTGCACTTAAGTTGATCAGGCGACTGCAAGGTCAAGATGGAGAAGTAGATGGAGAAGAAGTTCCTGCAACACCAAAGAAAATTTTCGTTGAGGCGCTTTCATATGCTCAATCACCTGAACTGGCCTTACGGCTGTACTTGCAATGTGCAGAGGCTGCCAATGACAGTGATCTCGAACCAGTTGCTTATGAATGTTTCACTCAAGCATTTCTATTATATGAAGAAGAAGTTGCGGATTCAAAAGCCCAGGTGACTGCAATTCACCTTATAATTGGGACTCTACAGAGAATGAATGTATTTGGTGTTGAGAATAGGGATACCTTAACACATAAGGCCACAGGGTATTCAGCGAAGCTTTTGAAGAAGCCTGATCAATGCAGAGCAGTTTATGCATGTTCGCATCTCTTTTGGGTGGATGACCAAGATGGAATTAAGGATGGGGAAAGGGTCCTGCTTTGCTTAAAGCGTTCACTAAGGATTGCAAATGCTGCACAACAAATGGCCAATGTTGCACGGGGTAGCAGTGGACCGATTACACTGTTTGTTGAAATACTGAACAAGTACCTCTATTTTTTTGAGAAGGGAAATCCGCAGATAACAGGTGCTGCAATCCAGGGGCTAATAGAACTAATAAAAAATATGCAAAGCGACCCCACAACCCCAGATCGAGCTTCAGATGCTTTCTTT
>22448 gi|359481045|ref|XP_002268626.2| PREDICTED:beta-xylosidase/alpha-L-arabinofuranosidase 2-like [Vitis vinifera] Erica
GATTTGGTGAAGCGGCTGACGCTGGAGGAGAAAATCGGGTTCCTGGGGGACTCAGCTGGGAGTGTGAGCAGACTGGGGATACCAAAATACGAGTGGTGGTCAGAGGCTTTACATGGGGTGTCCTATGTGGGCCCCGGGACCAAGTTCTCGAGCGTAGTCCCTGGTGCTACGAGTTTCCCTCAGGTTATTCTCACTGCGGCTTCTTTCAATGTCACTCTGTTTGAAACCATTGGAAAGGTGGTTTCAACTGAGGCAAGAGCAATGTATAATGTTGGATTGGCTGGTTTAACATTTTGGTCACCAAATATCAACATCGTCCGAGACCCAAGATGGGGTAGAATCCAAGAAACCCCGGGCGAAGACCCAGTACTCACAAGCAAATATGCATCGGCTTATGTGAGAGGGCTACAACAGAGAGACGATGGCGACAAAGACCGGCTCAAGGTTGCCTCCTGCTGCAAACACTACACGGCATACGATCTTGACAACTGGAAAGGAGTTGATCGCACTCGCTTCAATGCCGTGGTGACACAGCAAGATTTGGATGACACATTCCAGCCCCCATTCAAGAGCTGTGTTCTTGATGGGAATGTTGCAAGTGTCATGTGTTCCTACAACCAAGTTAATGGAAAACCCACATGCGCCGACCCGGATCTCCTGTCGGGTGTAATTCGGGGCGAATGGAAACTAAACGGGTACATAGTTTCTGATTGTGATTCAGTAGATGTCTTTCATAATCAACAACACTACACAAAAACACCAGAGGAGGCTGCAGCCAAGGCTATATTGGCAGGGCTGGACCTCGACTGCGGATCTTTCCTAGGCCAACACACGGGAGCTGCAGTAAAAGCCGGTCTAGTCAACGAATCGGCCATCGACAAGGCTGTTACAAACAATTTCGCCACACTGATGAGGCTGGGGTTCTTTGACGGTGACCCGAGCAAGCAATTATACGGGAAGCTCGGGCCGAGCGATGTGTGCACCGCGGCAAGCCAGGAGCTGGCCCGTGAGGCTGCGAGGCAAGGGATTGTGCTGCTTAAAAACAGTGAAGGATCACTTCCCCTGTCTCCTACAGAGATCAAGTCACTGGCTGTTATTGGACCCAATGCTAATGTCACAAAGACCATGATTGGCAACTATGAAGGATTTCCATGCAAGTACACAACTCCTTTACAAGGCCTAACAGCCTCAGCAGCAACCACCTACGCTCCCGGTTGCGCCAACGTGGCCTGCACCGCGGCCCAACTTGACGATGCCAAGAAAATCGCGGCGGCAGCAGACGCCACCATCCTTATAATGGGCGCAGACCTGTCCATAGAAGCCGAGAGCCGCGACAGGATCGATCTTACCCTTCCTGGCCAACAACAACTTTTGGTAACACAAGTTGCCAATGTTTCCAAGGGGCCTGTAATCCTTGTGATCATGTCCGCAGGGGGAATGGACGTGCAGTTTGCTAAAGATGATTCGAAGATTACGAGTATTCTTTGGGTTGGATACCCCGGGGAAGCCGGCGGTGCCGCCATTGCTGATGTCATTTTCGGGTATTACAATCCCAGTGGGAGGCTACCAATTTCATGGTACCCACAGTCATACACAAAGATCCCAATGACAAACATGAACATGAGACCGGACCCTGCCACAGGCTACCCGGGAAGAACCTACCGGTTCTACACCGGTCCAACCGTTTACACATTTGGGGATGGACTCAGCTACTCTACATACTACCACCAACTAGCCGAAGCCCCTAACCAAGTCTCAATCCCCTTGGAAGAAGGGCACGTCTGCCATTCCACCAAGTGCAAGTCCATCGATGTTGCACAGCAGAGTTGCCAGAACTTGGCTTTCGACGTCCATTTGAGAGTTAAAAACATTGGGAAAATGAGTGGGAGCGAAACGGTTTTCTTGTTCTCAACCCCTCCTTCTGTCCACAATTCACCTCAGAAGCACTTGTTGGGTTTTGAGAAGGTGCTTTTGGAACCCCAAACAGAAGGGATGGTGAGGTTCAAGGTGGATGTTTGCAAGGATTTGAGCTTGGTTGATGAGCTTGGGGGTAGAAAGGTTGCTTTGGGACAACACGTGATTCATGTGGGTAGCTTGAAGCACCCCCTGAATGTGAGGATA
>22474 gi|359484941|ref|XP_002266603.2| PREDICTED: auxin responsefactor 5-like [Vitis vinifera]
AAACCACAAACAGAGTTTTTTTGCAAGACTTTGACCGCAAGTGACACGAGCACTCATGGTGGTTTCTCCGTACCTCGTCGTGCTGCAGAAAAGATTTTCCCTTCTCTTGATTTCAATATGCAACCGCCTGCTCAAGAACTAGTGGCCAGGGATCTGCATGATAATTTATGGACCTTCCGCCATATTTATAGAGGGCAACCAAAACGCCATTTACTCACGACAGGGTGGAGCCTATTTGTTAGCGGGAAGAGGCTTTTTGCCGGTGACTCTGTCTTATTTATCAGGGATGAAAAGCAGCAACTTCTTTTGGGCATTAGACGGGCTAATAGGCAACCTACCAATCTCTCGTCATCAGTGTTGTCAAGTGATAGCATGCATATTGGAATTCTAGCAGCAGCTGCCCATGCAGCTGCGAATAATAGCCCCTTCACTGTCTTCTATAATCCGAGAACAAGTCCTTCAGAATTTGTTATTCCTTTAGCCAAGTACTACAAGGCAGTTTGCAGCAATCAAATATCCCTAGGCATGCGATTTCGGATGATGTTTGAAACCGAAGAGTCGGGAACAAGAAGGTATATGGGAACAATTACAGGAATCACTGACCTAGATCCTGCCAGATGGAAAAACTCCCAATGGCGAAATTTGCAGGTTGGTTGGGATGAATCAACTGCTGGGGAAAGGCGTAACCGAGTCTCAGTTTGGGAGATTGAACCTGTGACAGCCCCCTTTTTCATTTGCCCTACACCCCCATTCTTCGGATCAAAGCGTCCACGGCAACCAGGAATGCTAGATGATGAATCTTCTGGTTTAGACAGCTATTTCAAGAGGACAATGCCTTGGCTTGTCGACGACATGTACATGAAGGATCCCCAATCTCTCCACGGCCTTAGCTTAGTCCAGTGGATGAACATGCAACAAAACCCTTCACCGAATAACTCGTTACAACAGCCAAACTACTTGCAGTCCATATCCGGGTCCAGTCTTCAAAACCTAGGGTTTTCGGCTCCAACCCAAATTCCCCAGCAAAACAGCTTACAGTTCAGTAATACCCAGAAGCCAACTCAGCAACCACAGCTTGATCAGCTCCAAAAGCTTCCAGCTGTCGCCACATCGAACCCTTTAGGTTCCGTAATACAGCAATCACAACAGTTATCCGATATTTCTCAAAACCTGAATTTGATCAATCAAAATCTCCCCTCGCCCCAAGCTCAGGCCCAAATTCTGCAGTCGCAGGTTCAGAATATCCTTCATCTGCAGCAACCGTCCATTCAGAGCCATCAGGTTAACAGAAATGTTTCTCAGAATCTGCAGCAGCAGATTATTGGTCAGAATCAACAGCAGAACTTAATGCAATCGCAGCCGCCTGATCAAATAAACCAACAGCCACAGATGTTGGATAATCAAATGCACCTTCAACTTTTACAGAAGCTGCAGCAGCAACAGCAACTGCAACAGCAACAGCAAGCCATTTTAGATCAGCAGAGACCATTTCTAGATCAGTCTCAGAGCTTATCTAGGTCTGTAGCCCCCAGCCAAAGTCCTGATATGCCTCAAGCAATATCAACCTCACTCTCTCAGTCACACCTTATGCCACAGCAGACTTCGAAGACTAATGATCAACAAAATCTCCGGTACTCTCATCCACCCCAGCAGCCGAAGCTTTCGGATTTTGCTGGGCATGTGGGTCACACCCCTGCAAGCAATCAACTCGCGACAGCTGGCAGCAGTTTGTTGACTGGAGCTACAGGTGGAGGCCAATCTGGAATAACCGACGATGTTCCATCTTGTTCAACTTCACCTTCCACAAACAACTGTACAAACTTTGTTAACCCAATCATAAATGGTAGGGCCCAGCGGACCACAGGAAAAGGGGAGGAGATGATTCAGTGTTCCACCACGCTCTTGAGTACTTCCAGTGGTATGGAAACCATGTCTACTTCTAATGCTAACTTAGTTAAAGATTTGCAGCAGAAACCTGATATCAAGCCGTCATTGAATATTTCGAAGAGTCAAACTCAAAACCAAGGGTTTTTCTCCCAACAAATGTATCTAAACTCCTCTGGGACCCAGATGGATTACTTGGACGCTTCATCTTCGGCAACTTCAGTTTGCCTTTCTCAGAATGATTTCCATTTACAGCAGCAGAACAATGACCCAATGTCTTTCAATCAACAATCGATATTGTTTAAAGACACAATCCGAGATGTGGAGGTTCAGGGTGATCCAAGAAACAGTAATCCATTTGTTGGAACCATGGATAGCCAGTTGGGAATGCCCGTGATTCCTGATACTTTTACCAAGGGAATCGGAGGTTCAGCGAAGGATTTCTCAAATAACCTCTCTTCGGGAGTTGTTATGCATCCCAAAGATGCACAGGCCGAACACTCATCATCAATAGTTTCTCAATCATTTGGAGTTCCGGATATGACTTTCAATTCGCTTGATTCCCCAATAAATGATAACAGCTTATTGAACGCGGGTGGGTGGGCTCCACCACCAACTCAGTTTCCGCGGATGCGGACATTTACAAAGGTGTACAAACGAGGAGCTGTGGGAAGATCAATTGACATTGCCCGTTATTCAGGCTATTGTTTTCCGTTTCCACTAATCTGGGATTCTGACTTGGAAAATTTGCTTCTGAAGGTGTACAAACGAGGAGCTGTGGGAAGATCAATTGACATTGCCCGTTATTCAGGCTATGAAGAGCTTAAACAAGATCTGGCGCGCAGATTTGGTATAGAGGGACAGCTGGAGGACCGACATAGAATCGGATGGAAACTAGTGTATGTGGATCATGAAAGTGATGTCTTGCTAGTTGGGGATGATCCTTGGGAGGAGTTTGTACATTGTGTCCGTTGCATCAAGATTCTCTCACCACAAGAAGTCCAGGCAATGAGCTTGGATGGAGATTTTGGGAACAGCGTTCTTCCGAATCAAGCCTGCAGCAGCTCTGATGGAGGAAAT
>22512 gi|255566397|ref|XP_002524184.1| aconitase, putative [Ricinuscommunis] Erica
GAGGGTGTGGGTAAAATATCATTAGCTGACAGGGCCACTATTGCCAATATGTCTCCTGAGTATGGTGCAACAATGGGGTTCTTTCCAGTAGATCATGTTACTTTGCAATATCTAAAATTAACTGGAAGAAGTGATGAAACTGTGGCAATGATTGAAGCATATTTGCGTGCAAATAACATGTTTGTCGACTATAGTGAGCCTCAACAAGAAAGAGTTTACTCTTCCTATCTACAACTAGACCTTGCTGAGGTTGAACCCTGTATTTCCGGGCCAAAGAGACCTCATGATCGGGTTCCTTTGAAAGAAATGAAGGCTGATTGGCATTCTTGTCTCGACAACAAAGTTGGATTCAAGGGCTTCGCTGTACCAAAAGAGGCACAAGACAAGGTGGCGAAATTCTCGTTCCATGGACAGCCTGCAGAGCTTAAGCATGGTAGTGTCGTCATTGCTGCTATCACCAGCTGCACAAATACGTCAAACCCTAGTGTCATGCTTGGGGCTGGTCTTGTCGCCAAAAAGGCTTGTGAACTGGGTCTGTGGGCTGCAGAAGTATTTAAATGAGCAGGGCTTCCATATTGTTGGATATGGCTGCACAACCTGTATTGGTAACTCTGGGGAATCAGTTGCTTCTGCCATATCAGAGAATGATATTGTTGCAGCTGCAGTTTTATCTGGGAACCGGAATTTCGAGGGTCGCGTTCATGCCCTGACAAGAGCTAACTACCTTGCTTCACCTCCTTTGGTCGTTGCTTATGCCCTTGCTGGATCTTGTTCAATCCAGTGTATTACCTGCTATGTTCAGGAGCACTTACGAGGCTATCACTAAGGGAAATCCCATGTGGAATCAGTTATCAGTTCCAGAATCCAAACTGTACTCATGGGACCCCAATTCTACCTACATCCATGAACCGCCATATTTCAAGGACATGACTATGGATCCTCCGGGTCCTAGTGGAGTGAAGGATGCCTACTGTATTCTGAATTTTAGCGACAGTATTACCACTGATCACATTTCCCCAGCAGGAAGCATTCATAAGGATAGTCCTGCTGCAAAGTTCCTCCTTGAGCATGGGGTGGATCGCAAGGACTTCAATTCTTATGGCAGCCGTCGGGGTAATGATGAAATAATGGCGAGAGGAACTTTTGCAAATATCCGTCTCGTTAACAAGCTATTAAATGGGGAAGTTGGCCCAAAGACAATCCATATTCCTACCGGAGAGAAACTTTATGTGTTTGATGCTGCTATGAAGTACAAGAATGCTTAAGGCTGTGATTGCAAAAAGCTTTGAGAGGATCCATCGCAGTAATTTGGTAGGAATGGGAATTGTGCCGCTTTGCTTCAAAGCTGGCGAGGATGCAGATTCACTGGGATTGACTGGTCATGAGCGTTTTACCATTGACCTTCCGAGCAAAATTAGTGAGATTAGGCCTGGACAAGATGTTACTGTCCGGACTGACAATGGAAAATCTTTCACCTGCACTGTTCGCTTCGACACTGAGGTGGAATTGGAGTATTTCAACCATGGAGGCATACTTCCTTACGTTATTCGGCAACTGAGTAAA
>22519 gi|224111214|ref|XP_002315782.1| predicted protein, partial[Populus trichocarpa] Erica
AATGGGTTGAAGCCACGCCCTCCCAAATCGGCGTCGAAGCCGGCCTCGTCGAACCCGGAGGAGCTTGAGATAGAGATCGCGGAGGTGTTGTACGGGATGATGACTCAATCGCACAACAACAGTTCTTCGAAGAAGGATGCTGTTGGTAGCGATTCGGTCAGTCTTGATGCAAGAGAGATGAACAACAACAGCAACAAATCGAGGGTTTCGTCCCCGATCTCCAACTCGACATCGCAGTTGCCCCAAAATTCAAGCTCCTCTGCTGCTCCTCTCTCTGCCGTTGCACCGAAGAGGAAAAGGCCGCGGCAAGTAAGTGACAATCTGGGTAGCAGTTTCAGTGTTCGGCACGGCCCAATTTCGTCTATGACAAAAGTTGAAGTCGATTTACCACCGAAGAAGGAAATTTCGTCACCTAATGTGGGATCTGCAGCTGAAAATGGTGGCGTTCCACTTGATTTTGCCAATTCTCAGGTGGGCCCATCTCCGTTGGAGCTGCCGGATTCGAGCCGGGATGTGGGTCAGGCCAAGGAGGAGGCGGCGGTGGTTACCTCTCCAAAGAAGGAATCGCCTGCGGTTAGACCAGACAATGATCGTGAAATTGCGACAGTGACTAAAGCGGAGCCAACAATCTCCCCGTTTGAAAGCAAGCGAGAAGAAAAATTCGAGATCGATCTGATGGCTCCGCCTCCACAGATGAGATCATCACCAGAAAGGGAAGGAGAGATCAATTTTGGGGCTGTTTTGGAGCAGAAACAGTTGACTAGGAATAAGGAAGGTGAAAATGCCGTAAAAAGTGGCAGAGAAGAGGCTGTGAATGCGGAACCTGAGCAAAAAAGGGCGAAAGTGACAGTGGAAGAAGGTGAATCGGAGAGGAAACCAGTCCTTGTGAGTAAGGAGAGAAAGATTAATCTTCAGCTTGATTTGGAAAAGCATGAAAGGGATGTCAAATTAAACCCAGATGTTCATAAACCACAACAGCAGCAGCAACCAAAACCTCTAAAGGATGAGCTGCCGCATTCCGAAAAAATCGCTCAATCTGGCTCTGTGCCTTTGCCCATGTCTGTGGCTAGCTGGCCCGGAGGGCTTCCGCCAATGGGCACATATATGGCACCTTTACGAGGAGTTGTATCCATGGATGGAAACACAGTATCTCCTGCACCATTACCGCCGCTGTTTTCTCACCCACGGCCTAAAAGGTGTGCAACACATTGCTACATTGCTCGCAACATTCATTACCTCCAGCAATTCATGAAGATGAACCCGTTCTGGCCACCTGCAGCTGGTTCTGCTGCATCGTTGTTTGGGGCCAAACCTTGTAATCTCAATCTTATGCCATCCGCAGAATTGCAAGGAAACAATGCCGGCAAAATATTGAACTCTGTGCAGGAAAAGGGTCAGGGACTGTCGATCTTCCCCGGTCAGTCTGCGAAAGACAAAGGGTCTCAAGCTAACAACATTGCCGACGCACAGAGGAAGCAGCAACAGATTATGCTTCAGCAAGCTTTGCCCCCTGGTGCACCTAGCAATATACTGCATGGACCTGCTTTTATATTCCCATTGAACCAGCAACAGGCAGCGGCGGCGGCTGCTTCTATTCGACCTGGATCTGTTAAGCCTCCTGCTTCTTCAGGAAATGTAGCTGCCTCCCCTGCATCTACTTCTGCTTCTGTGAGTGGATCAACGACAGCTCCCCCGGCTGCCACTGCAGTAACCTTCAATTACCCGAATATGCCCACAAATGAAACCCAGTTCTTAGCCATATTACAGAACAATCCATACCCTTTTCCAATTCCATCTGTCGGAGCACCACCCACATATCGAGGAACCCAAGCCCAAGCAATGCCTTTCTTCAACGGTTCTTTCTATTCTTCTCAGATGATGCACCCAGCTCAGCTTCAGCAGCAGCAACAGCAGCAGTCCACTCAGCAACAAAATACCTCCAGCGGTTCATCTTCATCACAGAAGCATTTGCATAATCAGCAGCAGCAGCAGAGACCACAAGGCAGTAGCGGGAACAACCTGCATAACTTTCCTGCTCCGAAGAAGACGAATCAACACATGCCAAATGCTGAGGTTGGTGGTGAAGATAGTCCTTCTACTGCCGATAGTAGAGCTTCTCGTGCTTCGAAAGGTGTCTATGGTCAGAACATCGCTGCAATGTCAATGCCAATTCACTCCCAGAATTTTGCTATGATGAACCCTGCTCCTCCTCTCTCAGTTTTAGGTGGTGCCGCCAGTGGTGGTGGAAATCAAGGTGAAAAGAAACAACAGCACCAACAGGGTTTGAAGGCTGGAGTTGAATCTTTAACCCCTCAGACTTTTGCCATGTCATTTGGGTCAATGAGTGGCGTTGACATGTCATCAGTGGCGCAAAATCATGCAATGCTCCAGAGTCTACCAGACTCTACGAGGCATCAGATGATGGCCGCTGCCCAAGCCGCACACAAGAAGAATTTCCGTGGCTCCGAGGAAGCTAAAACTGCCTCCGCTGTCGGCGATTCCTCTACTAACCCAGATGAAGAGAAAAAGAACTCAACGGTGAAGCCGCCATCAACTGTTGGGCAGCAATCCATTGTTTTCTCAAGAACAGATGTACCAGACTCC
>22527 gi|359479667|ref|XP_003632326.1| PREDICTED: uncharacterizedprotein LOC100852899 [Vitis vinifera] Erica
AAGCTTAAGGAGGAGAACAAGAGCCTCAATGAGATTAACTTGTCTTCAACAATGTCGATAAAAGACATGCAAAATGAGATATTTGGCCTGAGGGATATTCAGGGTAAACTCCAAGAGCAGGTTGAGCTCCGGGTGGACCAAAGGAATGCTCTTCAACAAGAGATTTACTGTCTTAAGGAGGAATTGAAGGAGCTGAATAGGAATCACCAGGCTACAATGGACCAGGTTAAGGCAGTAGGCTTCAGCACTGAAAATTTTGAATCATCAGTTAAGGAACTGCAGGGTGAGTATGCAAGCCTAAAGGAAAAGTGGGAGACAGAAAGAAGTGAGAAAATAGCACTTTTGGAGAAGTTGGAAGTCATGGAACAGCTTATTCAGAAAAATGCCCTTTTGGAGAAGTCACTTTCAGATGCTGGTGCTGAGTTAGAAGCAGCTAAGAGCAAGATAATTGCACTGGAAGAGTCCTTGCAATCTCTTCTGGAGGAGAAATCTAATCTTGTTTCTGAGAAGGCAACTGTAATGACTCAGTTACAGATGACAACTGAGAATTTAGGGAAACTCTCTGAAGAAAACACATTTCTGGGGAATTCCCTTTCGGATGCACAGGATGAACTTGAAGGGTTGAAGATGAGATCAAAAAGCTTAGAAGATTCATGCCAGTTGCTTCAGAATGAGAAGTCTGGTCTTATTCATGAGAAGGTTACCGTAGTTGCTCAGGTGGAAATGACTCGGCTAAGACTAGAAGACCTTGATAAAAGATTTAGAGAATTGGAAGAAAAATACTCGGCTCTCGAGGAAGAGAAAGAGTCCAAACTTCGTGAAATAGAAGAGCTGCGTTATTCCTTGGATTTGGAAAAGCTAGAACATTCGAGTTTTACGAAGATGAGTGAGTCACAATTGGCTTTTATGACAAACCAGATCTGTCTCTTACAAGAAGAAGGTCACAGCAGGAGGAGAGATTTCGAAGAAGAGCTAGACAAATCCATGAAATACCAGCTTGAGATCTTCATTTTGCAGAGATGCTTATGTGATCTGGAACAAAAGAGTCAGTCCCTGTCAATTGAGTTTCAGAAGCTCCTGGAGGAATCCAAACTGTCAGAAAAGCTGATCTCTGAATTAGAGCATGAGAATCTTGAGCAACAGATGGTAGTGAAATCCTTGTCTGATCAAACCAGTAGATTTAGAACTGGGATGTTTGAGCTGTTGAGAGCTTTCGACATTCATCTAGATCATGGTTGTGAGGATAAGATTGGGAAGGACCAAACTTATTGGAACCACATGCTTAGCAAACTTGAAGATACAAAGAATGAAAATCAACAGTTGGCGATTGAGATGTCGGTTCTTGTGACAGTGCTTGGGCATCTAAAATTGGAAGCAACAACCCTTGAAACGGAAAGAAACTGGCTTGATAAGGAACTTGGAATCAAGAATGAACAGTTGTCTGCATTGCAGTTTGAGGCAAACAAGCTTCTTGAAATGAATGAAGAACTTCGATTAAAACTGAGGGAGAGGGACCAAAAAGAGGAAGTACTAACAACTGAGCTTCAGAATCTTCATGGGGAGTTCTCAGATATGCACGGGGCTTGCCAGAATTTACAGAAGGAGAACTTAAATGCACTTGAAGAAAAGAGAACCTTGACAAAGGAACTCTCGAACTTGGAGGGGAAAAATCGTACTCTTGAAGGGGAAAACTTTTCTATCATTGGTGAGATATTGTCTCTGAGCACCCTCTCTTTGATTTTCCAGAATGTTATTAATGAGAAATCTCTTGAACTGAAAGAGGTTGGTGAAGATCTAGACAAACTTCATGGTGTCAATAGTGCCCTTGAGGCCAATCTGAGAACAATAGGAGGAAAATTGGTAGAGGTGGAAAATGAAAATTTTCATCTGAAGGAGCGGTTGAAGAACTCGGAGGATGAGTTGAGAACAGTTAGATTTGTCAGTGCTCAGTTGAATGATGAAATTGCAAGCAGCAAGAATCTGTTGAGTCAAAAGGATGTCAAACTTTTTGAAGCAGAATGCAAGCTTACTGCCAGGGAAAACGAGAAATCTGAGTTGCAAAAAGTAGTGGAGGATATGAAAATGGAACATGATGAGGTCACAAAGTGTTTTGGTGAAGTGCAGATCTCCACTGTCTTGCTGGCTGTGTTAGAAGGAAAGGTTGTTGAGCTCACTGAAGCATGCAAAAGCCTTGAAGATGGAACTGCTTCCAAAGATGTGCACATAGAACTGCTTGAAGAAAGAAAGAGCACTTTGGAAGGTGAAAATGGAGTGCTTAAAGCTCAGTTGGCTGCATATGCCCCTGCCATCAATTCTTTGAAGGATTGCATATCTTCCCTGGAGAACCTTGGCTGTTTGCATAGAGAGCTTCAGGAGACCAACGACGAGAAAGTCAAGGATACTGAATTGGCGAGCCATCATCATGTTGGATACGGTGAACAATTGAGTGCAGATCAAAAGATTCCAGATGAATTGTCAGAGTTGATGGGTTTGCAAAAAAGGGTCAAAGTTGTTGAGAAAGCACTGATTGAAATAGAAAAGCTCGTGACAAAGGAAAACATCAGCGCTAATACCAAGCTAAAGGCTGCAATGAGACAGATTGAAGAGTTAAAATTGAAAGGCGGCTCAAACCCAGAAAATGTCAAGCGACCACATGAGATCTCTGAATCGGAGAATGGACTTCTAACAAAGGACATTGTGCTCGATCAGATATCCGAATGTTCATCCTATGGGGTAAGCAAGAGAGAGAGGCTCAATGCTGGTAGTCAGAAGCTTGGGTCATGGGATAATGCCGATAGTCAGAGGTTCGAGTCATGGGATGCTGCTGATGTGGATGGAAGCATTGATCTTACCGTTGGGAAGGGAAAGCAAGAGAAGGGTAAAAAAGTCAATTCAGAAATAATGGTTGAAAAGGAGTTGGGTGTGGACAAATTAGAAATCGCAAGGACGTTTTCGCAGCCCCGTCGAGAAATTAACAAGACCAAGGTGTTGGAAAGGCTTAATTCTGATGTGCAGAGATTGACAAACCTTCAAATCACAGTACAAGATTTGAAGAGGAAAATGGAGATTACTGAGAAGGGCAAAAAGGGGAAGGAGGGAAAGGATACCGTCGATCGTGATACACTGAAGGAGCAGCTGGTAGAAGCTGAGGAGGCCATAATGAAGTTTTTCGATCTTAATGGGAAACTGATGAAGAGTGTTGAAGACGGATTCTTTTCTGCTGCTGATGCTAAACCTGGGATGGACTCAGAAGAGAGTGGAAATGCCAGGAGGAGGAGGATTTCAGAACAAGCGCGAAGAGTGTCTGAGAAAATCGGGCGGTTGCAGTTGGAAGTACAGAAAATACAGTTTGTTTTGCTGAAACTTGATGATGAAAGCGAAAAGGAGCTCAAAGCAAAGGCTAGAATCGCGGAAGCAAAGAGAAGGATTCTGCTACGCGACTATTTATACGGTGGTGGGAGAAACATCAACAAGAAAAAGAGATCGGCTTTCTGTGCTTGTGTCCAGCCTTCAACGAGGGGAGAC
>2254 gi|356538575|ref|XP_003537778.1| PREDICTED: cellulosesynthase-like protein D3-like [Glycine max] Erica
CCCCTGTCAGTGACCTTTGCCAGGAGGACTTCATCAGGCCGATATGTCAACTACTCGAGAGAATCCAATGATCTTGGCGAAGATATTGCCAGCGGTGAGTTCATGAACTACAGAGTGCACATCCCACCAACACCCGATAACCAACCAATGGACGCATCCGTCGCTCAGAGAGTTGAGGAGCAATATGTGTCTAGTTCATTATTTACCGGCGGTTTCAACAGCCTTACTCGTGCCCATTTGATGGATAAGGTGATTGACTCCGAAACAAGCCATCCTCAAATGGCTGGGGCAAAAGGGTCTTCTTGCGCAGTACCTGGTTGTGACGGAAAGGTGATGAGCGATGAGAGGGGTGAAGATATCCTCCCTTGTGAATGTGATTATAAGATATGTAGGGATTGTTTTGTTGATGCTGTGAAAACCGGAGACGGGATTTGTCCGGGGTGTAAAGAGGCTTACAAGGACACGGAGTTGGATGAGAGGGCAGTGGATGACAGCCAGCCTCTCCCTCTCCCTCTACCGCCGCCGCCTGGGGGGATGTCAAAGATGGAGAGGAGGTTGTCATTGATGAAATCTACGAAATCGATCTTGACAAGGAGCCAGACAGGGGATTTTGATCATAACGGGTGGTTGTTTGAGACGAAGGGAACTTATGGATATGGGAATGCTATTTGGCCTAAGGAAGGTGGGTTTGGGAATGAGAGAAGTGATGTTGGTGATGAGCCTGATGAGCTTCAGTACTGGAGGCCCTTGACTCGCAAATTAAAGATACCTGCTGCAATTTTGAGCCCATATCGGCTCCTAATATTTTTGCGGATGATAGTTCTGGTGCTATTTCTTGTATGGAGGATCAGCCACAAAAATACTGATGCAGTCTGGCTCTGGGGCATGTCTGTGGTTTGTGAGCTTTGGTTTGCATTCTCATGGTTACTGGACACGCTCCCAAAGTTCTGCCCCGTGAATCGGGCCACCGATCTTGCTGTTCTGAAAGAAAAGTTTGAAACCCGTGGCCCAAACAACCCCACCGGAAAATCCGATCTTCCGGGCATTGACATATTTGTTTCTACTGCGGACCCGGAAAAAGAGCCGCCTCTTGTCACTGCCAACACCATCCTATCAATTCTTGCAGCTGAATATCCAGTTGAAAAGCTTTCGTGCTATGTGTCTGACGATGGAGGGGCCCTCTTAACCTTTGAGGCCATGGCAGAAGCCGCAAGTTTTGCCAACTTGTGGGTCCCATTTTGCCGGAAGCACGATATTGAGCCAAGGAATCCCGAATCGTATTTCAGTTTGAAGAGAGATCCTTATAAGAATAAGATGCGTCCAGATTTTGTCAAGGATCGTAGGCGGGTAAAGCGTGAGTACGATGAGTTCAAGGTTCGAATTAATGGCCATCCGGATTCGATTAGGCGGCGTTCTGATGCTTATAATGCTAGAGAGGAAATCAAAGCTATGAAGCAACAGAGGGAGAATGGTAACCTTAACGATGATTCTCTGGAAACTATAAAGGTCCTTAAGGCTACCTGGATGGCAGATGGAACCCATTGGCCCGGCACTTGGGTTGATTCTTCTCCAGAGCACACTAGGGGTGACCATGCTGGAATTATTCAGGTAATGTTGAAACCCCCAAGTGATGAACCATTACACGGCACAACAGCGGATTCTAATCCTATCGACCTAACAGNNCGGCTCCCTCTATTGGTCTATGTTTCTCGTGAAAAGCGTCCAGGATACGATCACAACAAGAAAGCTGGTGCAATGAATGCTCTGGTTCGCGCCTCGGCTATCATGTCCAATGGACCCTTCATTTTGAACCTCGACTGTGACCACTACATTTACAACTCCATGGCATTAAGAGAAGGCATGTGTTTCATGATGGACAGGGGTGGAGATCGCCTTTGCTATGTCCAGTTCCCCCAGAGATTTGAGGGAATTGATCCGTCTGACCGCTACGCCAATCACAACACAGTTTTCTTTGACGTCAACATGCGTGCTCTTGACGGGCTTCAGGGGCCTGTTTATGTCGGAACTGGATGCCTCTTCCGCCGGATTGCATTGTACGGTTTCGATCCTCCTCGATCAAAGGAATACCACGAAGGTTGCTGTAGCTGTTGCTTTGCTCGACGTAAAAAATCTTCTGCAGTAACTTCAACCCCAGACTCGAGAAGAGGGCTTCGAATGGGAGATTCCGATGATGAGGAGGAAATGAACATCTCTCTTTTCCCCAAGAAATTCGGCAACTCGTCTTTCCTCGTTGACTCCATTCCAGTGGCGGAGTTCCAGGGCCGACCACTTGCTGATCACCCTGCCATCAAGAATGGACGAGCTCCAGGCGCTCTTACCATCCCACGGGACCTACTTGATGCATCTACAGTTGCTGAAGCCATTAGTGTTATCTCGTGTTGGTATGAAGATAAAACTGAATGGGGAGTTCGAGTCGGATGGATCTACGGATCGGTAACTGAAGACGTGGTAACGGGTTACAGGATGCACAACCGGGGTTGGAAATCCATCTATTGTGTCACCAAAAGGGATGCCTTCCGTGGGACTGCTCCGATCAATCTGACAGACCGGCTCCACCAGGTCCTCCGGTGGGCAACAGGCTCCGTTGAGATTTTCTTCTCCCGCAACAATGCTCTTCTGGCAAGTTCAAAGATGAAGTTTTTGCAGAGGATTGCCTACCTCAACGTTGGAATATACCCTTTCACCTCCTTTTTCCTCATTGTCTACTGTTTCCTTCCAGCACTGTCCCTTTTCTCCGGCCAATTCATTGTCCAAAAACTAAGCGTGGCGTTCCTCGCTTACCTCTTGATGATCACATTGACTCTTTGCGCGCTTGCGGTGCTTGAGATCAAGTGGTCTGGCATCACACTAGAAGAATGGTGGAGAAACGAGCAGTTTTGGTTAATCGGAGGCACGAGTGCTCATCTTGCCGCTGTGCTTCAGGGCTTACTGAAAGTAATTGCTGGGATTGAAATCTCATTTACGTTGACATCAAAATCAGGCAGTGATGATGTGGATGATGAATTTGCCGATCTCTATGTTCTCAAATGGACGTCCCTGATGATCCCACCGATCACGATCATGATGACTAATATCATTGGGATTGCAGTGGGGGTTAGCCGGACGATATATAGCACTATACCACAGTGGAGCCGTTTGTTAGGAGGGGTTTTTTTCAGCTTCTGGGTTTTGGCTCATCTCTACCCTTTTGCAAAAGGGCTGATGGGAAGGCGCGGGAGGACACCAACTATCGTGTTTGTTTGGTCCGGACTCATTGCAATCACCATATCTCTCCTTTGGGTTGCTATCAGTCCCCCGTCCGGTAGTTCCGGAATCGGTGGATCCTTCACGTTCCCG
>22640 gi|255561807|ref|XP_002521913.1| PLE, putative [Ricinuscommunis] Erica
ATGTTGGCTATGGGGAGTCCTACCAGTGGCCGTACGAGCACTACTTGCAATACTTTACTCAGAGAACTCCAGCAAATATGGATTGACATTGGTGAAAGTGAAGTGGATAAAGATCGCATGCTGTTGGAGCTAGAGAGAGAGTGCTTAGAAGTCTATCGCAGGAAGGTTAATGAAGCTGCCAATGCCAAAGCACGTCTCCATCAGTCTGTTGCAACAAAGGAAGCTGAGCTTGCAACTCTCATGGCTTCTCTTGGGGAACATAATCTTCATTCACCGACCCAAATGGAGAAGAAAGCAGCATCATTGAAAGAGCAGATTGCATATGTCACACCATTAGTGGAAGACTTAAAACTTAAAAAAGAGGAACGTGTCAAGCAATTTGTGGAATTAAAAGCACAAATTGATAAAATCACTGCAGAGGTCTCAGGATATAGTCATCTCATCAATGCTGCAAGTTCCTTGAATCTAGAAGAGCAAGACTTGTCTCTGAGAAAGCTTACTCAGTACCAAACAGAACTGCAAACTCTACAAAAAGAAAAGTCGGAACGGCTCCATGTTGTTTTGGAATATGTGAACGAGGTGCATTCCTTATGTGGTGTGCTTGGGCTGGATTTTGGCAAGACAGTGGGTGATGTGCATCCTAGCTTGCATGGAACAGGCGTAGAACAATCTACAAACATTAGTGATAGCACAATGGAGGGTCTAGAACGGACCGTCCTTAAGTTGAAAACAGAAAGGAAAGTTCGATTTCAGAAGCTGAAAGATACTGTTGCATCATTATCTGAACTTTGGAATCTGATGGGCTCCACAAAAGAAGAGAAGAGTAATTTCTCAAGGACTACTTGGATACGTGGACTCTCAGAAATGGAAATTTCGGAACCTGGTGTTCTTTCAACAGAAAATATTGAACAGTTATCGGCAGAAGTGGAGAGGCTCAATAAACTGAAAGCAAGCAGAATGAAAGAACTGGTAATGAAAAAGAGGTCAGAGTTGGAGGATATATGCCATAAGACCCACATTGAACCTGATCCAAGCACTGCTCCTGAGAAATCTACTGCTTTGATAGATTCTGGTCTTGTGGATCCTTGTGAACTTCTGGCAAATATTGAAGCTCAAATAAGCAAAACAAAAGATGAAGCTCTGAGCAGAAAAGAAATCATGGATAAGATAGAAAGATGGCTGTCTGCATGTGAGGAGGAAAATTGGCTGGAAGAGTATAGTCAAGATCATACTGTTGACAGCTTAATAAGTAAGACACATGCATGGGAAGATGAAAAACAGAAATTATTTCTTTATGATGGACCAAAAGAAGCTTCAAGACCTGCTGCTTATCGAAAAGGAAGCAATGTATGGGTCTAAACCTAGTCCGAGAAGAACCAGTAGCTTTAGAAAGGCTAATGGATATCATGCTAATGGGAATGGATCCATGACTCCCACACCTCGCCGTAAATCATCTGGTAGCCCGAGTGCAGAACTTCTAACACCACGTTCATATTCTGGGCATCAAAACGGATATTTCAAGGAAATGAGAAGGTTGAATACTGCACCTCTGAACTTTGTGGCCATTGCAAAGGAAGATACTATCTCCTTCTCATCTGTTTGTGGTTCGGAGCCAGAATCTCCCCCTCAA
>22821 gi|225436857|ref|XP_002270856.1| PREDICTED: uncharacterizedprotein LOC100245938 [Vitis vinifera] Erica
ATGAAGAAGGGGAAAGGTAGCAAGAACAGTGGTGGCCTTTTGCCCAATTCGTTGAAGATTATATCGTCTTGTATCAAGACTGTGTCGACGAATGCTAGCACCGTCGTCCGCTCCGCCGGCGCTTCCGTCGCCGCTTCTATTTCTGCTTCCCCCGATGATCGTAAAGATCAGGTAACCTGGGCTGGCTTTGATAAACTAGAACTTGGTCCCACGACCTTCAAGCACATTCTTTTACTTGGCTATCAGAATGGTTTCCAAGTCTTTGATCTTCAGGATGCCTCTAACTTCAGTGAATTGGTGTCGAAGCGTGATGGTCCTGTCACATTCCTACAGATGCTGCCAATACCGGCAAAATCCGAGAGTGGTGAAGGATTCAGGTCATCGCATCCTTTACTGTTGGTTGTTGCAGGGGATGAACCCAATAGCTTAAGCCCTGATGAAACTAGGTTCCATTTGGGCAGAGATGGTACTGTGGAGCATCAGTCAGTGAACTATGCCAACTCTCCGACTGCTGTTCGCTTTTACTCTCTCAGGTCGAACAGTTTTGTGCAGGCGATGGTTAGGTGTAGTTCTCGGATAGTAGCTGTCGGACTTGCTACACAAATATGTTGTGTTGATGTTATCACCCTTGAGATCAAGTTCAGTGTCCTCACTTATCCTATGCCTCAAATCGGAGGACAAGGGTCAGTTGGAGTCAATTTTGGATATGGTCCAATGGCATTGGGTCCTAGGTGGTTAGCTTATGCCACTGACAATCCACTTGTATCAAACACAGGTCGCTTAAGCCCAAGAAACCTTACTCCCTCTCCAGGTGTTAGTCCATCAACATCACCTGGCAGTGGAAGTCTGATGGCTCGCTATGCAATGGAATCCAGCAAACATGTGGCTAATGGTATAATCAATCTGGGTGACAAGGGGTACAAAACTCTGACTAGATACTGTCCTGATCTCCTTCCAGAATCTCCAAGTTCTCCAGTATCACCAAGTTCAGGCTGGAAAGTTGGTAGGCTCACGGCTTCTGAAGTGGAGAATGCAGGAATGGTCAGTTGTGAAGGATTTCATATCTCGAGCTGTTATATCACAATTTAGGGCTCATACCAGTCCCATATCCGCGTTATGCTTTGATCCCAGTGGAACCCTTCTGGTTACTGCTTCAGTTCATGGAAATAACATAAACATCTTCCGTATCATACCATCTTGTATGCATGCTTCAGGCAATCAAACCCATGATTGGAGCTCTGCACATGTGCATCTTTACAAGCTGCACCGTGGAATAACAACAGCTATCATTCAAGATATTAGTTTTAGTCATTATAGTCAATGGGTTGCTATTATTTCGAATAAGGGGACTTGCCATATATATGTTATGTCCCCTTTTGGTGGTGATGCTGGCTTTGAAACTCTTAATCCTCATGGCGAAGGTCAATCTCTTTATCCAGTTTTAACTCTACCATGGTGGTCTACTTCATCTTTCAGTATTAATCAGCATGATTCTCCACCGCCCCCGCCTGTTACCCTATCTGTTGTTAGCCGCATAAAAGATACCAACTCCGGGTTGGCGGCAGGAAAAGTTTCTGTTCCATCTGGTGCTGTTGCTGCTGTTTTTCACAACAGCATATCTCGTGGTTTTCAAGACATTCAGCCAAGGGCTAACCCGTTGGAGCATCTGTTGGTTTATACTCCATCAGGTTATGTTGTTCAATATGAACTTCTGCCACTAATTGGAGTAGAACTGAGTGACAATGGTTTAAGAACTCGGTCGAATTCCTACATGCACACCCCAGACGATGAATTAAGGCTGAAGGTTGAACCTGTTCAATGGTGGGATGTGTGCAGACGATCAGATTGGCCAGAGAGAGAAGAATCTATTTCTGGGACTACCCTTGCTAGACAAGAAGTTGCAGAGATGATTGGTAATAGCTATAAAACTAAGCTTCCAGATGTGAATGAGAGTCTTGGGGGAAAACAGTTGGTGAAAGTTGATTCAGTAAAGCCCCATGAGAGATCCCATTGGTACCTATCTAATGTAGAGGTGCAAATTAACTCTGGGAGGTTACCAATATGGCAAAAATCCACATAGCATCAAGTCAAATTGGAATGACAGAGGGCTATGGGGAGGAACATATCCCAATGCTTCATCATTGGGGCTCCATCAGGTCAGAGAGAAGGTCACTGAAGAAACTGTTATTTGTCATTCAAAGCCAGCATCACTAAGCTCCACTGAAAGCTCAGATGGAGGAGGATCATCGAGAAGAATGGAGAACTTTCTTGATTTGGACCAAGTGAATGCTGAGAAGCCTATGACACATATCAGTGATTCTATGAATATGTTCACCCCGGAAAGAAGGGGGAGTACGAACGTTGAATCTGCCCTACTGAGACAGAAGTCGTTGCCTTCTGAACATTCAAAGAACACTTATTCTCTTGCTGATGGCTCGAACAAAAATGGGTTGTCCTCGGAAGAGCACAACGTCCCTTCTGGTGCAACAGTTCCAGACACTTCTGTGATGAAGTCAGATGACTTAATTTTAACTGCTGAACATTTTGATTCGGCTATGAATGTAAATGAAGGGGGTTCTAAACCTTCTAGGCTGCAAAATCTGGTGGAGTTTGAGCCGTTTTTTCAAGAGGGTTATTGCACAGCATTGGATGTCGATGGACGCTGCAGGTTAGCTGAAGAAGTAACTGATGCTGTGGACTGCAGCGAGAAACAGTTTCAGAGAGAAAACCCAGACGATGATGATTTGCTTGGTGGCATGTTTTCCTTCTCCGAGGAAGGT
>22868 gi|225454595|ref|XP_002267912.1| PREDICTED: uncharacterizedprotein LOC100240775 [Vitis vinifera]
AGATCTCCTGAAGTGCTGCTTGGCTACCAATATTCTACTGCGATCGACATGTGGTCCTTTGGGTGCATAGTGGCTGAACTGTTTTTGGGGCTTCCGCTATTCCCTGGAGGATCAGAATTTGATCTTCTAAGGCGGATGATAAAAATACTCGGAGGACAACCCCCTGATTATGTACTGAAGGAGGCCAAAACCACTTGCAAGTTCTTCAAGTTTGTTGGCAATGTCAACCACGAGGAGCCAACGAGCAGACGGAGTGCTTACAAAGCATTAACTGAGGAAGAGTACGAAGCTAGAGAGTCGAAAAAACCATTGGTTGCAAAAGAGTATTTCAAGTATACGAACCTTGAAGCAATTGTCAGAGAATACCCGTACAGGCAAAACTTGTCTGAGGAAGATCTTGTTAAAGAGAGTCGGTTACGATTAGCATTGATCGATTTCTTGAGGGGACTCGTTGAGTTTGACCCAGCAAAACGGTGGTCTCCTTTGCAGGCTTCAAAACACCCTTTTGTGACAGGAGAACTTTTCACGTGCCCTTATAATCCTCCTCCAGAGACCCCTCACGTGCCGGTTTCTCAGAACATTAAAGTGGATCACCACCCTGCTGGAGGCCATTGGTTTGCTGCGGGTCTCTCTCCCAATATTCCAGGAATGACCAGAGTTGCCGTGCATAACAGTCCACATTTTCATGTTGTACCATATGCACATTCGGGTAGTTATGGAAGTTTAGGAAGCCATGGTAGCTATAACGATAATACTGGGCTTGGGAGCAGCTATGGGAGCTATGGAGAGAACAATAATATGCTTGCATATTATTCGCCGGTTGGTCCATCTGGGATGAAGGGTGGAATGCCGATACTTGGAAGTAGTCCTGATGCAAGGCGGAGAATTCAACTCCCACCTGGAAATAGACTTGGCGTCAGTCCATCAGCAGGAAATTTTGTGCCTATGTCCCTTGGCACCAGTCCTTCACAATTTACTCCTCCGACTTCCTATAGTCAGGTTGGTGCTGGTTCTCCTGGACAATATGGTCCAACATCGCCAGTAAGAGGCAGTTGTCATGGATCGCCTTTAGGGCCCTCGGTAAGCCAGTTTAATAGGAGAAAGAGTTGGGGGTATCATGGAAGTGTGCAGTCTCAGGAGAGTTCATCATTTCCTCATTGGCAAGGGCAAGTAACTGATAGTACCAGCTCTGCCCAGGCTGAGGGGAATTCTCCAGTGCATGGTTCTCCGTTGCATCCACAGTCAAACTTGAATGCCTCGAGCTGGAAGCAGCAACGAGGAGGCAGTGGAATCACCGCTGGTTACTCCGCTGCTCATAATTTTCCAGCTTCATTAACACTTCCAAATATGCAATCCTCTCAACCAATTGAAAATGCTCGTGACAATCCCGAGGGTAGTCTCTCACTGCCTGGTCCTGGAGATTGGGATCCCAACTATAGCGAAGAACTTCTTTTGCAAGATGATGGTTCAGATGTTAGCTGCATGGCCACTGAATTCAGCAGAATGCAACTAGATCAAGCTTTGCTTCCCACTGAATCATTGGGTTATGTTAGAAGATCTAACCACATCGCCGGCACGAGTTTTCCATCAACACATAGGCCAAATGGACTGATTCAATTTCAAGGAGAAGTAGGCAGTTCTCAGTCAGGCCATGATATGCATGGTGGGTTTGCCCGCCCCGTGACAAAGTCTTCACATTTAATGCCACATAGTTCTCCAAGCCGATTAGGGCAGCAACCAGTTCAGCGGTTAAATCATGGGAGGTCCACAGCTGGTCGTGGAAGTGAGTGGAATCATACGAAGGTTCAGCCATCTTCTTCGAGCTCAGGGGTTTCTCATTCACCTGGAAACAGCTTATTCAGCAATGGCACGTCATGGGGGCGTAGGGGCAACCATCATTCCGCCAACATTCCACCAACATCACGTGGAAGAAAAGATCATGGAAGGATTTCG
>22886 gi|224136806|ref|XP_002322420.1| predicted protein [Populustrichocarpa]
ATGGTGACGATCAAAGCCGTCAAAGCTCGCCAGATCTTCGACAGCCGTGGGAATCCGACTGTGGAAGTTGACGTTACCCTTGATGATGGCACTCTCGCTAGGGCAGCAGTTCCCAGTGGTGCTTCAACAGGTATATACGAAGCTTTGGAATTGAGAGATGGGGGGTCCGATTACCTCGGAAAAGGTGTTCTGAAGGCTGTGGATAATGTGAACTCAATCATTGGACCTGCATTGATTGGCAAGGACCCAACAGAACAGACCGAAATTGACAACTTCGTGGTACAACAACTTGACGGAACAGTTAACGAATGGGGATGGTGCAAACAAAAGCTTGGTGCAAATGCTATATTGGCTGTTTCGCTTGCTGTATGTAAAGCCGGGGCTAAGGTGAAAAAGATTCCTCTTTACAAGCACATCGCCAATCTCGCTGGGAACAAAAACTTGGTGCTGCCTGTTCCTGCATTCAATGTCATCAATGGGGGTTCACATGCTGGCAACAAATTGGCAATGCAGGAATTTATGATCCTTCCCGTTGGGGCGTCTTGTTTCAAAGAAGCCATGAAGATGGGTGTAGAAGTATATCACCACTTGAAGGCTGTAATTAAGAAAAAATACGGTCAAGATGCCACTAATGTTGGTGATGAAGGTGGCTTTGCTCCCAATATTCAGGAAAACAAAGAGGGGCTTGAACTGCTGAAGACAGCTATAGCAAAAGCTGGATATACTGGCAAAGTTGTAATTGGAATGGATGTTGCTGCCTCGGAGTTCTATGATCTCAAGGATAAGACATATGATTTGAACTTCAAGGAAGAGAACAATGACGGATCACAAAAGATAACGGGAGACAGTTTGAAGAATGTATACAAGTCATTTGTGGCTGACTACCCAATTGTATCGATTGAGGACCCATTTGATCAGGATGACTGGGAACACTATGCCAAGATGACCAATGAAGTTGGTGAGCAAGTGCAAATTGTTGGTGACGATCTACTTGTCACAAACCCCAAGCGTGTAGGCAAAGCAATCAAGGAGAAGAGCTGCAATGCCCTCCTTTTGAAGGTTAATCAAATTGGTTCTGTTACTGAAAGCATTGAAGCTGTAAAAATGGCAAAACATGCTGGTTGGGGTGTTATGGCAAGCCACCGAAGTGGTGAGACCGAGGATACTTTTATTGCAGACCTGTCAGTTGGTTTGGCTACGGGTCAGATCAAGACTGGAGCTCCTTGCAGATCAGAAAGACTTGCTAAATACAATCAGCTTCTTAGGATCGAAGAAGAATTGGGATCCGCAGCAATCTATGCAGGAGCAAAATACCGCGCGCCTGTGGAGCCATAC
>22969 gi|359478615|ref|XP_002280607.2| PREDICTED: uncharacterizedprotein LOC100262120 [Vitis vinifera] Erica
ATGTCAGGCGGGGACATGACGAAGGTGAAGATGGATGTTATGAGACCGTGGATTGCGACCAGGGTGACCGAGCTCCTTGGATTCGAAGACGAAGTTCTTATCAACTTCATCTATGGTCTTCTAGATGGGAAGGTAGTTAATGGAAAGGAGATTCAGATTTCTCTGACCGGATTCATGGAGAAAAATACTGGTAAGTTTATGAAAGAGCTTTGGATTCTTCTTCTCAGTGCCCAAAAGAATGCGAGCGGTGTCCCTCAACAGTTTCTTGATGCTAAAGAAGAGGAGACTAGGAAGAAGAAGGCTGAGACTGATAGGATATCTAGTGAAATTCAAAAGAAGAAAGAGAGAGAGGGTAGAGAACTTGAGCAAGAGAAAATGAAGAAGATGGACGGCGAGGTTGACATCTCGAGATCTAATAATGTTGAGCACGAGCTTAGGACTTCCAGTGCTCATTCCCTAGAGGAGAAGGGGACTGGTGAAAGGAATGGCTCAAGACGAAGGAGCCAAATAGACGTTCGAGAAGAGAGACGCAAGTCGAGAAGTATATCTGAATCTCCTCATACCAGAAGCCGCTCAATTTCTTCTGAAAGGTTGAACCGCTCTCCTCCAAGACGGTCTGTTACACCTCCTTCAAGACGTAGGCCATTTCATTCTAGGAGAAGATCCACATCACGCCCACGTCTTCGATCGCCCTCACCTATGCGCCGTAGATTGCGTTCTCCTCCAAGGCGCAGGTCCAGGTCTCCAATTCGACTTAGGTCGCGATCACCTGTACGACGTAGATCCAGGTCTCCCGTACGATACAGATCACGGTCACCCATTCGACGTGGATCTCCATCTCCTGTTCGTCGGAGATCACGATCTCCAGTGCGGCGTAGATCACCCTATACTGTGCGACGCAGATCACCATCTCCTGTGAGACGGCGGTACCGAAGATCTCCATCTACTCCCCGACGCAGGTCTCCATCACCAAGGCTGCGGAGATCCCCAATTCCCAGCCGCAGGAGATTGCCAACTCCTTCCAGACACAGGTCTCCTTCACCTGAACAGTGGAGTTCTCCATCTCCAGCACGCCGCTTGTTGCCTTCACCAGGCAGAAGGAAATCACCAAAGCGCCAGAGGAGGTCACCTGTGCAATCTCCTCGGGAAAGAAACAGGACGTTTGAGAAGCTCTCTCCTATCCGACATGCTCGCACAAGAGACAATGCTGAAAGCTCTGCTGAGATTCGTAAGGGGATAGATTCTGGTGTGCTTCGCACCCCGATTTCTTTGAGATCACCACAGAGAGATCCACAGGATCGGGATGACACCCGTAAGATACCACACTCCTCATCGCCTTCACCAGATAGGTCTCAATCTCATTCAGGACCTCCACCAGGCTCTAGGAGAAGAAGTCCTAGTGAAGATAGGAGGTCATTCAGCCCATATGTGAGCCCCGTGAAGCAAACAAAGGAACAAAAACTCCGAGATATCAGTGCAAGCCCTCCGGCTAAACCAAGAGATCAAAAACCTCGTCTTGGCAATCCGGTGACTAGAGGGGAGAAAGAAGAAGCCTATGCCAGGGGCAGTGGTGATCAGAAGCTGAAATCTTCAGAAAAAAGATCTGCACACCCATCGACAGTTGATGACCGTAAAGCTTCACGTGAGAGGGTTCCTTACAAGGATGATGATACCTCTGAATGGGTTGGTGGTCGTCATTCTATTGAAATTCGGAGCCACCCTGATGGCTTGGAATTAAGAAAGAAAGACCAGGAAATAAGAAGTGCGAAAACATCTAGAAGTCTAACTCATCCTGAAGTTGCTGTGCAACAAAAGTTGCCGTCAATTAAGGAAGACATTTCATTGAGTAAGAGGCATGGGCTATCATCTTCTGAAGACGTTACCAAAAATGATAAGAAGGATGACTCTCAGTCTGATGATGTCAAGGGCGGTAAGGTACTTCAATCTTCATTGAAGTCAGAAAAAGGCAATGAGGATGAAAGAAGTGGTTCCCTAAGTTCTGGCTCTCTGAAGAGAGATAAGCACCATCATGAAGTTCGTGAAAAAAGAAAACATAAAAGGTCTGAAAGGAAAGAAATGGCATCAGATGACAGTGATGATTCTAAAATAGAGGGTAGGAAGGATGCCAAGAGAAGAAGGAAGGAGGAGAAGAGATTGAGAAAGGAAGAGCGGCGTCGACGGAAGGAGGAGAGGCATCGTAGAAGGGAAGAGCGACGACGTGCAGAGAAGTTGAAAGAAAAGTCAATTGACGCAGTTTCTCCACCCTCGGACTATGAGAAAACCAATGGTGGTAATGCTTCTGATAGTGCACGCATTGTGAGGATGGAGTCTGGCGCAAGCGATGCTGAAGTAACAGAGACTGATCAGAAAAGGCTTGAGATTGAGTTACGGGAGAAGGCTCTTGAATCGCTGAGAGCAAAAAGGGGTGTTGGGCAT
>22981 gi|359491239|ref|XP_003634247.1| PREDICTED: uncharacterizedprotein LOC100853506 [Vitis vinifera] Erica
GATGAGTCCCCCGTGTATTCACAGTACTCCTCATGCGGCGAATCGGATTTTGAGAGGTACTGCAGTGCCAATTCTGTCATGGGGACTCCTAGTTTGTGTAGCTCTGCTGGAGATGTTGGTAGTTTAGGGGATTTTAGCCTGGGAGGAGCTTGTTTTTCTAGAAGAATTGGAGATAGGAAGTTATTTTCCCCTAGTGGATCGGGCTGTTTATCCGATTGTAGAGTTGGGCTGTGGGAAGGAAATAACATTCCGGATGTGAAAAGCAGTGTAGAAGGACGAGGTTTTGGGGGGGTGAGTGATGGGTTGAATTCGGACAGGAATTTGAGTGAGGAGAATGATTCACAATTGCCAGAAGTTGTGGACTTCAATACGGTGTTGGATGAGGAGCTTTCTATAGATGATAATGGCGGCGGCGGCGTTTTCCATTGGAGAGACCAGAGTGCATCAGAAGTGATGCGAAATGCTGATCAGCACACTAGTAGCACAGAGTCCATTGAGGAAAATGCGTTTTTAGGTTTGGGTGTTAATAGTGATGGTCATTCGCCAAATAGGTTTGAGTTGGAAACCCACCAAGAGGTGATTAATGAACCGGTGAGCAGTTGTTTGGATCAGTTATATCCGGATTCTGCTGTGGAATTTGATGTTAGGGAAGGTGAAAGGTGTTCCGATGAAAATGATAATGATTCATCCAGATTTGAGCATTCTGAAGGTGAAGATTCAATGTTCGGCTATGGTACCGATGATGAACAGAAGATAAATCTCTTGCATCAGAGGAATATGCAATACCATGAAGAAGGAAAAGTTGAGAAAGAAAACTCGTTGCTTATGGGCACATCTATAGCATTTGGTTCCAATGATTGGGAGGACTTTGAGCTAGAAACAAGCGAATCTGATATTAAGTCGACAATGTTGGAGAAGATAGAACCAAACACTGAAACTGAAATAAACGTTCTGAGTTCAGTTTCTCGTACTGAGACAGGCTTTTCTGGCTTGGATCCATATAAAGAAGAGTTGACCAGTGTTTCTGTTCCTACCTGTCAAGATCAAAGTGCACGGGGACCAGAAGGGTGCACTACAAATGGTTCTTTGACCCCAATTCACTTTCTGGATTTTTGCAATACAGAGCAAGGAAACAGCGCAGAAGATGTTCTTGTTCCCAACAACCAAGTTGGAGATCTTGACGAATCAGTAGAGTGGCTTAAAACCTGTACTGGTATCGATAAACTAAAAAGGCAGCAGGATATACTAACACAAGATGCACCGTTAAAGGAAGGTTCAAACTTAAGAGGTGGTAATTTGGAAAAGGCCATTCCACTTTTAAGTACTCAGAAATTTGACAAAGGCAACGGCAGTCAAGTTTTAGAAATTCACGAGTCAGAGCAATCAACTTCACATTTGGACCCTCTTTTTGATATTAGAGCTAGCCAACTTGCTTCGGCATCAACTGAAACACTTGATGATCAAAGAGTTGGTTTTCCTAGAGAATCACTTGCACCGCTTGGAATGGATGAGAATGATATAAAGAGACAACTAAACGATTCTTATGCTCTATTCAATCGATTTGAAGTCCGTCCTAAACCAGTTAAGACAGAGAATCAGGAGTTAAATGAATTCTATGACGAATTTGTCCATGAAATGGAAGAAATATTATTGGACTCTACCGAGTCTCCAGGAGCTAGGTTCACCCATGATGATAAAGTGAATCGCTCCTACTTGTCTCTGCCTTTAAGAGATGGTGGATCAACTGCCTCTACTTCTGGTAATGATGATGCCTACTCTCTAATCCAGCGCCCTATGACAATTAATGGTGTTGAAGTAGTTGGTGCAAAGCAGAAGAAGGGAGATGTCTCATTTGGTGAAAGACTGGTTGGAGTGAAGGAATACACTGTTTACACAATAAGAGTGTGGAGTGGAACAGACCATTGGGAGGTTGAACGACGGTACCGTGATTTTTGCACACTCTACCGGCAGTTGAAAACAGTATATGAAAATCAAGGCTGGATTCTCCCTTCTCCCTGGGCTGCTGTCGAGCGGGAATCCAGAAAGATTTTTGGTAATGTCTCTCCTGATGTTGTTTCGGAGAGAAGTGCTCTCATTCAAGAGTGTTTACGATCTATTCTCCACTCTAGGTTTTCATCCAGCTTTCCAAGTGCTCTAATTTGGTTCTTTGCCCCACCCGAAGTTGTGCCTAGTTCTCCTGCATCTAATACATTTAACCCCGCGTCTCCCTTTTCTGCTAGAGGCAGGAACACAGACAACATGGTGACGCTTGGGAAGACTATATCACTTATCGTTGAAATCCGACTGCACAAATCTACAAAACAGATTCTAGAAGCACAACACTATACTTGTGCAGGATGCCACAAGCATTTTGATGACGGGAAAACCCGGATGCTGGAATTCGTACAGACACTTGGGTGGGGGAAGCCTCGTCTTTGTGAATACACCGGTCAGTTGTTTTGCTCTGTGTGCCATACAAATGAAACTGCTGTCTTACCAGCAAGAGTTTTGCATCACTGGGATTTTACTCACTATCCAGTTTCTCAGTTGGCTAAATCATATCTCGATTCCATTCCTATGCTTTGTGTCAGTGCGGTTAATCCTATTCTATTCTTGAAAGTCCCTGCGTTGGTACAAGTTACGGGAGTCAGAAAAAGAATAGGAGCCATGCTTCCATATGTTCGTTGCCCATTCCGTATGTCCATTTATAAAGGACTTGCCTCTCGGAGATACCTTCTTGAGAGCAATGAATTTTTTGCACTTAGAGACCTCATTGATCTTTCAAAAGGAGTATTTTCAGTGCTACCTGTGATGGTAGATACTATATCAAGGAAAATCTTGGAACACATAACAGAGCAATGCCTCGTGTGCTGTGATGTGGGTGTACCTTGCAATGCACGACAAGCCTGTGATGACCCTTCTTCTCTCATTTTCCCCTTCCAGGAAGGAGAAGTTGAACGGTGTAGATCTTGTAAATCGGTTTTCCACAACTGCTGCTTCAAGAAGATCACAAGCTGTCCCTGTGGACATCGTCTTAAGGAGGATTTGGAAAAGGGAGGCTCAACAAGTTCAAGCCATAGAATCGGTAACGAGTCGAGTAGCGCTTTGGACTTGTTTGGGAGGAAATCAGATTCCAAGTCTACTGTGGGATTTCTCTCCGGACTCTTTACGAAGGCAAAGCAGGAAAAGTTATGGGGACCTAAAGACACTGATACCGTTATCTTGATGGGTTCTTTGCCAAGCACCTCCGTT
>22985 gi|255582460|ref|XP_002532017.1| hypothetical proteinRCOM_0760530 [Ricinus communis] Erica
ATGCAATCTCGAAGGAATAAAGACCCAACGATCCTACCTGACCATAAAATGAAGTTAAGCGATTGTGGAATCGAGTTGGATCATGCCCATAACCCGTATGACATGCCTGGTCGGGATTTTGATGGGAGAAGTTTGAGCCCTAGGAATGTGGAGGGATCTAGGCGACTGTTGGGTGTGGATGGAAGGAATAGTTCATTGGAAAGGAGAGGTTTTGGCCGTGGTTTTGATGGTGGTGATGGTGGTAGAGGCGAGCGAGTAAGGTCAAGGTCTCCCCCATTCGGGCTAATGCGAGAGAGGAGGGGCTATGATGATGAGGTTTATCCGCATAGGGATTTTCCGAATGCGGAATTGAGGCAGAGGTTTGAATTTGTGGATCGTATTGATCTGGATGCGGATGTGAACACTAGGTTGAAGCATGATCGTGGGCATGAAGCTCGGCTAAGAAGGGAGGAGGACTTTGGTGGTACTAGTAGATTGGCAGGTCGGAAATTGTTGGCATCAGAAGAAAAGTTTAAACTGCGTCACGATTTGGGAACCACGTCAAGATATGCAGAAGGTGGTGGAGGTTTCTCATCATCCTTGGCGAATACGTATACAGGCCAGTTCAAGGATGAAAGGGCTCGGTATCCAGACCCACTAGTGGATAAAGTCCCGGTTATGGAATCATTCAGGGAAAGAGAAAAACCAATGTTTTATTCAAGGGACGTTAAGTATCCTGATGTGCCAATGTCTCAGCCAACAGACCATATGGGCTTATCATCTGGAATATCTAGGGCCTATTTTCAGGGGTCATACCGAGATGATCTGCCTTTAGTGACTGATTCGAGGAAGTCTGCTAAATTCACAGAACCTTTTGGAATCAGTAGCTACGTTCAAAGGTCCAGTTTAGAATCTGGAAGAGACCGTCCATTGGAAAATGAGGATTTTCCACGCTATTGGCAGGACAAATTGAGTCTGACTAGAGCTGAGCGTCAGGATTATTTGAATCCTCGGACTCGGGAAGGAGATAGTGACATTTATGGCCCCACATCTGATAATTTATATAGAAGGATGGGTACACATGAGCGACTGGACTATGATCATGAAGATTGGTCAAGGCCAGTTACGAGGGACCCTGTTCATGATGGGCTTGATGATCGTGAATATACTTCAAGGCTTGAGAAGGATAGAATTTTTCTGGATCACCCTTCTATTCAAAAGCAGAAAGTTCCTGATTACCTTGATGTGGGTGCATCAAAAGGTCAGGAGTATTTTGATTATAGAAGTGCTCATGTTGAATATGGGAGGGTCTCTCGAGAAAGGGAAATGCCACATTTGGGTGTCTCAAAGGATCACAAAATCTCACACTTGAGATCGAATTTCGGTTTTGGAAGAGATGTAGGTTCCACATCTCACGGTGAAAGAACGAGGAATTTACCCAAGTTTGAATATGATGAGTCATATGAAATTGAAGCAGAGGGGCATGAAATCTATGACTCATCTGACTGGGCACGTAGGAGAAAGTACAATCCAGATGCAGAAATGAGTGGGCATAATTCCAGAGGAATTATCTTAGATAAACGGTACAGTAATAATAGAGAACAATATATTGATGACAGAAATGAGGAGTGGAGTGGTCAAGATTCAAGTACTAAATTTTTTTCCAGAAGTGGAGGCTATGACAATAAACGATATCCGAGGGAAGAAAGGGAGTTTTTTGCGGAAGATCACCCTGGATATTCTGAATCTGAGGAGTGGTTACCATCTGACGACTGTATGGAACACGTGCAAGCATATTCAGTCAAACCACATAAATCTGGCACTAAACATTCAAAGGGTCATCTTAGACACGGCCAACAAAGCTCGCATATTTCATCTCGTTTAGACAGAAGACATGTTCTTCCAAAACGGCGCAGTGTTTGGATTAGAGGCCAGGATGATAACCAAGTGGATAAGCATGAAAATGAAGTTCATCAATCTGACAATTGGATGAGTTCTTCAAAACCTGAGCCACATGAAAAGTCCGAGGAACTTAAGCAATCAGTCCAAAAGGCTTTCCTGATTTTCAGTAGAAAGTTGAATGAGAACTCTGGTGTTCGCAAAAGATACAAGGAGCAAGGAAGAGCTGGTAGCTTGTTCTGCATCGTGTGTGGGAGAAGTGTATCAAAAGAGTTCATGGATACTCAGCGATTGGCTACACACGCGTTCATGTCTCACAAGTTCAGGTTGAGAGCAGAGCACCTGGGTCTTCACAAAGCAATTTGTGTTCTGTTAGGGTGGAAAAGTGAGGTGGCCCCTGATGTTAGCACATGGGTTCCGGAGCATATTCCTTATAAAGAAGCCATGGCTCAGAAGGAGGACATCATTCTCTGGCCACCGGTCGTCATCATTCATAACAGTTCTATGGAAGAAAATATAGTGGATGAGCAGAAAGTTGTAAGTTTAGAGGCAGTTGGAGATTTTCTTAGAGGTAAAGGTTTTAGTGGGGGAAAATTCAAGACGTGCCTTGGGAAGCCAGGAAACCATAGTGTCATTGTGGTAAGGTTCTTGGGTACGTTTTTTGGTTTGCAAGATGCAGAGAGGCTTCACAAATATTTTGTCGACAACAAGCGTGGAAGAGATTTTGGGCGAGGGGGCCACAGTTCCAGCAAGGGCAAAAGCAGCAGCAGTAATGAGGTAGCTGGGAAAAAGAATGTGGAGCTCGTGCTTTACGGATACATGGGGATTTCTGAGGACTTGGATAAAGTCGATATAGATACAAAGAGAAAGTGTTGGATAAAGAGCAAGAAGGAGATCCACGATCTTGAAAATGCTCCTGTTAAACCCGAT
>22988 gi|225454545|ref|XP_002262619.1| PREDICTED: ABC transporter Gfamily member 11 [Vitis vinifera]
GGGGTGGTTGTAGGTGGTCTGAGTCCTCTGAGTGAAACCTTGTGGAAGGACACTATCAATAATAGTTATAGTCATGGGGGATTGACGATAGGAGATGTATCTGCTAGGCTTACATGGAAGGATCTAACGGTGATGGTGACACTAAGCAATGGAGAAACCCAAAATGTTTTGCAAGATCTAACTGGTTATGCAGAGCCTGGTTCTTTCACAGCACTCATGGGTCCCTCTGGCTCCGGTAAATCCACGCTTCTTGATGCTCTCTCCAGTCGCCTCGCTGCCAATGCCTTCCTCTCCGGTACTATTCTCCTCAATGGCCGTAAAACCAAGCTCTCCTTCGGCACTGCTGCATATGTGACACAAGATGACAACTTGATCGGTACCCTAACTGTTCGGGAAACAATATGGTATTCGGCTCAACTACGTCTCCCTGACAAACTTTCGAGGTCAGACAAGCGGGCATTGGTTGAGAGTACCATAATGGAAATGGGTCTTCAGGATTGTGCTGATACTGTCATTGGGAATTGGCATTTGCGTGGCATCAGCGGTGGAGAAAAGAGGAGGGTCAGCATCGCCCTTGAAATCCTCATGCGGCCCAGACTCCTCTTCCTAGATGAGCCTACTTCCGGACTTGATAGTGCATCGGCATTCTTCGTAACTCAGACCTTGCGTGGTCTCTCTAGAGACGGGAGGACTGTCATAGCTTCCATCCATCAGCCAAGCAGTGATGTTTTTGAGCTTTTTGATCGCCTCTACTTGCTCTCTGGTGGCAAGACTGTTTACTTTGGTCAGGCTTCTGAAGCTTACGAGTTCTTTGCACAAGCTGGCTTTCCCTGCCCTCCTTTGAGGAACCCATCTGATCATTTTCTTAGGTGCATCAACTCTGACTTCGACAAAGTTAAGGTTACACTGAAAGGATCAATGAAACTGCGGTTTGAGTTGAGTGATGATCCTCTGGAGAAGATAACAACGGCTGAAGCAATTCGAACTCTTACTGACTTTTATCGTACTTCTCAGTACTGTTACTCAACAAAGGAGAAAGTCAATGAGATATCTAAAGTCAAGGGAACTGTGCTTGATTCAGGAGGCAGTCAAGCTAGTTTCTTGATGCAAGCCTTTACTTTAACAAAGCGTTCGTTCATCAACATGTCAAGGGACTTCGGGTATTACTGGCTGAGGCTTGTAATCTACATTGTGGTCACTATCTGCATCGGAACCATCTATTTGGATGTGGGGACAAGCTATAATTCTATCTTGGCTAGAGGTGCTTGTGCTTCCTTCGTCTTTGGTTTTGTCACTTTCATGTCTATTGGTGGGTTCCCTTCCTTTGTAGAAGACATGAAGGTATTTCAAAGAGAGAGGTTGAATGGCCACTATGGTGTTACTGCATTTGTGATAAGTAACACGATATCTGCAATGCCATTTCTTATCATAATCACGTTCATCTCCGGAACTATTTGCTACTTCATGGTCCGTCTCCACCCGGGCTTTGAACACTATCTCTTCTTTGTATTGTGCCTTTATGCAAGTGTAACTGTTGTTGAAAGCTTGATGATGGCCATTGCTAGCATCGTCCCCAACTTCCTCATGGGTATCATAATAGGTGCTGGAATACAGGGAATATTCATGTTAGTCTCTGGGTACTTCAGACTTCCAAATGACATACCAAAGCCTGTGTGGCGTTACCCAATGTCGTACATCAGTTTCCACTTCTGGGCTTTACAGGGGCAATACCAGAATGACCTCAAGGGGTTGGTTTTTGACAACGAACCTCCAAGTCTAATAAAAATCCCGGGCGAATACATACTGGAGAATGTGTTCCAGATTGATGTAAACCGATCAAAGTGGATTGATCTGAGTGTAATCTTCAGCATGATAGTAATCTACCGGATCATTTTCTTCATCGTGATCAAAATTAGTGAGGATGTTACCCCTTGGATCAGAGGTTACATAGCCAGGAGAAGAATGCAACAGAAGCACATGAATGGAAATCAGACCACTACAGTTGCAGTTGCTCCCTATAATCTCACCCATTCTCCTTCTTTGAGGACCTACGTC
>22990 gi|357453897|ref|XP_003597229.1|4-hydroxy-3-methylbut-2-en-1-yl diphosphate synthase [Medicagotruncatula]
GTTAAGTTTGGCCGATCCAAGGTCTTAGTGATCAGAAACTCAAGTTCTGGCTCTGATGTTGCCGAACTTCAGGCTGCTTCAGAGGGGAGCCCTTTATTAGTTCCTAGGCAGAAGTATTGCGAATCCATTCATAAAACTGTCAGGAGGAAGACCCACACTGTTATGGTTGGGAATGTGGCTATTGGAAGCGAGCATCCTATAAGAGTTCAAACGATGACGACAACCGACACTAAGGATGTTGGTGCAACAGTTGAACAGGTGATGAGAATAGCTGACATGGGAGCAGATCTTGTCCGGATAACGGTGCAAGGGAAGAGAGAAGTAGATGCATGTTACGAAATTAAAAACACCCTTGTTCAAAAGAATTATACAATACCACTGGTGGCAGACATTCACTTTGCCCCCTCTGTTGCAATGCGAGTTGCTGAATGCTTTGACAAAATTCGTGTTAATCCTGGAAACTTTGCTGATAGGCGAGCTCAGTTTGAAACACTGGAGTATACGGAAGATGACTACCAAAAGGAACTTGAGCATATTGAGCAGGTATTTTCTCCATTGGTTGAGAAATGCAAGAAATACGGTAGAGCGATGCGCATTGGAACCAATCATGGGAGCCTTTCAGATCGTATAATGAGCTACTATGGGGATTCTCCTAGGGGCATGGTGGAGTCTGCCTTTGAATTTGCAAGAATTTGCCGGAAGTTGGACTACCATAATTTCCTCTTTTCTATGAAAGCAAGCAATCCCGTTGTCATGGTCCAGGCGTACCGCTTGCTTGTTGCTGAAATGAATGTTCAAGGATGGGATTATCCATTACATCTGGGAGTAACTGAAGCTGGTGAAGGTGAGGATGGACGAATGAAATCTGCAATTGGCATTGGAACCCTTCTTCAGGATGGTTTGGGTGATACAATCAGGGTCTCCCTTACGGAACCTCCTGAAGAGGAAATAGATCCCTGTCGAAGGCTGGCTAACCTTGGCATGAGAGCAACTGAACTTCAGCGGGGGGTGGCTCCATTTGAAGAGAAGCACAGGCATTACTTTGATTTCCAACGCAGAACTGGTCAATTGCCCATCCAAAAAGAGGGTGAAGAGGTGGATTATAGAGGCGTGCTGCACCGTGATGGCTCTGTTCTCATGTCTGTTTCACTGGATCAGTTGAAGACACCAGAACTCCTTTACAAATCGCTAGCAGCTAAGCTTGTTGTTGGCATGCCATTCAAGGATCTGGCAACTGTGGACTCGATCTTATTGAGAGAGCTTCCCCCAGCAGATGACAGTGATGCTCGGCTGGCACTCAAGAGGTTGACAGACATTAGTATGGGAGTTATAACTCCTTTGTCAGAGCAACTAACAAAGCCATTACCCAATGCCATGGTCTTGGTAAATCTAAATGAATTATCAAGTGGTGCTTACAAGCTTTTGCCAGAAGGCACACGCTTGGCTGTGTCTGTTCGTGGAGATGAACCTTATGAAGATCTGGAAATCCTTAAAAATGTCGATGCCACAATGCTTTTCCATGATCTACCATATACAGAGGACAAAATCAGCAGAGTACATGCATCCAGAAGGTTATTTGAGTTTCTTTCAGAGAATGCTCTGGACTTCCCTGTAATTCACCATATACAGTTCCCCAACAGCACTCACAGGGATGATTTAGTCATTGGTGCTGGCAGCAATGCGGGAGCCCTTTTAGTTGATGGTCTTGGAGATGGCATTTTATTAGAAGCCCCAGATCAGGACTTTGATTTTCTTAGAAATACGTCCTTTAATTTGCTACAGGGTTGCAGAATGCGGAATACAAAGACGGAATATGTCTCCTGCCCATCCTGCGGTAGGACGCTTTTTGACCTTCAAGAGATAAGCGCAGAAATTAGAGAGAAAACATCACATTTGCCTGGTGTTTCTATTGCCATCATGGGTTGCATAGTAAATGGACCCGGGGAGATGGCTGATGCAGATTTTGGATACGTTGGTGGTGCTCCAGGAAAGATTGACCTTTACGTTGGGAAGACAGTGGTAAAGCGTGCAATTGAGATGGAGCGTGCCACTGATGCCTTGATCCAGCTTATTAAAGATCATGGCCGTTGGGTGGACCCTCCCACAGAAGAA
>23011 gi|359495890|ref|XP_002265684.2| PREDICTED: uncharacterizedprotein LOC100263480 [Vitis vinifera] Erica
GAGATATCTGGAGGGAAGGAGGCACCTCATGCTTCTGGAGTTTCCACTGACGTTGAAGGTGAAGGGTGTTTCACGAAACATCACTTGGAGGAAAATAAAACAACGGAACCTGCTTCAAGTGTAGAGATTCAGGCGGACATTAACAAACGTACTGATCAAGAAGTGGACGTGATTTTAGGTGATGGTAAAATAGATAATATAGCTGGGTCTGAGAAATTTGAAGTACCTGCACCGGAAAAGCTGCTATCTGTCCCGGAAGGGTTTGCTGATCTACAGGATAATTTCATGGAGTCCACACCTGACGGAGCACACTTGTTGTCTGGTGGTGGTGATGATGCTGGGATCAACATAAATTCCCAAAAAAAGCGCAGTTTCACCGAAAGTACTCTGACTGTGCAGAGCCTAGATTCAGTTGAATCTTTGGCGGGTGCCCGATCTAAAAGAACCAAGGAATATATCCCTGATGACGACGATTTATTGGCCTCCATTCTAGTTGGAAGAAGATCTTCAGTTCTGAAAATTATGCCCACACCTACTCCTCAACCGCAGGTAACACGAATGAAACGCCAGCAGTCTGCACCCCGGGTTTCTGCTTCAAAGAGGAAGATTCTTATGGACGATGCTATGATTTTGCATGGCGATGTTATACGGCAACAGTTGACTAGTACTGAGGACATACGTCGCACACGAAAGAAAGCTCCTTGCACCCGTCCTGAAATTTGGATGATTCAGAAAGAGTTCTTGGAAGATGAAATATTCAGCGAACCTATATTCCAGGTTTTTGTGGAGGATTGGCTTTGTTGCACAATCAGAAATATGATCTGAGTGAAATTGAAGTATACCAAAATGATGCACATAATCCTTTTCTCAAAGCTGCAACAAACGAACACGTGGCTGTACTAGATGTAACTAATAATCCCTTTGAAGAGACAGCTGATATGGGGTTCTCAGTGGGGCAGAACATCCACAGCGATACTGGAATGGAAGGGACCAATGAGTGTCTTGTAGGCGGGATTCATGTGCAAGCAGCGTGTCCCGAGACTCAACAGGCTGAAGACCACGTCTTACGATTGCAGGGTTATGACACATCATTGCAGATGGAGGGTACTTGTGATGTTCCAGTTCCTGATGCTGTAAATCCGAGCATTAATTTTGTATATGAGTCAGCTTCCTCTCCCAATTTTGGTTTTGGTGATGAAAATAACATTTCTGCCGATTCTGCTCTTCAATCAGCTTTTCTTGACAAGGCAAAGGAAAATAATGACTCTGCTGTCATTGGAACAGCAGAGCCGAGAGTGAGGGATGAATCATTGGATGGAACTGAAGTTGGTTTAGGAAGTAGCGTCGACATGCAGACTGCTTGTGGAGCAAATTCTCTTTTAACTTCTGCGGAGACTGATTTGCCCATTGACCAGGTGACTGCAACTATTGGCACTGTTGAGGAAGTCAGTCAAAACAAGGATAGAAGTCTTCTAAATGAAGATGGGGTTCTTGATCCAGAGTTGGGTTACGCCATGGGCAAGAACCTGACCTCTTATAGTTCTAATGAAGAACTAAAACTTGCTTCTTCATATTCGGTGGAACTCAATGTAGATGTGAATAATATCTCCTCAAATGACGGTGAATATCCTGGGCCTCCTCCTGGCTATTGGGAAGCTGATCCACACCGCACAATGGAAGCAGATATTTCTGTTGCAGCCCATACTGCCACTGTTGATTGCAGCGATATGGAATATGCAGTAGATTGGCATGATACAGGGTTTCTAAATGCTGATGATGAGGACTACGCTGAGGACGAAGAGTGTATGCCAAGTGCAGAGCAAACCAGCTTCCTGGAGAACAGCGGATGGTCTTCCCGCAGCAGGGCGGTTGCCAAGTACCTTCAACTCTTGTTTGAGAAGGAAGCAGAGCATGGAAGGAAGGTTCTTCCCATGGACAACCTGTTGGTAGGAAAAACTCGTAAGGAGGCATCGAGGATGTTTTTTGAAGCATT
>23023 gi|225439223|ref|XP_002276438.1| PREDICTED:5-methyltetrahydropteroyltriglutamate--homocysteinemethyltransferase [Vitis vinifera]
ATGGCCTCCCACATTGTTGGATACCCTCGCATGGGCCCGAAGAGAGAACTTAAGTTTGCATTAGAATCTTTCTGGGATGGGAAAAGCAGTGCTGAGGATTTGAAAAAGGTGGCGGCCGATTTGAGGTCGTCCATCTGGAAGCAGATGAAAGATGCTGGCATCAAGTATATTCCCAGCAATACATTCTCCTACTACGATCAAGTTCTTGACACAACCGCAATGATCGGCGCGGTCCCCCCTAGGTACGGATGGAATGGCGGTGAGATAGAGTTCGGCACTTACTTCTCAATGGCTAGAGGAAACGCCACCGTACCGGCTATGGAGATGACCAAGTGGTTTGACACCAACTACCATTTCATTGTTCCTGAGTTGGGACCTGATGTTAAGTTCTCTTATGCTTCTCACAAGGCGGTTGAAGAGTACAAGGAAGCCAAGGCGCTTGGAGTAGACACCGTTCCCGTCCTTGTTGGTCCTGTTTCCTACCTATTGCTCTCAAAACCTGCTAAGGGTGTTGAGAAATCATTCTCTCTTCTCTCCCTCCTAAACAAAATCCTCCCAATCTACAAGGAAGTCATTGCCGAGTTAAAGGCAGCTGGTGCATCGTGGATACAGATTGATGAGCCCACCCTTGTAAAGGATCTTGAATCTCACCAGTTGCAAGCATTCACTAGTGCCTACTCTGCGCTAGAATCATCTCTATCAGGCCTGAATGTTATCATTGAGACTTACTTTGCTGACGTTCCGGCTGCGGCATTTACAACCCTCACTGGCCTGAAGGGCGTGACTGGCTTTGGTTTTGATCTGGTTCGTGGAACAAAGACTCTTGATTTGATCAAGGGCGGATTCCCATCTGGCAAATACCTATTTGCTGGCGTGGTTGACGGAAGAAACATATGGGCCAATGACCTTGCTTCATCTCTCAGCGTCCTACAGTCCCTTGAGGGCATTGTGGGTAAAGACAAGCTTGTGGTTTCCACCTCCTGCTCGCTTCTCCACACTGCTGTTGACCTAGTTAATGAGCCTAAGCTGGACAAAGAATTGAAATCGTGGCTGGCATTTGCTGCTCAAAAAGTCGTTGAAGTGAATGCGTTGGCGAAGGCATTGGCCGGTCACAAGGAGGAGGCATTCTTCTCTGCTAATGCTGCAGCTCAGGCGTCAAGGAAGTCCTCCCCCAGGGTTACCAATGAGGCTGTTCAAAAAGCTGCTGCTGCTTTGAAAGGTTCTGACCACCGTCGTGCAACAAATGTCAGTGCCAGACTAGATGTTCAGCAGAAGAAGCTTAACCTTCCAGTTCTGCCAACCACCACCATTGGCTCTTTCCCTCAAACAATGGAACTCAGAAGAGTTCGCCGTGAATACAAGGCGAAAAAGGTCTCTGAGGAAGAATACGTTAAGGCTATTAAGGAGGAAATCAACAAAGTTGTCAAGCTCCAGGAAGAGCTTGATATTGATGTCTTGGTTCATGGAGAGCCCGAAAGGAACGATATGGTTGAGTACTTTGGAGAGCAGCTGTCTGGATTTGCCTTCTCTGCCAATGGGTGGGTGCAATCCTACGGATCTCGTTGTGTGAAGCCTCCAATCATTTACGGTGATGTGAGCCGCCCCAAGCCTATGACGGTTTTCTGGTCCTCTATGGCTCAGTCCATGACTGCTCGCCCAATGAAGGGAATGCTTACAGGCCCCGTGACCATCCTCAATTGGTCGTTTGTCAGAAATGACCAGCCCAGATTTGAGACTTGCTATCAGATTGCCTTGGCTATCAAGGAGGAAGTAGAGGATCTTGAGAAGGCTGGAATTAATGTTATCCAGATTGATGAAGCTGCTCTAAGGGAGGGTTTGCCACTTAGGAAGTCTGAGGGAGCTTTTTACTTGGACTGGGCTGTTCACTCCTTCAGGATCACCAACTGTGGCGTCCAGGACACTTGCCAGATCCACACCCACATGTGCTATTCCAACTTCAACGATATTATCCACTCCATTATTGACATGGATGCCGATGTAATCACCATTGAGAACTCCCGCTCTGATGAGAAACTCCTCTCTGTGTTCCGTGAAGGAGTGAAGTATGGTGCTGGAATCGGCCCTGGCGTGTACGACATCCACTCTCCTAGAATACCGTCAACCGATGAAATTGCTGACAGGATCAACAAGATGCTTCAAGTTCTCGAGACCAACATATTGTGGGTGAATCCCGACTGTGGGCTCAAGACTCGCAAGTACACTGAAGTGAACCCGGCTCTCAAAAACATGGTGGCTGCGGCCAAGCTTATCCGCACCCAGCTTGCTAGTGCTAAG
>23026 gi|225458309|ref|XP_002281503.1| PREDICTED: uncharacterizedprotein LOC100262487 [Vitis vinifera] Erica
CTCTTGTTGCTTAAGCAACAGCAGCAACAGGAAGAGCAGCAGCAATTGTTGCGGCAACAGCAGCAACAGCAGCAATTGCTCTCGCAGGTTTTGTCTGATTATACCTCTCACCAGCGTCTGGGTGAGCAATCTTATGGACAGTTTCAGGCTCCTGCAGTGCCATCACAGGAGTTTTTCCAGATGGGTTTGCAGATACCAGTTACAAAGGTGCAAGAACACGTTCATGACTCAGCTAATCTTGATCCCACTGTTTCTCGGGATTTCAGCCATAACTTTGGCTCTGTAACAACTAGTACGCATTTGCCTCATCAAATTTTTGGAAATACAACCACCCAACAAAATTTGGGTGCTGTTATGCGGGAACGAATCGATGACATGCAACAAATTGATTCTTCACAGTCAGCTACTGTTGTCAATAGCTTGCCCCAGTCTGAGGTGGCTAATAGATCTACGCATGAGCAGATGTCACAAAACAATTTGAGACCAAATGAAGCTTTTGCAGTTACAATGTCTGAGGCTTCTGTGCAGTATGTGCCTTTGGAAAATCAAGCAAACTCTGTTGCAGTAGAATCTGCAGCGAAATTGGAGAATGAATCTTCAGTGCCTGAGCAAGTAAATGATCTGATTGTTCCACCTACAGGTGCTCTTGAGGAAACCCTAGTTGAAATAGATGAACAAAATGAAGAGATCTCGGAGATGAAAGAAGTGAAAAATGTTGAAGTACGCGAAGTAAAGAAAACTTCTGACAAGAAGTCCAGAAAGCAAAGGGCTTCTAAGGCACAATCCTCTGACCAGGCGAAGGGAGTTTCTAAAGCAACCTCTTTGGAACAATCAAAGCCATCTGGAACCGAAGTCTCTAATCTTGCTGACACAAAGAATGAGGTGAACATTGACTTAGGAGAAATACTTCATGGAATGTCTCTAACAGAAAGTGCTGAAAGCAAATCTGAAGTTGGCAAGATTGACAAAGTGGATTATCAACAAGTTAAAGACTCTTTTCCTGTCAGTTCATTCAATGATGGTATTGAGTCTATGGATGCAAAGGGTGATTCCTCATCAACTGGACATCGAGCCTGGAAGCATGCTCCTGGTTTCAAGCCGAAGTCGCTACTGGAGATTCAAGAAGAGGAACAGAGAAAGGCACAAACAGAAATGGAAAATTCAGAGATCTCCATGTCCTATAATCCTGTTAGTTTCTCCATGTCCGTTAATCCTGTTAGTTTCTCCACTCCTTGGGCTGGGGTTGTTGCAGGTTCGGACCACAAAACAGATTCGAGTGGTGCTAAAATAAATTTGCCCAAACCTGATAGTTACACAAATCAACAGATCAAGAAAAGCCAATTACACGATATTTTGGCAGAAGAAGTTCCAGCAAAATCACAAGAAAGGGATGTGGAAGTTTCTGACAGTATTTCCTTTCCATTGATGAATTCTCAGTTCAATTTGGCGGATGATGATGACTTTATTGATGCTAAAGACACTAAGAAGAATCGCAAGAAGTCTGCCAAAGCTAAAGGGGTTGGAGCTAAGGTTTCGGTTCCGAGTTCCTCTCCTGAGGTGTCTGTTGGATCAATTGCCAATGAGAAACGCAAGGGTTCTCGCCAAGTACTTAAACAGGAGAAAGAAGTGCTACCTGCGGTTCCTTGTTCACCTTCTTTAGGAGACTTTGTTGTTTGGAGGGGGGAAAATGCCAACGCTCCCCCTGCCCCTGCTTGGTCGTCTGACTCTGGAAAACTTCCAAAGGCTGCATCATTGAGGGACATTCTTAGAGAACAGGGGAAAAAAGTTTCATCTATCCCACACCAAACCTCAATTCCACCCCCAAAGCCCCAGCCAACTGAGCCCTCCCGTGGAAGTGCTTCTGGGTCACTTTCTGCATCGACTCCAACCAAGGCTGCATCTCCTATCCAGATTGTTTCTAATGCTTCTGCTCAATCGAAACATAAAGGAGATGATGATCTCTTTTGGGGTCCTTTGGATCAACGAAAACAAGAAGTAAAGCAGTCGGATTTTCCTCATCTTGCAGGCCAGGGCAGTTGGGGAACCAAAAGCTCCCCCGGGAAAGGGACTTTTGGAGGTTCAGTGAGTCGACAGAAATCTACAGGTGGCAGACCTGCTGAACATTCTCTTTCATCATCACCTGCCTCTGCTCAATCGTTGATGAAGGGGAAAAAGAATGCCATGAGTAAGCATTCAGAGGCCATGGGCTTCAGGGATTGGTGCGAGAGTGAGTCTGTCAGGCTTATTGGGTCAAAAGATACAAGCTTCCTGGAATACTGTGTAAAACAATCCAGATCGGAGGCTGAGATGCTTCTGATAGAGAACCTTGGCGTGTTTGATCCTGACCACAAGTTCATTGACAAGTTCCTCAACTACAAGGATATGTTGCCAGAAGATGTCCTTGAAATCGCCTTCCAAAGTCGGAATGATCGTGGGGCCCCTGGATTTGGCGCCAGAGATATGAGTTCTGACAATGGAGCTGTGAGGGAATCTGAGCAAGGTAATAATAATCCAGTGGGTCCCGATGAGTCCAAAGGGGGAGGGAAAAGGAAAGGAAAGAGAGGGAAGAAGGTGAGCCCAGCAGTTCTGGGATTTAACGTCGTTAGCAACCGGATCATGATGGGGGAAATCCAGAACGTTGAAGAA
>23030 gi|359476827|ref|XP_003631895.1| PREDICTED:transformation/transcription domain-associated protein [Vitisvinifera] Erica
TTATTCCCTTGAGAGAGTTGGCACATACGGAAGCAAATGTCGCATATCATTTCTGGGTGTTGGTTTTCCCCATTGTCTGGGTAACCTTAAACAAGGATGAGCAGGTTCAGCTAGCTAAACCATTGATAACCCTCTTATCAAAAGACTACCACAAGAAGCAGCAGGCAAGCAGACCAAATGTGGTGCAGGCTTTACTAGAAGGACTTCAGTTGAGCCATCCCCAGCCTCGAATCCCTAGTGAGCTCATTAAATACATTGGAAAGACTTACAATGCATGGCACATTGCATTGGGTTTGCTCGAAAGTCATGTCATGGTATTCTTGAATGACACAAAGTGTTCCGAGTCCCTAGCTGAGCTTTATCGGTTGCTCAATGAAGAAGATATGAGGTGTGGGTTGTGGAAGAAAAGGTCAATCACTGCTGAAACTAGGACTGGGTTGTCGCTTGTTCAGCATGGTTACTGGCAGCGTGCTCAAAGCCTCTTTTACCGAGCCATGGGTAAAGCAACTCAAGGCACTTACAACAACACGGTACCAAAGGCTGAGATGTGTCTTTGGGAAGAGCAGTGGCTTTATTGTGCTAATCAACTCAGTCAATGGGATGCTTTGGTTGACTTTGGGAAACTTGTTGACAATTATGAGATTCTACTGGACAGTCTTTGGAAACAGCCGGATTGGGCATATTTGAAAGATGTTATTCAGAAGGCTCAAGTGGATGAAACTCCCAAATTCCGTATTATTCAAGCCTACTTTGCCCTTCATGAAAAAAATACTAATGGCGTGGCAGAAGCTGAAAACATCGTGGGAAAAGGGGTAGATCTTGCATTGGAACAGTGGTGGCAATTGCCTGAGATGTCTGTTCATGCAAGGATTCCTCTTCTACAGCAATTCCAACAACTAGTTGAAGTTCAAGAATCAGCCAGAATAATAGTGGACATTGCCAACGGAAACAAAGTTGCAGGAAGTTCTGTTGTTGGTGCACATGGTAGCCTATACGCAGATCTCAAGGACATTCTTGAGACATGGAGACTTCGCACCCCTAACGAGTGGGACAGTTTAACTGTTTGGTATGATTTGCTCCAGTGGAGAAATGAAATGTACAATGGAGTCATTGATGCTTTTCGGGAATTCAATACCACAAATCCACAACTTCATCACCTTGGCTACCGTGACAAGGCATGGAATGTCAATAAGCTCGCCCATATTGCTCGTAAGCAGGGCCTGAATGATGTTTGTGTCTCGATATTGGAAAAGATGTATGGACATTCAACCATGGAAGTTCAGGAAGCCTTTGTCAAAATAAGAGAACAAGCAAAGGCGTATCTTGAAATGAAGGGGGGGGAGCTCACCAGTGGCCTTAATTTGATCAGCGGTACAAATCTGGAATATTTTCCTGTGAAGCATAAGGCAGAAATTTTCCGCCTCAAGGGTGATTTCTTATTGAAGATGAATGATTGCGAGGGTGCTAACCTGGCATATTCTAATGCCATCAGCCTCTTCAAAAACTTGCCTAAAGGATGGATTAGCTGGGGGAATTATTGTGACTTGGCTTATAAAGAGACCCATGAGGAGATTTGGTTAGAGTATGCTGTGAGCTGTTTTCTTCAAGGTATCAAATTTGGCATTCCTAATGCCAGAAGCCATTTAGCCCGTGTTTTATATCTTTTAAGTTTTGATACTCCTGGTGGCCTTGTGGGAAAAGCCTTCGACAAGTATATGGACCAAATACCGAACTGGGTTTGGCTCTCTTGGATTCCGCAACTCTTACTTTCCTTGCAGAGGACAGAAGCTCCGCATTGCAAACTTGTTCTACTAAAAATTGCCACCGTATATCCTCAGGCACTGTATTACTGGCTGCGCACGTACTTGCTTGAACGCCGTGATGTTGCAAACAAATCTGAATTCGGTAGACTAGCATTGGCACAGCAACGAATGCAACAAAATTTGGCTGGTGCTAGCTCTATCAGCTTGGCTGATGGGAATGCGAGAGTGGGGAGCCATGGTGTGAACTCTTTAGCCCCAGGAAATCAGATTCATCAAGGAAGTCAAGCCGGTGGTGGTGTTGGGTCACATGATGGTGGTAATTCTCAGGTGCAAGAATCTGACAGATCCACAGGTGTTGAAGGCAGTGTGCAGGCTGGGAATGACCAATCCATCCAACAGAGTCCTTCAGCTGTTAATGATGGTCATAATGCAATAAGACGTAATGGAGCCCTAGGTTTGGTTGCTTCTGCCGCCAGTGCCTTTGATGCTGCAAAAGATATAATGGAGGCTCTTAGAAGCAAACACACTAATTTGGCTAGTGAACTTGAGATTCTGCTCACGGAAATTGGTTCAAGGTTTGTCACCCTGCCAGAGGAGAGACTACTGGCAGTTGTAAACGCTTTGCTCCACCGCTGTTATAAGTACCCGACTGCAACTACTGCAGAAGTCCCCCAGTCTCTGAAGAAGGAGCTCTCTGGTGTTTGTAGGGCATGCTTTTCAGCAGATGCTGTGAACAAGCATGTTGAGTTCGTGCGAGAGTACAAGCAGGATTTCGAACGCGATCTTGATCCAGAAAGCACAACTACATTCCCAGCCACTCTATCTGAACTTACAGAGCGATTGAAGCATTGGAAAAATGTTCTCCAGAGCAATGTTGAGGACAAGTTTCCTGCTGTGTTGAAGCTGGAAGAGGAAAGCAGGGTATTGCGTGACTTCCATGTTGTAGATGTGGAGGTTCCAGGACAGTATTTTTCAGATCAGGAAGTTACACCTGATCATGCGGTAAAGTTAGACAGGGTTGGAGCAGATATTCCGATTGTGCGAAGGCATGGAAGCAGTTTTCGGCGCTTGACTCTAATAGGCTCTGATGGCTCCCAGCGACATTTTATTGTTCAGACTTCTTTGACTCCCAATGCTAGAAGTGACGAACGCATGCTGCAGCTTTTCCGTGTGATGAACAGAATGTTTGACAAACACAAGGAATCAAGACGCCGCCACATTTGCATTCACACTCCAATTATTATCCCTGTTTGGTCCCAGGTACGCATGGTCGAAGATGATTTAATGTACAGTACCTTTCTTGAGGTGTATGAGAATCACTGTGCTAGGAACGACAGAGAGGCAGACCTGCCCATAACCTATTTCAAAGAACAGCTCAACCAAGCAATATCTGGCCAGATCTCTCCGGAAGCTGTGGTAGATCTCCGCCTCCATGCTTATAACGACATAACAAAGAATTATGTGACCGATAGCATTGTGTCCCAGTACATGTACAAGACTCTGCTAAGTGCAAACCATATGTGGGCTTTCAAGAAGCAATTTGCCATTCAGTTGGCCCTCTCAAGTTTCATGTCATTCATGCTTCAAATTGGGGGAAGGTCCCCTAACAAGATTTTGTTTGCTAAAAACACTGGCAAAATATTCCAGACTGATTTTCACCCGGCTTATGATGCGAATGGAATGATTGAGTTTAGCGAACCAGTTCCTTTCCGCTTGACGAGGAATTTACAGGCTTTCTTCTCACATTTCGGGGTGGAAGGCCTTGTTGTTTCTGCCATGTGTGCAGCAGCGCAGGCTGTGGTTTCACCAAAACAAAGTCAGCATTTATGGCATCATTTAGCCATGTTTTTCCGGGATGAGCTCTTATCTTGGTCTTGGAGAAGACCTCTAGGGATGCCTCTTGCCCCTGTCGTCGGAGGGGGTAACATGAACCCCGTTGACTTTAAACTAAAGATCACGACAAATGTGGATCATGTTATCGACCGGATCAATGGAATAGCCCCACAATATGTATGTGATG
>2443 gi|255587307|ref|XP_002534222.1| myo-inositol-1 phosphatesynthase, putative [Ricinus communis]
ATGTTTATCGACAATTTCAAGGTAGAGAGCCCGAATGTGAAATACACAGAGAGTGAGATTCATTCTGTGTACAACTACGAGACCACAGAACTGGTTCATGAGAACAGGAATGGGACCTACCAATGGATTGTCAAGCCCAAATCCGTCCAATACGAGTTCAAGACCGATACCCATGTCCCAAAACTTGGGGTTATGCTCGTTGGGTGGGGTGGAAACAATGGCTCGACCCTCACTGGTGGTGTTATTGCAAATCGGGAGGGAATCTCTTGGGCAACAAAAGATAAGGTACAACAGGCCAACTATTTTGGATCGCTCACTCAGGCATCCACCATCCGAGTTGGGTCTTTCAATGGAGAGGAAATTTATGCCCCATTTAAGAGTCTTCTCCCAATGGTCAACCCAGATGACGTAGTGTTTGGGGGTTGGGACATAAGTGACATGAATTTGGCAGATGCCATGGCCAGGGCTAGGGTGTTTGACATTGACCTGCAGAAGCAGCTGAGGCCCTACATGGAATCCATGGTCCCACTCCCTGGGATCTACGACCCTGATTTCATTGCTGCCAATCAGGGCTCACGTGCCAACAATTTGATCAAAGGGACCAAGAAGGAGCAGGTTGAGCAAATTATTAAAGATATCAGGGAGTTCAAGGAGAAGAGCAAGGTGGACAAGGTGGTGGTGCTTTGGACTGCTAATACAGAGAGATACAGCAATGTAATTGTTGGGTTAAATGACACAATGGAGAGCCTATTTGCTTCTGTGGACAAGAATGAGGCTGAGATATCTCCTTCAACCTTGTATGCCATTGCTTGTGTGCTTGAAAACATTCCCTTCATCAATGGAAGCCCTCAGAATACCTTTGTCCCAGGGCTGATTGATTTGGCCATAAGGAGGAACAGTTTGATTGGTGGAGATGACTTCAAGAGTGGTCAGACGAAAATGAAGTCTGTACTTGTTGATTTCCTAGTTGGAGCTGGTATCAAGCCAACCTCAATTGTGAGCTATAACCATTTGGGAAACAATGACGGATTGAATCTCTCTGCCCCCCAAACTTTCCGCTCCAAAGAAATCTCAAAAAGCAATGTGGTGGACGACATGGTCTCTAGCAATGCTATCCTTTACGAGCCCGGTGAGCATCCCGATCACGTGGTTGTCATCAAGTATGTGCCGTATGTTGCGGATAGCAAGAGGGCCATGGACGAGTACACATCGGAGATATTCATGGGTGGGACGAACACCATAGTGATGCACAACACGTGCGAGGATTCCTTGTTGGCGGCTCCAATCATTTTGGACTTGGTCCTCCTTGCTGAGCTTAGCACTCGCATTCAGCTCAAAGCAGAAGGAGAGGGTAAATTTCACTCATTCCATCCTGTGGCTACCATCCTCAGCTACCTCACCAAGGCCCCTCTTGTACCACCGGGCACACCAGTGGTGAATGCCCTGTCAAAGCAGCGGGCTATGCTGGAAAACATTCTGAGAGCTTGTGTTGGATTGTCTCCTGAGAACAACATGATTTTGGAGTACAAG
>2983 gi|224104329|ref|XP_002313399.1| predicted protein [Populustrichocarpa] Erica
TGGTCCGAGTTTCCCAGTAAGGTTGCAGTGCAACTGAATGATACACATCCTACTCTCTCAATTCCAGAGCTGATGCGATTACTAATGGATGATGAAGGACTTGGATGGGATGAAGCTTGGGAAGTGACAACAAGGACGATTTCTTATACAAATCACACTGTCCTTCCTGAGGCACTGGAGAAATGGTCACAAGCTGTGATGTGGAAACTTCTTCCTCGCCATATGGAAATCATTGAAGAAATCGATAAGAGGTTTATGGCAATGATAAAGTCAACACAGCCTGCCCTCGGGAGCAAGATTTCCAGCATGGGCATCTTGGATAACAATCCCCAAAAACCAGTTGTGCGCATGGCTAATTTATGTGTGGTGTCATCACATACGGTCAATGGTGTTGCCCAGCTACACAGTGACATTTTAAAGGCCGAATTGTTTGCAGACTATGTCTCTGTATGGCCTACCAAATTCCAGAATAAAACAAATGGCATTACTCCTCGTAGATGGCTCCGATTTTGCAGTCCCGAGCTCAGCAATATCATCACCAAGTGGTTAAAAACAGATCAATGGGTGACCAACCTTGACCTACTTACGGATCTTCGGCAATTTGCTGATGATGCAGACTTGCAAGCTGAGTGGAAATCAGCTAAGATGGCTAACAAGGAGCGATTAGCTCAATACATACAGCAAGTGACAGGTGTAAGCATTGACCCAAATAGCCTCTTTGACATACAGGTCAAGCGGATCCATGAATATAAAAGACAGCTGCTAAATATTCTGTATGCGGTCTATAGGTACAAGAACTTGAAGGCGATGAGCCCTGAAGAGCGGAAAAATACAACACCTCGCACCATAATGATTGGAGGAAAAGCATTTGCAACTTATACCAATGCAAAAAGAATAGTCAAGCTAGTGAATGATGTTGGTGCTGTCGTCAATAATGACCTCGAGGTCAACAGCTATTTGAAGGTAGTCTTTGTTCCAAACTATAATGTATCTGTAGCAGAGATGCTTATACCAGGAAGTGAGCTATCACAACATATTAGTACAGCTGGTATGGAGGCAAGTGGCACAAGCAACATGAAGTTTGCACTCAATGGATGTCTCATTATAGGGACATTAGATGGGGCCAATGTAGAGATCAGGGAGGAAATTGGGGAGGAGAATTTCTTTCTCTTTGGGGCAACAGCAGATGAAGTTCCTAGGCTCCGCAAGGAAAGAGAAAATGGCCTGTTCAAACCAGATCCTCGGTTTGAAGAAGCCAACCAATTCATAAGAAGTGGAGCATTTGGCAGCTATGATTACAATCCACTCCTTGAGTCGTTGGAAGGAAACTCGGGTTTCGGCCGTGGCGATTATTTTCTTGTTGGCCAGGACTTCCCAAGCTACATGGATGCTCAGGAAAGAGTAGACGAGGCTTACAAGGATAGGAAAAGATGGACAAAGATGTCAATATTGAGCACCGCTGGGAGTGGCAAATTCAGCAGTGACCGGACGATTTCTCAGTATGCAAAGGAAATTTGGAACATAGAGGAGTGCCGAGTACCA
>3013 gi|255556370|ref|XP_002519219.1| aldehyde dehydrogenase,putative [Ricinus communis] Erica
ATGACAACCTGTGAGAAGATCACTTGGCTACTTTCAGAAGGGGAGCGGTGGCTAAGGCCTGAATACCGGTCCTGTGGGAGATCGATGCTTCATAAGACATCTAAAGTGGAATTTTACCCACTTGGTGTGTATCCATTCCATAATATACTGAATCCAATGCTGGCTGCAGTCTTTTCAGGAAATAGCATTGTGATAATTCTGAACATGCAAGTTGGTCTGGATGTTTCTACCTGCGCATAATCCAAGCAGCTCTTGCTGCTGTTGGTGCTCCTGAAAATCTGGTCGACGTAATAACAGAAACAGGTCAAGCACTAGTGTCTTCGGTTGACAAGGTCATATTTGTTGGATCACCTGGTGTGGGGAGAATGATAATGAGAAATGCTGCTGATACACTGACACCAGTTACGCTTGAGCTTGGTGGAAAAGATGCATTTATTGTTTGTGAAGATGTAGATGTACCTCATGTTGCACAAATTGCTGTAAGGGCTGCTCTTCAGTCAAGCGGACAGAATTGTGCTGGGGCAGAGAGGTTTTATGTCCATCGGGACGTTTATTCTTCATTCGTTGCTGAAGTAGTCAAAATTGTGAAATCGGTTATTGCTGGCCCTCCACTGGTTGGCAAGTATGATATGGGAGCCATATGTATGCAAGAACATTCAGAAAAGCTTCAAAGCCTTGTAAATGATGCCATAGAGAAAGGTGCTGAAATTGTTGGTCGTGGAAGTGTTGGCAACATTGCAGGTGCTGTTGATCAGTACTTTCCTCCCACTGTAATAGTGAATGTAACTCACAAGATGAAGTTGCTGCAGGAAGAGGCTTTTGGACCAATCATGCCAATAATGCAATTCAGCTCGGATGAAGAAGCTGTAAAGCTCGCAAATGATTCAAAATATGGGCTTGGCTGCGCTGTGTTTTCTGGCAGTCAGCGTCGTGCCAAGAAGATAGCTTCCCAGATAGTCTGTGGAGTTGCTGCAATCAATGACTTTGCATCAAATTACATGTGTCAGTCGCTGCCATTTGGTGGTGTGAAAGAGAGTGGGTTTGGGAGATTTGCTGGCATAGAAGGATTGCGAGCATGCTGTCTCGTGAAATCAGTTGTTGAGGATAGATGGTGGCCGTACATCAAAACTAAGATACCAAAGCCAATTCAGTACCCCGTTGCGGAGAATGGGTTTAAATTCCAAGAATCACTAGTAGAAGCTTTATATGGCCTAAATGTCTGGGACCGTCTGCGGGCGTTGGTCAATGTTTTAAAAATGCTTTCAGAACCGAATACT
>3192 gi|224119582|ref|XP_002331196.1| predicted protein [Populustrichocarpa] Erica
GTAAAGCCGGTGGTGGCGGCGATAAGTGAGAATTTGGTGAGAGCGGTGGTGCCTGAAAAAGCTGTGAAGTACAAGGTCAGAGGGGTGGTGACTGTGAGGAATAAGAACAAGGAGGATTTGACAGAGACACTGTTCAAGCATTTTGATGCTTTTACTGACAAGATTGGAAGGAATGTGGTGTTGGAGCTTGTTAGCACTGAAATTGATCCAAAAAGCAAAGCTCCAAAGAAAAGCAACCAAGCAGTGCTAAAGGACTGGTCAGAGAAATCAAACCTCAAAACAGAGAGGGTAAATTACATAACCGAGTTCACAGTGGACTCCAATTTTGGAACCCCAGGTGCAATCACAGTTACAAACAAGCACCAAAAGGAGTTCTACTTGGAAAGCATCACCATTGAAGGTTTCGCCAGTGGTCCAGTGCATTTCCCCTGCAATTCGTGGGTCCAGTCTAGCAAAGATCACCCTGCAAAGAGGATATTCTTCTCAAATCAGCCATATCTGCCAAGCGAGACGCCATTAGGATTGAGAGCATTGAGAGAGCAGGAGCTGAAAGATTTGAGGGGTGATGGGCAAGGAGTCAGGAAATTATCTGACCGGGTGTACGATTTCGATGTGTACAACGATTTGGGAAATCCCGACAGGGGGATAGATCTTACTCGCCCGACTCTTGGAGGTCAAAAGATCCCTTACCCTAGGCGGTGTCGCACCGGACGTCTCCCAACCGATACAGATATGCATGCAGAGAGCCGTGTGGAGAAGCCACTGCCAATGTATGTACCCAGAGACGAGCAGTTTGAGGAGTCAAAAATGAATTCATTCTCTAATGGAAGGTTAAAGGGCACTCTTCATAACTTGTTACCCTCCGTAATGGCTAACATCTCAGCGAACAACCACGATTTCAAGGCGTTTTCAGACATTGATCGCCTTTACAGCGAAGGTCTCCTCCTCAAACTAGGGCTTGAAGATGACTTGTTGAAGAAATTGCCATTGCCTAAGGTGATTGGCAAGATCCAACAGTCCAGCCAAGGCGACCTTCTCAAATATAACACCCCTAAGATACTTTCCAAGGATAGATTTGCATGGCTGAGAGATGATGAATTTGGCCGACAAGCAATAGCAGGGGTTAACCCTGTTACCATAGAGAGGCTTGAGGTATTCCCACCAGTGAGCAAACTTGATCCACAAATCTACGGTCCACAAGAATCCGCACTCAAGGAAGAACACATTCTGGGCCATCTCAATGGCATGACTGTTCAACAGGCGCTGGATGAAAATAAGCTATACATAGTGGACTACCATGACATTTACCTTCCATTTGTCGATCGCATAAATGCCCTGGACGGCCGCAAAGCTTATGCGACTCGCACAGTCTTTTTCTTGAGCCCATTAGGCACTCTTAAGCCCGTAGCAATCGAGCTTAGCCTGCCACTAGCCGGGCCCACTTCCCGTTCGAAGCGCGTCGTCACACCCCCCGTCGATGCCACCACCAGCTGGATATGGCAGCTTGCCAAAGCCCACGTTTGCTCCAATGACGCCGGCGTTCACCAGCTCGTCAACCACTGGTTGCGAACCCATGCAACAATGGAACCGTTCATCTTGGCGGCGCACAGGCAATTGAGTGGGATGCACCCCATATTTAAGCTTCTGGACCCGCACATGAGATACACGCTGGAGATCAACGCTCTGGCCCGCCAAAGCCTGATCAGCGCGGACGGTGTGATTGAGGCTTGCTTCACTCCCGGCCGCTACGGCATGGAGATGAGCGCCGCTGCTTACAAGGGTTTCTGGCGCTTTGATCTGGAGGGCCTGCCTGCTGATCTCATCAGAAGGGGCATGGCAGTAAGGGACTCAAAGGAACCACATGGGTTAAAGCTCCTAATCAAGGACTACCCATATGCATCAGACGGGCTCATGATCTGGTCTGCAATCGAGAAATGGGTCAAAACTTACGTGAACCGTTACTACCCAGACTCGGCCCGAGTATGCAACGACAGAGAGCTCCAAGCTTGGTATGCTGAGTCCATCAACGTGGGCCACGCAGACCTCCGTCATGAGGCCTGGTGGCCCACGCTTGCTACGCCTGAGGATCTGACATCCATCCTCACCACCATCATCTGGCTGGGTTCGGCCCAACACGCGGCCCTCAACTTTGGTCAGTACCCATATGGAGGATACGTGCCCAATCGACCCCCTCTGATGCGCCGATTGATACCCGAAGAAGGTGATCCGGAGTACAAAAATTTCTTGGCAGACCCACAGAAGTACTTCCTCTTGTCATTGCCAAGTTTGTTGCAAGCCACCAAGTATATGGCAGTGGTGGACACGCTCTCGACTCACTCGCCCGATGAGGAATACATCGGGGAGAGAAATCACTCGTCCATCTGGACGGGTGATGCAGAGATGGTGGATGGATTTTTCGGGTTCTCGGCTGAGATCGGACGGGTGGAAAAAGAGATTGAGAAAAGGAATAGTGATCCAACGCTGCGGAATAGGTGCGGGGCCGGGGTTTTGCCGTATGAGCTACTTGCGCCTAGTTCGGAGCCTGGGGTTACTTGTAGAGGTGTGCCTAATAGTGTGTCGATA
>3283 gi|225426550|ref|XP_002272230.1| PREDICTED: uncharacterizedprotein LOC100244469 [Vitis vinifera] Erica
GATCCCCTTGCCCAAGATGCCCCTAGTGCTGTTGTTGATGGAGAAGATGGTCCGAATGCTCAAGATCGAACTGTCGACATGTGCCCTCCTCGCTCTTTAGGCCCTGAAGCTGAAGTTAAAACTGAAACAGATCTTGATAAGTTGGGTGGGACATTCAAAGTTGACTCTTCTTGTGTTAATGATTTAAAGCTGGATGGCACAAACCACTCTACCCAACTTTCTGGGGCTTCTGCTAACTTATCTGCAAATCTTAAAGCTAGTGATACAGCTCTGACCAGTTCGCAATATGGGGACCTTAAGGTGCAAAATTGTGAGAGAATCACAGAAACAACCAATAATCCTGAGACTGACACGGCTAATAAATTTTCATCTAATCCCTGTCAACCTGATCAACTGTTGGAGGATGTTGAAGTTTCCATCGCAGTGGGGAAAAGTCCCTCAGAACTTAAACAGGACTCAAGATCTGTGGAGGAGCCACCAAAAGGAAGCAGTACAACAGTAATCCCTCAAGCCCCATACAGTCGGCGTAAACCGGCGACACCGTCTTCAGTTTCATCAACTATTGTGATCTCAAAACGTTCTGTTCTTGATAACCGTTCGACTTCAAATTCCCAAAATCGTGATCCTATTATCAAAAAGGGTATATCAGTCAGTGTTAAGAAAGATAATGGCTCAACCGACATGGGTAGGGGTGAAGAAAGGCGCGAAATGCCGAGGAAAACATGGAAAGATGGTTTAAAATCTTCCGTCAGCTCGGTGCTGAAAGCGTCACCTTCAAACAAGATTGCACATGCTTCTGAGTCCAGGAAAATTGTGTCAGATTCAAAGGATCGTCTGCATTTTGCATCTTCTAAAGCTTCTTCAAAAGAGAATATTGGAGTTACTTCTGGGTCTTGTGAGACTTCCAGTTCATTGCAATCTCAGAGTGGTTCGCATGTGCAAAATAAGGTTTCATCTTCAGGCTTACCACAGAAAGGTGAAAAGGTTAACCAGTCAAATAGCCAGCCATCAACTAAGCTGCACCCTTCAATGCCAGTGCACCCTCCTGGACCTTCAAACTCTCCTGTAATACTAAGTGATGAAGAGCTTGCTTTACTCTTGCATCAAGAACTCAACAGTTCTCCTAGAGTTCCTCGGGTGCCACGCATGCGCCATACTGGTAGCTTACCTCAGCTGGGTTCACCTACTGCTACAAGCATGCTGATCAAGCGGACATCTAGTTCTGGAGGAAGAGATAACAATGTGTTTGCCAGAAGAAAAGCAAAAGATTTACCTAAACACGAGTCTCGTTCTTCTCGTGAGATTGATGATGAGGCTAAGATGGACAGACTGCCTCCTTCACGTGATCCAAGGAGACATGACTCAGCATGCACGGCAGATGATATTACCAAGAGGGAGACAGACAGTGGTTCAGGGAAAGGACCTCATGTTGTCAAGAAGAGTGCACCTGCTGTCTCCTCTGCGACTGTGAGCAGTGGTCCATCATCCTCCAACGAGGCTAATGAACAGAATTTTTCGTCCATGTGTAACTCTCCGCGAAATGCCTCTGATGATGATACTGGCAGCGTCAGGGGTCGTAACCATCGCACTTTACCCACACTAATGCCAGTAGAAAGAAACGCAAGCTTGATGCTGACGCTCCAAGTTTTGAGTCAGAAGATAATGAGTATGGCAAGGACACAACAGGGAAGGAAGTAGAAAGTAAGAGTTTTGAGTCACATCGAGAAGAATTCCCAAAGGGCAAGAGGAAAGCTCGAAAACGCAGGCGACTGGCTCTGAAAGGAAGAGGCATTAAAGATGTTAGGAAGCAACGCAAGGCAGATGCACTCAGTTATGACGATGTTGACTCATTTTCTAGTTCTAGTGAGGCGAGCGTGTTCAGTGATGATGAGACACAGGGTGGTGGGAGTGAGGCTTCTGCTAGCTCGGATGAAAGGGGAACC
>3320 gi|224063766|ref|XP_002301278.1| predicted protein [Populustrichocarpa] Erica
ATGGCCTCATCTTCTTCTCTCACCTTATCCCAAGCCATCCTATCCCGCTCCACAACCCATGCCTCCAACCCACTCCCATCTTTCTCCCTCCCCACCTACTCCGCCCTCAAATCCTCCACCAACCCCGCAACAACCTCCCTCTACCTCTCCGCACGCGCCGCCCCCCGCCTGACCACACGCCGCCGCACCATCCGGGCCTCCGCCGCCGTTGAGACCCTCGACAAGACCACCGACACCGTCCTCGTCGACAAATCCGTCAACACCATCCGGTTCCTGGCCATCGACGCCGTCGAGAAGGCCAATTCAGGTCACCCGGGCCTGCCCATGGGCTGTGCCCCGATGGGTCATATACTGTACGACGAGGTCATGAGGTATAACCCCAAGAACCCGTACTGGTTCAACCGGGACCGGTTTGTTCTGTCGGCTGGACACGGGTGTATGCTTCAGTACGCCTTGCTTCACCTCGCTGGATATGATAGTGTCAAGGAAGAAGACTTGAAAAATTTCCGTCAGTGGGGAAGCAGTACCCCTGGTCACCCTGAGAACTTTGAGACCCCTGGTTGTGAAGTCACTACTGGTCCTCTTGGTCAGGGTATTGCCAATGCTGTTGGTCTGGCCCTCGCAGAGAAGCATTTGGCTGCTCGTTTTAACAAACCGGACAGTGAGATTGTCGATCACTACACATATGTTATATTGGGGGATGGTTGTCAAATGGAGGGGATTTCAAATGAAGCTTGTTCCCTTGCTGGTCATTGGGGACTTGGGAAGCTTATTGCTTTCTATGATGATAACCATATCTCCATTGATGGTGACACTGAGATTGCTTTTACTGAGAATGTTGACACTCGTTTTGAGGGTCTTGGGTGGCATGTTATCTGGGTGAAGAATGGGAACACAGGTTATGATGAAATTCGTGCTGCCATCAAGGAAGCAAAGTCTGTCAAAGACAAACCGACTTTGATCAAGGTAACTACTACAATTGGTTATGGCTCTCCTAACAAGGCGAATTCATATAGTGTACATGGGAGCGCACTGGGTGCCAAGGAAGTTGATGCCACAAGGAAGAACCTTGGTTGGCCATTTGAACCTTTCCATGTGCCCGAGGATGTGAAAAAGCACTGGAGCCGCCATGTCCCTGATGGTGCTGCTCTTGAAGCTGAGTGGAACGCCAAATTTGCAGAATATGAAGAGAAATATAAGGAGGAAGCTGCAGAGTTAAAGTCTATTAGCACCGGTGAACTACCAGCTGGTTGGGAGAAAGCTCTCCCGAGGTACACTCCAGAGAGCCCGGCTGATGCCACCAGAAACCTCTCTCAACAATGCCTCAATGCCCTTGCAAAGGTTCTCCCTGGATTCCTCGGTGGCAGTGCCGATCTGGCTTCCTCCAACATGACCCTAATGAAAATGTTTGGAGACTTCCAAAAGGCCACCCCAGAAGAACGTAACCTCAGGTTTGGGGTCCGTGAACATGGGATGGGGGCCATATGCAATGGGATTGCCCTCCACAGCCCTGGCTTCATCCCCTATTGTGCAACATTCTTTGTTTTCACTGACTACATGAGAGCAGCCATGAGGATTTCTGCCTTATGTGAAGCTGGTGTCATCTACGTTATGACTCATGATTCGATCGGGCTTGGGGAAGATGGGCCTACACATCAGCCCATTGAGCACTTGGCAAGTTTCCGAGCGATGCCCAATATTTTGATGTTCCGACCCGCCGACGGTAATGAAACAGCTGGGGCCTACAAGATTGCGGTTGAGAGTAGGAAGCGGCCATCAGTCCTTGCCCTATCTCGACAAAAACTGCCCCACCTGCCTGGAACTTCCATTGAAGGAGTGGCAAAAGGTGGGTATACTATATCGGACAATTCTTCAGGGAACAAGCCGGATGTCATCTTGATTGGAACTGGTTCTGAGTTGGAAATCGCCGCTAAGGCAGCAGATGAACTCAGAAAGGAAGGGAAGGCTGTAAGAGTTGTGTCCTTTGTTAGCTGGGAGCTATTTGACGAACAATCTGATGCCTATAAAGAAAGTGTCCTACCGGCGTCTGTGTCAGCTAGGGTTAGCATCGAAGCAGCAACTACATTTGGGTGGGCAAAGATTGTCGGAAGTGGAGGGAAGTCAATAGGGATTGACCGATTTGGGGCAAGTGCTCCTGCAGGGAAAATATACAAGGAGTTTGGTCTTACAGCAGAAGCTGTGGTTGCAGCAGCTAAATCACTTAGC
>3335 gi|225428013|ref|XP_002278408.1| PREDICTED: E3ubiquitin-protein ligase UPL3-like isoform 1 [Vitis vinifera] Erica
TCCCTTCAAGCTCTGAAGAAGATATCTCTGGAACACCCAACTTCCACGGGAGTACAGCGAGTTGCTTTGTCTACTGCGGCAAATATGTGCAAGAAACTTCCTTCGGATGCTGCTGACTTTGTAATGGAAGCTGTTCCTTTGTTGACAAACCTCCTTCAGTATCACGATGCCAAGGTGTTAGAGCATGCTTCTGTCTGCTTGACTCGGATTGCTGAAGCATTTGCATCTTCCCCGGGTAAGCTGGATGAATTGCGTAACCAGTCCATGATTACAGCTGCCTCGCTCATTTCCACAAGCAATTCTGGAGGTGGTCAGGCTTCTCTTAGCACACCCACATACACGGGTTTAATCCGATTGCTTTCCACATGCGCAAGTGGATCTCCTCTAGGATCCAAAACTTTGCTACTCCTTGGCATCAGCGGTATTCTTAAGGATATACTATCAGGGTCTGGCCTAGTTGCTAGCATCTCTGTTTCGGCTGCCTTGAGCAGACCCCCAGAGCTTCACAATCTCAAAAATCTGCTCTGGGGGTCGCTCAATCTGGCAAACCAGAGGATTCAAATGAAAGTGTAACCGAGATTTCAGCTCGAGAGAAGTTATTAAATGATCAGCCTGAACTTCTTCAGCAATTTGGAGTGGATCTTCTTCCAGTGCTAATTCAGATATATGGATCCAGCGTGAATGGTCCCGTGCGACACAAATGTCTTTCGGTTATTGGGAAATTGATGTACTTCAGCAGTGCAGATATGATCCAGACTCTAATAAATGCGACAAACATATCGAGTTTTTTGGCTGGGGTCTTAGCATGGAAAGATCCACAAGTCTTGGTTCCTGCCCTTCAAATAGCAGAGATTCTAATGGAAAAACTCCCGGGTACATTCTCCAAGATGTTTGTGAGGGAAGGTGTGGTTCATGCTGTTGATGCACTTATTGTATCTGGGCCTTCTAATACTGCTCAATCCCAACCATCTTCCACTGAGAAGGATAATGATTCTATAACTGGGACATCATCATCACGTAGACGGTATCGGCGACGAGGTGGCAACTCAAACACAGATTTACACACTACTGAAGATTCAAAAAGTCCAATTCCTGTTGTTGGTTCACCTCCGAGCTCAGTGGAAATTACGCCTGCCAACTCGAGTCTTCGTATGGCAGTCAGTGGTTGTGCCAAGGTTTTCAAAGACAAATACTTCCCTTCAGATCCTGGGGCCACTGAAGTTGGAGTTACAGATGATCTTATACATTTAAAGAATCTCTGCATGAAGTTGAATGGTAGCGTTGACGACCAGAAGACTAAGTCGAAGGGGAAGTCTAAAGCTTCTGGGTCACGCTTTGCTGATTTTTCTGCGAGTAAAGAGGAGAACTTAGTTGGGGCGATTTCTGAGATGCTTGCGGAACTAAGCAAAGGGGATGGTGTCTCCACTTTTGAGTTCATTGGTAGTGGAGTGGTTGCCGCTTTACTGAACTACTTTTCCTGTGGATACTTTTCCAAGGAAAAAATTTCAGAAGCTAACCTTCCCAAGCTCCGCCAACAAGCAATCAAAAGGTACAAGTCTTTCATTGCGGTGGCTCTCCCTTCCACTATTGATGAAGGGAATGTGGCTCCTATGGGTGTCTTGGTTCAGAAGCTTCAAAATGCTTTGTCCTCCTTAGAGCGCTTTCCTGTTGTGTTGAGCCATACTTCTCGACCATCAAGCGGAAGTGCACGTCTCTCTTCTGGTCTTAGTGCATTGTCCCAGCCATTTAAGTTGCGGCTCTGTAGAGGTCAAGGAGAAAAATCCCTTCGTGATTATTCTTCCAATGTTGTTTTAATTGATCCGTTGGCAAGTTTGGCAGCTGTAGAAGACTTCCTCTGGCCTCGAGTCCAAAGAAGTGACTCTGGACAGAAGCCCTCTGGATCTGCTGCTAATTCTGAGTCTGGGACCACACCTACTGGAGCTGGTGTTTCATCACCATCCACTTCTACTCCTGCTTCCACCACTCGTCGCCATTCTACTAGATCCAGATCATCTGTTAATATTGGAGATACAGCCAAAAAGGAGTTGTCACAAGAGAAAAGTGCTAGCTCATCAAAGGGTAAGGGCAAGGCTGTTTTAAAGCCTTCTCAGGAGGAGGCAAGGGGACCTCAAACAAGAAATGCCCGAAGAAGAGCAGCTTTGGAAAAAGATGCTCAAATGAAGCCTGTAAATGGAGACTCAAGTTCTGAGGATGAGGAGCTGGATATTTCACCTGTTGAGATTGATGATGCATTGGTGATTGAAGATGATGATATATCGGATGATGATGACGATGAACATGATGATGTACTTGGAGATGATGCTCTTCCTTTATGCATGCCAGAGAGAGTACATGATGTTAAATTGGGTGATTCAGCTGAGGATAGTCCTGTTGCCCCTGCAGTGAGTGATAGCCACATGAATCCAGCTTCTGGTTCTAGTAGCAGAGCTGCTACAGCTAGGGGCTCAGACTCTACTGACTTCAGGAGTGGTAACTCTATTGGTTCAAGAGGTGCCATGTCATTTGCCGCAGCTGCCATGGCTGGGCTTGCATCTGCAAATGGAAGAGGTTTCCGGGGCAGCAGAGATCGGCATGGGCGCCCTCTATTTGGTTCCAATGATCCGCCTAGACTAATTTTTTCTGCAGGTGGGAAGCAACTTAATAGGCACCTGACTATCTATCAGGCTATTCAGAGGCAGCTTGTGCTAGATGAAGATGACGAGGAGAGATATACAGGCAACGATCTTGTATCTAGTGAAGGAAGTAGGTTGTGGGGTGATGTTTATACCATAACCTACCAAAGGGCAGACACCCAGACAGGATCTGCATCAAATGCAGCCGGAGCATTGAATGCTATGACGACCTCTAAATCTACCAAGGTGGGGTCCACGTCAAATACTAACAATGCAGATTCATCTTTGCAAAGGACTTCGCTTCTTGATAGTATTTTGCAGGGGGAGCTTCCTTGTGATTTGGAAAAAAGTAATTCTACTTACAATATACTAGCTCTGTTACGCGTATTAGATGGTTTGAATCAGCTTGCTCCTCGATTGAGAGTCCAGGTCTTGACCGACAGTTTTGCTGAAGGAACAATTTTGAGTCTGGATGAGATTAGTGCTGCCGGCATTCGGGTTTCTCCTGAGGAGTTCATAAACAGCAAGCTTACTCCGAAATTGGCAAGACAAATACAGGATGCCCTAGCGCTCTGCAGTGGGAGTCTTCCCTCATGGTGTTACCAGTTGACAAAAGCATGTCCTTTTTTGTTTCCTTTTGAGACAAGGAGACAATACTTCTATTCTACTGCTTTCGGTCTGTCAAGGGCTTTATATAGGCTTCAGCAGCAACAGGGTGTTGATGGTCACGGATCAACCAATGAAAGAGAGGTTAGAGTTGGGAGATTACAACGTCAGAAAGTGCGTGTCTCTCGTAACCGAATTCTGGATTCTGCTGCGAAAGTGATGGAGATGTATTCCAGCCAAAAGGCTGTTCTTGAAGTGGAATATTTTGGTGAAGTTGGTACTGGGTTGGGTCCTACTTTGGAGTTCTACACTCTTCTAAGTCACGATTTGCAAAAAGTTGGGCTCGCAATGTGGAGGTCAAATTCTTCACCAGATAAGACTTCAATGGAAGTTGACGGAGTTGAACAAAAAGATGTGAAGTCTGTTAGTGATCTTGTCCAAGCTCCTCTTGGATTGTTCCCTCGTCCTTGGCCAGCTAATGCTGATACTTCTGAGGGAAGCCAATTTGGCAAAGTTATGGAATATTTTCGGCTTGTTGGGCGGGTGATGGCCAAAGCTCTTCAAGATGGGCGACTTTTGGACCTCCCAATGTCCACCGCATTTTATAAGCTTGTTCTTGGTCAGGAGCTTGATTTGCATGACATTCTTTCCTTTGATGCTGAACTTGGGAGGACTCTGCAAGAATTGCAAGCAATTATTTCCCGGAAAAAGTATATTGAATCAATGGGTAGTCAGAGTTGTGAACAAATTTCTGATTTACGTTTTCATGGGGCGTCAATAGAAGATCTCTGTTTTGATTTCACGCTCCCTGGGCATCCAGATTACGCGCTGAAACCAGGCGAAGAGAATGTGGATATCAATAACTTGGAGGAGTACATATCCTTGGTGGCTGATGCTACTGTCAAGACAGGAATTCTGAGGCAAATGGAAGCATTTAGAACCGGGTTTAATCAAGTCTTTGACATCACGACTCTTCAAATATTTTCTCCTCATGAATTGGACTATCTTCTGTGCGGCCGTAGAGAGCTGTGGGAGGCTGAGACTCTTGTAGATCACATCAAATTTGATCATGGATACACCGCCAAGAGCCCTGCAATTGTTAATTTGCTTGAGATCATGGGAGAATTTACCCCAGAGCAGCAGCGAGCTTTTTGTCAGTTCGTTACTGGTGCGCCTCGGCTTCCACCTGGTGGTCTGGCAGTGCTGAACCCAAAATTGACAATTGTGAGAAAGCATTCTTCAACAACTAGTAATATAACGGCCAACGGGACCGGATTATCAGAATCAGCCGATGATGACTTGCCGAGTGTAATGACTTGTGCTAATTACCTCAAGCTTCCTCCCTACTCTACCA
>3969 gi|18406841|ref|NP_566048.1| nucleotidyltransferase-likeprotein [Arabidopsis thaliana] Erica
CCGTCTCCGCCGTCAGCTAACAACGGCGGAGAGTTCCTCCTTCAGTTGCTCCGTAACCCCACACCTCAACAACCACCACAGCAACCACCAGCGGCCCAGATTCTCTCCCATGACCCGGCCGTTGCCGCCGTGGGACCCGCCCTCCCTTACCAGCCGTTCCCGTCCAACGGTCACGATCTTCGGCTTCCCTTCGCCCCCCACCACTTCTTCCAACAGGGTTTCCCCCAACAACCTAACCCTAACCTAAACCCTAACCACAGTTGGTCTGAGTTCAATCGCAGTCCCCAGCAGAATTTCCAATTCCGCCCCCAGTCCTTAGCCGACGACATTAGACAGAAGCTAGGGTTTCTGGGTCCCGCTCCAAGACCAGACTTGACACATCAACATGAACAAAACCTCATGTTTGGCTCCTTGCCTTGCAAATTCCAAAGCCATGACCAAGAGAGTGCAAAACCTAGAGAAACAGTTGAAGGGAACAGACAACCGAATGGTTTCGATTACAGTTTTCATCAAAACCCCGGGGAGAACTCGCGTAGTTTTCAGAATCGAGAGCGAGAGCGAAGGGACAGTGGCGGTGGGGGGTGGGGGAGGCATCAGCAGATTGGGCCCTCGCAAGGGGTGAGGCGTCCCCCACCCGGGTTCCCCAGCAAACCAACTAGTTATGGGAATTGGGATTCAGGAAATAGGAGTTTTGACAATAAAGCGGATAAGAAGGGAAAGAGTGGGTTTGGTGAACTGAGCCATAGGGGCCCCAGGGGTGCTATTTCGAACCATGAGGATGACAGGGAAAAAAGATTACTGCCCGATCAGGGGAGAAGTTGCGGTGATAATGGGGTGCTTGTCGGACATGGGAAGAACCGCGGTGATACTAGGGTGGTTGAACGGAAATTATGCAGTCAGCTTGATAGTCCTGGCCCACCAGGGGGGAGTAGTCTTCACTCAGTTTCGGCATCTGACGTTGAAGAGTCTCTGGCAGTGCTGCATCGTGAGGTTGGAGAAAATGGAGTAGAACCTGGGTATAGGTTGCGAGATGACATGAGGAGGGGTGGCGGTGGTGGTCTGGTTGGAAGTTTATTAGATGGTGGCTTGGATGAAGACGGTTCTTCAGTATTAGAGAATGGGTCTGACGAGAAGAATAACCGGAAGGGGCATCGTGTTTTTCGTGATAAGGATCATAGATCAGATACCAGAGGGAAAAGGCTGCTTAACCAGAAGGGGAGGAACTTCAAAAGCCGCACTGCATGTCGTAATGATATAAACAGGCTAAATGCTCCTTTCCTTGCCATTTATGAGTCCTTAATACCGCCAGAGGAAGAAAAGGGGAAGCAAAAACAGCTGATGAAATTATTGGAGAAGCTTGTTAGCAAAGAATGGCCTGAAGCTCGTTTGTATCTTTATGGATCATGTGCTAACTCCTTTGGGGTTTCAAAAAGTGACGTTGATGTTTGCATGGCTTTCGAGGATCCAGATGTTAACAAGCCTGAGGTTTTGTTGAAGCTGGCAGAAATACTGGAGTCAGATAATCTTCAGAATGTGCAGGCTCTGACACGTGCTCGGGTTCCGATAGTGAAGCTTATGGACCCAGCCACTGGAATATCTTGTGATATATGCATTAATAATGTTTTGGCTGTTGTAAATACAAAGCTTCTGCGGGACTATGCTGAAATAGACGTGAGACTGCGGCAGTTGGTTTTCATTGTGAAACACTGGGCAAAATCAAGAGGAGTTAATGAAACTTACCAAGGAACACTGTCTAGCTATGCGAATGGAGAGAACGTATGCTGATACGGTTGACAATATTGAATGTGCTTATTTTGATCAAGTTGATCAACTCTCTGGTTTTGGATCGCGTAATCGGGAAAGTATTGCTCAATTGGTGTGGGCATTTTTCAATTACTGGGCTTATTGTCACGACTACACAAACGATGTTATATCTATTCGAACAGGAAGCATAATCAGCAAGAGAGCTAAAGACTGGACTAGGAGGGTTGGAAACGACCGTCATTTGATATGCATAGAGGATCCCTTTGAGACTTCTCACGATCTGGGTCGAGTGGTGGACAGGAATAGCATTGGAGTCCTTAGGGAGGAATTTGAAAGAGCTGCAGAAATCATGCAGAATGATCCCAATCCTTGTGTAACACTCTTTGAGCCGTATGTA
>4430 gi|359497188|ref|XP_002269650.2| PREDICTED: acyl-coenzyme Aoxidase, peroxisomal [Vitis vinifera] Erica
TCCAATTCCAGTAATCAGACAGCAGAGGATGATGATCAACCTACTACCCGGCGAATCCAACGGCTACAAGTGCACATAAACCCACCGGTTGTACCCCGTGAAAACGTCCTGGAACTGCTGTCCTGTGCTGCTAAGGCGAAGCTTAGTGTGAATACTCAACAACTCTCTGATTACATGAGGGGAAAGCACAGAGACATACAAGAGAGGGTATTCGATTACTACAAATCTAGACCGGATTTACAGACCCCGGTTGAGATTTCTATGGACGAACATCGTGAGCTGTGCATGAGGCAGCTTCTGGGTTTGGTCAGAGAAGCTGGCATTAGGCCTTTTGGGTATGTTGCTGATGATCCGGCTAAGTATTTTGCCGTTGCTGAAGCTGTGGGGAGTGTTGACATGTCACTTGGAATTAAGATGGGGGTGCAGTACGGATCAAATGTCCAGGGCCTCCAAACCGTTGCTACATTTGATCCACTTACAGACGAATTCATAATCGACACGCCCAATGACGGGGCAATCAAATGGTGGATTGGCAATGCTGCAGTTCATGGCAAGTTTGCTACTGTATTCTCCAAGTTAATGTTGCCAACTCACGATGAAAAAGGAGTATCTGACATGGGTGTTCATGCCTTCATTGTCCCAATTAGGGATTTAAAGACCCACCAAATACTTCCAGGGATTGAAATCCATGACTGTGGTCACAAAGTTGGTCTGAATGGAGTAGATAATGGAGCATTAAGGTTTCGTTCTGTAAGAATTCCTCGAGACAACCTCCTAAATCGATTTGGAGATGTCTCCAGGGAGGGGAACTACTCAAGCCCCCTTCCATCCATTAATAAACGCTTTGCTGCCACACTAGGGGAGCTTGTTGGGGGAAGGGTAGTCCTTGCATCCTCTTCAGTTGGTGTCCTCAAAATTGCCTCCACCATTGCAATTCGCTATGCCCTGCTCCGACATCAATTTGGTCCTCCACGGCAGCCAGAAGTCAGTATCCTTGATTACCAGTCCCACCAACATAAACTTATGCCTATGCTCGCTTCAACATATGCATTCCATTTTTCCACTCTTTATTTGGTGGAGAAATATTCCGAGATGAAGAAGTCTCATGATGAAGAAGTGGTAGGGGATGTCCATGCGCTCTCTGCGGGCCTCAAGGCTTATATAACATCTTACACGGCTAAGTCATTGAGCATTTGCAGGGAATCCTGTGGTGGCCATGGATATGCTGCTGTAAATCGTTTTGGTAGTTTGAGGAATGATCATGACATATTTCAGACCTTTGAAGGCGACAACACTGTCCTTCTACAACAGGTGGCAGGAGACCTCTTGAAGCAATACCAGCAGAAGTTCCAAGGTGGGACACTTGCTGTTACATGGAACTATCTGAGAGAATCCATGAACTCTTATCTCGCGCAGCCAAACCCAGTAACAGCTCGCTGGGAAAGTGAAGACCATTTGCGAGATCCTAATTTCCAGTTAGACGCCTTCAGATATCGTACATCTAGATTGCTTCAAAGTGTTGCTGTGCGACTTCGGAAGCACTCTAAGAATCTAGGGAGCTTTGGTGCTTGGAATAGATGTTTAAATCATCTTCTGACACTAGCGGAGTCCCACATTGAATCGGTTATACTAGCTAGATTCATTCAATCCGTACAAAGCTGCCCTGATCCAAGTACTCGAGCTGCTCTAAAACTGGTATGCGATCTATATGCCCTGGACCGAATCTGGAATGACATAGGAACTTACCGCAACGTGGATTATGTGGCTCCCAACAAAGCTAAGGCAATTCACAAGTTGGCAGAGTACCTTAGTTTCCAAGTAAGGAATATCGCAAAGGAACTGGTAGACGGATTCGATCTTCCTGATGAGGTCACACGGGCTCCGATTGGCATGCAGTCAACTGCAGAAGCTTACTCTCAGTACACCCAGTATGTTGGATTC
>5684 gi|225434857|ref|XP_002280634.1| PREDICTED: putative vacuolarglucose transporter [Vitis vinifera] Erica
ATGGCTTGCCGTGTCCGCTCCAACTCTGCGCAACCTGAAGCACTCACACTCACACTCACCACTACTTCAGCCCAAGAAATCGAAAACCCGTTTCTCTATCCCCTATATCAACTGCTCACACCCACCTTCGAAATCCCTGTTCTTCTCATCCTCCATTGCTCAATTTAGACATCCCGTGTCTAAAAATCTGAACTTTCTCTCCGGTGGCACCGCCATATCGAAGGTTCGAGCTTCTGCTGGGGGAGAAGCAAAGTCGCTTGGTTCTGACGCAACATATGAAGAAGCCTTCTCTTGGCCTTCTGTTATTATCCCGTTTCTTTTTCCAGCCTTAGGAGGCTTATTATTTGGGTATGACATTGGTGCAACCTCTGGTGCCACACTATCACTGCTGTCACCTGAACTTAGTGGCACAGCTTGGTTCAACCTTTCAGCCGTTCAGCTTGGTCTAGTGGTTAGCGGCTCCCTTTATGGAGCTCTTCTTGGTTCCCTTCTGGTCTACCCAATAGCTGATTTCCTTGGGAGGAGGCGAGAACTTATCCTAGCAGCTCTACTATATGCATTTGGGGGTTTGGTCACTGCCTCTGCTCCGGGCCTTGGGGTTCTATTAATAGGACGGCTCGTATATGGCCTTGGTATTGGTTTGGCAATGCATGGAGCTCCTCTTTATATTGCAGAGACTTGCCCATCTCAGATTCGTGGGACTTTAATATCACTGAAAGAACTCTTCATCGTTCTCGGGATTTTGTTGGGTTACCTCGTGGGTAGCTTTCAGGTTGATGTAGTTGGAGGGTGGCGTTACATGTATGGGTTTAGTGCCCCAGTTGCTCTGATAATGGGATTAGGGATGTGGAGTCTGCCACCCTCTCCACGCTGGTTACTCCTCCGAGCAGTTCAAGGTAAAGGGTCTCTACAGGAGCTCAAGGAGAGAGCCATCTCTGCCTTTAGCAGGTTAAGGGGTCTACCTGCCGGTGACAAAGTTTCTGAGAGGCAAATTGAAGATACCCTTGGCTCTCTCGAGTCTGCTTATGCAGATGAAGAATCTGAAGGAAGTTTTTGGGAAGTATTTCAGGGGCCAAGTCTGAAAGCATTAGTCATTGGTGGAGGTTTGGTCCTTTTTCAACAGATAACTGGGCAGCCAAGTGTTCTATACTATGCTGGTCCAATCCTCCAGAGTGCTGGGTTCTCTGCCGCTGCCGATGCTACTCGAGTTTCAGTTGTGATTGGACTGTTTAAGCTGGTGATGACAAGTGTAGCTGTCCTAAAAGTTGATGATCTTGGGAGAAGACCCTTGCTTATTGGCGGTGTCAGTGGAATTGTTCTTTCGTTACTTCTCCTCTCAGCTTATTACAAATTTCTGGGAGGCTTTCCTCTTATTGCAGTTGCTGCTTTACTTCTTTATGTTGGATGCTACCAGATATCATTTGGACCCATCAGTTGGCTAATGGTATCAGAGATATTTCCACTTCGCACAAGAGGAAAAGGGATTAGTCTTGCAGTTCTTACAAACTTCGGTTCAAATGCTATCGTGACATTCGCTTTCTCACCGCTAAAGGAGTTGCTGGGCGGAGCAAACCTTTTCCTTCTTTTTGGGGCAATTGCTTTGGTATCACTTTTGTTCGTTGTACTCATCGTCCCAGAGACTAAAGGATTGAGCTTGGAAGATATTGAGACCAAAATCTTGAAG
>5694 gi|225446887|ref|XP_002279964.1| PREDICTED: uncharacterizedprotein LOC100255858 [Vitis vinifera]
GAGAAGAAACCAACAGTAAAATGTTTAGCTACACAGAAGAAAAAACTTGGAAAACCTTCCAAGTTGGTCAAGCATAAAAAATCAGGTTTTCATGTTCGCGGAATTCTCAAGAATCACAAAAAGGGGTTTGTAGGGGAGCATTCCACGTTATGCAACTCACAGATTGGTGGTCAGTTTAGTCAGTATAGTACTCCCCAATCTGATAGGCATGTCAGGTTCTCAGACATGAATGACATACGGGGACCAAGAAGCAAGCCTCCTCCTTCGCAGTGTCCTAAATGGCTAAGTGTTGGCAGTTCAAATTCAAATGCATTTTCTGCTGTTTCCACCAAGGACCATGAAACGGAAAGGGGTAAAAATTTGACGATTGCTGAGGTGAATGAAAGTGAGGAGGAAGATGTTTCAATCAGCACAAATAATGAGACAGAGGTTCAAGTTAAACCTTCAAGTACAAGGAAGTTGTTTGATACACAGAATTTTCTGAAGCCACCTATGGGTCATGAAGAGCATTTCTCCAAGGGTTCAGTAACTGTAAATCAAGTTGCACCGAATAATGAAAATTTTGGAACATTTAATCAAGGTTACAGAGATTCATCACATGACCCCTCATATGACTGCTCCCCGAGATTCCCTTCTTTGCTAAAACAAAGGTATGATCCCGTTGTTCATACCGAAGTGTGTGCAGATATTGTAAGAGCTTCCAACTGCATGAGTGATGGGTTGATTGAATCACACTCTACGGATCTTATTCATACTGCTGCTGCTGCTGCTGCTGCGTGTTCCTTGGAGTATGTAAAATCATCTTCTCGTCCATCACCATCTTCCTTTGCCATGAATGGAAACGAAAATGGAAAGCTGCCGTTTCCACCACAGACCACAAATGTAACTTATCCTAACCATGCTATGCAATACCAATCATACTGTCATTTCACTCCCAAGGAATTGATGCGCAGTATATCTTCCTTTCCAGACTGGAAGCAAAGAGCAGCTATGGGTGAAGGAAAATGTATGGATCAAGGTTTCTTCGGTTTACCACTGAACTCACAAGGGGAACTAATCCCGTTAAATTCAAGTGGTACAGTAACGGGCTCTTCCTATTTGGCCCTTCCAAATTTTATAGTGCGGAATAATGGCGGTGCACTAACAAAGGACCAGATAAACGTGTTTCCCGTTTGTAGCAGTATGAAAGGGAATCTCAACTTCCCCATAACATCTAGGACAGGTCAAAGTAGTATCCAAGGTACTGGTGTGCACTGTTTTGACCCTGCACGAGAATCAAACCAATCTGTCTATGACCTCGCATCAGATTTGGAGTTAGTGAAAAACAATAACATTCATTATGGGCATAAACAGTATAACCAGGTTCAGACCCAAATTGGAGATGGAAAGGGCTTTCAACAGGGGAACCCCAATGATGTGGCAATTCATGTGTCTCACCCGACAATGCGGCTGATGGGTAAAGAGTTTACAGTCGGTAGAAGTAGCCAAGACTTGCAAGCATTTGAGGATGGAAAGATTTGGACTGACAAGCAGATCATAGCAGAGCATCGTCCTTCCAACACTGCTATTGGCTGGTCCAGACCACTTCCAGGTTCTGGAAAGTTGAAAGAAAATGTTCCGTACTTGTCTGAATTTCATATCTATCAGGCATCACAAAATGGCCCACTGATGAAACCCCCAGCTTCTATGTTTTCTCACCCTTACCACACCTATGGAAGTCGCGTTTCTACATTGCATCCTTATATACCTTCATTGGCTTCCCCGCCATTATATAGCCCGGCTCCTCTTTTCCGAGATAGCTTTACAATTGGGTACGAATCATCGAAAGCCAACTCGCAAATTCAAATGTTTGCTTCCACTCCTCAAGGGTACATGAGTCATATGACTTCAAAGTCTGCTGACCTGCAAAATAGGCAGAAACTACCCCATGCAACGAAGTCGGTCATGGAGTTACCTTTCTTGCATCCAGATAGTGGAGAGCATGTCCAACCTTCTTGGTTGCGGAACCCTCCTACTAGCTTGCCCCCATGGTTGATAAATGCAACACAACAGAAGGAAACACCAATCGGTTCTTTTCACTCTTATCTTGATGTGGGAGGCGGAAATCATGCCTCCACCATGTATGGATCTAACTTTCAGCCTTATTCACATAATCCTGCGTTTTCTGACTCTGCAGCGAAGAATTATGTGAATAAGGCTGTTAGATCCATACATGGTGGAGGCATGATTTCCGCCTCCCACAATGAAGTTCAAAGAAGAGTGAGCCCTAGAGTGAGTGGTCACAGAAAGTACATTAGGAAGAGACCTGCGGCTAGATCATCATCCGATTCTCCAAAGCCGACTAAGATACCTAACTTGACGGTGGAAGAAGGATCCGGTGCTGAAAAACCACTAAATGGTAGCATGGCTGCAGTTGAACAAGTCTCTATCAGAGATAAACCAAGCAGTACAGAATGTGGGGAGACTGAGATTCGGACGACAGATGAGATTGAAAAATCAGGTCCAATTAGACTAAGCGCTGGAGCAAAGCACATACTTAAACCCAGTTCAGATATGAATCAAGATAACTCCAGGGCAACATTTTCATCCATTCCTTTTGCTGCTGCGACTATTTCTGGCAGGGCTTCGGAATCTGAGATGAAATCAGCACAGATTTACAGGTTT
>6390 gi|356544682|ref|XP_003540776.1| PREDICTED: uncharacterizedprotein LOC100804184 [Glycine max] Erica
CGAGCATCTTCTCTTCTGCAAATGTGGCGAGAGATCGAGGGTGAGCATGTGGTCAGCCACTCCCAAGTGAGAGTTGGAGATAGGCAACAAGAGAGGATTGATGTCTCGAATGCTGATATTCTAAATCCTTATTTGTCTGAGAAACAAGATAGTGATTGTGGACATGATGATGGGAACAGTTCTAGCTCAGAGCAGTCCACTGATTCTGGGGAGGCAGAAAGAGGAAGGGTGAGGCAAATATTGCAAGAGTGGATGAATAGTGGAGTGAGGGGCCATGCGTCCGTTGTTTACCCTGTTGACAGTTATTCGAGGGCACAAATGGCTAGCCAGCAGAGAGGCATTTGTGCTGCTAGTAGAGAAGAACACACCCCTGAAATTGGTGCTCAAATTGAACGAGGTCGGGATGAATTTGTTAATCATTGTGAGATTGGTGTTCGGAAAAACCTTCGCAAGTTATGTGGCAGACAGGCTTTGCTTGATATGTTGGCTAAGGCTGAGCATGAAAAACAAACAGAACTCCAAAATTTGTTGGAGTGTCGGCCTGTATCTGAATTTGCTTACCGTAATCGCATTCAGACGCTCTTGAGAGGTAGATTTTTGCAAAGTGGAAGATTGGTCCAAGGCGAGAGACCCTCTTCTATGCCGCCAAGTGAATTGGGTTTATTAAGGCAACAACATACTGTTTCTGGTGTAAGGGAAGGATTCCTTGCCAGATTGGACAACCACCACTGTCCATCTACCGATGCCGAGTCTGATACATCTACAAATGACTTGAATGATTTTATGAATGAGCATACACAGGCAAACAGTTTGCAAGAGGCCGTAGTTGCCATCCAAGAACAATCTCAGCCTAATAATGGAGAGGGAAACATCAATTGGTTACCCCTTGATCCATCTGAAGAAAACGCTAGTCAAGATACAAATTGTCAAGAAACTAACATTCCAGAAGAACAACATGTACGATGCTCGGGAAATGAGGATTGTGGGCATTTGCGGTCATCAAATTTTACGTCCTCTGGAAGTAGGGATGGTCTCGGGGAAACCACAAGGGGATACTCTGTGATAAGTATTGGTAATGCATGGTCACATGAAACTTCAGGAAATGAAATTGACGAACAATATTTTCACCTAAGACCTAGCGGTGAGGAAAGTGACACGCACACATCATCTAATCATGCCTATGACCACGGCATTGATGAAACTGAAGGCATGCATGGCCCCAATACTTCTGAACGAGTAGAACAGTGGCCGGAGGCCGTTACTGATAATGAGGACAATGCCTTGCAACAGCTAGACAACATTGAAATTTCTGGATGGAGAGATGATGCAGAAGGCACAGAAGGAAATTGGAGTGAAGGAACTGGAAATGACGGGTACCAGGACATGTTGGGTACTCAAGGTGAAGAAGTTGATCCTAGGCAAGATTTGAATGAACAACGGCATGAACATGGTTCTCAAGAGGCTATGGAGGATTTCTTAGAAGGGCCTTCTTCTCAGCAAGCAACCCTAGTTGGAAGGTTCGAGGATACATCTTATTTCCCAGACGATGATAACGTGTACAATTCAGATATCAGAGAACTTCTAAGCAGGAGAAGTGTCTCTAATCTTCTTCGAAGTGATTTCCGCCAGAGCCTAGACCAGGTGCTACAATTATATGCAGAAAGGCAAGCTCATGCTTCAGTCGACTGGGAAATGGACGAAATGTCACCCTCTCTTAGGGAGGTGGAGCAAGATGTGCAGCAGAGTGGTAGTCAAAACTTGGGTCTGCCAGTTGTTTTCGAGGCGGCTCAAATTCTTCCCCCTTCAGTACCAGTCGCCCATTCTCAGCCTTTTTGGGATCTGGATCACCTGCGGGATGATAATTGGCTGCGAAACAACTTGCAACAGCGCTTGGGAATGGAGTGGGAGATCATCAATGATTTGAGGATTGACATGGCTAGGCTTCAGCAGCGGATGGACAACATGCAGAGGATGCTGGAAGCCTGCATGGATATGCAGATTGAATTGCAGCGCTCAGTACGACAAGAGGTTTCTGCAGCTCTGAATAGGTCAGCTGGTTCAACAGATTGTGAAAAAAATCCGCAAAAGGATGAATCCAAATGGGACCATTTGAGGAAAGGACTTTGTTGTATATGTTGTGATAACAGTATAGATTCTCTCCTAG
>6574 gi|224058377|ref|XP_002299490.1| predicted protein [Populustrichocarpa] Erica
GAAATGGAAGACAAAGTTCAAAAGATGTTGGACCTTATCAAAGAAGAAGATGAGGACGAAAAAGATGGAAATAGAGTAGGAAAGGCCAAGAAAGAGCCACTTGTTGAACTAATTGAGGATTTCCGCAAGCATTACCATCAGCTCTATGCTCGTTATGATCATCTGACTGGAGAGCTAAGGAAAAAAGTTCATCGGAAACAAGAAAATGGTAACTCTTCTTCCTCTAGCTCAGACTCGGATTCAGAATATTCATCGAAGGAAAGGGGCAGTAAAAATGGGAATACTGAAAATGAGTTTCAGAAGGTAACAGATGGCATGAAGCAAGAACTTGAAAATGCACATCTAGAAGTGGCTGATCTGAGAATGAAGTTGGCAGATATTACAGAAAAAAAGGAAGGTTTAGAAGTCGAATATCAAATGGCTTTCAACAAAATCCAGGAAGCAGAGAAGATCATTAGTGATTTAAAGAATGAGGCTGAAACTTGTAATGGTGAAAAATCAAAATTTGAAATTGAGATTGGGGACCTGAATATAAGACTTCAGAGTTCTAATACTTCAGCAGCTGAAATGAATCAGAAACTGGAAGACATGGCAAGAGAGAGAACTGATCTGATGATGGAAAGAGAGACGGCATTGCAAACAATGAAAGAGAGAGAGAAAATCATTGAAGAATTGAAAGTCATGACTAATAAGTTGAAGGATGAGAACAAAACACTGCAGGTGGAACTCTCTACAGTGAAGGAGAAACTTGAGTCCTCAGAAGGGGAAGTAGTGAATCTAATCCAAATGCAGAAAGCAACCGAAGAAAAGAATAACTCTCTATCTGCAAAAATTTTAGAGCTCTCAAATGAGATTTGCGAGGCACAGAGCAGAATGCATGACCTTGTGGCTGAATCTAGCCAGTTGAGGGAGAAATTGGATGAGAGAGAGAGGGAATTTGTGAATCACACGGAGATGCACGAAGCCCATAAGAATGAAGCATCAGATCGAATGAGGGGATTGGAACTGGAGCTGGATTCTCTACACACCCAGAAAACAGAAGCTGAAAAACAGAAAGATGATGAGCTTTCCATTCTACTGAAGAAAATTGAGGATAAGGAGAGAGACTTCTCATCTCAAATTGAGGATCTGAGGACAAAGATTAATGATCTGAATCAGGAGGTGGAGTCATTACAGAAACAGAAAATGGGAATGGAAGAGCAACTGGTACATGAAAGGAATGAAGCATCAGGTCAATTGAAGGACCTAATGGAAAAGGTCAATGAAAAGCAACAGGAGCTGGAGTCATTAAATACCCAGAAACTCGAACTTGAATCTCAACTGGAGAAAAAGATTCAAGACACTTCAGAATGCCTTTCGAGAATAGAAATTCTGGAAGAGGAGTTAAGAAACAAGAGTGCAGATCAACAGAGGACGCTTGAAGAGAAAGAGGACCTTATAGCACAGGTGCAGGGCCGAGAACAGGAGGTGGAATCTTTGCAAAAGCAGAAAACTGAACTGGAAGATCAAAATATTGAATTGGAGAAAACATTAGCAGAGCGGGTGAATGAAATCTCAGACCTAAGGAAAAGTTACGAAGATAAAGAGAATGAAGCATCTGCTCAGATTGCAAATTTAACAGCACAAGTCAGTAATCTGCAAAAGGAGGGGGATTCCTTGAATGCTCAGAAAGCTGGATCAGAATTGCAACTTGAGAAAAAGGCTCTGGAAATCGTGCAGTATATTGATGAGATAGAAAATCTGAAAGAGGATTTAGCATGCAAGAGCAGGGAGGGACAGAAAATGCTAGAAGAGGGAGAGGATCTAAAAGTGCAGGTGAAGAATTTGGAAATGGAGGTGGATTCTCTAATCAACCAGAAAACCAACCTAGAAGACCAGAGAGTAAATCAAACCCTGGAGATTGATGGATTGAGAAAAGAAATCGAGGGTTTACAGGAGAGAATTGGCGAATTGGAGAAGACATTAACAGTGAGAAGAGAGGAGTTAATAGATCTCCAGAAGAAACATGAGAATGTGGGGAACGAATCGACCACTCAAATTATGGCTTTAACATTGCAGCTTAATGACAAGGAGGATGCTTTTAACAAATTGAGTGAAGAGCACAGAAAACTTGAACTTCTCTTTCAAGAGTGCAAGGAAAATCTTGAAGTTGCAGAAAGGAAGGTTGGAGAAACTACAGAAGAGATACATTTGAAAGATGGGAAGATAGATGAATTTGAAGAAACGGTTGAGGACCTGAGAAGGGATCTGGAAATGAAAGGAGATGAAGTAAGTACATTGGTAGAAAATGTACGCAACCTCGAAGTTAAGCTCCGTTTGTCGAACCAAAAACTTAGGGTGACAGAACAAGTACTGACAGAGAAAGAAGACAGCCAGGGGAGTAGAGACGAGAAGTTCCAACAGGGACTAAGGTCCCTTGAAGAAAGGGTTGGTTCCTTGTCTGCATCGGTTGCTATTCACAGGGAAGCTCAAGCCAAGATTATTCGAGACGTTTCCGAAAAAGTCAAGAACATGACGAATGGAGTGGACACTCTTACTCTTAAGTTTGAAGAAGACTATGGGCACTTTGAAACCCGTATTTATGAAATCTTGCACGAGATTCAGGTGGTCAAGAATTGGGTGAAGGAGAGGAATTGCGAGAAGGAAGAACTGAAAACAATCGTCAGAAGCTTAGTTAAGCAACTGGAAGATAAGAAAGAAGAGGAATCAGTGTTGAGAGAGAGAGTGGGAGAGTTGGAGGTGAACTTGGGGAAGGTTGAAGAGGAAAAGCAGAATGTGATGAAAGCTCTGAAGCTACTTGAAGAGAAGACGGAAGCATTAGAGAAGATGATGAGCGAGAAGGACGAAGGAATCTCAGGTATAAGTGAGGAGAAGAGGGAGGCTATAAGGCAGCTATGTATATGGATTGATTATCATCGGAGTCGTTGCGATTACCTCAAGGAAATCCTGTTGAAG
>6790 gi|225432564|ref|XP_002281069.1| PREDICTED: glucose-1-phosphateadenylyltransferase large subunit 1, chloroplastic [Vitis vinifera]
ATGGCGGTATCCACCGACAGCCGGATTGCGTTATCAGCAGCCGGGAAATTGAGCAGCACCACCGGATTGTCTGGGAGGGATTGGAGGCTCTTGAAGTTCTGCAATGGAGAGTTAATGGGAAAGCAGCTGAAATGGCAAGGAAGTCTCAATATGGGTATTAAGAAAGGAAGCGTTAGGACCATTGTGTGCACATCTCTCACTGCTAATGTTGCTGCCGCCGGTGAGGCTAAGTTGAGGGACTTAGAGATGGAGAAAAGGGATCCGAGAACGGTGGTGGCGATTATACTGGGAGGAGGAGCCGGTACTCGTCTTTTCCCTCTCACTAAACGCCGTGCCAAACCTGCTGTACCCATCGGAGGATCATACAGGCTGATTGATGTGCCCATGAGCAACTGCATCAACAGTGGGATCAACAAAGTCTACATTCTCACTCAGTTCAACTCAGCATCCCTCAACCGGCATATCGCACGTGCTTACAATCTTGGAGGTGGTGCTTCCTTTGGAGATGGCTATGTCGAGGTTCTAGCAGCCACTCAGACTCCAGGTGAGTCAGGCAAAAAGTGGTTCCAAGGTACAGCAGATGCTGTGAGGCAGTTCCATTGGCTCTTTGAGGATGCAAGAAGTAAAGATATTGACGACGTGCTCATTTTATCTGGGGATCACTTGTATAGAATGGACTACATGGACCTTGTTCAAAATCATCGTCAAAGTGGTGCTGATATCACTATTTCTTCTTTGCCTATGGATGACAGCCGCGCTTCAGATTTTGGTTTGATGAAGATAGACAGTAAGGGAAGGATCATGTCATTCAGTGAAAAGCCCAAAGGAAACGATTTGAAAGCAATGGCAGTAGACACAACAGTTTTGGGGCTCAAAAGAGAAGAGGCCGAAAAGAAACCATACATTGCTTCTATGGGAGTCTATGTCTTCAAGAAGGAGATTCTTCTGAATCTTTTAAGATGGCGCTTCCCCACTGCAAATGATTTTGGGTCAGAGATAATTCCTGCCTCTGCCAAAGAGTACTTCATAAAGGCTTATTTGTTCAATGATTACTGGGAAGATATTGGAACAATTAGATCCTTTTTTGAAGCAAACCTTGCTCTTACTGCTCATCCCCCAAAATTTAGCTTCTATAATGCAACTAAGCCAATGTACACATCAAGAAGAAATTTACCCCCGACAAAGATTGACAATAGCAAGATTGTTGACTCAATCGTATCACATGGTAGTTTCTTAACCAATTGCTTCATAGAGCATAGTGTTGTTGGCATCCGATCCCGGATAAACTCCAATGTGCACTTAAAGGACACAGTGATGCTTGGTGCTGACTACTATGAAACTGATGCTGAAATTGCAGCACTGCTAGCTGAGGGAAGGGTTCCTATTGGAATAGGAGAAAATACCAAAATCAAAGACTGCATTATCGACAAGAACGCTAGAATTGGCAAGAATGTTGTTATAGCAAACTCGGAGGGCATACAAGAGGCTGATAGATCATCAGAAGGGTTCTACATCCGTTCGGGCATCACCGTCATACTGAAAAACTCGACAATCATCGATGGATTGGTGATA
>7615 gi|359484460|ref|XP_002273836.2| PREDICTED: conservedoligomeric Golgi complex subunit 3-like [Vitis vinifera] Erica
CCCAAGACGGGAGCCATTTCAAAAGGATACAACTTTGCTTCGACTTGGGAACAGAACGCTCCGCTCACAGAGCAGCAACAAGCAGCAATAGTAGCACTTTCTCACGCATTTGCTGAGCGACCTTTTCCTGTCAAATTGTCCCAGGAGCACGTAGGCGGACAAGATAACGGTTTGTCCATTTCCACTAAGCACAGCACCATGGAAGAAACAGGGGCAATTGAAGCAGTTTTGGTCAATACAAATCAGTTTTACAAATGGTTTACAGATCTTGAAGCAGCTATGAAAGGATGAAGCCCTGGGTTTGTTTAATGAGTTACAGCTGCAGCATCAAGAAGTGGCTACAAAGACCAAGACTCTTCATGATGCTTGTGATCGAGTTGCTACCAATTTCTATTCGGCGAATGTTGCAAGTGGAAACTTTCTTGCACTGCTCAAAAGACTAGACGAGTGCATATCTCTCGAGCGCTGGGTATGATTCGTTCTCATGTTCTCTCTGTTCTCAAAAGTGCTTCGTCTCAGGTCCAGGCAGCAATTCGGAGCAGTAGTGACAGCAACATGGCTGTTTCAGAGGGTGTAGAGGCATCTGTCATATATGTCCGTTTTAAAGCAGCAGCAAGTGAGCTTAAGCCAGTGTTCGAGGAAATTGAAAGAAGATCACCCAGGAAAGAATATGTGCAAATTCTTGTGGAATGCCACAAACTGTACTGTGAACAGCGGCTCTCCCTGGTCAAAGGCATAGTGCATCGGCGGATATCTGAATTTTCCAAGAAGGATAAGTTGCCATCATTGACCAGATCTGGATGTGCATATTTAATATGTACTTGTATGATACTTTACGCCCAAAGCTTATCCATGAAGGGAATCTTGATATTCTGTGTGAACTTGTGGATATCCTTAAAGTTGAAGTCCTTGGAGAAAAACTTAATAGCCGAAGTGAATCACTTGCTGGGCTACGTCCAACATTAGACAGAATTTTAGAAGAT
>8423 gi|357501685|ref|XP_003621131.1| V-type proton ATPase subunitd2 [Medicago truncatula] Erica
ATGTACGGATTCGAAGCGATGACCTTCAACATCCACGGCGGTTATCTGGAGGCGATCGTGAGGGGTTACAGATCGGGATTGCTCACCGCCGCCGATTACAACAACCTCTGCCAGTGCGAAACCCTCGACGACATCAAGATGCACCTCTCTGCCACCGAGTACGGCCCCTACCTCCAAAACGAACCTTCTCCGTTGCACACAACAACAATTGTGGAGAAATGCACTCTTAAATTGGTTGATGAGTACAAGCACATGCTCTGCCAAGCCACAGAGCCGCTGTCAACCTTTTTGGAATATATCACGTATGGTCACATGATTGACAATGTTGTCCTGATCGTGACCGGAACCTTGCATGAAAGAGATGTTCATGAACTGCTAGAGAAATGCCATCCTTTAGGCATGTTTGATAGCATTGCTACTTTGGCAGTCGCTCAGAATATGCGGGAGCTCTATAGACTTGTTCTTGTTGACACACCATTGGCTCCATACTTCTCTGAGTGTATCACGTCTGAGGATCTGGATGACATGAACATTGAAATAATGAGAAATACTCTGTACAAGGCATACCTCGAGGATTTCTACAGGTTTTGTCAGAAACTTGGTGGAGCCACTGCAGAGATCATGTCTGACCTCCTTGCCTTTGAAGCTGACAGAAGAGCTGTTAATATCACCATCAATTACCCTTACGGGCATGAGGAACTTGCTGTGTGTGAGGATATAGATCAGGTTCGTTCTGCCATGGAAAAATACCCTCCTTACCAGTCCATATTTGCCAAATTATCCTACGGAGAGAGCCAGATGCTTGACAAGGCATTCTATGAAGAGGAGGTGAAGAGGCTTTGCTTGGCGTTTGAGCAACAGTTCCACTATGCTGTATTCTTTGCATACATGAGGTTGAAGGAGCAGGAGATCAGGAACCTGATGTGGATATCTGAATGTGTGGCTCAGAACCAGAAGTCCAGAGTTCACGACAGCGTTGTTTTCATATTT
>8430 gi|225455410|ref|XP_002278915.1| PREDICTED: E3ubiquitin-protein ligase XBAT33 [Vitis vinifera] Erica
ATGGGGAATTCGTTCGGGTGCTCGGCGTCGGGAGAGGCTGGTCTCGGCGGCGAGAGACGGCGATTTGGTGGAGGCGAAGATGTTGCTCGACTGCAACCCTTGCCTCGCCAAGTACTCCACCTTCGGAGGCCTCAACTCCCCTCTCCATTTCGCCGCCGCCAAGGGCCACAACGAGATTGTGGCTTTGTTGATTGAAAATGGAGCTGACGTGAATTCGAGAAATTACTGCGGTCAGACGGCGTTGATGCAAGCATGTCGTTACGGGCACTGGGAAGTTGTACAAACTCTCCTCCTCTTCAAATGCAATGTTACAAGAGCTGACTATCTCAGCGGAAGGACAGCTCTCCATTTTGCAGCTGTGAATGGGCATGTTAGATGCATAAGACTAGTTGTGGCTGACTTTGTTCCAAGTGCTCCCTTTGATTCGATAAATGATGTACCCGAGAGGGAGAAAACTGATGCTTCCAATATTAGGAGCAAATATGACCAAAGCGCATTATCCAAGTTTGTAAATAGGGCTGCCGATGGTGGTATCACTGCTCTTCATATGGCTGCATTGAACGGTTATTTTGACTGTGTACAGCTCCTACTTGATCTTCATGCGAATGTCTCAGCTGTGACATTTCATTATGGGACGTCAATGGATTTGAGGCTTCCTCTTGATGTTGCCAGGATGTGGGGGCGTCATTGGCTGGAGCCATTGCTGGCACCTAATTCTGACTCTACTGTTCCGCTGTTTCCTCCTTCTAACTATTTATCGTTGCCCCTCATGAGTGTGCTTAACATAGCTAGAGAGTGCGGGTTGCAGTCATCAACAACTGGCTCTGATGATGTTGAGATCTGTGCTGTTTGCCTGGAGAGATCATGCACAGTAGCTGCTGAAGGTTGCAGGCACCAGCTTTGTGTAAGATGTGCACTCTACCTCTGCTCAACAAGCAGCATCCCTTCTTTATTACAAGGCCCCCCTGGGTCCATTCCTTGCCCTCTGTGCCGACACGGGATTGTCTCCTTTGCCAAGATCCAGGGATCTCCAGCAAAGGAAGTCAAACTCAGTCTGTCCCTTAGCCTTTGTACCCCGTGCATGCTTCGCTCTGGTGAATCAGATTGTTCAGCTCGTGTTATACAAAAGAATCGTGTAGCTTCTGTTTCACCCAATATTTTCTGCCCAGTCACTTGCAGTCCGTTTCCTTCAGTTATCCCTACGTGCGCTTATAGTGATGGACCCTGCCCCACCTGTGGACTGCATGAGGTTGAAGCACGAGAAGGATCTCCTCATCAGTCCTAGTCCGCACCAGTAGACCAAGACAAAATGGAAAGAGTGAGGCTGGACAAAACAAACTGTTCGAGCATGTTTTAGAGCAGAGGAAGCTGCAGCAGAGAGCACCAGTGCAATTCAGAGATTAACGCC
>8678 gi|359497505|ref|XP_003635544.1| PREDICTED: uncharacterizedprotein LOC100854548 [Vitis vinifera] Erica
ATGGATCCTGAAGCCCTTCTTGACTACGCTCTGTTTCAGCTCACTCCAACCAGAACAAGATGTGATCTTGTGGTGGTGTGTGGGGGTAAGAGCGAGAAGCTAGCTTCTGGGCTTGTGGAACCCTTTGTTTCTCACCTGAAATTCGCGAAAGATCAGATTCCAAAAGGTGGGTATTCAATTACCCTCCGACCGCCTAAGACTGACGCCTCATGGTTCACCAAAGCCACTTTCCTAAGATTCGTGCGCTTTGTAAGCACTCCTGAGGTTCTTGAGAGGTTTGCACGCCTAGAAAAAGAAATTCTGCAGATCGAAAGTTCAGTTCAGCCTAATGAGTCTGCAAACAGCATCGTCGTAGGGCAAGCAGAGGAAGGAAGTTTGTCTGCTGCCAATGGGACTACAAAGCAGTCTACTACCACTTCAAAGCCTAAAGGTGAAACTGATGGGAATGATGATGTTGCACAAGAACAGAACTCGAAGATTCGTCTGCAACGTCTTCTGGAGACTCGGAAAGCGCTACTTCGAAAAGAGCAAGCAATGGCTTATGCCCGTGCTCTTGCCGCTGGATTTGAATTGGACAATTTAGATGATCTCTTAGTCTTTGCTGATGCTTTTGGAGCTTCACGCTTAAGGGAGGCGTGCACTGATTTCAAGGAACTGTGCAAGAAAAAGCACTCAGATGGGCTTTGGATGGACGAATTAGCTGCTATGGAGGCATATGCCCAACCAGACCTCTCATTCTCGGGTGCATCTGGGATAATACTTGCTTGTGAAGGCACTCCCCTGGGTCAGAATAACATGCTAAATTTTCCGAACGGTAATCTTATGTCAAATGGGTCTTTGGATATTTCATCCGACTCAACAGCAAGCCAGTCGGACAGCAACAAAGATAATACCGTGCATGCATCAGATCAGGTACCATCAAAAGTTCAAATGCAAATGCCATGGCCAAACCAAATTCCTCAGTACATGTTCAACTTTCAGAATCCGGGTCAACAAATGGCTCCATATCCGCCCTATCCTTTCCCTCCTATGCAAAATGCACCCCCGTATTACCCAGGAAATATGCATTGGCCTCAAAATACGGATGAATCTAGACGTGGTCCCACTTCGGAACCTGATCGTCATCGGCATAAAAGGTCTTCTTCAAGGAACAAGGATAAATCTCGAAATGTAGAAGGAGCTGGATTTTCAGAAGAAGATGAACAAACTGAATCGGCTGATTCTGATACTGGGACTGATTCAGAGGCAATTGCATACAAGAAAAAGGAGAAAAAGAAGTCTTCGAAAACAGTTGTCATCCGAAATATCAACTACATTACATCGAAGAGGAGAAATGGAGAAAAGGATGGAGACTCTGATGATGATTCTTCAGTGGAGGATGGATCTTTGGTTGATGGAGATTTCCTTAAGCACAAGGTGCAGGATGTAGTTGGGACTTTTGAGAAATCCCATAACCTGACTTCAGGTAAAAAGAAAAGAGGTGGGAAGAAGAGCTCAACCTTTATAAATGGTTCTGCTGATCAAGAGGTTGAGAATGATACAACAAATAATGTGTCAGCGGGAGGAAATGGAAACTGGGATTCGTTCCAGAACCTTTTGATGAGGGAAAAAGAGGAAGAAAGTCAGAAGCCTATGGATGTTGTTGACGAACACTTCTCAGTCAAGAGCTCTGTTAATGGAGTCATGTCCAATGCAAATGCTCTTTCCATTGACTTCGACTCAGAGAAAATTCAACCGCGGAAGACATTTGAAACAGATCCGTTTCTTGTCAATGATAGGAATGAGTCAAATGGCGGTAGAGCCGGCTTGGAAGATTTTGGCAGCAGTGAGACTCTCCGTTCAAGTATGATGAGAAGGGATATTACCCAGGAGGCATTGTTATTTCCCAATAGAGTGGAAGAAAGAGATAGCAATTTTGTAGGAACACTTCCTTATGGTGGAAACGGCTCGTCAATAATTAAGAACGGGAAAGGAGAAGATTGGTTCATTGTCAACCACTCCGGAGATATCGAAAAGCAGACATCATTTGATGGCGGTATTTATGATGCTTTGTCGTCTGTGGGTGATCGCTCTCAGACTGAAGCAAGTAAAAAGATTGTTCCAGTTGATGATTCTTTCATGATACAGACGCAGACATCAATGGTTGATCAAGATGATTTTCATTGGAAATCAGAACTAAGCTTGGTTTCAGGCGTAATTGTACCTGAAAACGGGACACCTGATGCTTCACAAAAGAATATTGGTGTATCCCACGAGCCTGACGATCTCAGCGTGGTGCTTTCACGGGATTCTGGATTTGAATCTGTTGGAGTTTCTTGGTCTGCTGAAATGGATTATGGAGTTGAGGCCTCATTTAAGGAACCTTTAAAAAAGCCTTCAGTTGAAACAACTGATCTGGCTGAAGAGAAGAGTCCCGCAGATGGTACAAATGGAAATGGTAAAAGAACTGGTTCGGAAAAGCAGGCAAGGGGTAAAGGTTTGCAGGGGTCTCTTGCAAAGAGCAAATCTAATGTTTTCTCGAGGTTGTCTAGCAGTAGGCCTACGATACAAAAGAGCAAATTGGAGACATGGCATCTGCGAAGCCAAGGCCAAAT
>9237 gi|225464551|ref|XP_002272741.1| PREDICTED: prolyl-tRNAsynthetase-like [Vitis vinifera] Erica
TCCGCCAGCACCGCCGAGAAAGATGCTCCTAAACAGACCGAAGACCCAAAGTCCCGAGTTCAAGACCGAGTCATCACGCCGAGGTCACAGGACTTCAATGCTTGGTACCTCGACGTCATTGCCAACGCTGAGCTGGCTGATTACGGTCCTGTAAGGGGTACTATGGTCATTCGACCCTACGGTTATGCCATTTGGGAGGCAATTCAGGATTATTTGAATGTTAAGTTCAAGGAGACTGGTCACAGTAACATGTATTTCCCACAGTTTATACCATATTCATTCATAGAGAAAGAAGCTAGCCATGTTGAGGGTTTCAGTCCAGAGTTGGCTCTTGTGACCATTGGAGGAGGAAAGGAACTTGAAGAAAAACTTGTGGTTCGACCCACCAGTGAAACCATTGTGAATCACATGTTTACTCAGTGGATTCATAGTTACCGTGACCTTCCTCTTATGGTCAACCATTACAGATGATTGATGTCTATACAAAATTTGCTTATGAAGAAACTGCAATACCTGTTATTGCAGGTCGAAAATCGAAATCGGAGACTTTTGCTGGTGCTTCTAAGACCTACACAATTGAGGCGATGATGGGTGATAAGAAGGCTCTTCAGGCGGGGACCAGCCACAACCTTGGACAGAATTTTTCTTGTGCTTTTGGAACGCAGTTCACGGATGAAAATGGACAAAGGCAACATGTATGGCAGACATCATGGGCTGTCAGTACCCGTTTTGTTGGTGGTATTATCATGACTCATGGAGATGATGCCGGTTTAATGCTTCCTCCAAAGATTGCCCCAATACAGGTGGTAATTGTCCCGATTTGGAAGAAGGATGATGAGAAAACAGGAGTTCTTAATGCTGTGTCATCTGTCAGAGAAGTTTTGAAGACTGCAGGGATCAAAGTAAAAATTGACGATACAGACCAGAGAACTCCTGGATGGAAATTCAATTTCTGGGAGATGAAGGGAGTTCCTCTGAGGATTGAAATTGGTCCCCGTGATGTTTCAAGTGGGAGTGTGGTCATATCTAGGAGAGATGTTCCTGGAAAACAAGGAAAAGTTTTTGGGATATCAATGGAAGCTTCAAGTTTGGTCCTTTATGTAAAAGAGAAGTTGGATGAAATCCAGGCATCACTTCTGAGGAGAGCGACTTCATTTCGCGATAGCAACATTGTCGATGTAAATTCATATAGTGAGTTGAAAGCGGCAATTGGTGAGGGGAAATGGGCGAGGGGTCCCTGGTCAGCTAGCGACAAAGATGAGTCAAGGGTGAAGGAGGAAACAGGGGCAACCATCCGGTGCTTTCCTTTTGAACAGCCTGAAGGCAGAAACAAGACATGTTTGATGACTGGCAATCCAGCAGAGGAAGTTGCGATTTTCGCCAAATCGTAT
>935 gi|255539276|ref|XP_002510703.1| glutamate receptor 3 plant,putative [Ricinus communis] Erica
TTCAGTGCGAACGTTTCTTCTAGACCTGCTGTTGTGAACGTTGGAGCTATTTTCTCATTTAATTCTACCATTGGTAGAGTCGCCAAGATTGCAATTGAGGAGGCTGTGAGAGATGTGAACTCCAATTCTAGTGTTCTACATGGTACCAAACTTGTGGTGCAGATGCAAAATTCCAATTGCAGTGGGTTTCTTGGCATGGTTGCAGCTTTGGAATTCATGGAGGCGGATATTGTAGCAGTTATCGGTCCACAATCTTCTGTAGTCGCCCATTTGGTTCTAAATCTGGCAAATGAACTCCAAGTTCCCTTTTTGTCATTTGCAGCTACAGACCCCTCTCTATCTTCTCTTCAGTACCCTTTTTTTGTTCGGACAACACAAAATGATTTGTACCAGATGACTGCAATAGCTGAGATAGTCGATCACTATAGCTGGAAGGAAGTTACTGCAATATTCCTTGATGATGATTATGGAAGGAATGGTTTGGCTGCATTAGACGATGCGCTTGCCGCTAAGCGGTGTAAAGTCTCCTACAAGGCTGGAATACCCCCAGGATCTGCAGTGAGTCGTGGTGAAATTGTGGATATTCTTGTGAAGGTTGCATTAATGGAGTCTCGGGTTATTGTTCTTCATGCAAGTCCTGATTCGGGTTTCATGGTATTCTCTGTGGCCAAGTATCTTGGAATGATGGCTGATGGGTATGTTTGGCTAGCTACTGATTGGCTTTCTTCTGTTTTAGATACCTCTTCTCCTCTTCCATCTGATACCATGGATTCATTGCAAGGAGTTCTGGTTTTGCGTGCACACACACCAGATTCAGATAGGAAGAGAAATTTCTTGTCTAGATGGAAAAAACTGAGTGGTGGTTCTTTTGGAGTAAATGCATATGGACTTTATGCTTATGATAGTGTTTGGTTAGTTGCTCATGCGCTTGATTCATTTTTCAACAAGGGAGGCATTGTTTCATTTTCCAATGATTCTAGGTTGATTAATCTCGAAGGAAGTGATCTTCACCTTGATGCACTGGGCATCTTTGACGGAGGGTCACTCCTGCTAAATAGTATTTTGCAGAGTGATCTAGTTGGATTAACAGGTCCTATCAAATTTGATCTGGACAGGAATCTCGTGCTTCCAGCATATGACATTATCAATGTAATTGGGACTGGGATTAGACGGATAGGTTATTGGTCTAACTTTTCTGGTTTATCCGTTGTGCCTCCTGAGACACTCTACTCAAGGCCACCTAATCGTTCCAGTGCAAACCAACAACTCTATAGTGTTGTTTGGCCTGGAGAAACAGTAATAAAACCTCGTGGATGGGTTTTCCCCAACAATGGGAAGCAACTGAGAATTGGGGTGCCTATTCGTGTGAGTTTTAAGGAATTTGTATCACAAGTGCCAGGCACTAACAATTTCAAAGGGTTTTGCATAGACGTATTTCAAGCTGCTGTCAACCTATTACCCTATGCAGTTCCGTACCAATTTATCCCCTTTGGCGATGGCAGGGAAAACCCAAGCTACACAGAGCTTGTGCAATTGGTTGCAGCGGGGGATTTAGATGGCGCTGTTGGTGACATTGCCATCACCACAAACAGGACAAAGATTGTGGATTTTACACAGCCATATGCTGCATCTGGACTAGTTGCAGTTGCCCCATTTAAAAAGCTGGACACTGGTGCTTGGGCTTTCCTGCGGCCATTTTCTCGACTAATGTGGGGAGTCACCGCTGCTTCCTTCCTGGTTGTGGGGATAGTGGTGTGGATTCTGGAGCATCGGATAAACGATGAGTTTAGAGGGTCGCCTAGGCAACAACTCATAACGATTTTGTGGTTTAGCCTCTCAACCATGTTTTTTTCTCATAGAGAGAACACAGTGAGCACCCTGGGTCGTCTAGTGTTAATCATATGGCTATTTGTAGTCCTGATAATAAACTCAAGTTATACTGCAAGTTTGACCTCCCTTCTCACAGTGCAGCGACTATCTTCTCCTATAAAAAGTATTGCTACCTTGAAAGCGAGCAATGAGCCTATTGGATATCAAGTGGGCTCTTTTGCTGAGCATTATTTAATCGAGGAAATTGGTATACCTAATTCAAGGCTTGTTGCCCTTGGATCACCAGAAGCATATGCTACCGCGCTAAAAAATGGCCCTAAAAAGGGGGGTGTTGCTGCGGTAGTTGATGAACAACCATATGTGGAGCTTTTCCTTTCAAGCCAGTGCAAATTCAGGATTGTTGGTCAAGAGTTTACCAAAAGCGGCTGGGGTTTTGCATTTCCGCGGGACTCTCCTTTGGCTGTTGACTTGTCCACAGCAATTCTAACTCTTTCTGAAAATGGGGATCTCCAGCGGATCCACGACAAATGGTTGCAAAACAGTGTCTGTACGTCCGAGTCGGACCGCCTTCACCTAAAGAGCTTTTGGGGCCTTTTTCTTATAATCGGGGTTGTTTGCTTTTGTGCTCTAGTCATATATTTCATCCAGATTATGCGTCAGTATTCCCGCACTCCACCTACTGAGTCATTTTCAATTGGTGGAGGAAGCTCACGGTCCAAGCGTCTTCAGAGGCTATTGTCATTGATTGATGAGAAGAAAGACCCGTCGAAAAGAGAGCCCAAGAGAAGAAAGACGGAGAGATCATCATCCGATTCG
>9820 gi|225456989|ref|XP_002278890.1| PREDICTED: uncharacterizedprotein LOC100257111 [Vitis vinifera] Erica
GAAAGTTCAGAAGTCTCTATAAAGTTTTTGAAGGCCCCACGTGCATTCTCAAATCTGAACTCTGCTGCATTTGCTTTCAAAGTTTTGGAGGGTTCTAATGGGAATTCTTGCACAAGCTGCACCACCAATTGCACGCTGGATCATAGCGTGCCTTCAATCTGTGATGCTAGAGAAGTTTCTTATGCGGGCTTGGATGATGGAAATCATACATTCGAGGTCTGCACCAATGGGTCTGGAGGCACTAGCTGTGCTAGCTATAACTGGACTGTTGATACTATTCCCCCAACAGCTTATGTTACAGCAGCAACATCATTTACAAATACTCTTAGTGTGCCCGTAAATATTTCTTTCAGTGAACCTTGTAATGGTGGAGGTGGCTTCGAATGTTTGTCTACAAATGCCTGCGACCTTCTCGTGTACGGTTCTGGCCAAGTTGTGCCAACTACACTCAAGATTCTTCAGCCCCTTACTGTGAATTTGTCTTCTAGCGTTCAAAGTGGTCGAGTTATTCTGGTGATGGACAAAGATTTCTGTACAGATAGTGCTGGAAATAAATTTAGGAGATCATCAAATTCAAGTTTTCTGTTACATTTTGACAGGAGCAGCGTCTTTGTTAATCTGAGGACTCATGTCCCCGAAAAGCTACTCCAACTTAACAGTGAAACGAGAACTGTACTAGCAACCAATAGTTATGAAAACCTCAAGGTGTATCTGTATTTCACACACCCTGTTCTGAACTCGTCTGCTGAAGTGTTGAATTCTCTCCACACAAGTCAGGGCTCGCTTCTTCCTATAAATGGAAATAGCCTCGGAAGCCGCAGATTTGGCTTTATGGTGGAAGAAATATCGAGCATGAGTATAGTCACAGTAAGCCTTAATGCAAGCTTTATAATAAGCAAACAGGGGACCCCAGTTTCTAATGTTGCTCCAGTTACCTTTCTGTATGATTCTCAGAGGCCTGCAGTGATTTTGGCTACAACATCTAGCACAAGGACTAAAGAAAACAGTATTTCAGTATTGATAGAGTTTACGAAGCCCGTATTAGACTTCAACTCCTCCCATGTATTCATCACTGGAGGGCATTTGCAGAGCTTTCATGAGATGAGTAAGAGAATATATGTCATAGAGACATGGGCAGAAAATGAAACTATAACTATCAGCGTTCCTGAAAATGTAACACAGGATGTTGCCGGAAACAAAAACATGGTATCAAATGTTCTACAAGTCAAGCACTATTCTGTACCGGTAATATCTTTGGTTCTTTCCAAACTTGCGACTGCTGCTTTTGCAGTGACTGCTGTAGTTGCAGGTTTGCTAACTCTTTCAACTGCAAGCCTTCAATCTGTTGGGGCATTTCCAAGACCATCTTCTTCTTTGACATCTGATCCCGGAAGGAATCTTTTTAGAATGGCATGCCACATTCAGGTATTTGCTCTATCCAGATGGTTGGCAGTCATCTTGCCAGTTGAGTATTTTGAATTTGCCAGAGGTTTACAATGGAGTATCCCCTACTTCGGTCTCCCATGGGAAACGGGACACGATCATCCATTCATGGTTGGGTCAACTCCTCCTAGAAATCCCTATCCATATGCTTCCAAACTTCATGAACCAGGAACTTTTAAGAATGTGCAGCCCCAAGAACGGAATTCATTCATGGATGCTTCGGTTTATGGGTTGCCACTTACTCCAATGGAATATAGATCATTTTTTGAGAGCAGAGATATCAAACCAGAGGCTCAATCTCTTTTGGATCCACATAACTCACATGGGTGGAGAGATTTTAACCGAAGTATTTTTTGGTTAGCTGTTATGCTATTGCATGCTGCACTCTTGCTTATCTTAAGATTGAGGAAGAAAAACTCAGAAAAACAGGGCAGTAATGGAGCTTTCATTTTGCCTAGATTTGAAATATTCCTCATAATTCTTGCACTGCCTTGTATTTGTGAAGCCTCAGCAGCTCTAATCAGAGGAGGAGCATCTTCGGGGCTTGCAATTGGCGTTATCCTTTTGGCTATTACATTGCTCCTATTGCTAGCCTTATTCTTGTTCCTGTCCATCGGAATCACATTCGGGAAGCTACTTCAATACAAGGAAATACATCAAGAGGGCCTGATATCCCACTGGTACCAAGATATCATTCGCGTGACTCTGGGCCCTGGTAAAAGAGGCCAGTGGACATGGAAGAAGCAGCCCAACTCTCTTCATCTAACGATGTTGGGCCCACTATTTGAAGACCTAAGGGGCCCGCCAAAATACATGCTTTCTCAGATATCCATAGGAACCCGCAAGCAGATGGACAGAATCATCGCGTCGGAGGATGAAACAGAAGATGCTGAAGCGCCTTTTATACAAAAGGTTTTTGGTATTCTAAGAATATACTACACCTTACTCGAATCTGCAAAACGGGTTTGCCTCGGAGTAGTTGCCGGTTTCTATTCTGAAAGCTGGTCTTCCAGAACACCAACAGTTACCTTACTATGCATCACCTCTTGGCAGCTGTTTTTCCTAGTCCTTAAAAAGCCATTTATCAAGAAAACTGTTCAGCTGGTAGAGATCATCTCAGTTTCCGCGGAAGTGGGTCTTTTTGCTGCTTGCCTTTTCCTCCTAGAGGTACAAATTTCGGCTGGCGATGAGATCAGAATTGGGATCTTCATGATTTCACTCTTTCTGGTTTCCTTCATGGCACAGATGGCAAATGAATGGTATGCTTTGTATAACCAGATAAAACAGCTGGAACCTGCCGGTAATTCCTTCATTTTAGGCCTTCAAACTGCTGCAATCGGGTTCCTCATGTTATTCATTCCCCAGAAGTTGATTAAAAATCTGGAGAGCAGGCTTCTCCCAAATCAAATCGTGGATGGGGATCCCACGGGGGATACTGCTGTTTCTGGAGACAGGCAGAGGGGTTCGGGAAGTACTGATAAACCGTGGCTGAAACAGCTGAGGGCAATCGCAAAGGCCAGCTTTAGTAAAGAGGGAAGCGGATTTCCAAGCGATCCTTCGACTAGTCACGGATTCTGGAGTGGGAAGAGGAGTGGGAGCTCTTCTATGACTTCATCATCCGATTCCAAGGCAAAACCTAAGAGTTTGCACAAAGATTTAGAGAACATTTTT
