# Supplementary material for: Targeted NGS for species level phylogenomics: “made to measure” or “one size fits all”?
Source: PeerJ. 2017 Jul 25;5:e3569. doi: 10.7717/peerj.3569 (PMC5530999; doi:10.7717/peerj.3569)
Supplement: Data S1 — Exons sequences corresponding to the 134 markers selected for the empirical study and the complete pools of marker selected using each of the methods compared (fasta format). [file peerj-05-3569-s001.gz › Targets-CompletePool.fasta]

>3 gi|356508212|ref|XP_003522853.1| PREDICTED: uncharacterized protein LOC100804883 [Glycine max]
CCGGACTGTTTCCGTTATAGCCTTATGGGTTTACCAATCGGTAACAAAGAGCTAGTGTTGGGCATCAAGCCAGGGCTCAAGCTGTTCCTCTATGATTTTGATCTCAAGCTTTTGTACGGAATCTATACAGCATCCTCTAATGGTGGCTTGAAACTGGAGCCAGCAGCTTTTGGTGGGGGATTCCCTGCTCAGGTGCGCTTCAGTGTTTACCAAGATTGTTTTCCCCTCCCGGAGAGTGTCTTCAAAAGGGCTATCAAGGAAAACTACGACAAAAAGAACCGGTTTAATACGGAACTTACAGACGTACAAGTTGAGAAGCTCACAGAACTTTTTAGGCCTGCTGAAGTGCATTTACATGCACCACCTTTGGGCCCCACCGCAATGGCAGCAGTTCAAGATTCAAATCTTCGTACCTACGATGAAGGTAGGAGGTACAGTGGTCAGCATCTTATGTACGGAAGTGTTCCTTCAATGGAGAGTGAAGATATCTCTCAAAAGCATTTTCCTAATGAAAATGAATATCGAACTTACGGTCTTCGTGGGGAAGGACTGAAGTTCACTCCACCTAGAAGTCAAATTGCTCCTCCTTTGGAACCTCACTTGGATCCTGTAAGACAGCACCTT
>33 gi|359486781|ref|XP_002278108.2| PREDICTED: pumilio homolog 1-like [Vitis vinifera]
AGTGGTTCGGCTCCTCCGACCGTGGAAGGATCGTTGAGCGCCGTGGGAGGCTTGTTTGGCGGCCACGGCGGCGGTTTTGCGGAGGAGGAGATGAGGTCGGATCCGGCGTACATTTCGTATTACTACTCGAACGTGAATCTGAACCCGCGGCTCCCGCCGCCGGTGCTGTCGAAGGAGGACTGGAGGTTCGCGCAGCGGTTGCAAGGCTCCGGTGGTGGTAGTATTGGAGATAGGAGGAAGGTGAGCCGAGGCGGAGACGATGGAAGCGAGTCG
>38 gi|225469774|ref|XP_002274117.1| PREDICTED: probable mitochondrial 2-oxoglutarate/malate carrier protein [Vitis vinifera]
ATGGGTCTGAAGGGATTCGTGGAGGGAGGAATCGCGTCGATCGTGGCGGGCGTCTCGACGCACCCGCTGGACCTGATCAAGGTCCGCATGCAGCTGCAGGGCGAGGGCAACCCGGCCGTGCACTCGCTCCGGCCGGCGCTCTCCTTCCAGACGAACTCGCACGGAACGATCCACGCGCCGCCGCACCCCCACGCCGCGCCGCGTGTGGGGCTGGTCTCCGTGGGGATGCGGATCGTGCAGCAGGACGGCGTCGCAGCCCTGTTCTCCGGCGTCTCCGCCACCGTGCTCCGCCAGACGCTGTACTCCACCACCCGTATGGGGCTCTACGATATAATGAAGAAGAAATGGAGCAATCCGAGTACAGGTAACATGCCTCTAATTCGCAAGATAGCGGCTGGCCTTATAGCAGGAGGAATCGGCGCGGCCGTTGGAAACCCGGCTGACGTAGCAATGGTGCGGATGCAAGCGGACGGCCGGCTCCCATCGGCTCAGCGGCGCAACTACAAGAGCGTGATCGACGCCATATCGCAAATGGCAAGGAACGAGGGAGTTGCTAGCCTGTGGCGCGGATCATCGCTCACGGTGAACCGCGCGATGCTGGTCACGGCATCGCAGCTAGCGTCGTACGATCAGATCAAGGAGACCATACTGGACAAGGGTCTGATGAGAGACGGGCTCGGGACCCACGTGACGGCGAGCTTCGCCGCAGGGTTTGTGGCCGCAGTGGTGTCGAACCCGGTGGATGTGATCAAAACCAGGGTGATGAACATGAAGGTGGAGCCCGGGATGGCCCCTCCTTACTCCGGGGCCATCGATTGCGTCGTGAAGACGGTCCGATCGGAGGGTCCCATGGCTCTCTACAAGGGGTTCGTCCCCACGATATCGAGGCAGGGACCCTTCACGGTTGTGCTCTTTGTCACACTGGAACAAGTCCGCAAGCTGCTC
>39 gi|225469774|ref|XP_002274117.1| PREDICTED: probable mitochondrial 2-oxoglutarate/malate carrier protein [Vitis vinifera]
ATGGGTCTGAAGGGATTCGTGGAGGGAGGAATCGCGTCGATCGTGGCGGGCGTCTCGACGCACCCGCTGGACCTGATCAAGGTCCGCATGCAGCTGCAGGGCGAGGGCAACCCGGCCGTGCACTCGCTCCGGCCGGCGCTCTCCTTCCAGACGAACTCGCACGGAACGATCCACGCGCCGCCGCACCCCCACGCCGCGCCGCGTGTGGGGCTGGTCTCCGTGGGGATGCGGATCGTGCAGCAGGACGGCGTCGCAGCCCTGTTCTCCGGCGTCTCCGCCACCGTGCTCCGCCAGACGCTGTACTCCACCACCCGTATGGGGCTCTACGATATAATGAAGAAGAAATGGAGCAATCCGAGTACAGGTAACATGCCTCTAATTCGCAAGATAGCGGCTGGCCTTATAGCAGGAGGAATCGGCGCGGCCGTTGGAAACCCGGCTGACGTAGCAATGGTGCGGATGCAAGCGGACGGCCGGCTCCCATCGGCTCAGCGGCGCAACTACAAGAGCGTGATCGACGCCATATCGCAAATGGCAAGGAACGAGGGAGTTGCTAGCCTGTGGCGCGGATCATCGCTCACGGTGAACCGCGCGATGCTGGTCACGGCATCGCAGCTAGCGTCGTACGATCAGATCAAGGAGACCATACTGGACAAGGGTCTGATGAGAGACGGGCTCGGGACCCACGTGACGGCGAGCTTCGCCGCAGGGTTTGTGGCCGCAGTGGTGTCGAACCCGGTGGATGTGATCAAAACCAGGGTGATGAACATGAAGGTGGAGCCCGGGATGGCCCCTCCTTACTCCGGGGCCATCGATTGCGTCGTGAAGACGGTCCGATCGGAGGGTCCCATGGCTCTCTACAAGGGGTTCGTCCCCACGATATCGAGGCAGGGACCCTTCACGGTTGTGCTCTTTGTCACACTGGAACAAGTCCGCAAGCTGCTCAAAGATTTC
>43 gi|359483225|ref|XP_003632923.1| PREDICTED: histone acetyltransferase HAC1-like isoform 2 [Vitis vinifera]
TCATCTGTATCCTTGGTATCTTCAGGTACATCATTGATTTCAACT
>54 gi|224131812|ref|XP_002328114.1| predicted protein [Populus trichocarpa]
AAACCCATCGTGATCCGAGAGGTCTGGTCCACCAACCTCGAGTCCGAATTCGACCTCATCCGCAACCTCATCGACCGCTACCCTTACATCTCCATGGACACCGAGTTCCCCGGCGTCGTCTTCCGTCCCACCGCCCTCAACCACCACCAGCAGTTCCGCCGCCTGGAACCTTCCGACCACTACAAGCTCCTGAAATCCAACGTCGACGCCTTGAACCTCATCCAGGTAGGCCTCACCCTCTCCGACTCCACCGGAAACCTCCCCGACCTCGACGGCCCCACCGCCTTCATCTGGGAGTTCAACTTCAAAGAATTCGACGTCGCGCGTGACCCCTACGCGGTCGATTCCATTGACTTATTGCGACGTCAGGGGATCGATTTCGACAAGAACCGATCCGACGGGGTTGACTCGGCCAGGTTCGCCGAGTTGATGATGTCGTCCGGGCTGGTCTGCAACGACTCGGTGAGCTGGGTGACGTTTCACAGCGCGTACGACTTCGGTTACCTCGTGAAGATCCTCACGCGCCGCGAGTTGCCGGGCGGGCTGGAGGAGTTCCTGGGGATCCTGAGGGTGTTTTTCGGAAACAACGTTTACGACGTGAAGCACTTGATGCGGTTCTGCCAGAGCTTGTTCGGGGGGTTGGACCGGGTGGCGAGGACGCTGGAGGTGAACCGGGCGGTCGGGAAGTGCCACCAGGCCGGTTCGGACAGCCTGCTGACGTGGCATGCGTTCCAGAAGATGAGGGATTTGTACTTTGTGAAGGATGGGCCGGAGAAACACGCCGGCGTGTTGTACGGATTGGAGGTTTTC
>55 gi|225464623|ref|XP_002274318.1| PREDICTED: pentatricopeptide repeat-containing protein At4g21190 [Vitis vinifera]
ATGCTTGGTTTGAGCTACTCTCCGGGAGTTTTCACCAGAAGACTCTTATTGTTCCAATTTCCGAGGAGGAAAGGCAGTGCAGACTGTGCAGTGGTATGCGCAGCAAAAGGTCCTCGACCGAGATATCCCCGTGTATGGAAAACCAACAAGAAAATTGGGACCATCTCCAAGTCAGTGAAGCTTGTTGAGTGTATAAAGGGATTATCTAATGTCAAAGAGGAAGTATATGGGGCTCTTGATTCTTTCATTGCATGGGAGCTAGAGTTCCCTCTCATCACTGTGAAGAAAGCTTTAAAGACCCTCGAGAATATGAGAGAATGGAAGAGGATAATTCAGGTGACAAAGTGGATGTTGAGCAAAGGTCAAGGCAGGACAATGGGGAGCTATTATGTGTTGCTGAATGCTTTAGCTGAGGAGGGAAGACTTGATGAAGCTGAAGAGCTTTGGCAGAAGTTGATTGCAGAAAATTTGGAGAGCACACCTCGTATGTTCTATGATAAAATGACATCTATATACTATCGCAGGGGCATGCATGACAAGATGTTTGAGGTATTTGCAGACATGGAAGAACTTGGCATTCGACCTACCCCGTCAATCGTTGAAATGGTTGGAGAAACATTTCAGAAGCTGGGTATGATTGACAAATACAAAAAGTTGAAGCATAAATATCCACCACCAAAATGGGAATATCGGTACATTAAAGGTAAGCGTGTTAAGATCAAAGCAAGTCAGCTTAGAAAACGTGGTGATGCTTCGGATGGTTTACATAAGTTGGATGGGGGAACTGACAAGGAACCCAATGGATCGTATGAAGATGCTGAAGTAGCTTCAGATGAATTGGAACATGAAGTTGATCCATCTGATGAT
>56 gi|225456880|ref|XP_002277301.1| PREDICTED: elongation factor Tu, chloroplastic-like [Vitis vinifera]
CCCACCAACTTAAAAACCCTTTCCTTCGCCTCCACCACTTTCTTGACAAACCCACCACCAGCCCTATCCCGCCGCTCCTTCACTGTGCGGGCGGCGAGGGGCAAGTTCGAGCGCAAGAAGCCCCACCTCAACATCGGCACCATCGGCCACGTCGACCACGGAAAGACGACCCTCACCGCCGCCCTCACCATGGCCCTCGCCGCCAACGGTAACTCCGCCCCCAAGAAGTACGACGAGATCGACGCCGCCCCCGAGGAGCGCGCCCGCGGCATCACCATCAACACCGCCACCGTCGAGTACGAGACTGCGAACCGGCACTACGCCCACGTGGACTGCCCTGGACACGCCGACTACGTCAAGAACATGATCACCGGCGCCGCGCAGATGGACGGCGCCATCTTGGTCGTCTCGGGCGCGGACGGACCCATGCCCCAGACTAAAGAACACATTCTCCTTGCCAAGCAGGTGGGTGTTCCTAACATGGTTGTTTTCCTTAACAAGCAAGATCAAGTAGATGATGAGGAGTTGCTTGAATTGGTTGAGTTAGAAGTGCGTGATCTTTTGTCTTCTTATGAGTTCCCTGGTGATGACGTGCCTATTATTTCTGGCTCAGCACTTTTAGCGTTAGAGGCTTTGACAGCAAACCCCAGTATCAAAAGAGGGGAAAATGAATGGGTTGACAAGATTTATAAGTTAATGGATTCTGTTGATGAGTATATCCCTATCCCGCAAAGACAGACTGAATTGCCGTTTTTATTAGCTGTTGAGGATGTTTTCTCAATTACGGGTCGTGGGACCGTGGCCACGGGAAGGGTCGAGAGAGGGACAATTAAGGTTGGAGAAACAGTTGATATTGTCGGTTTGAAGGATACTAGGAGCTCGATTGTGACCGGGGTTGAGATGTTTCAGAAACTTCTAGATGAAGCTATGGCTGGGGATAATGTGGGGCTGTTGTTGAGAGGGATACAAAGGATTGATATTCAGAGAGGGATGGTTTTGGCTGAACCTGGGAGTATTACTCCCCATACCAAGTTTTCAGCCATAGTTTATGTGTTGAAGAAGGAAGAGGGTGGGAGGCATTCGCCCTTTTTCGCAGGGTATAGGCCACAGTTCTTTTTTAGGACTACTGATGTGACGGGGAAAGTGACGGCTATCATGAACGATAAGGACGAGGAGTCGAAGATGGTTATGCCGGGTGACCGTGTCAAGATGGTGGTTGAGCTTATAATGCCTGTGGCGTGCGAGCAAGGGATGAGGTTTGCTATCAGAGAAGGGGGGAAGACTGTTGGAGCTGGAGTTATTCAGGCCATTGTTGAA
>73 gi|225445444|ref|XP_002285079.1| PREDICTED: uncharacterized protein At1g15400 [Vitis vinifera]
ATGGCTGGGTTACAGAGATCTGAGATTTCATTCCGAAGGCAAGGCTCGTCGGGTTTAGTATGGGACGACAAGTTCCTGAACTCACTCAACCAAAAAGAAGAATCTCAAGAAGATGGTGCCAAACCTGCTGCCGATAACGAGAAAGATCAGCAAGAGCCGGAGCTCTCGTCGACGGCCGTCGTCGGACCCATCAAGGTCAAGATCGAGCGGAGCAGATCCAACGGCGGAGGACGCGGTTTTCGCACCGGGAAGGTGTCGCCGGCGATCGAGCCGCCGTCTCCGAGGGTCTCCGCATGTGGGTTTTGCAGCGCTTTCGGGAAGAAGGACAACGCTCGCCGCCGACCGAAGGCCGGTAAGCGTAAG
>84 gi|359489639|ref|XP_003633954.1| PREDICTED: transcription factor ASG4-like [Vitis vinifera]
ATGGTGTCTTTAAACCCTAACCCACCAGCTCAACATTTCTACATGGATCCGACGAAAATGGGCTTGCCCGGTCTCAACTCTCTGCCTACTTCAACGAGTAACAATACGACAAGTGTTGTGAGCGGGGCAGCGAATTCGGATTCGGACGCGGTCTGGGAGTTGTCGGAGGATCCGAGTAAGAAGATACGGAAGCCCTATACCATCACCAAGTCCAGAGAGAGCTGGACCGACCAAGAGCACGACAAGTTCCTCGAGGCCCTTCAGCTCTTTGATCGTGACTGGAAAAAGATCGAAGCATTTGTGGGGTCAAAAACAGTCATACAGATACGTAGTCATGCCCAGAAGTACTTTTTGAAGGTCCAAAAGAGTGGGAAAGGTGAACATGTACCTCCCCCTCGACCCAAGAGGAAAGCAGCTCATCCTTATCCCCAAAAAGCTGCTAAGAACGCTCCAGTGGCGTCCCACGTTACAGGACCATTTCAGTCATCGGGTGCTGTGCATGATTCCAGATACGTTCTAAGGCCTGATTCATTGTCGTGTCCTGAAAACTCAATAAGTTTTGCCCCTTCAGCTTATTGGACTTGCAATTCTGGGCCATCTGTCAATGTGTCACACATCACAAAAGATGAAGTGGGAGTAACGAGCAGCAGTAGTAATGAAAGCACCCCGAAGATGTGCATGAATTGTGAAATGAACTATCAAGGAAAGGGAAAAGTCAGCAAGCCTGTGAGAGTTATGCCGGATTTTGCCAAGGTATACAGCTTCTTAGGAAGTGTTTTTGATCCCAATACAAGTGGTCACTTGCAAAAATTGAAGAGCATGGATCCAATAAATGTTGAGACGGTGTTGCTGTTAATGAAGAACCTTTCTGTCAATCTAACAAGCCCTGAATTTGAGGATCACAAAAAGATGCTTTCATGTTATGATGCTGATGCAGAGAAGGCTAAGTCCAGTTTCCTTGGCAATAATTTCCATGTTTGTAAACCAGAGAATGCTATTGCTTCT
>85 gi|359489639|ref|XP_003633954.1| PREDICTED: transcription factor ASG4-like [Vitis vinifera]
ATGGTGTCTTTAAACCCTAACCCACCAGCTCAACATTTCTACATGGATCCGACGAAAATGGGCTTGCCCGGTCTCAACTCTCTGCCTACTTCAACGAGTAACAATACGACAAGTGTTGTGAGCGGGGCAGCGAATTCGGATTCGGACGCGGTCTGGGAGTTGTCGGAGGATCCGAGTAAGAAGATACGGAAGCCCTATACCATCACCAAGTCCAGAGAGAGCTGGACCGACCAAGAGCACGACAAGTTCCTCGAGGCCCTTCAGCTCTTTGATCGTGACTGGAAAAAGATCGAAGCATTTGTGGGGTCAAAAACAGTCATACAGATACGTAGTCATGCCCAGAAGTACTTTTTGAAGGTCCAAAAGAGTGGGAAAGGTGAACATGTACCTCCCCCTCGACCCAAGAGGAAAGCAGCTCATCCTTATCCCCAAAAAGCTGCTAAGAACGCTCCAGTGGCGTCCCACGTTACAGGACCATTTCAGTCATCGGGTGCTGTGCATGATTCCAGATACGTTCTAAGGCCTGATTCATTGTCGTGTCCTGAAAACTCAATAAGTTTTGCCCCTTCAGCTTATTGGACTTGCAATTCTGGGCCATCTGTCAATGTGTCACACATCACAAAAGATGAAGTGGGAGTAACGAGCAGCAGTAGTAATGAAAGCACCCCGAAGATGTGCATGAATTGTGAAATGAACTATCAAGGAAAGGGAAAAGTCAGCAAGCCTGTGAGAGTTATGCCGGATTTTGCCAAGGTATACAGCTTCTTAGGAAGTGTTTTTGATCCCAATACAAGTGGTCACTTGCAAAAATTGAAGAGCATGGATCCAATAAATGTTGAGACGGTGTTGCTGTTAATGAAGAACCTTTCTGTCAATCTAACAAGCCCTGAATTTGAGGATCATGCTGTTTTG
>123 gi|255566131|ref|XP_002524053.1| bel1 homeotic protein, putative [Ricinus communis]
ATGGCGACTTATTTCCATGGCAATACACAAATACAAAGCAACGGTTTGCAAACCCTGATCCTCATGAATCCAAGCTACGTTGGCTACTCCGATACTCAACCGCATCCACCGGGGAATTTCGTTTTCCTCAACTCCAATGCTGCCGGAAACGCCCAATTTCAACCAAATTTCACTCACGCGCCGCACAACCACACCCAACAATTTGTCGGAATCCCACTTCACGCCGCCACTTCTGCTGCTGCCGGCTCGGATCCCAACCATGATATCTCAGCCGCCATCCATGGCTTCATCCCTCAAAGACTTCATCACTACAACATGTACAACAGCACGATCGACCAACCCACGGAGGCGCGTGAACTTAAACGCGCTCAGCAGCAGGGTCTTTCCCTCAGCCTTTCTTCGCAGCAGCAAATTGGTCACGGAGATTCCGGGCAGACCATATGTCCGACTAGTGGCGGCGGTGATGACGTGAGAGTTGTTTCCGCCGGCTCACCGTCCTCGGGGATTTCGAACGGGGTAAACGGAGTGCAGAGTGTTTTGTTGAGTTCCAAGTTTTTGAAGGCAGCACAGGAGCTTCTTGATGAGGTGGTTAATGTTGGAAAGGGTAATGGAAATGATGAAGGTGGTAATGGGACAAACAGTGTGCAGGGGAAAGTAGCAGGAGGTGAAGCGACAGTGTCGGTGGTGGCCGGAGAAGGGTTAAGTAGTGGTGGTGGTGGTGGTGGAGAGACAAGTGGGAAGCGCAGCAGCGAGCTTACTACGGCAGAGAGACAGGAGACTCACATGAAGAAAGCAAAACTGGTCAACATGCTTGATGAGGTGGAGCAAAGGTACAGAGAGTACCACCATCAAATGCAGATTGTGATTTCCTGGTTCGAACAAGCTGCAGGAATCGGTTCTGCTAAAACATACACTGCTCTGGCACTGCAGACAATATCGAAGCAGTTCCGGTGCCTCAAAGATGCAATCACGAGTCAAATACGAACAGCTAGTAAGAGCTTGGGGGAAGAAGATTGCTTTGGAGGAGGGAAGAGGGAGGGTTCAAGGCTCAAATTCGTGGATCATCATATTCGCCAACAAAGAGCTTTGCAACAGTTGGGAATGATCCAACATAATGCTTGGAGACCCCAGAGAGGACTGCCTGAGAGATCTGTTTCCGTTCTTCGTGCCTGGCTTTTCGAACACTTCCTACACCCTTACCCCAAGGACTCGGACAAAATCATGCTCGCGAAACAAACAGGACTTACTAGGAGCCAGGTCTCAAATTGGTTCATAAATGCTCGTGTTCGCCTCTGGAAGCCAATGGTGGAGGAAATGTACTTACAGGAAACTAAGGAACAAGACCGGAATGGATCTGAGGATAAAACAAGTAAACCCGAAAAAGGTGAAGATTCATCCCCACGGAAGTCCAATCCTCAGCAACAGAAAAGCCTTGTGAAAGAGAACGAGAACAGGAACTTCAACTCAAACCCCGAGAACCCTACAAACCAGAACACAACCCCTCCATCTATTTCCATTTCCACAGCTTCGACATCCCCCACTTTTCGAACCCATCCCGGGTTTAGCATTATTGGATCACCGAGTGTGGAAAGCTTCACCCATGGAAGTCCAAAGAAACAGAAGAGCTTTGAAATTTTACAATCCCCTATTAATGAGCAACTGTTTATGAGATTTGGCAATGAGAGGCAGAATAGAGATGATGGAGGGTTCACGTTGACTGGGACCCCTACTAATTTCATAGGAGGATTTGGGTCATACTCCATCGGTGAAATGGGTCGGTTCAGTGCTGAGCAATTCCCAACAACATATGCAGGGAATGGAGTTTCTCTTACTCTTGGCCTCCCACACTGCGAAAACCTATCTATGTCGGGAACCCATCAAAGTTTTCTCCCAGACCAAAGCATCCAACTTGGAAGAACTGTAGAAATACGTGAACCGGATGAGTTTGGTTCTTTTAGCACTCCAACTTCTTCTCACTCGACAGCAGCTTACGAAAATATCAACATACAGAGTCGTAAAAGGTTTGCAGCGCAGTTGTTGCCCGACTTTGTC
>125 gi|359485268|ref|XP_003633251.1| PREDICTED: GTP-binding protein TypA/BipA homolog isoform 2 [Vitis vinifera]
GTGGACAGACCTGCAGTCTCTGAGGAAAGGTGTGATGAAGTCGAGAGTCTGGTTTTTGATCTTTTTGCGAATCTTGGTGCTACAGAGGAGCAGCTAGATTTTCCAGTTCTTTATGCTTCTGCTAAAGAGGGATGGGCTTCGTCGACCTTCACAAAAACCCCTTCGGATGATGCAAAGAATATGGCTGATTTGCTTGATGCAATCGTACGACATGTCCCACCTCCAACAGCAAGCCTTGATGCACCGTTTCAGATGATGGTGTCTATGATGGAAAAGGACTTTTATCTTGGGCGAATATTGACTGGTCGTGTTTCTTCTGGACTTATTCGTATTGGTGACCGAGTACATGGACTTCGAAAAACAGATTCTGGGGCTGAGAAAATTGAAGAAGGAAAGGTGGTGAAATTGATGAAAAAGAAGGGTACAAGCATGGTTGTAATTGATAGTGCAGGAGCTGGAGATATAATATCAATGGCTGGGTTGACAAGTCCATCAATAGGACACACAGTGGCAAATGTGGAGGTCATGGCTGCTCTGCCCCCTGTTGAGCTGGATCCTCCAACCATTTCAATGACTTTTGGTGTCAACGACTCTCCTTTGGCTGGTCGTGATGGGACCCACTTGACCGGTGGAAAAATTGGTGATCGCCTAGTGGCTGAAGCAGAAACAAATCTTGCCATTAATGTCATCCCGGGTTTGCAAGAGTCATACGAAGTCCAGGGTAGAGGAGAGCTTCAATTGGGTATCTTAATTGAGAATATGAGGCGTGAAGGATTTGAGCTCTCTGTCTCACCTCCTAAAGTCATGTATAAAACTGAGAATCGTGAAAAGCTGGAGCCAATTGAAGAAGTGACTGTTGAGGTAAACGAAGAGCATGTGGGGTTAGTCATGGAAGCCTTATCTCACAGGCGAGCTGAGGTTACTGACATGGGTCCAGTCCAAGGAAATGTCGGCAGAACCAGAATGTGTTTGACTTGTCCATCCAGGGGG
>142 gi|359476142|ref|XP_002282775.2| PREDICTED: protein FAR1-RELATED SEQUENCE 6-like [Vitis vinifera]
ATGGAGGCAGTTTGTCTCAACAGTGAGCCGGTGTTTGACGGAAGCGATGAATGTGAGGATGAAGGAGACTGCTCCATCATGGACCAGGACGATGAAATCAGTGAAACACACTCACAAAAGGAACGACCACCACCTACCGTAGGTTTGGAGTTTGAATCTTTTGATGAAGCTTACGATTTTTACAACATATATGCCAAGGAACAAGGTTTTGGCATCAGAGTAAGCAATTCATGGTTCAGATCAAAACGAAAAGAAAGGTATAGGGCAAAACTTAGTTGCAGTAGTGCAGGTTTCAAGAAAAAGAGCGAGGCCAATAACCCTAGACCGGAAACAAGGACCGGCTGTCCAGCAATGATCGTCATTAAGCTTGTTGATTCCAAAAGGTGGAGAATTGTTGAAGTTGAGATTCAGCACAATCACCCTGTGAGCCCAGATGTTAAACGGTTTTACAAGTCTCACAAAAAGATGATCCTTGCAGCCAAAGAGGCGCGACAGTTGGAGCCCGTTATGGAAGTACATACAATAAAGTTGTACCGAACTGCAGCTGTGGATGTTGTAGATAATGGGTACTCCAACATTGACGAAAGAGAAGCTAGAAGGAATCATGTCAACTCTAACCATTTGGAACTTAAAGAAGGGGTCTATAACTACTTCTGTCGCATGAAGTTAACAAATCCAAACTTCTTTTATCTAATGGATCTTGATGGTGAAGGGCGATTGAGGAATGTGTTTTGGGCAGATGCAAGA
>152 gi|255565282|ref|XP_002523633.1| Myosin-9, putative [Ricinus communis]
GATCACAAGACATGGCTTTGGAAGAAAAGATCGACTGAGAAGACTCTAGTTGCTGCTGATAAAGCGAATGCTTCTCAGAGAATAAATGAAGAAGAGATACAGATACAGATACTTAAGACCGATAAAGCAGAGTTGGAGAGAGATCTTAAAATTCTAAATGAAAAGCTTTGCAATGCTAAAGATGAGCTTGTGGAAAAACATGCAAAAATGGCACAGGAAGCCCTTGCAGGCTGGGAAAAGGCAGAATCAGAAGCAATGTCATTGAAGCAAGAATTAGATGAAGAAAGGATAACTCAGTTGGATATGGCCCTGAAGGAATGTATGCAGCAGTTACGTTTCGTTCGAGACGAACAGGAGCAAAGGATTCATGATGCTGTGGTGAAGACATCAGGGGAGTTCGAAAAAGCAAGGCTTGTTCTAGAGGAAAAATTAGCTGACACTGACAGAAAG
>157 gi|359497317|ref|XP_003635483.1| PREDICTED: uncharacterized protein LOC100853492, partial [Vitis vinifera]
GGCTCCCAGGACTACATTTTGAAGAGTGGAGAAAGCTCTATAGCCACTGTCAGTCATGTAGGGAAATCTTCTCGTGTGCATCGCAACCAGAAGAACAGTGGCAAGTTTTCTTGGTCCTCTAAAATGAATGGCTTTTTTAGCTCAGTCAAGGAGGAGGATAAAACATTATTGCTCAATTCTGGTAATAGCTATCCAGATGGCGAAGGAGTTGCCTTAGGACAGGGACATGTCAAGCCAACTGTGGGAAATCAGAGACAAGCAAACTATTTGCCTCACGCTCAAAAGGAAATGGTATTCGAATCTTGTGCCCTACCGGAGTTGAATACAGTTGAGCACTCAGATGTTCAGGATGCATCAAAAGATGGTAAGCTTACTGTTAAGGTTGGGAAAGAGAAGGGAAGAAGGCGAAGAAAGAGAAAGGGTTCAGGAACGGGATTAACTGGAATATTTGAAGTTTCAAGCAGTCAAAGTGGTAATTCTACACCTTCATCACCCGTCACATCTTTTACACCCAAAAGATCTTGGCCAGTGACTTCGGGTTTGGATCAGACTTTTGAGGCTAGGAGTCAATTTGCAGAAGTGGCAGAACAAAAATGTCAGAAGATTTCAGATACCAAAGCTTCCGCTAAGGGGAATATAGTAGAACCTGAGGTTTCTATGAAGTTATCCAATGAAAGTTGTGTTTTCCTCGTTCAAGAGAAGCCCTCTACTCCAAGAAAATTGCCTGGAAAACCTGTTTTGTTGCCTTCTGCTACTTTCCCTTGCACAAATAGGCCTGTCCCTAGTTTTATGGCTTCAACTTCTCCCATTCCTCCGCACGCC
>159 gi|359473545|ref|XP_002267770.2| PREDICTED: uncharacterized protein LOC100257864 [Vitis vinifera]
GAGGCAGAAGTCTTTGAAACAATTCAAACTCTCTTGTATGTAAAGGACCAAGAGTTGATGCTGTGTGAGAAATTATTAGAAGAAGACGTGCTTCTTAGATCAAAGTTGAATACTCTATCGGATGAGTTGAGAAACATTTCTCAAGAAATAGAAGCGCTGAAAGACAAGAAAAATGCTATGCAGAAAGATCTGGAACGTTCGGAGGACAAATCTGCTCTACTGAGGGAAAAATTATCTATGGCAGTTAAAAAAGGCAAGGGATTAGTTCAAGATCGAGAAAACTTGAAAAAGAACTTGGATGAAAAG
>205 gi|255544694|ref|XP_002513408.1| conserved hypothetical protein [Ricinus communis]
ATGGCTGTTGAGGCTCGGCACCTCAACATCTTCCCTTCTCAAATCATCGGCAACAGGGAAATCATGAACGGAACAGAAAACAACGTGATTAATGCCTACAACAATCTGATCGGATACGGGTTGCCTCCGTTATCTGGAACGACAACAGAGACTCTGCTCCCGCTGTATAACAATAACTCGGCGATGAAATCCGACAGCGGTCTTTCCTACGCCATTCCATCGGTTTCTAGAAAACGCACGAGAGATTCGATTAATCCACTGCTCTCCTTCCCCAACGGCCAGATTTACAACCAAAGCAACAATCGATGCAGTTCTTTCACCTTCCTTGGCGAAGACGTCTCGTTGCAGATCCATCAACAGCAGTTGGAGATCGATCGCTTCATTGCCCAACACACGGAGAAGGTGAGACTAGAGATGGAGGAGAGGCGGAAGAGGTATTCTCGGAGGATTATAGCGGCGGTGGAGGAAGGAGTTGTGAAGAGATTGAGAGCCAAGGAAGAAGAGATAGACAAGATTGGGAAGTTAAATTGGGCGCTGGAAGAAAGAGTGAAGTCGCTTTTTATCGAGGACTTGGCCCAGTCGAACGAGGCCACGGCCAACGCTCTCAGAACCAACCTTGAACAAGTACTCGCGCACGTCAACGACGAGCAGCAGAACCTCGCAGGCGCGTTGGACCAAGAGCCGCCGGCGCGGGCGGATATGACGGACGACGCGGAGTCGTGCTGCGGCAGCAATTACGAGGACAAGGGGAGTGTTGAATGCGGTGGAGGTGGGAGTGGCCCGAGTGGGAATGAGAGGCTGTGCAGGAAGTGTTCGTGCGTGTTGCTGTTGCCGTGCAGGCATCTCTGTCTCTGTGCTGTTTGTGGGTCGTCGGTCCATGCTTGCCCCGTCTGTAACGCCGTCAAGGACGCCAGTTTGCACGTTATCATG
>258 gi|225454046|ref|XP_002263231.1| PREDICTED: 50S ribosomal protein L18 [Vitis vinifera]
ATATCTTCTTCATCACCGTCGCCATTTCTTATCTCCTCTGACATCTATCGAACACCAGGTGCGAAACCCTGGTCGCTCTCATGGTCGTCTTCATTTCCTCACTTGAACTTGTCTATCAATTCAATTTCAAGCCCTTTGAATCCCCCACGCCAAAGGGAATTCGTTGTTCACGCCGCCTGGACACGGAGGTCACGAAGTGAAGCCGCAAAAAAACCTAATAGGAAATCATGGAGACAAAGAACGGATATGTATCTGAGACCGTTTCTTCTAAACGTTTTCTTTTCAAAGCGTTTCATCCATGCAAAAGTGATGCATAGGGGAACCAGCAAAGTGATATCAGTCGCCACCACAAATGCCAAGGATCTTAGGAATACATTGCCATCTCTAACTGATGATAGTGCATGCAGACTGATAGGGATGTTGATTGCTGAGCGGTCAAAGGAAGCCGATGTGTTTGCAATGGCTTATGAGCCCAGGAAGAATGAGCGGATTGAAGGGAAGCTTGGAATTGTTATTGATACAATTAAGGAGAATGGTATTATATTTGTT
>267 gi|225456735|ref|XP_002275428.1| PREDICTED: HVA22-like protein a [Vitis vinifera]
ATGGGATCTGGAGCTGGAAGCTTCCTCAAGGTCGTTGCTAACAACTTCGATGTCCTCGCTGGGCCTGTGGTTAGTCTTGTTTATCCTCTGTACGCCTCAATTAGGGCAATTGAGACCAAGTCCTCTGAAGACGACAGGCAGTGGCTTACTTACTGGATCCTGTATTCTATGATCACCCTCTTTGAGCTTACCTTTGCCAAACTCATTGAATGGATCCCTTTCTGGTCGCATGCAAAGCTGATCGTAACCTGCTGGTTGGTCATACCCTACTTCAGTGGGGCTGCATATGTGTATGAACATTATGTTCGGCCTTTCTTTCTTAACCCCCAGAGTATTAACATCTGGCATGTCCCAAGGAAAGAGGACATCTTCAGCAAACCAGGCGACATTCTAACTGCTGCAGAAAAATATATGCAAGAAAATGGCCCTGAAGCA
>291 gi|359495626|ref|XP_002269600.2| PREDICTED: pentatricopeptide repeat-containing protein At4g16390, chloroplastic [Vitis vinifera]
ATGGCTTCCCGTCTCTGCTCTTGCTCCTGTTCTCTCACTCCAGACCACCATTTCTTCATCAACTCTCTCTCTCCTCCACCCCTACTCAAACCAACCCCTTTTCTACGCACCCCTTCTCTACAGCACTTCAACTTCCCTCTCTCTCCTCATCAAAGAACCTCTCTCCAAATCGCCCCGGTTTCCGTTCAAGACCCATTGTTACGACAAACCCGCGAACCAGATTCTGAAAAACCCAAAAGCTACGTATGGGTCAACCCCAAAAGCCCAAGAGCTGCCCAGCTACGTGAGCAATCGTACGATGCCAGGTACGCTTATCTCGTTAGCATTGCCGAGTCCTTGAATTCTTGTAACCCAGATGAGAAAGATGTTTACAGCGTATTAGACGCGTTGGATGATAAGATTGTGGAGCAGGACGCTGTTGTCGTGCTCAATAGCATGTCTAACCCTGAAACGGCACCGTTTGTGCTCAAGTACTTTCAGGAGAGAATTAAAACGATAAGGGAAGAGGTGATTCTGTATAATGTTACGTTTAAGGTTTTCAGAAAGTGTAGGGATTTAGATAGAGCAGAGAAGTTGTTTGGTGAGATGGTCCGGAGAGGGGTTAAGCCGGATAATATTACGTTTTCGGCGATAATCAGCTGCGCTAGGCGGTCTAATTTGCCGGAGAAAGCGGTGGAGTGGTATGAGAAGATGCCTGCCTACGGTTGCCAACCGGATGATATTCACCACGCGGTGATCATCGACGCGTATGGACAAACGGGTAATATAGATATGGCTTTGAGCTTGTATGACCGTGCCAGAGCTAAACGGTGGCGCCTCGATGCCCTGACATTCGCTACTCTGATTAAGATATATGGGATGTCTGGGAATTTTGAGGGGTGCTTGAATGTGTATGAAGAGATGAAAGCAACAAGAGTTAAGCCAAACTTGACTGTATATAACTCGTTGTTAGACGCTATGGGAAGAGCCAAGAGACCTTGGCAGGCCCAGTCTATTTACGAGGAGATGATAATCAATGGGTTTAAACCGTCTTGGGCAACCCATGCTGCACTACTTCGGGCCTTTAGCAAAGTTCGCTATGCTGATGATGGCTTAAGGGTGTATAGAGAGATGAAGCGGAAGGGGATGGAGTTGAATGTTACCTTGTACAATACCGTTTTAGCCATGTTCGCTGATGTTGGGTATGTTGATGAAGCTGTTGAGGTTTTTGAGGATATGAAGAGGTCCGGGACCTGCAAACCTGACAGCCGGACATTCTCTTCTCTTATGACTGTATATTCCTGCAGTGGGAAAGTCTCAGATGCAGAAGCCTTATTTGACGAGATGTTGGCAGCAGGTTTTGAACCTAGTATATTTATCCTGACTTCACTTGTTCAATGCTATGGAAAAGCCAAAAGCACAGATGATGTTGTTAGAACATTTAACTGGATTTTGGTGCTAGATTTAACTCCAGATGAACGGTTCTGTTGTTGTCTTCTCAATGTGGTGGCCCACACACCAGCAGAAGAACTTGGTAAGCTTATCAGCTGCCTTGAGAAGGCTAATGCAAAGCTTGGTTATGTGGTGAAGCTCCTTGTAGATGGGGGAAATGGAGAAGAACAGATCCTTATGAGGGAAACTCATGAACTCTTAAATTCAGTTGGCCCTGACGTTAGAAGGCCGTACTGTAATTCCTTAATCGAGATCTGTGTTAATCTCAATATGTTGGAAAGAGCTTGTGAATTGTTCGACCTTGGGCTTAGACTTGAGTTATACGCAAATGTACAGTCAAAGTCTCCGGTGCTCTGGTCTTTAAACTTGAAGAGCCTCTCGCTTGGGGCAGCTGTGACTGCATTACATGTTTGGATGAATGACTTGTCCAAGGCGCTTGAAAGTGGAGAGGAGCTTCCATCACTGCTTGGTATCAGTACTGGACATGGGAAACACAGATATCCAGACTCGAGTTTGGCAGAAGTGTTGGAGTCACGTCTGAAGGAACTAAATGCTCCATTCCACGAGTCTCCTGACAAGGTTGGCTGGTTTACGACAACGAAGGTTGCAGCCAAGTCGTGGTTGGAGTCTAGA
>297 gi|225452863|ref|XP_002283766.1| PREDICTED: KH domain-containing protein At4g18375 [Vitis vinifera]
CGTAGTGATACTGGTGCCCAAATTCGCATCATGAAAGATGACCACTTGCCTCTCTGTGCATTGAACTCTGATGAACTGGTGCAGATATCTGGCGAATCAGCTCTTTATCAAATTGCATCACGGCTTCACGACAATCCGTCTCGATCTCAGCACATGCTTGTTTCTGCAGTGCCAAATATTTATTCTTCCGGTGGTTCACTCATGGGACCAACTGCTGGCGGTCCGATCATGGGAATAGCTCCACTAGTGGGTCCTTATGGAGGATACAAAGGTGCTGGTGGAGACTGGTCCCGCTCTTTTTACTCGGCTTCAAGGGATGATGCATCTTCAAAGGAATTTTCTCTTCGTTTGGTTTGTCCAACTGCAAATATTGGTGGTGTAATCGGGAAGGGTGGTGCCATAATCAATGAAATTAGACAGGAGTCTAGAGCAGTTATAAAAGTTGATAGTTCAACTACCGAGGGAGATGATTGCATAATATTTATCTCAGCAGAAGAGTTTTATGAAGACACTATGTCTCCAGCTATTGAAGCAGCCCTACGCTTGCAACCTAGGTGCAGCGAGAAAGTAGAAAGAGATTCAGGCCTTATTTCTTTCACTACCCGTTTACTAGTGCAAACTTCCCGTATTGGTTGCCTTATCGGGAAAGGTGGATCTATAATTACTGAGATGAGGAGAATCACAAAAGCTAATATCCGCGTCCTCTCCAAGGAAAATCTTCCCAAAGTAGCAGCTGAAGATGATGAGATGGTGCTGATTTCTGGAGATCTTGATGTTGCCAAGGATGCTCTTATACAAGTAACTTCGCGGCTGAGGGCAAATATTTTTGATAGGGAGGGTGCTGTACCTGCATTTGTGCCAGTTCTTCCTTACCTTCCCATGCCAACAGATGGTTCAGATGACTTGAGATATGATAGTAGAGATAATAAAAGATATGGACGTGGACATTCTTATTCCGATAGATATGGGGACGCAAGTGATTTACCTGCTATGGATAGTTATGGAAGTTATGATGGTTTGCAGATTGGC
>326 gi|224140797|ref|XP_002323765.1| predicted protein [Populus trichocarpa]
CAGTTAGACGACCAAGGACTTCTAATTCTTTCAAACAACTGCCCTTGCTTGACTGATCTCACCTTGAGTTACTGCACTTTCATCACCAATGCAGGTCTCACTTACCTTTCTTCTTGCTCCAATCTTTCTGCCTTGAAACTAATTTTCACCCCAAGAATAAATGGTTGTGGAATTTTATCTCTAGTCGTGGGGTGCAAAAATCTTAAAAGTCTACACCTCATTAGATGTCTAAACGTAAGCAGCGTCGAGTGGTTAGAGTACCTTGGAAAACTTGAAGTACTAGAAGATCTCTCTATTAAGAATTGTAGGGCTATAGGGGAAGGTGACTTAATCAAACTCGGCCCCAGTTGGCGAAAGCTAAAAAGGTTGCAATTTGAGGTGGATGCGAATTACAGATACATGAAGCTTTACGATCGTTTAGCTGTGGATCGATGGCTGAAGCAGTGGGTCCCGTGCGAAAGCATGGAAGAGCTAAACTTAGTAAATTGCATCATTAGTCCGGGCAGAGGCCTTGCTTGTGTAATGGCCAAGTGTAAGAACTTAGAAAAGATTTGCGGAAGAAAATCAAGTAAGCTTCGGTCCATTTCTCTGCGAGTACCATCAGACTTCTCGATTCCTCCATTGGTGAACGATCCTGTGAGACTAACCGATGAGAGTTTGAAAGCAATTGCGGAGTCGGTTAGGCTATCTTTTTCCGATGGAGAGTTTCCATCCTTTTCTTCATTTACTCTGAATGGGATATTAACCTTGATTAAAATGTGTCCGATACGAGAACTTTCTCTTGATCACGTGTATTCGTTCAACAATGATGGCATGGAAGCTCTTTGTTCGGCTGAGTATTTGGAAACCTTAGAGCTTGCGAGGTGCCAAGAGATTAGTGACGACGGATTGCAGCATATCAGCCGGTTTCCTCGGTTGTGTGTTTTATGGCTTAACAAGTGTTTGGGAGTCACTGATGATGGGTTGAAGCCGCTTGTGGGGTCATATAAACTGGATTCGTTGGTTGTGGAAGATTGTCCACAAATATCCGAACGGGGCGTTCAAGGAGTTGCTAAATCAGTTACTTTCAAG
>353 gi|224128452|ref|XP_002320335.1| predicted protein [Populus trichocarpa]
GCAGACGACACTCCCACGGCCTACCAAACCCTACAGGAATACGGTTTTCCGGCGGGGCTTCTTCCAGAGGGCGTGACGGGCTACGAATTGGACAAATCCAGCGGCAATTTCAAGGCCTACTTGGGCGTCACCGGCGGGAGCACCTGCAGTTTCAAAGTGGTCGGTTACGAGCTCAAGTACAAGTCCACCATCACGGGGGTGATATCCAAGGACAAGATCAACAACTTGAAGGGTATTAGCGTCAAAGTGGAGGTCACTCGCGACGGCGACGATCTCCAGTTGTCCGTCGGGATTGCGTCCGCTAATTTTGGTGTTGAGAATTTTGAGGAGAGCCCTCGGTGTGGTTGTGGATTTGAGTGT
>358 gi|359481915|ref|XP_002272687.2| PREDICTED: uncharacterized protein LOC100264171 [Vitis vinifera]
ATGGCTAAATCTTCAGATCTTTCAGCAAGAGAACGTGTCCAAGGTCTTTACACTAAAAATGTTGAGTTGGAGAATAGGCGTCGTAAAGCAGCACATGCCCCCAATGCATGGCAACAGATGCGAGAGAATTATGAAGCTATTGTTCTTGAAGACAATGCTTTCTCTGAACAGCATGAAATAGAGTATGCTTTGTGGCAGTTGCATTACAGGAGAATCGATGAGTTACGTGGACACCTCAACTCTGCTCTTGCATCAGCAGGATCAACCACCTCTCAGAATGGGAAAGGTCCCACACGACCTGGACCTGATCGCATCACAAAAATACGTTCCCAGTTCAAGACATTCCTGTCGGAAGCATCTGGGTTTTATCATGACATGATGTTGAAAATTAGAGCTAAA
>374 gi|224057212|ref|XP_002299175.1| predicted protein, partial [Populus trichocarpa]
CAATACATCCAACAGTTCCTCAGCAACCTCCTCTCCCAGCGCGGCCCATCCTCCCTCCCCTACTCCGAAGACTCCAAGTGGCTGATCCGCCAGCACCTCGTGACCCTGACGGAGTCCTACCCCAGCCTCGCCCCCAAGACCGCGCTCTACACCCACGCCGATGGCCGCTCTTCCACCCTCCTCCAGGCCGACGGCACCGTCCCGATCTTCTTCCACTCCGCCACCTACAACATCCCCGTCGTGATCTGGCTCCTCGAGCCCTACCCCCGCCGCGCCCCCCTCGTCTACGTCAACCCCACGCGCGACATGATCATCAAGCGCCCCCACTCCTTCGTCGACCCCTCCGGCCTCGTGTCGGTACCGTACTTGTCGAATTGGGTCTACCCGAGCTCCAATCTGGTCGACCTGGCCCGGGACTTGGCCCGGCACTTTGCCCGCGACCCGCCCCTCTACTCCCGCCGTCCCCCCGCTCCGAACCCTAACCCTAGTTTCGCCTCATCGAATGATTCCGTGTCG
>411 gi|255570566|ref|XP_002526240.1| conserved hypothetical protein [Ricinus communis]
AGTTTATCTTTTGACCCATGTAGATCACCTCACTACAAAGTAGTTTGCGTATCGGGCACCGTTTCAGTTTTGTCCAGAGAGCCTTATCAGAGTGAGTGGCGTTATCAGATTGAGATATACTCGTCTGAGACCGGCACTTGGAGGCCTTCTGGTGAACCTTTTATCGGCAATCTCAATACCCAATTCCTTGGCGGGGTCTATTGGAATGGCGCGATTCATTGGTTTAACACTTGGGGGGATTCCTTGTATTTCGACATCGAGGATGAGAGGCTTGGAATCTTGTCAATGCCTCCGATTCCTCAGGGTGAAGGGAATGGGAGGCTGTGTAGGTACTATGGGGAGTCTCGTGGCCATTTGCATCTTGTTGAGATCTATGATGCAAGGACTCAGTTTTGTGTATACGAGATGGAAGCTGACTATTCCGGGTGGTTTGTCAAGTACAATGTTGATCTTCACGAAGTTGGAATTGCATTTCCTGAGATGATGCAGAGGCTGTCGTGGGATCCAATGTATTACTCGTTTGCTATACTTGCCATTGTACGGGAAGAAGATGAGCGATCGTTTCTGGTGTTGCACGTACCTGGAAGGATCGTACGTTACAATCTTGTGGATAAAAGCTTTGAGAAGATAGGCGATGTTGCCCCGGAGCATTGTGACAGTAGTGGCATGATAGAGGATGCATTACGATTATTTTCTTTTCATGCTTTTCAATACATCGAGACGGTCTCTTGTATC
>417 gi|225425984|ref|XP_002275339.1| PREDICTED: UPF0497 membrane protein 11 [Vitis vinifera]
GGAGATGAGGCGGGCAGCGGCGGAAGCACCGGCGTGAGGACGGCGGAGACGCTGCTGCGCCTACTGCCGATGGGCCTGTGCATAGTAGCACTTGTGGTGATGCTCAAGAACTCTCAGACTAATGACTTTGGTTCTCTTTCTTACTCTAATCTTGGGGCTTTTAGGTACCTGGTGCACGCCAACGGAATATGCGCAGGATATTCTCTACTTACAGCAGTGGTTGCAGCCATGCCTCGTCCCTCAACCATGTCCCGAGCCTGGACTTTCTTCCTCCTTGACCAGTTACTGACATACATAATACTGGCCGCGGGGGCTGTATCAATGGAGGTGGTGTACTTGGCATACAAGGGAGACGAAGCTGTTACATGGAGTGAAGCTTGTGGGTCCTTTGGCGGGTTCTGTCGCCGGTCGGTCGCGTCTGTTGCCATCACCTTTGCCGTGGTGCTTTGCTACGCAGCGCTCTCTCTCATCTCCTCCTACAGACTCTTCAGCAAATACGACGCACCACCAGTTCACGGCCGCAGCATCACCAAGGGAATCGAGATCGGTGCCACCTTCCAC
>422 gi|225427470|ref|XP_002270678.1| PREDICTED: single-stranded DNA-binding protein, mitochondrial [Vitis vinifera]
TCTTCCATCTCAAGAAGACTCTGCCGCTCCCTCTTCTCAAACCCCACTTTCAAACCCTCTACTCCTCTTCCTCCTGAGCTATCCACGCGCTGCTTCTGCTCAACCCTCTCATCCCCTGAAAACTCCGACTCGGACAATTCCACCGTCGAACCACCAGACCCGACTCCCGACTACGACTCCCACACATCTCCTTCGGACTCCTCCCAACAACGAGCCTTCTACGACCGCCCTCTCGAAAACGGCTTAGACCCCGGCATTTACAAGGCAATATTGGTAGGGCAGGTGGGGCAGATACCGATACAGAAGAGGCTGAGGAGTGGAAGGACAGTGACGTTGTTGTCGGTGGGGACCGGTGGGATAAGGAACAACCGCAGGCCATTGGACAATGAGGAGCCAAGGGACTATGCGAACCGGTGTGCAGTTCAGTGGCACAGAGTCGCTGTTTACCCCGAGAGATTAGGGGCCACTGCTATGAAACATGTTGTTCCTGGTTCGATTTTGTATTTGGAGGGAAACTTGGAGACAAAAATCTTCACTGATCAAGTCACTGGTCTCGTACGACGTATAAGAGAGATAGCCATCCGTCGAAATGGCAGGCTGGTGTTTATAGGCAAGGGTGGTGATGATGCTGAGCAACCAACGCAGACGAATTTGAGAGGAGTTGGCTATTAC
>425 gi|363807974|ref|NP_001242458.1| uncharacterized protein LOC100783502 [Glycine max]
ATGGATGACAGTGGGCATCGTGAAAATGGAAGACACAAACCACCTCAGGGTCAGTGGTTTATGCAGCATCAACCTTCCATGAAGCAGATAATGGCCATCATGGCCGAAAGAGACGCTGCCATTCAAGAAAGAAATCTAGCTGTTTCTGAGAAAAAAACAGCCATGGCTGAGCGAGACATGGCTATCCTACAGCGCGACTCAGCAATTTCCGAACGGAACAGTGCCATTATGGAACGAGACAATGCCATTGCGACCCTACAATATCGTGAAACCACAATGACCAGCGGCAATATGTCCCCTTGTCCCCCAGGATGCCAAATATCCCGCGGTGTGAAGCACATGCACCACCCCCAGCAACACAACATACACCATCAACCCCACATGAGTGATTCTCCTTACAATTCAAGGGAAATGCATGCTAGTGAGCCCCTCCCAATGTCGCCAGTTCCCTCAGAGCCCGCAAAGCCTAGGCGAACTAATAAAAGAACGAAGGAGCCCAAGGCGACAACATCCAACAAAAAGCCTTCCAAATCTACAAAAAGGGTTAAAAGGGAGGGAGAAGACCTGAATAAGCTTGTGTTTGATAAATCCCACGACTGGAATGGCGAACAAGAAATGGGTTTCTCTAATAAGCCTGACTGGAAGGAAAAGGACCTCGGGTTGAACCAGGTGGCATTTGACGAGTCCATGCCTGTGCCTGTTTGCTCATGCACTGGAGTTCTTCGTCCGTGCTATAAGTGGGGGAATGGAGGGTGGCAGTCTTCGTGTTGCACCACCACCATGTCGGTATATCCGCTGCCAGCTGTGCCTAATAAGAAGCACGCGAGGGTTGGTGGGAGGAAGATGAGTGGAAGTGCATTCAACAAGTTGCTTAGCCGGCTCGCATCAGAAGGTCATGATTTGTCGCATCCGATAGATCTTAGGGACCATTGGGCAAAGCACGGAACGAACCGCTACATCACTATCAAG
>434 gi|224109640|ref|XP_002315264.1| predicted protein [Populus trichocarpa]
GAGTCGTATAGGCTTGAAGTTGATTCTCTTCGGTGCGAGAATGTAAGCCTATTGCACCGTTTAAAAGTTTGCGGAAAAGGTGGCGACTTTTCGAATTTCAAGCTGGATCAAGAACTGTTGAGCTGCGTCTGTCAAGGGATGTCGTTGGTTAACCAGAGCAACCAGCTTTGTGCAAAGCTGTTGGAATACATCAAAGTGAAAGCAGGCCCAAATCCAGAAACTAAGCAGGGTATTGAGTTCATGATGAATGGTTTCGATGGACAATTTATTATTGAATCTGAGGTGAAACTCCAAGGCTTCAAGAGGGGAACTGCAAGCCTTACCAGAAGTTTACATACAATTTCCAGTGCACTGAATGAGAAGTCCAACCAAGTTGTAATGGATTCACATTCG
>445 gi|224064350|ref|XP_002301432.1| predicted protein [Populus trichocarpa]
ATGGACGAGCTAATCATCTCCCCATCCTCCTCCTCTTCCTTCATCTCATCCCAAGAAACTCCACCGACCCTCCAACAAAGGCTCCAACTCATCCTCCAGACCCAGCCAGACCGCTGGACCTACGCCATCTTCTGGCAATCCTCCTCCTCCTCCTCCCCTAATGACCAAAACACCCCTGCTCTCCTCTCCTGGGGCGACGGCCACTTCCAACCCACCAACAACAAAAACCCACTCCCCAAAGACAACGAAAACTCCGCCGAGTGGTTCTACATCATGTCGCTGACCCGGTCCTTCTCCGGCGCCGGCGACAGAGGAGGCGCCCCGTCCAAGGCTTTCAGCTCAGGTTCTCTGGTCTGGTTAACCGGGGGGAATCAACTAAGGTTTTACGACTGCGAAAGGGCCAAAGAGGCTCAGATCCATGGGATAAAGACCCTGGCTTTTATACCCACTTCGGTTGGAGTGCTTGAGTTGGGTTCGAGTGATGTGGTTAAAGAGAACTGGGGTTTGGTCCAGCAGGCTAAGGCCCTGTTTGGGTCGGATCTTGACGTGATTCCGAATCGTGGAAATGGGTCGAGTGAGTTTCTCGACGGGAACGTTTGTTTTGACGAGGAGGATATGGTTAATGGAGGAGGAACCAAACAGGAAGCCATTGTGGAAACAGAGTGCTCTGATTTGGGTCCGTTTCCGGTGCCCACCACGTTTGGCTTCCACCACAATGGTAATCAAAAGAAGAGGGGTAGAAAGCCCGGCGTCGGCCGCGAAACGCCGATGAACCACGTGGAGGCGGAGCGGCAGCGGCGTGAGAAGCTCAACCACCGCTTCTACGCCCTCCGAGCGGTGGTCCCCAACGTTTCCAAGATGGACAAGGCCTCCCTCCTCTCCGACGCCGTTTCCTACATCAACGAGCTCAAGACCCAAATCCAAGACCTCAAATCACAAATCCACGACAGCAAGTCTTCCAACAAGAAAGTGAAAACGGAGTTGAGCAGTCAGTTGACGGCCGACACCACCGACAACCACAGCAGCGCCGCCACCTCCGTCGACCAAACAATCAGTCCCAACAACAATAGTGATAATAATTCTAGCGGGGTGCCACTGGAGGTTGAGGTCAAGATTGTGGGAGCCGATGCTATGGTTAGGGTTTCGTCGGACAACGTTAACTATCCGGCGGCGAGGCTAATGGAGGCGCTTAGGGATCTGGAGTTGCAAGTGCAACATGCGAGCGTGTCTAGTGTCAACGATTTGATGCTTCAGGATGTCGTGATTATGGGTCCTCATCGTGGGGTGATTAGTGAGGAGGGATTGAGGACTACTCTCTTGAGCAGATTA
>454 gi|225455336|ref|XP_002276600.1| PREDICTED: importin subunit beta-1-like [Vitis vinifera]
ATGGCCACGGAAGTGACCCAGGTTCTTTTGAATGCGCAAGCGGTGGATGGAGCCGTGAGGAAGCATGCAGAAGAGAGTTTGAAACAGTTTCAGGAGCAAAATCTTCCTACTTTCCTGTTATCTCTTGCGGGAGAGCTTGCTAACAACGAGAAGCCTGTAGATAGTCGTAAATTAGCGGGTTTGATCCTTAAGAATGCTTTAGATGCCAAGGAACAGCATAGGAAGTTTGAGCTTGTTCAAAGGTGGTTGTCATTGGATGTGGCTGTGAAGAACCAGATTAAGACATGCTTGCTGCAGACCCTTTCTTCTCCTGTCCCTGATGCTCGGTCAACTGCATCACAAGTCATTGCTAAGGTAGCTGGCATTGAGCTCCCGCAGAGGCAGTGGCCTGAGCTAATAGGATCACTCTTGTCAAGCATTCACCAGCTTCCGGGTCATGTCAAGCAAGCCACCTTAGAAACTCTGGGATATTTGTGTGAAGAAATTTCTCCAGATGTTGTAGATCAAGATCACGTGAATAAAATACTTACAGCTGTGGTTCAAGGGATGAACGCGACGGAAGGTAATAATGATGTTAGGCTTGCTGCTACCCGCGCATTGTACAATGCTCTGGGTTTTGCTCAGGCAAATTTTAGCAATGATATGGAACGCGATTATATTATGAGAGTTGTCTGTGAGGCCACTCTTTCCCCAGAAGTGAAAATTCGTCAGGCAGCTTTCGAGTGTTTGGTATCCATTTCTTCGTCATATTATGAGAAATTATCTCCCTACATACAGGACATCTTTACCATCACGGCAAAGGCTGTGAGGGAAGATGAGGAACCTGTGGCTCTTCAAGCTATTGAGTTCTGGAGCTCAATCTGTGACGAGGAGATTGATATACTAGAAGAATATGGGGGTGATTTTACTGGGGATTCTGAAATTCCCTGCTCTTATTTTATCAAGCAAGCACTCCCTGCTCTTGTCCCTATGCTGTTGGAAACACTTCTTAAACAAGAGGAGGATCAGGATCAGGATGATGGGGCTTGGAATCTTGCCATGGCTGGTGGCACTTGCCTAGGTTTGGTTGCACGAACTGTTGGAGATGATGTTGTCCCTCTTATAATGCCATTCATTGAAGAGAACATCACCAAACCTGATTGGAGGCAAAGGGAGGGGGCTACGTATGCATTTGGTTCCATCTTGGAAGGTCCCTCACCTGACAAGTTAACACCCATCGTTAATGTGGCTCTAAATTTCATGCTCACTGCCTTGACACAGGACCCAAATAGCCATGTGAAGGACACAACGGCCTGGACCCTGGGTAGAATTTTTGAATTCCTCCATGGTTCGACTATCGAGACACCCATAATTACTCAAGCAAATTGTCAACAGATTATCACAGTTCTGCTTCAGAGCATGAAGGATGCTCCTAACGTTGCTGAGAAGGCCTGTGGTGCTCTCTACTTCCTTGCTCAAGGTTTTGAGGATGTGGGTCCTTCCTCTCCCCTTACTCCTTATTTCCAGGAAATTGTTCATTCCCTTCTTACTGTCACTCACAGGGAAGATGCTGGGGAATCGCGATTAAGAACTGCTGCATATGAGACCTTGAATGAAGTGGTGAGGTGCTCAACTGACGAAACAGCTCCAATAGTGGTGCAATTAGTTCCTGTCATTATGACGGAGCTTCTCCACACTCTCGAGGCACAAAAGCTTTCATCTGAAGAGAGGGAGAAGCAGAATGAACTGCAAGGCCTCCTTTGTGGTTGCTTACAGGTTATTATCCAGAAGCTAGGGTCATCCGAGCCAAATAAGCATGCCTTCATGCAGTATGTGGATGGGATCATGAATCTCTTCCTCAGGGTTTTTGCTTGTAGAAGTGCCACTGTTCATGAGGAGGCAATGCTCGCCATTGGAGCCCTTGCCTATGCAACTGGTCCCGACTTTGCAAAATACATGCCAGAATTTTATAAGTATTTGGAAATGGGTCTTCAGAATTTTGAGGAGTACCAAGTCTGTGCTGTTACAGTGGGTGTGGTAGGTGATATATGCAGAGCCTTGGAGGATAAGATTTTGCCCTACTGTGATGGGATTATGACCCAGCTTCTTAAGGACTTATCAAGCAACCAGTTGCACCGCTCTGTGAAGCCTCCAATATTTTCATGCTTTGGTGACATAGCACTGGCTATTGGAGAGAATTTTGAAAAGTACTTGATTTATGCCATGCCTATGCTTCAGGGTGCGGCTGAGTTATCTGCCCACACATCAGGTGCTGACGAAGAAATGACTGAGTACACTAATCTTCTGAGAAATGGGATTTTGGAGGCATATTCTGGGATATTCCAAGGCTTTAAAAACTCCCCAAAAACTCAATCCTTGATTCCTTATGCACCACACATCCTCCAGTTCCTGGACACCATATACATGGAGAAAGACATGGATGATTTGGTGATGAAAACTGCCATTGGGGTCCTTGGAGATCTAGCTGACACTCTGGGAAGTAATGCCAGTTCTTTGATTCAGCAATCACTGTCAAGCAAAGAATTTTTAAATGAATGCTTGTCCTCAGATGATCATTTGATTAAGGAATCTGCAGAATGGGCCAAGTTGGCGATAAGCCGTGCAATTTCTGTT
>509 gi|255569659|ref|XP_002525795.1| ATP synthase gamma chain 2, chloroplast, putative [Ricinus communis]
ATTTGCTGCGGCCTCCGCGAAATTCGACATCGGATCGACTCCGTGAAAAGCACCCAGAAAATCACCGAAGTGATGATGCTTGTATCAGCCGCGAAAATCCGGCGGGCCCAAGAAGCCGTGATCAGCGGCCGACCCTTCGCCGAAGCCCTAGCCGAGTTCTTGTACTGTATCAATGAACAGCTTCAGTTGGAAGATGTAGATGTTCCTTTAACTAGTGTTAGGCCTGTCAAGAAAGTTGCCCTTGTTGTTATGACAGGGGAAAGAGGCCTATGTGGGGGTTTCAATGCCGGAATTCTCAGAAAGGCTGAAGCACGGGTGGCAGAATTGAAGGGAATGGGGGTAGGTTGTGTTGTTATTAGTGTGGGGAAAAAGGGTAATGTTTATTTTCGTCGAAAGGGTGATGTTGAGGTTGATAGGTTTGTTGAGGGAGGAGGTTTTCCTACAGCAAAAGAACAGGTTATTGCGGATGATGTGTTTTCGCTTTTTGTAAGCGAAGAGGTAGACAAGGTTGAGCTTTTGTATGCGAAATTTGTATCGTTGGTTAAGTCTAATCCCGTGATTCATACATTGCTTCCATTGTCGGCCAAGGGAGAGGTTCGTGATGTGAATGGGAAATCTATTGATGCCAGTGAAGATGAATTCTTTAGGTTGACGACTAAGGAAGGGAAATTGGCTGTTGAGAGAGAGACCGTGCGGACCAAGAACGAGGGGTTTGCTCCCAATATGCAGTTTGAGCAGGACCCAGTTCAGATTCTGGATGCAATGTTGCCTCTGTATTTGAATAGTCAGATTCTGAGGGCATTGCAGGAATCATTGGCGAGCGAGCTTGCGGCAAGAATGATTGCGATGAGGAGTGCAACAGATAATGCTGTAGAGTTGACGAAGAATCTTTCAAATGCTTATAACCGGGAAAGGCAGTTGAAAATCACTGGTGAGATATTGGAGATTGTTGCTGGAGCTGAGGCACTTGAAGAG
>510 gi|357474961|ref|XP_003607766.1| hypothetical protein MTR_4g082510 [Medicago truncatula]
TCTTGTGATGAGATCGATTACTTCGAAGCCTTGACATTGAATCTAACTGAGGTAAAGGAAGAAGAGTACATGCCTAAACCTCTGGTTCTTGAAAACCAAAACTTGGAAGAAACAGGAACCGATATATTACCAAGTCGCGTCCGGAAGGGCCAGGCAAGGAGAGGGAGGCCGCGGAGGGACTTTCAGAGGGACATTCTTCCCGGACTTGCTTCTTTGTCGAGGCACGAGGTGACTGAGGATCTTCAGAGGTTTGGAGGGTTGATGAAAGCGACTGGTCATGTTTGGAATTCAGGATTGACAAGGAGAAATGGGGGTGCCAGGGGAAGAAGGCGGTCGGTGGTGGTAGTGGAGGACCATGAACCGGCTGTAGCGTCAACGAGCGCTATTTGCATCCCATTGATGCAGCAGCTTAATAGCATTGAAGTTGGATTGGAAGATAGAAGCCTAACCGGGTGGGGAAAGACACCCAGGCGGCCCCGGCGCCAAAGATGCCCAGCGGGTAATCTTCCTCCGTCCATCGCTTCAACC
>520 gi|224061601|ref|XP_002300561.1| predicted protein [Populus trichocarpa]
ATGCCTCTATGGAAGAAGGCAGCCAAGTGCAACCGAATCTCCAAACTGGTATCAGACCACATCCACTCGCCGCACAAGCGCGGCGGATCCCTGGTGGTCGAGACCGGCTTTCCCACGTCCCTCGTCGATCTCTTCGTTAAGAATCGTGACCGCCTGAAAAAACCCTCCAAAAAGAAGAAGTCCAAAAAGATGAAAAAATCCGACCAGGAATGGATTCCTATACCCAACTCTCCCTTGGTTTCGCCGGTTTCTGAGAATTCTGAATTGGGTCTGCCAAGTGTTCACGTTAATTTGGCCTCAGAGAAAGTTAACTTGGGTTCATCGGATCAGTTTGGCAATGAAATTGTTGAGATTGAGGAGAGGGGTTTGGTGGTTGATGGTGGAGGTGGGGATGGGGATGGGGATGAAGTTGTGGCGGCGAATAGCGTTTTGGTGGTAATTTTGAAGACTTTTTTGGTGGTGCTATTGGCATTGGGGACAAAGCAGTTTGTGGTTGGGATTACAATGTCTGCTTTCTTGCTGCTTTTCATGGAGTATGCGGGGAAGCATTTGGGCTGGTTGCTTAAGCCATGTTTGGATTCACAGAAATCTTTGGTTGAAAGGGTTGTGTGCCTTTATGGAATCAAAGGGGCCAAGTTGGTAGTTAAAGAAGATAAGGGTTTGAAGGCACCTGTTTCAGATGATCGCTTTCAAGACATCCAGCTCGTGCGATCAATTTCGAATTTTGGTGGTTCTTGTGTGATTGAGGATCATAAGGTGAACAATCCCTTTCAAGAAATTCAAATCAAGCAACCTAGTCCCGATTTGGTTCCTTCAACTAGGGAGATTCAAAGCGTGGGATACGAGTTTGATTTGCAAAGT
>521 gi|224107749|ref|XP_002314589.1| predicted protein [Populus trichocarpa]
ATGTCGAAAACCTGGGGACCAATCGGCGCATGGGCCGCCGAGGCCGAGCGCGAGGAGGCCGAGGAGAAGGCCCAGGCCGCCGCCGCCGCCGCAGCAGGAGTCGGTGGCGCCGGCAACTTTCCCAGCCTGAGAGAGGCTTCCTCCACCAAACAGAAGAAGAAAAAGATGACCTTGCAGGAGTTCAACATGCAGCAGCAGCAGGTCCCCCCGCCCAGCAGGGGCCTGACCCCGGATGAGATGTTCCGCCTCCCCACGGGGCCCACTCAGCGGGCCCCGGGCGAGGAGTCGTCGTTCGGGCGGGGGTTTTCTAACTACGGCCGCCGCGATCGGGATGAGGATCGTGGCGGCGGTGGTGGTGGTCGTAGATCGTACGGGGGATTTGATGAGGATCGTAGGGGGGGCGGGCCGCCCTCTAGGGTTTCGGATTTCGATCAGCCGTCTAGGGCTGACGAGGCTGATAACTGGGCAATGGGAAAGAAATCTTCTTTCCCATCGCCCTCGACTGATTCGGGGCGCTCGAATCGGTATGGTGCCCTAGGTGGCGGCGGTGGCGGTGCTGGTGGTATGGGCATGTCTAGGGCTGATGAGGTTGACAATTGGGGAGCGGGGAAAAAGCCAATG
>522 gi|255551388|ref|XP_002516740.1| leucine-rich repeat containing protein, putative [Ricinus communis]
CGTATTGGCGAGCTGAAAGATTCTAATCTTGGGGGGGAGCTGAGCATAAAGAGACTTGATAATGTAAGAAGTCCAGTGGACGCCGAGAGTGCCAATTTGAAGAGGAAACATGACCTTGTTTCTTTATATTTACATTGGAATGATCACAAATATGAAAACTTACCCAATGATGTTGAAGGGGTGCTTGAGAGTCTCCAACCTCACTCGAATCTGAAGAAGCTGAGTATAAGTTATTACCGAGGTTCAAAGTTTCCAAATTGGATGATGGGTTTGGTTCTTAAAAATCTGGTTGATATCTCCCTAGAATTCTGTACAAGATGTGAACAGCTTCCGCCTCTTGGGAAACTACACTCCCTTAAAAATCTCAATATCCGTGGAATGGATTCCCTAAAGTGCTTCGATCCTGAGTATTATGGAGATGGGGAAATTTCATTCCAGGCATTGGAGACACTCAGTCTTCGAGGAATGCCAAGTTTGGAGGAATGGACGACAATGGATAGACAAGATGTTTTTCCACGCCTACGAGAGTTGGATATAACCAGCTGCCCCAAGCTAACTAATTTGTCTGCCCTTCCGACACTTAAGAGATTGAGGATTGGTGACAATGAAATGTTACTCAAGTCAGTGAATAATCTGACTTCGCTTTCATCTCTTTCGATATCTGACCTCCAGTTGGAGATTCTTCCGGACGGATTGTTTCAAAATCACGAGGCCTTGGAGCCCCTACAGCTAATGTGTATGCCCAATATCGAGACTCTGCAAAATCAGATGTCTGGTTTGTCTTCTCTGAAGCGATTGATACTTAATTGCTGCCCTAAACTAGGAAATTTGTCAGGACTCGAAATCCTAAACTCTCTGGACACACTTGATATAAGTGAATGTGCCAGTCTTACGGACCTTAAGGGCTTGGAAGGCTTAACTTCTCTCAGATCCTTATGCTTTCAACGCTGTCGCAAACTAAGGTCGTTATCGGAGGGAATGCAACATCTGACGGTACTCCGAGACTTGCTTATCAATGGATGTCCTGAGATACAATCTTTTCCAGAGGGCATGCGAAATTTGAATTCTCTCCAGCGTATGCAGATATGGAGTTGCGAAGGATTAATTACTCTACCAAACTGGCTAGGAAACCTCCAGTCGCTATCATACTTAGAGATTGAGGGTTGTAGTAATCTGAGGTCTATGCCGGATGGGCTCAGGGGTCAAAAGAATCTGAGACAACTGCGAATTAAGGGATGTCCAATATTGGAGAGGCGGGAGAGTGGCGAGGATTGGCTGAAGATAGCTCACATACCCAATATTCGGATC
>523 gi|255551388|ref|XP_002516740.1| leucine-rich repeat containing protein, putative [Ricinus communis]
CGTATTGGCGAGCTGAAAGATTCTAATCTTGGGGGGGAGCTGAGCATAAAGAGACTTGATAATGTAAGAAGTCCAGTGGACGCCGAGAGTGCCAATTTGAAGAGGAAACATGACCTTGTTTCTTTATATTTACATTGGAATGATCACAAATATGAAAACTTACCCAATGATGTTGAAGGGGTGCTTGAGAGTCTCCAACCTCACTCGAATCTGAAGAAGCTGAGTATAAGTTATTACCGAGGTTCAAAGTTTCCAAATTGGATGATGGGTTTGGTTCTTAAAAATCTGGTTGATATCTCCCTAGAATTCTGTACAAGATGTGAACAGCTTCCGCCTCTTGGGAAACTACACTCCCTTAAAAATCTCAATATCCGTGGAATGGATTCCCTAAAGTGCTTCGATCCTGAGTATTATGGAGATGGGGAAATTTCATTCCAGGCATTGGAGACACTCAGTCTTCGAGGAATGCCAAGTTTGGAGGAATGGACGACAATGGATAGACAAGATGTTTTTCCACGCCTACGAGAGTTGGATATAACCAGCTGCCCCAAGCTAACTAATTTGTCTGCCCTTCCGACACTTAAGAGATTGAGGATTGGTGACAATGAAATGTTACTCAAGTCAGTGAATAATCTGACTTCGCTTTCATCTCTTTCGATATCTGACCTCCAGTTGGAGATTCTTCCGGACGGATTGTTTCAAAATCACGAGGCCTTGGAGCCCCTACAGCTAATGTGTATGCCCAATATCGAGACTCTGCAAAATCAGATGTCTGGTTTGTCTTCTCTGAAGCGATTGATACTTAATTGCTGCCCTAAACTAGGAAATTTGTCAGGACTCGAAATCCTAAACTCTCTGGACACACTTGATATAAGTGAATGTGCCAGTCTTACGGACCTTAAGGGCTTGGAAGGCTTAACTTCTCTCAGATCCTTATGCTTTCAACGCTGTCGCAAACTAAGGTCGTTATCGGAGGGAATGCAACATCTGACGGTACTCCGAGACTTGCTTATCAATGGATGTCCTGAGATACAATCTTTTCCAGAGGGCATGCGAAATTTGAATTCTCTCCAGCGTATGCAGATATGGAGTTGCGAAGGATTAATTACTCTACCAAACTGGCTAGGAAACCTCCAGTCGCTATCATACTTAGAGATTGAGGGTTGTAGTAATTGTCCAAATTTGGAGAGGCGGTGCAAGAAAGAGAGTGGGGAGGATTGGCTAAAGATAGCTCACATACCCAATATTTGGATCAACGAC
>524 gi|255551388|ref|XP_002516740.1| leucine-rich repeat containing protein, putative [Ricinus communis]
TTTCCAAATTGGATGATGCGCTCAGTTCTTAAAAATCTGGTTGAGCTCTCTCTATATTCTTATTCAGGAGGTGAACAACTTCCGCCTCTTGGGAAACTACATTTCCTTAAAATACTCTCTATCAATGGATTGTATTCTGTGAAGTGCTTTGACCCTGAATGTTATAGAGATGGGGAAATTTCATTCGAGGCACTGGAGACGCTCAAGCTCTCAGAAATGCCGAGTTTGGAGGAATGGACGACAATGGATAGACAAGATGTTTTTCCACGCCTACGAGAGTTGGATATAACCAGCTGCCCCAAGCTAACTAATTTGTCTGCCCTTCCGACACTTAAGAGATTGAGGATTGGTGACAATGAAATGTTACTCAAGTCAGTGAATAATCTGACTTCGCTTTCATCTCTTTCGATATCTGACCTCCAGTTGGAGATTCTTCCGGACGGATTGTTTCAAAATCACGAGGCCTTGGAGCCCCTACAGCTAATGTGTATGCCCAATATCGAGACTCTGCAAAATCAGATGTCTGGTTTGTCTTCTCTGAAGCGATTGATACTTAATTGCTGCCCTAAACTAGGAAATTTGTCAGGACTCGAAATCCTAAACTCTCTGGACACACTTGATATAAGTGAATGTGCCAGTCTTACGGACCTTAAGGGCTTGGAAGGCTTAACTTCTCTCAGATCCTTATGCTTTCAACGCTGTCGCAAACTAAGGTCGTTATCGGAGGGAATGCAACATCTGACGGTACTCCGAGACTTGCTTATCAATGGATGTCCTGAGATACAATCTTTTCCAGAGGGCATGCGAAATTTGAATTCTCTCCAGCGTATGCAGATATGGAGTTGCGAAGGATTAATTACTCTACCAAACTGGCTAGGAAACCTCCAGTCGCTATCATACTTAGAGATTGAGGGTTGTAGTAATCTGAGGTCTATGCCGGATGGGCTCAGGGGTCAAAAGAATCTGAGACAACTGCGAATTAAGGGATGTCCAATATTGGAGAGGCGGGAGAGTGGCGAGGATTGGCTGAAGATAGCTCACATACCCAATATTCGGATC
>525 gi|255551388|ref|XP_002516740.1| leucine-rich repeat containing protein, putative [Ricinus communis]
CGTATTGGCGAGCTGAAAGATTCTAATCTTGGGGGGGAGCTGAGCATAAAGAGACTTGATAATGTAAGAAGTCCAGTGGACGCCGAGAGTGCCAATTTGAAGAGGAAACATGACCTTGTTTCTTTATATTTACATTGGAATGATCACAAATATGAAAACTTACCCAATGATGTTGAAGGGGTGCTTGAGAGTCTCCAACCTCACTCGAATCTGAAGAAGCTGAGTATAAGTTATTACCGAGGTTCAAAGTTTCCAAATTGGATGATGTGCTCGGTTCTTAAAAATCTAGTTGAGCTCTCTCTAAATCGTTGTTCACGATGTGAACAACTTCCGCCTCTTGGAAAACTACACTCCCTTAAGAAACTCGATATCAGTGAAATGGATTCTCTGAAGTGCTTCGACCCTGAGTATTACGGAGATGGCGAAATTTCATTCGAGGCACTGGAGAGGCCCCTTCTTCGAGGAATGCCGAGTTTGGAGGAATGGACGACAATGGATAGACAAGATGTTTTTCCACGCCTACGAGAGTTGGATATAACCAGCTGCCCCAAGCTAACTAATTTGTCTGCCCTTCCGACACTTAAGAGATTGAGGATTGGTGACAATGAAATGTTACTCAAGTCAGTGAATAATCTGACTTCGCTTTCATCTCTTTCGATATCTGACCTCCAGTTGGAGATTCTTCCGGACGGATTGTTTCAAAATCACGAGGCCTTGGAGCCCCTACAGCTAATGTGTATGCCCAATATCGAGACTCTGCAAAATCAGATGTCTGGTTTGTCTTCTCTGAAGCGATTGATACTTAATTGCTGCCCTAAACTAGGAAATTTGTCAGGACTCGAAATCCTAAACTCTCTGGACACACTTGATATAAGTGAATGTGCCAGTCTTACGGACCTTAAGGGCTTGGAAGGCTTAACTTCTCTCAGATCCTTATGCTTTCAACGCTGTCGCAAACTAAGGTCGTTATCGGAGGGAATGCAACATCTGACGGTACTCCGAGACTTGCTTATCAATGGATGTCCTGAGATACAATCTTTTCCAGAGGGCATGCGAAATTTGAATTCTCTCCAGCGTATGCAGATATGGAGTTGCGAAGGATTAATTACTCTACCAAACTGGCTAGGAAACCTCCAGTCGCTATCATACTTAGAGATTGAGGGTTGTAGTAATCTGAGGTCTATGCCGGATGGGCTCAGGGGTCAAAAGAATCTGAGACAACTGCGAATTAAGGGATGTCCAATATTGGAGAGGCGGGAGAGTGGCGAGGATTGGCTGAAGATAGCTCACATACCCAATATTCGGATC
>547 gi|225446569|ref|XP_002279986.1| PREDICTED: uncharacterized protein LOC100250516 [Vitis vinifera]
TGGAATTCGAATTTGATTGACAATTGTGGTTCGGTTGAGATTGGGATAGATACCATTAAGCAAATTGAACACTCGAAGCTGGAGGAAACTTGTATCTTGGTGGACGGAGACCAACTTCGCCTTAATCCTAGTAGGCAAGATAAACCTAGTTCATATAAGAAAAAGATTCGGAAAGCTTTCTCGTCAAAAAGTTCAGCAAGGAAGCACGAGTACGAGCAGCTTGCAGCTCAATATGAAAACATGGAAACAGGATCAAACCATATAGTTGTGGAGAGTATGATGCCTACTCTTTCCGGGGATGCAAATAAAAGTAACTTGCCGGCTCATGATTTTTGTGAATCCGAGTGGGAGCTTCTC
>560 gi|357483589|ref|XP_003612081.1| Disease resistance RPP8-like protein [Medicago truncatula]
GGGCTAGGTAAGACCACTTTAGCCACTAATTTGTACAAAGATGGTTTGATTGAATATCACTTCCACATTCGCGCGTGGATTTCTGTATCTCAAGTGTATAGCAAGAGGGATTTGTTAATTAGCTTGGTGAGTTCTGTTGTCCCTCAAATAAGTGGAATTGATCAAATGAGCAATGAGAAATTAAATGAGAAGCTGTACAAAGGCTTAAAGGGAAGGAGATATTTGATTGTGGTTGATGATGTATGGGAAAGTAGAGCTTGGGATGATTTGAACTATCATTTCCCTAATGACAGCAATGGAAGTAGGATTATGCTCACTAGTCGGCACGCAGAGGTGGCTTTGCACGCC
>598 gi|225435652|ref|XP_002283361.1| PREDICTED: pentatricopeptide repeat-containing protein At2g36730 [Vitis vinifera]
ACCCAAATGGAAGAAAATGGCCTAAAACCTGACAGCTTGTCGTTTTCTGGAATCCTTAGTGCATGCAGCCATTTGGGCCTTGTTGAGGAGGGCAAAAGGTATTTTGATCAGATGGTGAACACATATGGTATAAAGCCGACAATGGAGCATTATGGATGCATGATCGATATGCTTGGAAGAGCTGGGATGATTGAAGAAGCTTATAGAGTAATCAAGAGCATGCCAATGGAACCCAACTCCGTTATACTCAGGAGCTTCATTGGTGCATCTAAAAATCACGGGGAAGTCGTTTGTTTGGATGAAAATCTGAGG
>614 gi|225426282|ref|XP_002266388.1| PREDICTED: uncharacterized protein LOC100252953 [Vitis vinifera]
ATGGAGAACAACCAGCAGCAGTCCTTCTGGAAATTCAGCGACCAACTAAGGGTTCACACCAACAACCTCAGCCTGTCCAACCTCTCCCTCAACGACTCCATATGGAGCAACACAACAGAGCGCCGCAACTTCGACATCCGCGTCGGCGGAGACCTCAACTCGGCGGCCAATCCGTCCGCCAACCCGAAGCTCATCAACGAATCCGATTTCAATTCGCTGTGGAGCACCAACTCGTACGCGTCGGCGAAGAAACCCGCCGAGGAGAGGCGGAATTTCGACGCCAGGGTCGGCGGCGAACTCAACGGCGGCTCGGCTAACCCGACGTCGCTTTTCAAGCAGAACGAGTCCGATTTCAACGGGTTCAACCACGGCAACCTGGTGAACCCCTCGTCTGTTTTTAAGCCGAACGAGTCGGGTTTTAACCCGTCCCGTTCGGTTTTCGAACAGAACGAGACGGATTTCAACGGGTTTAATTACGGGCTTGGTGCGGTGGCCCCGTCGAGTCCGTTTAAGCAGAACGAGTCGGACTTCAACGGGTTCAACCACGGGTGGAATATCAACAACGGGTCGGATTTGAACGCGTTCAACGATGGTTGGAAGCAGCAGCAGAATAATAATAACATGGTGGGGCTTAACAACGGTGGGTTTAACAAGGGGCTTTATTCGAAGCCTCTGGTGAATTTTAATCAGAATAACAATAACAACGGTTTTATTGTGGGTTCGAAGTATAATAAGGGTGGGAATGGGAAGGGTGTGGAGGATCAGCACAATAACCATCATAACAACGGGACTAAATTGGGGAAGAAGAACAAGAATGGGAATGGGAACAAGGATAAGGATGGCGGCGAGAAGAATAACGGTGTGGATAAGAGGTTCAAGACGCTTCCGCCGTCGGAGTCTCTGCCGAGGAATGAGACGGTTGGTGGGTACATCTTTGTTTGCAACAATGATACCATGGAAGAGAATCTCAAGAGGCAGCTCTTCGGTTTGCCTCCCCGCTACCGTGATTCAGTTCGGCAAATTACCCCAGGCCTGCCCCTTTTCCTCTACAACTACTCCACCCACCAACTCCATGGCGTTTTTGAGGCTGCAAGCTTTGGTGGAACA
>616 gi|358249330|ref|NP_001239779.1| uncharacterized protein LOC100808989 [Glycine max]
GGTTTGCCTCCCCGCTACCGTGATTCAGTTCGGCAAATTACCCCAGGCCTGCCCCTTTTCCTCTACAACTACTCCACCCACCAACTCCATGGCGTTTTTGAGGCTGCAAGCTTTGGTGGAACAAATATTGATCCAACAGCATGGGAGGACAAAAAGAACCCTGGCGAATCCCGCTTCCCTGCTCAGGTGCGTGTTGTGACAAGGAAACTGTGTGAGCCATTGGAAGAGGACTCCTTCCGTCCAATTCTTCATCATTATGATGGCCCCAAGTTCCGCCTTGAACTAAACATTCCCGAGGCACTCTCTCTGTTAGATGTTATTGCAGAT
>623 gi|359482442|ref|XP_002271263.2| PREDICTED: uncharacterized protein LOC100254952 [Vitis vinifera]
ATGGATTTCGCGGACAAGTCATTCCTTGATCTTTTTGGGGCCCTGAAATCGTGGTTCCGTTGGCGGTCTGAGCTGGCTAACGTGTCAAGGGACTTTTGGATGCCCGATGAGAGCTGTAGGTGGTGCTATGAGTGTGAAGTTCAGTTCACTTTGATTAACCGAAGACACCATTGCCGGCATTGTGGGCGAGTTTTCTGTGCCAAGTGTACTTCAAACTGGGTTCCTGCACAATCAAGTGATCCAAGTACTTCAAGGGAAGATTTGGAGAGGGTTAGGATCTGTAATTTCTGTTTCAAGCAATGGGAGCAGGGCGTAGCTACTGTTGATAATGGGATCCAGGTTGCCAGCCTGGATCTCAGTACCTCTCCATCAGCGACAAGTCTTGTCAGCACCAAATCTAGCGGCACCATTGATAGTAGCTGCATTACACTTGCGTCAATATCGCACTCAGTT
>624 gi|224124716|ref|XP_002319404.1| predicted protein [Populus trichocarpa]
TCCGACGCCGGAAAGCTCCTCGGCTTCATCTCCGGCGTTGCCGCCTCCCACCTCCCCCTCTGGCTGGTCCTCCTCATCGGCTCCCTCCTCGGCCTAGTCGGGTACGGCGTCCAGTACCTTTTCCTATCTGACCACATCCCTTCTCTCTCCTACGGCGTCGTCTTTCTACTAACCGTCTTGTCCGGAAATAGCATCTGTTGGATCAACACCGTCTGTTACATGATAACCATAAGCACCTTCCCTTTCGACCGCCACGTGGCCGTGGGGTTGACCACTAGCTACATAGGGTTGAGTGCTGAAATCTATACGGATTTGGTCAGTGTTTTTTTCCCATCTTCTCCTTCTTCTTCTTCCCCTACAAAAACGGCCAAAGCTTACCTCTTGTTGAACTCTATATCTCCTCTGGTTGTGTGTGTTTTCTGCGCACCAATCGTCTGGTGCGCGAATAATGGGGTGTCTAGGAGATTGGGAGGTGGGTTTGTCGTGATGTTTGTCATAACCATAGGGACTGGAGTTTTCGCAGTGATTTCGAGTTTGGGTAAAATAGCAAGAGGGTTGCCACCGTTTGTGGTTGTGATTGGAATGGGGGTGTTTCTTTTGGCACCACTAGCGGTGCCTTTGGTTGAAAAGGTAATGGAGAGGTTTCAGAAG
>634 gi|224137120|ref|XP_002327028.1| predicted protein [Populus trichocarpa]
ATGGACGATCGAGGTGGATCGTTTGTAGCTGTTAGGAGGATCTCTCAACAAGATCTCAACCGAGGCCATTCCACTTCTTCTGCTGAAGTTGTAGCAGGATCAGCAGCGTGGCTTGGCAAAGGTCTTTCTTGTGTTTGTGTCCAAAGTAGAGAGGGTGATGCTCGTCCATCATTTGATTTGACTCCTGTCCAGGAGGAGTGCTTACAAAGGCTACAGAACCGTATAGAAGTTGTATATGATAGTTCTAGTCCAGAACATCAGGAAGCTTTGAGGGCTTTGTGGGATGCTGCCTTTCCCGGAGAAGAACTTTGTGGTTTGGTATCTGAACAGTGGAAGGCAATGGGTTGGCAAGGAAAAGATCCATCCACAGACTTCAGGGGTGGTGGTTTTATATCACTGGAGAACTTGTTGTACTTTGGTAGGAATTTCCCGAGGTCATTCCAGGATCTTCTCCTAAAGCAGGATGGTGACAGG
>641 gi|359480314|ref|XP_002270355.2| PREDICTED: uncharacterized protein yqjG-like [Vitis vinifera]
TGTGGGTTTGCTCAGAGTCAAGAAGCATATGATTCCGCAGTAAATGAGTTGTTTAGTACATTGGACATGGTGGATGATCAATTGGGCAATTCTAGGTACTTGTGTGGAGCTGTGGCAGATGTATGCCTGTTTACAACTTTGATTAGGTTTGATCTTGTCTATAATGTTCTGTTCAAATGCACAAAGCGAAAGCTGATCGAATATCCGAACCTTCATGCCTACATGCGCGATATATACCAGATTCCAAAGGTCGCGGCAACTTGCAATTTTGGAGCAATTATGGATGGTTACTATAAGATTCTTTTCCCGCTGAATCCAAGTAGCATTCTACCTGTCATGCCTTGTGGTTGCGAGCATGAATTCCTCTCTCGACCTCACAATAGGACATCTCTGTCATTGGTAGATAAAACTGTA
>668 gi|225460502|ref|XP_002275352.1| PREDICTED: laccase-14 [Vitis vinifera]
CAGCCTGATGACGAGTTCCCCATTGTTTTGGCATCATGGTTTAAGGGCGATGTAATGGAGATAATTCAAACCGCCCTTGTGAGTGGAGGTGAACCAAATAAGTCAGATGCTTTAACTATCAATGGTCAGCCAGGTGATCAACACAATTGTTCCAAACAAGGAATGTATAAGATCATGTTCGATTATGGAAAGACCTATCTACTTCGACTAATCAATTCAATAATGAACGAAGAAATGTTCTTCATGATAGCTCAACATAATTTTACAGTCGTCGGGGCGGACGGGGCCTATATCAAACCTTTAGAAACCGATTTCATCTTCATAGCCCCGGGACAAACCATGGACGTCTTAATCAAAGCAAATCAGTCCCCAAGTCACTATTACATGGCAGCAAGAGCATACGCGGGTGTCGTATACGATAACACCACCACAACTGCATTAATCCAGTACAACGGGAACTACACGCCCCCATCAACACCCGCATTTCCCAACCTTCCGGATTATAATGATACCGACGCGACAACGATTTTCACCCGTCAGCTTAAAGCCTTGGCGAGTAAGGATCATCCCATCGACGTCCCCAAAACAGTCGATGTGCAAATGTTTGTGACAATTTCGGTTAACACAATACCCTGTGATACCAATTCTTGCGTCGGGCCCGAGGGGTCCAAACTCGCGGCGAGCTTGAACAACATAAGTTTTGTGCACCCCGAAGTGGATTTATTGCAGGCATATTATAGAAAACTTGAGGGGATTTATGAGACGAATTTTCCCAATATGCCAGCTACGGTTTTTAATTACACAGCTGATGAGTTTCCGGATGAGTTATTGTTACCCGAAAGGGCGACAAAGGCGAAGGTTATAAAGTATAATTCAACTGTGGAGATAGTGTTCCAGGGGACTAATCTGCTGAATGCGGCAGAGAATCATCCGATGCACCTGCATGGGTATAGCTTCTATTTGATCGCAAAGGGGTATGGGAACTTTGACAATGCCACGGATCCTGATTTGTATAATTTGGTGGACCCACCTGAGGTCAACACTGTTGGGGTCCCTAAAAATGGATGGGCTGTCATCAGGTTTAGAGCTGATAATCCAGGGGTATGGTTCATGCATTGTCATTTGGAAAGACATTCTAGTTGGGGAATGGATACAGTTCTAATTGTGAAGAATGGGAACACCAAAGCGACGAGCTTGCTGCCTCCTCCAAATTACTTGAATCCTTGC
>676 gi|255551198|ref|XP_002516646.1| conserved hypothetical protein [Ricinus communis]
ATGTCAGTACCAAATGATGATAATCCGTCTTCCCATGCACAGCTCTCTGCTAATGTATTCAGTGACCTTCTTGATTCCATTATTGTTGATGTTGCATCTGAGTGTCATCGGATAGCAAGGCTAGGCCTTGATCGTAATTTGGAAGAAGAGGAAGAGGAATTGAGGTTGTCAGCACAAGCCCGGGCCAGGGTAGCTGATCCAAGTAACAGCACTGAAACAAACAGTAAGTATGTGGTTGACATATTTGGACAAACACATCCTTCTGTGGCCAATGAAGTATTTGATTGCATGAACTGTGGGCGATCGGTCGTGGCCGGAAGGTTTGCTCCGCATTTGGAGAAATGCATGGGAAAGGGAAGAAAGGCTCGTCTGAAGACAACAAGAAGTAGCACAGCTGCACAGAATCGGTACTCAAGAGGCAGCCCTGTTTCCACCTACTCTCCTTATTCAACTTCAACTAGCATGAACCGGTTATCAAATGGAACGCCTGGTGTTTCAGGTGATGAATACTCAAATGGAACCCTAGAAGAG
>691 gi|255548736|ref|XP_002515424.1| protein binding protein, putative [Ricinus communis]
AATCTTTCTCTCTCCAGTTTCATTCTCTTGTCACAGTCAATTCCTGAGTCGGCCAGACCAATTCATGATGGATTGTACAAAGCAATAGACATCTATTTGAAGGAGCACCCAAACTTGACAAAAGCTGAAAGGAAAAAGATTTGTGGGCTTATGGATGTCAAGAAACTGACATTGGACGCATCAATGCACGCAGCACAAAATGAGCTTCTACCTCTTCGAGTCGTGGTACAAGTTCTCTATTTTGAGCAAGTTAGAGCAGCATCCGTGGTTCAAAGACGGGAAGATTCAAACTCCATAACTAACACCGAAGAAGAGTGGGATAAAACTCTTCCAAACGAGTGCAATGGTTCCCTTGGGAAACAGATGAGTCGGTTGAAGATAACAAGAGATGGGAATGTACCAAAAAATGGGAAGTTAAGTAAGAAGGGTAGCAAAAACAGTCTAAGTGGTGTGCAGTTGTTGCGATCTAGGTCGAGGAGAATCTTTGATAAGCTGTTTGTTGGTGGAAAAGGGAATGGATATGGTGAGAACAGGAGCTCGGAAACGTCTGGTAGTTCTCCTAGCCCTACTTCAATGATTCAGGGGGAGACGAAGTCCTCCGGTTCTTCATCCAGACACCGGAGGAACTCCGTATCG
>701 gi|225456471|ref|XP_002284518.1| PREDICTED: ATP-dependent Clp protease ATP-binding subunit clpA homolog CD4A, chloroplastic-like [Vitis vinifera]
TCTTCAGTTGCTAGTGAAAGACATGGCCAGCTCAGGGGATCCGGGAAAACAAAAAGGACTGTGAGAATGTTGTGCAGTTTACAAGGACCTACACTCAGGTTGAGAAGTTTTCCAGGATTGCGATCGAATGCCTTTGGCTTTGGTACTGTGGTAAGACCAAACCTTGGTTTCCATTCTACGACTTCTAGCCGGCAGCGAGGAAAGGCTAGCCGATTTGTGACAAAAGCTATGTTTGAGCGTTTTACCGAGAAAGCAATAAAAGTTATTATGCTTGCACAAGAGGAAGCAAGGCGGCTTGGTCACAACTTTGTTGGCACGGAGCAGATTTTGTTGGGGCTTATTGGCGAGGGCACTGGCATTGCTGCTAAGGTACTGAAATCTATGGGAATCAATTTGAAAGATGCCCGTGTAGAAGTGGAGAAGATCATTGGAAGGGGCAGCGGTTTTGTGGCTGTGGAGATTCCATTCACTCCTCGAGCGAAGCGTGTATTGGAACTCTCTCTAGAGGAAGCCCGCCAACTTGGTCATAACTATATTGGGTCTGAGCATTTGCTGCTGGGCTTGCTTCGAGAGGGTGAAGGAGTGGCGGCCCGTGTTCTGGAAAACTTAGGTGCTGATCCTGGTAACATCCGCACTCAAGCCATCCGAATGATCGGAGAAAGTACAGAAGCTGTTGGTGCTGGTGTTGGAGGAGGATCCAGTAGCATCAAGATGCCGCAACTGGAGGAGTTTTTGACTAATTTTACAGAACTGGCAGAGGAGATGACGACACTGGGGGAGGATGGGACTAATTTTACTAAACTGGCAGAGGAGGGTAAATTGGATCCACTTGAGGGT
>720 gi|225465520|ref|XP_002272916.1| PREDICTED: 60S ribosomal protein L7-1 [Vitis vinifera]
ATGGCGGAGGAGGAACCGAAGCCGTTAAATTATATTCCGGAGGTGATATTGAAGAAGAGGAAAAACAATGAGCAGTGGGCAATTAGAAGGAAGCTGCAGTTGGAGCAGAGGACTAGGAAAAGCAAGGGGGATAATTTCGTCATCAAGAAGCCCGAGCAGTTCATCAAGGACTTTCGAGACAGGGAGTTGGACCTCATCCAAATGAAGCAAAGGGGAAAACGGAAAAGGCGAGGTTTTGTAACACCAGAATCCAAGTTGCTTTTCGTCATTCGCATTGGAGGGAAAACTGACATGCATCCAAAAACAAGGAAGATTTTATACTCTCTGAGACTAAGGAGAATCTTCAATGGTGTCTTTGTAAAGGCGAATGAAAGGATGATGGAAATTCTTCAATTGGTGGAGCCTTTTGTTACGTACGGATACCCCAATCTGAAGAATGTGAAGGATCTGATCTACAAGAAAGGTTTGGCGAAAATTGACAAGCAGAGAGTTCCTCTGACAGACAACAACATTGTTGAACAGGCACTGGGGAATCATGGCATTTTATGCATAGAAGACATTGTGAACGAGGTCGCTACTGTCGGTCCTCATTTCAAAGATGTTATCGGTTTGCTATGCCCCTTTACTCTCAACAAGCCAGACAACAAAGCATTGTTTGGGAAGAAAAAGCTTTACAAGGATGGGGGAGACACCGGAAATCGCCAAGACCAGATCAATGATCTGATCAGCAAAATGAAC
>730 gi|359493878|ref|XP_002281921.2| PREDICTED: uncharacterized protein LOC100253761 [Vitis vinifera]
GGGCAAATTGGTCACTTGAGATTTAGATCTCATAGTTTTTCTAAAGGTGGACCAGCAGACAGTGATGATTTTATGAGTTATGAGAAGCCAACGAAACCCATCTTAAAGGTGTTTAAACCAAGGCCTCTGGTAGATCTTTCTGCAGCTGTTTCATCTGCTTTGCTCATTAATGAACCTCAATGGGTTGGAATAATTGTTAAGCCAATTGACTACTCCCTTAAGGGTGCTGTCTTGCATGTTGACACTGGTCCTGGTTTGAGGATCGACGAGTCTCATGTCATTGAAATGGAGACTTGTGGTGACGTTTCACAAACTCCAGCCAAACTGGGTTACTCGGATGATGCTAGAAATAATGCTGTTACTGAAGAATGTAAGCAATTAACTCTTAATGATGGCAGAATAGAGTTGCCAGAGTGGGCTCGCAATATAACTTCTGTCCTGTGGATTCCCGTG
>735 gi|359497260|ref|XP_002263978.2| PREDICTED: GTP-binding protein At3g49725, chloroplastic-like, partial [Vitis vinifera]
GCTTTGCAACGTGCTTCTCGAAAGAGGCATGGAGGTGAAAATGGTCAATGCATGGCTACAGTTGCTGTTGTTGGCTACACCAATGCTGGGAAATCAACATTAGTTAGTGCTCTCTCTGACAGTTTGTACAGTGATGATCGATTGTTTGCAACAGTTGATCCAAAATTAAGAAGTGTTGTTCTCCCATCTGGGAGAAAAGTGCTTGTTAGCGATACAGTGGGCTTTATATCAGATTTGCCTGTACAGTTGGTGGAAGCATTTCATGCAACCTTGGAAGAAGTGGTGGAAGCTGATCTCCTTGTGCATGTGCTGGACTCCAGTGCACCAAATATTGATGAGCATCGGGAAACTGTACTGCAAGTTCTTAAGCAGATAGGAGTGTCTGAGGAGAAGCTTCAGAATATGATTGAAGTTTGGAATAAGATTGATCTCCAAGAAGAGATGGGTGCTGATGAATGTCTAGATGATGGCGAAGATGATGACAATAATGACGACATACTATCGTTAGGAGATTGTGAGGAAATCAAAGACTGCTCTGATGGGTGGCTCCTATCAGGGGATGAGCACGAGAGTTTAAATGAGATGGGATGGGAAACCTCAAATGACCCACAAAATATGTTGTCTGAAGACTTGAGGAAGACTGAAAAAGATTCGCATTCTCAAACTCAATATGTTCCGCATTCTGCTGTGATGGGAGTTGGCTTGAATGAGTTGTTGGAAATCATCGATAAGAAGCTCAAGTCTCAGAATGTGGTGGAGAGGAATGCAATTGATCGTAAATGGAGGCCCCCTCGTACAGAAGACTCTGGCATAGCAGTTGAA
>771 gi|225455310|ref|XP_002275469.1| PREDICTED: uncharacterized protein LOC100241859 [Vitis vinifera]
ATGTATCTGAAGAAGGCCTTCTGGAGCGACAGCCTGAACTCGGACCCCCAGACCCAGTCGCCGTCGCCCGTCGGAGACGTGGTGAACTCGCTCGACAAGCAGAGACTCTACAGGGAAATCACGCTCGACGCGCGCGCCGAGTTCTCGTTCCTTCGGGTCCGCGGCCTCCGCAGCATCCTCAAGTTCCTCCGATCCGTCGCCGAGTCCGACTCCACAATCAACCTCTTCTGCCACAGCCAATCCATCCTGCAAGTTGTGCCGGTTCTGTTTCAACATTCATTAAAAGAGCTAGAGGAGCAGAGGGTAGCAAATTTGGATCATATATTTGGCACCGAACCCATTAGGATAGTTACACCTTCAACTGATTCTGAAGTTGCACTTGCACTTCGAGTTTTGGAAGGATGTTGTTTGCTGCACAGAGAGAGCACACTGCTGGCTCATCAACACAAGGCAATCCAGGTATTGATGAATATCTTATCCACTCGAGGAGTACTTGAGCAAGGCGCATGTCTAGATGCTTTAATCTCAATAATGCTCGATTCATCTGCCAACCAAATGGATTTTGAGGCATGCAATGGCATTGAGGAAGTCGCTATACTCATAAAAGACAAACAAGTAGAAGAGAATTTGAGGCTAAAATGTGGAGAGTTTTTGCTGCTGCTCATTGGGCATGTAAATGGGAGAGAGAGATCTCCAATGGCAGCAGTACATGAAGACATAAGGCGGCTTATGGGTGAGAAGTCTGCCTCTTTGATTTGGGCTGCTAGTCAGTTTGGCTCTACCCTTGATCCAGAGCAGAGACTGATGGCTCTACACATCCAAGCTCGCAGAGTGCTCGAG
>795 gi|225425418|ref|XP_002271442.1| PREDICTED: F-box protein At1g67340-like [Vitis vinifera]
AGAAGAGGAGAATTTTCAGGTGAACGAAATTGTAGCCGGAAACGTCTGAAGACGTCGCCGGAGACAGCCGGAAAGCGTGATTTGTTCGACGGATTGCCTGATGATATCGTAATATCTATACTCTGCAAACTCAGCTCCACCGCCGGTTGTCCCTCAGATTTCATCAACGTTTTGATAACATGCAAGAGATTAAATGCTTTGGGTCTTCAATCGATGGTTCTGTCGAAAGCGTCAACGAAAGTGCTCGCCGTCAAAGCTACGAGTTGGTCCGAGTCCGCTCACCGGTTCTTGAAACAGTGTGCCGATTCCGGA
>796 gi|225425418|ref|XP_002271442.1| PREDICTED: F-box protein At1g67340-like [Vitis vinifera]
ATGAGAACGAGGGCGAGGATTTGTTCTCTAAAACTGGACATGTATTCGGAAAGCACTGTAAATAAAAGAGGAAGAGATTCCGCCGGAGAACTCAAAATTTGCCGGAAACGCCGGAGGATTTCGCCGGAGACTGCCGGAAAATGTGATTTATTCGACGCCTTGCCTGATGATCTAGTCCTCTGTATCCTCTCCAAACTCAGCTCCTCCGCCACCTGTCCAGCGGATTTTACCACCGTTTTGATAACATGCAAGAGATTAAATTGGTTGGGACTTCATTCCATGGTCCTATCAAAAGCTTCAACTAAAATGCTCGCCGTTTCAGCCAAAAACTGGTCCGAGTCGGCTCACCGATTCCTTAAACAGTGTGCCGATTCCGGGAACGTTGAAGCCAGCTACACTCTCGGCATGATTCGTTTCTACTGCTTGCAGAACCGGGGGAGCGGAGCCTCGCTAATGGCCAAGGCGGCGATTAATTCGCACTCGCCGGCGCTCTACTCCCTGGCGGTGATTCAGTTCAACGGCAGC
>819 gi|255572288|ref|XP_002527083.1| conserved hypothetical protein [Ricinus communis]
ATGAGAGAGTTGAGCTCAACAACGGACCCGATTGGGCAAAACATCATAAAGCTGGTAAGCAATGTGTGCTTCTCAGTCTTTGTTTTCTCAGTGCTGATATTTACAGTAATTGCCATCACATACCAACCACCCGATCCATGGGAATCCTCCAGAGCCCTCACTAAGGTTTTCACCGATGTCGAAAACGCCACTTTTAAAACCGACACCTCCGTCCTTAAAACCGGCGAAGACGACCCTGCTGCCGCCCCGGCCTTGGCCCCGTCTGCCATCACGGAAGCAACAATTGAGATCAACAAAACCGTAGTCTCGGAGTGTAGCGATATGACTGCCGTGAATTGTTCTGATCTGCGTGTTTTGATTGCCATTGAGAGGTTTAATTTGAGGGTTTTTAAGACCATTGTGTTTTTAGAGTATCAAACACCGGTTAATGGGTCGAGATTAGACGAGTGTGATGTGTCGTGGAGGTTTAGGAACAAGAAGGATAAGTCTTGGAGGAAGTATAGGGATTTTCGGAGGTTTAAGATTGGTTATGGTGTGAATTGTACTTATAAGGTGATGAATGCAAAGGGTTGGCATTCAGGTATAAATGCACGCAGGCCAAGGGTTAGGGTTAATGGAACTAGGAGTGGTGGGAATGCTAAAGTTGCTCCTCCTCCATTTCGCGATGATGAGATCAATGACACAATCCCTGTTTTGGGTTCGGGTAACGATTTTAGGAAGGGGAAGTATTTGTACTATTCACGGGGAGGGGATTATTGCAAAGGAATGAATCATTATCTGTGGAGCTTCTTGTGTGCTCTTGGGGAGGCTCAGTATTTGAATAGGACGTTTGTTATGGATTTGAGTATTTGCTTGGCGGCAACTCATACCGCCAGTAAGAAGGATGAAGAAGGAAAGGATTTTCGTTTCTATTATGATTTCGAGCATTTGAAAGAGGCGTCAGAAATTGTGGAGGAGGGTGAATTCCTGAAGGATTGGAAGAAGTGGGATAATACCCACAAAAAGAAGAAGATCCCAGTGAGAAAGGTTGCGAGCTATAAGGTCACACCAATGCAACTTAAGAAAGATAAAAGCACAATAATTTGGAGGCAGTTCGATGCTCCAGAGCCAGAAAACTATTGGTACAGAGTTTGTGAAGGCCAAGTTTCAAATTACATTCAGAGGCCATGGCATGCATTGTGGAAATCAAAGAGACTGATGAATATAGTTTCTGAGATTAGTGGGCAAATGGACTGGGATTTCGATGCGGTTCATGTGGTTCGCGGAGAGAAGGCACAGAATAAGGAGCTGTGGCCCCACTTGGATGCTGATACATGGCCAGATGCCCTTGTTACAAAGCTTCAAGGGATAGTTCAACCTTGGAGGAATTTGTACATTGCCACTAACGAACCATTCTATTATTACTTCGATAAATTGAGGTCTCATTACAAGGTTCATTTGCTCGATGATTACAAGGAATTGTGGGGAAATACAAGTGAATGGTACAATGAGACCAGCCTTTTGAATGGGGAACGCCCTGTCGATTTCGATGGGTATATGCGAGTTGAAGTGGACACTGAGGTTCTTTATAGGGCAAAGACACGGGTGGAGACATTCTATAATTTGACCAGTGATTGCAAGGATGGGATTAATACGTGC
>821 gi|359487460|ref|XP_002273408.2| PREDICTED: uncharacterized protein LOC100263217 [Vitis vinifera]
AAACCTGGTCCGATGATGCCTGGTGGATCTGCAACAAAGATGCAGTACCCTTCCTCAGGTCCAACTGGAAGGGGTCAACTTGGTAATCGGGTTTCATCTGGTGCCCTCATGAGTGAGCGTGCTGAAGGAGCATCTTTAGATCCTTTGGTTGGGAGGAAAGTGAGGACTAGGTGGCCAGATGACAACAATTTTTATGAAGCTGTTATTACCGACTACAATACCGTGGAGGGCCGACATGCTCTAGTTTATGATATTGGTACTGCCAATGAGACATGGGAGTGGGTCAATCTGGCAGAGATTTCACCTGAGGATATTCAATGGGAAGGTGAAGACCCTGGAATTTCTCGTCAGGGGGGTTATGGTGGATCAGGACATGTTGTGGGTAGATCCGTTGGCCGTGATGGTCCTCCAGCGGGAGGAAGAGGTAGGGGATCAACAAAGGGTCAACCAAAGAAGGATTTTGCCCCATCACAAAATGGCATAGGGAAGAAGGGATTGGATGAAATTCAGATTCTTCACACGGATACTTTAATTAAGGAGGTGGAAAGAGTCTTTGATGCTAGTCATCCGGATCCACTCGAAATTGAGAAAGCAAAGAAGGTGCTGAAGGAGCATGAACAAGCACTTACGGAGGCACTTGCCCGGCTTGCAGATATTTCTGATGGCGAAAGTGATGAAGGTGGT
>886 gi|225434512|ref|XP_002278434.1| PREDICTED: pentatricopeptide repeat-containing protein At2g30100, chloroplastic [Vitis vinifera]
ATGGCTTCTCCCCACGGATTTGCTTCCCTCACCAACTCAGGAATTACACGCACGTGCTCCTCCCAACGGTATCATCTACTTATCCCTCAATTCAATAAAAAGATTCAATCTTGTTCTAGGGTTTCGATTATAATCTGCCATAGCCAAAACCCTAGTTTTGCTGTTGCTAAACGGAGTAAAATTCGAGACTTGAGGCTATTCAATTCGGTTGAGTTAGATGGGTTTCTAACCAGCGACGATGAGGGTGAAATGAGTGACGGGTTTTTCGAGGCAATTGAGGAATTAGAGCGAATGAATCGGGAGCCGTCGGATGTTCTCGAGGAAATGAACGAACGGCTATCGGCTCGCGAGCTGCAGCTCGTGTTGGTGTATTTTTCCCAGGAGGGGAGAGACTCTTGGTGTGCATTGGAGGTGTTTGAGTGGCTCCGGAAGGAGAACCGGGTCGATGAGGAGACGATGGAGCTTATGGTCTCGCTAATGTGTGCGTGGGTTAAGAAGTTGATTGAAGGAAAGCAGGACGTGGGATTTGTTGCTGACGTTCTTGTGGATATGGATTGTGTTGGTTTGAAGCCGGGTTTTAGTATGATTGAGGAGGCGGTGTCCATTTATTGGGAGATGGGGGAGGGGGAGAGAGCGATTTCGTTTGTGAAAGAGGTTTTGAGACGGGGGATCGGGTACCAGGAGGATCGTGCGGAAGGGCACAAGGTTGGCCCTGCTGGTTATCTTGCTTGGAAGATGATGGTGGACGGTAAATATCGGGATGCAGTCAACTTAGTGATTGACCTGAAAGAGTCCGGGTTGAGGCCAGAGGCCTACAGCTACCTAATCGCGATGACAGCTGTGGTGAAAGAGCTGAATGAATTTGCAAAAGCTTTACGCAAGTTAAAAGGTTTCAGCAAGAGTGGTTTAGTTGCTGAACTGGATCCAGAAACTGTTGGGCTTATGGAGAAATATCAGTCAGATCTTGTGGCTGATGGAGTTCGCTTGTCTAACTGGGTGATTCAAGAGGAAAGACCTTCACTTCGTGGGTTGGGGTTGGTTCATGAGAGACTCCTTGCCATGTACATTTGTGCTGGTCGTGGACTAGAGGCTGAAAGACAGTTGTGGAATATGAAATATGTGGGTAAGGAAGCTGATAGTGGACTTTACGACATTGTTTTAGCCATCTGTGCTTCCCAGAAGGAAGAGGGTCCCATTGCACGATTGGTGTCTCGAACTGAGGTCATGGGCTCTGTGCATAAGAAGAAAACCCTAACGTGGTTGTTGAGAGGGTACATGAAAGGTGGTCATTTCGATGATGCGGCAGAGACAGTGATTAAAATGCTGGACTGTGGTTTGTATCCAGAGTTTGTGGACAGGGTAGCTGTGCTTCAGGGACTAAGAAAAAGGATTCGACAAACAGGAGACGTGGAAACATATGTAAAGTTGTGTAAGCGCCTCTCTGATGAAGAACTGACTGGGCCTTGTCTTTTTTATCTTCACTTGAAGAAGTACAAGCTTTGGATAATAAAAATGCTT
>893 gi|225457021|ref|XP_002282612.1| PREDICTED: 50S ribosomal protein L12, chloroplastic-like [Vitis vinifera]
ATGATGTTCATTGCAGTTGCTAGAACTTTTCACCTCCATCATAATCTTCCCAAAATTACTGGGCCCTTACAATATCGCTCATTCCAACCTGACTTTGTTCCTAGAGATCCCACAGCGAAGCCCAAGAGGTACAAATATCCTGCCTTCTATGACCCATATGGCCCTAGACCTCCACCTTCTGATAAAATCATTCACCTTGCCGAACGTATTGCGGTCCTACCCACAGAAGAACGTGCTCAAATTGGTCCAACTCTTAGAGAGAGGCTCAGGCATCCCAAGATGCAACCGATTTCAGTAGAAGGCCTGGACTTGGGCCCCCAGGGAGGGGCATCCACTGGATCAACTAAGGCTGAGGAGAAGAAAGTTGAGAAAACTGCCTTTGATGTTAAGTTGGAGAAATTTGATGCTTCAGCGAAAATTAAGGTAATCAAGGAGGTCCGGGCTTTTACAAGTCTGGGATTGAAGGAAGCCAAAGATTTGGTGGAGAAGGTGCCTGTTTTGATTAAACAAGGAGTCACCAAAGAGGAGGGAAATGACATAATAGAGAAGATAAAGGCTGCTGGAGGAGTTGCTGTCATGGAG
>894 gi|225457021|ref|XP_002282612.1| PREDICTED: 50S ribosomal protein L12, chloroplastic-like [Vitis vinifera]
GTTGCTAGAACTTTTCACCTCCATCATAATCTTCCCAAAATTACTGGGCCCTTACAATATCGCTCATTCCAACCTGACTTTGTTCCTAGAGATCCCACAGCGAAGCCCAAGAGGTACAAATATCCTGCCTTCTATGACCCATATGGCCCTAGACCTCCACCTTCTGATAAAATCATTCACCTTGCCGAACGTATTGCGGTCCTACCCACAGAAGAACGTGCTCAAATTGGTCCAACTCTTAGAGAGAGGCTCAGGCATCCCAAGATGCAACCGATTTCAGTAGAAGGCCTGGACTTGGGCCCCCAGGGAGGGGCATCCACTGGATCAACTAAGGCTGAGGAGAAGAAAGTTGAGAAAACTGCCTTTGATGTTAAGTTGGAGAAATTTGATGCTTCAGCGAAAATTAAGGTAATCAAGGAGGTCCGGGCTTTTACAAGTCTGGGATTGAAGGAAGCCAAAGATTTGGTGGAGAAGGTGCCTGTTTTGATTAAACAAGGAGTCACCAAAGAGGAGGGAAATGACATAATAGAGAAGATAAAGGCTGCTGGAGGAGTTGCTGTCATGGAG
>916 gi|224119806|ref|XP_002318167.1| predicted protein [Populus trichocarpa]
TATGCAGAATGCAATACCTGGAAAGAGTTTGCCTCTTGCTTTCTGAAACTTCATAGTTGTGAAGAAGATCAAATGTCAACGTGTTTGAATGGAAATGAAGGTGTAAACAAGCGATCACATTCTCGTCGCTTCCACAGGATGTCCAAAACATTCACAGACGGAACATCTGGAAAGACTTGGAGGTTTCGTTGCCGATGGTGGTTAACACGTCACTTTAGTGAGACCATTCTTAGTTCAGAAATTGAAGCAGGTGATTTGGAACTCTTAACTTATAAAGCAGCCTCAGCTTCTCATATGTATGGACCAGAATTTGAATATGTTGTAAAAGCTTACAAATGTTTGGAGGACAGGGATAATGACTTGTTCTTGTACCTGCAAATGCACATGCACAATTCATTATCCCTGTCCTCCAAA
>917 gi|255578314|ref|XP_002530024.1| WRKY transcription factor, putative [Ricinus communis]
CGGCCAACAATCACGCTCCCGCCACGGTCCTCAATCGAGACCCTTTTCACCGGTTTGAGCCCCGGTCCGTTAACCCTCGTGTCCAACTTCTTCTCCGATAACGATAACTACCCCGACTCCGACTGCCGCTCCCTCGCCGGCGCCATGGCTTCTCCGGTCGCCGCCGGCGGTACCCCCAAGCTACCCAACTTTTTACCCGACAATTCGGCCAAGGAAGGAGGGAATTCTGGCAACGGAACTGGTGAAGAGAAATTAGGGTTTAAGCAGAACCGACCGGTGAATTTAGTGGTTGGGAATTCTTCTTCTACTCATCATCCACCTGTGTTCATGATTCCTCCTGGGTTGAGTCCTTCTGGCTTTCTTAACTCGCCGGGTTTCTTCTCGCCTCTCCAGAGCCCCTTTGGAATGACCCACCAGCAGGCCCTTGCTCAAGTTACAGCTCTTGCAACATTATCCCAATCTTTTATGCAAGCCGAACATCAACCTTCTTCACTAGCTACTTCTGAAGCAGAATCATGGACCCAATATCAATCCTTTCCTTCCAACACAACAATCCAACAACAGGTGCATCCTGTGATATCGGAGCCTGAAAATTCCTTTATGGAATCATCAGAAGCTTCTCAATCCGAGAGGAAATGTCAACCCCCTCCTGCTACTGTGGACAAACCTGCGAATGACGGGTACAACTGGCGAAAATACGGGCAGAAACAGGTGAAGGCAAGCGAATATCCAAGAAGCTACTATAAGTGTACAGAGCTCAATTGCCCTGTCAAGAAGAAGGTTGAGCGTAATTTTGATGGGAAGATATCTGAAATTACGTACAAAGGCCAGCACAATCACGAACTTCCACAATCCAACAAACGTGCTAAGGATGGAACCCGCACGAAACAAAATACAAAAAATCAGTCGGTGCCTGAACTTGGTTTGGTGGGTGAGACAGAAACGAGCACTTCAAATGAAACTTTTCATTCAGTTTCTGAGAGAGACCAGACTCACCAGACATCTACCCAACTGACAATTGTTCAATTGCCGGAATCAACAGAGAACATTGAAATGAGTAACGCTGGAATAGTACCTAATGGGGGCAATGATGATGAACCGAATCCCAAAAGAAGGAACACAGATGTTGGGACTTCTGAGCTAACTTCGTCGCATAAAACGGTCACAGAAGCCAGGATTGTAGTGCAGACAAGGAGTGAAGTTGATCTTTTGGATGATGGATTCAAGTGGAGAAAATATGGGCAGAAAGTGGTAAAGGGAAATGCTCATCCAAGGAGTTATTACAAATGCACTTACGCAGGATGCAATGTTCGTAAGCATGTTGAGAGGGCTTCATCAGATCCCAAAGCTGTTGTAACCACATACGAAGGGAAGCATAACCATGATGTTCCTACAGCCAGAAAGTCTAGTAACAGCGCAGCAAATAGTAACACATTGCAGTTGAAAACACGCACGGTAGTTGCTAAGAAACCTGCTCTACTTGAAGAAATGGAATTTGGAAACAATGATCAAAGGACAGTTTTTGTACCTCTAAAAGAAGAGCAAATC
>924 gi|356576045|ref|XP_003556145.1| PREDICTED: uncharacterized protein LOC100813445 isoform 1 [Glycine max]
ATGGCCGATGGGTACTGGAACCAACAACAACAACTTATGAATCCTGCGGCTGGCATGCTCAAACGACCTCGCTCTGATTACGAACTCCCACCTACTGGAGTTCCCTCTGCCCATGAGATGCATAACTATTTGGCGCAAGATGATGGTGGCGTTGGACCTCGGGGTTTGAAGGACACACAAACAATTGGATCAGCTTATGACCGTTATCTCCAACATTCTCAACTTACTTCTGGGGAAGCTAGTAATATTGGAGTAAGGATGGGTGGTGGAGGGACTGGTAATCCTCTAACAGATCCTGCTGCAATGGGTCTTTCTGGGGCTGTTCGTTCAGATGCAGCACCGAATGGTCGAGGTATGAGTTTTGGTGGCAGGCTACCAATGGATGCACTGAATGGTCGAGGCATGGGTTTTGATGGTAGGCTTTCAGTGGATCCACGGAGTGGTGGAGGCATGGGTTTTGATGGCAGGCTTCCTGTTGATGCAATGCCTAGAATGAGTCGTGAGACAATTCCTCTCCCTCCAGATGCTTCCAATACTCTGTATGTTGAGGGGCTTCCTTCTGACATCACTAGGAGAGAAGTGGCTCATATTTTCCGCCCATTTGTGGGGTATAAAGAAGTAAGACTTGTGAGCAAGGAGTCCAGACATCGTGGTGGAGATCCTCTTATCCTTTGTTTCGTGGATTTCACCAATCCGGCCTGTGCAGCAACAGCTTTGAGTGCCTTGCAAGGCTATAAGATAGACGAGCACGATCGAGATTCTGCCTACTTGCGACTGCAGTTCTCGAAGAACCCAGGCCCAAGGTCCGGCTCTGGCTCTGGGCCTCGGTCTCGTGGGAAGAGG
>929 gi|224101547|ref|XP_002312325.1| predicted protein [Populus trichocarpa]
TACGCGAACGGGAAGGTGTGCCTCAGTTTGCTGAACACGTGGTTTGGTAGTCGCAACGAGAAGTGGAACCCAGGTGAGTCCACAATGCTTCAAATCCTGGTCTCAATCCAAGGCCTAGTCCTCAACAAAAACCCATACTTCAACGAACCGGGTGCTGGTCTCTTCACGGGTCGAAAAACCAAGAAATCCATGGCCTACACCGAAAACACCTTCATCTACTCCTGCATGACCATGGTCTACTTGCTCAAAAAACCCCCCAAGAACTTCGAAACATTTATTTCGACCCATTTTCAAGACCGATCAACCCACATTTTATCTGCCTGTGATGCCTACATGAACTCTAGAGCTGTGGTAGGGTGCTATGGGGAAACCAGTTCAGATCAGGTGTTTAAAGTTTCCAAAAATTTCAAGGCGTTGATGAAGTCGTGGTATCCACATATGGTGGTGGTTTTTAAAGGGACTGGAGCTTCTCTGGGGAGTTTCGAACAGCTGATGGTTGAGAAGAAAACGACATCGTCTAAGGGAAATTATTCTGATGTGAAGAAGAAGCAGAAGAAGGAGAAATCATCTGGGTTTTGGAAGTTGATTGGGATAGTGAAGGGGTTTTTGGGATTCAAGAAAGTT
>933 gi|255584146|ref|XP_002532813.1| Bipolar kinesin KRP-130, putative [Ricinus communis]
TCTGCAGTTATCAAGGATTTGTATTCTGAGATTGACCGGCTAAAGCAAGAGGTATATGCTGCTAGGGAGAAGAATGGTATTTATATACCAAGAGATCGTTATCTTCAGGATGAAGCAGAGAAAAAGGCCATGGCTGAAAAAATAGAGCGCATGGAGCTTGATTTCGAATCCAGAGACAAGCAAGTAATGGAGTACAATTCTCAGCAGCTTTTGACCGCAGAATTAAGTGACAAACTTGAAAAAACTGAGAAAAAGCTCCATGAAACTGAGCATGCATTGTTCGATCTCGAAGAAAGACAC
>935 gi|255539276|ref|XP_002510703.1| glutamate receptor 3 plant, putative [Ricinus communis]
TTCAGTGCGAACGTTTCTTCTAGACCTGCTGTTGTGAACGTTGGAGCTATTTTCTCATTTAATTCTACCATTGGTAGAGTCGCCAAGATTGCAATTGAGGAGGCTGTGAGAGATGTGAACTCCAATTCTAGTGTTCTACATGGTACCAAACTTGTGGTGCAGATGCAAAATTCCAATTGCAGTGGGTTTCTTGGCATGGTTGGAGCTATGCAATTAATGGAGGCAGATAATGTAGCAGTTATTGGTCCGCAATCTTCCGTAGTTGCCCATATGGTTCTAAATATCGCAAATGAACTCCAAGTTCCCTTTTTGTCATTTGCAGCTACAGACCCCTCTCTGTCTTCTCTTCAATTCCCCTTTTTTGTTCGGACGACGCAAAGTGATTTGTACCAGATGACCGCAATAGCTGAGATAGTCGATTACTATAGCTGGAAGGAAGTTATTGCAATATACCTTGATGATATGGGAAGGAATGGTGTGGCAGCATTAGAAGATGCCCTTGCAGCTAGGCGATGTAAAGTCTCCTACAAGGCAGGGATACCCCCAGGGTCTGCAGTTAGTCGTGGTGACATTATGGATATTGAGTCTCGGGTAATTGTTCTTCATGTAAATCCTGATTCGGGTTTCATGGTATTCTCTGTGGCTCAGTATCTTGGAATGATGGCTAATGGGCATGTTTGGCTAGCTACTGATTGGCTTTCTTCTGTTTTAGATTCATTTTCTCCTCTTCCATCTGATAAAATGGATTCATTGCAAGGAGTTCTGGTATTGCGTGCGCACACACCAGATTCGGATAGGAAGAGAAATTTCTTGTCTAGATGGAACAAACTGAGTGGTTCTTTTGGAGTAAATTCGTATGGACTTTATGCTTATGATAGTGTTTGGTTGCTTGCTCATGCTCTTGATTCATTTTTCAACAAGGGAGGTGTTATTTCGTTTTCCAATGATTCTAGGTTGATTAATCTTGAAGCAAGTGATCTTCACCTTGATGCCCTGAGCATCTTTGACGGAGGGTCACTCCTGTTGAATAGTATTTTGCAGAGTGATCTAGTTGGATTGACAGGTCCTATCAAATTTGATGCAGACAGGAGTCTCGTTCTTCCAGCGTATGACATTATCAATGTGATTGGGACTGGGTTTAGACGGATAGGTTATTGGTCTAACTATTCTGGTTTATCCACTGTGCCTCCTGAGACACTCTACTCAAGGCGTTCCAGTGCAAACCAAAACCTATATAGTGTTGTTTGGCCTGGAGAAACAGTAATAAAACCACGTGGATGGGTTTTCCCAAACAACGGGAAGCAATTGAAAATTGGGGTGCCTATTCGCGTGAGTTATAAGGAATTTGTATCACAAGTGCAAGGCACTAACAATTTCAAAGGGTTTTGCATAGACGTATTTACAGCTGCTGTCAACCTATTACCCTATGCAGTTCAGTATCAATTTATCCCCTATGGTGATGGCAAGAAAAACCCAAGCTACACAGGGCTTGTGGAATCGATAGCAGCGGGGGATTTAGATGGCGCTGTTGGTGACATTGCCATCACCACAAACAGGACAAAGATTGTGGATTTTACACAGCCATATGCTGCATCTGGACTAGTTGCAGTTGCCCCATTTAAAAAGCTGGACACTGGTGCTTGGGCTTTCCTGCGGCCATTTTCTCGACTAATGTGGGGAGTCACCGCTGCTTCCTTCCTGGTTGTGGGGATAGTGGTGTGGATTCTGGAGCATCGGATAAACGATGAGTTTAGAGGGTCGCCTAGGCAACAACTCATAACGATTTTGTGGTTTAGCCTCTCAACCATGTTTTTTTCTCATAGAGAGAACACAGTGAGCACCCTGGGTCGTCTAGTGTTAATCATATGGCTATTTGTAGTCCTGATAATAAACTCAAGTTATACTGCAAGTTTGACCTCCCTTCTCACAGTGCAGCGACTATCTTCTCCTATAAAAAGTATTGCTACCTTGAAAGCGAGCAATGAGCCTATTGGATATCAAGTGGGCTCTTTTGCTGAGCATTATTTAATCGAGGAAATTGGTATACCTAATTCAAGGCTTGTTGCCCTTGGATCACCAGAAGCATATGCTACCGCGCTAAAAAATGGCCCTAAAAAGGGGGGTGTTGCTGCGGTAGTTGATGAACAACCATATGTGGAGCTTTTCCTTTCAAGCCAGTGCAAATTCAGGATTGTTGGTCAAGAGTTTACCAAAAGCGGCTGGGGTTTTGCATTTCCGCGGGACTCTCCTTTGGCTGTTGACTTGTCCACAGCAATTCTAACTCTTTCTGAAAATGGGGATCTCCAGCGGATCCACGACAAATGGTTGCAAAACAGTGTCTGTACGTCCGAGTCGGACCGCCTTCACCTAAAGAGCTTTTGGGGCCTTTTTCTTATAATCGGGGTTGTTTGCTTTTGTGCTCTAGTCATATATTTCATCCAGATTATGCGTCAGTATTCCCGCACTCCACCTACTGAGTCATTTTCAATTGGTGGAGGAAGCTCACGGTCCAAGCGTCTTCAGAGGCTATTGTCATTGATTGATGAGAAGAAAGACCCGTCGAAAAGAGAGCCCAAGAGAAGAAAGACGGAGAGATCATCATCCGATTCG
>938 gi|357475985|ref|XP_003608278.1| Pentatricopeptide repeat-containing protein [Medicago truncatula]
TATAATATATGGTTGATGGGTTTGTTGGGAAATGGGAAAGTGCTAGAGGCACAATCGGTCCTTAAGGAGATGGCAGAAACAGGCATGGGGCTAAATGTTTACTCGTATAACATCATGATGGATCTGATGCAAGATATGTTGTATTCAATGAAACGTAGTCAGGTTCCCCCTGATACGGTTACTTATAGCACCCTACTCCATGCATATTGCACAAAAGGGAAGGTACTTGAAGCCAATAATGTTCTGAATGAGATGGTGAAGAGTAACTGTTGGCCAAACAGTTACACTTGCAACATCTTGCTGCACAGTCTGTGGAAAGAGGGGAAATTATCAGAAGCAGAGAGTAAGATGAAAGAGAAAGGTTATGGCGTGGATACTGTGACCTGTAATATCGTGATTGATGGTCTATGCAAATGTGGGAAGGTGGACAAAGCAGTGGGAATTGTGAGTGAAATGTGGGATCACGGGAGTGCTGCTCTTGGTGATCTAGACAACTCATTTATAGATCTATTGGATGACAATAGTAAAGGAGTGCATGCCATCACATATTCAACTGTAATTAATGGATTATGCAATGCTGGAAGGCTTGATGAAGCTAAAAGGAAGTTTGCTGAGATGACAGAGAGGAACTTGTACCCTGACTCAATTGTTTATGATACTTTTATCCATAGTTTCTGCAAAATTGGAAAGGTGTCCTCAGCATTCCGGGTTCTCAAGGACATGGAAAGAAAAGGTTTCAACAAGAGCTTACAAACTTATAACTCTTTAATTGTTGGATTGGGAAGTAAATTTCAGATATTTGAAATGTATGGGCAAATGGATGAGATGAGGATGAGGGAAAGAGGTGTTTCTCCTGATGTTTTCACTTACAATAGTATGATTAGCTGTTTATGCGAAGCGGGGAGACCGGAAGACGCGATTTACATGTTAGATGAAATGTTACAGAAGGGTGTTTCCCCTAATATGTCTTCCTTTGGTTTTTTAATAAAAGCTTCTTGCAAGACAGGCGAGTTTGGAATAGCACGGGAGGTTTTTGATATTGCTCTCACTACATGTGGCCACAAAGTATCGCTGTACAGTCTGATGTTCAATGAGCTACTCGCTGGAGGGGAAATCCTGGAAGCCAAGTTTCTCTTGGAAGCATCGTTAGACAGATGTTTTGATATAGAGAGCTTCCTCTACAAAGATCTTATCAACAGACTTTGTAAGGAGGAAAATTTGGAAGGTGCTACTGATATCCTGAAAAAGATGGTCCACAAAAGATATGGGTTTGATCCTGCATCATTCATGCCAGTGATTGATGGTTTAGGTAAAAGGGGAATTAAGCATGAGGCAGATGAACTGGCAGAAAGGATGTTGGAGATGGCTTCACATGGTAATGTGACAAATAAGGTTTACCGGAACAAGAGGAAGTTATCTCGTGCGAAACCAGGAAAGGCCATAGTGCACAGAGACGATGGCAGTGGCATAGCATTGAAAACACTCAAGCGGGTGCAGAAAGGCTGGGGTCAAGGGAGCACATTGAGTTCGCAACCCCAGAAAAATGATTATCTTGAT
>949 gi|225426506|ref|XP_002271695.1| PREDICTED: B3 domain-containing protein Os03g0120900-like [Vitis vinifera]
GTGGAGAGAGAGCATATGTTTGACAAGGTCGTGACCCCAAGTGACGTCGGAAAGCTCAACCGGCTGGTTATTCCCAAACAGCACGCCGAGAAGTACTTCCCTCTCGATTCTTCCAGTAGCGACAAGGGACTCCTCTTGAACTTCGAGGACCGTAACGGAAAGCCGTGGCGGTTCCGCTACTCCTACTGGAACAGCAGCCAGAGCTACGTCATGACCAAAGGGTGGAGCCGGTTCGTCAAGGAGAAGAAGCTCGACGCCGGCGACATCGTTTCTTTCCAGCGGGGTTTGGGTGAGTTGGGTAAGGACCGTCTGTTCATCGACTGGAGGCGTCGGCCTGAAATACCCCAACAAGGAGGCGGACTACTAATTCCCCCAATTCCTCCTCATCTTCATCAACACTACTTATCCTTCCAAAGGATGCCCACCTATACCCAACCTTCTGCTACTAGTCCTCTATTCTTGCAGCCAAATGCCCCCTTAAGGGACTACTCCCACTACCACCACCACCCGAACGCCTCTGCCTATGTTAATCAACCCCAGTACTCCACTAGCACTGGACCTTATGGCTACGGTTACGGAGGGAGCGGTAGTTACAACACTATGGGTAGTCCTAGCCACCCGTGTTCGAGCTCTGTAATTTACCTAAGATCAACGACAGCGTCTCATGTTACCCCACAACAAGTACAGGCAGGAATGGTGCAATTGCAAAGTAGTAGCGGGGGAGGGGGGGATATCGGGGCGGCTCTGCCAATGGTATTTGAGTCGGTTCCGGTGGTAGAAGGAAAAGCGGCGGCAAAGCGATTGAGGCTGTTTGGGGTGAATATGGATTGCCCCATATCCGAGTCAGATGAATGCGGTGACGTATTGTCCTCCTCTTCCTCCTCCACCACCATGCCCAATGCTAGTACAATGGCGCCGTGGCCTCACCCTCCTCACAATATTCATCCCCTCCAATTAAGGCTATACAATGGCAGCAGCCCACATCCGGCAATGCATCCCGACAAAGGCAACGCATCCAATAAGTCCCTTGATTTTGATATC
>963 gi|225424560|ref|XP_002285332.1| PREDICTED: probable E3 ubiquitin-protein ligase HERC2 isoform 1 [Vitis vinifera]
ATGGACGCATCAACGAGCGGAACCCCGACTATTCAATATCATAACATTCCTGAACAACCAATTGCTACAATAGTCGCCACATTTCAACGACTCCAACGGCATTGCTTTGGGGACTTGAGTCCTGGGGAGTTCCCATTATCTGCCAACCCCTCCATTGTCCTTCATGTCCTTACCGCGTGTAATTTGGACCCACATGATCTTGCGAGACTAGAGGCAACTTGTTCCTTTTTTAGGCAGCCCGCCCACTTTGCCCCCGACCATGGGTTGTCATTATCAGAGCTTGCTGCTCTTGATATGTGTCAGAAAAGGGCTATTTTTAAGCCAATGACAGAAGTAGAACGGATAGATTTGAAAGAAAGGTGTGGGGGCTCTTGGAAACTGGTCCTGAGATTCTTACTGGCTGGAGAAGCTTGCTCAAGGAGAGAGAAATCGCAAGCAATCGCAGGGCCAGGTCATAGTATTGCTGTAACTTCGAATGGAGCTGTTTTCTCATTTGGGTCTAACAGCTCTGGCACTACGGAAGAGGAGTGGCGGCCTCGTCAAATCAGATCTCTTCAAGGAATTCGAATTATTCAAGCAGCTGCTGGGGCTGGCCGGACAATGCTGATTAGTGATGCTGGGCGGGTTTATGCTTTGGGAAAAGATTCGTTTGGGGAAGCCGAGTATGGGGCTCAAGGAAGTAAACTAGTTACCTCCCCCCAACTGGTGGAGTCTCTGAAGGACATATTTGTGGTGCAAGCTGCCATTGGAAATTTTTTCACTGCTGTTTTGTCAAGAGAAGGAAGGGTCTATACATTTTCTTGGGGCAACGATAGTAGACTCGGTCACCAAACGGAGCCTAACGATCTTGAACCTCATCCTTTAATGGGGGCATTAGCAGATGTACAGGTGGTTCAGATTGCTGCTGGCTATTGTTACCTTCTTGCTTTGGCT
>975 gi|359490774|ref|XP_002270021.2| PREDICTED: probable L-type lectin-domain containing receptor kinase S.7-like [Vitis vinifera]
TTCGACCCCCTCACCTCCATCCCGGCCTCTTTTTCCACCACCTTTTCATTCCAATTCAACACCACCAATTCGACAGCCGTCGATGGCGGCAGCGGGCTCACCTTCATCATAGTCCCTGACGAGTTCACCGTGGGCCGACCCGGCCCATGGTTAGGCATGCTCAACGACGCCTGCGACGAAGAGTACAAAGCCATCGGGATCGAGTTCGATACCCGTAAAAACCCCGAATTCGGGGACCCCAATGATAACCACGTGGGCATCAACTTGGCTAGCGTTGTTTCTTCCACGACAATCGACGCCTCCGAATTCGGCATTTTCTTAAGAGACGGGTCTGTGCACCGCACCTGGGTTAACTACGACGGCCCCAACCGGCGCATGGACATCCGGTTGGGTTCCGACACCGAAACTTATCCCCAGAAACCGGTTTTTTCCGGTCGTGTCGACCTCTCCCCCTTTTTGAAAGAGTACATGTTCGTTGGGTTCTCTGCTTCAACTGGAAACTTCACCCAAATCCACAACATATTATCTTGGAATTTCACTTCAACAAGTCAGGCTTTTCTTCGTATCCCTTCGGTCGAGACATGTGAGACTAAAATCATTCTAGAACAGAAGATTGCTCACAGGAAAACCCCAACCAGCTTCTTCATTTTCTTGGCCGTGGTTGTACTCGTTCTCGTAATTCTCCTGAATCTCTATCTCACCAGCAAGCGTAAGCAGAAGAACACGAATGGCAGCGGCGTTGTGATACCCGAGAAAAAGGAGAGACCGGGGCCGCCGAACAAGCCTCGGCGATTCACGATCGCTGAGCTTCAGTCGGCGACCCGGTCTTTTAACGAGTCGCAAGAACTTGGTAGCGACTCCAGAGGCACTACGTACAAAGGGGTAATTTCGAACGGGTGTCAAGTTGCCATGAAGCGATTCTCGACTCAGTTTCTTGACTCACCCGGGCTCGACAAACGGCGACTCGGCAAGGAAATAAGCGGAGTAAGCAAAATTCGCCACCCGAATTTGGTTCCCGTCAGAGGGTGGTGTCTCGACGGCCGTGAGGTCATAGTGGTGTATGACTACGTACAGAATGGGAGTATAGACAGGTGGTTGTTTGGGGTGGGGGTTTTGCCGTGGACACGGCGGTTCAAGGTGGTAAAGGACGTGGCTGACTCACTGAGTTACCTCCACTCGAAGCAACTCGCTCACAAGAACGTGAAGACCAGCAGCGTTTTCGTCGACGTGAGCTTCAGAGCCGTGTTGGGTGACTACGGGTTCGTCCTCGACTCAGCCGAGTCCAGGCGGTTCGAGTCGGCGGTGAGTCAGACCGCGGACGTCTTCGATTTCGGGATATTCGTGCTGGAGGTGGTGGCGGGTCGGAGGAGGAGGGGGTCCGGCCCGGGCGAGACGGACTTGCTGGATTTGGCGTGGGGGAAGCACGAGAGCGATGAGAAGGACAAGTTGGTGGACAGGAGGATGGGTTCGGTTCTGAACGTGGAGCAGGCGGTTCGGGTCTTGGAAATCGGGTTGTTGTGCACTTTGAATGAGAACAAGGGGCGGCCCACGGTGGAGGAGGTTGTGGAGTTTCTGGGTTGGGAAAGACCGGTTCCCGAGTTGCCTCCGAGTCGACCCGTTTCTTTGTTCCCTTACGGTAGCACAACTGGTCTGTGCACTGGGTATTCTTGTGGGTCCTTCAAG
>976 gi|359490774|ref|XP_002270021.2| PREDICTED: probable L-type lectin-domain containing receptor kinase S.7-like [Vitis vinifera]
CCGATCGAATCGGGTAAGAGCAAGGGGAAAATAATACCCAATGGACCTGTAATCAACGTGACCAAGTACCTGTCCTTCCCTAATTTCAACCCAAACGAAAACCCAAGAATCCACCAGGACATCAACCTCCTGGGCAGCGCCATTTTCTCTACTCAAGAGGGTTGCATCCAAATCCCTCCCGACAGCCCCCACACCGACCTCCGCCACCTCGCCGGCCGCGCAATTCACTCCTCCCCTATCCGCCTCTTCGACCCCCTCACCTCCATCCCGGCCTCTTTTTCCACCACCTTTTCATTCCAATTCAACACCACCAATTCGACAGCCGTCGATGGCGGCAGCGGGCTCACCTTCATCATAGTCCCTGACGAGTTCACCGTGGGCCGACCCGGCCCATGGTTAGGCATGCTCAACGACGCCTGCGACGAAGAGTACAAAGCCATCGGGATCGAGTTCGATACCCGTAAAAACCCCGAATTCGGGGACCCCAATGATAACCACGTGGGCATCAACTTGGCTAGCGTTGTTTCTTCCACGACAATCGACGCCTCCGAATTCGGCATTTTCTTAAGAGACGGGTCTGTGCACCGCACCTGGGTTAACTACGACGGCCCCAACCGGCGCATGGACATCCGGTTGGGTTCCGACACCGAAACTTATCCCCAGAAACCGGTTTTTTCCGGTCGTGTCGACCTCTCCCCCTTTTTGAAAGAGTACATGTTCGTTGGGTTCTCTGCTTCAACTGGAAACTTCACCCAAATCCACAACATATTATCTTGGAATTTCACTTCAACAAGTCAGGCTTTTCTTCGTATCCCTTCGGTCGAGACATGTGAGACTAAAATCATTCTAGAACAGAAGATTGCTCACAGGAAAACCCCAACCAGCTTCTTCATTTTCTTGGCCGTGGTTGTACTCGTTCTCGTAATTCTCCTGAATCTCTATCTCACCAGCAAGCGTAAGCAGAAGAACACGAATGGCAGCGGCGTTGTGATACCCGAGAAAAAGGAGAGACCGGGGCCGCCGAACAAGCCTCGGCGATTCACGATCGCTGAGCTTCAGTCGGCGACCCGGTCTTTTAACGAGTCGCAAGAACTTGGTAGCGACTCCAGAGGCACTACGTACAAAGGGGTAATTTCGAACGGGTGTCAAGTTGCCATGAAGCGATTCTCGACTCAGTTTCTTGACTCACCCGGGCTCGACAAACGGCGACTCGGCAAGGAAATAAGCGGAGTAAGCAAAATTCGCCACCCGAATTTGGTTCCCGTCAGAGGGTGGTGTCTCGACGGCCGTGAGGTCATAGTGGTGTATGACTACGTACAGAATGGGAGTATAGACAGGTGGTTGTTTGGGGTGGGGGTTTTGCCGTGGACACGGCGGTTCAAGGTGGTAAAGGACGTGGCTGACTCACTGAGTTACCTCCACTCGAAGCAACTCGCTCACAAGAACGTGAAGACCAGCAGCGTTTTCGTCGACGTGAGCTTCAGAGCCGTGTTGGGTGACTACGGGTTCGTCCTCGACTCAGCCGAGTCCAGGCGGTTCGAGTCGGCGGTGAGTCAGACCGCGGACGTCTTCGATTTCGGGATATTCGTGCTGGAGGTGGTGGCGGGTCGGAGGAGGAGGGGGTCCGGCCCGGGCGAGACGGACTTGCTGGATTTGGCGTGGGGGAAGCACGAGAGCGATGAGAAGGACAAGTTGGTGGACAGGAGGATGGGTTCGGTTCTGAACGTGGAGCAGGCGGTTCGGGTCTTGGAAATCGGGTTGTTGTGCACTTTGAATGAGAACAAGGGGCGGCCCACGGTGGAGGAGGTTGTGGAGTTTCTGGGTTGGGAAAGACCGGTTCCCGAGTTGCCTCCGAGTCGACCCGTTTCTTTGTTCCCTTACGGTAGCACAACTGGTCTGTGCACTGGGTATTCTTGTGGGTCCTTCAAG
>1019 gi|359480491|ref|XP_003632476.1| PREDICTED: homeobox-leucine zipper protein ATHB-6-like [Vitis vinifera]
ATGAAGAGACTTGGCAGTCCAGATTCTTTGGGTGCTTTGATGTCCATCTGTCCTGCATCAACAGAGGAGCACAGCCCTGTATACGGACGGGAGTTCCAAACCATGTTAGAAGGCCTAGACGAAGAAGGATGCGTGGAAGAATCCGGCCATGTCTCTGAAAAGAAACGGCGATTGAGCGTGGATCAAGTCAAGGCACTTGAGAAGAACTTCGAAGTGGAAAACAAGCTCGAACCGGAGAGGAAAGTGAAGCTGGCTCAAGAACTCGGGCTGCAGCCCAGGCAGGTTGCCGTTTGGTTCCAGAACCGCCGCGCGCGGTGGAAAACCAAGCAGCTCGAGAGAGACTACGGCGTGCTCAAAGCCAGTTTCGATGCTCTCAAGCACAATTACGAGAACCTCCAACATGATAACGAGGCTCTGCTCAAGGAGATTAAAGAACTGAAATCAAAGCTGAAGGAAGACAACACCGAAACCAACGTATCCGTCAAAGAGGAGCAACTCCCTTCAGATTCCGAAAACAGAGTCATCACAGAACAGAGCACTGCGCCGCCGCTCGCCGCCGACCGCCTCCACGGCGAGAAAACCGGCGCCCCGATCTTCCCCGATTTCAAAGACGGTTCGTCGGACAGCGACTCGAGCGCGATTCTGAACGAGGAGAACAACAACAGCAGCCCCACCGCGGCCTCCATTTCCTCCGCGGCCAACAACGGCGGCGGCAGCTCTCTGTTTCCGGCGATGATAAAGTTCGGCAGCGGCGGCGGCTCGTCGTCGATGAATTGTTACAACTTTTCGGAGTCTAAACCGAGTAACCTGGGGGTGGGGTACCAGCCACAGTTTGTGAAGATTGAGGAGCACAATTTTTTCAGCGGGGAAGAGGCCTGCAACTTCTTTTCCGACGAGCAAGCGCCGACCCTCCAGTGGTATTGCTCTGATCAGTGGAGT
>1023 gi|255551511|ref|XP_002516801.1| glutamine synthetase plant, putative [Ricinus communis]
ATGGCACAAATTTTAGCTCCTTCCCCACAATGGCAGATGAGAATTCCGAAGAACTCAACAAATGCAAGTCTAATGACATCAAAAATGTGGGGCTCCGTCTTGTTGAAACAGAACAAGAAGGCAACGACTAAAACCTCTGCCAAATTTAGGGCGTTTGCCATATATTCCGAGAACAACGCAATAAACAGAATGGAAGATCTGCTAAATATGGACGTAACACCTTACACTGATAAGATCATTGCCGAGTATATATGGATTGGAGGATCCGGCATTGATTTGCGTAGTAAATCAAGGACGATCTCAAAGCCAGTTAAACACCCCTCTGAGCTTCCAAAGTGGAACTACGATGGATCCAGTACTGGACAAGCACCAGGAGAAGATAGTGAAGTAATTCTATACCCTCAAGCAATATTCAAGGACCCTTTTCGCGGTGGTAACAACATCTTGGTAATTTGTGACACCTACACACCAGCAGGCAAACCAATCCCCACAAATAAACGCTACAAGGCTGCGGAAATTTTCAGTAAAAAGAAGGTTATAGATGAAATCCCCTGGTATGGCATTGAGCAAGAGTACACCTTACTCCAACCAAACGTAAAATGGCCCTTGGGATGGCCTGTTGGAGGCTATCCTGGTCCTCAGGGTCCTTATTACTGTGCTGCTGGGGCTGATAAGTCATTTGGGCGTGACATATCAGATGCTCATTATAAGGCTTGCTTGTATGCTGGAATCAACATTAGTGGCACCAATGGAGAAGTTATGCCTGGCCAGTGGGAATTTCAAGTAGGTCCTAGTGTGGGAATTGAAGCCGCAGATCATGTCTGGTGTGCTAGATACATCCTTGAGAGAATTACCGAACAAGCTGGCGTTGTTCTCACACTCGATCCCAAACCAATTGAGGGCGACTGGAATGGTGCAGGATGCCACACGAATTACAGTACAAAGAGTATGAGAGAGGATGGTGGCTTTGAAGTAATTAAGAAGGCAATTCTGAATCTTTCGCTTCGTCACAAAGATCACATCAGTGCTTATGGAGAAGGAAATGAAAGGAGGTTGACGGGAAAGCATGAAACTGCTGATATCAACACATTCTCATGGGGAGTTGCTAATCGTGGTTGCTCAATACGTGTGGGCCGTGAAACTGAGAAGCAAGGCAAAGGTTACTTGGAAGATCGGCGGCCAGCTTCAAACATGGACCCTTACATAGTGACTGGATTACTCGCCGAAACCACCTTACTATGGGAGCCAACGCTCGAGGCTGAAGCACTTGCTGCTCAGAAACTGGCAATGAAGGTC
>1033 gi|255563544|ref|XP_002522774.1| E3 ubiquitin protein ligase upl2, putative [Ricinus communis]
CTTGAGAAGGGAGGCCTGGTTGCTCTCTTTAGTCTTCCAAGAAGTTGCTTCTTTCCTGGATATGACACCCTGGCATCTGCCATCATCCGGCATTTACTTGAGGATCCTCAGACACTGCAAACAGCTATGGAACTGGAGATACGGCAAACTCTTACTGGAAATCGTCATGCTGGTCGTGTTTCCCCGCGGTCATTTTTGACATCAATGGCTCCTGTTATCTCGAGAGATCCAGGGGTTTTTCTGAAAGCTGCAACTGCTGTTTGTCAGTTGGAGTCATCAGGAGGGAGGACTATAGTGGTGTTATCAAAGGAAAGGGAAAAGGACAAATCTAAGGCATCTGGTGTTGAAATTGCAGCATCTTCTAATGAATGTGTAAAGATTCCTGAAAGTAACACCCATGATGCCCCTGGTAAGTCTCCCAAAGGCCACAAAAAGATTCCTGCAAATCTTACTCAGGTAATTGATCAGCTTCTTGAAATTCTATGGAAATATCCTTCACCTAAAGGTGACGAGGACTGTGGTAGTTACTCTACTGCTATGGAGGTGGATGAAGCTGCTTCAAAGGTAAAGGGTAAATCAAAGGTTGAGGAGACAAAGAATGTTGAGACAGACAACCTATCAGAGAGATCTGCAGCACTAGCTAAGGTGACTTTCGTTTTGAAACTGTTGAGTGACATTCTTCTGATGTACGTCCATGCAGTTGGGGTTATACTGAGACGGGATTCAGAACCGTGCCAATTGCGGGGATTTAATCATTTAGAAAGTCCTGGACCTGGTGGCATACTGCATCATGTTTTGCATCGACTTCTTCCCCTGTCCACAGATAAAAATGCTGGACCTGATGAATGGAGAAGCAAGTTGTCTGAAAAAGCCTCATGGTTTCTGGTGGTTTTGTGTGGTCGTTCTAGTGAAGGACGTAGGCGAGTAATCAATGAACTTGTGAAAGCTTTATCTTCATTTTCAAAGTCGGAGTCCAAGAGCAACCTGTTTCCACATAAAAGGGTTGTTGCTTTTGCTGACCTGGTATATTCCATTTTGTCAAAAAACTCATCCTCCGGCAGCTTACCTGGTTCTGGGTGCTCACCTGACATTGCAAAAAGTATGATAGATGGTGGAATGGTTCAGTCTCTTACCAGCATTCTTCAGGTGATTGATTTGGACCATCCTGAGGCTCCTAAACTAGTGAACCTTATAGTTAAGGCTTTGGAAAGCCTAACACGTGCCGCTAATGCTAGTGAGCAAGTCTTCCGATCCGATGCCCTTACCAAGAAAAAGTCCACTGTTTCCAATGGTAGGTCCGATGATCAAGCAGTTACACTGGCGGTAGTTGAGACTGGGGAGCCCAATCTGAGCAGGCAGTCAACGGTGCCGCAGCAGCACATGGGAACATCTCAGAATCAAGGTGATAATGATGACAACCGAAATGAGTCAATGGAGCAGGATATGAGAATTGACGTGGAAGAGACTGTAATTGCTAATCCACCTATGGAGCTTGGGATTGATTTCATGCGTGAAGAAATTGAGGAAGGTGACGTGTTAAACAATAGAAACCAGATTGAGATGACTTTTCGCGTTGAACACAGGGCGGATGATGATATGGGGGACGAAGATGATGACATTGGGGATGATGGTGATGATGATGAGGATGAGGATGATGGGGAGGATGAGGACGAGGATATAGCAGCAGATGGTACTGGTCTGATGTCTCTAGCTGATACAGATGTAGAAGACCATGATGATGCTGGTTTGGGGGATGAATACAATGATGATATGGTTGATGAAGAAGAGGACGATGATTTTCATGAAAACCGTGTGATAGAGGTAAGATGGAGGGAAGCCCTTGATGGGTTAGATCATTTGCAAGTGCTAGGGCAACCTGGAGCCACAAGTGGTCTCATTGATGTTTCCGCTGAGCCCTTTGAAGGGGTGAATGTGGATGACCTTTTCGGTCTTCGTAGGCCTCTAGGCTTTGAACGTCGCCGCCAGACAAGTAGGACTTCCTTTACAGAAGGAAACAGTCTTCAACACCCTCTCCTCTTGAGGCCACCCCAGTCTGGGGACCTCATTTCATCCAGGGAAGTGGAACCCTCTGCTGGAAGCTTTGATGTATCTCAGTTCTTCATGTTTGATGCCCCTGTTCTTCCCTATGATCATGTACCAGCTAATCTGTTTGGTGACCAGTTGGGTGGTGCGGCACCACCACCCTTGGCTGATTTCTCTGTGGGTCTGGAGTCTTTGCGTTTGCCAGCCAGAAGAGGACCAGGTGATGGTAGATGGACAGACGATGGTCAGCCACAAGCAGGTGGTCTAGCTGCAAGTATTGCACAGGCAATGGAGGAACAGTTCACATCTCAATTACGCAGTATTGCTCCTGACAACAGTTCGTCCGAAAGGCAGTTACAAAATTCAGAGTCAGATGTTCTCCTAGCAAATGATAGTACTGGTGGTCAGCAGACTGGAGGTCAGCATCGTGAGAATGGTGTTGAAGCTTCTCATCATGAAACTGATCAGATGGTTGAAAGTGTTAGTGTTCCTCATCAAGAAGAAAGCAATCCACAGGTTGTTGAAGCCAATGAATGCCTGCAGGAACATGAGCCTATGTTGAGTGATGTGGTCACTGGGAACTATGCTTTGGATGGTCATGATAGCATGGAAATTGGTGAAGGAAATGAAACCCTCAATGGACAGGATTTGGGCCGTGAGGGATCTTCAGCAACAGATAGCCAGTCTAGTACTCATGCATTGCTAACCTCTGGCTTTGAGATTTCTAACCCAGGTGATTGTCTTGATTCTCCGGGCAATGGAGGTTTGGATGTTGATATGAACAATGAGGTCATGGAAGGCAATCAAGTTGAGCAACTCCCCTTACCTTCTCAGGTTGGGGTGGATGAACCCTTGTCAGGGCAGAACTCTCTGGTTGCTCAAGATGCTGTTCAGACTGATCAAACAAGTTTGAATAACGAGGCTCCAAATGCGAATGGTATCGATCCAACCTTCTTAGAGGCACTTCCCGAAGATCTCAGGGCAGAAGTACTAGCTTCCCAGCAAGCTCAATCTGCACCAAATCCAACTTATGCCCCACCTTCAGCTGAAGATATTGATCCAGAGTTTTTAGCTGCACTTCCTCCGGAAATTCAAGCAGAAGTTTTGGCCCAACAACGAGCACAGAGGGTAGCACAGCTTGCTGAAGGACAACCGGTTGAGATGGACAATGCTTCAATCATAGCTACTCTTCCTGCCGATTTACGTGAAGAGGTTCTTTTAACTAGCTCAGAGGCAGTTTTGTCAGCATTGCCTTCTACATTACTTGCTGAAGCACAAATGCTCAGGGACAGAGCAATGAGTCATTATCAGGCTCGCAGCCTTTTTGGAAGTAGCCACAGACTTAACACTCGGAGGAATGGTTTAGGGTTTGACAGACATACAGTGATGGACAGAGGTGTTGGTGTTACAGTAGGCCGAAGGGCATTTTCTGCTCTTGCAGATAGCTTGAAGTTGAAGGAAATTGAAGGGGAGCCGCTTTTGGATGCACATGCTTTGAAAGCATTGATCCGACTCCTAAGATTGGCGCAGCCTCTTGGGAAAGGCCTTCTACAGAGGCTGTTGCTGAATCTTTGTGCGCACAGTGTTACAAGACCAACTCTGGTTCGGCTTCTACTTGACACAATCAAGCCTGAGACCGAAAGCCCTGTCAGTGGATTGACGACAGTTAATTCCCAGAGGCTTTATGGTTGTCAATCCAATGTGGTTTATGGACGATCTCAATTGGTGGATGGTCTTCCGCCCTTGGTGTTGCGCCGGGTACTTGAGATTTTGACATATCTGGCCACCAACCATTCTGCAGTTGCCAGCATCTTGTTCCACTTTGATGTCTCACTTGTTCCGGAGTATTCAAATCCAAACCATCCAGAAATTACAAAGGACAAAGGGAAGGAGAAAATTGAAGGAGAAGATTTATCAAACCTGTCACTCAGCATTCGGAGATTGGACATTCCTTTGATATTGTTCCTTAGATTGTTAAGTCAGCCACTTTTCATACGCAGCAGTGCTCATCTTGAGCAGGTCATGGGTCTGATTCAAGTTGTAGTCTGCACCGCAGCATCAAAGTTGGAATGTCAACTCCAATCTGAACAGGCAGCAGCCATTCCCCAGGATATATCTCCTGATGAAGCTACAGGTGGTGTTAAGAAAGATATGCCGTTGTCTGAAGTGGAATCTACTCAAGATGATAAAATTGCCGGGGCTGAGTCTTCCACATCAGATAAGAAGAGAGGCGCTGATAAATTGAATATCTTCTTGTTGCACAATGTTTGCAGCCTTCTTGGCCATGAGGGGCTTTCTGACAAAGTCTACACACTTGCTGGAGAGGTACTAATGAAGTTGGCCTCTGTTGCTGCCCCCCATCGAAAGTTCTTTATTTCAGAGCTTTCAGAGCTGGCTCACAGTTCGAGCAATTCAGCCGTCAGCGAGCTCATTACATTGAGGAATACACACATGCTAGGTTTGAGTGCTGGGTCTATGGCCGGCCATGCAATTCTTCGCGTGCTTCAGACACTTAGTTCTCTTACTTCACCTAATGTTGATGGCAATAAGATGGAAGGTGATGGAGAAGCGGAAGAG
>1037 gi|359493009|ref|XP_002285500.2| PREDICTED: uncharacterized protein At3g49720-like [Vitis vinifera]
ATGTCAAGGAGGCCAGCAAATCCCTCAAGGCGATTAGCAGGAAGTGGTCCATTCGGGGGAATCTTCCATCCCAAATCACGCATTCCACCTTTCTTATCTGTTGTCCTCATTATATTGGGTTTAGTTCTTTTGATAGGCCATTTTCGCAGTGGCTCAGGTATATTTGGGGGTCAGAAAGAATCAACAAATAAGGGTGAAGGTGACTTTTCTTGCACATCAGAAGTTCAGAAAGTAATACCTGCTTTAAGAAAAGCATATGGTGACAACATGCGCAAAGTTTTGCATGTGGGCCCTGACACTTGTTCGGTGGTTTCTAAATTATTAGAAGAGGATGGAACCGAAGCATGGGGTGTAGAACCATATGACATAGAGGACGCTGATGGGCGATGCAAAGCTCTTGTACGCAAAGGCATTGTGCGTGAGGCTGATATCAAATTTCCCCTTCCGTATAGAGCGAAATCATTTTCTCTTGTCATTGTGTCAGATGCGTTGGAGTATCTCTCACCAAGGTACCTGAACAAGACTCTTCCAAATTTGGCTAGAGTGTCTGCTGATGGACTTGTTATTTTTACAGGTTATCCTGGTAAACAGAGAGCTAAAGTTGCAGAGTTATCCAAATTTGGGCGTCCGGCCAAAATGCGGAGTACGTCTTGGTGGATGCGCTTCTTTGTCCAGACCAGCCCAGAG
>1066 gi|225444663|ref|XP_002277157.1| PREDICTED: protein TIFY 10A [Vitis vinifera]
ATGTCGAGTTCGTCGGAGATCGCGGATTTCGGGAGGTTCGCCGGGCAGAGGCCAGAGAAGTCGTCGAATTTCTCGCAGACGTGTAGCTTGTTGAGTCAGTACTTGAAGGAGAAGGGCAGCTTCGGAGATCTCGGCCTCGGCATGTCGACGGCAGCAACTGCCACCACAATGAATTTGTTCCCGGTGGCTGAGAAGCCCGGGGAGGTCTCGACCCGTAATTCCCCTCCAATGTGTCAAAGTTTCTCTTCTATGGACTTATTTCCCCTGCAATCTGGTTTTGATTCCAGTGCAAAAAAGTCAGAACCAGAAGCTGCACAAATGACCATATTCTACGCTGGACAAGTGATTGTGTTTAATGATTTACCGGAGGACAAGGCGAAGGAAGTCATGCTCTTAGCTAGCAATGGAAGCACCCACGTTAGCCCTAGCATGTTTGCATCGACAGCCGTCCAGAAACCAAACGAACAAACTAATTTGATTCCTACTAGCTCAAGTCCTGTTGTCCCTAATTTTGGCAATAATATGATGCAAGAGTGCATCCAACGGGCTCCCCAACCAATTGTTTCTGATCTACCAATTGCAAGAAAAGCATCGCTCACCCGTTTCTTGGAGAAGAGAAAAGATAGGATTACGGCAAAAGCACCTTACCAAACAAGCAACTCAAAGGCATCTCCTCCCAAACCAGCTGAAAGCAAATCATGGCTCGGTTTGGCGGCTCAA
>1086 gi|224083978|ref|XP_002307193.1| predicted protein [Populus trichocarpa]
GTTTTGATAGTGACGAGCTTAGGAGACATCGTTGTGGACTTGCACACGGATCTCTGTCCATTGACCACCAAGAACTTCTTAAAGCTCTGCAAGATTAAATACTACAATGGTTGTTTATTTCACACGGTTCAGAAGGATTTTACTGCACAAACAGGCGATCCTACCGGAAGAGGGGCTGGTGGAGATTCCGTGTGCAAGAACGATGTCTTATACGGTGACCAGGCTCGCTTTTTTGGGGATGAAATTCGCTTGGAGTTAAAACACACTAAGATGGGCACAATTGCAATGGCTAGTGCTGGAGAGAATCTCAATGCTTCTCAGTTCTATATCACTCTGCGTGACGATCTGGACTATCTTGATGGGAAGCACACTGTTTTTGGGGAGGTAGCAGAAGGGCTTGAAACACTCCAGAGGATAAATGAAGCTTATGTGGACAATAAGAGCAGGCCATACAAAAACATACGAATCAAACACACATACATACTAGATGATCCTTTTGAAGATCCTGCACAGCTAGCAGAGTTAATTCCAGACTCTTCGCCTGAAGGAAAGCCAAAAGATGAGGTTGAAGAAGATGTGCGACTGGAAGATGATTGGGTCCCCATGGACGAGCAATTAAGTGCATTGGAACTTGAGGAGGTTCTCCGAGAAAAGGGTGCACATTCCAGTGCAGTAGTACTCGAGAGTATAGGG
>1109 gi|359481026|ref|XP_002270512.2| PREDICTED: cation/calcium exchanger 3-like [Vitis vinifera]
TCAACCCTCACATCCCATCCCAAGAAACTCTCTCTCTTCCTCAACACATCCTTCCTCTTCCTCCTCTCACTCTTTATCTTCACCAATGTCCTTCATCTACCCAGATTTGGTTCCACCGCAATTTCGTTAATCCCACCTGCACCCCCACTTCATCAGTTCATTGGTTATGAGTCCAAGTGTGCTTATGTCAAGTCCCAGAATTATTTCCACTCCAAAGGGTACATAAGCTACCTTGAGATTTTCTACTGCACCTGTGGAAAGTACCCTGGATTGGGCTATGCTGTATTGCTCTTATGGCTTGTTGTGTTGTTCTATTTACTGGGTAACACAGCTTCAGAATATTTCTGTCCTTCTTTGGAAAGTTTGTCTAAAATACTGAATCTCTCTCCAACTATCGCCGGAACCACCCTCCTTCCACTCGGAAATGGTGTCACCGATGTCTTCTCCAGTATCATATCTTTTACGCAGTCCAATGATGGTGATGTTGGCATCAACAGTGTACTGGGAGGGGCATTTTTTATATCAAGTGTGGTGGTGGGTATCATAAGCATATTGATCACCAAGCATAAGATTTCGGTTGATAAATCGAGTTTCATTAGAGACGTCCTGTTCTTTCTTTTCGCTCTTTCTTCTTTATCGCTCATTTTTTTCGTGGGAGAACTCAGCTTGTGGGGATCAATCTGTTTCGTCTGGATTTATTTTGTTTATATAGTTGTGGTTTCTGTCATGCACTTCTACAGCCAGAAAGAAGAGAGGGAAGTGAACTTATCGACGAATCCAAAGAGCTTCTTGGGTGAATTTGGCGAGGTGGGCGTACCGTTACTGGGTTGTGTCGATGAAGAAAAACCCGTTTCGTCGGATGAAGGTGATTTCGAAGCTTCGAATCAGAAAGAAATATCAAGGTGTTTTACATTCGATTCGAAAATTTGCGAGTACTTGCTTTGGTTTCTAGGTCTATTGGAGCTGCCTCTTTACTTGCCAAGAAGGCTTACAATACCATGCGTAAGGGAAGAAAGATGGTCTAAGCCATTTGCAGTTATTTCAGTTATTTTGGCTCCAATTCTACTGGCAGCCCTTTGGAACACCCAAAATCCAAATCTAAGTTCAAAAACAAGTTCACTGATCTATATGACTTCTGGGTTGATTGGGTTAACATTTGGGGTTATTGCATCTGTGGCCACCAAAGAGTCAATCCCACCAAAGAAGTACTTGTTCCCCTGGGTTTTTGGAGGATTTTTTATGAGTATCATCTGGACATACATCACAGCAAAGGAATTGGTTTCCTTGTTGGAGTCAATTGGGAGCATACTAGGGATAAGCCCTTCAATCCTAGGGCTAACTGTCCTTGCTTGGGGCAATTCAACTGGGGATTTGATAGCCAATGTGGCTGTGGCAATGAATGGGGGCTCAGATGGGGTGCAGATTGCAGTATCAGGGTGCTATGCAGGGCCCTTGTTCAACACATTGGTTGGTCTGGGACTATCTCTTGTTTTCGCATCCTGGTCCGAGTACCCGTCGTCTTACGTGATTCCTAACGATCCGTTTCTCTTCGAGATTCTTGGGTTTTTGATTGCTGGCTTGCTTTGGGCACTCGTGATTTTGCCGAAGAAAAACATGCGGGTAGATTGGTCTCTGGGTGGGGGACTCTTGGCTATATACTGTTGTTTTCTGTGTCTCAGATTTTCCAGGGCTCTTGGGGTTCTGAAA
>1112 gi|255566157|ref|XP_002524066.1| ATP-dependent RNA helicase, putative [Ricinus communis]
ATGTCTAACCGTCCCAATTTCCAAGGCGGCCGTCGCGGCGGAGGCCCCAACAGCGGGCGGGGTGCACGCCGTGGTGGCGGACGAGGCGGCGGTGGTGGTGGACGTGGCGGCGGTGGCGGAGGAGGGCGCGGCGAGCAGCGGTGGTGGGACCCCGTCTGGCGCGCTGAGCGCCTGAGACAACAAGCAGTAGAGATGGAGGTTCTGGATGAGAATGAGTGGTGGGGTAAGATAGAGCAGTTTAAGAGAGGCGCAGAGCAGGAGTTGATAATCAAGCGTAATTACAGTCGGGAGGACCAGCAAATTTTGTCTGATATGGCTCATCAGTTAGAGCTTTACTTTCATGCATATAACAAAGGGAGGGCACTTGTTGTGAGCAAAGTTCCATTGCCGAATTACCGTGCAGATCTTGATGATCGACATGGATCCTCACAAAAAGAGATACGAATGTCTACCGAAATAGAGAAAAGAGTGGGGAATCTATTGGGTAGCTCGCAAGGCACGGTTCCCATAGACAATTCCTCTAGTGCGTCATCTCAAAGTGGCAAACAGTCGGTGCCTGGTGTAGATACTTCAAAACCTGGCCCTGTTTCGGTGACTGATGCTGGCAAGGAGAGAGTTAGTCTTGAACTTAAAGAAAGACAAGAGAAAATGAAGACACGTGATAATGTGAAGGCATTGCAGTCATTCAGAGAGAAGCTGCCTGCATTCAAAGTGAGGTCCGAGTTTTTGAAGGCTGTTGCAGAAAATCAGGTGTTGGTTGTTTCTGGAGAGACGGGTTGTGGGAAAACTACGCAGCTCCCTCAGTTCATTCTGGAGGATGAGATATCAGCCCTCCGTGGTGCCAATTGCAATATAATATGCACTCAACCTCGTCGTATTTCTGCAATATCTGTTGCT
>1123 gi|224131818|ref|XP_002321186.1| light-harvesting complex II protein Lhcb2 [Populus trichocarpa]
ATGGCAACCTCTGCTATCCAACAGTCAGCCTTTCTAGGCAGTCGGGCGGCTTCGAAGCGGCCTGCTAGAAAGAGCAGCGGCTTCCGCATAGTGATGCGGAGGACCGTAAAAAGTGTTCCCCAAAGCATATGGTACGGGCCGGACCGCCCAAAGTACCTGGGCCCATTCTCCGAGCAAACCCCATCCTACTTGACCGGAGAATTCCCCATCCACTCCCGATGGGCCATGCTCGGCGCACTGGGCTGCGTCTTCCCCGAGCTCCTCGCGAAGAACGGCGTCAAGTTCGGCGAGTCGGTCTGGTTCAAGGCCGGAGCCCAAATCTTCTCCGAGGGCGGGCTTGACTACCTGGGCAACCCAAACCTGATCCACGCCCAGAGCATCCTCGCCATCTGGGCTTCCCAAGTGGTACTCATGGGCTTCGTCGAGGGGTACCGGGTTGGCGGAGGCCCACTTGGCGAAGGGCTCGACAAGATCTATCCTGGCGGGGCATTCGACCCGCTCGGGCTGGCCGATGACCCGGAGGCTTTCGCGGAGCTGAAGGTGAAGGAGCTGAAGAACGGACGGCTCGCGATGTTTTCGATGTTCGGGTTCTTTGTCCAGGCCATTGTTACCGGAAAGGGCCCGATTGAGAACCTCTTCGACCACCTTGCTGATCCAGTGGCCAACAATGCTTGGGCTTATGCCACTAACTTTGTACCCGGAAAG
>1125 gi|225461315|ref|XP_002284493.1| PREDICTED: chlorophyll a-b binding protein 13, chloroplastic-like [Vitis vinifera]
AGCACTGCACTCAGACCAACCCCTTTTCTGGGTCAAACAAGGGGAGCAAATGCTAACCCTCCCAGGTTCATTGTCATGGCCTCGAAAAATGATTTGTGGTACGGCCCAGACCGAGTGAAGTACTTGGGACCCTTTTCAGCTCAGACTCCGTCTTACCTGACCGGAGAATTTCCCGGTGATTACGGATGGGACACTGCTGGGTTATCTGCTGATCCTGAGGCTTTTGCCAAGAACAGGGCTCTTGAGGTCATCCACGGGCGATGGGCCATGCTTGGAGCACTAGGCTGCATCACACCAGAAGTCCTTGAGAAATGGCTCAAAGTGGACTTCAAAGAGCCAGTTTGGTTCAAAGCCGGAGCCCAAATCTTCTCAGAAGGCGGCCTAGACTACTTGGGCAACCCCAATCTTGTCCACGCCCAAAGCATTCTGGCCGTGTTGGGCTTCCAAGTCGTCCTAATGGGCCTTGTTGAGGGATTCCGCATCAACGGACTTCCCGGAGTGGGAGAGGGAAACAACCTCTACCCGGGTGGACAATACTTCGACCCATTGGGACTTGCTGACGACCCCGCCACCTTTGCTGAGCTCAAGGTGAAGGAGAAGAATGGAAGGCTAGCCATGTTCTCCATGTTTGGGTTCTTTGTCCAAGCCATCATCACCGGGAAAGGCCCACTTGAGAACCTCTTGGACCACCTTGACAACCCGGTGGCTAACAATGCATGGGTTTATGCCACCAAGTTTGCACCTGGATCA
>1143 gi|297806381|ref|XP_002871074.1| short-chain dehydrogenase/reductase family protein [Arabidopsis lyrata subsp. lyrata]
TTTAAAGACGCTCTGTGTTTCGCTTGCACACCTGATTTCTGGAGGATGGCTGTGCTGTGGACTTTCTCTCTCCTCCTCTCCTATTTCCAATTGCTCACCAAAACTCTTTTCTCTCGCAAACCCATTTCATGTTCTCCTTCGCTGCTGCCATCAACAACCAAACCAAGGCTTCCTGTCTGCATTATCACCGGCGTAATTCTCCAAGCGACATCTGGGTTGGGTGCTGCATTGGAAGGCTACTTTGTTGTCCTTGTTGGACGATCACCTAATCTGTTATCAAAGGTTATGACAGACATTAAAAGACGAAATGACAATGCCCACCTAAAAAGTTTTCAGGTTGATTTATCATCCTTTGCGTCAATCTTGAAGTTTAAAAGCTCCTTTGAGCTGTGGCTTTTGGATTCTGATCTGCATTCATCAGCCCAACTCCTAATAAACAATGCTGGGATACTAGCAACATCGCGTAGATTCACCGCTGAAGGCTTTGATCAGATGATG
>1157 gi|225458045|ref|XP_002277913.1| PREDICTED: zinc finger CCCH domain-containing protein 6-like [Vitis vinifera]
ATGCGTGGACTGCAGAAACCAAAAAAGGTTTATTGGGCTTCAGATGAAAATCTTTGTCAGGTGAGGTTATTTCTCTCAGACGAGTCTCCTTCCCAAATTGGGTTTGGTACTCAGGATCATCTCCAAGCAAAGGCATCATGGCTGCCATCACCAACAGCAATTGGAGCTGATGACAATTTACCACCTGGCTTTGAAGGAGCTCAGCCTGCCAACCTATGGAGGAACAAGTTATCCCAAATCCCTCTCGTGAAATGGAGATGTCCACTCAGATTTGTGTTGGACTTCAAGTGGCAAGTGGTTGCTGGGGAAGAAAGCAAAGAAGTAGAAATACAGAACCAGCGAGAGATGAGAGTGCTTGAGGCAGTTTATCCTCGCCCATCTGCCATTCCTCCAAACCCTTCTGTGTTAACGGGCATTGAAGACTCTCGTGACAACGATCTTTCCACTCCTCTGATCCCCATCACTCCAGTTGAAGATGAAGATACAGTAGTGGACACGGCAGTTGATCCCCCAGAAGAAAGTACCATTCCCATGAACTCACTGTCCTCTGCTATTCCTCCTGCATTGCAGAGCGGTGCTCCTAATCATCCAAACTCTGCAGCCAATGGAAATGCCGCTACGGGAATCTTCCCCGGGGTGGAAGCAGACGTGGCAGCGGCTGCTTATGCTGCCTTAACTGCAATTATGGCAAGCAATGACCAAGGAAGCCTGATCGACCAGGACTTGCTCATAAAAATCCTCAGCGACCGGGACTCGATTGAAAAATTAATTGCAAATCACAAAGCCGCGACTAACCCTCAGGCCATGCCCATGTCAAGGCCGCCGCCAGGGGTAATGTTATCGGACCCTCCTCCAGTTCAGACCACTTGGGCAGAAGGTCTTGCACTACCACCACCCCCACCCCCACCCCCCTCATTGGTTGCTCCTCCAAATGGACCGTTTTATTCTCCACCACACAGGGTGGGATTGGTTCCCAATCCACGACCTCCTCCTCCTCCTATGCCGGAGGCTATTTCGGTTCCCTCTCTTACTGCCGGAGCTCCGGTGGCCACGAAGGACATTAACTACTATAAGAGCTTGATCCAGCAACACGGGGGAGAAAGACAAGACAACCCTTCACAGTTTGGTAGAGCAAACTTACAGGATTCTATATATAGCCCTACACCAAGGGAGTTGAAACCCAAGATAATGAAACCCTGCATCTATTTTAACAGTTCTAGGGGGTGTCGACACGGAGCCAACTGTTCGTATCAGCACGATGTGTTGGCCCAGCAGCGGGCCAGTAGCATGCCGGAGGCCCAAAGTGCAAAGAGAATGAAGTTGGATAGGGAGATCACGGGT
>1178 gi|225462636|ref|XP_002266003.1| PREDICTED: GEM-like protein 4-like isoform 1 [Vitis vinifera]
AGTCCTTTTATGAAGAGCTCTTCTGAGACTACTACTCCAGAGAGAAACGACACCGCCTCTTCTCTCTCCGAACCTCTCAGTTCATGCCACAGCCCCACTTCTTATAATCCATATCATGATGATGCCTCCTCTACAACCACCTTCAAACCAAGCAACAAGAAGCTTGGGAGAAAATCTCTCAGTTTCGCATACAGAATTCGCGATCATGTGAAAATGGGGCCCAAGTTATCAGAAACAGTGAAGGGAAAGCTGAGTTTGGGGGCGAGAATAATCCAACAAGGTGGGAGAGAGAATATATTCAGAAAAGTATTTGGAATGAGTAGTAGTGATGGAGAGAAGTTGTTGAAGGCTTCTCAGTGCTACTTGTCAACAACGGCTGGTCCCATTGCAGGAATCCTCTTTATTTCCACTCACAAGCTTTCTTTCTGCAGCGAAAGGTCCATAATACTCTCCTCTAATTCCACTCCTGGAGAGGTTGTTACAACACCTTACAAGGTCATTATT
>1181 gi|225425420|ref|XP_002277906.1| PREDICTED: chlorophyll a-b binding protein, chloroplastic [Vitis vinifera]
TCCTCTGTTTGTGCTTCTTCAGCTATTGCAGCTGTTGGCCTCTCTTCCCCCAGTTCCCAGAAGAGTGGATCAATTGTGGGAGCAACAAAGGCTTCTTTTTTTGGAGGACGCAAACTGAGCCTCAAAACATACACAGCACCGGCCAGAACACGATCACTTACCGTTCGCGCAGCCGCAGCTAATCCCGAAAGGCCCATCTGGTTCCCAGGCAGCACCCCTCCTGCATGGCTCGACGGCAGCCTCCCCGGTGACTTTGGATTTGATCCCCTCGGTCTTGGATCTGACCCGGAGACATTGAAATGGATGGTACAATCGGAGATAGTCCACAGCAGGTGGGCCATGTTGGGCGCCGCCGGTATCTTCATCCCCGAGTTCCTGACAAAAATTGGAATTCTCAACACCCCGTCATGGTATACTGCCGGAGAGCTCGAATACTTCACTGACAAAACCACTCTCTTCATTGTGGAGCTGATTTTCATAGGTTGGGCCGAGGGGAGGAGGTGGGCAGATATCCTCAAGCCAGGTTGTGTGAATACAGACCCCATTTTCCCCAACAACAAGCTTACAGGGACAGACGTTGGGTACCCGGGTGGGCTCTGGTTTGACCCACTTGGATGGGGCAGTGGATCTCCTGAGAAGGTTAAGGAATTGAGAACGAAGGAGATCAAGAATGGACGGCTGGCTATGTTGGCTGTGATGGGTGCTTGGTTCCAAGCCATTTATACGGGTACTGGACCGATTGACAACCTCTTCGCCCACCTTGCTGATCCTGGTCATGCCACCATTTTCGCTGCTTTCAGCCCCAAG
>1182 gi|225438375|ref|XP_002274622.1| PREDICTED: ABC transporter G family member 5 isoform 1 [Vitis vinifera]
ATGGAGAAACAAGGTTGTGAGATTGAAGCAATAGGCATCAACTACACAATCTGCACTGAAAAGAAAGAACACCCTTTTAAGTTCTTTGCCAAAGTCGAACACCACGAACCACCACAAAAGCTTAATGACAAAAGTAACCCCGGAGTCCGGCATGTCCTGAAGGACGTGCACTGCCGGGCCAAACCATGGGAAATCCTTGCCATTGTGGGCCCTAGCGGCGCCGGGAAGTCGTCACTGCTCGAGATCCTCGCCGGAAAACTCGCCCCACAAACCGCATCCATTTTCGTCAACCAAAAGCCGGTCGACAAACCCAGGTTCAACAAAATATCCGGCTATGTCACCCAAAAGGACACCCTATTCCCACTCCTCACTGTTCAAGAAACCCTCATGTTCAGTGCGAAACTCCGGTTAAGGCTCCCTCATTCCCAGTTGGGTTCAAGAGTCAGCTCACTGATTCAAGAACTCAGACTAGATCATGTAGCTGGAGTACGTGTCGGTGATGACAAAGTCCGAGGGTTATCCGGTGGAGAAAGGCGGCGAGTATCGATCGGTGTTGATGTTATTCATGACCCTAAAGTGCTAATTCTTGATGAACCCACTTCAGGGCTCGACAGTACATCAGCTCTTCAGATCATTGACATGCTCAAGACCATGGCTGAAACCAGGGGTAGGACCATAATCCTGAGCATCCACCAACCCGGGTTCAGAATTGTGAAATTGTTCAATTCCATCCTTTTAATGGCTAATGGGTCTGTTTTGCATCACGGCTCAGTTGATCAGCTTGGCCTGCAGCTGAGGCTCATGGGTTTACAACTCCCTCCCCATGTCAACATAGTTGAGTTTGCAATTGACTCAATTGAAGCAATTCAACAGCAGAAATCACTGCAGCGGCAACAAATGCGAATACAATTACCATCCACGACGCAACAACTGAAGAGAAATGATGAGGGTGAGTATAAAAGTGGTAAGCGCACATTGCAACAACTCTTTCAGCAATCTAAAGTGAGAGATGAGGAAACCATGTATGTTGGAGTTGATTTTCCTAGTGGTTTTGCAAATTCTAGATTTGGAGAAACCATAATTCTCACTCACAGGTTTTCCAAAAACATATCTCGAACCAAGGAGCTGTTCGCATGTCGGACACTTCAAATGCTCATGGCAGGGCTCATATTGGGTTCAATCTTCTACGATCTAAAAGATGATATATCTGGAGCAGAGGAAAGGGTTGGCCTATTTGCGTTCATATTAACATTTTTGTTAACAAGCACAATAGAAGCTCTACCTATTTTCCTACAAGAGAGGGAGATACTGATGAAGGAGACATCTAGTGGAAGCTATAGAGTCTCATCATATGCCATAGCCAATGGGCTAGTTTACTTGCCCTTTCTACTCATATTGGCCGTTTTATTCACAGTACCACTATATTGGCTTGTTGGGTTAAACCGGAGTTTCACGGCATTCCTTCACTTTCTGTTGTTGATTTGGCTAATTCTCTACACGGCGAATTCAGTTGTGGTGTGTTTCAGTGCACTTGTGCCTAATTTCATCGTCGGAAACTCGGTGATCTCTGGTGTGATGGGTTCGTTCTTTTTGTTCTCCGGCTACTTCATTTCGAAGCACGGGATGCCGAGTTACTGGATTTTCATGCATTATGTGTCGCTGTTCAAGTACCCATTTGAAGGGTTCTTGATAAATGAATTCTCCGGTGCAGGGAAGTGCTTACAGTACATGTTTGGGGCATGTGCCGTGAGCGGTGAGGATATGCTTAGAGAGGAAGGGTACGGGGAGGAAAGCAGGTGGAGGAATGTTGTTATTATGGTGTGCTTTATTTTGGTTTACAGGTTCATTTCCTATGTCATTCTTAGATGTAGATGCTCTCAGAGGGGCCTTAAGGGTGCCCTTCTC
>1191 gi|359480838|ref|XP_002276798.2| PREDICTED: uncharacterized protein LOC100264630 [Vitis vinifera]
AACAACGAAGGCAGTCTTTGCCGGGCCCTTCAAGGCCGCGAGGGTATTCAGCTATTGATTTCTCTTCTTGGGCTTTCATCAGAACAACAACAAGAATGTGCTGTTGCATTACTTCGCCTTCTATCTAATGAAAATGATGAAAGCAAATGGGCTATCACAGCCGCCGGTGGCCTTGTTCAAATTCTAGAGACGGGGTCCGCAAAAGCAAAGGAAGATTCGGCAACAATCCTTGGGAATCTCTGTAATCACAGTGAAGATATACGTGCATGTGTGGAAAGTGCTGATGCTGTTCTACTGAAGAATGGTAGCACAAATGGTAAAGAAATTGCTGCGAAGACTTTGAACCATTTGATCCACAAATCAGACACGTCAACTATCAGCCAACTCAGCGCCTTATTAACCAGTGACTTACCCGAATATGTGTTGGATGCATTAAGAAGCATGCTTTCTGTGGCCCCTCTTAGTGACATGCTGCGTGAAGGAGGTGCTGCGAATGATGCAATAGAGACAATGATAAAAATTTTAAGCTCTCCTCTAGAAGAGACTCAGGCAAAGTCTGCGGCAGCTCTAGCTGGAATTTTTGATCTCAGAAAAGACTTACGTGAAAGTAACATTGCTGTCAAGACTCTTTTGGCAGTCACAAAGCTTCTAAATGTTGAATCGGACAGTATCTTAGTGGAATCCTCGCGTTGCCTTGCAGCAATATTTCTGTCAATCAGGGAG
>1228 gi|356537942|ref|XP_003537465.1| PREDICTED: pattern formation protein EMB30-like [Glycine max]
TTTCCAGTGAATGGCCCTCTATCTGCCATTCATGTACTTGCTTTGGATGGTTTGATCGCAATGATTCAAGGTATGGCTGAACGGGTGGAAAACGATTTTCCTGCTCCAGAAGATCATGAGGAATATAAGCCATTTTGGACGGTAAAATGCGAAAACCGTGATGACCCTTATCAGTGGGTTGCATTTCAACGTGAAAGGAAGCAGATAAAGAGAAAGTTGATGGTTGGAGTGGATCACTTTAACAGGGATCCGAAGAAGGGTTTTGAGTTCCTACAGAGGATGCGTTTGTTACCTGATAAGCTTGACAAGAAAAGTGTAGCCTACTTCTTTAGGTACACAACGGGATTGGATAAGAATCTTGTTGGAGATTTCTTGGGAAACCATGATGAATTTTGTATCGAAGTGCTTCATGAATTTGTTGGATTGTTCGATTTTCAAGAAATGAATTTGGACACTGCGTTGCGTGTTTTCTTGGAAACTTTCCGATTACCTGGGGAATCACAGAAGATACATAGGGTGCTAGAGGCATTTGCAGAGAGGTATTACGAGCAATCGCCGCACATTCTAGCGGATAAAGATGCTGCGTTTGTGTTGTCGTATTCTCTCATATTGCTAAACACTGATCAACACAATGCACAGATCAAAAAGAAGATGACCGAGGGAGATTTTATCCGCAACAATCGGCGCATAAACGGGGGCAATGATCTGCCGCGAGAGTACCTTTCTGAACTTTACCACTCCGTATGTCAGGCTGAGATACGCCTGACCCCTGATCAGGGTTCTGGCTTTCCAATCATGACAAGAAGCCATTGGATTGGTCTAATGCACGATTCCAAACCAGCTGCTCCATTTTTCAGCTGTGATTTTGGAGCACGCCTTGACTACGACACGTTTGCTATCATATCTGGTCCTACAATTGCTGCTATTTCTGTAGTTTTTGATCACGTCGAGCGGGAAGATGTGTTAGAAACATGCATTGAAGGTTTCTTGTCCATTGCAAAAATTTCGGCTTATCACCACCTTGAC
>1229 gi|297820242|ref|XP_002878004.1| hypothetical protein ARALYDRAFT_485905 [Arabidopsis lyrata subsp. lyrata]
ATGGCGTCGAAGGCACTGATGAGCTACGGCGTAGCCGCCGTCTTCCCGCCGTTCCTGTCTTCCGGTACTGGTAAGTACTCCAAATTTGGTGGTGGGATGCGGCCGATGCGGCCGAATGCAGGACGCATTACCATGATGGCCGCTAACTGGATGCCTGGCCAGCCACGACCACCTTACCTTGATGGCTCTGCTCCCGGCGACTTCGGATTCGACCCGCTTGGTCTCGGTGAAGTACCGGAAAACCTTGAGAGATTCAAGGAGTCCGAACTCATTCACTGCCGATGGGCTATGCTCGCTGTCCCAGGGATACTTCCCAATCTTTTCTCCCAAGAAGAG
>1230 gi|297820242|ref|XP_002878004.1| hypothetical protein ARALYDRAFT_485905 [Arabidopsis lyrata subsp. lyrata]
ATGGCGTCGAAGGCACTGATGAGCTACGGCGTAGCCGCCGTCTTCCCGCCGTTCCTGTCTTCCGGTACTGGTAAGTACTCCAAATTTGGTGGTGGGATGCGGCCGATGCGGCCGAATGCAGGACGCATTACCATGATGGCCGCTAACTGGATGCCTGGCCAGCCACGACCACCTTACCTTGATGGCTCTGCTCCCGGCGACTTCGGATTCGACCCGCTTGGTCTCGGTGAAGTACCGGAAAACCTTGAGAGATTCAAGGAGTCCGAACTCATTCACTGCCGATGGGCTATGCTCGCTGTCCCAGGGATACTTGTTCCAGAGGCATTGGGACTGGGCAACTGGGTGAAAGCACAAGAGTGGGCAGCAGTCCCAGGCGGACAAGCCACCTACTTGGGCCAGCCAGTCCCGTGGGGCACCCTCCCCACCATCCTGGCCATCGAATTCCTCGCTATTGCCTTTGTGGAGCACCAGCGCAGCATGGAGAAGGACCCCGAGAAGAAGAAGTACCCAGGTGGAGCTTTCGATCCACTCGGATACTCCAAAGACCCCGTCAAGTTTGAGGAGTACAAGGTCAAAGAAGTAAAAAACGGAAGGCTTGCCTTGTTGGCTTTCGTGGGATTCTGCGTACAGCAAACGGCTTATCCAGGAACAGGACCGTTGGAGAACTTGGCGACTCACTTGGCCGATCCCTGGCACAACAACATCGGCGATATCATTATCCCC
>1235 gi|225432051|ref|XP_002280268.1| PREDICTED: beta-glucosidase-like SFR2, chloroplastic-like [Vitis vinifera]
GTGGCACTGTTCGTAGCGGCGACCAAGATCGCCGGCATCCTAGTCACGGTCACCGTCGCAGCCAACGCCGTCTCTTTCTCCTTTTACCGCCGTAAGAACCTCCGCCCCTTCCGTTCTCCCATCGACGAGTCCTCCGACATCCTCGCCTCCTTCAACGTCTCTCCCTCCTCCGAAGGTGAAAAGGAGTTCTTCTTTGGATTGGCAACTGCTCCAGCACACATCGAAGACAGGCTTCATGATGCTTGGCTCAAGTTTGCAGAAGACAACCCTTGTGACAAGTCAGAATCGCTGTTGCAGCATAACCTGCAACCAGCAGCAGATGCAATAATGGGCTCTGCTTCTGCTGATGGCGGAACTCAGCAAGTTTCATTGCCTGCGATAGATGGTAAAACAAGAGCGAAAAGAAAGAAGCCCATTAAAATAGCTATGGAGGCAATGATCAGGGGATTCGAGAAATATACAGAAGAGGAAGAGCCTGCAACACCTGAAGAATGTCATCATAAAGTAGCTGCTTGGCACAACGTTCCACACCCGGAGGAGAGGCTAAGGTTTTGGTCTGATCCTGATACAGAATTGCAACTGGCTAAAGCCACTGGTGTTCGTGTCTTCCGAATGGGTGTAGATTGGACAAGGATCATGCCAGAGGAACCAATCAATGGGAGTACCGAAGCTGTCAATTATGCCGCATTGGAACGATATAAATGGATTATCAGTAGGGTTCACGCTTATGGTATGAAGGTGATGCTGACCCTGTTCCATCATTCACTTCCACCTTGGGCTGGAGAGTACGGAGGATGGAAGCTGGAGAAAACTGTGGACTATTTCATGGATTTTACAAGGCTTGTTGTGGATGGTGTCTCAGATATTGTAGACTATTGGATAACATTTAATGAGCCTCATGTCTTTTGTATGCTTACTTATTGTGCTGGTGCTTGGCCCGGTGGTAATCCCGATATGCTGGAAGTTGCTACTTCTGCTCTACCTACTGGTGTTTTCCATCAAGCCATGCACTGGATAGCAGTAGCCCACTCAAAGGCCTTTGATTATATCCATGAGAAAAGCACCTCATCGAATTCAATCGTTGGAGTAGCACACCATGTCTCCTTTATGCGGCCATATGGTCTCTTTGATGTTCCTGCCGTTACACTGGCTAACTCTTTGACTCTCTTTCCATGTTTGGATAGTATTGCTGGCAAGTTGGATTATATTGGAATAAACTATTATGGACAGGAAGTCGTGTGTGGTGCTGGACTGAAGCTAGTAGAGACTGATGAGTTCAGTGAATCTGGACGTGGATTATATCCAGATGGCTTGTACCGCATGCTACTTCAGTTCCATGAAAGATACAAACATCTGAATGTGCCTTTTATCATTACTGAAAATGGTGTTTCTGATGAGACAGATTTGATCAGAAAACCATACTTGTTGGAGCATTTACTTGCAATTTATGCGGCCATGATCATGGGTGTACCTGTGCTTGGGTACCTGTTTTGGACTATTTCTGATAACTGGGAGTGGGCTGACGGCTATGGTCCCAAGTTTGGGCTTGTAGCAGTTGATCGTGCCAATAATCTTGCACGGATACCTCGTCCTTCGTATCATTTGTTTTCCAAAGTGGCAATGACTGGTAAGGTTACACGTGAAGACAGGAAACAAGCATGGAATGAACTCCAGAGAGCTGCTAAAGAGAGAAAAACAAGACCATTTTATAGAGCAGCTAATAAACACGGTTTAATGTATGCAGGAGGCCTTGACGAACCTATAAAGCGGCCTTACAAAGATCGTGATTGGCGATTTGGACACTATGAGATGGAAGGTCTGCAGGACCCATTGAGTCGCTTGTCACGATGTATCCTCCAACCTTTCTCCCTTGGAAGGAGAGCAAAACCTCAAACAGAGGATGACGAGTTGTTGCTTCAGCCTCTTGCATTAAAT
>1236 gi|225467486|ref|XP_002266479.1| PREDICTED: probable purine permease 5-like [Vitis vinifera]
ATGGAGGAGGGAGCACCAAAACCACCCGTTTCATTTATGGACAAAGTTTCCACTTACAAGAAAATGGTGTGGGAAACATATAAAAGCAAGCCAATCTCATATTGGGTTCTTCTACTCCTAAGCAGCGGAGCAATGCTCGTGGCATTCCCTGCTTCTAGTCTCCTCTCACGTGTCTATTATTCCAACGGAGGGAAGAGCAAATGGGTCATTTCATGGGTTGCTGTTGCAGGGTGGCCACTAACGGCTTTAATCCTCATTCCCACATACTTCTTTTGCAAAACTTCTCCCTCTCCCCTTACCATAAAACTCACGCTTTCCTATGTTGTGTTGGGTTTCTTAAGTGCGGCTGATAACCTCATGTACGCATATGCATATGCATATCTCCCAGCATCAACTGCTTCTCTTTTAGCATCATCATCCTTAGTGTTTTCGGCCCTGTTTGGATACGTTCTTGTGAAAAACAAAATCAATGCTTCTACAATAAATGCAATCGTGATCATTACAGCCGCGGTGGCAATCATTGGATTGGATTCGAGTTCCGATAGATACGGGGATGTCACTGACAGCCAATACATCATTGGCTTCATTTGGGATATCATGGGGTCCGCTCTCCACGGGCTCATATTTGCTCTCTCGGAGCTTGTCTTCCTGAAACTGCTCGGAAGGAGATCGTTCCATGTTGTTCTAGAGCAACAAGTAATGGTTTCTTTCTTCGCCTTTGTGTTCACCACAATTGGGATGATCGCGGACAACGCTTTCCAAGGGATGAGTTCCGAGGCCAGGAGTTTCGAGGGCGGAAAAGTCTCCTATATCATGGTTCTTGTTTGGGGTGCTATTACTTTCCAGCTGGGAGTTTTGGGAAGCACTGCTGTGCTTTTCTTGGCTTCAACTGTCTTAGCTGGTGTTCTTAATGCAGTGAGGGTGCCTATCACAAGCATTGCTGTGCCTATCACAAGCATTGCTGCAGTTATATTGTTGAAGGACCCTATGAGTGGATTCAAAATCTTGTCTCTGATCATTACCTTCTGGGGATTCGCTTCGTATATCTACGGTAACTATTCCTTGGGTAAGGATTCC
>1249 gi|255552283|ref|XP_002517186.1| short-chain dehydrogenase, putative [Ricinus communis]
CGCCCCCGCCCCGTCAAGATCCCCATCAAGGACCGCCACGTCTTCATCACCGGCGGATCGAGCGGCATCGGCCTCGCCATGGCCCACCAGGCCGCCTCCCAGGGCGCCCGCGTCTCCATCCTCGCCCGCGGCCGCGACAAGCTCGAGGAGGCCCAGCGCGAAATTCGCCTCGCCACCGGCATCGACGTCGCTGTCTTCAGCGCCGACGCGCGCGACTTTGAGGCCGTCAAGGCCGCGGTCGAGGAGGCCGGGCCGATCGACGTGCTGGTGTGCAACCAGGGGGTCTTCGTGCCGTCGGAGCTGGAGAAGCAGGAGATGGAGGAGGTGAAGTTTATGATCGACGTGAATTTGATCGGGACGTTTCATTTGGTCAAGGCGGCTCTGGATGGGATGAAGAAGAACCGGAGGGAGCGTGGACCGGGTTCGATTGCGTTTATGTCGTCGCAGGCCGGCCAGGTAGGCATATATGGCTACACTGCTTATTCAGCTAGTAAATTTGGCCTCAGGGGCATGGCAGAATCATTGCAACAGGAAGTTATTGCAGATAATATTCACGTCTCCCTAATATTTCCCCCGGACACTGAAACCCCTGGTTTGGCAGAAGAGGAGAAGAAAAGACCACAGTTGACCAGTATCATAGCAGCTTCCTCGGGTGCCATGAAAGCCGATGAAGTTGCTAAGAAAGCTTTGGATGGCATCAAGTCTGGTAGTTTTTTTGTGCCATGCAACTTTGAGGGAATCCTACTGGCCGTTGCAACTGCTGGTCTATCACCTCAGAGATCATTGCGGATGGCGTTTGTTGAGGTGATTGCTGCTGGGATA
>1275 gi|225433197|ref|XP_002285334.1| PREDICTED: long-chain-alcohol oxidase FAO1 [Vitis vinifera]
ATGGAGAGAGAATGTCATCCATTATTGAGGGGAGGAAGGAGAGAACATAAGTACGGCCATGAGTTCTCTGCTGCTGAAATGGAGTCATTGACTAGTGTCTGTGAGGCTTTACTACCACCCCTGCCATTGAATTCTCTAGAAGTCACTGGAAAGGATGGCCAAACCAACAAGGCAATTCAATTGTTCCACATAGCTTCTGGTTCTCAAAATTCAGTTCCTGAAGAGGTTGCTGAACATATAGCTAAGAGGACATCCTTTGAAGCTGTGATCTTGGTAAGAGTGGTCTTGACCATCTTATCTACCAGGCTGGGGACACTTCTGCTCTGTGGCTCTCTCTGTTTTGGTGATAGATGGCCATTCATTAACAAATTCTCACAAATCTCCCTGGAGAAGAGAGAGAGGGTTATCCAGAGATGGTTCAGGCATTGGCTTTTCACACCCATCAGACTTGTATTTGTACTTGTCAAAATCTTTTGTCTCTTTGCCTTCTTCTCCCAGGTTAATGGAAATGCCGAGAATCCCACATGGGAAGCCTTGGGGTACCAAGCTGCAGGCACTGGCGAAAGCCTGTCCCAATCAGACCAAAAGAAGAGTCGACCACTTCAAAACGGAGTAGTCGAAACCATACACGAGAACGAGACAACCCTCCTCCAGACCCTCAAACAGAAGGGCCTCAAGGTGACTGCCCACCCTGAACAGAACACGTACAAGATCGAATGCGATGTGGTGATAGTGGGCTCCGGTTGCGGCGGAGGCGTCGCGGCCGGCATCCTCGCCAGTTCGGGGCATAAAGTGGTCGTCGTTGAGAAAGGCAACTATTTTCACGGCACGGATTATTCCCTGCTGGAAGGGCCGTCCTTGAGCAAGCTGTTCGAACAAGGCGGGCCGTTCCCGACGCTTGATGGGGAAATGATGCTCATGGCAGGATCGACGGTGGGTGGCGGCACGGCGGTGAACTGGTCGGCGTGCATCAAGCCACCAAAGTCCGTGCTCCTGGAATGGGCAGAGGAGAGAAAACTCCGGCTCTTCTCAACCCCTCGGTATCTCTCCGCCATGGAAGCGGTGTGCAAAAGAATTGGTGTCACGGAGGGATGTGAACGCGAGGGGTTTCAGAATCAAATCCTCCGCAAAGGGTGCGAAAAACTCGGCCTGGATGTCGAGGCTGTGGCACGGAATGCGACGGAGAGCCATTACTGCGGCTTCTGCTGTTACGGATGTAGAACAGGAAACAAAAAGGGCACCGATTCGACTTGGCTGGTGGATGCTGTAGATCATGGTGCGGTGATCATAACAGGATGCAAAGCCGAGAGACTCGTACTGGAAGGGAACAAGCACGGTGGAGGTAGAAGAAAGACATGCTTGGGAGTGATAGCGAAGAGCCTGAATAAGAGCATCACAAAGAGGCTGCGTATCGAGGCTAAAGTAACAGTCTCGGCATGCGGTTCGTTATTGACACCTCCCCTATTGATTTCAAGCGGGTTGAGAAACAAACACATCGGCCGGAACCTTCACCTCCAACCTATTCTAATGGCATGGGGATACTTCCCCGAGTACTCGAATCCAGAGCTCGAAGGGAAACCCTACGAGGGCGGGATAATCACCTCAGTGCGTCATGTGCAGCCCGAGGGATTCAATGGAAGAGCGATCATCGAATGTCCTGCATTGGGGCCTGGACTATTTGCTGCATTGTGTCCTTGGGAGTCTGGACTAGACATAAAGAACAGGATGCTTAAGTATGATAGAACTGCTCATTTATTTTCTTTGATCAGGGACCAAGGCTCTGGAGAGATAAAGCATGAAGGAAGGATAAGCTATAAGTTTGGTAGATTGGACAGAGAGACTATGAAAGCTGCGTTGCGGCAGTCGTTGAGGATTTTGGTGGCGGCAGGAGCCGTTGAGGTGGGAACGCATCAGAGCGATGGACAGAGAATCAAATGCGAAGGGATCACCGAAGGCAAAATGGAAGAGTTCCTGGACAAAGTTTATGCAGCTAAGGGACCCATGTCGATGGTGGAGAATTGGAACACGTACGTCTCCGTGCATCAAATGGGGAGTTGCCGGATGGGGGTCAGCGAAAAGGAAGGCGCGGTTGATGAGAACGGGGAGAGTTGGGAAGCAGAAGGCCTGTTCGTTTGCGATGCCAGTGTGCTACCCAACGCCGTCGGCCTCAATCCCATGATCACCATCCAGTCGACTGCTTATTGCATTTCGAAGAAGATAGCTGAATCTTTGGCAAAA
>1276 gi|225433197|ref|XP_002285334.1| PREDICTED: long-chain-alcohol oxidase FAO1 [Vitis vinifera]
TTTCTCAACAAATTCTCACAAATTTCATTGGAGAAGAGAGAGAGGGTCATCCAAAGATGGTTCAAGCACTGGTTTTTGACACCCATCAGACTGGCATTCGTATTTGTCAAATTCTTATGTCTCTATGCATTCTTCTCCCAGGTTAATGGAGATGCCGAGAATCCTACATGGGAAGCCTTGGGGTATCAATTAGGCACCGATGAAAACTTGTCCAAAGACCAAAAGAACAGACCACTTCAAAAAGGAGTAGTAGAAACCATACACGAGAATGAGCCAGCCCTCCTACAAACCCTCACACAGAAAGGCCTCAAAGTGACTGCACATCCAAATGAGTACAAAATCGAATGTGACGTCATAATAGTGGGCTCCGGTTGTGGTGGAGGCGTTGCAGCTGCTGTTCTCACAAACTCCGGGAAAAAAGTGGTTGTCATCGAGAAAGGCAACTATTTTCATAGCACAGATTATTCCACCCTGGAAGGGCCGTCCATGAATCAACTATACGAAAAAGGCGGAATATTCTCAACCCTTGATGGGAAAATGATGATCCTGGCAGGATCAACGGTGGGTGGTGGTTCGGCAGTGAACTGGTCGGCATGCATCAAAACACCAAAGTTTGTGCTCCAGGAATGGGCTGAGGAGAACAAAATCCCACTCTTCTCAACCCCTCAATATCTCTCTGCCATGGAAACAGTGTGCGAAAGAATTGGTGTTACGGAGAAATGCAAGCAAGAGGGGTTTCAGAATCAAATCCTCCGTAAAGGGTGTGAAAAACTCGGTCTAGATGTTGAGTGCGTGGCACGAAATTCGACAGAGTGTCATTACTGTGGTTCTTGCTGTTTCGGGTGTAGAACAGGAAACAAAAAGGGTACTGATTCCACTTGGCTGGTTGATGCTGTGGATCGTGGTGCAGTGATCATAACGGGATGCAAAGCCGAGAGATTCATACTAGAAGAAAACAAGCATGGCGGAAATAGAAGAAAGAAGTGTTTGGGAGTGATAGTGAAAAGTCTAAACAAAAGCATTACAAAGAAGCTGCATATTGAAGCCAAAGTAACAGTCTCAGCATGTGGTTCCTTATTGACACCTCCCCTATTGATTTCAAGTGGGTTAAAAAACAAACACATCGGGCGCAACCTTCACCTCCACCCTGTTCTAATGGCGTGGGGATACTTTCCCGAATCAAATTCAGAGCTCAAAGGGAAACACTACGAGGGCGGGATAATCACTTCAGTGCATAAAGTGTTGTCCAAGGAATTCAACGTAAGAGCGATAATAGAAAGTTCTGCATTAGGGCCTGGACAATTTGCTGCACTGTGTCCTTGGGAGTCTGGACGAGATATTAAAAGGAGGATGCTTAAATATGGTCGGACTGCTCATTTGTTTTCTATGGTTAGGGACCAAGGCTCTGGAGAGATTAAGCATGAAGGAAGGATAAGCTATAAGTTTGGTAAATCAGACAGAGAAAATATGAAAGCTGGGTTGCGGCAAGCGTTGAAGATTTTGGTGGCAGCAGGAGCTGTTGAGGTGGGAACTCATCAGAGCGATGGGCAGAGAATCAAATGCGAAGGGATTACCGAAGAGGAAATGGAGGGGTTTTTGGACAATGTTTATGCAGCTGAGGGACCTAAGTCAATGGTGGAAAATTGGACTACATACTGCTCTGCCCATCAAATGGGGAGTTGTCGGATGGGGGTCAGTGAAAAGGAAGGCGCGGTTGATGAGAACGGGGAGAGTTGGGAAGCAGAAGGCCTGTTCGTTTGCGATGCCAGTGTGCTACCCAACGCCGTCGGCCTCAATCCCATGATCACCATCCAGTCGACTGCTTATTGCATTTCGAAGAAGATAGCTGAATCTTTGGCAAAA
>1283 gi|225457739|ref|XP_002278020.1| PREDICTED: uncharacterized protein LOC100253998 [Vitis vinifera]
CTCCGCAAACCTTCACAACCGCCGCAGAGAAAACTCACCGTTCGAGCCGCGAGGACCGAGTCCAAAGGCGTCTCCATCGGATTCAGAGCTCCTGACTTCCAGCTTCCCGAGCCACTCACCGGAAAAATCTGGACACTCGACGACTTCGAATCGTACCCAGCGTTACTCGTCATGTTCATTTGCAACCACTGCCCCTTCGTCATACACTTGAAGAAAGACATCGTCAAGCTTTCGAACTACTACATGGGCAAAGGGCTTGCAGTTGTGGCGATATCTTCGAATTCTGTGGCCACGCATCCGCAGGACGGGCCCGAGTTCATGGCAGAAGAAGCGCGACTATCCGGGTACCCTTACGCTTATCTTTACGACGAGTCGCAAGATGTTGCGAGTGAATTCGGAGCCGTTTGCACCCCGGAGTTTTTCCTGTTCAGAAAGGACGGTCGGAGGCCGTTTGAGCTGGTTTATCATGGCCAGTTTGATGATTCACGGCCGAGTAATAATGTGCGCGTTACCGGAAGGGACTTGAGCCTTGCTATAGATTGTGTTCTCAGTGGCCAACCAGTTTCTAGTGTTCAAAAACCAAGTGTCGGGTGCAGCATAAAGTGGCATCCAAAGACC
>1288 gi|225452805|ref|XP_002283468.1| PREDICTED: vacuolar amino acid transporter 1 [Vitis vinifera]
ATGGAGGCCGTACCACGAGATGGGTATTCCATAACAATACCACTCTTGGTTGACAATGATGAGAAGGAGCAAGACAAGCTCTGTGTGAAGGAAGCTGAGGGAAACACCTCCTTTTTCAAGACCTGTTTCAATGGACTCAACGCTTTGTCAGGTGTTGGAATACTTTCAGTTCCCTATGCACTATCATCAGGAGGGTGGTTGAGCTTACTACTACTTTTCGTCATCGCCGCTGTCACCTTCTACACCGGCTTACTAATAAAGAGATGTATGGATGTAGATCCACACGTCAGAAGTTATCCCGACATAGGTGAGCTAGCATTTGGAAACAAGGGAAGAATGGTGGTATCGGTTTTCATGAACATGGAGCTCTACTTGGTTGCCACAGGTTTCTTGATTCTAGAAGGTGACAATTTACAAAATCTCTGGCCAGGTGTGGGAGTTGAGATTGCTGGAGTACCAATTGGTGGAAAACAAATGTTTGTTGTACTTGTCGCCCTCGTTATACTGCCAACGGTCTGGTTGAGTAACATGAACATCATCTCTTTTATATCTGCTAGCGGAGTTTTAGCTTCTGTTATCATCTTAGGCTCGATTGTTTGGGCCGGAGCGCATGATGGTATTGGATTTGAACAGAAAGGAACGCTCCTCAATTGGAAGGGAATACCTACCGCTGTCAGCTTATATGCATTCTGCTATTGTGCCCATCCGGTTTTTCCCACCCTTTACACTTCCATGGAAAACAAAAAGCAATTCTCCAAGGTGTTGCTCCTATGCTTTGTCTTCTGTACCATTACTTATGCATCGATGGCAGTAGCCGGGTTCCTGATGTTTGGTTCCAACGTACAGTCGCAGATAACACTAAACCTCCCAACCAAAAAAATCAGCTCAAAAGTGGCAATATACACCGCCTTAGTCAATCCTGTAGCTAAATATGCACTGATGGTAACACCAATAGTGAACGCTTTCGAAAATCGTTTCCGAGCATACTACAGTAAAAAGCCAATTAGCTTCTTGATCAGATCCACCTTGGTGATCAGCACTGTCGTCGTAGCCCTGTCCATCCCCTTTTTCGGGGATCTGATGTCACTTGTCGGAGCATTTCTGAGCGTCACAGCTTCGATTATACTTCCATGCTTGTGTTACTTGAAGATATCCGGTACTTACCGAAGACTGGGATTTGAACCCATTGTTATCGAGTTCATCGTGTTACTGGGTATTGCGATTGTTATCGTTGGAACTTACACTTCTGTTCTAGAAATAGTAGGGCATTTG
>1289 gi|225452805|ref|XP_002283468.1| PREDICTED: vacuolar amino acid transporter 1 [Vitis vinifera]
AATGGACTCAACGCTTTGTCAGGTGTTGGAATACTTTCAGTTCCCTATGCACTATCATCAGGAGGGTGGTTGAGCTTACTACTACTTTTCGTCATCGCCGCTGTCACCTTCTACACCGGCTTACTAATAAAGAGATGTATGGATGTAGATCCACACGTCAGAAGTTATCCCGACATAGGTGAGCTAGCATTTGGAAACAAGGGAAGAATGGTGGTATCGGTTTTCATGAACATGGAGCTCTACTTGGTTGCCACAGGTTTCTTGATTCTAGAAGGTGACAATTTACAAAATCTCTGGCCAGGTGTGGGAGTTGAGATTGCTGGAGTACCAATTGGTGGAAAACAAATGTTTGTTGTACTTGTCGCCCTCGTTATACTGCCAACGGTCTGGTTGAGTAACATGAACATCATCTCTTTTATATCTGCTAGCGGAGTTTTAGCTTCTGTTATCATCTTAGGCTCGATTGTTTGGGCCGGAGCGCATGATGGTATTGGATTTGAACAGAAAGGAACGCTCCTCAATTGGAAGGGAATACCTACCGCTGTCAGCTTATATGCATTCTGCTATTGTGCCCATCCGGTTTTTCCCACCCTTTACACTTCCATGGAAAACAAAAAGCAATTCTCCAAGGTGTTGCTCCTATGCTTTGTCTTCTGTACCATTACTTATGCATCGATGGCAGTAGCCGGGTTCCTGATGTTTGGTTCCAACGTACAGTCGCAGATAACACTAAACCTCCCAACCAAAAAAATCAGCTCAAAAGTGGCAATATACACCGCCTTAGTCAATCCTGTAGCTAAATATGCACTGATGGTAACACCAATAGTGAACGCTTTCGAAAATCGTTTCCGAGCATACTACAGTAAAAAGCCAATTAGCTTCTTGATCAGATCCACCTTGGTGATCAGCACTGTCGTCGTAGCCCTGTCCATCCCCTTTTTCGGGGATCTGATGTCACTTGTCGGAGCATTTCTGAGCGTCACAGCTTCGATTATACTTCCATGCTTGTGTTACTTGAAGATATCCGGTACTTACCGAAGACTGGGATTTGAACCCATTGTTATCGAGTTCATCGTGTTACTGGGTATTGCGATTGTTATCGTTGGAACTTACACTTCTGTTCTAGAAATAGTAGGGCATTTG
>1307 gi|356540367|ref|XP_003538661.1| PREDICTED: U4/U6 small nuclear ribonucleoprotein Prp3-like [Glycine max]
GATTATGAAGCTGTAAAATATTCAGAAGAACTTGCTGCCAAGTTGGGATTTCCACAAGACGGAGAGTTTCCTCCTCTTGGAAACATATTTTTAAGACAAATGCCAACAGGGATAACCTATCAAACAAAGCCAGACAAGGCCCATATTCTCCGTGTGGATGTACTGGGTAGGGAAATAGATGAGCATGGAAAAGTGGTGGACACAACCAAAGTAACCAACCTGTGCACCCTTAAGGTCAACCTTAACAAGGAGAAGAAAGAGGCATTCCCACATCTTGAACCAGAAATTGATGTGGATCCAGGTAGAAATAATCATTTTGATGCGAGGATTGTTACTAATTCAAGAAGGCCGAGGAGGACAAATTTTGAGTTTGTAGAGGAGGGCACATGGTTGAAAGCGGCAGAGATCATTAAACTGAAGAGTCAATTTGGAGAGGCACAAGCCAAGGAGCTAAAGGCAAAGCAGACACAGTTAGCAAAGGCTGATCGTGGGGGAAATCCAAACCTGATAGAGGTAGCAGAGAGAGTTTCCATCAATGAAAAATCAAAGGAACCAATACCTGAAATTGAGTGGTGGGATCTCTCTCTCTTGTTTTCTGGCACATATGCTGACATCACTGATGGCAATACAGCTGAAGGTAAATTGAACATGGAGAAGATCACCATCTACATGGAACACCCTACTAATCTG
>1314 gi|224083922|ref|XP_002307173.1| predicted protein [Populus trichocarpa]
CATATCATTGCAGATAAAGTAAGAAACCCCTTTGGAGACTTCAGACAACACCCCAAACTCACCACTTGC
>1327 gi|359475125|ref|XP_003631592.1| PREDICTED: uncharacterized protein LOC100854024 [Vitis vinifera]
GAGAATGAAGCTGATGATGACGAGAACTACGTCTATGAATCCCCAAGTGGTTCACATGTACATGAAGATGAAAGTTTTGATGGTAAATTGCAGGAGCTTAAAACAACTAAAAAAAGAAAAGTGCCAAGAAAGTCCAATAAATCTGCAACTCAGAAAGAAAAACCTGTTCGGAAGCGTAAGAAGGCTAAAGAAGTTCCCGACCCGGCATCTAAAGAGCCTCCCAAAAAGTTCTCTCACTCTACTAAGCGTAAGAGAAGACAAGTTGACAAGGCTTTGCTTGACACCCCAGAAGATGAAATTGATGTGACCAAGTTATGTATGAGAGATCTGATCTTGCTCGCAGAACACAGGGAGCGGATTTCTAGCAAAGAGGGAAAAACATCGGAAGTACCTTCAACCTTGCATAGTGCTGGTACTTCATATGCTGGTTATAATGAAGATGAGACATTTGCTTCAGAACAAGGGGGCTTAAGTGATGATCAAACAATTCCTATTGTTCAAGAGAGTTCAACTTACACTAATTATCAAACTTACATGAACAAAACACCGAGGTCAAGATGGTCGAAACAAGACACGGAATTGTTCTACGAGGCTTTGCGACAGTTTGGATCAGATATATCTATGATCCAACAACTTTTTCCTGGTCGGTCACGTACCCAAGTGAAGCTGAAGTATAAGAAAGAAGAGCGTCAAAACCCATTGAGGCTTCATGAAGCTCTTACTACTCGTTCCAAAGATCATACCCATTTTCAACTGGTGATTGAGCACTTAAAAGAAGTTGCGGCCCAGGAAAAAGAGAACTCATGTAGAGATGACTCAACTGGATTCCCAGGCAATGAGGAGGAGGAGGAAGTGACAAAATCCGAGCAGGCCGAGGAAGGAGTCGAGCAGGCCGAGGAAGGAGTCAAGCAGGCTGAGGAAGGAGAAGTTGAAGCTACGGAACCTGATATTACTGAAGTTCACAGTCCCACCAAGTCTTGTGATACTGAGGATGACTTGTCTAGATGGAGTCAATATAAAAGTGAATTA
>1333 gi|224135163|ref|XP_002321999.1| predicted protein [Populus trichocarpa]
CAAGCGGTGGCCCTCCGTGTCGGTGCGGACCACGCCGTGGTCTACCGCTGCAACATTATTGGATACCAAGACACGCTGTACGTCCACTCGCAGCGCCAGTTCTTTCGCGAATGCGACATTTACGGGACGGTGGACTTCATATTTGGAAACGCGGCAGTGGTATTCCAAAACTGCAGCATTTACTCCCGAAAGCCCATGGCTTTTCAGAAGAACACCATCACTGCCCAAAACCGGAAAGACCCTAATCAAAACACGGGTATATCAATCCATGCGTGCAGAATCCTGGCCGCATGGGATCTCGAGCCATCAAAAGGGAACTTCACGACGTACCTCGGCCGCCCGTGGAAACTCTACTCCCGAACAGTGTTCTTGCTATCGTATATAGGCGATCACGTCCACCCTCGAGGGTGGCTAGAGTGGAATGCAACGTTCGCACTTGACACATTGTACTACGGCGAGTACATGAATTACGGGCCTGGGTCTGCTGTGGGCCAACGGGTCAAGTGGCCCGGATATCGGGTAATCAATTCTACAGTGGAGGCCAGCAAGTTCACAGTGGCGCAATTTATTTTCGGGTCGTCATGGTTGCCATCAACCGGGGTGGCGTATTTAGCGGGGTTATCGGTT
>1334 gi|359473746|ref|XP_002271611.2| PREDICTED: CTD small phosphatase-like protein 2-like [Vitis vinifera]
GCTTCAAGACATCAGAAGAAGGTGCCTGACAATGTCCAAATTGCAGAGAAGAAAGTCACAGAGATAATCACATCATCTGCTAGAAAGCAAAAATATGGTGGCCCTCATGCAAAGAATAGGCAGGAGCATTTGAATACTAGATATGAAATGGCAGAGGATGACGCTTCTAACACCTGTTTGGGGTACAATGGATCCGATTGTGTTTCCTTGGAATGTAAGGGCCGTGATGATGGATCTGCTCAGCGAATTTTAGAAACCATATTTTCTTCTCCTACATTTCACAGTTCTAGAAGTGTTGGAGGGGAAATTGCCAATGGAGTGGATTTCATCAAATTTTTTGGGAGTGGGGATGAGAAATTTCAGGATTTTGGAAAAGATGACTCACAGATGGATATGCTGAAGGGCAACCATATGCATGATTCTAGCGAGCACACTATGACATTGATGAATGTGACATGCGCTGATTTAGCCGGCAACCTGTCACCTGAAGTTTCAGCTATATACCTTTCTATGAAAAACTCAAAGTTGGAATGCGTTGATGAGCGAGATGAAGATCACATGTCAACTGATGCTTGCGTAGAGGATGATGAATGTGAAGAATTTGATGACTTTGACCCGTATTTTTTCATGAAGAATTTGCCAGATCTGTCATCAGTGGTCCCTACTTTTCGACGTATGCTGCTACCGAAGCAGACAAGGAGTTGTCCTCCCACTACTCTTGTTTTGGACTTGGACGAGACATTGGTGCACTCTACGCTAGAACCTTGTGATGATGCAGATTTCACCTTTCCTGTGAATTTTAACCTCCAAGAGCATACAATCTATGTCCGATGTCGTCCTTATCTAAACGATTTTTTGGAGAGGGTTGCGGGCCTTTTCGAAATTATTATATTTACTGCTAGTCAAAGCATTTATGCGGAGCAGCTTCTTAATGTACTGGATCCGAAAAGGAGGATATTCCGCCATCGCGTTTATCGTGAGTCATGTGTTTTTGTGGAGGGAAATTACCTCAAAGATCTGTCAGTTCTTGGCCGCGATCTGGCACGTGTCATTATAGTCGACAACTCTCCACAGGCATTTGGGTTCCAAGTGGACAATGGAATACCAATTGACAGTTGGTTTGACGATCGTTCAGATCAAGAGTTGCTTTCGTTACTCCCCTTTTTGGAGAGTTTAATTGGTGTAGAAGATGTTCGGCCGGTGATTTCTAAGAGGTACAACTTAAGAGATAAAATAGCTGCAGCTATTTGTCCTTCAATCACCAACGCTGGAGATCCTTTCGAAAGA
>1338 gi|225425176|ref|XP_002265076.1| PREDICTED: serine/threonine-protein kinase PBS1 [Vitis vinifera]
TTCAACGACCGTAAAAAACATGTGAAACTGGTAGACCCACGATTGAATGGTCAGTATCCAATGCGGGGTCTCTACCAAGCTCTCTCTGTGGCATCAATGTGCATCCAAGAAGAGGCTGCCGCCCGTCCTCACATCAGAGACGTGGTAACTGCCCTGTCTTTTCTTGCAAACCAGTCATATGACCTTAGTAGTGCTCCGGGACACATCCGCACACTTTCTGGGGACAAGGATGAGAAAACAACCAACGATGAGGGAGGCGGAAGGATATTGAAGAACGAAAAAGGTGGAAGATCCGGACGCAAGTGGGAGTCTGATGGAACCGAAAGGGACGACTCTCTGACAAAAAATGCTAAGGTGACAACTAGGGACTTGGATAGGGAACGGGCCGTTGCAGAGGCAAAAATGTGGGGAGAGAATTGGCGAGACAAAGGCCGTCTAACTGCTGAAGAAAGTTTCAATGGCACCAACGGG
>1355 gi|255548409|ref|XP_002515261.1| carboxypeptidase regulatory region-containingprotein, putative [Ricinus communis]
ATCAAATCAAGGAAGCCAACTGATGCTAAATTGGATTACTCTCATATCACGGTTGAGCTTCGCACAGTGGATGGATTGGTGAAGGACAGAACCCAGTGTGCTCCAAATGGTTACTACTTCATTCCAGTTTATGACAAGGGTTCCTTTGTAATTAAAATCAGGGGACCGGAAGGATGGTCATGGGATCCTCCTGTTGTTGTTGATCACACTGGTTGCAATGCCAATGAAGATATAAATTTCAGATTCACTGGGTTCACTGTGTCTGGAAAAGTTGGGGGAGCTGTTGGTGGAGAGAGCTGTCCAAACAGAAATGGAGGTCCATCAAACGTAAACGTTGAGCTTTTATCTTCGACAGGCGATCTTATATCATCTGTTTTAACATCCGCAACAGGAAGTTACTCATTCACTAACATTATCCCAGGAAACTACAAACTACCGGATTTGAATGTAGAGCATAGAGGTTCCATGGAGGTGGAACTGGGTTTTGGAAATGGTTTGGTTGAGGACCTTTTCTTTGTCTCTGGTTATGATATTCGCGGAGTAGTTGCTCAGGGAAATCCCATCTTGGGAGTTCACATTTATTTATACTCGAGTGACGTCTCCAGTTTGGAGTGTCCCCAGGGCCCTGGCAATGCC
>1366 gi|359484480|ref|XP_002279554.2| PREDICTED: zinc finger CCCH domain-containing protein 64-like [Vitis vinifera]
TGCGTGGGCCAGTTCTTCCCGGACTCGTCGGACCTGTTGGAGGAGTTCACGGACTACATCGAAGGACGGTCTGACATCCCTCTCCCGACTTACTTCACTGGCGACTACGGCGCCGGTGCTCTGAAGGATCTGACGAGGGATCCGGCGAACCTAGGGTTTAAGATGGAGGGTTTGAGAATTCGTGAGAATTTGTATTGGTTGAAAGGCGGTGGCAAGTTCACCCTCCATGGGTTGTCTGTGGTATACTTATCTGGCAGGCATTCGACAAGTAGCCAACAATTTGGAACATACAGCCAAGATGATGTTGATGCACTGCGAGCATTAGCTGAGGAACCTGGCATAGTGGACTTGTTCCTTACTAATGAATGGCCAAGCGGG
>1378 gi|359476570|ref|XP_002268619.2| PREDICTED: uncharacterized protein LOC100245437 [Vitis vinifera]
CGAGAAGGGGATTGGGAGTGCAGTGGATGCGGGAACAGAAACTACGCATTCAGGACGTTGTGCAACAGATGCAAGCAGCCTCGCCTCCTCGTCGACACCAAAACCCCCAAAGATTCCAAATGGCTCCCCCGTATCGGCGACTGGATCTGCACCGGTTGCACTAACAACAACTATGCGTCAAGAGAAAAGTGCAAAAAGTGCGGGCAACCAAAGGAGGTAGCAGCAATGCCAGCAATTGCAATGCATGGAGCTTCTCTCCACACTCATCCCCATTATTTTGCCAGGGCCCTAGGAGGACCAGAACAAAAGATGAATATTGGATTATTGGGCACTGGTGCTCTCCAGCAGTCACTCCCTTTGAGCTCCAGCTGGTCACTTGGAGGGGCTGATAATTATGGAATTCAGCAGGCATCTACTTGGCCTTTGGGTGGAAACCACAGTTCTGGACTTTCTAATCTGCTGCCGTTGGTTCAAAAAGGATGGCGAAATGGTGACTGGATCTGCAATTGTGGCTTCCATAACTATTCTTCTCGTGCTGAGTGCAAAAAGTGTAATGCTTCTATGCCACAAGCACTTGGAACAAAGCGATTAGCATCCGAAGAATTGGTCCACAACTGGGATAACAAGAGACTGAATGCAGGACAGGCACTTGGGCTTCAGCATGCATACCCGGCATTTGATCAAGTAGTAGTTTCTGGTGGCAACCAAACAACTGGGTTATATACCCCTTCCCCTTATGCCAGTGGAAGCTTGGCGACGGCTCCAAATTTACCAGTAAACTTGCAGTTTCCATATGTAGCAGCAACGCCTACTCTCCTTGGCAAAGGAGCAAAGCAATGGCGTGATGGGGATTGGATGTGTACGAATTGCAACAATCACAATTATGCGTCTCGATCCAATTGTAATAGGTGCAAGACTCAGAGAGATGCGCCTGCCCAGCCGGTGAGTGTT
>1395 gi|225466163|ref|XP_002263755.1| PREDICTED: pentatricopeptide repeat-containing protein At5g66520-like [Vitis vinifera]
GTCTTCAACGGGTTAGCCCACAAAGGAATATCCTCATGGAATTCCATGATTGGAGGGTTGGCGTTGCATGGGAAAGGAATGGCCGCCATTGAGCTTCTGAAAGAAATGGAGAGACAGGCAATGGACTTTATCACTTTTGTGAATGTGCTTAGTGCATGTGCTCATTCGGGGTTAGTGGAAGAAGGGCGCCATTACTTTCGTTACATGACTGAAGTTCACGGCATTGAGCCCGGATCTGAGCATTTTGGATGCATGGTGGATATACTTGGAAGAGCTGGACTGCTGAATAAAATGCCCATGATTCCTGATGCAAGTGTATTGGGTGCTCTCCTTGGAGCTTGCAGAATACACGGGGAAATAGAGTTGGGAGAGCAAATAGGGCAAAAAGTTATTGAACTAGAGCCTCATAATAGTGGCCGCTACGTGCTATTAGCCAACATATACGCCGATGCAGGTAGATGGGAAGATGTTGCTACTGTGAGGAAGCTGATGAACGACAGGGGAGTGAAGAAAGCTCCTGGCTTTTCCAGGATTGAATTGGAAGGTGTTGTTAATGAGTTCATTGCAGGAGGAAGGCAAGAGATATATGCGAAACTGGATGAGGTGTTGGAACACGTTAGAAAGGTTGGCTACGTGTCCACTACAGATGGGGTTGTGCATGATATTGAGGAGGAGGAGGAAAGGGAGAAGCTATTGTACTACCACAGTGAGAAACTTGCTATTGCCCTTGGGTTGTTGAAGACTAAACATGGAGAAACTCTTCATATCACAAAAAACTTACGGGTCTGTAAAGACTGTCACACGGTGAGC
>1406 gi|359483358|ref|XP_003632943.1| PREDICTED: 5'-adenylylsulfate reductase 3, chloroplastic-like isoform 1 [Vitis vinifera]
GTAATTCGCACCTCCACTGTTCCCAATCCAATCCCATCAAACAAGCTCAAAGCCTCACGGATCAGTTCATTCCAACCCTTTAATCGAGTCAGTGTTCAATCAGCGGTTGGAAATATTCACCGCAAGCAAAAATGGCCGGTAAAAATGGTTAGTGCAGAAGTAAAGAGAAGTGATTCAGTTGTTACATTGGCATCAACCGTAGGCACTTCTGAAGTCAATGATAAGAGAGAAACAGAGGATTATGAGAAAATGGCAAAAGAGTTGGAAAATGCTTCCCCTCTGCAAATTATAGACAAGGCCCTTGAAAGGTTTGGGAATGACATTGCCATTGCTTTCAGTGGAGCCGAGGATGTGGCATTGATTGAATATGCACGATTGACAGGCCGGCCCTTCAGGGTCTTCAGCCTAGATACAGGGAGACTGAATCTAGAAACATACCAATTTTTTCATACTGTTGAGAAGTGCTATGGCATTCACATTGAGTATACATTCCCTGATGCTATTGAGGTTCAAGAACTAGTAAGAAGCAAAGGACTTTTCTCATTTTACGAAGATGGGCACCAAGAGTGCTGCAGAGTTAGGAAAGTTCGCCCCCTAAAGAAAGCCCTTACGGGTCTCAGAGCCTGGATCACTGGGCAAAGGAAAGACCAGTCTCCAGGCACAAGGGCAGATATCCCGGTAGTTCAAGTGGACCCTTCTTTTGAAGGAGTTGACGGTGGGATTGGAAGCTTGGTGAAGTGGAATCCTGTGGCTAACATCAACTTTTTAAGAGCCATGGATGTACCGATCAATGCATTGCATTCGCGAGGGTACGTCTCGATAGGATGTGAGCCTTGTACAAGGGCAGTCCTGCCGGGGCAGCATGAGAGGGAGGGAAGGTGGTGGTGGGAAGATGGTAGGGCTAAGGAATGTGGGCTCCACAAAGGAAACATCAAGCAAGAAGAGGGGTCCCTAGTTGATGGGAATGGAAATAGTGCTATGCACATAAATGGAACAGCCACTGTTTATGATATCTTTAGCCGTGAGAATGTGATTTCTTTGAGTAGAAGTGGGATCGAGAACTTGGCAAAGTTGAAGAACCGAAGTGAACCGTGGGTGGTTGTGCTTTACGCATCTTGGTGCCGCGTCTGTCAGGCAATGGAAGGATCATACATGGAGCTGGCGGATACACTAGAGGGTAGTGGAGTGAAGGTGGGGAAGTTTCGGGCCGACGGTGGTGATCAGAGGGTATTTGCAGAGAAAGAACTGCAGTTGGTAAGCCTCCCCACAATACTCTTCTTCCCCAAACACTCTTCTAGGCCTGTCAAGTAC
>1415 gi|225435291|ref|XP_002282279.1| PREDICTED: probable serine/threonine-protein kinase DDB_G0279405-like [Vitis vinifera]
AATGATGAGCTACGCCGCTCGCCTGGAACTCCTGTTTTTACTGCACCAGAGTGCTGTTTGGGTCTAACATACCATGGCAAAGCTGCTGACACGTGGGCAGTGGGAGTTACTTTGTACTGTATGGTCTTTGGTGAATACCCATTTCTTGGCGACACACTGCAGGATACATATGACAAGATTGTTAACCACCCATTATCACTTCCTGATCACATGAACCCCTTGCTGAAGAACTTACTTGAGGGGTTACTCTGCAAAGACCCAATACATAGGATGACACTAGAGGCTGTAGCGGAGCATGCCTGGGTCATGGGAGAAGAAGGGCCTATGCCTCAGTATTTATGCTGGTGTAAGCGTAAAAAGTTGCAGACGGAA
>1433 gi|255579643|ref|XP_002530662.1| 3-isopropylmalate dehydratase, putative [Ricinus communis]
TCTCTTTCATCCTCCCTCAAACTCACCTCTCCCCACTTCTCCCCCTCCTCCAAACCCCTCCTCCTCTCCTCCCCTCTCTCTCCACCTCTACCCCTCCGCGCCGCCACCACCTCCTCCACCCCCTCACCCCATACCCCCACCACCACCTTCCACGGCCTCTGCTACGTCGTCGGCGACAACATCGACACCGACCAAATCATCCCCGCTGAATACCTTACCCTAGTCCCCTCCAACCCCGACGAGTACAAGAAACTCGGTTCCTACGCCCTCATCGGCCTCCCCGCCGCCGAATACCCGACCCGATTCATCGCCCCCGACGAGACCACCTCCAAGTACTCCATCCTCATCGCCGGCGACAACTTCGGCTGCGGCTCCTCCCGCGAGCACGCGCCCGTGGCGCTGGGGGCGGCTGGTGTGGTGGCTGTGGTTGCGGAGTCGTACGCGAGGATATTCTTCCGGAACTCGGTGGCGACCGGGGAGGTTTACCCGTTGGAGTCGGAGGTTAGGGTTTGCGAGGCGTGCAGGACCGGGGATGTGGTGACGATTGAGCTG
>1434 gi|255579643|ref|XP_002530662.1| 3-isopropylmalate dehydratase, putative [Ricinus communis]
TCTCTTTCATCCTCCCTCAAACTCACCTCTCCCCACTTCTCCCCCTCCTCCAAACCCCTCATCCTCTCCTCCCCTCTCTCTCCGCCTCTACCCCCCCGCGCCGCCACCACCTCCTCCTCCTTCACCCCCTCACCCAATACCCCCACCACCACCTTCCACGGCCTCTGCTACGTCGTCGGCGACAACATCGACACCGACCAAATCATCCCCGCTGAATACCTTACCCTAGTCCCCTCCAACCCCGACGAGTACAAGAAACTCGGTTCCTACGCCCTCATCGGCCTCCCCGCCGCCGAATACCCGACCCGATTCATCGCCCCCGACGAGACCACCTCCAAGTACTCCATCCTCATCGCCGGCGACAACTTCGGCTGCGGCTCCTCCCGCGAGCACGCGCCCGTGGCGCTGGGGGCGGCTGGTGTGGTGGCTGTGGTTGCGGAGTCGTACGCGAGGATATTCTTCCGGAACTCGGTGGCGACCGGGGAGGTTTACCCGTTGGAGTCGGAGGTTAGGGTTTGCGAGGCGTGCAGGACCGGGGATGTGGTGACGATTGAGCTG
>1460 gi|255540649|ref|XP_002511389.1| Boron transporter, putative [Ricinus communis]
CATGCACCCAAAATTGCCAGCATGAAAAGCAAAAGGGCA
>1470 gi|297822693|ref|XP_002879229.1| hypothetical protein ARALYDRAFT_481886 [Arabidopsis lyrata subsp. lyrata]
ATGGAGAGCCTGTGGCGGGCGGCGACGGGCGCAAACCCTAACCCCGAAGACTACGACGGTGTCGAGTACTGGTCCAACCCGGAGCGCTCCGGCTGGCTCACCAAGCAAGGCGACTACATCAAGACCTGGCGTCGCCGCTGGTTCGTCCTCAAACAGGGCAGGCTCTTCTGGTTCAAGGACCCCTCCGCCGCCGCCTCCCGCGCCGGCGGCCCCCGCGGCGTCATCCCCGTCGGCGACTGCCTCACCGTCAAGGGCGCCGAGGACGTCATCAACAAGCCCTACGCCTTCGAGATCTCCACCGATAGGTTCACCATGTACTTCATCGCCGATAACGACAAGGATAAGGAGGACTGGATCAACTCGATCGGGAGGGCTATAGTGCAGCACTCGAGGTCGGTGACTGAATCGGAGGTCGTCGATTACGATAGCAAA
>1472 gi|224069196|ref|XP_002326298.1| AP2/ERF domain-containing transcription factor [Populus trichocarpa]
ATGGTGAAGCCGGAGACTGCAGGGAAATCGGGCGACAGATCATCGAGCGACGAGTTGAGGTACAAGGGCGTGAGGAAGAGGAAGTGGGGCAAGTACGTTTCCGAGATCCGTCTCCCCAACTGCCGCCAGCGGATTTGGTTGGGCTCCTACGACTCCGCCGAGAAGGCCGCAAGGGCCTTCGACGCCGCCCTCTTCTGCCTCCGCGGCCCCTCCGCCAGCTTCAATTTCCCCGACAACCCGCCGGAAATCTCTGGCGGCAGGTCGCTCACCCCTTCCGAAATTCAAACCGAAGCCGCCCGGTACGCGAATTCCGGGCCCTCCCAGAGCAGGGGACCGGATCGTTCGCTATCCACGTCGTCGTCCTCGTCCTCGTCTGAAATACACGTGGAGTCTCCATCCCCGCTGGGTAACGAAACGGAAACGCCACTTGACGGGTCGTTTCTGGATCTTTTTTCGACCATGGGCAGCGGCGAGAATGTTACTGGGCCCCCCGGGACGGCGTTTGATATATACCCGGATTTTGATGATTTCTCCACTGACTTTTTCATGCCTCCAAATGTGGATTACAACGGTGGTGAAGAAAATAAT
>1478 gi|224133400|ref|XP_002321558.1| predicted protein [Populus trichocarpa]
AGTGGAAACATACAAACCGCGGTTGCTTCAGCTAAGGAAATCGACGAGAAGGATCACTGGTATAGATTGGGAGTGGAGGCTCTTCGCCAAGGAAATGCCGGAATTGTTGAGTACGCCTACCAGAAAACAAAGAATTTTGAAAGGTTATCTTTCCTGTACCTCATTACTGGAAACATGGATAAACTGTCCAAAATGCTCAAAATCGCCGAAGTCAAGGGTGATGTCATGGGTCAGTTCCATAACGCTTTGTATCTTGGTGATGTTAGAGAACGCGTAAAGATTTTGGAAAATACTGGGCATTTACCACTTGCTTATGTAACTGCTTCAGTCCACGGCCTATCTGATGTTTCTGAGCGGCTAGCATTGGAGTTGGGAGATAATGCTCCTCAATTGCCAAAGGGGAAAGCACCACCTTCTCTTCTGATGCCTCCCACCCCTGTCTTGTCTAGCGGAGATTGGCCTCTCTTGAGAGTAATGAGAGGGATATTCGAAGGTGCGCTTGATAACATCGGACGTGGGGCCCCTGAGGAAGACGAAGAGGCTGCAGATGCTGATTGGGGTGAAGAAATTGAAATGTTGGATGCGGACGAAGTACAAAATGGGGATATTGGAGTGGTTTTAGAGGATGGGGAGGTTCCGGAGGGAGAAAATGAGGAGGAAGAGGGAGGATGGGATCTTGAGGATTTGGAGCTTCCTCCCGAGGCAGATACTCCAAAGACTTCTGTCAATATGCGCTCATCGGTTTTCGTGGCCCCCACTCCTGGAATGCCCGTAAGCCAGATCTGGACCCAGAAATCTTCGCTCGCTGCCGAACACGCGGCGGCTGGAAATTTCGATACGGCAATGCGGTTGCTGAGCCGACAACTGGGAATAAAAAACTTTGCTCCTTTGAGACCCATGTTTCTCGATCTTCACACCGGAAGCCATACCTTTCTGCATGCCTTTTCTAATGCTTCAGTGTTGTCCCTTGCTATTGAGAGGGGATGGAGCGAGTCTTCTAGCCCTAATGTTAGGGGCCCACCGGCGCTTGTGTTTAGCTTCTCTCAGTTGGAAGAGAAACTTAAGGCGGCTTATAAATCGACGACTGCTGGGAAATTCACGGAGGCTCTTCGACTTTTCCTGAATATTCTCCACACCATTCCGTTTGTTGTGGTGGAATCAAGACGGGATGTTGATGAAGTTAAGGATTTGGTAGTCATTGTGAGAGAGTACGTTTTGGGTCTGCAAATGGAGGTGAAGAGGAAGGAAATGAAAGAGGATCCTATTCGCCAACAGGAGTTAGTTGCATATTTCACACACTGCAACCTTCAAACCCCTCACTTAAGGCTAGCTTTACAGAACGCAATGTCTGTTTGCTTTAAGGCTAAGAACCTTAATACAGCTGCTAATTTTGCCAGGCGGCTGCTGGAGACCAATCCGACCAATGAGAACCAAGCGAGGCAGGCCCGCCAAGTGCTGCAGCAGGCTGAGAAGAACATGAAGGATGTGGCTCAGCTGAACTACGATTTCAGAAACCCATTTGTGATTTGTGGAGCCACATATGTGCCGATTTACCGTGGACAAAAGGATGTCTCGTGCCCCTATTGCGGATCCCGGTTCGTTCCGAGCCAGGAAGGGCAGCTTTGTGCTGTTTGTGATCTTGCTGTGATTGGGGCAGATGCTTCGGGCCTACTCTCTTCTCCTTCCCAGATAAGA
>1480 gi|357466305|ref|XP_003603437.1| GTP-binding nuclear protein Ran-A1 [Medicago truncatula]
ACCCGTTCCTCTCTTCTCTCCTCTGCTTTGCTCCAACGCGATAGAGACATGGCGCTGCAAAATCAACCAGCTGTGAATTATCCAAGCTTCAAGCTTGTGATCGTCGGCGATGGCGGCACTGGTAAAACGACGTTTGTGAAACGCCATCTTACTGGAGAGTTTGAGAAGAAATACGAGCCAACAATTGGGGTTGAGGTTCATCCATTGGATTTCCAGACGAACTGTGGGAAGATAAGGTTTTATTGCTGGGATACTGCCGGACAAGAGAAGTTTGGTGGACTCAGAGATGGCTATTACATTCATGGTCAATGTGCCATCATAATGTTTGATGTCACTGCGCGGTTGACCTACAAGAATGTTCCCACATGGCATAGGGATCTCTGCAGGGTGTGTGAGAACATCCCCATTGTTCTGTGTGGCAACAAGGTTGACGTCAAGAATAGGCAGGTCAAAGCAAAGCAGGTCACATTCCATAGAAAGAAGAATCTTCAGTACTATGAGATTTCTGCAAAGAGCAACTACAACTTCGAGAAACCCTTCCTCTATCTTGCTAGAAAGATTGCTGGGGATCCTAATCTTCACTTTGTTGAGTCTCCTGCTCTTGCTCCTCCAGAAGTTCAGATTGACATGGCAACACAACAACTGCATGAAGAAGAATTAAATAAAGCTGCTGCTCAACCTCTTCCTGACGATGATGATGACGCATTTGAC
>1485 gi|255550752|ref|XP_002516424.1| glutaredoxin, grx, putative [Ricinus communis]
ACCACCAATTCCCCGCTGGCCATCGACGTGTTGGAGACGGCGGAGACTCGGATCCAGCGCCTGATATCGGAGAACCCCGTCGTGGTCTTCAGCCGATCCTCCTGCTGCATGTGCCACGTCATGAAGAGCCTCCTCTCCGCCATCGGCGTCCACCCCACCGCCATCGAATTGGACGAGGACGAGATCCCCGCCCTCCCG
>1486 gi|359484867|ref|XP_002273645.2| PREDICTED: probable leucine-rich repeat receptor-like protein kinase At1g35710-like [Vitis vinifera]
GGGAGGCATCCAGGGGATCTCATGTCTTCTCTTTCTTCATCATCTTTGGATTCGTCACCACCATCTTCTTATGGTATTCTGTTGAAGGATGTATTGGACCCAAGGAATCAGGAGGAGGAAGCAGTGGTTCTTGCTGTAAAGATAGCACTTGCATGCTTGCACCCCAACCCGCAGTGCCGCCCCACTATGCAACAAGTTTCTGTGGCTCTATCAAAACACAAGTCACACTTGCAGAACCCATTCCTCATGATCACATTAGGACAACTACTT
>1489 gi|225432278|ref|XP_002275999.1| PREDICTED: uncharacterized protein LOC100245979 [Vitis vinifera]
TACCAAGTTGAAATTCCTCAGCTAATGACAGAATCCGAGTATCTTTTGTATTCAAAAGACCCATTTGAGGAAGGATGTGTGGATTTTGTTCCCTGTGATTTTGGTTTGCCCATTCCAATCACACGGATCAATACAGAGGTAAGGTCTATGAAACAAAAAGGGAAGAAATTTCTAGGTGACCCAAATGGCAAATTGAACAAAAATCGGCACTCTGAAGCCCACAGCAGCAAGGCAACTGGTCTTACCTTAAAAGTTGAAGATTCCAATCATAGTGCTGATTCAGGAGATTCAAATAACTTAGCTTTGGAACGGGAAATGAAGAGACAAATGCATCAGAAATACGGAGGTGAAGGATACTGTTTAGTCCTGGGCTCCCGTGATAGTTCATGGCGTGATATTGAAGAGGCGAGTTTCCTCCTTGGTTTATATATCTTTGGGAAAAACCTTGTTCAAGTGAGGAGATTTATTGACACTAAGACTATGGGGGATATA
>1501 gi|357478183|ref|XP_003609377.1| WD repeat-containing protein [Medicago truncatula]
TCATCTTTAAGCAGAGAGCTTGTGTTTCTGATACTTCAATTTCTAGATGAAGAGAAATTCAAAGATAGTGTTCACAGACTTGAGCAAGAGTCCGGGTTTTTCTTCAACATGAGATATTTCGAGGAAATGGTAACAAATGGTGATTGGGATGAGGTGGAGAAGTATTTATCTGGATTCACAAAGGTCGATGATAACAGATATTCAATGAAGATCTTCTTCGAGATCCGAAAGCAGAAGTACCTAGAAGCCCTAGACAAGAAGGATCGTGCTAAAGGTGTGGAAATTCTAGTGAAGGACTTGAAAGTATTTTCAGCTTTTAACGAGGACCTTTTTAAAGAAATAACACAGCTGTTGACCTTGGAAGACTTTAGAGATAATGAGCAGCTATCTAAATATGGAGATACCAAGTCTGCTAGGGGTATAATGCTTGGTGAACTTAAAAAGCTGATTGAAGCGAACCCTTTGTTTCGTGATAAGCTAACCTTTCCAAATTTGAAGAATTCAAGATTACGGACTCTTATTAACCAAAGCTTGAATTGGCAGCACCAGCTATGCAAGACTCCAAAGCCTAACCCTGACATAAAAACCCTGTTTGTAGACCATACTTGTGGACAGTCACAGCCAAATGGTGCTCGTGCCCCTTCCCCTGTCACACACCCATTAATGGGTGGTGTTCCTAAATCCGGGGGTTTTCCACCTCTGGGTGCCCATGGTCCATTCCAGCCAGCACCAGCTCCTTTGCCAGCATCTCTAGCAGGTTGGATGGCTAATCCGTCCGCGGTTCCTCACCCATCTTCTTCTACTGGGCCCATTGGTTTCACAACGCCAAATAATGCTGCTATTCTGAAGCGCCCCAGGACTCAACCTCCAAATAATGCAGCTGTGGACTATCAGACAGCAGATTCTGAACATGCGCTGAAGAGATCTAGACCTTTTGGAATGTCAGATGAAGTAGTGACCAATCTGCCTGTCAATATTATGCCTGTTGGATACGCTGCTCAGGCCCATGGCCAGAGTTCATACTCTTCTGATGATCTGCCGAAGACTGTTGTTATGACTTTAAATCAGGGTTCAGTTGTGAAGAGTATGGATTTTCATCCTGTTCAACAAATTCTACTACTAGTCGGGACAAACACTGGAGATATTATGCTATGGGAGCTAGGTAGTCGGGAGAGGCTTGCTGTGAGGAATTTCAAGGTTTGGGACCTTGGAAAATGCTCAATGCCTTTGCAGGCATCTCTAGCCAATAATTATACTGCACCAATCAACCGTGTGATTTGGAGTCCTGATGGTACCTTGTTTGGTGTTGCATATTCCAAGCACATTGTCCACATATATTCGTACCATGGTGGTGATGATTTTAGAAACCACCTAGAGATCGAAGCTCATGGTGGTAGTGTTAATGATCTTGCATTCTCTTATCCAAACAAGCAACTTTCAGTTGTCACGTGTGGGGACGATCGGGCCATTAAGGTGTGGGATGCAGTTACAGGGACTAAGCAGTATACTTTTGAGGGTCATGAAGCTCCAGTCTATTCCGTGTGTACACATTATAAAGAAAGCATTCAGTTTATCTTTTCTACGGCAACTGATGGGAAAATAAAGGCATGGTTGTATGACAACCTGGGTTCTAGAGTTGACTATGATGCTCCAGGTCATTCATCCACCACAATGGTGTATAGTGCTGATGGGACCAGGTTGTTCTCCTGTGGGACCAATAAAGAAGGGGATTCATTCCTTGTGGAGTGGAATGAAGGTGAAGGAGCTGTCAAGCGTACATATCATGGTCTTGCAAAAAGATCTGAAGGGGTTGTGCACTTTGATACCACTAAGAACCGATTCTTGGCAGCTGGCGACGAGTCCTTGATCAAATTCTGGGACATGGACGGTGTTAATTTATTGACTACTGCTGATGCAGATGGTGGATTACTGGCTTCTCCTTGTATCCGATTCAACAAACAAGGGTTTTTGTTGGCTGTTTCAACAAATGACAATGGTATCAAAATTCTAGCAAATGCAGATGGGAACAGAGTACTACGGATGGCCGACAGTCGGTCATTTGATGCTTCTAGAGGTGGCTCTGCGGCT
>1510 gi|224146838|ref|XP_002336349.1| predicted protein [Populus trichocarpa]
GCTTCATGCCCACTCAATTTCACCGCCCTCCAACAACTCGTAGGCGTCTCCAACACCCCAACCGCCAACCTCGACACCCCCACCCGGTGCCAGTACATCAAACAAGGCCTCCGCTTGGTCGAATCCCTCTACCTCCAAACCTCAAACAACTTCCTCCCCCCGTTAACCTCCGCCTCATCCTGCTGGTCCGCTTACCAATCCCTCGTCGACTCGTTCACATCCGGCTTCGACGTCCGCACCGCCTGCGGCTTCCAGACCGACTGGATCTCCCAGGGCTGCATGAACATCACCACCAGAGCCCAGTTCGAAGCCCTCGTCCCGCCATCCGCCCTGAGCGACGTCGTCTCCGCCTGCAACCAGTCCTTGTACAACGGCGCGCCCCCCAGCCTCTCCAGCCTCCAGGCGTCGTACCTGACCGGAGGATCGATCGGGAACCTCAGCGATTGCACGGCGTACCCCTCGATCTACGCCGCCGCCTTCGCCAACCGGTTCGGCCCCGCCGATCACGGTACGGCTCAGTGTTTGTTCGGTTTCAATTTCGACAATTCGTCCGGTTCGAATAATAATAACCTGAGAAACATTCTCATTTGGGTAGTTGTGATGCTTTTTGTGTTTTTTCTGTTTCTGGGTTTTGGTGGGTTTTGTTTTATTTGGAGGAGATTGGGAAAAAAGAAGAGTAAAATCATTAGTGGAAGAGATATGAGTTTGGCTGTTGAAATGGAATCAATCAACCAGAGTACTACTTTGGTTACGTACACATTTGATGACATTAGACAAGCTACTAAGAATTTCAACAGGGATAACATAATTGGGAGAGGAGGGTATGGGAATGTGTACAAGGGGGTGTTGCAAGATGGGTCTGAAGTTGCAATGAAGAGGTTCAAGAACTGTTCTGAATCAGGCGATGCAACTTTTTCCCATGAGGTGGAAGTCATAGCTAGCGTTCGGCACGTGAATTTAGTGGCTTTGAGAGGGTACTGCACCGCAACTACGCCGTTGGAAGGGCACCAGAGGATAATAGTGTGTGATTTGATGAGGAATGGGAGCCTCCATGATCACCTGTTTGGGATGAGTGAGGAGAAGCTCAGTTGGCCAGTTCGCCAGAGGATCGCGCTTGGAACAGCTCACGGGCTGGCCTATTTGCACTACGGTGCTCAGCCGGGGATCATTCATAGGGATATCAAAGCTAGTAATATACTTTTGGATGAGAATTTTGAGCCTAAGGTCGCGGATTTTGGACTCGCTAAGTTCAATCCAGAGGGGATGACTCATTTGAGCACTAGAGTTGCCGGGACAATGGGCTATGTTGCTCCTGAATATGCCCTTTATGGGCAATTGACGGAGAGGAGCGATGTATATAGCTTTGGGGTTGTGTTTCTTGAGCTTCTAAGTGGAAAAAAGGCGCTTATGGCAGTTAACAATGGGCAACCTTCGCTAGTGACCGAATGGGCGTGGGATTTGGTTAGAAAAGGGAGAGCTTTGGATGTGATTGAAGATGGGATGCCGGATTTGGGGCCTCCGGAAGTTTTGGAGAAGTATGTGTTAGTTGCAGTTCTTTGTTCTCACCCGCAATTGTATGCTAGGCCAACAATGGACCAAGTTGTGAAGATTTTGGACATGGATTTGCCAGTGCCTTGTATACCAGAACGACCGATCCCTCTTATTGCGAATATCGATGATATTGAGAAATCTATGAGCAGTAGTGGCTCTGGCAATCTGTCCACTGCTGCTGGTTATCAACCCTATACGTCTGAGAATGGCCACTCTTCGAGACATAGCAAGGAA
>1511 gi|225424766|ref|XP_002268639.1| PREDICTED: uncharacterized protein LOC100250100 [Vitis vinifera]
ATGGGGAACTGCCAAGCAATTGATAACGCAAGTCTAGTAATACAACACCCATGTGGTAGAGCCGACAAGCTTTACAGCCCTGTCTCTGCCAATGAAGTCATGAAAATGAACCCAGGCCACTACGTCGCTCAGCTCCTCACCACCACCACCACCGCCACCGCCAACGCCGCCGCCGCCGGTAACAACCAAGAAAACAGGAATATAGTACGTATTACGCGGATAAAGCTTCTCCGGTCGACGGACACTCTAACCCTGGGCCATGTCTACAGGCTCATCACCTCTCAAGAAGTTATGAAGGGATTATGGGAGAAGAGATGTGCTAAGATGAAGAAGAAAGAGTCAGAGTCAGAGTCAGGTGATAAGCAGCTGGGGGGGATGAAAGAGAAGTTGGGTTCTGAATTTGAGATACCACCCAGAAGATCTGAGAAGGAAAAGACCAATCAGGTTTCGAAACATGATAGACATCGGCAGAGGCCCACACCATCATCAGCAAATCCTGCCAAATCGAAGACATGGCAACCTTCACTGCACAGCATCTCCGAGGCCACAAGC
>1512 gi|224091583|ref|XP_002309289.1| predicted protein [Populus trichocarpa]
ATGGAGAAGGAGACTCGTGACTTTATGAACGTCGACTCCTTCTCCCAACTCCCTTTCATCCGCCCCACCCCCCTCAAGGAACCCAAATCCACTAGCATTCGCCTCTTTGGCATCGAATTCGGCAACGACTCCGACTCCACCATCACCACCACCACCGTCTCTGCAGAAGCAAACGACGACAGCTGCCACAGCAACAACGGAGGAGGAGAGAGCGGCGATGGAAGCCGGAGGTTCGAGTGCCACTACTGCTGCCGAAACTTCCCCACTTCCCAAGCCCTAGGGGGCCACCAGAACGCCCACAAGAGAGAGCGCCAGCACGCCAAGCGGGCCCACCTC
>1529 gi|357500789|ref|XP_003620683.1| Membrane-bound transcription factor site-1 protease [Medicago truncatula]
CTAAGCTCTGGCATGGCCAAGGCGGACTCGCCTATTCTTGGTCTTCTGGCAGTGGGTGGGGGTCGAATTGCAGTGTATGGGGACTCCAACTGTCTGGACAGCAGCCATATGGTTACTCATTGTTACTGGAAGAAAATATTGGATTTCACAAGTAAGAACATTAGAGATCCCGTGCTCTTCTCAGATTCAGTCAGAACTGACAAACCCTTGTACATAGAAGACCATCAATTACCTTCCCGCAGAACTGATGTGAATTTTTCTACTTATTCTGCGGTTGTCGGAAAGGAATTGATCTGTAGAAGTGACTCCAGGTTTGAAGTATGGGGAACTAAGGGCTATGGTTTACAGGTCAGGGGAAGAAATCGCAGATTGCCAGGCTATCTGGCTATTGACAATGAAAGAGGTTTGAATTCTGCTACAGAGAATTCCAATACAAAGAGGTCCAAGTCATTGGAGAAGAGCAAGGACGAGTCTCTGGGAAACAAGTACTTGAGTTTACTCTACGGAGACGACCCTGCTATAGTCGGCATTTCTGGCCTCTTACTTTTATTGAGCTTTTGGCGGATTCGGCAGAAGCGGCGGCGGCGGAGGAAAGGATCTAGCTCCGGTCGTTTTGCCAATTTA
>1530 gi|255557699|ref|XP_002519879.1| amino acid transporter, putative [Ricinus communis]
ATTGCAATGGGGGTACACAATGGTGCCTCAAATGTAGCTACTAATGGCGCACCTTCTTCTCCCAGGGCTACTAAAGTTCGAAAAGTCTCGGTTTTGCCCCTTGTTTTTCTCATCTTCTACGAGGTATCGGGAGGACCATTCGGGGTTGAGGATACTGTAAAAGCAGCTGGCCCCCTTCTAGCCCTAATTGGTTTTTTGGTATTTCCATTTATATGGAGTGTACCTGAAGCCCTAATAACGGCAGAAATGGGCACCATGTTCCCAGAAGACGGTGGCTATGTGATATGGGTTTCATCCGCATTGGGTGAATATTGGGGGTTTCAAATAGGTTGGATAAAATGGCTAAGCGGGGTCATCGATAATGCTCTATACCCGGTTATGTTCCTTAACTATGTAAAATCGGCAATCCCGGCATTATCTCGTGGTTTGCCTAGATTCGGAGCAATGCTAGTTTTGACTGCTATGCTCACTTACATGAATTATAGGGGTTTAACCATTGTAGGATGGACTGCTGTTCTGTTGGGGGTTCTCTCACTCCTTCCTTACGGTGTTATGGGACTTGTCGCAATACCCAAGTTAAGGCCTAAATGGTTAGTGGTAGATTTACACAACGTTGACTGGAATTTGTTCCTAAACACACTATTCTGGAACTTAAATTACTGGGATTCGATAAGTACGTTAACGGGAGAGATGGATAATCCGAAGAAGACTCTGCCAAAGGCTCTGTTGTATGCTTTGATTGTAGTTGTAAGTGGGTATTTCTTTCCTTTACTAATTGGTACAGGAGCTATACCGCTTAATCAAGACTGGTGGACCGGTGGGTATTTCTCTAATGTCGCCAAGTTGGTGGGTGGAGTGTGGTTGAGGGTTTGGGTCCAAGTGGCTGCTGCAATGTCAACTATAGGAATGTTCGTGGCTGAAATGAGCAGTGATTTTTTTCAACTTCTTGGTATGGCGGAAAGAGGGATGCTTCCAGCGTTTTTCGCCAAAAGATCTCGCTATGGAACTCCTCTTGTTGGTATTTTATTTTCGGCTTCTGGTGTTATTTTGCTTTCATGGCTGAAATTTGAAGACATAGTGGCCGTAGAAAACTTTTTGTATTGTTTGGGAATGATTTTTGAGTTCATATCCTTCATAAGGTTGAGAATAAAATACCCAGCTACATCTCGGCCTTTCAAGATACCTGTGGGAACAGTCGGATCAATTCTACTATGTTTTCCTCCGACGATATTTATCGTCACTGTGCTGGCTCTTTCTTCGCGCAAAGTGGCAGTTATAAGCCTCGTTGCTGTTGTAATTGGACTAGTGATGCAGCCTTGTCTCAAGCATGTTGAGAAAAAGAAATGGCTCAAGTTC
>1531 gi|255557699|ref|XP_002519879.1| amino acid transporter, putative [Ricinus communis]
ATTGCAATGGGAGAATGCAACGGTGCATCCTATGTAGGGATTAATGAAGTGCCTTCTCCACGGGTGAATAGTAATGCTAGGAGTTTCCTCATCTTCTATGAGGTCTCAGGGGGACCATTTGGGGTTGAGGATAGTGTGCAGGCAGCTGGGCCTCTTCTAGCCCTGGTCGGGTTCTTGGTATTCCCTTTCATATGGAGTGTACCTGAAGCCCTAATAACCGCGGAAATGGGTACCATGTTCCCAGAAGATGGTGGCTATGTGGTTTGGGTTTCGTCAGCGTTGGGTGACTATTGGGGATTTCAGCAAGGTTGGATGAAATGGCTAAGTGGGGTCATTGATAACGCTCTCTATCCGGTTTTGTTTCTTGACTATTTGAAATCTGCGATTCCAGAGTTAGGTGGTGGTTTACCGAGGGTCATTGCGACATTGGTTTTGACTGCTCTCCTAACTTACATGAATTATAGGGGTTTAACCATTGTTGGGTGGGTTGCTGTTCTGTTAGGGGTTCTCTCACTCGTTCCATTCGTAGTCATGGGACTTATTGCAATCCCAAAAATAAGGCCTTCAAGATGGTTAATGGTAGATTTACAGAGTGTCGACTGGAATTTGTATCTGAACACTCTATTTTGGAATTTGAATTATTGGGATTCAATAAGTACGCTTGCCGGAGAGGTGGATAATCCAAAGAAGACTCTACCAAAGGCCTTGTTTTACGCTTTGATCCTAGTTGTTTGTGGGTATTTCTTTCCTCTACTCATTGGCACAGGAGCTATCCCAGTTGACCGTGAGTTGTGGACCGATGGGTACTTCTCTGATATTGCTAAGATGGTGGGTGGAGTGTGGTTGAGTATTTGGATCCAAGGAGCTGCTGCAATGTCTAATATGGGTATGTTTGTGACGGAAATGAGCAGCGATTCTTTTCAACTTCTGGGTATGGCAGAAAGAGGGATGCTTCCAGAATTTTTTGCCACGAGATCCCGCTATGGAACTCCTCTTGTTGGTATTTTATTTTCGGCTTCTGGTGTTATTTTGCTTTCATGGCTGAAATTTGAAGACATAGTGGCCGTAGAAAACTTTTTGTATTGTTTGGGAATGATTTTTGAGTTCATATCCTTCATAAGGTTGAGAATAAAATACCCAGCTACATCTCGGCCTTTCAAGATACCTGTGGGAACAGTCGGATCAATTCTACTATGTTTTCCTCCGACGATATTTATCGTCACTGTGCTGGCTCTTTCTTCGCGCAAAGTGGCAGTTATAAGCCTCGTTGCTGTTGTAATTGGACTAGTGATGCAGCCTTGTCTCAAGCATGTTGAGAAAAAGAAATGGCTCAAGTTC
>1533 gi|297851622|ref|XP_002893692.1| amino acid permease family protein [Arabidopsis lyrata subsp. lyrata]
TTCCTCATCTTCTATGAGGTCTCAGGGGGACCATTTGGGGTTGAGGATAGTGTGCAGGCAGCTGGGCCTCTTCTAGCCCTGGTCGGGTTCTTGGTATTCCCTTTCATATGGAGTGTACCTGAAGCCCTAATAACCGCGGAAATGGGTACCATGTTCCCAGAAGATGGTGGCTATGTGGTTTGGGTTTCGTCAGCGTTGGGTGACTATTGGGGATTTCAGCAAGGTTGGATGAAATGGCTAAGTGGGGTCATTGATAACGCTCTCTATCCGGTTTTGTTTCTTGACTATTTGAAATCTGCGATTCCAGAGTTAGGTGGTGGTTTACCGAGGGTCATTGCGACATTGGTTTTGACTGCTCTCCTAACTTACATGAATTATAGGGGTTTAACCATTGTTGGGTGGGTTGCTGTTCTGTTAGGGGTTCTCTCACTCGTTCCATTCGTAGTCATGGGACTTATTGCAATCCCAAAAATAAGGCCTTCAAGATGGTTAATGGTAGATTTACAGAGTGTCGACTGGAATTTGTATCTGAACACTCTATTTTGGAATTTGAATTATTGGGATTCAATAAGTACGCTTGCCGGAGAGGTGGATAATCCAAAGAAGACTCTACCAAAGGCCTTGTTTTACGCTTTGATCCTAGTTGTTTGTGGGTATTTCTTTCCTCTACTCATTGGCACAGGAGCTATCCCAGTTGACCGTGAGTTGTGGACCGATGGGTACTTCTCTGATATTGCTAAGATGGTGGGTGGAGTGTGGTTGAGTATTTGGATCCAAGGAGCTGCTGCAATGTCTAATATGGGTATGTTTGTGACGGAAATGAGCAGCGATTCTTTTCAACTTCTGGGTATGGCAGAAAGAGGGATGCTTCCAGAATTTTTTGCCACGAGATCCCGTTATGGAACTCCTCTTGTTGGTATCTTGTTTTCGGCTTCTGGAGTTGTTATGCAAGAGATAGTGGCTGCAGAAAACATATTGTATTGTTTTGGAATGATTTTGGAGTTCATAGCATTTATAGTGCTCAGAATGAAACACCCGGCTGCATCTCGGCCTTACAAGATACCTTTGGGAACAGTGGGATCCGTTTTGATGTGTATTCCTCCCACCATATTGATTTTTGTTGTTTTGGCTCTTTCTTCACTCAAAGTGATGGTTGTAAGTCTTGTTGCTGTTGTGATTGGGCTTGTGATGCAGCCTTGTGTGAAGCATGTCAAGAGAAAGAGATGGTTTAAGTTTTCAGAAAGCGATGATCTACCCGATCTTCATAGTACTGTGCGGGAGGATAGTGAAACCTTCATC
>1547 gi|356541109|ref|XP_003539025.1| PREDICTED: putative pentatricopeptide repeat-containing protein At3g18840-like [Glycine max]
CACTATGCATGTGTGATTGATTTGTACGGGAGGTCCAATCAACTAGAAAAGGCAGTCGAATTTATGAGGGAAATTCCTATAGAATGTGATGCTGTGCTTTTGAATGCTTGCAAGATGAACAGGAACGTAGAACTTGCTAGAGAAGCAGAGGAGGAGCTACTGAGAATTGGAGACTACAATAGGGCGGGATATGTGCAATTGGCTAATGTTTACGCTGCAGAGGGAAAGTGGGTTGAAATGGGGAGGAAGAAGATGAGAGGGAAAGAGGTAAAGAAGTTTGCTGGTTGCAGTTGGTTATATGTGGAGAACAGAGTTGGCATCTTCACCTCCGGCTATAGATCTCATTCACAAACAGAAGCTATATATTCAATCTTGGACTGCTTGAAT
>1549 gi|224142193|ref|XP_002324443.1| predicted protein [Populus trichocarpa]
CGGGCTTTAGCTCAGAAGGCACTGTCTGAGAGGACAGGTGCAGCAGCACCACCTGCTGCCGTTCCATTGCCTTCTGACAGGAGGGTGGTAGGTGATGCTAACATGATGGGGGATCACAAACGTGTTAAAGAGAAGGATATTCCAAAGGAGACAAAGGAGGAGAGAAAACAGCGGTTGGAGAGGGAGAAAATAAGGGAGGAGAGGCAGAGAGAGAGGGAGAGGGAGAGGAGGTTGGAGGCCAAGGATGCAGCTGTGGGGAAGAAGAGTAAGATTACTAGAGATAGAGACCGTGATATCAGTGAGAAGGTCGCTCTTGGGATGGCTTCTACTGGTCAAGGAAGAGGAGGTGAGGTTACATACGACCAGAGATTGTTTAACCAAGAGAAGGGGATGGATTCAGGGTTTGCTACCGATGACCAGTACAATGTGTACGATAAGGGTCTGTTCACTGCTCAGCCTACTCTTTCAACCCTTTACAGGCCGAAGAAAGATGCAGATGATGAGATGTATGGAGGTGCAGATGAGCAACTAGACAAGATTATGAAGACTGAACGATTTAAACCTGATAAGGCGTTCGCTGGCACTTCTGAAAAGACCGGTCCTAGGGACAGGCCTGTTGAGTTTGAGAAAGACGTGGAAGAAGCTGATCCATTTGGTTTGGACCAGTTCTTGACAGAGGTGAAGAAGGGTAAGAAGGCCCTGGATAAAGTTGGCAGCGGAGGGACTATGAAAGCGAGTGCTGGGGGATCTATGCGAGATGGGTACGAAGGGTCTAGTCGTGGTCGAATTGCTTTTGAAAGGGGGCGT
>1577 gi|225439309|ref|XP_002268053.1| PREDICTED: uncharacterized protein LOC100246168 [Vitis vinifera]
AGTCCTCGTCCGATTCAAACTTTGTCAAAGCTCCCAAGGAAAGATTTTTGGGTGGGAACAAATAGAGCCCATCAAGTTGAGAATATTGGATTTCGTAAAACACTTGGGGTGTGGAGTGGTTCAAGGGTAAGTAAGCGGCCCCTAAACTTCATTGGTCTGGATGCATTTGTAAATCATAGGATGAGGGCATCAAATCTTGACAGGAAGCTTCAAAGAGCTGGTGGGTTGAGCCGTTGGCTAGCATCCCTGGGACTTGACCAGTTTGTGAAGATATTTCAAGGGAAAAATGTGAACAAATTCCATTTGGTGAATCTCACGATGAAGAAACTGAAGGATATGGGTGCCGATGCTGTTGGGCCTCGGAGGAAGCTGATGCATGCCATTGACTGCCTTTGCCAACCTTATTGTTTTGAG
>1584 gi|225447374|ref|XP_002281003.1| PREDICTED: beta-amylase [Vitis vinifera]
ATGCAGGCTCCAGCTCTCACTGAAGATGAAAAGATGCTGCAAAATTATGTACCCGTATACGTGATGCTGCCTCTGGAAGTCATAACTGTTGACAACGTGTTGGAAAACAGAACTGGACTCGAGAAGCAGCTCAAGGAGCTGAGAACAGCAGGTGTTGATGGGGTTATGTTGGATGTCTGGTGGGGAATTGTTGAATCTAAAGGTCCTAAGCAGTATGATTGGAGTGCCTATAGGAGCTTGTTCCAACTTGTTCAAGAGTGTGGACTTAAATTGCAGGTTATAATGTCATTCCACCAATGTGGTGGCAACGTAGGGGACGCTGTGAACATTCCGCTTCCCCGGTGGATACTTGAC
>1593 gi|225437515|ref|XP_002275221.1| PREDICTED: dnaJ homolog subfamily B member 11 [Vitis vinifera]
ATGGCGATTCGAAGGTCAAAACTCTTGTTCCTACTCTGCGTTTTATCCCACGTTATCATCGCCATTGCTGGGAAGAGCTATTATGATATTCTTCAAGTATCCAAGAGTGCTTCAGATGAGCAGATCAAACGAGCTTATCGGAAACTCGCATTAAAGTACCATCCTGATAAGAACCAGGGAAATGAAGAAGCTAACAAGAAATTCGCCGAGATCAATAATGCTTATGAAGTGCTATCGGATAGTGAAAAGAGGAGCATATACGACAGGTACGGTGAAGATGGCCTGAAACAGCACGCTGCCAACGGTGGCAGAGGGGGCGGTGGAATGAATATTCAGGACATATTTAGCTCGTTTTTTGGTGGAGGTCAAACGGAAGAAGAAGAGAAAATCGCGAAAGGTGATGATGTTGTTGTTGAATTGGATGCAACATTGGAGGATTTGTACATGGGAGGATCATTGAAGGTTTGGAGGGAGAAAAACATTTTAAAGCCAGCCCCAGGCAAGAGACGCTGCAACTGTCGAAATGAGGTCTACCATAAGCAAATCGGTCCCGGAATGTTCCAGCAGATGACTGAGCAGGTCTGCGAACAATGTCCAAATGTGAAATATGAGAGGGAGGGGTATTTCGTCACTGTTGACATTGAGAAAGGGATGCAGGATGGACAAGAAGTGGTTTTCTATGAAGACGGGGAGCCTATAATAGACGGTGAACCTGGAGATCTGAGGTTTCGTATTCGTACAGCACCCCATGATTGCTTCCGAAGGGAAGGCAATGACTTGCACACAACTGTTACAATTACGCTGGTGCAAGCTCTTGTTGGCTATGAGAAAACAATTAAACATCTTGATGAGCATTTAGTGGATATAAGCACTAAGGGAGTCACTAAGCCCAAGGAAGTCAGAAAATTTAAAGGTGAAGGGATGCCATTGCACTATAGCACAAAGAAGGGTGACCTATATGTGACATTTGAGGTTATTTTCCCAACTTCACTAACAGAAGACCAGAAAACGAAGATTAAGGCGATTCTCGGT
>1602 gi|359494348|ref|XP_002268981.2| PREDICTED: probable amino acid permease 7-like [Vitis vinifera]
AGAACTGGGACAATATGGACTGCTATGGCGCACATAATAACTGGAGTAATAGGGGCAGGAGTGCTGTCCCTAGCATGGAGCACGGCTCAGCTCGGGTGGGTTGCCGGACCACTGATGATGGTGGTCTTTGCAGCCATCACCATTGTTTCTGCAAACCTTCTATGTGACTGCTACAGATCTCCTGATCCTGAATGTGGACCCACCAGGAACCGGTCCTACGTGGATGCCGTCCAGTTGTATTTGGGAGAGATACACAAAAAAATATGCGCAGTGTTTTTGTATGAGAGCTTGTATGGGTGTGCAGTTGCATATGTCATAACAGCCGCTGCAAGTATGAAAGCAATTGAGAAATCAAATTGTTACCACAAAGAAGGGCACGAGGCATCATGCAGCTATGGGGATACTATTTTCATGCTGCTATTTGGGGGTGTTCAAATTATAGTATCTCAGATACCAGATTTTCATAACATGGCATGGCTCTCAGTTGTTGCAGCAATCATGTCCTTCTCTTACTCTTCCATAGGACTGGGACTAGGCTTTGCAAAAGTAATTGAAAATAGGGAGATCAAGGGGAGCATTAATGTAGGAGTCACAGCTAACAGAGTATGGTTGGCCCTTCAGGCAGTCGGGGATATTGCTTTTGCCTATCCATATACGACTATTCTTCTAGAAATTCAGGATACACTGAAGTCACCTCCGCCGGAAAAAGAGACAATGAAGAAGGCCTCCACGTCTGCAATTATCATTACCACCTTCTTCTACCTCTGCTGCGGATGCTTTGGGTATGCAGCCTTCGGGAGTGACACGCCAGGGAATCTCTTGACAGGATTCGGGTTCTATGAGCCTTACTGGCTCGTTGATTTTGCCAATGCTTGCATTGTTCTACACCTAGTCGGAGGATATCAGGTGTTCAGCCAGCCAGTTTTTGCATTAGGGGAAGGATGGTTCAGTTGGAAGTTCCCAAACAGTGGATTTGTGAACAATTTCTACTCCTTTAAACTCCCATTGATTCCAGCATTCCAGTTGAACCCTCTCAGGCTATGTTTTAGGACTACCTATGTTGTATCAAGCACTGTAATTGCAATGATCTTTCCTTACTTCAACCAAGTTTTGGGGGTGTTAGGGGCACTCAACTTTTGGCCACTGGCAATATATTTCCCAGTGAAAATGTACTTTGTGCAGAAGAAGATTGGGGCTTGGACAACTAAATGGGTTGTTCTTCAAACTTTCAGTATTGCTTGCTTGATTGTGTCAATATTGGCCTTGATTGGTTCAGTTGAAGGACTTATTATTGCTAAACTGAGC
>1615 gi|224078057|ref|XP_002305481.1| predicted protein [Populus trichocarpa]
ATTTCCACCGTCGTCATCATAATAACTATGCAGACCGAAGCGCTTCCTCTTGTGAACAAGTTCCAGCTTGAGGAGGACCTCAATCCCACGTTTCCATTGGGGGTTCCTTGGGTTCGCTACTTTGGTACTTACAAAGAACTGAATATCAATATAATCTGGCCTGGAAAAGATACAATTTTGGGAATTGATAGTGTAGGCACGATTTCAGCATCTCTTGTGACCTATGCTTCTATCCTCGCGTTGCAGCCAGACCTTATCATAAACGCTGGCACAGCTGGTGGCTTTAAGGCCAAAGGTGCTAGTATAGCTGATATTTTTCTTGCATCGGACATTGCCTTCCATGATAGAAGGATACCCATCCCTGTTTTTGATATGTATGGAGTTGGTTTGCGGCAGGCTTTCCCAACACCCAATCTCGTGAAGACACTTAACCTCAAGGTTGGCAAATTGTCTACTGGCGACTCATTGGATACGTCACCCAAGGACGAAGCATCAATTGTTTCAAATGATGCAACAATTAAAGACATGGAGGGAGCAGCAGTTGCTTATGTAGCGGATCTTCTGAAGGTTCCTGCAATATTTGTTAAAGCCGTAACTGATATAGTGGATGGTCGTAAACCGACAGGGGTCGAATTTTTGCAGAATCTGTTGGCGGTAACAGCTGCACTTGACCAAGCAGTTACGGAGGTTGTTGATTTCATCAATGGGAGGTGCCTCTCCGAACTT
>1616 gi|255556366|ref|XP_002519217.1| conserved hypothetical protein [Ricinus communis]
ATGGAAGGAGAGAGAAGGGTGGGTGTGGCTATTGATTTCTCGCCGTGTAGCAGGGAAGCACTGAAGTGGACGGTGGATAACGTTGTCCGCCAAGGGGATTACCTTGTCCTCGTCACCATTCGGCCTGAAGGGAACTACGAGCAGGGCGAGATGCAGCTTTGGAAAACCACTGGCTCACCCCTTATCCCTTTGACTGAGTTATCTGACCCCAACATCATGAAGAAATATGGGGTTCAACCTGACCCTGAGAGTTTGGATATTGTCAATACCGCTGCTAGGCAGAAAGAGATTGTGGTGCTTTTGAAGATCTACTGGGGAGATGCTCGGGAGAAGATTTGTGAGGCGGTTGATAATATCCCTCTCAGCTGTATTGTCATGGGGAACAGAGGGCTCGGGAAGATCAAGAGGGCAATCATGGGCAGCGTTAGCAACTACGTGGTGAACAATGCTCTTTGTCCCGTTACAGTCGTGAAGCATTCGGATAACGAG
>1629 gi|224083091|ref|XP_002306945.1| predicted protein [Populus trichocarpa]
GGAACCATGATGTTCTCGGTCGCCGCCTCTACGCTCGCCGAAGAGGTCCACGCCAAGGAGGCGCCGTCTAAGAACTTCAATCCCAAGGAAGTCGTCCTGTATCAGTACGAAGCTTGCCCCTTCTGTAACAAGGTTAAAGCATTCCTGGATTACTATGACATTCCTTACAAAGTTGTGGAGGTCAATCCCATCAACAAAAAGGAGATCAAATGGTCTGATTACAAGAAGGTCCCCATACTGGTGGTTGATGGTGAACAGATGGTTGACTCATCAGAAATTATTGACAAGTTGTTTTTAAGGGTCCATCCTGGGACACCTGTTGACCTTGGCTTAGAGTGGCGCAGGTGGGTGGATAATCACCTGGTGCATGTCTTATCACCAAATATATATCGATCTCCTTCTGAGGCTCTCGAGTCTTTCGATTATATCGCAACCCAAGGCAATTTCAGCTTCACTGAAAGAATAATGGCAAAGTATGCTGGAGCTGCGGCTATGTACTTTGTGTCAAAGAAACTAAAGAAGAGATACAATATCACTGATGAGCGTGCAGCCTTGTATGAAGCTGCAGAGAAATGGGTGGATGCACTTAATGGTCAAAAATTTCTCGGTGGGTCAAAACCTAATTTAGCTGATCTTGCGGTCTTTGGTGTCTTGAAACCTATCCGCTACCTCAAGTCTGGTAGAGATATGGTGGAGCACACGCACATTGGTGAGTGGTACTCCAGAATGGAAAGTGAAGTTGGAAAGTCTTCCAGAGTA
>1632 gi|359493924|ref|XP_003634693.1| PREDICTED: DAG protein, chloroplastic isoform 2 [Vitis vinifera]
CCCTCACTCGCCCCTACCCTCCATCTCGCCTCGTCATTCCGATTCAACTCACTGACTCACCGCCCCCATGCCTCCTCAAAACCCATGCCAATCCGGGCGGCCCTCAACGGTAACACGCCGTCGAAGAGGAGCAGCAGCACTAGTAATGAGCCAAGGGAGACGATAATGTTACCCGGCTGTGACTTCAACCACTGGCTCATCGTCATGGAATTCCCAAAAGACCCCGCGCCTACCAGAGAGCAAATGATTGAGACTTATCTCAACACTCTCGCTACTGTCTTGGGAAGCATGGAAGAAGCGAAGAAAAATATGTACGCATTTAGTACGACTACTTACACTGGATTCCAGTGCACTGTTTCTGAGGAAACCTCTGAGAAATTCAAAGGATTGCCTGGAGTTCTATGGGTGTTGCCCGACTCCTACATAGATGTTAAGAATAAAGATTATGGAGGAGATAAGTACATAAACGGGGAAATAATTCCTTGCACATACCCAACTTACCAACCAAAGCAACGTTCTCAATCCAAATTTGAGAGCAGAAGATATGAAAGGCGGAAAAGTGGCCCTGCTGGAGGGGCAAAAGCCGCAAAACCAACACAAGCTGCTGAGTCAGAATCAAACTCC
>1656 gi|225454424|ref|XP_002280136.1| PREDICTED: uncharacterized protein LOC100258561 [Vitis vinifera]
TTGACCCATCAACTGATCCAGAAATGCTCAGTCAGCGGAACTGCAAAAGGCAAATCGAAGCTCAAAACGGCAGCGCCACTGAAGCGATCGAAGGTCACAACCAAAAAGGGAAAATCACCCGAAGACGCTTCGGAAAAGGGCGAAGGCAGGCGGTTCAACCAGTTCGAAGAAATGATCGATAACTGCCTGAACGCCACGTCGCCGGTCCGGCATTTGAAGCCCAAAGAACGAGAACGTGAAGCCGAGCGGGAGAAAATGGGACTGATGAGCAAAACTAGGGCAAAAGAAATCGAAACGATGAAAAAGAAGAAGTCGGAGTCGGATACGGGGGCGAGTGTGGTTATGGGCCCACCGGGTTTGGATCTGATCACGTTGGGGTTAGTTGACGCGGATAAGCTTATGAAGTATGAGCTGACGGTCGAGGATGGGCGGCGGCTGGCGAAGGAGTATTCTAGGGTTTTGATGAGGAGGCACAGGGCGAGGCAGGCGGCTGAGTCGAATCTGTTGAGGTTGAAGAAGGAGGCGATCGAGGCATTGCCGGAGGGGTTGAAGGAGGCGGCTTTGGTTCCAGATTTGACGCCGTTTCCGGTGAATCGGTTTATGGCGACATTGACGCCTCCTATTGAAGGGTATATTGAGAAGGTTAATGAGGCGGCGAAGAAGAGCACGGGGAAGGAGAAGCTCCGG
>1679 gi|357480141|ref|XP_003610356.1| tRNA pseudouridine synthase [Medicago truncatula]
CCTCCCTCCTCCCCCAAACAACCCGACCCCAAAAAACTCAAAATGTCCACCACCACCACCGACGACGACGACGCCACAACCACCGACGTCACCGCTACAAAGCCAAGGTACAAGCGGCGCAAAATCGCCATATTCTTCGCCTACTGCGGCGTGGGCTACCAAGGCATGCAGAAAAACCCCGGCGCCAAAACCATCGAGGGCGACCTCGAAGAAGCCCTCTACCTCTCCGGCGCCGTCCCCGACCACGACCGCGGCCTCCCCAAACGGTTCGACTGGGCCCGGTCCGCCCGGACCGACAAGGGCGTCAGTGCCGTCGGCCAGGTCGTCTCGGGCCGGTTCTACGTCGACCCGCCCGGTCTGATTGACCGGCTCAACTCTCACCTCCCCCAGCAGATTCGCATCTTCGGGTACAAGCGCGTAACGGGGTCGTTTAATGCTAAGAAGTTCTGTGATAGGCGGAGGTATGTTTATCTTGTTCCCGTCTTTGCTTTGGATCCTTGTTGTCATAGGGATAGGGAGAGTGTTTTGGCTAGTTTAGGGTCCGGGAGTGAGCTTGTCAAGTGCGTCGAGTGCTCTGAAAGAGGACGTAAAGTCTTTGGAGTGATGGGTAAACGGACTTTCAACCCAAATGCAGATAAGGGTGATGATTTGGATCCTGAACTGGGGAAGAAAATTGAAGGTGAGATTGGTATGTGTGTTGTCGGTGGGGAGGAGCAACGGGGGGAGGAGAGTGGGTACACGGTTGACGATGCTATGGGTATGCCGTTCCAAGTCACGGCTGAAACAGGCGTTTCGTTGAACGGTGGGCCTGGGCCTGCGGTATCGCTGTCTGAAGTGGAAGGGGAAAATGGGGTTTCTTTGGAAGAACATGATTGTGGTAATTTGAATGCTGAGGGTTGTGTGAACCCTTGTGCAGGTAACGAGGAGGGTGATGTTTTGAGTCCTGAATTGGGTGTTGAGGAGAAGAAAATTGAAAGTGATTTGGATGTGTCTGGAAATGGTGCCGAGAATGTGGTCAAGGGGAGTGAATTTTTGTATGGGGAGGAGGTGAGAGAAAGGTTTAATGGAATTTTGAAGCGGTATGAGGGGACTCATAACTTCCATAACTTCACAACCAGAACGAAAGCCGAAGATCCCTCAGCAAAGCGCTACATTATCTCTTTTGATGCGAAAACCACAGTTACTGTTCAAGGAATGGAGTTTGTTAAGTGTGAGGTTGTAGGGCAGAGCTTCATGCTTCATCAGATCCGGAAGATGGTCGGTCTTGCAGTTGCAATCATGAGGAATTGTGCTCCCGAATCATTAATTGAAACAGCTCTGCAACAGGATGTTAACATTAACGTACCTACGGCTCCTGAGGTTGGGCTATATTTGGATGAGTGCTTCTTTGCATCGTATAACCAGAAATGGAAAGACAGTCATGAAGAAGTGTCTATGAAAGCTTATGCAGCAGAGGCGGAGGAGTTTAAAATGAATTATATATACTCTCATATAGCATCAACAGAACACAAGGAAGGAGTTGTGGGTTTGTGGTTGCATTCACTGAACCATCGGAACTATCCTGATTTAGGCATTGTGAGCAATGAAGGGACCTCAGAACCAAAAAGTGTTGAGATAGATGTC
>1716 gi|225464142|ref|XP_002265566.1| PREDICTED: protein YIPF5 [Vitis vinifera]
ATGTCGAATGGATTCAACGTCCCCCCCGTAATCTTCCCCTCCGGCGGAACCCCCTCCACCGCTGCCGCCGCCACCACCCAGCACCGCCGCCTCCCCACCGCCCCCTTCCAATCCCCTCGCTCCTCCCCAAACCCGAACCCCAACAGCATCCCCTTCATGTCCTTCGACATCGGCTCCGCCGCCGCCTCCTCCTCCTTCTCCGCCCCGCAGTTCGCCGCCCCCGGTCCCATCGGGATCGGCGGCGGCTTGGGGTTCGACGACGAACCGCCTTTACTCGAAGAACTCGGCATCAACACGCGCCAAATCTGGACCAAGACCATATCCATCCTAAACCCCCTCAAAGTAAACCCTGATTTGCACGAGGACGCCGACTTGTCCGGCCCGTTCCTGTTCCTGATGGCCTTCGGCTTGTTCCAATTGCTCGCTGGAAAACTCCACTTCGGGATCATCCTCGGTTGGGTTACAATGGCAGCTTTATTTCTATACGTGGTTTTTAACATGTTGGCTGGGAGGAATGGGAACTTGGACTTGTACAGGTGTGTGAGTCTGATTGGGTACTGTATGCTGCCGATGGTGGTGTTATCGGCTGGGGGGGTGTTTGGCGGTGTTCCGATAATTGCAGTGGCAGGGGTTTTCGTGATATGGTCAACGAGGGTTTGCACGAGGCTGCTGGTTGAGCTGGCTTCGTGCGGGGACGAGCATCGCGGGCTGATTGCGTACGCGTGTTTCTTGATTTACACTCTCTTTTCCCTGCTAGTTGTGTTT
>1727 gi|224142069|ref|XP_002324381.1| sarcosine oxidase [Populus trichocarpa]
GAGGTAGGGGCAGGGGTGATGGGCAGCTCCACAGCATACCATCTTTCCAAAATGGGTTGCAAAGTTGCCCTCTTCGACCGATTCGATTTCCTCCACCACCGCGGCTCCTCCCACGGCGAGTCCCGAACCCTCCGCGCCACCTACCCCGAGCCCTACTACGCCGACCTGGTCAAAGAATCTCTCATCCTCTGGGAACAAGTCCAGTCCGAAATCGGTTACAAGGTCTACTTCCCCACCCCACAACTTGACATGGGCCCGTCCGACGATACCAGCATCCGGTCCGTCATCGCCAATTGCGGCCGCAACTCGGTCCCCCACGGGATCCTCGATGCACACCAACTGCTCGGTCAATTCCCCGCCCGAATCGATATGCCGGAGGATTGGGTCGCCGTTGTCAGTGAAATCGGGGGCGTGATTAAACCCACAAAGGCAGTTTCCATGTTTCAAACACTTGCCGTGAAAAACGGAGCTGTGCTCAGAGATGGCATGGAAGTGAGAGAGATAGAGAGAGATGATGAGAGAGGGGGGGTTTTGGTGTCTACGGCGAATGGGGAGAGGTTTTGGGGCAAGAAATGTGTGGTTACTGCTGGTGCTTGGATGAAAAAGTTAGTGGAAAGGGTTGTGAAGGTTGAAATCCCAATAATACCCTTGGAAACATGTGTCATGTACTGGAGGATCAAAGCGGGGCACGAGGCGAGCGGTTTCCCTACGTTCGCCAGCTACGGTGAGCCATACATATATGGCACACCGTCGCTGGAGTTTCCCGAACTGATCAAAATTGCGGTGCATGGCGGACAGCCCTGCGACCCTGAGAGGAGGAAATGG
>1729 gi|356558471|ref|XP_003547530.1| PREDICTED: probable receptor-like protein kinase At1g11050-like [Glycine max]
CTAATCCTCTCTCTCCTCCTCTCCCTCACATCCTCAGCATCCACCAACACCACCACCGCCACATGCCCAATGGACCTGGGTTACGTCCAACGGATCCCCTGGCTCACCCCCACCTGCGAACCCAACTCCAACATCTCCAACTGCTGCCAAACCCTACTCTCCCTCTACGGCATCGGCCTCTCCCAACACCTCAAAGAAACCTCCCTTTTCCAGCTCCCGGATTTGCCCACGTCCGTCTCTTGCCTCTCCGATTTCCAATCCGAGCTCGATTCCCTCTCCTTGCCCTCCAATTTGACCTCCCTCTGTTTCGACCCTCTTCAGTTCGTCATTACTCCCAACATCTGCGCTTCCATCGAGTCCACCTCCGATTGGCTCAACCACCTCGGACCCATCACGCCGCTCAACTCCGCCTGCCGATCCGACCTCACCGATTTGACCTCTTGCGACGCCTGCCTCAACGCCGGCTTCCAGGTCCAGACCGAGCTCATCCGAATCGATGGTAACACATCTCATTCCAGAGATTGTTTCTACTTTGCAGTATTATACGCTGCTGGAATTGTAAATGAGTATGGGCCAGAAAGTAATAGCGCGATTTCTTGCATTTTCGGTCTTACGATTGCTTCCCAGTCTAAGTCAAGCAAGGCACATTCTAATCTAGTGTTTGGACTCACTGGAGCTGGCGTTGCCGTTTTGTTCATGTCTGTTTTGTTATGTCTGTACTTTTGGTGGAATAAGGGACGGAGGAAGGAGAGTGATAGGTTTGATTGGGGAGACATTGAGGAATTGGGGTCAAGACCGCGGAATCCACGGCCGAATACAGGGTCAATATGGTTCAAGATCGATGAACTTGTGAAGGCAACTGATAATTTTTCGCAGAAGAATTTCATTGGGCGAGGTGGGTTTGGGATTGTATACAAGGGGAATTTACCAGATGGGACTGTGGTTGCCGTTAAGAGGGTGATAGAATCTGATTTTCAGGGCAATGAGGAGTTCTGTAATGAAGTTGAGATCATTAGCAATTTGAAGCACAGGAATTTGGTTCCCCTTAGAGGGTGTTGTGTGACTGGCGAAGATGGTGGGAATCATGAAGAGAGAGAAAGCCAGAGGTACCTTGTTTACGACTACATGTCGAATGGGAATGTAGATGACCATTTATTTTGTTCTAAGAATGAAACTCGAATTGGGAAGCAACCATTGACATGGCCTCAGAGGAAGAGCATAATTTTGGATGTGGCAAAGGGGCTAGCTTATCTTCACTATGGGGTGAAACCTGCCATATATCATAGAGATATCAAGGGCCCAAATATACTTTTGGATGCGGATATGAGGGCTAGGGTTGCAGATTTTGGGTTGGCAAAGCAAAGTAGAGAAGGGCAGTCTCATCTCACCACTAGAGTGGCTGGTACACACGGATACTTAGCCCCAGAATATGCGCTTTACGGTCAGTTGACTGAAAAGAGCGACGTTTATAGC
>1748 gi|357506483|ref|XP_003623530.1| Pentatricopeptide repeat-containing protein [Medicago truncatula]
GAGGGTATTAGGGTTGTGCCCCAGATTTTGTTGAAGAGTCAGTTGATGAATATAAGGCTGGAAGAGTCTTGCTTTTGTGTATTGATAGAGGGTCTTTGTAGGATTAGGAAGGTTAATAACGCGATTGATGGAAGACTGTGTTCTTTGATAATTGCTACTCTGTGCGAGGATGAAAATAATTTGTCTTGGTCTATTGTTGAGGTCATGGGTTTCTGGGATGATATGAGGAGATTAGGGTTTTCCCCTGGGAGGGTGGATTGGTGCAATGTGATAAGGTTTTTTGTGAAGAAAGGGAAGGGTATGGATGCTTTGGATGTGCTGAAGCAAATGAAAGCGGGTGGGATTAAGCCGAATGTAGTGGCTTATACTTTGGTTCTAGACGGGGTTATTGCAGAGGGGAAGTTCGAAAAGGCAGACCGACTGTTTGATGAAATGCTTGTGTTGGGATTGGTTCCGAATATTCGTACTTACAATGTTTACATAAATGGGCTGTGTAAACAGAACAAGGAGGAGGAGGGAGTTGTTATGCTTGCTTGTATGGAAGAGTTGGGGTGCAATCCTAATGTTGTCACTTATAATGTGCTATTGAAGGGTCTTTGTAAGGCTGGGAAATTGAGTAGGGCGAGGGAAATTGTTAAAGAGATGATGGTGAAGGGC
>1751 gi|225461918|ref|XP_002265698.1| PREDICTED: inactive beta-amylase 4, chloroplastic [Vitis vinifera]
GATAGCTTCCTTTCAGATTATGGCCGTTTTTTCCTTGAATGGTACAGTAGTAAGCTGATCCGTCACGCAGATGTCATTCTTGCTAAGGCAGCAAGCATATTGGAGAAATATCAGGAAAATGAGCAGAATACTTTATTATTAGTGGCTAAAATTGGAATTATTTATTGGTGGTACCAGACAGTGTCACACCCTGCTGAACTGACCGCTGGTTACGATGGTTATGATCCTTTGGCATCTGTCTTGTCTCGTCATGGAGCTGCTTTGCAAATTTCCTGCTTTGAAATTAGGGACAATGAGACCCCAGAAACCTACCTTTGCAGTCCAGAAAGACTACTCAGGACTGTGTCGAAGAAAAAGATAATCCATTTGACCGGAAGAAATTCTTACGAGAGATTTGACAAGGCTGGACTACAGCAGATACATACCAACTGTTACTATCCACAAGAAGAAGCT
>1757 gi|225445804|ref|XP_002274695.1| PREDICTED: hydroxycinnamoyl-Coenzyme A shikimate/quinate hydroxycinnamoyltransferase-like [Vitis vinifera]
AGGTATGAGGCTGTGACTGCACACATGTGGAGGTGTTCATCCAAGGCAAGGTTGCACGAAATCGAGCAACTAACAAGTGTGCGGGTTGGCGTGGATTTTCACAGCCGGATGGTACCGCCATTGCCAAAGCACTATTTCGGGAATGCAGTCTTACCGATGAGAGCAACAACCACCTCAGGAGAGCTGTTGTCAAAGCCGTTAGGATATGGCTGTAGCAAGATAAGGGAAGCCATAGAGAAGGTAACAGACGAATACATAAGGTCATCGCTAGCTTACATGAAAAGAGAAAAGGATTTGTCCAAGTTCAGGTTTTCTCATGTCGTGGGATCTACCCAAGGAGCTTTCCTTGGCAACCCGAACATTGTAATCACTAGCTGGATCAGGTTGCCTTTGTGTGGTGTTGATTTTGGATGGGGAAAGGAAATTTACATAGCACCCGGAGCGATTGCGTTTGACGGGAAGTCGTACATATTTCCCAGCCGTGATGAAGATGGTTCTTTCGACGTCCCATTCCGGTTGCAGGTTGAACATATGGAT
>1764 gi|359491921|ref|XP_002273353.2| PREDICTED: uncharacterized protein LOC100258188 [Vitis vinifera]
ATGGCTTATCAGCCGAACCCGGGAACTGGGTCAGGATTGCAATTCTTGAATAACCCATTTGGCGATACTACATACACCAAGGTATTTGTGGGTGGGTTGGCGTGGGAGACTCAGAGCGAAACGCTGCGCCGTCACTTTGAGCAGTATGGGGAGATACTTGAGGCTGTTGTCATCACCGACAAGCATACTGGGCGATCGAAAGGATATGGGTTTGTGACATTTCATGATCCTGAATCTGCCAAGAATGCTTGTTCAGACCCAAATCCAGTTATTGATGGAAGGAGAGCAAATTGTAATTTGGCTTCACTTGGGCGGCCTCAGGCATTGTTGCCTTATGGACGTCTACGTCCGGCAATGCCCTATTTTGGTATACCCCAGATGCCTAGGAGTGCTTACGTTGGCAGCCCCCGTTTCCACCAACCAGTGCCTTTCAGCTATCAGCCTGGGGTTGCATATCCTCCATATGGGTACACAACCTACGGACCTGAATATGTTTACCCACAGATGTATGGAAACATCGCTCCGTATGGCCAAATGGGTCAATCTCTCACCGGAAACCAAGGGTATGCAACAACGGTTCAGGGCTATGTGACTCCAGGTCGGCATGTTCTGCAATATGGGGGACCACGTGTCAGTGGAGTATCATCAGACACTATTCCGACAATTCAAGCACCGTACCATACTGGAATGCCTGCACCAGCTCCAGGACAAGCACGCATTATATTTCCTGCTCAGTTCACACAGAGCAGTGGTTCTGATCAATCAGGAGGT
>1766 gi|356552166|ref|XP_003544440.1| PREDICTED: nucleobase-ascorbate transporter 3-like [Glycine max]
CCCGCACCCATGCACCAGCCACTTGGTGGCGCTAAAGGCCCTCTTTACGGTCCATCCGAGCAACTCCTTCAGCTCCACTACTGCATCCACTCTAACCCTTCTTGGCCAAGAGCAGTTTTATTGGCTTTCCAACACTATATTGTGATGCTTGGCACCACAGTTATGATCGCCACTGATCTTGTTCCTCGCATGGGTGGGACTCCTGGTGATAAAGCCCGAGTGATTCAAGCTTTGTTGTTTACATCGGGAATAAATACTCTTTTTCAAACATGGATTGGGACAAGGCTTCCTACGGTGATGGGCCCTTCATTTTCTTTTGTCCTCCCCGTGTTGTCGATTATCAAAGATTACTTCGATAACAACAACTTCACTTCAGAGCACGAGAGGTTCCTTCACACAATTAGAACTATTCAAGGATCATTGATAGTCTCTTCTATAGTCAATATCCTGATTGGATACTTAAAGGTTTGGGGGAAGTTTACAAGGCTCTTCAGTCCTATTGTCATTGTACCAGTGGTATGTGTTGTGGGTCTTGGTCGGTTTGCAATGGGCTTCCCGCAGCTTGCCAATTGTGTGGAGATTGGTCTGCCGATGCTTATATTACTTGTGGCCTGCCAGTATTTGAAGCGCGTTAATCATGTTGCTCATGCGGTACTCGAGAAGTTTGCTTTGCTTATCTGCATTGGGTTAGTTTGGGCATATGCTGCCGTTCTCACTGTAGCTGGTTCTTACAACAATGCCAAAGCTGATACTCAGCAGAATTGTCGCGTAGACCGTTCGTATCTTTTGGAATCTGCTCCATGGATCAAAGTCCCGTATCCTTTCCAGTGGGGTACTCCAATATTCAGAGCAAGTCATGTCTTTGGGATGTTTGGTGCTGCACTGGTTTCATCCGCAGAGTCCACGGGAACGTTCTATGCTGCAGCACGGCTTTCAGGTGCTACATTTCCTCCAATTCATGTGATTAACAGAAGCATTGGTCTACAGGGTATTTTGGGGTTATTTGGTGCTGTAGTTGGTACCACTGCTTCAGTTGAAAATGTTGGCCTTCTCGGACTGACTCACGTTGGGAGCAGAAGAGTGGTGCAGATATCAACGGCTTTCATGATCTTTTTTTCCATATTCGGAAAATTTGGAGCCTTTTTTGCAATGATACCTTTGCCAATATTTGCTGCCATGTACTGTGTCCTATGGGGCATTGTTGCTGGTGCTGGGATTTCGTTCATTCAATTTGCAAACACCAATTCCTTGCGGAACATTTACGTTTTGGGCATTTCTCTGTTCCTTGGAATATCAATACCGCAATATTTTACCACGCACACTGATGGCTCCGGACATGGACCTCTTAGAACGAGTGGTGGATGGTTCAACGACATAGTGAACACGTTATTCTCCTCGCCTCCTGCCGTGGCGATGTTTGTCGGAACGCTGCTGGATAACACTCTCGACGCACACAAGAACCGTAATGAGAGGGGGATTCCATGGTGGACTCCATTCCAGAACAGGAAGGGAGATAGCAGAAATGAAGAATTCTACAGTTACCCTGTTAGAATGCATGAGTGGATCCCTAGTAGGTTTCTT
>1805 gi|225435251|ref|XP_002284945.1| PREDICTED: E3 SUMO-protein ligase SIZ1-like [Vitis vinifera]
GATTTGCAGCATAGTTCTATTAACTGTCCGCCATCAATGAATGGCTATGCAGGGACTACTATGAGATCTGCTGCTTTTGTCCCAGAGTCTTCTAGTGGTCGTTCCAATGCTGATGTAAATGATTGTTTGGTTGATAATCCTTTGGCATTTGGTGATGATCCCTCTCTTCAGATATTTCTTCCTACAAGGCCTTCTGATGCATCTATGCAGCCTAATTTGAGGGATCAACCTGACGTGTCAAACTGCACCCGCACTGACGATTGGATATCTCTGAGACTTGGGGGTGGTGCAATTAGTGGTCATGGTGAAACTGGGGCTGCTAATGGAATAAATTCTCAGTGCGTGCAAGCCAAGGAAGGGGCAAAGAATCCATTAGCAGAAACTGCTTCTTTGCTTATTAGTACGAATGACAACAGATCTGGTAAGAGAAGTAGGGAAATATATGATAGCGTCCCTTTCTCATTTCCTCGCCAAAAACGCTCTGTAAGACCGCGTATCCTTTCTATTGACTCAGACACCGAC
>1809 gi|225432316|ref|XP_002273887.1| PREDICTED: putative glycosyltransferase 2 [Vitis vinifera]
GCTAAGCTCCCGTTGATCCGGAAGCTCTTGTTGTCTCACCCGGAGGTCGAGTTTTTGTGGTGGATGGATAGTGACGCCATGTTCACCGATATGGCATTTGAGGTCCCGTGGCAGAGGTACAAGGATCACAATTTCGTGTTGCACGGGTGGAATGAGATGGTTTACGATCAGAAGAATTGGATCGGGTTGAACACGGGTAGCTTCTTGCTGAGGAATTGTCAGTGGTCTTTGGACATTCTTGATGTTTGGGCTCCGATGGGTCCCAAAGGGAAAGTTAGAGAAGAGGCTGGAAAGTTACTCACTAAGGAACTTAAAGATAGGCCGGTTTTTGAAGCTGATGATCAGTCTGCTATGGTTTATATACTCGCAACCCAGAGGGAAATGTGGGGGAAGAAGGTTTATCTTGAGAGTTCTTATTATTTGCATGGTTATTGGGGTATTTTGGTCGATAGGTATGAAGAGATGATTGAGACTTACCATCCGGGTCTTGGGGATCATAGGTGGCCGCTTGTGACTCACTTTGTTGGGTGCAAGCCGTGCGAGAAATTTGGGGATTTTCCGATGGAAAGGTGTTTTAAGCAGATGGATCGCGCTTTCAACTTCGGAGACAATCAAATCTTGCAACAGTACGGGTTTACGCACAAGACGCTTGCGAGTAGGAAGGTGAAGAGAACTAGAAACAAGACGAGCAACCCTCTTCAGGTTAAGGATGAGCTTGGTTTGCTTCACCCTGCATTTAAAGTTCTTAATATATCGTCTTCT
>1832 gi|255557615|ref|XP_002519837.1| leucine-rich repeat-containing protein, putative [Ricinus communis]
CCATCACCAGCCTACCTACAAGCAGTGGAAGAAATCACTCGAGCCTACAAATCCCTTCCCCCGAGACCCACGATCGAAGAGGTCGAAGCAGCCACATCCGTACTCCACACCATTAACGCTTCGCAGGACACAAAACTGGAAGAGATCTCGAGGCAGCCGGGCCCACATGACGTCCCGCCGGAGCTCTTCTCCCTGCTGCAACAGGTGAGGAAAACCCAGGTCCTGTTCCACGCCCACGAGCAGAGGAAAGAGGCCGTCCACCTGGTCGAGACCGACGAGATGTTCCGGGCATTCGATGAGCTCATTCAGAGGGCTTCGGAGCTGGTTTTGGGGGTGAAAGACCAGGTGGAGGAAAGGGTTTTAGCTTTTGAAAATGAAGAAATGAACTATTCCTTGGGGGACCCAGTTGGGGAAATAATTGCAAGCGGAATTGAGATGAAGAGTATTGATGGTGGAAAAGGGAAGGTGGTTGATGGTGGTGGGTTTAAGGGTTTGGTGGTTAGTTCTTCGTTTAATGGGAGGCTTGGTGGTGGTGATTTGAAGGGTTTGGTGGGGAGTTCTTCCACAAACAAGCCAACTAGTTTCATTACAGGTGGAGGGGACACTGAGAAGTTGAGTCTCATGAAAGTTGCAGCCATAATCGAAAACTCTGCAAAAAATGGAGAACGGGTTCTTGATCTTCAAGGCAAGTTGATGGAAAAGATAGAATGGCTTCCTGTGTCACTTGGGAAATTATCGAATGTATACGAACTAAACCTATCTCAAAACCGCATCATGGCTCTTCCCGCCACCATTGGCAGCCTCTTAGCCTTAACAAAGCTCGACGTTCACTCAAACCAGTTAATAAACCTTCCCGAATCATTCGGTGAACTAGTTAACATGTTGAAATCACTCCCTCCTTCTTTTGGGAACTTGAACAACCTCAGTAATCTTGATTTGAGTTCAAATCTTTTTACCCATTTACCAGACTTGATTGGAAAGCTAATCTCATTAAAGAAACTGCTAGAAGAACTTCCTTTCTCAATCGGATCATGCTCGTCAATTGTGGAGCTGAGATTAGATTTCAATCAACTTAAAGCGCTTCCGGAAGCGATTGGAAAGCTCGAGGGCTTGGAGATTCTTAACAAAGTCAAACGATTCCCAACAACGATCGGAAATCTTTCGAAGTTGAGGGAAGTCGATATTAGCTTCAATGAACTGGAGTCCATCCCTGAAAGCCTTTGTGACATGGTGAGTATTGTGAAGTTGAACGTTGGGCATAACTTTGCGGACCTCAGAGCATTGCCGAAATCGATAGGAAACCTTGAAATGCTCGAAGAGTTGGACATTAGCGATGATCAGATAAGAGTGCTTCCGGAATCTTTCAGGTTTCTTTCCAAATTGAGAGTTTTTCGTGCAGATGAAACTCCCTTGGAAGTGCCA
>1833 gi|225463309|ref|XP_002267526.1| PREDICTED: UDP-glycosyltransferase 75C1 [Vitis vinifera]
TGGGTAAGCGAAGTTACACATGCCCTTCACGTGCCATCCACTTTTCTTTGGAGTCAACCAGCGGCCATCTTAGATTACTATTCCTTCTGTGGTTATGGAGATGTCATTGGGAACAATATCAATGACCCCTCATGGTCAATTGAATTACCGGGATTGCCACGGCTCACTAGCCCCCTTCCCTCTTTCTTATGTGCTCCAAACGCACATCATAAATTTGCGCTTCCGTTGTTTAAAGAGCATATATATACTCAGGATGAAGAAAAAAATCTGAAAATGCTCATGAACTCTTCCGACGCATTGGAATCCGCGGCACGAGGC
>1837 gi|255562882|ref|XP_002522446.1| 50S ribosomal protein L18, chloroplast precursor, putative [Ricinus communis]
ATGGTCCTCGGGAATTTTACTGGGCAACAATTCAAGACTTGTGATTTGTTTGGCACCTGCTTACATCCTTCTAATTTCCTTCCAATGCAGAGCAGAAGAGTTTGTATGATGCCGTTTGTGATTGAAGCGAGGGCAAATACCCGGACGGAAAGTGCAAAAATTCGAAACAGGAGAATACGGAAAAAGTTCAATGGCACGCCCACAAAACCGCGACTTTCAGTCTTCTGTTCGGACAAACAATTGTATGCTGTACTGGTGGATGACCAGAACAAGAAGTGCCTATTCTATGCAAGCACTTTACAAAAATCCATTCGCGAGAATCCCCCATGCAGCAAAATCGAAGCTGCTGAACGTGTTGGTAACGAGCTTGTCAAGACTTGCGTTGAGCTCAATATTAATGAGATTTCACAGTATGATTGCAATGGTTTTGCTCGTGGAGAAAGGATGCAAGCCTTTGAGACTGCAATTGCTCAACATGGGTTCTTG
>1840 gi|224105407|ref|XP_002313800.1| chromatin remodeling complex subunit [Populus trichocarpa]
GTATTTCCAGAGTCATCTCTCGCTGAAGAATTAGCCAAGACGGAGGAGGGCCCCTCTGTTGAATATCATTGCAATTCTTGCTCAGCTGATTGTTCCCGTAAGCGCTACCACTGCCAGAAGCAGGCTGATTTTGATTTATGTAGTGAATGCTTCACTAATGGGAAGTTTGACTCTGATATGTCTCCAACTGATTTTATTCTCATGGAGCCTGCTGAGGCTGCTGGTGTAAGCGGCGGGAAGTGGACAGATCAGGAAACCCTCCTCCTCCTTGAAGCATTGGAGCTTTATAAAGAGAACTGGAATGAGATTGCAGAGCATGTCGCAACAAAAACTAAAACTCAATGTATTTTGCATTTTGTACAAATGCCAATTGAGGAGACTTTTATGGACTGTGATGAGGAAATTGATGCTAGTGTTAAAGAAAATGCAGATCCAGCGACACAAAATAATGATTCTTCTGCTCCTAAAGATCCAGCTGAAACAACAGAGAGTACAAGTATTGCAGATGAAAATAAGCCTGATTCTTCCCCAACGGAAATTTTGAAGCTGGAAGATCCCAGTGAAGTGAGAGTTGGTCAGGAAACTAATGAGAACTGTGCCCTAAAGGCACTCAAGGAAGCATTTGAAGCTGTGGGCTCTTTTCCTGCACCCGGGGACCAGTTTTCTTTTGCTGAAGCAGGAAACCCTGTCATGGCATTGGGCCCCAATGTGGCTGCTTCCTTGGTCAGAAGTTCTTTAAAGTCTATTTCTGGCAACTCTTCCAGCACACAGCTTGCTGCGAGGCATTGTTTTCTTCTCCATGATCCTCCACCAGATGACAAGAAAAAATCAGCTGATTCTGAGAGATCTGGTGCTGAAACGGTTGGACAGGATGCTCTGAATGATGGGAAGGAAAATCTGGAAAATAAAAAAGAGAAGTCTAAATTGATATTGGACGGCGGCGATTTACCAAGCGATCACGATGATGAAAAGGACAAAGATTCCAGCAGAAAAGAGGAGCTGTCAATTTCTCCTAATGGTGGATTCATTGAAAAGTCTCATGCAAAAGACCTAGTGACAGCAGGTGCAAAAGAATCAGATGATTTAACACCCAAACCAGAGATTTGTCGGGGTTCTGTGAAAGTGCCAGCTGATAGCTCAAAAGTGATAACTAATGAGGATGGAGGACTAGTTTGTCCAAATGAATCGGATAACCCAGATTTGCCAAAGGATGTGACAGCAAGATCTGCAAAAGAATCGGATGACTTGACAAGCAAAGAAGACATTCCTTCAAGTTCTGATGGAGCTTTAGAGGGAAGGCCCTCTAATTGTACAGAGGCTTCAAAGGATGTAGTTGCTGCTCCTGATGCTCTTCCCTCAGAAAAGGAGGAGTCTAAGGAGCTGATCACGTCAAATTCCATTACAGAAAATGGAAAAAAAACAGGTGAAGAAGGGGTGAAAGACTTTAAAAATGAGAATGAAGAACCTTTGGAGTCCAAAGACTACCACAACATTGATAAGGTGAAGTGTGCTGCTAGTACAGCAATCTCTGCTGCAGCAGTGAAAGCAAAGCTTCTTGCGGACCAGGAGGAAGACCAAATTCGACAGCTTGCTTCAATGTTGATAGACAAACAGTTACACAAGTTGGAAACCAAATTAGCTTTCTTCAGCGATATGGAAAGTGTGGTTATGCGAGTTAGGGAGCAAATGGAGAGATCAAAGCAGCGGCTTTACCAAGAGCGAGCACATATCATTGCATCTCGTATGGGCATGCCGGCTCCATCTTCTAGGCCTATGCAACAATCAATACCTATCAACAGAGTTGCAATGGGTTTTGCAAACTCACCAGCAAAGCCCCCCATGGGTATGAGCATGACCACTCAAAGGCCACCGATTTCGAGGTCTATGATGATGTCATCTCCTTCTGCTCCGAACACATTTGTACCTGCTACATCAGCTGGAAATCCAGTTCGGCCTACCAACCAGGACAAAATTTCT
>1861 gi|224077606|ref|XP_002335793.1| predicted protein [Populus trichocarpa]
AAGAACCTCTACATCATATCGGTGAAGGGGATCAAGGGGAGGCTGAACCGGTTGCCGTCGGCCTGCGTCGGTGACATGGTCATGGCCACCGTCAAGAAAGGCAAGCCCGATCTCAGGAAGAAGGTCATGCCAGCGGTCATCGTCCGCCAGCGCAAGCCCTGGCGCCGAAAAGACGGCGTCTTCATGTACTTCGAAGATAATGCTGGTGTTATTGTGAATCCTAAAGGAGAAATGAAAGGATCTGCAATAACAGGACCAATTGGAAAGGAGTGTGCCGATTTGTGGCCGAGGATTGCTAGTGCTGCAAATGCTATTGTT
>1869 gi|255549024|ref|XP_002515568.1| heat shock protein binding protein, putative [Ricinus communis]
ATTGCACATGTTTCTGTTTCTTCTGAATTACAAGCAGCCTTTTTAAAGGCTGGTGTGTTGTGGTACCTTTTGCCATTGTTGCTTCAATTTGATTCGACTGCTGAGGAATCTGATGTAACAGAGGCACATGGTGTTGGTGCTAGTGTTCAAGTTGCCAAAAATGTGCACGCTATACGAGCTTTTCAGGCATTGTCAAGGATAAGTGGTTGGGGTAGAGATGAGAGTTCAACACCTTATAATCAGGCTGCAGCTGATGCCCTCAGAGCTCTGCTAACTCCTAAACTTGCCAGTATGCTTAGAGATTCGGTACCAAAAGAGTTATTGTCAAAATTGAACACCAATTTGGAGTCACCAGAGATCATTTGGAACTCTTCAACGAGAGCACAGTTGTTAAAGTTTGTGGACCAGCAGCGTGCAAGTCAAGGTCCAGATGGTTCATATGACCTGAAAGAGACACATGCCTTTGTGTACGAAGCACTATCAAAAGAACTATTTGTTGGCAATGTGTATTTGAGGGTCTATAATGATCAGCCAGATTTTGAGATTGAACCAGAAACCTTCTGCTTTGCTCTTGTTGATTTTATCTCAAGTCTAGTGCGCAGTACGAAAGCTACAGATCCGGATGTTGAGACGATTGGTTCAGACACAGAGGCAACTGAATTTCATACCAATGTTTCCAATGGATCCACAAATGGACAACATTTTGCTGATGATTCTAATTCTACTGCAGTCTCTGATGAAAAAGTTAATGGGAAGGAGGATTTTAAAGTTGTTAAGAAACTTCAATATGGATTGACTTCTCTTCAGAATTTACTGACAAGCGACCCCAAATTGGCATCTGTATTTTTGGCATCTGTATTTTCTGCTAAAGAGAAGCTATTACCTCTTTTCGAATGCTTTTCTGTTCCTGTTGCTTCAGAAAGCAACATTCCTCAACTTACTTTGACTGTATTGTCGCTCTTGACC
>1886 gi|225461774|ref|XP_002285602.1| PREDICTED: TOM1-like protein 2 [Vitis vinifera]
ATGAGTGACAATTTGATGGAGAAACTTAGCGCTTTGGGTGAGCGCTTGAAGATTGGTGGAGCTGAGGTTGGTCGCAAGATGAGTGCTGGGATGACCTCAATGAGTTTCAAGGTGAAGGAGCTAGTCCAAGGCCCGAATCAGGTTGATAAGGTTGTTGAGGACGCAACGGCTGAAACGCTGGACGAGCCTGATTGGGCCACTAACCTTGAACTCTGTGACATGGTGAATCACGACAGGATCAACAGCGTTGATTTGATCCGTGGAATAAAGAAAAGGATCATGTTGAAGAGCCCTAGGGTTCAGTACTTGGCTATGGTGTTACTTGAAACTCTAGTTAAGAATTGCGAGAAGGCATTCTCGGAGGTTGCGGCAGAGCGGGTGTTGGATGAGATGGTGAAGTTGATTGATGACCCCCAGACTGTTGTTAACAACAGGAACAAGGCTCTGACACTGATTGAAGCCTGGGGGGAGTCTTCTGATGAGCTGCGGTATTTGCCTGTTTATGAAGAGACATACAAGAGTTTGAAATCAAGGGGCATACGGTTCCCTGGCCGTGATAATGAGAGTTTGGCTCCTATATTTACTCCTCCTCGTTCAGTCTCGGCTTCAGAATCCAGTCCTAATCTTGCTCAACAACTTGACCGTGAGATTCCTGCACAAACCTTTTCAGCTGAACAAACAAAGGAAGCATTTGATGTGGCTCGAAACAGTATTGAGCTTCTAACATCAGTTTTGTCCTCTTCGCCCCAACAAGATGCTCTAGAGGATGACTTGACAACCACACTTGTACATCAGTGTCATCGGTCCCAGTATACTGTCCAGAGAATCATTGAGACTTCTGGAGATGATGAGGCCGTGCTCTTCGAGGCCTTGAACATCAATGATGAAATCCAGAAAGTCCTTTCGAAATACGAGGATTTGAAGAAACCTTCTGCAGTTCCAAGGGAACCAGAACCTGCAATGATACCGGTAGCTGTTGAGCCTGAAGATTCACCCAGTGTGGCAAAAGAAGATGGTCTAATCAGAAAATCATCAAGCTCTCGAGCTGGTGGAGCCCAGGTAGGAAACAAGGATGACATGATGGATGATTTTGATGAGATGGTTTTTGGCAAAAAAACTGGCGGTACATCTGAA
>1887 gi|225454781|ref|XP_002275091.1| PREDICTED: TOM1-like protein 2 [Vitis vinifera]
ATGAGTGACAATTTGATGGAGAAACTTAGCGCTTTGGGTGAGCGCTTGAAGATTGGTGGAGCTGAGGTTGGTCGCAAGATGAGTGCTGGGATGACCTCAATGAGTTTCAAGGTGAAGGAGCTAGTCCAAGGCCCGAATCAGGTTGATAAGGTTGTTGAGGACGCAACGGCTGAAACGCTGGACGAGCCTGATTGGGCCACTAACCTTGAACTCTGTGACATGGTGAATCACGACAGGATCAACAGCGTTGATTTGATCCGTGGAATAAAGAAAAGGATCATGTTGAAGAGCCCTAGGGTTCAGTACTTGGCTATGGTGTTACTTGAAACTCTAGTTAAGAATTGCGAGAAGGCATTCTCGGAGGTTGCGGCAGAGCGGGTGTTGGATGAGATGGTGAAGTTGATTGATGACCCCCAGACTGTTGTTAACAACAGGAACAAGGCTCTGACACTGATTGAAGCCTGGGGGGAGTCTTCTGATGAGCTGCGGTATTTGCCTGTTTATGAAGAGACATACAAGAGTTTGAAATCAAGGGGCATACGGTTCCCTGGCCGTGATAATGAGAGTTTGGCTCCTATATTTACTCCTCCTCGTTCAGTCTCGGCTTCAGAATCCAGTCCTAATCTTGCTCAACAACTTGACCGTGAGATTCCTGCACAAACCTTTTCAGCTGAACAAACAAAGGAAGCATTTGATGTGGCTCGAAACAGTATTGAGCTTCTAACATCAGTTTTGTCCTCTTCGCCCCAACAAGATGCTCTAGAGGATGACTTGACAACCACACTTGTACATCAGTGTCATCGGTCGCAGTATACTGTCCAGAGAATCATTGAGACTGCAGGGGACAACGAAGCCTTACTTTTTGAAGCCTTGAACGTGAACGATGAAATCCAGAAAGTCATCTCGAGGTATGAAGATTTGAAGAAACCTTCTGTCGTTCATCGGGAGCCCGAGCCTGCTATGATTCCTGTAGCCGTGGAGCCCGATGATTCGCCCCATTTTGGGAAAGAAGATGCCCTCATCAGAAAATCAGCAATGTCTCGGGCTGCTGGGCCTGCAGGGCAAAACGATGAGATGATGGACGATCTCGATGAGATGATTTTTGGCACGAAATCCGGCGGCACATCTGAATCGGGGCAGGACACCTCAAAGAAGCCGCAACCCACTAAAGATGACCTGATCTCATTT
>1894 gi|225461671|ref|XP_002285451.1| PREDICTED: uroporphyrinogen decarboxylase 1, chloroplastic-like [Vitis vinifera]
ATGAGTTCCTCTGCTTCTACCAGTGTGAGTTGCACACTCGGCTGGAAATCGTCGAGCTTGTTCGTTCAACTAGGGCTTCTCTCTCGGTGCCAAAATGGAGTCTTGGCTTTCCCTCCCAGCAGAAAATTGCCTTGTAACAAGTTCCCTCGGGTTTGCTGCTCCTCATCCTCTTCTGATCCACTTCTGTTACAAGCTGCAAGAGGAGATCCTGTAAGCCGCCCTCCAGCATGGATGATGCGTCAGGCAGGAAGGTATATGGCTGTTTACAGAAAGCTTGCAAAGAAACACCCCTCCTTCAGAGAGAGGTCAGAGACAATTGATCTCATTGTGGAAATTTCTTTGCAGCCCTGGGAAGCTTTCCATCCTGATGGGGTTATTATTTTCTCTGACATACTTACCCCTTTACCTGCATTTGGTGTCCCATTTGACATTGAAGAGGTGAGGGGTCCTGTTATTCAGTCTCCACTCCGTTCTGAGGAGTGCTTGAAAGCATTGCATCCGATTGACTTGGATAAACTTCATTTCGTGGGAGAATCCCTCAAGATTTTGCACCGGGAGGTCGGGGGGCAAGCTGCAATTCTTGGTTTTGTGGGAGCACCATGGACAATTGCTACATATATTGTAGAAGGGGGTACAACTCGCACGTATACCACTATAAAAAGTATGTGTCATACAGCACCACATGTACTGAGGGCTCTTCTTTCTCATTTAACGAAGGCAATAGCGGAGTACATTGTTTTCCAAGTGAATTCTGGGGCTGATTGTGTACAAATATTTGACTCCTGGGGAGGGCAACTACCGCCGAATATGTGGGAGCAGTGGTCAAAGCCCTATATTCAAGAGATTGTGAGTCTAGTAAGGAAAAAGTGCCCTGGAACACCACTTGTCCTGTACATTAATGGGAATGGTGGCCTTCTGGAGCGGATGAAGGGAACTGGAGTTGATGTGATTGGATTGGATTGGACGGTGGATATGGCAGATGGAAGGAAGCGTTTGGGTAGTGGAATTAGCGTACAAGGAAATGTGGACCCTGCTTATTTATTCTCACCTCTTCCTGCATTGACTGATGAAATTCAAAGGGTTGTCAAGTGTGCAGGCCCAAGGGGTCACATTCTCAATCTTGGCCACGGTGTTCTTGTCGGGACGCCTGAAGAAGCTGTTGCTCATTTCTTTGATGTTGCAAGAAGCATCAAGTTTGACACGATTGCTGAAGATCATTTAAGGGAGGAACGTAAATTGGTGGTT
>1900 gi|225454304|ref|XP_002275513.1| PREDICTED: proline iminopeptidase-like [Vitis vinifera]
TTCGCCGCTTTTCGGAGCTCCGCCGCCACGCCGGCCGCCATGGACGGAACCAAGTCTAGCGCCGTCGCTTCATGTCCGGAACACGTCGTCGGGAAGTGGTTCTCCGTGCCGGAGCTCCGGCTTCGCGACCATTACTTCACAGTCCCCCTCGACTACTCCCTCGATAACCAGACTTGCCCTAAGATCTCGGTTTTCGCTCGCGAGATCGTATCAGTTGGCAAAGAAGAACAATCACAACCATATCTATTATACTTGCAAGGTGGGCCAGGTTTTGAGTGCCCTAGACCCACTGAAGCTAGTGGATGGATAGGCAAAGCATGCCAAGACTATCGTGTAATACTGATGGATCAGAGAGGAACAGGCCTATCAACTCCTTTAACTACATCATCCATGAAGTCTGGTGAAGATTTGGCAGACTACTTAAAACATTTTCGAGCTGACAATATAGTAAAGGATGCAGAATTCATTCGAACACGTCTTGTGCCTGATGCTGGAACTTGGACTGTTTTGGGG
>1902 gi|359484557|ref|XP_002280650.2| PREDICTED: protein phosphatase 2C and cyclic nucleotide-binding/kinase domain-containing protein [Vitis vinifera]
GATGCAGTTGAGGCGTGTCATGCTGCATTCTTGGCAACAAATTCCCAGTTGCATGCTGATAGTTTAGATGATAGCATGAGTGGGACCACTGCAATTACCATATTAGTTCGTGGTAGGACACTCTGCATAGCTAATTCTGGTGATTCTAGGGCTGTAATAGCTGAGAGAAAAGGGAATGGTATTGTAGCTATTGACTTATCGATAGATCAGACTCCATTTCGGGCAGATGAACTTGAACGGGTTAAGCTTTGCGGAGCAAGAGTTTTGACTTTGGACCAGATTGAAGGGCTGAAGAACCCAGATGTGCAGTGTTGGGGCACTGAAGAGGCTGATGATGGTGATCCTCCTAGACTTTGGGTGGAAAATGGGATGTACCCTTTTACAAGAAGTTTAGGTGATTCTATTGCTGAGTCGATTGGGGTTGTTGCAAACCCTGAAATTGTTGTTTTGGAGCTTACACAAGATCATCCTTTCTTTGTAATTGCCAGC
>1903 gi|225470902|ref|XP_002263478.1| PREDICTED: probable sugar phosphate/phosphate translocator At3g14410 [Vitis vinifera]
ATGAAAGTTGAAGATGGGATGACTGCAGAAATATATGCTACATCAGTCATTCCAATTGGTGCAATGTTTGCAATGACTCTATGGCTGGGAAACACTGCTTATCTCTATATATCTGTTTCATTTGCTCAAATGTTGAAAGCAATCATGCCGGTGGCTGTTTTTATTCTTGGAGTTGCTGCTGGACTTGAAGTAATGAGCTGTAGAATGCTTCTTATAATGTCACTAATAAGTTTTGGTGTTCTAGTGGCTTCGTATGGGGAAATTAATATTAACTGGATTGGCGTGGTTTACCAAATGGGAGGTGTTGTTGGGGAAGCTTTGAGGCTTATATTCATGGAGATTCTGGTTAAAAGAAAGGGTATCAAACTAAACCCCATATCCGTCATGTACTACGTCAGTCCATGCAGTGCTCTTTGCTTGTTCATTCCGTGGATTTTCCTGGAGAAACCAAAGATGGATGCCCTGGGGACATGGAACTTTCAACCTCTCATCCTAACACTCAACTCTCTATGTACTTTTGCCCTCAATCTATCAGTTTTCCTTGTGATTTCACATACAAGTGCTTTAACAATTCGCGTTGCTGGAGTTGTAAAGGATTGGGTGGTTGTCTTACTATCAGCACTTCTCTTTGCCGATACAAAGCTGACGATTATAAATCTGTTTGGTTATGGCATTGCCATTGCAGGTGTAGCTGCGTATAACAACCACAAGTTGAAAAAGGAAGCCACTCGAGGCATTTCCAACGAGTCTCAACAGGCCGAATCTATACCATTGACTTCATCATCAACTACTGAGAAA
>1905 gi|255579089|ref|XP_002530393.1| leucine-rich repeat containing protein, putative, partial [Ricinus communis]
AAGTTACCGAAATCAATTTCCAACTCAAACCATCTTAGATACCTCAACATGTCGTACTCTAACATAGTATATCTACCAGAATCCGTATGTGATCTCCAAAATCTGGAGACTTTGAAACTTATACAATGTCTTAAGCTTCAAAAGTTGCCCAAACCCATGAGGTATATGAGAAATCTCGTATACCTGGACATCAGGCGGTGCCATTCTCTTATTTCTATGCCTCCTAAATTAGGACAGCTTACTTCCCTACGAAGACTAAGCTTCTTCATTGTGGGCCATGATGAGGGTTACCGTATTGGCGAGCTGAAAGAATTAAATCTTGTGGGGGAGCTGGAAATAAAGAAACTTGATAATGTAAGAAGT
>1915 gi|356510163|ref|XP_003523809.1| PREDICTED: uncharacterized protein LOC100777442 [Glycine max]
ATGGACAAAAGCTGTCACTCATCAGGGGACTCAACTACCACCACTAATTCTACCAGCAGCAGCAACAACAACAACAACAATACAGATCAATACCTTAGACACCTCAACAAGATATCTCACAAGATCTCCAAGCCCACCACCACTAGACCCACTTTCGATCATCTCCCCCACCGGAATATTCCCCAACCACCACCACCTCCGCCGCCGCCGCACCACCTCCCCCCGCCGCCTCCTCCGCCGCAACAACAACAACAACAGCAGCAGCAGCAGCAGCACCAGCCTCCGGTTTACAACATCAAGAAGAGCGATTTCCGAGACGTCGTCCAAAAACTAACCGGCTCACCGGCCCACGAGCGGTTCACCACCCCTTCCCCGATCCAACCTCCCAAGCCCCCCAGTTCCCGCCTGCAGCGAATCCGCCCTCCCCCACTCGCGCAGCTTAGCCACCGCCCCCCTCCCTTGCTAAACAACGCCGTCCCTATCCTAAACCCTAACAACAACAACCAGAGACAGGCGCCGCCGCCGCTCTCGCCGCTGCCGCCGTTCCCGTCCGTCCACGCGGCGGCCGAGTCGCCGATCTCTGCCTACATGCGCTACCTCCAAACAACGACCCAGCAACAGCCACTCCATCCTCCGCCGCCGCAGCACGCGGCGTCGGCCTCCGCGGGCCAATCGGCCTTCCTGTTCCCGTCGTCGCCGGTGCCCTTCGGTTGCTTCCCATCGCCGCGGTCGCCGTACCCTCTGTTGTCCCCCAGCCTGCTGTTTTCGCCTTCGACGGCCGGTCAGTTAGGGTTTCAGCCGTTCCCTGTGTCGCCGAGGATGCCGGTGACAAGCCCTAGGTGGAAAGATCTG
>1922 gi|225433251|ref|XP_002282069.1| PREDICTED: uncharacterized protein LOC100247804 [Vitis vinifera]
TCTCTTGAAGCCTCACCTTCTTCATGTTGTCTTCGAAGTAGTGGTGATTGCTCTACGAGTATGGACGTTCTAGTCCCAGCGGGTTTTCATCTTACTGAGAGATGGAGATCCGGTGGGCTTTGCGACTGTGGTGGGTGGGACATCGGATGTCCTCTCACTGTACTTGACACTAGACGAAGCATAAAAGACGTTTCATCACCCCAAGTCGATACAAAAGGGGACAAGAAGTCACTTGATTTATTCATACAGGGTTCAATGCGAGGTGCACCTAATATTCACGAGGGTTTGTACTTTATTCATTTCCAGTCATCTCTATCAGCTTTACAGTCTTTCTCTATCGCTCTGGCTATTATTCACACACGTACTCCCGCTCTCCAACCCAAA
>1933 gi|255572389|ref|XP_002527133.1| ATP-dependent RNA helicase, putative [Ricinus communis]
GCACACGAAAGATCACTCAACACAGATGTCCTTTTCGGGATTCTCAAGAAAGTGGTTGCTCGGCGTCGTGATTTCAAGCTTATTGTGACATCTGCAACTCTAAATGCAGAGAAATTCTCACATTTTTTCGGAAGTGTACCAATTTTCCACATCCCTGGAAGAACATTCCCGGTAAATACTTTGTACAGTAAAACTCCGTGTGAAGACTATGTTGAAGCGGCGGTGAAGCAGGCCATGACTATCCATATCACCAGTCCAGCGGGCGACATACTTATATTCATGACCGGTCAAGATGAGATTGAGGCAACATGTTATGCACTCTCAGAGCGCATGGAAAACCTTGTGTCAACCACAAAGAAATCCGTTCCTAAACTCTTGATTCTCCCTATATACTCCCAGCTGCCAGCCGACTTGCAAGCAAAAATATTCCAGAAAGCTGAAGAAGGGGCCCGTAAATGCATCGTCGCTACCAATATCGCCGAGACATCTTTGACTGTCGATGGAATTTACTACGTGATCGATACTGGCTATGGTAAAATGAAGGTGTACGCTCTACAAGTGTTCCCAGTTAGCCGTGCCGCTGCTGACCAGCGGGCCGGAAGGGCAGGTAGAACAGGGCCCGGCACATGTTATCGTCTTTACACAGAAAGTGCGTACCAAGATGAAATGCTGCCCAGTCCGGTGCCTGAA
>1936 gi|225470342|ref|XP_002269338.1| PREDICTED: CBS domain-containing protein CBSX5 [Vitis vinifera]
CCCAACAGCTTACTGGAAGCAATTGATTACATCCTCGAAGGGGCACAAAATTTAATCGTCCCCATTGAGACAAGAACAACCACCTTCACGTCAAGGAAGAAAAACCTCACCAAACCTTCCTCTTTCGGGTACACCCTCCACAACGGCCGCGAATTCTGCTGGCTAACTCAAGAAGACGTGGTCCGCTTCCTCCTCAACTCCATTGGCATCTTCTCCCCGATCCCAGCTTTCACAATCGAATCGCTCAACGTAATCGAAACCAACATCATGTCTATCTACTATGATGACCCAGCCTCCTCAGCCTTGGACTCCATTTCTCTTTCCCTCACCGAGCAAAAGTCGATCGCAGTCGTTGACGAAGACAACAAATTGATTGGCGAAATATCGCCTTACACCCTTTGTTGTTGTGATGAAACTGCTGCGGCGGCAATTTCAACCCTCTCCGCCGGTGATCTAATGGCTTATCTTGATTATAGTGGCCCACCGGAGGACTTGGTTAACCTGGTGAAGGAAAGGTTGGAAGAGAAGAATTTGGGAGCAATCTTGGAATTAATGGAGGAACTTTCTTATTCATCATCATTGTCGTCTTCCTCTTCTGACGAGGAGTTTGGGTTGGGTAGGGGTGGTGGGTTGGGCCGGAATTTCCCGGCAAGGCGGTCGGAGACGATCATCTGCCGTCGGTGGAGTTCTTTGGTGGCGGTGATGATTCAGGCGCTTGCGCATCGCGTGAGTCATGTTTGGGTTGTGGAAGAGGACTATAGTATAGTTGGAATTGTGACATTTGCTGGGATTTTGAAAGTGTTTCGG
>1967 gi|225430398|ref|XP_002285385.1| PREDICTED: aspartate aminotransferase, chloroplastic [Vitis vinifera]
ATGGCTTCGACGATGCTTTCTCTCTCCTCGGCATCCGCCATAGCTTCATCTTCGCTTGCTCCGCAACATAATCGGCCGCTGGGCGGCTCTGATCATGCTGCTGTTTGGGGGAAGAACAAAAGCAACTCCTTCATGAAGACCAAGTCCCGTGGTCGGATTACTATGGCTATTGCTGTAAATGTTTCTTGTTTTGAGGGCATAACAATGGCCCCTCCTGATCCTATTCTTGGAGTCTCTGAAGCATTTAGAGCAGACACACATGAAATGAAGCTCAATCTGGGTGTTGGGGCCTATCGAACAGAAGAACTTCAACCATATGTTCTTAATGTTGTAAAGAAGGCAGAAAATCTTATGCTGGAAAGAGGCGAAAACAAAGAGTATCTTCCAATAGAAGGTTTGGCTGCATTTAACAAAGTTACTGCAGAATTACTATTTGGAGCAGATAATCCAGTGATTGAACAAAAAAGGGTTGCTACTGTTCAAGGTCTATCAGGAACTGGCTCTCTTCGACTTGGTGCTGCACTCATAGAACGATATTTTCCTGGGGCAAAAGTTATCATATCATCCCCAACTTGGGGTAACCACAAGAATATTTTCAATGATGCTAGAGTACCTTGGTCTGAATACCGCTACTATGATCCAAAAACAGTTGGTTTGGATTTTGATGGGATGATATCTGACATAAAGGCAGCCCCTGAAGGATCTTTTGTGTTGCTTCATGGCTGCGCTCACAACCCAACTGGCATTGATCCAACCCCTGAACAGTGGGCAACAATTGCTGATGTCATTGAAGAGAAAAACCATATTCCATTTTTTGATGTTGCATACCAGGGATTTGCAAGCGGAAGTCTTGATGAAGATGCATCATCTGTGAGGTTGTTTGCTGCACATGGTATGGAGCTTCTAGTTGCTCAGTCATACAGTAAAAATTTAGGTCTCTATGCTGAAAGGATTGGAGCAATCAATGTTCTCTGCTCATCAGCAGATGCTGCAACAAGAGTAAAGAGTCAACTGAAAAGGCTTGCTCGACCCATGTACTCGAATCCACCCGTACATGGAGCTAGGGTTGTTTCTAATATTGTGGGGAGTACAGCTCTTTTCAATGAATGGAAAAAGGAGATGGAAATGATGGCCGGGAGGATTAAAAGTGTGAGACAAAAGCTGTTTGATAGTCTCTCTGGAAAGGACAAGAGTGGGAAGGATTGGTCATTTATCCTCAAGCAGATTGGCATGTTTTCTTTCACTGGCCTGAACACAGCTCAGAGCGACAACATGACAAATAAGTGGCACGTATACATGACCAAAGACGGAAGGATATCATTGGCAGGTCTGTCTTCAGCCAAATGTGAGTATCTTGCAGATGCCATCATCGACTCGTTCCACAATGTC
>1977 gi|224063477|ref|XP_002301163.1| predicted protein [Populus trichocarpa]
TTAGTCTCATTGGATGAAGCCTTTTCGACCGCTGATTTTATCTCTCTCCACATGCCTCTTACTGCTACTACGTCCAAGATTCTCAATGATTATGCCTTCTCGAAAATGAAGAAAGGTGTTCGTATTGTCAATGTTGCTCGTGGTGGTGTGATTGATGAGGAAGCTCTACTGAGAGCCCTCAATTCTGGGATTGTGGCACAGGCCGCATTGGATGTATTCACTGTAGAACCTCCACCTAAAGACAATATGTTAGTGCTTCATGAAAATGTTACTGTAACTCCTCATCTCGGAGCCAGCACCTTCGAAGCTCAGGAAGGGGTGGCCATTGAAATAGCTGAAGCAGTTGTGGGTGCTTTGAAAGGGGAACTTGCTGCCACTGCAGTTAATGCACCCATGGTTCCTGCCGAGGTTTTGGCTGAGCTTGCTCCATTTGTCCTGCTTGCGGAAAAGCTTGGCAGGCTAGCTGTGCAGCTGGTTGCCGGTGGAGGTGGTGTGCAATCTGTGAAAATTACTTACGCTTCCGCTAGGGGTCCAGATGATCTCGACACTAGGTTACTCCGTGCCATGATTACCAAAGGTCTGATTGAGCCTATTTCTAGTGTCTTTGTGAACTTGGTAAATGCTGACTTTACGGCCAAACAAAGAGGTCTGAAAATAGCAGAAGAGAGGATAGTGTTGGATGGTTCACCTGAAAAACCACTTGAAGTTATCCAACTTCAACTTGCAAATGTGGAGTCGAAATTCGCCGGTGCTCTTTCGGATTTAGGTGAGATAAAAGTGCAAGGAATGGTGAAAGAAGGGTTACCCCATTTGACGATGGTGGGGTCATTTGGAGTGGATGTGAGTTTGGAAGGAAGTCTCATACTCTGTAAGCAAGTAGATCAGCCGGGCATTATTGGAAAGGTGGGGAGCATTCTTGGAGAGGGGAATGTGAATGTCAACTTCATGAGTGTGGGGAGGATAGCGCCGCGGAAACAAGCAGTCATGACAATAGGTGTGGATGAGGAACCTGATACAGAAACACTGAAGAAAATTGGGGAGATCAAGGCCATTGAGGAATTTGTTTTCCTTAAGTTA
>1979 gi|225432694|ref|XP_002282665.1| PREDICTED: uncharacterized protein LOC100256202 [Vitis vinifera]
ATGAAGGTTCATCCGGTACCCAAGAAACGGAACATCACGCTGCGATATGACACCGCTTCGACCCTCTCTGAATCCGCCTCGCTCTCCCTCCGCCAGAAGAAACTCCGGCGACTCCCTCACATCTTCGCCAAGGTCCTCGAGCTTCCGTTCCACTCAAACGCCGACGTCTTCGTCGAAGAGACCGCCGATTGCTTCCGATTCGTCGCCGGCACCGACGACGAGATCTTGCGCGAAGGGATCAGGGCCCACACTGTGGAGATCTACCCCGGCGTCACGAAGGTCGTGATACGCGGGGCCGGGTTTCTTGAGTTTTCGGTCGGCGAGTTGGAGCTCGACGTGTGGCGGTTCCGGCTCCCCGCGTCGACGCGACCGGAACTGGCTACCGCCAGTTACGACGACGGTGAGTTGGTTGTGACGGTGCCGAAAGATGTGAATTTTATTGGTTCG
>1982 gi|225438089|ref|XP_002272543.1| PREDICTED: DNA excision repair protein ERCC-6-like [Vitis vinifera]
GAAGAGGAGGATAGAGTTCTGCTAAGCAGCTTGGGTGTCACATCTGCAAACCCAGAAGATATTGAACGCCATATATTAGCAAAGGCAAGAAATAATGCTGGGGACAGTAGTGAACCTGGAGGAAGCAGGGAGGGGGAACTTCTTGGCTGTTCAGAAAACAATGAATTGCCTTCCACCAACCATGCAGAACTATATAGCAAATTAAGGGCTGTTAAAATAGAAATAGACGCTGTTGCATCTAGTGTTGAACAGGTCAAGAACTTTGCGAGTATTGAAAATCACATCTCTGATGGCGATGACGGCAGGGGAAAAGAAGATGAGGAGGATGATAAGAGTGTTGCCCAGGCTTCGCATAATAATTTAACCCTCCAGCAGGCATTGGCAACTGAGAGACTGAGAAGCCTGAAGAAACAAGAACCTTCCAAGCTCAATAAACATGATAGAGTGATACAAGATCTTGTTAAAGAAGAACCAAGGCTGAAATCAAGGTTGAAACAAGTTCAGAAGCCAAGCAAGAATCCAAAAAAGCGTCAGAAAATAGTTTCATTTGATGAAGATGGAGATTTTGACGCAGTGTTAAATTCAGCATCTGCTGGGTTTTTG
>1992 gi|359492980|ref|XP_002285598.2| PREDICTED: protein odr-4 homolog [Vitis vinifera]
GACATTCTTCGCCAAGCAATTTCAAGTCATGGCAAGGAGCTTAAAGATGCAAAGGCTATGATTGATGGGAATTTGGTGGTTGAGGAGGAGTCATGTGTATCAGATGGCTTGCATGAAGTGCAATTTCTTGTACCTTTCATGAAGGATTCATATGTGGAAGCATGCAGCCAAAAAGAGGTTGTTGGTGTTCTTGTCTTTAGTGGCTCAGTTTGTTCTTTTGCTTACTCAAACTCGAAAGAACCCCTTTCGCAAGCTTTGGCCGATATAAAGGGGGACATCATCACGAGCCTGCAAAGCAGGTTGGATGTCCTTTGGGATGAGTCAGATGGAGAATCAGGCCTCGCAGTTGATCATGAAGCACCCTTTCTCCAACTCATTCTTCATTCATTAAGAAGACGGTGCAGTCTTTCATTTCCTAGAAGAGTGTTTATCCCTTGGTTGGCGGGTACATATATCTGTGACTATTTACAA
>2014 gi|225438871|ref|XP_002283502.1| PREDICTED: isoflavone 2'-hydroxylase-like [Vitis vinifera]
TACGTTTCTCTCTCAGTTTTCTCTCTCTTCATTGCTTTCATATTCCTCTCACAAAAAATCCACCACCGCTACCGCAACCTCCCTCCAAGCCCACCGTCTCTTCCGGTCATCGGCCACCTCTACCTCCTCAAAAAACCTCTCCACCGAACCTTCCACAAACTCCCCGTCATCTCCCTCCAGCTCGGGTCCCAACTCGTCGTAGTCGTTTCCTCCCCGTCTGCCGCCGAGGAATGCTTCACCAAAAACGACGTCGTCCTAGCCAACCGCCCCAGGTTCATAATCGGGAAATACCTCGGGTACGACTACACCACCGTTATTGCTTCCCCCTACGGCGACCACTGGCGCAACCTCCGCCGC
>2020 gi|225466135|ref|XP_002268388.1| PREDICTED: nitric oxide synthase 1 [Vitis vinifera]
CTCTCTCCACTCTTTCTCTCTCCCCACCTCATCACCTCCACCCGCACCTCCCTCACATTCCACTACCCCAAACCAATCCCAATTGTTTGCAAATCCGTACAACCTCGCACCCACGAGCAAACCCCGGTTTCCGCACCCGAGCCCGAAGGGGCCGGAGCTGCAGCGCCCACCCGAGGGGATATATTCCTCGAGCGCCAAAAGGCCCTGGCGGATTCAGCTAAGGTGCTCTCGGCGATTAAGAGGAAAAAGAAGAGGGAGAAAGCGGGTGGGTCCACGAAGGCCTCGAGAACCGTTCCGAGCTGTTACGGGTGTGGGGCTCCTTTGCAGATTTTAGAGACGGATGCTCCTGGTTACGTGGACCCGCCGACGTACGAATTGAAAAAGAAGCATCGCCAACTTAGAACAGTTCTTTGTGGAAGGTGCCGACTATTGTCTCATGGGCACATGATTACAGCTGTTGGTGGAAATGGAGGTTATTCTGGTGGGAAGCAGTTTGTTACTGCTGAACAGCTTCGGGAGAAGTTATCACACTTGCGCCATGAGAATGCTTTGATTGTTAAATTGGTCGATATAGTGGACTTCAATGGAAGTTTTTTGGTTCGTGTGCGTGATCTTGCTGGTGCAAATCCAATAATACTGGTTGTGACTAAGGTTGATCTCCTTCCCAAAGGAACCAACTTTAATTGTGTCGGCGACTGGGTTGTGGAAGCGACAATGAAGAAGAAGCTCAACGTTGTGAGTGTGCACCTAACAAGTTCGAAGTCTCTGGTTGGGATTGCTGGAGTTGTGTCTGAGATTCAAAGGGAGAAAAAGGGACGAGACGTGTATATTCTGGGATCAGCTAATGTTGGAAAATCGGCATTCATCAATGCACTATTAAAGATGATGTCATACAAGGACCCAGTTGCTGCAGCGGCACAGAAATACAGACCAATACAGTCTGCTGTTCCTGGGACTACTTTAGGTCCAATTCAGATTGATGCTTTCATGGGAGGAGGGAAAGTATATGATACACCGGGAGTTCATCTCCACCATAGGCAAGCTGCAGTGGTTCATTCCGAGGACTTACCTTCCCTTGCTCCCAGAAGTCGGCTCAGGGGTCGGTCATTTCCAAATTCTCAGGTAACTTTAGATGAATGTGCAGCTGGTAAAATTGGATCCAATGGCTTGAATGGTTTTTCAATATTCTGGGGAGGTCTTGTTCGAATTGATGTCTTAAAGGCACTCCCTCAGACATGTTTAACATTTTACGGGCCCAAAGCATTGCAGATTCACTTGGTTCCCACAGTTGATGCAGATGAATTTTATCAGAGAGAAGTTGGAAATCTATTGACACCTCCAACTGGGAAGGAGCGGGGAGACAACTGGATGGGCCTTGAGACACAGCGTCAGTTGCAAATAGAGTTTGAAGATGCACGGAGGCCTGCTCGTGATGTGGCTATATCTGGCCTTGGATGGATTGCTGTTGAACCAATAAGCAGATCTCCCGGAGTGTGTGATTCAAATCTAGAAGAAGCCGATAGAGAGTTGCTTCTGGTTGTCCATGTCCCCAAGCCGGTTGAGATTTTTGTTAGGCCTCCTTTGCCAGTGGGCAAGGGTGGAGAAGAATGGTACCAGTATCAAGAGTTCACAGAGAAGGAATTGGAAGTTAGGCCAAAATGGCATTTT
>2021 gi|225466135|ref|XP_002268388.1| PREDICTED: nitric oxide synthase 1 [Vitis vinifera]
CTCTCTCCACTCTTTCTCTCTCCCCACCTCATCACCTCCACCCGCACCTCCCTCACATTCCACTACCCCAAACCAATCCCAATTGTTTGCAAATCCGTACAACCTCGCACCCACGAGCAAACCCCGGTTTCCGCACCCGAGCCCGAAGGGGCCGGAGCTGCAGCGCCCACCCGAGGGGATATATTCCTCGAGCGCCAAAAGGCCCTGGCGGATTCAGCTAAGGTGCTCTCGGCGATTAAGAGGAAAAAGAAGAGGGAGAAAGCGGGTGGGTCCACGAAGGCCTCGAGAACCGTTCCGAGCTGTTACGGGTGTGGGGCTCCTTTGCAGATTTTAGAGACGGATGCTCCTGGTTACGTGGACCCGCCGACGTACGAATTGAAAAAGAAGCATCGCCAACTTAGAACAGTTCTTTGTGGAAGGTGCCGACTATTGTCTCATGGGCACATGATTACAGCTGTTGGTGGAAATGGAGGTTATTCTGGTGGGAAGCAGTTTGTTACTGCTGAACAGCTTCGGGAGCGCCATGAGAATGCTTTGATTGTTAAATTGGTCGATATAGTGGACTTCAATGGAAGTTTTTTGGTTCGTGTGCGTGATCTTGCTGGTGCAAATCCAATAATACTGGTTGTGACTAAGGTTGATCTCCTTCCCAAAGGAACCAACTTTAATTGTGTCGGCGACTGGGTTGTGGAAGCGACAATGAAGAAGAAGCTCAACGTTGTGAGTGTGCACCTAACAAGTTCGAAGTCTCTGGTTGGGATTGCTGGAGTTGTGTCTGAGATTCAAAGGGAGAAAAAGGGACGAGACGTGTATATTCTGGGATCAGCTAATGTTGGAAAATCGGCATTCATCAATGCACTATTAAAGATGATGTCATACAAGGACCCAGTTGCTGCAGCGGCACAGAAATACAGACCAATACAGTCTGCTGTTCCTGGGACTACTTTAGGTCCAATTCAGATTGATGCTTTCATGGGAGGAGGGAAAGTATATGATACACCGGGAGTTCATCTCCACCATAGGCAAGCTGCAGTGGTTCATTCCGAGGACTTACCTTCCCTTGCTCCCAGAAGTCGGCTCAGGGGTCGGTCATTTCCAAATTCTCAGGTAACTTTAGATGAATGTGCAGCTGGTAAAATTGGATCCAATGGCTTGAATGGTTTTTCAATATTCTGGGGAGGTCTTGTTCGAATTGATGTCTTAAAGGCACTCCCTCAGACATGTTTAACATTTTACGGGCCCAAAGCATTGCAGATTCACTTGGTTCCCACAGTTGATGCAGATGAATTTTATCAGAGAGAAGTTGGAAATCTATTGACACCTCCAACTGGGAAGGAGCGGGGAGACAACTGGATGGGCCTTGAGACACAGCGTCAGTTGCAAATAGAGTTTGAAGATGCACGGAGGCCTGCTCGTGATGTGGCTATATCTGGCCTTGGATGGATTGCTGTTGAACCAATAAGCAGATCTCCCGGAGTGTGTGATTCAAATCTAGAAGAAGCCGATAGAGAGTTGCTTCTGGTTGTCCATGTCCCCAAGCCGGTTGAGATTTTTGTTAGGCCTCCTTTGCCAGTGGGCAAGGGTGGAGAAGAATGGTACCAGTATCAAGAGTTCACAGAGAAGGAATTGGAAGTTAGGCCAAAATGGCATTTT
>2025 gi|224140137|ref|XP_002323441.1| predicted protein [Populus trichocarpa]
GATTTGCAGTGGGCTTTGGATTTCTTGAAGGGGATGATAAAACCGCTTTTAGCCCTGGTGGTGGTGCTCATGGCCGTGATCTTGTCGTACACCCAAAAGCTGAGCTTGGAGGGTGAAATGGTCTATTCGATCCTCAGGGCTTTTATTCAGCTCTCCATCATTGGGTTTGTTCTTCAGTTCATTTTCACCCAGGGGAATGCCCTGTGGATCATCCTCGCTTATCTTTTCATGGTTTGTGTTGCTGGTTACACAGCAGGACAACGCGCCAAACATGTTCCAAGGGGGAAATATGTTGCCGGAGCCTCCATTCTTGCCGGAACTGCTATAACCATGTTCTTGCTAGTTGTGTTGAATGTTTTCCCTTTCACTCCGCGGTACATCATCCCGGTTGCAGGGATGATGGTCGGCAATTCAATGACGGTCACTGGAGTTACCATGAAACGACTCCGGGATGACATCAAGATACAAATGAACTTGGTGGAGACGGCGCTAGCTCTTGGGGCTACCCCTCGTCAGGCAACTCTTCAACAGGTGAAAAGATCCCTTGTTATTGCCCTCTCTCCGGTCTTGGACAATGCCAAAACGGTCGGTCTCATCTCACTACCCGGTGCAATGACCGGTCTTATTATGGGAGGGGCCTCTCCTCTAGAAGCCATTCAACTCCAGATTGTCGTGATGAACATGCTCGTCGGTGCATCAACCGTTAGCAGCATCATGTCGACGTATCTCTGTTGGCCTGCTTTCTTCACCAAAGCCTATCAGTTGGAAACCAAAGTATTTTCTGCGGAT
>2052 gi|225429556|ref|XP_002279783.1| PREDICTED: uncharacterized protein ycf36 [Vitis vinifera]
CCACCACAACCCTTTCTCTCTCCTCCCACCCCCACCTCCACCTTCCCCCCAAAAACCCATCTCCGCCGTAACCCCATAACACCCTTCTCCTCGTCCCCATCCTTCAGAAACGGACGCACCCCACCGGAAACAGAGTGCCCTGTTCCACTCGACCAACAGCCCGTCAACGAGTACCAGTCCCTCTCCACCTCCTTCCCCTTCAACTGGGCCGCCGCCGACCTCGTTGAGTACTGCTCTCGGTTGCTCGCCGTAGGGTCGTTGTTCGCCGTGTTTGTTGGGCTCCCCGTGGCCTGGCTCGGCTCCGTCGGGCCCCAGTCGGAGCCGCTGAAGCCCGCCTTGGCTGCTGTTTCGAGTGGGTTGTTTGTGGTCACGCTTGCTGTTGTGAGGATGTACTTGGGTTGGTCTTACGTTGGTAATCGTTTGCTCAGTGCCACTGTTGAATATGAAGAGACGGGGTGGTATGATGGTCAGATATGGGTGAAGACAGCTGAAGTTTTGGCACGTGACCGTCTTCTAGGTTCATTTTCCGTGAAGCCCGTGCTGAGCAGACTAAAGAATACACTTGTTGGACTAGCGGCATCACTATTTATATGTGCTGTGCTCCTGATTAATCTCGAGGGCAACCAAAAGAGCTCGTACATATCATCTGGGGAACCTGCAGGAAGAGCTGTACCAGGAGTTTACAATGACGAGTCTGCCAGATTATTTGAACCGGACGCATTTTGTGGCGAACCCGACCTT
>2076 gi|357452445|ref|XP_003596499.1| Ubiquitin carboxyl-terminal hydrolase [Medicago truncatula]
CGGAAGGAGCAGGTTGCATCATGGACTGCTGATAAGAAACACATCAGTGAATACACCTTGAATCTGCAGCAGCTTGGCAATGGAGTTATTATTCCTCCCTCCGGGTGGAAATGTGTTAAGTGTGACAAGACTGAAAATCTCTGGTTAAATTTGACTGATGGAATGATCCTTTGTGGTAGGAGAAATTGGGATGGCAGTGGTGGTAACAACCACGCCATTGAACACTTCAAGGAAACAGGCTACCCTGTTGCTGTAAAGCTCGGGACATCCCTATCCATTTCAATCACGTTCCGTTTCACATATGTTTTTTCTTACCCGGAGGATGAAAGTGTTTTGGATCCACTTCTTGCCCAGCATCTTGCATTTTTTGGTATTGATTTTTCCTCCCTCCAAAAGACTGAAATGACGACTGCTGAAAGGGAACTTGACCAGAACACAAATTTTGATTGGAACCGAATTCAAGAAAGTGGACAGGAAATGGAACCACTTTTTGGATCTGGTTACACTGGACTTGTCAATTTGGGTAACAGTTGCTACCTCGCTGCAACTATGCAAGTTGTGTTCTCCACTCGTTCCTTTTGCTCTCGATACTACATGACTCAAAGTTTGAAAAAGGCTTTTGAGGCTGCTCCGGCTGATCCAACTGTAGACCTGAATACACAATTAGCTAAACTGGCGCATGGCTTGTTATCTGGTAAATATTCAGTCCCAGCACCAGAGAAAGAAGATTCAACAAATGTTGCAAACGCAACTCCAATTGCTAAACAGGAGGGCATACCTCCTCGTATGTTCAAGGGAGTCATTGCTGCTAGTCATCCTGAATTTTCTACAATGAGACAACAGGATGCCTTAGAATTCTTTCTCCATTGCATTGAC
>2077 gi|357452445|ref|XP_003596499.1| Ubiquitin carboxyl-terminal hydrolase [Medicago truncatula]
GTTTTTTCTTACCCGGAGGATGAAAGTGTTTTGGATCCACTTCTTGCCCAGCATCTTGCATTTTTTGGTATTGATTTTTCCTCCCTCCAAAAGACTGAAATGACGACTGCTGAAAGGGAACTTGACCAGAACACAAATTTTGATTGGAACCGAATTCAAGAAAGTGGACAGGAAATGGAACCACTTTTTGGATCTGGTTACACTGGACTTGTCAATTTGGGTAACAGTTGCTACCTCGCTGCAACTATGCAAGTTGTGTTCTCCACTCGTTCCTTTTGCTCTCGATACTACATGACTCAAAGTTTGAAAAAGGCTTTTGAGGCTGCTCCGGCTGATCCAACTGTAGACCTGAATACACAATTAGCTAAACTGGCGCATGGCTTGTTATCTGGTAAATATTCAGTCCCAGCACCAGAGAAAGAAGATTCAACAAATGTTGCAAACGCAACTCCAATTGCTAAACAGGAGGGCATACCTCCTCGTATGTTCAAGGGAGTCATTGCTGCTAGTCATCCTGAATTTTCTACAATGAGACAACAGGATGCCTTAGAATTCTTTCTCCATTGCATTGAC
>2078 gi|356548309|ref|XP_003542545.1| PREDICTED: delta(14)-sterol reductase-like [Glycine max]
GGATTCATGCTGGTTTTTGGGGATCTAGTTTGGATTCCCTTCACCTTTAGTATCCAGGGTTGGTGGCTTCTGAGTAACAAAGTGGAGCTAACAACAGCTGCAATTATTGCAAATTGCATTGTTTTTCTGATTGGGTATCGAGTTTTTAGAGGTGCTAACAAGCAGAAGCATGTATTCAAAAAGAACCCGAAAGCGCCAATATGGGGTAGACCTCCAAAGGTTATTGGGGGAAAGTTGCTTGCTTCTGGCTACTGGGGAATCGCAAGGCACTGCAACTACCTCGGGGATTTACTACTGGCTGCATCCTTCAGTTTACCGTGTGGGATAATTTCCCCGATTCCATATTTCTATCCGATTTATCTCCTTATTCTGCTAATATGGAGAGAAAGAAGAGATGAAGCTCGCTGCGCAGAGAAGTATAGAGAAGTGTGGGCAGAGTACTGTAAACTTGTTCCATGGAGGATATTACCTTACGCTTAT
>2085 gi|224122320|ref|XP_002330594.1| cc-nbs-lrr resistance protein [Populus trichocarpa]
GGGCATTTAGAAGAGTTGCAGACGTTGAAGAGAATAATGGCAAACGACGATTTAATCAAAGAGCTAGAAAATTTGAGGCAATTGAGGAAGTTGAGTATTATGGACGTGAAAAGAGAACACGTGAAGGCTCTCTATACCGACATAGAGAAGATGAATCACCTTCAATCTTTGGATGTTGGGTTTATACAAGGCGACACGATTCTGGATTTGCATTCTCTTTCTTCTCCCCCCAAATCTCTTCAACTTCTCTTATTGAGTGGACGTTTGGAAACGTTTCCGAACTGGATATCGGAACTTCATAGTCTAGTTGCCCTAAATCTGTTTTGGTCAAGGTTGACTGGTACTCATGCAATTAAAGCTCTTCAAGAATTACCTAATTTGTTAAAACTTCATATCTTCTACGGATATGATGGAGAAGAAATGCATATTGGCGTCGGAGGGCTATACTTCAATCACTTGGAGAGATTGAATTCTGTTATAATAAAGGAAGGAGGTTTGCCCGTTCTCAAGGAGCTTCAAATTGGAAATTGCCTACAACTGAAGGAGGTGACCTCCGGTATCCGCAACCTTAGAAAACTCAAATCTCTTTATTTTGAAGATATGCCGACGGAGTTCTTAGACAGAATGAAACCAGACGAAGGCCCAGACTATTGGATTGTTGAGCATGTACCTAATGTCAAATTT
>2086 gi|224122320|ref|XP_002330594.1| cc-nbs-lrr resistance protein [Populus trichocarpa]
GGGCATTTAGAAGAGTTGCAGACGTTGAAGAGAATAATGGCAAACGACGATTTAATCAAAGAGCTAGAAAATTTGAGGCAATTGAGGAAGTTGAGTATTATGGACGTGAAAAGAGAACACGTGAAGGCTCTCTATACCGACATAGAGAAGATGAATCACCTTCAATCTTTGGATGTTGGGTTTATACAAGGCGACACGATTCTGGATTTGCATTCTCTTTCTTCTCCCCCCAAATCTCTTCAACTTCTCTTATTGAGTGGACGTTTGGAAACGTTTCCGAACTGGATATCGGAACTTCATAGTCTAGTTGCCCTAAATCTGTTTTGGTCAAGGTTGACTGGTACTCATGCAATTAAAGCTCTTCAAGAATTACCTAATTTGTTAAAACTTCATATCTTCTACGGATATGATGGAGAAGAAATGCATATTGGCGTCGGAGGGCTATACTTCGATCACTTAGAGAGATTGAATTCTGTTATAATAGAGGAAGAAGGTTTGCCCGTTCTCAAGGAGCTTCAAATTGGAAATTGCCTACAACTGAAGGAGGTGTCCTCCGGTATCCGCGACCTTAGAGAACTCAAATCTCTGTATTTTGAAGATATGCCGACAGAGTTCTTAGACAGAATGAAACCAAACAAAGGCCCTGACTATTGGATTGTTGAGCATGTACCTAATGTCAAATTT
>2094 gi|225433602|ref|XP_002271176.1| PREDICTED: DUF246 domain-containing protein At1g04910-like [Vitis vinifera]
TTCGGGGGTAAATATATCAATGCACCCAGCAAATGCAAGCATATCCATCTCAAACCGAAGGTGTATTGC
>2096 gi|255548199|ref|XP_002515156.1| monoxygenase, putative [Ricinus communis]
GGTGGAATATGCGGGCTAGCTACTGCACTTGCTCTTCATAGGAAGGGCATGGATAGCATTGTTCTGGAAAGATCAGAGACTCTAAGAGCCACCGGAGTGGCCATCGGTATTCAATCCAATGGTTGGCGCGCACTTGATCAGCTTGGTGTGGGCTCCAAGCTTAGACAAACGGCCATCCCTATTCTCCGGTTTCGAGATGTCTCAACAGACAACACATCCCTAAAAGAAACATCAGTCGGGAATTTAGAAGCTCGATGCCTCAAACGGAGTATTCTCTTAGAAACCCTAGCAAACGATCTTCCAGTTGGGACAATACGTTTTGGTTCTCATATAACTGCACTCCAAATGGATCCAACTACCTTACAGCCAATCCTTCACCTGCATGATGGAAGCGTCATTAGGGCAAAGATTGTGATAGGATGTGATGGTATAAACTCAGTGATTGCCAATTACGTTGGGTTAAAGCCTCCCAGGCAGTCGTCAATTACCAACGTGAGGGCCTTTACAAATTATCCAAATGGACATGGTTTTGGACCTGAATTTGTTACGATAAAGGAAGGCAATCTTTTGCTTGGACGAATTCCCACTGACCACAAGCTTGTTTATTGGTTTGTAGCTCGTGCACAAACACCACAAGATTTAACCATTTCAAAAGATGCACAAATGATCAGATGGTCAACGCTAGAGTCAGTCGACGGATTTCCAAGAGAAATGGTAGAGATGATTGAGAAATGCGATGTTGATTCGTTGACACTGAATGGCACCAGATATCGAGCCCCATGGGAGTTACTCAACCCAACATTTAGAAAAGGAACAGTGACAGTTGCTGGAGATGCCATGCATGTAATGGGTCCATTTCTTGGACAGGGAGGCTCTATCGCATTAGAAGATGCTGTTGTCTTAGCTAGATGCTTAGCACGTGTTCATCGTGGTCACGATAATAATGGAGAAAATACTAGTAATGATAGTACAAGCATAGAATTGGCAATCGATGAATACGTGAGGCAACGGAGAACAAGGCTAGTGCAAGTTTCTACAAAAACTTATACACTTGGGTCCCTGCTTGAGACTTCGTCT
>2100 gi|356532341|ref|XP_003534732.1| PREDICTED: F-box protein CPR30-like [Glycine max]
CTGCCAGAAGACGTGTTGATGGACATTCTGTCTAGGGTTCCAGCCAAATCCCTCCTTCAGTGGAAATCTGTCTCAAAACACTGGTACTCTCTCATCCGAAACCCTAAATTTATCTCCCTCCACCACACCCGCGCCCAGCCAGGCGAAATACTCTTCCTCACACGACAAGTCGACGAGGGGACTCAAGTTGCGTGGGCCTTGATCTTCAGCCCAATCGCGTTCGGAAATCTAAACACATCTTGCATCGATCGAAACGTTCACCTCTCCGACTCTTGCAACGGCCTCCTGTGTTTCCAAAACGCCTCCAAAATGGTGATATATAACCCTGCTATCAAAGAATTGAGG
>2108 gi|225428444|ref|XP_002284074.1| PREDICTED: isoflavone reductase homolog A622 [Vitis vinifera]
GAAGCAATCAAGCAAGTGGATGTCGTGATTTGTGCTGTTTCGTCTAAACAAGTCCTCGATCAGAAGCTCCTCATTGCGGCTATCAAACAAGCTGGGTGTATCAAGAGGCTCATTCCATCAGAGTTCGGATTAGATCCAAGTAAAGCACGTATATCTGGTCTGGACCACAACTTCTATTCTAGGAAAGCAGAAATTCGACATCTTGTAGAAGCTGAGGGCATTCCGCACACCTATATTTGCTGCAACTTCTTTATGAGCTACTTGCTTCCATCAATAGTGCAGCCAGGACTAAAGACCCCTCCGAGGGACAAATTCACGATATTTGGAAATGGCAATGTAAAAGGTGTTTTTATGAAGGAGAGTGATGTTGCTGCCTTTACCATCAGTACAGTGGATGATCCATGTACATTGAATAAGGCGGTCCACTTGAGGCCCCAAGGAAATGTTTATTCGATGAATGAGCTGGTTGAGGTTTGGGAGAGCAAGATTGGGAAGAAGCTTGAGAAGATTTATGTGCCAGAGGAGGAGCTTCTCAAAAAAATTAAAGAGACTCCGTATCCAGACAACATGGACATGATTTTCATATACAGTGCGTTTGTAAAAGGAGATCAGACATATTTTGATATCGAGTCACCAGGTGGTGTGGATGGGACAAAGCTGTATCCACGTCTCAAATACACTACAATAAGCCAGTACTTAGACACACTTTTG
>2109 gi|225428444|ref|XP_002284074.1| PREDICTED: isoflavone reductase homolog A622 [Vitis vinifera]
GGTGTTTTTATGAAGGAGAGTGATGTTGCTGCCTTTACCATCAGTACAGTGGATGATCCATGTACATTGAATAAGGCGGTCCACTTGAGGCCCCAAGGAAATGTTTATTCGATGAATGAGCTGGTTGAGGTTTGGGAGAGCAAGATTGGGAAGAAGCTTGAGAAGATTTATGTGCCAGAGGAGGAGCTTCTCAAAAAAATTAAAGAGACTCCGTATCCAGACAACATGGACATGATTTTCATATACAGTGCGTTTGTAAAAGGAGATCAGACATATTTTGATATCGAGTCACCAGGTGGTGTGGATGGGACAAAGCTGTATCCACGTCTCAAATACACTACAATAAGCCAGTACTTAGACACACTTTTG
>2112 gi|225430287|ref|XP_002285114.1| PREDICTED: uncharacterized protein LOC100254371 isoform 1 [Vitis vinifera]
ATGCAACTCTGTCAGTTATTTCCCTCTTGGATCGGCCACATCTTCTCCTGTATGGGAAGTTGCCTTGGATGCTTTGCTACTCTCCCGCTGTCAACCGCCTTGGATGAGCCATCCAAGGGACTGGGTATTCAAGGCAAGTCAGTAAATAAACCAAGCTATTCAGAGGATTTTTGGAGCACCAGCACGTGTGAGATGGACAATAGTGCAGCTCAGTCCCAGAGAAGTGTATCCTCAATGAGCACATCAAATCCTCTCCTAGATCCCCACAATAGTGCTTACAGCACCTGTAATCGTACTGAATTTGTAAATCATGGTCTCCTTCTTTGGAATCAAACAAGGCAGCAGTGGACCGCAAATAAGACTTCCCAGAACAGTGCACAAGTTCGGGAACCCAAACTAAGTTGGAATGCAAGTTATGAGAATTTACTTGGGACCAGCAAACCTTTCCCTCAG
>2120 gi|225456876|ref|XP_002277262.1| PREDICTED: uncharacterized protein LOC100255272 [Vitis vinifera]
TCACCGTTACATAGTGGTCCTAAGCCAGGTCTTGTTCACCAATCTATGGCACTACAAGCTTTATCACGCAGATGCATCTCCACAACAGACAATTCGGCCGACTCTGTTGCACAGGAAGCTACTGGTTCTGTACCTGGTGTTCCTCCGCGCATCAAATTCAAAAGGCTTGATAAAACAGCCAAGTTCATAATGCAGATTCTTGATAAGGAAGCTGTGGAGGAAGTGAGGAACCAGAGAGAAATACCAGATATTAGGCCTGGCTATATCATCCAGCTCAAAGTGGAGGTGCCCGACAATAAAAGGCGTGTTTCAATCCTCAAAGGCATTGTTATAGCAAGGCGTAATGCTGGTCTAAATACTACATTTAGACTAAGAAGGCTTGTGGCAGGAGTAGGGGTAGAATCCCTCTTCCCCCTGTACTCACCCAACATAAAGGAGATAAAGGTGCTGGACAAAAAGAAGGTGCGGAGGGCAAAGCTTTACTATCTGAGGGATAAGATGAATGCTCTTAGGAAG
>2158 gi|225457642|ref|XP_002273277.1| PREDICTED: uncharacterized protein LOC100246169 [Vitis vinifera]
AACGATTCGCTTTTCAATGAAAACTCATCGGCGAAGGTTCAAGAGGCATTAGATAAAGGGGAGCACGTTGATCCTTCTGAAATGTTACTGGTCCCAAGTGCAAGCGGTTTGGATAGGCCCTTCATGATGCCCCTATTGCCAGTTCCAAATTTGGAGACTTTTAACTCAAAGGCATCTATTGTCTTATCCGGAACAGCTAGAAGAGGGGTAACCGGACCAGCTGTTGGAGCAGTGGACATTGGTGTCAGCAAATACGCATACTTCTTTCGAGTTGCTCTGCCTGGGGTCAGAAAGGATCCTGGTTTATTCAGCTGTGAGATTGAA
>2172 gi|255544948|ref|XP_002513535.1| hypothetical protein RCOM_1578820 [Ricinus communis]
ACAGATTATGTGAACAATTACAATTTTGCTCGAACAGCAGCTTTGGTTGTAGAAGAGTTAACTAGGAACTCATCAGTTAAGATCAATGTGGGCTCCAAGTCACTCGAAGACATAATTTCAGCACAGCTGAAGGCTATATCGAAGAAAGCTACCAAGTTTTCATGGCCAAGCATTCAGAACCTAAATGCTGAGGCGAGGAGAGAAAAATGTGGGTGGTGCTTCTCCTGCAGAGCACCGGACGATGATGGAGATTGTTTCTTCAACATG
>2177 gi|356536404|ref|XP_003536728.1| PREDICTED: DDB1- and CUL4-associated factor 8-like [Glycine max]
TTTTACACCTGTGGAGAGGATGGATTAGTTCAGCATTTTGATCTGAGAACTGGAGCTGCCACACAACTTTTTACTTGCCAGTCCCTACTTGACAACAGTTTCAGTATTGATCTAAATGCAATTGCAATAGATCCAAGGAATCCGAATCTGATAGCTATTGCAGGGTTAGATGAGTACACTCGACTTTATGATATACGTAAATATAAAAGGGACGGTTCAACTGATTTTGGTCAGCCTACTGACTACTTTTGCCCTCCACATTTGATTGGTCACAAGCAAGTGGCAATAACAGGCTTGGCTTTCTCGGATCTTAGCGAGCTACTTGTCTCTTATAGTGATGAATTTATTTATCTCTTTACAAGAGAGATGGGATTGGGACCCAATCCACCTCCAGCTTCTCCTCTGTCTTTGGGCGGCGATGCAGGTGAAATGGGACCAGAGCCTTCAGATGTGGATGTTAAAGTTGGTCCTCAAGTCTACAAGGGCCATAAGAACTTTGAAACAGTGAAGGGTGTAAACTTCTTTGGGCCTAAATGTGAGTATGTTGTGAGTGGGTCAGACTGT
>2186 gi|359490010|ref|XP_002275133.2| PREDICTED: altered inheritance rate of mitochondria protein 25-like [Vitis vinifera]
CGTCGGTACGGACAGAGCATACAACATGATCCAAAACTGGATAGAGATTTTCTAGTACGGCTGTGGGTAGATGATAGAAAAATGATATCGTCTATGGAAAAAATGGAAAAAAGACGGTCAAAATCTAGGGAAAAAAGAAGTGATAGGGTTGTAAACTATGCAAACCATGAGGAAACGGGTTATGCCAAGCAGTCTTCTTTCCAGAACCTGTTTGAAAGATTTTTTTCGGCCCCATCTGCTGCAGAAGAGAGATCGTACAACCGAACGAAAAAAGTTCGGAAGCAACCACCTCTTAGCCAGCCTACCACTGGTGCCTTGAAGCCATCATCCCTGGAGGAGGCTCGCCTTGCACCTCTTCTTGCGAGGTCCAATTTGCTGATTACAAGGGATATAGAATGGGCAAATCTTGTATTTGGTTTTGAGCAGGAAAATCGATATTTAGTAGTAGACGTTTGCCACCCTGAATCACCAGTGGGTTTGATCCGCGAACAGAGTAATTTGATTGCCAGACAGTTGCTTCGTACGCGGCGTCCTTTCATGGCTTACATAACTGATGCCTTGGGCAACGAGCTGTTTAGGGTCCGAAGGCCGTTTTGGTGGATAAACAGTTCAATTTATGCAGAAGTAGATGGTAAGGAGGTTGGTGTTGTTCACAGAAGATGGCATCTGTGGAAGAGGGTTTATGATTTATACTTGGGGAATACACAGTTTGCCGTGGTTGAAAATCCTGGCTTTTGGAATTGGACATTTACTTTGAAGGACATTGATGGACAAGTGTTGGCTCAAATAGATCGTGACTGGAGGGGCTTTGGGTTTGAGATCTTTACTGATGCTGGTCAATACGTGATCCGATTTGGAAGTGTTGATGCTAGTGCCAACTTGGAAGTAGCTCGTCCCTTAACTCTGTCAGAGAGAGCAGTAGCTGTTGCACTTGCTGTGTCACTTGATAATGACTATTTCTCGAGACACGGAGGCTGGGGCATTCCTTTTGTTGCAGTG
>2196 gi|356536113|ref|XP_003536584.1| PREDICTED: uncharacterized protein LOC100527889 [Glycine max]
ATGGAGACGCTTGTTGTTCTTGATGAGCATAGAAATGAGTTCTACAACAGGAGGGCTCAAGGCCCTGCTAGGTTTGGTTCATCTCCTTCTAGGGGATTTAGGGGTATCAATTGCCGTACTTTTCAGTCCGGTGGGGTAGGGATACTCCCGACCCCGTTAAAGGCTGTGACGAAACGGGCTTGTTCTTCTTCGCCGAAAACACCATCACCCACTGTGAACCCTCACTCCGAAGGATCTAAGAAAAAAGTGGTGAAGAGTAAATCTATCCCCATTGGTATTAAAATTAGAGCTGATCTTAACAAGGAGGGTTTTTTCTTTGAGGGTTTTACTTACTCTGAGCTGTGGGCCGGACCCGCGTACTCCAACTCGCCGCCTCCTAGTTCTTTGCCCATACCCACATTTCCACTTTGCTCGAAAAGGGCCGTCTCACTTGACTTGCCTGAGAAATCAGCCTCCGATATGAATTTCCATCCTGTAGCCAAGTCTGCTCCCTCTTCGCCCACGAGGGACCATAGCATCTGTTTCTCTAGGAGTTTCTTTCACAGTGATGACTCTGCGACGAAGACCCTGCGTCGCATTCTGAATCTTGACATTGCAGATGAT
>2209 gi|225434389|ref|XP_002276856.1| PREDICTED: putative tRNA pseudouridine synthase-like [Vitis vinifera]
GGAAAGCTGGAGCAGCTGATTGGAAATAATTATGTGGAAATCTCCATATTTGGAGAGTCATTCATGTTGCATCAAATCCGCAAGATGGTTGGGACTGCTGTGGCAGTAAAGCGAAAATTACTCCCTAGAGACATTGTAGGATTGTCACTGTCCAAGTTCTCGAGGATTGTTCTACCACTTGCACCATCTGAAGTACTGATTTTGAGGGGAAATAATTTTGAGTTGCAAAACCAATCTAGCAACATAACCAGGCCTGAAATGCACATGTTGGTTGAATCAGAAGAAATACTGAAGGCGGTAGATGAGTTCTACCATTCTGTAATGTTGCCTGAAGTCTCAAAATTTTTGGATCCTTCAAAATCTCCTTGGAAAGAATGGGTTGACATATTAGATGCAAATACACGCATTCCAGAAGCAGAATTGGATGAAGTTAGAAATGCTTGGATATTGTCGAAGGGAAAATTTCAGACT
>2210 gi|359488988|ref|XP_003633851.1| PREDICTED: ATP-dependent RNA helicase SUPV3L1, mitochondrial-like [Vitis vinifera]
TACGAGCACGTAGGAGCTCGTGATCCTCTTGACATTTATAGGGCTCTTCGAGATTCGCCCGAGGGCAAAAAGAGGGCTCGGAGTGATTTGGATGTACTCATTGAGATCTTTCGTAGTTTTTCGAAGTCGGGTTGGGCGTCCAATCAAGCATTGGCAGTTTATATTGGGGCGTCGTTTTTTCCTACCGCGGCCCACAATTTCCGTAACTTCTTCTTCAAGAAATGCGGGGATGATGTTTCAAAGTACTTGGTTGAACTGGGTCCAGGCGATGCAGCTGAACGTTTTCTGTTCCCTATATTTGTTGAGTTTTGCTTAGAAGAATTTCCCAATGAGATTAAGAGGTTTAGGAGCATGATTGACTCGGCAGACCTTACAAAACCGCACACTTGGTTTCCATTTGCTCGAGCTATGAAACGCAAGATTATATACCATTGCGGCCCGACTAATAGTGGTAAAACGTATAATGCTTTGCAAGGGTTTATGGAAGCGAAGAAGGGTATCTATTGTAGTCCTCTTAGGCTTTTGGCCATGGAAGTTTTTGATAAGGTGAATGCGCATGGGGTGTATTGCAGTCTCCTTACTGGGCAAGAAAAGAAGCATGTTCCATTTTCAAACCATATTGCTTGTACTGTAGAGATGGTATCAACTGATGATATCTATGATGTGGCCGTTATTGATGAAATCCAAATGATGTCAGACCGGTACAGAGGTTATGCGTGGACGAGGGCTTTACTTGGGTTGAAGGCTGATGAGATACACTTGTGTGGGGATCCAAGCGTATTGAATATTGTTCGAAAATTCTGTTCAGAAACAGGGGATGAGTTGTGTGAGAACCATTATGAGAGATTTAAGCCATTGGTGGTTGAAGCCAAGACCCTTTTGGGCGATCTTCGAAATGTTCGCTCGGGGGATTGTGTTGTTGCTTTCTCAAGGAGGGAGATATTTGAGGTGAAATTGGCGATTGAGAAGCACACAAATCATCGCTGTTGTGTTATTTATGGTGCTTTGCCTCCGGAGACTCGTAGGCAGCAAGCTACCTTGTTT
>2215 gi|225437398|ref|XP_002270248.1| PREDICTED: blue-light photoreceptor PHR2 [Vitis vinifera]
ATATTTTCCCCAACCCTCCTCCTACCCACACCGAACTTCCTCATCCCTCCCAAAATCACCTCCCTTCTTTTCGTTAACCCCAAAAGTGTCAAAATCCCCACCCAAATCTCCTCTCTCTCCTCCCTCTCTCTCTCCTCCACCTTCTCCCCTCCGAAACCCTCCCACAAATCCACCATCTCATCAAACCCTCTCCAAGCCCCTCTCTCTCTAAACCCCCGCCGCCCCTCCGACCCCACCAACCCCGCCGGCATTCGTCGATGCTCCATAGTATGGTTCCGAAACGACCTCCGCGTTCACGACAACGAAACCCTAAACTCCGCCAACAACGAATCCGGGTCCGTCCTGCCCGTCTACTGCTTCGACCCGAGGGATTACGGGAAGTCCTCAACCGGATTCGATAAGACCGGGCCCTACCGGGCCACGTTCTTGATCGAATCCGTTTCGGACCTTAGGAAGAACCTTAGAGAACGTGGGTCTGACCTAATTGTTAGGATTGGGAAGCCTGAGAGTGTATTGGTTGAGTTGGTTAAGGAAACCGGGGCAGATGCGGTGTATGCGCATAGAGAGGTGTCACATGAGGAGGTTAAGGCTGAGGAGAAGATTGAGGAGGCGTTGAAGGATGAGGGAGTTGAGGTGAAGTACTTTTGGGGGAGTACTTTGTACCATGTGGATGATTTGCCGTTTAAGTTGGAGGAAATGCCAACGAATTATGGTGGGTTCAAGGAGAAAGTGCAGGGGTTGGAGATTAGGAAAACTATCGAGGCGTTGGATCAGTTGAAGGGGTTGCCGTCTATGGGGGATATTGAGGTTGGGGAGATTCCATCGTTGGTTGATTTGGGTCTCAACCCAAGTGCTACATTGGGTCAGGATGGCAAGTCGGCTGCCAATGCTTCTCTGGTGGGAGGAGAAACTGAAGCATTGCAGAGGCTTACAAAATTCGCGGCTGAATGCCAAGCGCCACCAAACAATGGAACCAAGAATGGCAACAGTGACAGCATTTATGGTGCAAACTTTTCCTGCAAAATCTCTCCATGGCTCTCTATGGGATGCCTCTCCCCCCGCTCAATGTTTGATGATTTGAAGAAATCCGTTTCCAGGACAATTTCCGCTGCCTCAAACCAGAAAGATGGTGGCAGTGGGCCTTCTGATACTGGGATGCACTGGTTGATGTATGAGTTGTTATGGAGGGATTTCTTCAGATTCATCACCAAGAAATACAGCGCAGGTAGACACCAGAGTACCACTCCAGTCACGGCTTATGCAGGTGCCACTGCT
>2220 gi|225427810|ref|XP_002270504.1| PREDICTED: auxin-induced protein 15A [Vitis vinifera]
ATGGCCATTAGAAAATCAAGCAAACTACCACAAGCAGCAGTCCTCAAGCAAATCCTCAAGAGATGCTCCAGCTTGGGAAAGAGACACGGCGGCTACGACCACGACCATGATAGCCTCCCTCTCGACGTGCCAAAGGGTCATTTTGCAGTCTACGTCGGAGAGAACCGGAGCAGATACATAGTCCCGATCTCGTTCCTGACCCATCCTCAATTCCAATGCCTGCTTCGACGCGCTGAAGAAGAATTTGGGTTCGATCACGAGATGGGACTCACGATTCCTTGCGAAGAAGTGGTTTTTCGCTCTCTAACGTCGATGATCAGA
>2222 gi|359476018|ref|XP_002280997.2| PREDICTED: DDB1- and CUL4-associated factor homolog 1-like [Vitis vinifera]
TGTGTCGCATTGAGACAATATTTTAGAGCACATCTTCTCTTGTTAGTGGACTCAATCCGTCCAAATAAAAGCAATCGAAGTGCAGTCCGGAATATACAAAATGTTAGGGCTCTTGACATTAGTAATGAGGCTATGGATGCAGTATTTCGACTGCTACAGAAGGATAGGAAGCTTGGCCCTGCATTTGTGAGGACTCGTTGGCCTGCAGTTGACAAGTTTTTAGCTTCTAATGGGCATATAATCATGTTGGAATTGTGTCAGGCCCCAACTGTGGATCGTTATTTGCACGATCTGCTTCAATATGCGTTGGGTGTTTTGCACATTGTGACTTTGGTACCTTACAGCCGCAAACCAATTTTGAATGCAATGTTAAGCAGTGATCGTGTGGGTATAGCAGTCATTTTGGATGCAGCAAATGGTGCTGGTTATCCTGACCCTGAGATAATTCATCCGGCATTGAATGTGTTAGTCAATCTTGTTTGCCCTCCTCCTTCAATCAGTAATAAACCACCTCCTATTACACAAGTTCAGCAATCTGCTTCTGGTCAAACCTCGAATGGTTCTGCTATGGAGTCTAGCGTGGTAGATCGAGGCACCTTAGCAGCACTTGGCACACCATCTGTTAGCAATACTTCTCAAGCACCTGCAATTTCTGGGTTAGTGGGAGATCGG
>2228 gi|224087689|ref|XP_002308207.1| predicted protein [Populus trichocarpa]
AGGGATAATGGTTTGGTAGTCGGAAATGGTGGGAATGGAGAAGAAAAGGGGTTGAAGAAGTCTCGCCGGTGGAGGGCGTGGAACATATGGGGGTTTATACACAGGCGAAATGGAGGCACTAAAGATGAGAGGTATAAATACAATGGTAGGGGAAATGGGGTGGAGAGATCATTCTCAGAGTCTTGGCAAGAGCTGAGGAGGGGGGAAAGCAATGGTGAAGTGAAAATTGGGGGTTTTAATAGAAGGGTATTTCGAAGTAATAGCAGTGTGAGCTCGAGGAATTCGTATAGCATGGGGGGATCATTTGGAAATGTGAGAAACCCTAGTGTTGAGACGAATGGAAACGGGAAAAAGAGGAGAGAGGACTTTGGTTTGGAGAGGAATCGGAGCGCTAGGTATTCGCCAAACCATGTCGATAACGGGCTTTTGAGGTTTTACTTGACACCGATGAGGAGCAGCAGTCGAAGAGGG
>2244 gi|225457911|ref|XP_002272227.1| PREDICTED: vacuolar protein sorting-associated protein 35 isoform 1 [Vitis vinifera]
GGTGCCATTACTTTGTATGTCTCTCTTCTTACCTTCACTCTCCGTGTTCATCCTGATCGGCTTGATTACGTGGATCAAGTGCTGGGAGCGTGTGTTAAGAAACTTTCTGGAAAAGCTAAGCTTGAAGTTGTTGCACTTTTGAGTGCTCCGTTGGAAAAGTACAATGATATTGTAACTGCCCTGACGCTTTCTAATTATCCCCGTGTGATGGACCACCTTGATGATGGAACAAACAAAGTCATGGCAATGGTTATAATTCAAAGCATCATGACGAATAACACTTGCATTTCGACTGCTGATAAGGTTGAGGTATTGTTTGAATTGATTAAAGGGCTTATCAAGGATCTAGACGGAACTCCAGTGGATGAGCTTGATGAGGAGGATTTCAAAGAGGAGCAAAATTCTGTAGCTCGCCTTATACACATGTTGTATAATGATGACCCCGAGGAGATGTTAAAGATTATATGTACTGTGAGGAAACATATTATGACTGGAGGTCCAAAACGCCTTCCTTTCACAGTCCCTCCTCTTGTTTTTTCTGCACTTAAGTTGATCAGGCGACTGCAAGGTCAAGATGGAGAAGTAGATGGAGAAGAAGTTCCTGCAACACCAAAGAAAATTTTCGTTGAGGCGCTTTCATATGCTCAATCACCTGAACTGGCCTTACGGCTGTACTTGCAATGTGCAGAGGCTGCCAATGACAGTGATCTCGAACCAGTTGCTTATGAATGTTTCACTCAAGCATTTCTATTATATGAAGAAGAAGTTGCGGATTCAAAAGCCCAGGTGACTGCAATTCACCTTATAATTGGGACTCTACAGAGAATGAATGTATTTGGTGTTGAGAATAGGGATACCTTAACACATAAGGCCACAGGGTATTCAGCGAAGCTTTTGAAGAAGCCTGATCAATGCAGAGCAGTTTATGCATGTTCGCATCTCTTTTGGGTGGATGACCAAGATGGAATTAAGGATGGGGAAAGGGTCCTGCTTTGCTTAAAGCGTTCACTAAGGATTGCAAATGCTGCACAACAAATGGCCAATGTTGCACGGGGTAGCAGTGGACCGATTACACTGTTTGTTGAAATACTGAACAAGTACCTCTATTTTTTTGAGAAGGGAAATCCGCAGATAACAGGTGCTGCAATCCAGGGGCTAATAGAACTAATAAAAAATATGCAAAGCGACCCCACAACCCCAGATCGAGCTTCAGATGCTTTCTTT
>2249 gi|255575045|ref|XP_002528428.1| conserved hypothetical protein [Ricinus communis]
AAATGGACTATAATTGATGATTTACCTTCCCCTTACGATGATGTGATACTGTTTGAACAGAATTTCTATGCGGTTGATAGTACTGGCAGGGCAGTAATTGTCAATGTCGATGAATCATCTCCAGTTGTGAATTTGGTCGCACATTCTGTTTTCGGTGGAGATAAGAAGGCTTTGGTGGAATCAAGTGGCGAACTATTGCTAGTTGATACGTATCTAAGCGTCGGGCCTGAGGATGATTTGGGTTTCGACGACGGGTTCGAGTTTTATGAGGAATTTGATTGTTATATGAGTGAGAGGACGGTGCGGTTTAAGGTTTTTAGGTTGGATCGAAGTGAACAGAAATGGGTTGAGGTGGATAGTTTGGGGGAGAGAATCTTGTTTTTGGGTGATAATTGCACGTTTTCGGCATCTGCTTGTGATTTTTCTGGATGTAAAGGGAACTGCATAATATTTACGGACCATTACTTCTATTCAAGCAGGGAAGAAGATGGTGCAATGAAGGGTCGTGGTGTAGGTGTATTTGATTTAGAGAGTGCTATTATTGGGTCTTTGGCTAATTATCCAGATTACTCCTCCAAGATGTTTTGGCCCCCACCTACTTGGGTT
>2252 gi|225433177|ref|XP_002281549.1| PREDICTED: putative pentatricopeptide repeat-containing protein At3g15130 [Vitis vinifera]
GTGAAGTTGAAGGGTTTAAAGAAAGAAGGAGGATGCAGTTGGGTTGAGATTGACAAGGAGGTCCACTTCTTCTACAATGGAGATGAGAGGCACCCACTAACAAAAGAAATTCATAAAGTTTTGAAGGAAATAGAGAGGAGGATTAAAGAAGAGACGGGTTATCCTTATGAAGTGAGGTTTGCGTTGCACGATGTGGAGGAAGAGTCGAAAGCAGAGAGCTTGAGATATCACGGAAGGACAATTCGAGTTTTCAAAAACTTGAGAGTTTGTGGGGATTGTCATGAGTTCATTAAGGGTTTGTCAAAGGTTTTGAAGAAGGGGTTTGTGGTAAGAGATGCCAATAGGTTCCACAAGTTT
>2254 gi|356538575|ref|XP_003537778.1| PREDICTED: cellulose synthase-like protein D3-like [Glycine max]
CCCCTGTCAGTGACCTTTGCCAGGAGGACTTCATCAGGCCGATATGTCAACTACTCGAGAGAATCCAATGATCTTGGCGAAGATATTGCCAGCGGTGAGTTCATGAACTACAGAGTGCACATCCCACCAACACCCGATAACCAACCAATGGACGCATCCGTCGCTCAGAGAGTTGAGGAGCAATATGTGTCTAGTTCATTATTTACCGGCGGTTTCAACAGCCTTACTCGTGCCCATTTGATGGATAAGGTGATTGACTCCGAAACAAGCCATCCTCAAATGGCTGGGGCAAAAGGGTCTTCTTGCGCAGTACCTGGTTGTGACGGAAAGGTGATGAGCGATGAGAGGGGTGAAGATATCCTCCCTTGTGAATGTGATTATAAGATATGTAGGGATTGTTTTGTTGATGCTGTGAAAACCGGAGACGGGATTTGTCCGGGGTGTAAAGAGGCTTACAAGGACACGGAGTTGGATGAGAGGGCAGTGGATGACAGCCAGCCTCTCCCTCTCCCTCTACCGCCGCCGCCTGGGGGGATGTCAAAGATGGAGAGGAGGTTGTCATTGATGAAATCTACGAAATCGATCTTGACAAGGAGCCAGACAGGGGATTTTGATCATAACGGGTGGTTGTTTGAGACGAAGGGAACTTATGGATATGGGAATGCTATTTGGCCTAAGGAAGGTGGGTTTGGGAATGAGAGAAGTGATGTTGGTGATGAGCCTGATGAGCTTCAGTACTGGAGGCCCTTGACTCGCAAATTAAAGATACCTGCTGCAATTTTGAGCCCATATCGGCTCCTAATATTTTTGCGGATGATAGTTCTGGTGCTATTTCTTGTATGGAGGATCAGCCACAAAAATACTGATGCAGTCTGGCTCTGGGGCATGTCTGTGGTTTGTGAGCTTTGGTTTGCATTCTCATGGTTACTGGACACGCTCCCAAAGTTCTGCCCCGTGAATCGGGCCACCGATCTTGCTGTTCTGAAAGAAAAGTTTGAAACCCGTGGCCCAAACAACCCCACCGGAAAATCCGATCTTCCGGGCATTGACATATTTGTTTCTACTGCGGACCCGGAAAAAGAGCCGCCTCTTGTCACTGCCAACACCATCCTATCAATTCTTGCAGCTGAATATCCAGTTGAAAAGCTTTCGTGCTATGTGTCTGACGATGGAGGGGCCCTCTTAACCTTTGAGGCCATGGCAGAAGCCGCAAGTTTTGCCAACTTGTGGGTCCCATTTTGCCGGAAGCACGATATTGAGCCAAGGAATCCCGAATCGTATTTCAGTTTGAAGAGAGATCCTTATAAGAATAAGATGCGTCCAGATTTTGTCAAGGATCGTAGGCGGGTAAAGCGTGAGTACGATGAGTTCAAGGTTCGAATTAATGGCCATCCGGATTCGATTAGGCGGCGTTCTGATGCTTATAATGCTAGAGAGGAAATCAAAGCTATGAAGCAACAGAGGGAGAATGGTAACCTTAACGATGATTCTCTGGAAACTATAAAGGTCCTTAAGGCTACCTGGATGGCAGATGGAACCCATTGGCCCGGCACTTGGGTTGATTCTTCTCCAGAGCACACTAGGGGTGACCATGCTGGAATTATTCAGGTGATGTTGAAACCCCCAAGCGATGAACCATTACACGGCGCAGCAGCTGATTCCAATCCTATCGACCTAACAGAAATTGACATCCGACTCCCTTTATTGGTCTACGTTTCTCGCGAAAAGCGTCCAGGATACGATCACAACAAGAAAGCCGGCGCAATGAATGCTCTGGTTCGCGCCTCGGCTATCATGTCCAATGGACCCTTCATTTTGAACCTCGACTGTGACCACTACATTTACAACTCCATGGCACTGAGAGAAGGCATGTGTTTCATGATGGACCGTGGCGGCGATCGCCTTTGCTTTGTCCAGTTCCCCCAAAGATTCGAGGGAATCGATCCGTCTGATCGCTATGCCAATCACAACACAGTTTTCTTTGATGTCAACATGCGTGCTCTTGACGGGCTTCAGGGGCCTGTTCATGTCGGAACTGGATGCCTCTTCCGCCGGATTGCATTGTATGGTTTTGATCCTCCTCGATCAAAGGAATACCACCAAGGCCATGGTTGCTGTAGCTGTTGGTTCGGTCGACGTAAAAAATCTTCTACGGTAGCTTCTGCCTCAGACTCGAAAAGAGCGCTTCGAATGGGAGATTCTGATGATGATGAGGAAATGAACATCTCTCTTTTTCCCAAAAAATATGGCAACTCGTCTTTCCTCGTTGACTCCATTCCGGTGGCAGAATTCCTGGGCCGACCACTTGCCGATCACCCTGCCATCAAGAATGGACGAGCTCCAGGCGCTCTTACCATCCCACAGGACCTACTTGATGCATCCACGGTCGCTGAAGCGATTAGTGTTATCTCGTGTTGGTATGAAGATAAAACTGAATGGGGAACCCGAGTGGGGTGGATCTACGGATCGGTAACAGAAGACGTGGTGACAGGTTTCCGGATGCACAACCGGGGTTGGAAATCCATCTATTGTGTCACCAAGAGGGACGCCTTCCGTGGGACTGCTCCGATCAATCTGACAGACCGGCTCCACCAGGTCCTCCGGTGGGCGACAGGCTCCGTTGAGATTTTCTTCTCCCGCAACAATGCTATTCTGGCGAGTACAAAGATGAAGTTTTTGCAGCGGATTGCGTACCTTAACGTTGGAATATACCCTTTCACCTCGTTTTTCCTCATCGTCTACTGTTTCCTTCCAGCACTGTCCCTTTTCTCCGGCCAATTCATCGTCCAGACCCTAAACGTGGCGTTCCTCACCTACCTCTTGATCATCACATTGACTCTTTGCATGCTTGCGGTGCTTGAGATCAAGTGGTCTGGCATCACACTGGAAGAATGGTGGAGAAACGAGCAATTTTGGTTAATTGGAGGCACGAGCGCTCATCTTGCCGCTGTGCTTCAGGGGCTACTGAAAGTAATTGCTGGGATTGAAATTTCATTTACGTTGACATCAAAATCTGGCAGTGATGATGTGGATGATGAATTTGCCGATCTCTATGTTCTCAAATGGACTTCCCTCATGATCCCACCGATCACAATCATGATGACTAATTTGATTGCTATTGCAGTGGGGGTTAGCCGGACGATATATAGCACTATACCACAGTGGAGCCGTTTGTTAGGAGGGGTGTTTTTCAGCTTCTGGGTTTTGGCTCATCTCTATCCTTTTGCGAAAGGGCTTATGGGAAGGCGCGGGAGGACACCCACCATCGTGTTTGTTTGGTCCGGACTCATTGCAATCACCATATCTCTCCTTTGGGTGGCTATCAGCCCCCCGTCGGGTAGTTCTGGAATTGGCGGAACCTTCACGTTCCCG
>2260 gi|359476842|ref|XP_003631897.1| PREDICTED: uncharacterized protein LOC100854194 [Vitis vinifera]
TGGGATGAGATTGAGGAACAAACTAATGGAACTTCAGATGATTTGTGTAAGGAAGTTCGATGCATTGAGATAGAAGAATCAAGAACAAACCACAACTCAGAATCAAGTAGATCGTCTCCTGAAGATAACACTGAAATCTCAGAATTATTGATGCATGGGCATGAAGACAAAACAGGTCAGGAATTCGTTTCAATGCCCGTGAAGGAAGATAGAGAGGTAAGGTACATGGCTCCTCTCATTGTTCCTTCTCCTGAAAAATCATCTCCGTGGGCATTAGCAAAGTATACGTGCAGCTCTCAGAGCTTAAAGTTAACCAAAAGTAGAAGTTGTAACGCAAGCCTCCTGACTAGCCCAAGTACACCACGGTTTGATGAA
>2264 gi|225459754|ref|XP_002284756.1| PREDICTED: pentatricopeptide repeat-containing protein At1g20300, mitochondrial-like [Vitis vinifera]
TTCCCCACATCTCCTGAACCCTACAACGAGATAATCGACCTCGCTGGGAAGGTACGCCAATTCGACATCGCTTGGCACTTGATAGATTTGATGAAATCGCGTAGCGTCGAAATTCGGCGGTACGTGAGGGCTGGATTGGCCGCTGAGGCAGTCCACGCGTTTAACAGGATGGAGGAGTATGGATGTGAGCCTGATCGGATTGCGTTTTCTGTGGTTATTAGTATTCTTTGTAAGAAGAGAAGGGCCCAATCGTTTTTCGATAACTTGAAAGAGAAGTTTGAACCTGATGTGGTTGTTTACAGTAGCTTAGTTCATGGGTGGTGTAGGGCAGGCAACATCTCTGAGGCCGAGAGGGTGTTTCGCGAGATGAAGACGGCTGGGGTTAAGCCGAATGTGTATACGTATAGTACTGTGATTGATGCGTTGTGTAGAAATGGGCAGATTACGCGTGCCCATGATGTTTTTGCGGAGATGATTGATGTTGGGTGTGAACCGAATTCAGTTACTTTTAATAATATGATGAGGGTGCATGTGAAGGCTTTGCAAGTGTATAATCAGATGAAGAGGCTTTCTTGTCCAGCTGATACGATTACGTATAATTTTATCATAGAGAGTTATTGTAGAGATGGGAATATAGAAGATGCAGTTAAGATACTCAATACGATGGTCAAGAAAGGGTGTACTCCTAATGTATACACCTTCAATCCAATCTTTGGGTGTATTTTGAAGTCAAAGGATGTGAATGCCACTCATAGGATGTTTTCCAAGATGAAAGAATTGAAATGTAAGCCCAACACGGTGACGTATAATATGCTGATGCGGATGTTTGCTGATTCAAAATCAACTGACATGGTTCTCAAGCTTAAGAGAGAAATGGATGATAGTGAAACTGAGCCTAACGTGAATACTTATCGGGTTCTAATTTCTATGTATTGTTCGATGGGGCACTGGAACAATGCTTATAAATACTTCAAAGAGATGATCGAGGAGAAGTGTTTGAAACCGGGTCAATCAGTTTATGAAATGGTTTTGCAAGTGCTGAGGAATGCAGGGCAGATAAAGAAGCATGAGGAATTGGTAGGGAAAATGGTGGATAGGGGATTTGTTACTCGTCCATTG
>2271 gi|225461083|ref|XP_002281891.1| PREDICTED: protein translation factor SUI1 homolog isoform 2 [Vitis vinifera]
ATGTCTGAGCTTGACATCCAGGTTCCTACTACTTTTGATCCGTTTGCTGAGGCAAATGCTGAGGATTCCGGTGCTGTGTCAAAGGAGTACGTGCACATTCGTGTACAACAGCGGAATGGTAGGAAAAGCTTGACAACTGTCCAGGGGTTGAAGAAAGAATTCAGCTATAATAAGATACTCAAGGACCTCAAGAAGGAGTTTTGCTGCAATGGCACTGTAGTCCAGGACCCAGAACTAGGCCAGGTTATTCAGCTTCAAGGTGATCAGCGAAAGAATGTCTCTACCTTCCTTGTTCAGGCTGGCATAGTGAAGAAAGATAACATCAAAATTCATGGTTTT
>2280 gi|356575413|ref|XP_003555836.1| PREDICTED: molybdopterin biosynthesis protein CNX3 [Glycine max]
GTTATGTTTCTTCGTCGAGTGGCCGTGGCATTGCCTCTGTCAAGGAGGTTCTTAAGCAGTAAAAGCAGCCATGAATTTACTAGTGCAATCGCGGAGCTCAATAAGGAGATGGAATCTGTATTTGGTGAACCTCCTTCAACTACTCTCGCCAGCTCTAGCAGTGACCAGTTTAATTTTCAAGATTCTCAATCTGTATCTCCAAAAGTAGCGGATAATGAATTTGGCTTGACCCACATCGGCGACGCTGGTGAAGCCCAAATGGTGGATATCTCTTCAAAAGAAATTAGCAAGAGAGTAGCCGTTGCTAGTTGTAAAGTTATACTGGGCCAAAAAGTGTTTGATTTGATCTCAGCCAACCAGATGGCAAAGGGGGATGTTCTGAGTGTGGCAAAAATTGCAGGAATAAGTGGAGCAAAGCACACAAGCAACCTCATCCCACTATGCCACAACATCAACTTAACTCACGTTAGTGTTGATCTGAAATTGAATCCAATGGATTATAGTCTTGATATAGAAGGGGAAGCTGCTTCAACTGGGAAAACTGGTGTAGAAATGGAAGCAATGACAGCGGTGACTGTTGCGGGTCTGACAGTATATGATATGTGCAAGGCTGCTTCAAAGGATATTCAGATTACAGATGTAAGGCTTGTACGCAAAACTGGAGGGAAAAGTGGG
>2281 gi|359489578|ref|XP_003633945.1| PREDICTED: molybdopterin biosynthesis protein CNX3-like [Vitis vinifera]
GGTGAACCTCCTTCAACTACTCTCGCCAGCTCTAGCAGTGACCAGTTTAATTTTCAAGATTCTCAATCTGTATCTCCAAAAGTAGCGGATAATGAATTTGGCTTGACCCACATCGGCGACGCTGGTGAAGCCCAAATGGTGGATATCTCTTCAAAAGAAATTAGCAAGAGAGTAGCCGTTGCTAGTTGTAAAGTTATACTGGGCCAAAAAGTGTTTGATTTGATCTCAGCCAACCAGATGGCAAAGGGGGATGTTCTGAGTGTGGCAAAAATTGCAGGAATAAGTGGAGCAAAGCACACAAGCAACCTCATCCCACTATGCCACAACATCAACTTAACTCACGTTAGTGTTGATCTGAAATTGAATCCAATGGATTATAGTCTTGATATAGAAGGGGAAGCTGCTTCAACTGGGAAAACTGGTGTAGAAATGGAAGCAATGACAGCGGTGACTGTTGCGGGTCTGACAGTATATGATATGTGCAAGGCTGCTTCAAAGGATATTCAGATTACAGATGTAAGGCTTGTACGCAAAACTGGAGGGAAAAGTGGG
>2296 gi|359475871|ref|XP_002285449.2| PREDICTED: protein MEMO1-like [Vitis vinifera]
ATGGAGAAAATCAGGAAAGCTTCGCACGCAGGCTCATGGTACACCGATAATCCCAAAAAATTGGCAGAAGAGCTTGATGGATGGCTCAGTGCATCTGGACTGGTAAAATCTGCTGATGTACGAGGGGTGATTGCGCCTCATGCAGGCTATTCATATTCAGGCCGTGCAGCAGCCTATGCGTTTGGAAACATAGACCCAACAAGCATTACTCGTGTCTTTCTTCTTGGTCCATCTCACCACTATTACACTCCAAAGTGTGCTCTTTCAAGAGCTACTGTTTACAAGACGCCAATTGGGGATCTACCTATCGATCTAGAAGTCATTGAGGAGCTAAAAGCTACAGGAAAATTTGAACTGATGGATCTTCAAGTTGATGAGGCTGAACATAGCATGGAGATGCACTTGCCATATCTTGCTAAAGTATTTTATGGGTACCCCGTTAAAGTTGTTCCAATTTTGGTCGGTGCTGTTAGTGCGGAAAATGAAGCCATGTACGGACGGTTGCTGGCCAAATATGTGGATGACCCAAATAATTTCTTTTCCGTGTCCTCAGATTTTTGTCACTGGGGCTCTCGGTTCAACTTTACGCATTATGACAAAAAACATGGAGCTATCCACAAATCCATTGAGGCCTTGGATCGGATGGGAATGGATATAATAGAAACGGGAGATCCAGAAGCATTCAAACACTACCTGTCAGAGTATGACAATACCATTTGTGGACGTCATCCAATCAGTGTATTTCTCCATATGTTGAAGAACTCTTCAACAAAGATGAAGATAAAATTCCTTCGATATGAACAGTCAAGCCAGTGCAAAAGCATGAGAGACAGCAGTGTAAGTTATGCATCTGCTGTGTCAAAGGTAGAT
>2305 gi|358249174|ref|NP_001240005.1| dehydration-responsive element-binding protein 2C-like [Glycine max]
TTGAACATTATGCCAATGGACTATACCAGAAAGAGGAAGTCAAGGAGTAGACGTGGTGGACCCGATGCTGTTGCAGAGACCCTAGCTAAGTGGAAAGAATACAATGACAAACTTCAAACGTCTAACGGAGATTCCAAGCCAGTGCGTAAAGTTCCGGCCAAGGGATCGAAGAAAGGATGTATGAAGGGCAAAGGTGGGCCCCAAAACACACAATGCAATTACAGAGGTGTTAGGCAGAGGACATGGGGAAAATGGGTTGCCGAAATTAGGGAGCCAAATAGGGGCAATAGGTTGTGGCTTGGTACTTTCCCAACTGCCGGTGAAGCCGCCTTAGCTTATAATGAAGCTGCAAAGGCTATGTATGGTCCTCTTGCCCGTCTCAACGTTGTGAACGGTGGGTCCTTGAGCGAATTTTCAAAGGAATCTACTTCACCGCCAACGATATCTAGTACAGACTCTACGAATTCCTCCAGCGGCTCTGAGTATTGTGGAGCTGAGGATTTTAAGGGAAATATCGATTCTGTGAAGAAGGAAGTGAAGGAGGAACCAGTGGATTTCAATGGGAATGAAGAAAAGCTCATTAGTGGCGAATCAGGACAACTCGACTGTAGACCAGATGTCTTGCAAAATTTCTCTGCGGATGAGATGTTTGATGTGGATGAGCTTTTGGGTGTTTTAGACAAGGAGGATTATAACATCAGGCCTGGCCAGAACTTAAGCAGAACAGGGCAAACAGATGATTATGATAATTTGCAAGTCGAAAAGCCTTTGGATTTGTCGTACCAATTGCAGAACCCTGATGCAAAGCTGCTTGGGAGTTTGCAACACATGGAGCAGGCACCTCCAGGGGTGGATTATGGGTTAGATTTCTTGAGG
>2321 gi|225427681|ref|XP_002262726.1| PREDICTED: serine/threonine-protein kinase SAPK3 [Vitis vinifera]
ATGGAGGAAAAGTATGAGCCATTGAAAGAACTAGGTTCTGGCAATTTTGCAGTGGCAAGATTGGTGAGGGATAAGAAGTCAAAGGAGCTTCTTGCAGTCAAATACATTGAAAGAGGGAAGAAGATTGATGAAAATGTTCAGAGGGAAATCATAAATCACAGATCATTAAGGCATCCCAATATTGTCAGGTTCAAGGAGGTATTATCGACACCAACGCATTTAGCTATAGTCATGGAATATGCAGCTGGTGGTGAGCTCTTTTCAAGAATATGCAGTGCAGGTCGATTTAGTGAAGATGAGGCACGCTTTTTCTTTCAGCAGCTAATATCTGGAGTTAGCTACTGTCACTCAATGGAAATTTGTCACAGGGACCTGAAACTGGAAAACACTCTCTTGGATGGAAGTCCAACCCCACGGCTTAAAATATGCGACTTTGGTTATTCTAAGTCAGCTTTGTTGCACTCACAACCCAAATCAACAGTGGGAACACCAGCATACATTGCCCCAGAGGTCCTGTCGCGAAAGGAGTATGATGGGAAGATTGCGGATGTTTGGTCTTGTGGAGTGACACTGTATGTGATGTTGGTTGGAGCATACCCTTTCGAGGATCCTGAGGACCCTAGAAATTTCCGCAAGACCATTGGGAGAATAATGAGTGTTCAACATTCCATACCCGATTATGTACGTGTATCTGCAGATTGTCGGCAGCTCCTCTCTCGTATTTTTGTCTCAAATCCCTCGAAGAGAATCACCATCCCAGAGATAAAACAACACCCTTGGTTTCTGAAAAGCATGCCGACAGAGCTAATTGAAGGAGAGAAAACAAACTACGAAGAATCCAGCCATGACCAACCACTTCAGAGTGTTGAAGAAATAATGCAGATTATTCAAGAGGCAATGACCCCTGGCGAAGGATCCAAATCCGAATGGCAAGCTGCTGGAGGGTCATTGGACCCTGATGACTTGGAGTTTGACGTAGACTCCGAAATTGACCTCAGTGGAGATTTTGTC
>2333 gi|359478535|ref|XP_002278763.2| PREDICTED: serine/threonine-protein kinase DDB_G0283821-like [Vitis vinifera]
GTTTCGAACTGGGTGAGGGGGAGCTGGATAGGCAGGGGATCGTTCGGGAGCGTGAGCTTGGCGGCCGACAAGTCGGACGGCCGGGTTTTCGCGGTGAAATCGGTGGAGCGGGGTCCGGGTTCGGAGTCCCGAGTCGAGGCGCTGGAGAACGAGATTCGGACTCTCAAATCGGTTTCGTCGCCCTGGGTGGTGGAGTACCTGGGCGACGACGCGACGGTCGAGGCCGGCGGCGCGACGTCGTTCCGGAACCTCCACTTGGAGTACCTGCCGGGTGGCACAGTTGCTGACCTGGCGAAGCAGAGTGGTGGCGTGTACGACGAGGAAATCATCCGGTCGTATGCGTGGTGTATCGTCTCTGCTTTGAATTGCGTTCACTCCAGGGGCATTGTCCACTGCGACGTTAAAGGAAAGAACGTCCTCGTGGGACAGGCAGTCGGCCTGGCCAAGCTCGCGGATTTTGGATCCTCGGCAGAGTTTGACGCCGGCGAGGTGGTGGTGGCGCGAGGGAGTCCTCTGTGGATGGCGCCGGAGGTGGTTCGACGGGAGTACCAAGGGCCGGAGTCCGACTTGTGGTCGCTGGGGTGTACGGTCATAGAGATGGTCACCGGGGAGCCCCCGTGGGAGGATCGAGGCGTCGACACGCTGTGTCGGATCGGTTACTCGGACGAGTTGCCGGAGGTGCCGGCTCAGTTGTCGGAGCTCGGCAGGGACTTCGTCGACAAGTGTCTGAGGCGAAACAGAGTCGAGCGGTGGAGTTGCGATCAGCTGCTGCAGCATCCGTTCATATTGAAATCAGCGCCGCACGGTTCGATAACGCACTCATCGCCTCGCTGCGTTCTCGATTGGTCGAGCTCAGAGTTCTACGACGAAGAAAGTGAAATTGAAGTAGAAGAAGAAGTCTCCGAATTACGACTCGATTCCGTCAGGGAGAGAATCGGTAAATTAGCTTCGAGCGCGGGGGCAATTTGGGAATCCGACGGCTGGGAGGTGGTGAGGAATTTCGCTATCGGAAACAGAGCACAACAAATTCCCATTCTAAATTCGGAACATTCGGATTTCTTGACGAGAGATAGAGAAACGGAAGGGACGAGTTCTGAATATTCCGATTCGACGGGA
>2335 gi|224136292|ref|XP_002326825.1| predicted protein [Populus trichocarpa]
GAGGCAGCAAAATCACATGATGACTGGTGTGCTTCAACCCTAAAGAAGCTAAAGTATGCCTCACCATTGAGCTTGAAAGTTTCCCTGCGATCTGTACGAGAAGGTAGATATCAGACTTTTGATCAGTGTCTGGTCCGTGAGTATCGAATGTCTCTACAAGGAATGTCAAAACAGATTTCGAATGACTTCTGTGAGGGAGTTCGGGCAAGGATGGTCGACAAGGACTTGGCACCTAAGTGGAACCCTCCAATCTTGGAACAAGTATCGACGGACATGGTAGATCAGTATTTATCCGAGCCTGATCTAGAGCTACCCACAAAACAGCGAGAAGCTTTCACA
>2341 gi|255567074|ref|XP_002524519.1| Peptide-N4-(N-acetyl-beta-glucosaminyl)asparagine amidase A, putative [Ricinus communis]
ATGGCTTCCTCACCCCTCTCTCTCCTCCTCTTCTTTCTCTTCCTCCTCCTCCTCCACCAACCTCTCTCTACCTCATCAACCCTCCCCAAATCCACCCTCTTCAGACCCAATCTCATCTCCCAGCCCACTCCCTCCATCACCACCACCACCACCGACACCCCCATCACCCCCTACTTCGAAGTCACCAAACCCATCAAACTCCCCCGCACTAAACCCTGCTCCTACCTCATCCTCCGCCACGATTTCGCCTACACTTACTCGAAACCCCCAGTTCTTGCCAATTACACCCCTCCCTCCGATTGCCCACATCAAGACTTCGCCAAGATCGTCCTCGAGTGGACAGCAACGTGCAAAGGCAGGCAATTTGACCGGATTTTTGGGGTTTGGCTCGGCGGCGTGGAGCTCCTGCGCAGCTGCACGGCGGAGCCGAGATCCACCGGGATAATTTGGACCGTCCAAAAGGACATCACGAGGTATCACTCGTTGCTCATGACCAATCAAACGCTAGCTGTTTATCTAGGAAATCTGGTTGATAGTACTTACACTGGTGTTTACCATGTTGATATATCAGTCCACTTTTATCCTGCTGCAGTGGGTTTGAGTAATGGTGAGGCTGATTTGATCTTACCCGTTTCGCGAAATCTGCCGTTGAATGATGGGTTGTGGTTTGAAATCGAGAACTCGACGGATGTAGAGTCGAAGAAGTTTGAGATTCCTCGGAATGCTTATAGGGCTGTGTTGGAGGTTTATGTCTCATTTCATGAGAACGATGAATTTTGGTATACGAATTTGCCGAATGAGTACATTAGCACGAATAATCTCACAGGTACAGCGGGGAATGGGGCTTTTAGGGAGGTTGTGGTTAGATTGGACAGTGCAGTTTGGCCTTTTACTGTGATATATACTGGAGGGGTCAATCCCCTCCTCTGGAGACCGATTACCGGAATTGGTTCTTTCAATCTCCCTTCTTATGATATTGAAATCACGCCGTTTTTAGGAAGCATAGTTGATGGAAAGATCCATGAGTTTGCATTTAGTGTAACCAATGCGTTGAATGTGTGGTACATAGATGCCAATTTGCACGTGTGGTTAGACAAGACGGGCATGGAAACTGAAGGACAGCTTTTGAGTCACACTAGTTTGGAACCCATAATTTCTTTGGAATCAAATTTTACAGGTCTGAATGGAAATTTTTTGACCAGTTCTAGTAGGTCTGTATCATCAATTGGATGGGTGAAGTCATCCCACGGGAACATCACGACCAACACAACTCAAACGTTCAACTTCAGCAACTTTATGGTGATGGGGAATCATGGGAATTTGCAGATTGTGAATCAGATAATTGATTTCAATAGCAGTGTTCATGTACATATGCCTACTTCTTCTACTCACTCAATCGAATCATTTAAAAGGTTTCCCCTTTACCTTTACTCCAACTCTGTGGACCAAGGAAACGACACTTCCAATTTCATAACGAACCTAACGTTGGGTTTCAGCGAGGAGAGAGTAGCAGCTTCTGGTTTTGGATTCTTGGTTAGTAGTCTAAAAAATTTGCAGAATGCACAGGGTATCATGCTGGTGAAGGGGAACTTGGTGGTCAGCGGAATAGGAAGTACACAGCAAGCATACCAATATGATAGCAGCAAATTCTGCTATTTTAGAACTGTGAGCAGCTCAAATTACACTATTCTTTACGATAAGGTGGGCAATACTTGCAGCAAAAAATTCCGACCTCGTGTGGGTTTTGGACTTGCCAAATGGTTGCCTTTGTCTGCTCAGAGG
>2352 gi|255539334|ref|XP_002510732.1| hmg-CoA reductase, putative [Ricinus communis]
TCCCCAAAGGCCTCCGACGCCCTGCCCCTCCCTCTGTACATCACAAACGGCGTTTTCTTCACCCTATTCTTCTCTGTGGTCTACTACCTCCTCACCCGCTGGAGGGAGAAGATCCGAAACTCCACCCCTCTCCACGTCGTCACCCTCTCCGAAATCGTTGCCATCGTTGCGTTTGTCGCCTCCTTCATCTACCTCCTTGGCTTCTTTGGCATCAGCTTCGTCCAGTCCTTGATAATCCCCCGCTCTTCCCACGATGACGTCTGGGCCGCCGATGATGACCTTGACCTTGACAACATCATCCTCAAGGAAGACACTCGCTCCGTTCCTTGTGCTGCCGCAGCCATAGTCGATTGCCCCTCACTCCCCTCTCTCAAACCCCAACCCCACAAGGCCAACGTCGATGATGTTCTCCCTCTTCCTAATAATACTACATCACCGGAAGAAGAAGACGAGGAGACTATCAAGTCTCCCTCTTATGCCCTGGAGTCCAAGCTCGGGGATTGCCACAGAGCCGCCGCGATTAGGCGGGAGGCATTACAGAGGATGACAGGGAAGTCGGTCGAAGGGTTGCCCTTAGATGGATTCGACTACCAGTCAATACTGGGGCAGTGCTGCGAGATGCCTATTGGGTATGTTCAGATCCCAGTTGGTATTGCGGGTCCTCTTTTGCTGGACGGCAGGGAGTATTCGGTTCCCATGGCCACAACTGAGGGTTGTTTGGTGGCAAGTACAAACAGGGGATGCAAGGCCATTTACGCTTCCGGTGGGGCCTCCAGTGTCCTGTTAAAAGATGGGATGACCAGGGCTCCTGTTGTCAGGTTCGGCACTGCCAAGAGGGCCGCCGATTTGAAGTTCTTCTTGGAGGACCCCCTCCATTTCGACACCCTCTCCCTCGTTTTTAATAGGTCTAGCCGATTTGGTAGGCTACAGAGCATTAAGTGTGCAATTGCTGGGAAGAATCTGTACATGAGGTTCTGTTGCAGCACAGGAGATGCCATGGGAATGAACATGGTCTCCAAAGGTGTACAGAACGTTTTGGATTTCCTTCAGAATGACTTCCCTGACATGGATGTCATCGGCATCTCTGGAAACTTCTGTTCCGACAAGAAGCCAGCTGCAGTGAACTGGATCGAAGGAAGGGGGAAGTCAGTTGTATGTGAGGCAATCATTAAGGAGGAGGTGGTGAGGAAGGTGCTAAAGACAGACGTTGGTTCCTTGGTGGAGTTGAACATGCTCAAGAACCTTACGGGTTCAGCAATGGCGGGAGCCCTGGGTGGATTCAACGCCCATGCGGGTAATATTGTATCAGCAGTGTTTCTAGCCACAGGCCAAGACCCAGCTCAAAACGTGGAGAGTTCCCACTGCATCACCATGATGGAAGCAGTCAACGATGGCAAGGACCTTCACGTATCCGTTACAATGCCTTCTATTGAGGTTGGAACAGTTGGAGGTGGTACCCAACTAGCATCTCAGTCAGCATGTCTGAACCTGCTTGGGGTGAAGGGTGCGTGTAAAGATTCGCCCGGATCAAACGCAAGACTGCTGGCTACCATCGTAGCTGGTTCGGTTCTAGCAGGGGAGCTCTCCCTCATGTCAGCAATTGCAGCTGGACAGCTTGTGAAGAGTCACATGAAATACAACAGATCAAACAAAGATGTTTCCAAACCGGCTTCC
>2354 gi|224106445|ref|XP_002314168.1| GRAS family transcription factor [Populus trichocarpa]
ATGGATTTCCTTGTCCAAGGGCATGAATATTTGGGTCCAATGAACGGGTGCAAATTGAACCGCAAGTTGATTCCATGCTTTCCAAAACAACCTCTTGCGAATGGATTCAAATCGAGTTTTCCGATTTCCGATCCCCAAGAGTATGGTAACCTGTCCAACGGTTGGAACCCTAGTGATACGGATCAGTCTTCGGGTCCGAGCTTGGGTTTGGATACTCCGGATGATGCCGTCCTCAAGTACATAAGCCAGATGCTTATGGAAGAGGAGGACTTGGAGCATAAGCCTTGCATGAAACAGGATTGCTTGGCTCTCCAAGCTGCTGAGAAACCATTCTATGATGTCCTCGGCCAAGAATACCCCCCTTCTCTTGAAAATCAACGCCCTTTTGATCGAAATGCCGATAGCCCAATTGACAGCTTCACTAGATCTCCCAGTAGTCACAGTAGTAACAGCTTGACTGCTGCCGACAACTTCGTTGAGTCCAATTGGTTTTGTGATCAATACAGATTCCAATCCTCTTTTACCCCGTCTTCTCATGTTGATCACGACTTTGATTCATTTTTGCACTCATTTGGCTCATCAACCAACTTTTCAGATGCTGTATTTAGGCCATTAGTGGATTCTTTTGTTAGTCCACCTCATGTTGGGGTTTCTCTTGGTACTGAGAGCCAAATTTTCTCCCAATTCGGAAGCAGAGATCCGAAGTTTAGCCGAAGTTCGGAATATAAAGATAGTAATGCTGATGCGGAGCTAAATGAGAGGGACCATTCACCAGCTGGATCGAGGGGAAAGAAGAATCATGACCGAGAGGATAGTGGTGATGCGGAAGGTGAGCGTAGTAACAAGCAGTTGGCAAGTTATTCGGAAGAGTCCGATGCGGAATCGGAGATGTTTGATAAGGTGTTGCTTTGTCCTGCTTTGAATCCTCATTTGCACGACTCTGCAGAATGTCCCTTCAAGCATCATGACTCCCCGTTATGCCCTGAGGATGGTGCCTTGAAAAATGGCACATCGAAAAGATCACATGGAGGAAGGCCACGAGGTAAGAAACAAAGCGACCAAAAGGAAATGGTGGATTTGAGGACTCTCCTGACTCAATGCGCACAAGCTGTTTCGAGCAACGATTCCAGAACTGCTAATGAGCTGCTTCACCGGATTAGGCAACACTCTTCTCCTCACGGTGATGGTGTCGAAAGATTGGCCCATTTCTTTGCAAATGCTCTTGAGACGCGTTTGGCTGGTGCTGGGACCGCATTATACACAGCTTTTCCTTCTGCAGGAATATCAGCGGCTGATGTCTTGAAAGGCTACCAAGTATATATTAAAGCTTGCCCTTTCAAGTTGCTTTCAAATTACTTTGCGAATAAATCTATTGGGAAATTATCGAAGAAAGCAACGAGGCTTCACATTATCGATTTTGGTATACTTTATGGCTTTCAGTGGCCCTGCCTTATCCAGCGTCTATCGGTCAGACCTGGAGGGCCACCTAAGCTTCGCATCACCGGAATAGAACTTCCCCAGCCGGGTTTCCGTCCAGCGGAAAGGGTTGAGGAGACAGGTCGTCGGTTGGAAAAGTATTGCACGAGATTTGGAGTTCCATTTGAGTACCACGCCATAGCAAAGAAATTGGAAACCATCCAACTTGAGGATCTTAAGGTTGACAAAGATGAAGTTCTTGTTGTGAATTGTTTGTTGCGGTTAACAAATGTTCCTGATGACTCGGTAGTGGTGAGTAGTCCGCGAGACAAGGTTCTAAACCTAATCAAGAGGCTTAATCCAGTTTTATTTGTTCATGGTGTTCTAAACGGGACACATAATGCTCCCTTTTTTGTCACGCGTTTCAAGGAGGCGCTCTTCCACTTCTCTGCACTGTTTGATATGTTCGACGCCACTGTGCCGCGTGATGATCAATATCGGATGATGTATGAGAAGGAGTTGCTTGGGAGGGATGCGATGAATGTGATAGCGTGTGAGGGTACCGAGAGGGTTGAGAGGCCCGAAACATACAAGCAATGGCAAGCTAGGAATGTGAGGGCAGGGTTTCGGCAGCTTCCGCTTGACCGGGAGATTATGGAGGATGTGAGGGGTTATGTAGGGAGGGCTCATAATAAGGATTTTGTTGTGGATGAGGATAGCAACTGGATGGTGCAGGGTTGGAAGGGGAGGATTATCTATGCTATATCCTGTTGGAAGCCTACTAAG
>2358 gi|359481069|ref|XP_002264021.2| PREDICTED: probable ATP-dependent RNA helicase DHX36-like [Vitis vinifera]
TTCTGTTGGAAAAATTTCCTCTCTCCAGTAACATTGCAAATGATGGAGGATATGAGGAACCAGTTTCTGGATCTACTATCCGACATTGGCTTTGTTGATAAATCCAGAGGCGCTAATGCTTATAACCAATATAGTAAAGACTTGGAGATGGTATCTGCAATCCTTTGTGCTGGGCTCTATCCAAATGTTGTGCAGTGTAAAAGGAGAGGAAAACGTACAGCGTTCTACACCAAAGAAGTTGGAGCAGTCGACATCCATCCTGCATCTGTAAATGCCGGCGTCCATCTTTTCCCTCTTCCGTACATGGTTTATAGTGAAAAGGTGAAGACAACCAGCATATTTATAAGGGATTCCACAAATATATCGGACTATGCTCTACTTATGTTTGGTGGTAATCTCATTCCTAGCAAAAAAGGAGAAGGTATTGAAATGCTCGGAGGGTACCTTCATTTCTCTGCTTCCAAGAGTGTGCTGGAGTTGATACGGAAATTGCGAGGAGAGCTTGACAAGCTTCTAAACAAGAAGATTGAAGAACCGGGGCTGGACATCTCTGTCGAGGGAAAGGGTGTGGTTGCTGCTGTGATTGAGTTACTGCAT
>2378 gi|350535661|ref|NP_001234718.1| C2H2-type zinc finger protein [Solanum lycopersicum]
ATGGCGCTTGAAGCTCTGAACTCACCCACCACGGCGACGCCGCCGCCGTTCCACCACGAGAGCGTGAGCGACCTCCGCTATTTTGAGTCGTGGGCCAAGGGTAAGCGATCCAAGCGTTCGCGTAGCATGGAATCCCCGCCGCCATCCACCGAAGAAGAATACCTAGCTATCTGCCTCATCATGCTTGCTCGCGGCCACGGCGGCGCCAACTCCACCGCCTCAATCTCGCCGCCGCAGCCGTCGACTTCATCCGAATCGAAGCTCGTCCACAAGTGTACCGTATGCAACAAGGCCTTCGGCTCGTACCAAGCCCTAGGCGGGCACAAGGCCAGTCACCGGAAGCTCGCCGGAGCCGACGACCAGTCAACAACTACAACCGTGACCGCGGCCGTCAACGGCAGCGGAAGGACGCACGAGTGCTCGATATGCCACAAGTGCTTCCCCACGGGCCAGGCCTTGGGAGGACACAAGCGCCGGCACTACGAAGGGGGCAACGGCAATACCGGTAGCGTCGGCGGCGTGACGTCATCCGAAGGTGCGGGGTCCACCATCAGCCACCGTGGATTCGACCTCGACCTCAACGTGCCTGCCTTGCCCGAATTCTGGCAAGGATTCGCCCGCGATGACGAGGTCGAGAGCCCTCATCCGGCGAAGAAAGCCCGTTTTTCTTCTCCG
>2392 gi|356563364|ref|XP_003549934.1| PREDICTED: ethylene-responsive transcription factor 1A-like [Glycine max]
ATGTACACAAACGGTGATTCTCATCCTCAATTAGCCCTGCTCGATTCAATACGATCTCACTTGCTGGGCGACCCCGAAGTCCCTTCCTTCACTGAGAATTGGGGAGAATTGTTACCTCTCCGGGAAAACGATTCCCAAGACATGCTTCTTTACGGCCTCCTCAACCAGGCGGAGAGCGTCTGGTGGCTTCCGTCGCTCGCGCCGGCGGAAACCCCCACCACGTCCTCCCCCGTCAAGTTGGAGACCGAAATGGATAACTTGGAGAGAAGTTTTGGTTTCCCGGCGGCGGCGGCGGCGATGCCTGCGGTGGTGCCGTCAAAGGGGAAGCATTACAGGGGAGTGAGGCGGCGGCCGTGGGGTAAGTTCGCGGCGGAGATCAGGGATCCGGCGAAGAACGGGGCCCGGGTTTGGCTCGGGACGTTCGAGACGGCGGAGGACGCCGCGTTGGCTTACGATAGGGCGGCTTACCGCATGCGCGGGGCGCGTGCGTTGCTCAATTTCCCGCTCCGGGTTAATTCCGGTGAACCGGAGCCGGTTCGGGTTACTTCGAAAAGGTCGTCGTCGGAGCGATCCTCGTCGTCATCGTCGGAGAGTGGGTCGCCGAAGAGGCCAAGGAAGGTGGTG
>2398 gi|359488246|ref|XP_002281016.2| PREDICTED: protein PLASTID MOVEMENT IMPAIRED 2-like [Vitis vinifera]
GAAACCACAAACATAAAGGCAGAAGTTGAGAAAACTGAGTTCGAAACTGATTCAGCTGAGGAAAGACTTCAGGCTGCAATGCAAGAGCTTGAAGCTGTCAAGTCATCAGAAGCAACAGCTCTTGAGAAGTTAAAAACCCTATGTGAAAACTCAATGAGAGCTAGAGCTTCTGCTTCCAAGCACAGTTCCACAATAACAATCTCAAAGTTTGAGTACGAGTACTTAACTGGACGTGCGGCTGGAACGGAAGAAATCGCAGATAAAAAGGTTGCAGCATGGACTGAAGCCATAAAGGCGAGTGAGAAAGAGATAATAATGAAAACCAAGATGAATCAGAGGAAAGTTAGAGAGCTAAGAGTACAGGAAGAGCAAGAGGCTTACGAAACAACGAAGTCGCTTGCTGCCAAGAGAGTGGTTGAGGGGGAGGCCAGGAATCGGAGGGAAAGTAGTGCGAAAAACTCTGAACCTGAAAACATGTCTTGGCTTGAGGGAGCGTTGCCTAGAAAATCCATGAGGGAGAACAGCAGTTTGACACCAGTAAGAAGAGCGAAATTCAGAAAATCTGCATCACCTGCATTTCGGCATTTGGCTAAATCAGGTTCTTTCAATGTTAAGAGGAGAAGAAAGGTGATACCAAATCTAGCAAAGTTGTTTACTAAGAAAGGAATGGAGAGT
>2399 gi|359486383|ref|XP_002273437.2| PREDICTED: peptide-N4-(N-acetyl-beta-glucosaminyl)asparagine amidase A-like [Vitis vinifera]
TCCTCCCCCTCCCCGCCCATCCCAGACCGCTTCACCAAATCAATCCCCCATTCCCTACGCCAAAACTCGTCGCCCCAAGAATACATCGAGCTCACCCACCCACTGCCATCCGATCGCCTGATCCCGTCGTGCTCCCTCCAAGCCTTCAACCACACTTTCGGCGACACCATCGGCCGCCCCCCCACCTCCGTCTCTTACTCCCCGCCGTCCGATTGTCCCCCGCCATGGTCCCACGTCGTCCTCGAGCTGCGCGCTTCCTCCGACGGAGACCAGTACGACCGCATCGCCGCCGTCTGGAGCACCGCCGAGCCTAATGCCGAAGGGGTATTCTGGAAAGTTCGCAATGACGTCACCAGGTATGCCTTCCTGCTCCAACAGTCAAATCTCCCGTTAACGGTCATGCTCGAGAATGTTATCGACGTTAGTCTTACTCTATTGTATTACAAAAGTAATCACGTTGGGGTTCCACCACAACATCACAAATTAAGTAGGAAATCTGGGCTTTTGGAGGAGAACATAGCTGTGAGCCAATCAGGATTAGAATCTGAGAAATTCAGGGATAGTCCACTGATTAGAAAGAGTAATTCAGATTCATTGGGTCTTTACGAAACACCGGCAAATTTGATAATCCCCATATCCAGTGGGGGTGAAGAAGGGTTTTGGTTCAGAATCGAGAGTGAATTGGGTGTTGAGTCGAAGGGGATTCGGATTCCTCCGAATACTTGTAAGGCT
>2402 gi|224108635|ref|XP_002314917.1| predicted protein [Populus trichocarpa]
TCTGATGGAGGCTGGTTCATGGATGTCTTTAATGTCACTGACCAAAATGGGAACAAGATTACAGACGAAGGAGTTCTGGATTATATCAGAAAGTCACTAGGGCCAGATGCGTGTTTCACATCTTCTGTGAGAAAATCTGTCGGGGTAAAACAGTCAATGGACACCTCCATTGAACTAATAGGAAGTGATAGACCAGGACTCCTATCTGAAGTTTCAGCTGTTCTTACCCACCTCAAATGCAATGTGGTAAATGGTGAGGTGTGGACCCACAACACTCGCGCTGCAACCGTGATGGAAGTGACTGATGAGGAAACTGGGGGAGCAATCACTGACCCAGAGAGACTATCAATGATCAAGAAAAAGTTGTGTAATGTACTAAAGGGGAGCAACAAATTGAGGGAAGCTAAGACTGTGGTGTCTCATGGAGGCACTCACACTGAAAGGAGGCTACACCAGATGATGTTTGCTGACAGAGACTATGAGAGATCGAGTGATGATGCCTTGGGGGAATCACAAAGGCCG
>2413 gi|359481826|ref|XP_002282962.2| PREDICTED: uncharacterized protein LOC100253823 [Vitis vinifera]
TCCAATAAAGGGCCTGGTAATGCAACTTCAGGAAAAATGTCGGATAAAAACTCAAGAAGTATGGAAGTTGCTCCGAAACCTTCTTCAGAGTCCTCTGAAGGTGTTGATGAGCACGATGTAAAGGAAGTGGATGTTTTGGATGAGGTCTCAATTGGTGCCCAGAGTGTCAGAAGTGATGATGAAACAGTTAACGAGGAGGAAAATGGTGCGCATGAAGATCAAGTAGCTTTAGACCAAAAGATTGAAGAAATGAGAATTGAAAAACTTGAAGAGGAGCTCAGAGAAGTGGCTGCTCTCGAGATTTCGCTCTATTCTGTTGTACCTGAGCATGGTAATTCCGCACACAAATTGCACACGCCGGCTCGACGCCTTTCTAGACTGTATATTCATGCTTGCAAATATTGGTCGCTAGACAAGCGAGCCATGGTGGCTAGAAACACAGTTTCAGGACTTGTTTTGGTTGCCAAGTCATGTATCAATGATGTCCCAAGGTTGACTTTCTGGCTGTCGAACATTGTGGTACTGAGGGAAATTATCTCTGAAGCATTTGGAAGTTCATGTAACTCAAGTTCCATTTCAAAGGTTTTTGAGTTAAATGGGGGAGGAAAGAAAAGGGAAGGGTTTTCGTCAATTAAATGGAAGGGGAATTTCGGCAGGAGGCAGACAAATAAGCATGATTTAATTCAACTTGTGGATGATTGGAAAGAAACACGAACATTCACCGCAGCACTAGAGAAAGTCGAGTCCTGGCCAGTTGAGAATTCCACTAAGACTAAAACAACTGGTAGATTATTGGGACCTGCCTTGGGTGACCAGAATCAGGGGAACTTTTCAATTAACCTTTGGAAAAATGCTTTCGAAGATGCTTTCAAGAGACTTTGT
>2424 gi|359492726|ref|XP_002280306.2| PREDICTED: filament-like plant protein 4-like [Vitis vinifera]
AGCTGGCCCTGGAAGAAGAAATCATCTGACAAGGCTAAAACTGAGAAAGCGCTTGCTACTTTGGAATCTGCTGGCGCTTCAATTGGTTATCAGGGTGATCAGGATAACTTCCAAAAACCGAAGTATGTTCAAATATCTGTGGAGTCATATTCACATCTAAGTGGGTTGGAGGATCAAGTGAAGACATATGAGGACCAAGTGAAGAATTTAGAGGATGAAATTGAAGTATTGAATGAAAAGCTCTCTGAGGCCCATGGGGAGATATCTGAAGTCCATGCAGAGATAGCTGAAGCCCGTACGGAGATGACTAACAAGGACAACTTAGTGAAACAGCATGCTAAAGTTGCTGAAGAAGCTGTCTCAGGCTGGGAAAAGGCTGAGGCAGAAGCTTTGACACTTAAAAACCAACTAGAATCCGTCACACTTCTAAAGCTTACCGCTGAAGATCGAGCTGAACATTTTGACGGTGCTCTAAAGGAGTGCATGCGGCAGATACGGAATTTGAAGGAAGAACATGAACAGAAACTGCATGAAGTTGTTCTTACCAAAACAAAGCAGTGTGATAAAATAAAGCTTGAACTCGAATCGAAGCAAGAGCTCCGCCGGTCTGCAGCAGAATATGCAGCACTTTCAAGGTCATTGCAGGAGCGTTCTAACATGCTGATTAAGATAAGTGAAGAAAAATCGCAAGCGGAGGCAGATATC
>2431 gi|356573877|ref|XP_003555082.1| PREDICTED: uncharacterized protein LOC100817514 [Glycine max]
TGCGACATCTTTACAGGGGAATGGGTGCCCAACCCGGAGGCGCCGTACTACACCAACGCGACGTGCAGGGAAATCCAACATCATCAAAATTGCTTGAAATTCGGAAGGCCGGACACCCGGTACCTGAAATGGAAGTGGAAACCGGAGGGTTGCGAGCTACCTGTTTTTGACCCGTACAGGTTTCTTCAGCTTGTGAGAGGCAAGTCTCTGGCCTTCGTGGGAGACTCTGTGGCCAGAAACCACATGCAGTCCTTGATATGCCTCTTGTCCAGGGTAGAAGAAGCTGTGGATGTCTCGGATATGAAATACGTATCGCAGTTCAAACGCTACGAATACCCAAACCACAACTTCACCGTCGAAATCTTCTGGTCGCCTTATCTGGTAAAGACCACACAAAGCGACGATGCCCGTCCCATCAACCTCTACCTCGACGAGTTCGACGAGAAATGGACCACCAAAATCCAGCACTTCGATTACGTGATCATCTCGGCCGGACATTGGTTCTTCCGGCCGACTATGTTCTACTTGCAAGGCCGTATAGTGGGCTGCCTCTACTGCCCAGAGAGCCATATCACCCATTTAACATCGTATTTTAGCTATCGGAGGGCGTTCAGGACCGCGTTTAGGGCTATAAACAGCTTGGAAAACTTCAAGGGCATAACGTTTCTTAGGACTTTTGCACCAGCGCACTTTGAAGGCGGGTACTGGGACAAGGGCGGGGACTGTGCGAGGAAAATGCCGTTTAAAAAGGCCGAGGCGCGCTTGGAGGGAAATAACTTAGAGCATTACAAAATCCAGGTCGAGGAGGTTAAAATCGCGGAGCGATTAGGGAGGAGGAGAGGGCTGAAATTTAGGTTATTTGATGTAACACAGGCAATGTTGTTGAGACCAGATGGACACCCGAGTAAATATGGGCATTGGCCGCAGCAAAATGTCACCTTGGCTAATGACTGTGTGCACTGGTGCTTGCCTGGACCGGTCGATAATTGGAATGATTTCTTGATAGAGATGTTGAAGAGGGAGGAGAAGGCATCA
>2440 gi|359473951|ref|XP_003631380.1| PREDICTED: LOW QUALITY PROTEIN: protein NLP7-like [Vitis vinifera]
AACTCATGTTTCTGCGAGGATATTACCCAGTTCTCCAAAACTGAGTACCCCTTGGTGCATTACGCACGTATGTTTGGATTAACTAGCGCTTTTGCAATCTGCTTACAAAGCACTTACACTAGAAACGATGATTACATTTTGGAATTCTTTCTGCCCCCTGACATTGGGGACAAAAGAGACCAACTGAAGTTGTTGGGCTCCATATTGGTTACAGTGAAGCAGCATCGCCAGAGTCTTAAGGTTGCGTCCGGTAAAGAACATGAAGGAGAGGGAAGATGTGTTGAAATAATTAAAGCCTCGATGGGTGAGATACTTGGTTCAGAAATTGAATCTGTTCAAGTATTGCAAAGTGCAATATTTCCACATAGCCCCGTTACCTTACAAAATGGACCAGAGATGGAACTTCTTGATTCTCCGCAACAGCAGTTAAGGATAGAAGTTGATTCTATTACCAGTGGAGGGAGCATTGGTGGAGCAGGTGAAATCCAGAATGTTGTTTCTTTTCCAGACCGTCGACACATGAGCAAAAAATCAGAGAGGAAACGTGGAAAAGCTGAGAAATCAATCAGCTTAGAGGTGTTACAGCAATACTTTGCTGGAAGTCTTAAAGATGCTGCTGAGAGTTTAGGTGTTTGCCGTACTACAATGAAGCGAATCTGTCGGCAGCATGGGATCTCTCGTTGGCCATCCCGCAAGATCAACAAGGTTAGCCGTTCCCTGTCTAAGCTACAGCGTGTTATGGAATCTGTCCCAGGCGCTGGAGGAGAATTTAAGTTAGCTGCTCTTGCTGTAAGTTCACTTCCTGTTGCTGCCTCTTTGAATGCTCCCAATCGACAGAATGCAGCAGGTTCTAAACCTCCCAACCTTGGGGAAGAAAAACATGAATTTATGACCCCTAATGAATCTGGAAGCCAACATCATGAAGGCTCGAGCCCATCCAAATCAGGAAGTGGCTTACTAGAGGAGAGCTGCGGGACCCCTACTTCTGATGGTTCATCCCTCGGTGTCCCCTGCTTAGGAAATCAGCACTCATCCCAAAACGATCTAGCTGTTTCGCCTCTCCATGAAAAGCACGTGAAAGTTGGCAGCTCAATTGAACTGACGTGTCAACCAGCAGCTGCATTTTTTACTCCTGATGCTAATGTCGCAACACAAAGTAGAGAAAAATTTGGAGGAACCCTGATCGGAGATGCCAGAAACCCACATGATTTGAGCCCAGTAGCAGTGCATGTTCTTTTTGATGACTGGGTCCCATTACGTTCTGAACTGGAATGTAGAGAAGGCATAGTAGCTTCTACTGACAGAATGCCACATATTTTAGCCGGGCTAGAAGTGGAGACTGTGACCATAAAAGCGACATACAATGATGACATTATAAGATTCCGGCTTTCTTTGGATTCTGGTATTGCCACACTCAAGGAAGAAGTGTCAAAAAGGCTGAAAGTGGACACGGGTACGTTTGATATCAAGTACCTAGATGATGATAATGAGTTGGTTTTAATATGTGTGGATGTATCCAAATTATCTGGCAGCAAAATAATCAGACTGTCCGTTCATGATGTGATGGCCAATCTGGGGAGCTCCTGTGAGAGT
>2443 gi|255587307|ref|XP_002534222.1| myo-inositol-1 phosphate synthase, putative [Ricinus communis]
ATGTTTATCGACAATTTCAAGGTAGAGAGCCCGAATGTGAAATACACAGAGAGTGAGATTCATTCTGTGTACAACTACGAGACCACAGAACTGGTTCATGAGAACAGGAATGGGACCTACCAATGGATTGTCAAGCCCAAATCCGTCCAATACGAGTTCAAGACCGATACCCATGTCCCAAAACTTGGGGTTATGCTCGTTGGGTGGGGTGGAAACAATGGCTCGACCCTCACTGGTGGTGTTATTGCAAATCGGGAGGGAATCTCTTGGGCAACAAAAGATAAGGTACAACAGGCCAACTATTTTGGATCGCTCACTCAGGCATCCACCATCCGAGTTGGGTCTTTCAATGGAGAGGAAATTTATGCCCCATTTAAGAGTCTTCTCCCAATGGTCAACCCAGATGACGTAGTGTTTGGGGGTTGGGACATAAGTGACATGAATTTGGCAGATGCCATGGCCAGGGCTAGGGTGTTTGACATTGACCTGCAGAAGCAGCTGAGGCCCTACATGGAATCCATGGTCCCACTCCCTGGGATCTACGACCCTGATTTCATTGCTGCCAATCAGGGCTCACGTGCCAACAATTTGATCAAAGGGACCAAGAAGGAGCAGGTTGAGCAAATTATTAAAGATATCAGGGAGTTCAAGGAGAAGAGCAAGGTGGACAAGGTGGTGGTGCTTTGGACTGCTAATACAGAGAGATACAGCAATGTAATTGTTGGGTTAAATGACACAATGGAGAGCCTATTTGCTTCTGTGGACAAGAATGAGGCTGAGATATCTCCTTCAACCTTGTATGCCATTGCTTGTGTGCTTGAAAACATTCCCTTCATCAATGGAAGCCCTCAGAATACCTTTGTCCCAGGGCTGATTGATTTGGCCATAAGGAGGAACAGTTTGATTGGTGGAGATGACTTCAAGAGTGGTCAGACGAAAATGAAGTCTGTACTTGTTGATTTCCTAGTTGGAGCTGGTATCAAGCCAACCTCAATTGTGAGCTATAACCATTTGGGAAACAATGACGGATTGAATCTCTCTGCCCCCCAAACTTTCCGCTCCAAAGAAATCTCAAAAAGCAATGTGGTGGACGACATGGTCTCTAGCAATGCTATCCTTTACGAGCCCGGTGAGCATCCCGATCACGTGGTTGTCATCAAGTATGTGCCGTATGTTGCGGATAGCAAGAGGGCCATGGACGAGTACACATCGGAGATATTCATGGGTGGGACGAACACCATAGTGATGCACAACACGTGCGAGGATTCCTTGTTGGCGGCTCCAATCATTTTGGACTTGGTCCTCCTTGCTGAGCTTAGCACTCGCATTCAGCTCAAAGCAGAAGGAGAGGGTAAATTTCACTCATTCCATCCTGTGGCTACCATCCTCAGCTACCTCACCAAGGCCCCTCTTGTACCACCGGGCACACCAGTGGTGAATGCCCTGTCAAAGCAGCGGGCTATGCTGGAAAACATTCTGAGAGCTTGTGTTGGATTGTCTCCTGAGAACAACATGATTTTGGAGTACAAG
>2449 gi|255564401|ref|XP_002523197.1| DNA-damage repair protein drt111, putative [Ricinus communis]
GGGTCGGGCGGGGATGGGTTTGCGATAGGGAAGTCGGAGTCGGGCGGGTTGGGGATCGGTGCGGGCGGGCAGATGAGCGCCGCGCAGAGGATGATGGCGAAGATGGGGTGGAAGGAAGGGCAGGGGCTGGGGAAGCAGGAGCAGGGGATTACTACTCCGTTGGTGGCTAAGAAGACGGATAGGAGAGCTGGGGTTATCATCAACGCGAGCGAGAAGAAGGTCAAGTTTACACCTACTCGGGTTTTGTTGCTCAGAAACATGGTGGGCCCTGGCGAAGTAGATGATGAGCTAGAAGACGAAGTTGGATCCGAATGTGCCAAGTATGGGATTGTGACAAAGGTCCTCATCTTCGAGATTACCGAGCTAAATTTCCCATCCGATGAGGCAGTTAGAATATTTGTGCAGTTTGAGAGAGCAGAAGAAACAACCAAAGCGGTTGTTGATCTTGAAGGCCGTTTCTTCGGGGGTAGAGTGGTCAAAGCTACTTTCTATGATGAGGAGAAATTTAATAAGAACGAGTTGGCTCCGATGCCAGGGGAAATTCCTGGTTTC
>2478 gi|359477561|ref|XP_003631995.1| PREDICTED: 1,2-dihydroxy-3-keto-5-methylthiopentene dioxygenase 3 [Vitis vinifera]
AAGGATGACAGGGAGGAAGTTTTAGAGGCATGGTACATGGATGATAGCACTGAAGACCAGAGACTTCCTCATCACCGGGAACCCAAGGAATTGGTCTCTCTAGACAAGCTTTCTGAACTTGGAGTACTCAGCTGGCGGTTGGATGCTGATAACTATGAAGCAGATGAGGAATTGAAGAAAATTCGTGCGGAACGTGGATATTCCTACGTGGACTTCATTGAGGTTTGCCCAGAGAAGCTGCCAAATTATGAGGAGAAAATCAAAAACTTTTTTGAAGAACATCTTCATACAGATGAAGAGATCCGCTACTGCTTGGCTGGAAGTGGTTATTTTGATGTGAGGGACCGCAATGATGCTTGGATCCGTGTCTGGGTGAAGAAAGGGGGAATGATTGTCCTGCCTGCTGGAATTTATCACCGCTTTACGCTTGATTCAAACAACTATATAAAGGCCATGCGACTTTTTATTGGTGATCCAATTTGGACTCCTTTCAATCGTCCTCATGATCATCTACCTGCAAGGAAAGATTATCTCGAAGCCTTTGTGCAGAAGGATGCTGCCAGCCCTGCTGTTGATGCCGCAGCT
>2505 gi|255554036|ref|XP_002518058.1| conserved hypothetical protein [Ricinus communis]
CCACTTCTGTCCTTGCAGAAAAAGCAGCTGGATGACCATTTTAGCTCTATATCACAACGTGTCAATTCATTTTCCCCACTGCATGGGAATTCTGTTGGCAAGCACGTAAAATTTTCATCTAGTTCAGAGGATGATGGTAGTGATGATTCTGATTATGAAGGCAACAAGAATGATGCAGATGCAAAAGATAACAGCAAGGACTTGTTGCAGAATACTAGTAATGACAGAGTAAGTAGCTGTCCTCACCCATCAATTGCTGAAGAGATGTCACGACTAGGATTGAAA
>2508 gi|224129526|ref|XP_002328738.1| predicted protein [Populus trichocarpa]
GCCTTGTATAGCTTCTACACTTTCTCGCACATGATTGAAGTGAAGGAGATTGTCGTAGTTTGTGATCCTTCTTACAAGGACATTTTTCAAGACACCAAAGAGAAGATTCATGTAGACCTGAAGTTCGCATTCCCTGGAAAGGAGAGACAAGATTCTGTGTACAATGGACTTCAGGCAGTGGATTTGAATTCTGAACTTGTGTGCATCCATGATTCTGCAAGACCACCTGAAGATGTCAAAAAGGTTCTTAAGGATGGTTGGCTGAATGGAGCGGCAGTACTTGGTGTTCCTTCTAAAGCTACCATAAAAGAGGCAAATAGTGAATCCTTTGTTGTAAGGACTCTGGACAGG
>2511 gi|255568687|ref|XP_002525315.1| protein phosphatase 2a, regulatory subunit, putative [Ricinus communis]
ATGATTAAGCAGATACTGGGTAAGCTCCCTAGGAAATCATCCAAATCATCTCACACTAATTCTAACAATGATGGCCCGGTTTCGACACCGAATTCTGGGAAGGTTTCAAATTTAGGGTCCGGCACGTCTCGCTCTAGCAATGGAACATATGTTCCCAGTATGAGTAAACCAAATCAAGGGAAGAAATCGGGTCCCGTGGTTTCCCAAACGGGTCCAGTATCAAATTCTACCGCGTATGAGGCTTTGCCAAGCTTCCGCGATGTTCCTAGCTCAGAAAAGCAGAATCTTTTCATTAAGAAGTTGAAAATATGTTGCGTTGTGTTCGATTTTAGTGACCCTTCAAAGAATCTCAAAGAGAAGGATATAAAGCGGCAGACATTGCTTGAACTTGTTGATTATATCTCCTCCGTGTCTTCGAAATTCAATGAGGTCACGATGCAGGAAATTACAAGAATGGTTTCCACTAATTTGTTCAGAACTTTGCCATCAAACAATCATGAGAACAAGTTAACTGATATGTATGATGCCGAAGAGGAAGAACAGACTATGGAACCGTCATGGCCTCATATTCAGATTGTGTATGAATTTCTTCTTAGATTTGTTGCTTCATCAGAGACGGATGCCAAGCTTGCTAAGAGGTACATAGACCATTCATTCGTGTTGCGATTGCTTGACTTGTTCGATTCCGAGGATCAAAGAGAGAGGGAGTACTTGAAAACAATTCTCCACCGAGTTTATGGGAAGTTTATGGTGCATAGGCCATTCATTAGGAAATCCATCAACAATATCTTCTACCATTTTATTTTTGAGACAGAGAAGCACAATGGGATAGCAGAATTGCTTGAGATATTAGGAAGTATAATTAATGGGTTTGCTTTGCCTTTAAAGGAAGAGCATAAGCTTTTCCTTGTCCGCGCTTTGATTCCACTTCATAAGCCAAAGTGTGTGGCCATGTATCATCAGCAGCTTTCGTATTGCATCACACAGTTTGTGGAGAAAGACTTCAAGCTAGCTGACACAGTGATTCGGGGTCTTTTGAAGTATTGGCCAATAACTAACAGTTCAAAGGAGGTTATGTTCCTCAGTGAATTGGAGGAAGTTCTTGAAGCCACCCAGGCTGCAGAATTTCAGCGCTGCATGGTCCCTCTTTTCCATCAGATTGCACGCTGCCTCAGCAGCTCACATTTTCAGGTGGCTGAGCGTGCCTTGTTCCTCTGGAACAATGATCACATTGGAAATCTGATCACACAGAATCGTAATGTCATACTGCCAATAATTTTCCCAGCCTTGGAGAGAAACACAAGAAGTCACTGGAACCAAGCTGTTCAGAGCCTGACACTGAATGTGAGAAAGATATTTTCAGATACTGACCAAGAACTGTTTGATGAATGCCTTGAAACATTTCAAGAAGATGAGATTAAGGAAAAAGAGGCTCATCAGAAGCGCGAATCAACATGGAAGCGTTTGGAAGATGTTGCAGCCTCCAAGGCTGTTGTAAGCAATGAAGCTGTACTAGTATCTAAGTTTGCTTCTACTGTTGCCTTGGCTACCAGCAAAAAATCGCGA
>2520 gi|224109468|ref|XP_002315206.1| predicted protein [Populus trichocarpa]
ATGGTCAAGGGACGCCAGGGCGAGCGTGTCAGACTGTACGTCAGGGGAACCATCCTCGGCTACAAGAGGTCAAAGTCGAACCAGTACCCGAACACGTCTCTGATTCAGATTGAAGGAGTGAACACAAAGGAGGAAGTGACATGGTACCAAGGGAAGCGCATGGCCTACATCTATAAGGCCAAGGTGAAGAGGGATGGAACACATTATCGTTGCATTTGGGGAAAGGTCATCAGGCCTCACGGTAACAGCGGTGTCGTTCGTGCTAAGTTCAAGTCGAACCTCCCTCCCAAATCCATGGGAGCTAGGGTCAGGGTCTTCATGTACCCCAGCAATATA
>2528 gi|225431417|ref|XP_002279942.1| PREDICTED: WUSCHEL-related homeobox 13-like isoform 1 [Vitis vinifera]
CATCAACAACATCATCAAGAGGAATTGATGAATGGTGTGAACAGCAACAGCAACAATGGAAGCGGAAATGGAAATGGGGGTATGTTTGTGAAGGTGATGACGGACGAGCAAATGGAGGTTCTGCGGAAGCAAATCGCGGCCTACGCCACCATTTGCGAGCAGCTCGTCGAAATGCACAAATCTCTCACCTCTCACCCCGATCTCTCAGGAGCCAGGTTGGGAAATCTCTACTGTGACCCCTTTGTGACATCCGTTGGACACAAAATTACTGGAAGACAACGGTGGACCCCAACCCCTGTGCAGCTTCAAATTCTCGAGCGTATGTTTGAACAAGGCAATGGGACACCAAGCAAGCAGAAGATCAAAGACATAACTTCTGAGTTGTCTCAACACGGTCAAATTTCAGAGACTAATGTCTACAATTGGTTTCAAAACAGGCGTGCTAGATCAAAACGGAAGCAGCAGGTCACCACAACTAACAATGCTGAATCAGAAGCGGAAACAGAAGTTGAATCAGCTAACGAAAAGAAGACTAAGTCGGAGGATTTCCAGTCTCAGCCTAACTCAGCTCCAAGGGCTGAGGATTTGTGCTTCCAAAACCCTGAAGTTAGCTCTGCTATGCATTCTGTGGATTCACAGTTGAATAAAGTGGAGCCAATGTATCCATCAAATGGCAGTTCAAAGCCTGCTAGGAGTATGGGACAGATGTCTTTCTATGATTCGATGCTATCAAATCCAAGAATCGACCACTTGATTGGTAAGATGGAAGTCTCTGGCAACTACAACCCATACCTGCAGGAAGATGACTACAACTTGACA
>2538 gi|225465048|ref|XP_002265140.1| PREDICTED: vacuolar amino acid transporter 1 [Vitis vinifera]
AGTGAGTTGCGGACCCCACTGACTCAGAGTACAGGTTCAAGTTTCTTGAAAGCCTGCTTCAACACTACAAATGCATTTCTTGGGATTGGTCTTCTTACTGTTCCTTACTTACTACTATTCTTCCTAGTTGCTGCGATGACATTTTCCACTGGGCTGTTACTGAAGACCTGTTTGGATGCTGATCCGTCTATCCGAAACTACCTTGACATTTCTGAGCGTGCGTTCGGTAGAAAAGGCCGACTCATAGTCTCAATTATAATGAACTCAGAGTTGTACCTTGTAGCTATTGGACTTCTGATACTAGAAGGGGACAACTTACACAAACTCTTCCCAAAATTTTTGATCAGACTGGGAACACTAACTATACCTGGAATGCAGTCGTTCGTTATAATAGCCGCGCTTGTGATTTTGCCATCGATGCTCTTAACTGATCTG
>2559 gi|359477175|ref|XP_003631946.1| PREDICTED: acyl-CoA dehydrogenase family member 10 isoform 2 [Vitis vinifera]
ATGGCGAGCCGTACTTGTGACCTTGTCGAACGAGTCCACCCAGCTCAACAGTTCGATCTCGATGCGTTGCTTCGTTACTCCTCTGCTAACGTCCACGGCTTCCCTCTCTCTCCCTCCAAATTCTCCGTCTCCCAGTTTGGGCACGGCCAATCGAATCCTACGTTTCTCATAGAAGTCATTTCGGGCTCTTCTGTTAACCGATATGTGCTGAGGAAGAAGCCACCTGGAAAACTGCTTGCATCTGCTCATGCCGTGGAGAGAGAGTTTCAGGTTCTCCAGGCAAGAGAGTTTCAGGTTCCCCAGGCATTAGGGGTTCATACACAGGTTCCAGTTCCTAAGGTCTTCTGTTTGTGTACTGATTCCAGTGTAATCGGAACTCCGTTTTACATCATGGAATACTTGGACGGGCGCATGTTTCTTGATCCTCGACTACCTGGCTTGGCAGCTAACAGGAGGAGGGAAGTATATCGTGCAACTGCAGCAGCTCATTCTGCTGATGTGGATGCCATTGGTCTGGGGAAATTTGGGCGTCGGGACAACTACTGTAAGCGACAGGTGGAGAGGTGGGCCAGACAATATATTGCTTCAACTGGTGAGGGCGATAGAAATCCGAAAATGTTAGAGCTGGCTGACTGGTTACGACAACATATTCCTGTTGAAGATTCTTTGGGAGAAACATCAGGCCTCGTTCATGGCGATTTTCGGGTTGATAATCTTGTATTCCATCCC
>2577 gi|359479376|ref|XP_002274822.2| PREDICTED: uncharacterized protein LOC100253300 [Vitis vinifera]
CCGTCCTCCATTGTGTCTTCAACAAAGCCACCCTTGGACAATATCCCCACGGCCTTCTTTACAGCCTCCTCG
>2596 gi|255549680|ref|XP_002515891.1| hypothetical protein RCOM_1485780 [Ricinus communis]
AGACTGATACACTCTGATGGGTTGGAAGCTCTGAATCTTTCAACTCTTGTTATGCTCAATAGGGTTGAGGTACATCAGTGCAATGGGCTAGAGAGCGTAGAAATTGAAGCACCAAATCTTGAAACTTTATGGTGCTATGGGAAAAAGGCTCAGTTGTGCAATGTCAAATTGAATTGCTGTAGAAGTTTGACATTGAAGGATACCAGTATGACAGATGAGTTGTTTCAGGATCAAATTAACAAGTTTCCGGTCCTGGAAAAGTTGGTCCTGATGGAATGTGATACCCTAGAGAGACTTACAATTTTAAGTTATAATCTCAAGATACTAGTCGTAAGATGCAAAAAGCTGCATGAGGCTATTGTTGATGCTCCAAATTTGCATACTTTTGAGTACACTGGAGATAAAACCTTTTCCTTTTCCTTGACAGCCCCAAAACTGCAGGAAGCCAAGCTTAATTTTGAATCATCGAGAAAAGCCGTGTCTAAAGGCCGCATAGAAGGTCACATCCCTTTGTGGATGGTTAATCTGCAGGAATTTCTCGGATCGTTGAATCAATCAAAAAATTTGAATTTGGTTGTACGCCACAAGAAGGACATGCTTATTTCTGAGGATTTGGAGGGTATTGAACTACCTTTAGAGCATGATCTCAAGCTGGAAATATCTAATCCATCAACGAAATTAGAAGATCTTCTTGATAGTTTGTTACGGATATCTCACCCAGAGACACTATCTGTAGTCTCCCCCTCCGACAGCGAATTCCTGAAGCTCCTCCATGATAAGATGATGAACAGAGAAGAGAATCCAGCCTGTTGTAGATATTACTCAAGGAAATGCTGGCTGCATTACTTAAAAGATGTTAAAACT
>2607 gi|225464722|ref|XP_002264062.1| PREDICTED: ATPase WRNIP1-like [Vitis vinifera]
ATGCGGCCGCGTAGGATAGACGAGGTGGTGGGCCAGGACCACCTCCTGGGCCGCAACTCCTTCCTCCGCTCGGCCGTCGACCGGAACCGCCTCCCTTCTGTTATATTCTGGGGCCCACCTGGCACTGGCAAGACGTCCATTGCTAGGGCCATCGTTAGTTCTTGTCCCTCTTCGTCTTATTGTGGGGTTAAGGACGTTAGAGACGCGGTCGATGAAGCTCGAAAATGGATGAAGAAAGGAGTGATGAAGGAGAAGAAGAGAACCGTCTTATTTATGGATGAGGTGCACAGGTTTAACAAATCACAGCAGGACTCATTCCTTCCCGTAATCGAAGACGGGAGCATCGTGTTCATTGGGGCTACGACTGAAAACCCCTCGTTTCACTTGATTACCCCATTGCTGTCTCGCTGTAAGGTCCTCACACTGAACCAATTATCTCCCGAACATGTTTCTGGTCTCCTCAGGCGAGCTGTGGATGACTCGGACATGGGATTGTCCCGCAGCGTAGAAGAAATTAGAGTGATCGAAGTTGATGATGATGCCATTGACTTGATGTCGTCCCATTGCGATGGAGATGCCAGGGTAGCATTGAATGCCTTGGAAATCGCTGCTACAGCTTCAGCAGCACGATCTGCAGCGGTGGGTGGTGTGGTAAGAGTTACTGGGGAGGATGCGAAAGAGGCACTTCAGTGCAAGCATCTTGCTTATGACAAAGCCGGTGAAGAGCACTACAACCTGATCAGCGCGTTGCACAAGTCTCTGAGGGGTAGCGATGCTGATGCCGCTATTTATTGGCTGGCGAGGGAAGATGTTGGGTTGGCAGACCCGTCTGCACTCGTGCAGGCTGTTGCCTGCTACCAAGCTTGTCATTTCGTGGGCATGCCAGAGTGCAATGTTAACCTTGCACAGTGTGTTGCGTACTTGGCTTTGGCTCCTAAGTCGGTCTCTGTTTATCGAGCTATAAAGGATGCACAGAAGGCGGTGACGGAATCTGTTGGACAGAATGAGGGAGTGCCTCTCCATCTGAGGAATGCACCGACTAAGCTAATGAAAGAACTTGGCTATGCGAAGGGCTATATCTATCCTCCCGACGTTGACAATCCTTCCTTGCTATCGCAGTCCTATTTGCCACCATCCCTTCAAGGTTATAAATTCCTCCAC
>2650 gi|225443728|ref|XP_002267990.1| PREDICTED: ER lumen protein retaining receptor [Vitis vinifera]
ATGAATATCTTCAGATTCGCCGGTGACATGACTCACCTCATCAGCATCCTCGTCCTCCTACTCAAAATCTACGCCACCAAAACCTGCTCAGGGATTTCGCTCAAGACGCAGGAGCTGTACGCGATGGTGTTCGTGACGCGGTACCTGGACCTGTTCACCGACTTCATATCCGTCTACAACACCGTCATGAAGATGGTCTTCATCGGGAGCACATTGGCCATCGTCTGGTGGATGCGGCGGCACCGCGTCGTGAGGCGGTCCTACGACCGCGAGCTCGACACGTTCCGCCACTACTTCCTCGTTGCCGGTTGCTTCGCCCTCGCCCTCGTACTGCACGAGAAGTTCACGTTCCAAGAGGTCTTCTGGGCTTTTTCAATATACTTGGAGGCAGTTGCAATTCTTCCCCAATTGGTTTTACTTCAAAGAAGTGGAAACGTGGATAATTTGACCGGACAATATATTTTCTTTCTTGGGGCCTATCGTGCGTTCTACATCCTCAATTGGATCTACCGCTATTTCACGGAGCAGCATTTCAGTCGTTGGATAGCTTGCATCTCTGGTCTCGTACAGGCGGCTCTATATGCAGACTTCTTCTACTATTATTTTCTCAGCTGGAAGAACAATGCTACGCTTAAGTTGCCAGCT
>2660 gi|224072087|ref|XP_002303622.1| predicted protein [Populus trichocarpa]
GAGCTCGATAAGAGAACTGGTCAGGGGCAATCTGCTATATCTGTTGATGATACACTGAAAATTATAACATGCAGAGAACAGCAAAAGAAGTTAACAGCCCTCGAGATGGAGCTGGCTAAAGCAAGACAGGAAGGTTTTCTTTCAAAGCACTCTTCAGATGGTAGCGGTACTAATACAAAGAAAAAGATACTAGCTGTTATTGGAATTATTACGAGGTTTGGCCGCAAGAACAACAGAGAAGCTATTCGCAAGGCATGGATGCCTACTGGTGCAGCTTTAGAGAAATTGCAGGACGAGAAAGGAATAGTTGTACGATTTGTAATAGGAAGAAGTACTAATCCTGGTGACGGTTCGGACAGGGAGATCGACAATGAAAATGGGCAGAGCAATGATTTCATTATACTTAAGGATCATATAGAGGCTACTAAGGAGGAACCAAAAAAGACAAAGTTGTTCATTACTCACGCAGTGGAGAAGTGGGATGCTGAGTTCTATGTCAAGGTCAATGATGATATTTATGTTAATATTGATTCCCTTGGAGCATCACTTTCTAATCATTTGGATAAACCTCGTGTCTATATTGGGTGCATGAAATCTGGTGAAGTTTTCTCTGAACAGACCCATCAATGGTATGAACCAGAGTGGTGGAAATTCGGAGATAAAAAATCATACTTTCGCCATGCTTCTGGAGAGCTATACGCCATATCACGAGCTCTGGCTCAGTTTATTGCAATAAACAGATCAATTCTCCGTACATATGCACATGATGATGTCAGTGCTGATGTGAATCATGTTGACGAAGCAAAGTTTTGCTGTTCTTCCTGGTCATCGGGGGCCATATGTGCGGCT
>2666 gi|255559559|ref|XP_002520799.1| Prenylated Rab acceptor protein, putative [Ricinus communis]
TCACCACCAACCCTCCCAATCTCAAACCCCGACCAATCCCAGCCCCCCATCTCCGCCACCACCACCCCCGCCTTCCGCGCCTTCCTCACCCGCCTCTCCTCCTCCTTCCGCCGCCTCTCCTCCAACCGCCGCCCCTGGCCCGAGCTCCTCGACCGCTCCTCCCTCTCCCGCCCCGACTCCCTCTCCGAAGCCGCCTCCCGCATCCGCAAAAACTCCTCCTACTTCCGCGTCAACTACCTAATCCTGATCGCCCTCGTCCTCTCCCTCTCCCTCCTTTCCCACCCCTTCTCCCTCCTCGTCCTCCTCTCCCTCCTCGCCGCCTGGATCTTCCTCTACCTCTTCCGCCCCTCCGACCAGCCCCTCGTCCTACTCGGCCGCACGTTCTCGGATCGAGAGACCTTGGGCGTCCTGGTCGTGTCCACCGTGGTTGTGGTGTTCCTCACCAGCGTCGGATCCCTTCTCATCTCCGCCCTGCTCGTCGGGATCGGGATCGTTTGCGCCCACGGCGCGTTTAGGGTTCCCGAGGATCTGTTTCTCGACGATCAGGAGGCAGCGAGCACCGGCTTCATGTCGTTCCTCGGTGGCGCCGCCTCTTCCGCCGCCGCCGCGGCTGCTCCAGCCGTTATTTCC
>2667 gi|359476770|ref|XP_003631885.1| PREDICTED: uncharacterized protein LOC100253066 isoform 2 [Vitis vinifera]
ATGACAGGGAAGGCGAAGCCAAAGAAGCACACAGCCAAGGAAATCCTGGCGAAGGTGGACGCAGCAACAACCAACAGGGGCGGCGGCAAGGCGGGGCTCCTGGACCGGTCGGGGATCGACAAGGGCGGGCACGCCAAGCTGGAGTGCCCCCTGTGCAAGGTCACCGCGCCCGACATCAAGACGATGCAGATTCACCACGACTCCAAGCACCCCAAGATCCCCTTCGACGAGTCCAAGCTCAACAACCTCCACGCCACCGTCGTCGCCGAGTCCTCCTCCAAGCCCCGCCCCGGCATCCGCGGCAGCCTCAAGAAG
>2669 gi|225434921|ref|XP_002280853.1| PREDICTED: uncharacterized protein LOC100253495 [Vitis vinifera]
GAGAAAGAGGAAAATGCAATTGAACGAGAAGAAGAGAAAGAGGAAAACGCATTTGAACAAGAAGAAGAGAAAGTAGGAGCAAATTCAACGGAGAAAGTCCAAGGATCGAGGAAACGAAACAGAAAGAAGGAGATCGAGGAGGAGGAGAAGGAAGAGGAGGAGGAGAACACAAATGAGCTAGAAAACAAGAAAGTAGGAGCAAATTCTGGGGAGAAAGTCAAAAGACCAAGGAAACGAGGCAGAAAGAATAAGGTGGCAGGATTGGGTTCTGAGACACTAGCAACGAAAGCGGAAGATAAGCCAGGACCATCAGGCAAGGAAAAGACTTCCAAGAGGGCTGAGAGTATGGGGATGATTTTCATGTGCAGCTCGAAGACAAAGAAGGACTGCTACCATTACAACGTTCTTGGGCTGCCTGCTAGCAAGAGAGATATTGTTGAAAAGATTTATAAAGGGATGAGGCTGTTTTTGTTCGATTTTGATCTCAAACTGATGTATGGGATTTACAAAGCTGCAGGACCTGGGGGTTATAATATTGAACCCAAGGCTTTCAAGTCAGCATTTCCATCTCAGGTCCGTTTTACTGTTTTGGATGATTGCTTGCCGCTGGCAGAGGAGAAGTTCAAAACTGTAATCAAAGAAAACTACTATGGAAAAAACAAGTTCAATTGCCAACTGACCTCACAACAGGTGAAGGACCTGTGTAAGCTCTTTTCTGTTTCCAGC
>2686 gi|359475788|ref|XP_002263713.2| PREDICTED: uncharacterized protein LOC100250223 [Vitis vinifera]
CATAACTGGCAAAGGGCAGCAACTTATATCTATGTATATTCAGCTTTACTGAGAACTGAAGCTGCTTTGAAAGATCACCAACGGAGGTCCCTCATTCTGCAAGAGAGGCTGAATGGGCTCTCTGCTGCTATTAATGCACTGCATCTTGTTCATCCTGCATATGCTTGGATTGATCCTTCACTTGAAGGAGTCTCTCTTCCGAAAGAACATTATCCAAATAAAAAGGCTAGATTAATAGTACATGAACAGGCGGCTGGTAATGATGATGTCCAGGCTCAAAGATTACAATCTTTTGTAGACATAGAGAAGCTCGAAAACGAGTTTGTGCTAACATCAGCGGAATATTTGCTCTCATTGGCCAACGTTAACTGGACATTTACTGGGAGTGAGAAACCCCCACCCGACGTGGTTGACATACTGGTCCAAGCAGAAGCTTTTACAGTTATTTTGAGATTTTGGAAGGGTTCCGGATTGAAGAGGGAACTCGAAAGAGTCTTCGTGGCAATGTCATTGAAGTGCTGTCCAAATAGATTAGGCCCATCATTG
>2700 gi|225443476|ref|XP_002270034.1| PREDICTED: uncharacterized protein LOC100241082 [Vitis vinifera]
AGAACACTGGTTGAGCAACTGGCAGAGCCAAGAGTGAATCCCATCTACTTGAGCGGCAATGAGAAGTTGGCTTTCTGGATCAATTTGTACAATGCACTAATAATGCATGTAAGATGGCGGCAATGTATTTTGTTGACGTTTATTTCTGGCTATGAAGAGGCATATTTGGCATATGGAGTCCCAAGAAGTGAATTGAAGCTCTTTTCTTTGATGCAAAAGGCAGCATACACCATTGGGGGGCATTCTCTTAGTGCGGCTGCAATCGAGTATGTGATTTTGAAGATGAAACCACCAGCCCATAGGCCACAGATTGCTTTGCTTCTTGCTCTTCATAAGCTAAAGGTATTGGAAGAGCAACGGAAGTATGCTATTGATTCATCTGAACCTCTTGTGGCTTTTGCTCTCAGCTGTGGACTGTACTCATCACCTGCGATAAGGATTTATACAGCTAGTAATGTGAGGGAAGAGCTGCATGAAGCTCAGCGTGATTTTATTCGAGCTTCGGTTGGGGTAAGCAGCAAGGGAAGGCTATTGGTACCCAAAATGCTTCACTGCTTTTCCAAAAGCTTTGTAGATGACGCAAACTTAGCTGTATGGATATCACATTACCTTCCACCCCATCAGGCTGCCTTCGTTGAACAATGCATATCAAAGAGGCGACAAAGCCTCCTTAGTTCACGCAATTGTGGAATTCTTCCATTTGATTCGCGCTTCCGTTATCTGTTTCTTCCAGAACAAATG
>2708 gi|255547682|ref|XP_002514898.1| calmodulin-binding transcription activator (camta), plants, putative [Ricinus communis]
TCAACTTCCATCTCACAGTCACAAGAAGTTGAAAATTTCAAGTATCCAGCATATTCTCCTCTTATGAACTTTCTTTATACCAACCCTGACTACTTCCCAGAACCATTTGACCAAGGTCAGCTTGGGATTGATCTCGAGGCAGATTCAAGATTAACCATTGCACCAAAACAGAAATTTACAATTCGTGAAATATCTCCAGAATGGGGCTTTTCCACTTTTGCTACGAAGGTTGTCATTGTCGGGTCTTTTCTCTGTGATCCATCAGAATTCACATGGACTTGTATGTTTGGTGACATCGAAGTTCCTATCAAGATCATCCAAGAAGGTGTCATATGTTGCCAGGCCCCTCCTCGCTCTCCTGGAAAGGTGACTCTTTGCATCACTTCTGGCAATAGGGAATCCTGCAGCGAAATCAGAGAGTTTGAGTACCACGATGCTCCAAGTAGTTGGGCTCACTGTAGTTTGTCCCATTCAGAAACAACTAGGAGTCCAGAAGAAATGCTCTTAGTTGTCAGGTTCGTGCAGACGCTTTTATCTGACCCTTTGGTACAGGGAGATATTAATGAATCCGTCAGGGATATAATGGGAAAATCTGGAGCTGGTGAAGATTCATGGGGCCATGTTATTGAGGGTCTTTTAGATGGCAGTTGGACTATATCTGGTACAACAGATTGGCTTCTGGAAGAACTTTTAAAAGACAAGCTGTTGCAGTGGCTTTCTTTCAGATCGCGGTGTGGTCAGCAGGGGTGTTTCTTGTCTAAGAAAGAGCAAGGGAAACCCATTCTAAATTCTGGAGTTATTGTAGATTTACGTGACATTAATGGATGGACGGCCCTTCATTGGGCTGCACGATATGGAAGGGAAAAAATGGTTGCTGCACTCATGGCATCTGGTGCATCAGCTGGGGCATTGACCGATCCCAATTCGGAAGATCCAAAAGGACTTGCGGGTTATCTTCCTGAGGTTGCCCTAACTAGCCATCTTTCATCCCTCACATTGGAAGAAAACGAGCTATCTAAAGGCTCTGCTGCGGTGGAATCCGAATTTGCTCTAAGTAGCATTTCAAAGAGAAGTCTTGCTTCAAATGAATCTCTCAAAGACATTTTCGCTGCAGTCAGGAATGCAGTTCATGCTGCTGCTCGTATACAAGCTGCATTTCGTACACATTCTTTCAGGACAAGGCAAAAGAGAGAAGATGCTGCTGCTGCTTGTACTTTAGATGAGTATAATATTCTTTCAAGTGATATTTTGGGGATGTCGGCTGCATCGAAACCAGCTTTCCACAATGCACGTGATACCAATACAGCTGCTCTTTCCATTCAGAAGAAATATCGAGGTTGGAAAGGTCGTAAGGGTTTTCTGGCATTTCGCCATAAAATTGTGAAGATACAGGCTCATGTTAGAGGTTATCAGGTTAGGAAGCAATATAAAATAATCTGTTGGGCTGTTGGTGTCCTAGAGAAGGTGGTTCTAAGATGGCGCAGGAAAGGAGTTGGATTGCGGGGATTTAGGCCTGAGATGGAGTCCATTGATGAAAGTGAAGAAGAAGACATACTCAAAGTGTTCCGCAAACAGAATGTGGAAAAAGCTATTGATGAGGCCGTCACAAGAGTGCTGTCCATGGTTGACTCTCCAGACGCACGTCAGCAATATCATCGCATGCTCGATAGATACCGTCAAGCTAAGGCTGAACAGGGCTCGGGAAGCGAATTAATAACTTCT
>2728 gi|351722140|ref|NP_001235442.1| uncharacterized protein LOC100499745 [Glycine max]
GCCTCAGTTATGATGAGTTCAATGAGTCTAAAACCAGCTCCAAGAGGCCTCCCCTCACTCGGTACAACTTTCAGGGTTGTAGCCAGTGGAGCGAAGAAGATCAAGACTGACACACCTTATGGTACTGGTGGCGGGATGAGCTTGAGGGATGGGCTAGATGCTTCTGGCAGGAAGGGCAAGGGGAAAGGTGTCTACCAATTTGTGGATAAATACGGTGCTAATGTCGATGGATACAGTCCCATCTACGACACTAATGATTGGTCCCCTTCTGGTGATGTCTACGTTGGAGGTACAACTGGGTTGGCAATCTGGGCAGTGACACTAGCTGGAATTCTACTAGGAGGTGCCCTCCTTGTTTACAATACAAGTGCTTTGGCGCAG
>2730 gi|356495986|ref|XP_003516851.1| PREDICTED: AP2/ERF and B3 domain-containing transcription repressor TEM1-like [Glycine max]
AAGCAGCACGCGGAGAAGCACTTTCCTCTGCAGAGTTGCTGCAGCAGCGGAAGTGCCGCCTCCTCCACCTCGAAAGGGCTGCTGTTGAATTTCAAGGACGTGACGGGAAAAGTGTGGAGGTTCCGGTACTCGTACTGGAACAGCAGTCAGAGCTATGTGTTGACTAAGGGGTGGAGCCGGTTCGTGAAGGAGAAGAATCTGAAAGCCGGTGACGTTGTCGGGTTTCACCGGTCGAGTGAACCGGATCAGCAGCTTTTTATTGATTGGAAGGTGAAAGCCGGGTTGGGTTCCGGTGGGGTTTCGGAGCCGGTTCAGATGGTTAGACTATTTGGAGTAAACATATTTCAGGTACCAGGAAGTGGGAGTTGTGGTGGGAAGAGGAACAGAGATGTGGAGCTGTTGGCATTTGAGTGGAGTAAGAAATCCAGGGTCATTGGAGCATTG
>2771 gi|224065308|ref|XP_002301767.1| predicted protein [Populus trichocarpa]
TCCAGTCTACACAAACTCACTTCCCACCTCAACCGAACCCCTTCCCTCTCTCTCTACTCCAAATCACTCATCACCAGATCCTCCGCCTCCTCAACCTCGCCCTCACCGCATACCTCGTCCAAAAAGGTCTCCGATCGCATCGTGAAGCTCTTCGCGATCGACCCCGATGGCCAGAAGCGCGAGATCGTGGGGCTGTCGGGGCAGACCCTCTTGAAAGCCCTGGCGAACAGCGGCCTGATCGATCCGGCGTCGCACCGACTGGAGGACATCGACGCATGCTCGGCGGAGTGCGAGGTAAACATCGCCCAGGAGTGGCTCGAGCGGCTCCCGCCGGCGTCGTACGACGAGCAGTACGTGCTGAGGAGGAACTCGAGGGCTAGGGTTTTGAACAAGCACTCGAGGCTCGGGTGCCAGGTGGTCCTCACGCAGGAGCTGCAGGGGATGGTCGTTGCTGTGCCAGAGCCCAAGCCGTGGGACATCCCG
>2785 gi|225457174|ref|XP_002283854.1| PREDICTED: transportin-3 [Vitis vinifera]
AAAGCCCTTGAGGTTTTATGCTTGCCTGCTGTGACTCCTTTACAGGAAGTTATTAATCAAGGTCCTTTGGTATTGGGTCAAACAACAGCTCGTGATTTAACAGTTCATATTGATCGACTTGCAATACACCCTGAAGCTGTCGCAGATGCAGTTCAACGTCTTTGGCCAATATTCAAAGCCATCTTTGATATTCGTGCTTGGGATATGCGGACAATGGAGTCTCTTTGTCGGGCTTGCAAAAATGCTGTAAGAACATCTAAAAGGTTTATGGGACTTACAATTGGAGCAATGCTAGAGGAGATACAAGCCCTGTATAAACAGCACCACCAGTCATGTTTCCTTTATCTCTCGAGTGAAGTTATAAAGATATTTGGGACTGATCCATCTTGCGCAGACTACTTAAAAATCTTAATTGAATCGCTCTTCAGCCACACCATATGTCTGCTTAAAACAATCCAGGACTTCACGTCCAGACCAGACATTGCAGATGACTGTTTTCTGTTGGCGTCGCGGTGCATCCGCTATTGTCCTGATTTGTTTTTCCCTTCGCCAGTATTTCCACCACTAGTAGATTGTGCTATGATTGGCATCACAGTGCAGCACAGAGAGGCCTCCAATTCCATATTGACTTTCTTATCCGATATATTCGATATTTCAAACTCTAGTCTGGGAGAAAAATATACATCCATCAGAGATAATGTCATAATTCCTCGGGGCCCCACCATCACCAGAATTTTGGTTGCCTCTTTAACTGGAGCACTCCCAAGTTCTCGACTAGAAACGGTAATCTATGCCGTACTATCATTAACTCGAGCATATAGGTCGAGAGCTTTGGAGTGGACCCAGGATAGCGTTTCTCTAATCCCATCAACAGCAGCGACAGAGGCGGAGAGGTTGAGGTTTTTACGAGCGTTGTCTGAGGTGGTATCTAGGGGTGATGTTAATGCCCTCACAATTTCCATCTGTCGGCGTAACCGAACGGTTCAGGAGATCGTCCAAGGAGCCTTGAGACCTCTTGAGTTAAATTTG
>2793 gi|225451241|ref|XP_002276406.1| PREDICTED: rubredoxin-like [Vitis vinifera]
ATGGCTTCTGCAACAACTAGACCCACCTTCAGTTTCCACCTCTCCTCCTCATCTCCTCCCAAACCAACACCTAACCTCCCATTCCCACCTCTCCTCCTCGGCAGCAAAAGCCACTCTCTCTCTGCTACTATTCGCAAACACCCCCCAAACCTCAATATTTTCACGGCAAAATCCATCGACGTATCCAAAGAGGACAAACCCATTTCAGAACAAGCCCCTGATAACCCAGAAACATCACCCGCCTCCGATGATTATCCTCCACAGCAACAAGAGCTCCCGTTAGACGAGAGGCGGCGGCTGGAAGAGAAGTTTGCCGTGCTGAACACGGGCATATACGAGTGCAAGTCGTGCGGGTACAAGTACGACGAGGCAGCTGGGGACCCGGCGTACCCGGTCCCGCCGGGGATGCAGTTCGGCAAGCTGCCGGAGGACTGGCGTTGCCCCACGTGCGGGGCGGCCAAGACTTTCTTCGAGAGCAAGAGTGTGGAGATTGCTGGTTTTGCTCAGAACCAGCAGTTTGGGTTGGGTGGTAATACTCTTACCTCTGGCCAGAAGGCTGTCCTCATATACGGTGGCTTGTTGCTGGGCTTTGCGCTTTTCTTGTCTGGTTACTTTCTTCAA
>2795 gi|225440516|ref|XP_002272737.1| PREDICTED: probable peptide/nitrate transporter At3g53960 [Vitis vinifera]
CAAGTTCCTGATTCAATGAGAAGCTTAGGCATTGCATTTTACCTTAGTGTGATTGGAATGGCAAATTTCCTCAGTAGCTTGTTGATAACAGTTGTGGACCGTGTCACTGAGAAGGGAGGGAAGAGTTGGTTGGGAAAGGATTTGAATAGTAGCCGTTTGGATAACTTCTACTGGCTTTTGGCGGCCATTGCAGCGGTGGACTTGTGCGTGTATGTGATCTTGGCCCGGCGGTATTCTTACAAGAATGTGCAGGGAAGGGCTACCGTGGCCGTAGCCGATTGTTATGACGGTGATGAGGTAGGGGCAATGGCT
>2797 gi|224144126|ref|XP_002325195.1| predicted protein [Populus trichocarpa]
GATGATCTTCCTGAATTTGACTTCAGAACTGCATGCGGGATTTCCCAAACCAACATGACGAAGGCTCCAGTATCTGTTTTGTTGGACAAGAGACTTCCTGCCGAAGTTAATAGGAATACAGATAGGTCGGTGTTGCCAGGAACGCCTAATTTACCGGCTATGCCAGTTTCCGGACAAAGATCAGATCGTTCAAAGCTTCCCTCAACTGCCAGGAATGCGATCATTGAACCCATTATGGGGGAAATTTCTAGTGTCCAAAACAAAGTTACAACTACTCCTGGTAGTACTACCGTATTTCCCCATCCTAAGAATATTTTTGATGATGATGATGACATGCCCGAATGGTGCCCCCCAGAGAGATCTTTGGCAGAAACAACTAGTCGACCGACTTCTTCTCCATCTGAGCTTCGAAACCTATCATTTCAAAATTTAGTTCGAGGCCCTCCACGGCCTGTACCCTTTTCTCCACCCCAAAGTGCT
>2823 gi|224140601|ref|XP_002323670.1| predicted protein [Populus trichocarpa]
ATATCCGACTTCAATGATCTCCTCATGGCTTTTGTCGAAGCAGATGAACTTGAACTTGCCTTGAAACTGATGAGCTCAGATATATCATCCTCTCATGGGTTATTCCCAAACAGCTGGACATATTCCATTATGATCAAATTACACTGCAAGAAAAACAATCACAGTGAGGCCAGAAGAGTCCTAGACCACATGCTCGAAAACGGGTTCCAGCCAAACGCTGCAACGTTCACTGACCTCATCAGTGCATTCTGCAGAGGAGGGAGAGTGGGGAAAGCACTAGAAGTTATAGGGATAATGCGTCGAATCGGTATTGAGCTGACGATTCGGACATACAATTGTCTGTTAAAGGGGTTGAGTTATGTGGGGAAAGTAGAGAAAGCTTATGAATTGTTGATGAATATCAAGAAATCTTCCAAGAAGAAACCCGATATTTATACGTACACGGTGGTTATGGATGGGTTTTGCAAAGTGGGTCGGTCAGATGAGGCATATGAATTGCTTGTTGAAGCTCTGGAGGTGGGTTTGACCCCAACTGTGGTCACTTACAATACTTTGTTTAATGGGTATTGGAAGGAGGGGAGGCCACTGGAGGGTATGAATGTGTTGAAGCAAATGAAGGATAGAGGTTGCGTGCCTGATTACATCAGTTACAACACCTTGTTGTTTGGTCTATTGAAATGGGCTGAGATTCGGGCGGCAGTTAGGATTTATAAGGAGGGGATCGGTTATCAGGTGGACGAGAGGGTGATGAACAATTTGTTGAGGAGGTTGTGCAGGGGTTCTAGGAGGGAGGGAGGGCTGTTGAAAGATGCGTATGAAGTGTTCGAGAGAATGGCTGACTGGGAGTTTGTTGTTTACGATTTTACGTACGATTTGGTGATTGAAGCGTATTGCCGCGGGAGGGATGCGGATTCGGCTCTGGTCAATTTGCACAGGATGGTTGGACTGGGATACGATCCAAAGATTGTTACGTTCGACAATGTTGTCCAGGCACTCTGTGTCGAGGGAAAGGTTGAAGAGGCATTGTCAGTTGTCGTCATG
>2824 gi|359478060|ref|XP_002268864.2| PREDICTED: gem-associated protein 2-like [Vitis vinifera]
CTGAGGCTTGCTCTGTCACGTCTTGAGGATTCCCGTGCTGAAATATCTGCTCAGTATCCGTTTTCATCAACCATCCATCCAGAAGAAAGCTCCAATCAGCTTCCTGAGACTATCATTGCTGAAAATCTGACCAATGGTGGAGATGAATCCTCGGAGGCTCTTGATTGTTCTACTCCTGAAAGCCCTGATTATCCACAACCCGTCCCATCTGTGAACGAAAACGACGCCTCCCCCTCTCTTGAAAATGATAGTTCCAAGACTTCCGTGTGTGGAAGCTCTAGTGACAGCCCTACTTTGTCGGCTGTTTTAGGGATGGACTCCGTAGCTCGATTGTCATTGCTGAGAAGACAGATAAGATTAGCAGAGAATATGACCACTTTGTCAAGGAATGATTGTGCATGGCTATTTGCTCTCTGCGCCGCAATTGACACTCCTTTAGATGCTGACACGTGTGCTGCCCTCCGGTGTTTGCTAAGGAAGTGCGCGAGTTTGCGAGCTGGAAAATTGGAATTGGATGATGAAGTTGTCATGCTCAATATATTAGCGACA
>2829 gi|224077732|ref|XP_002305384.1| predicted protein [Populus trichocarpa]
ATTACAACTAAATCAAGAGAAGAAAATTCCACAGGAAAAGAGCAAACCAACGCAGTTGATGAGAGAATTTCTAAGGGTGCATCTAGTAGTTCAGTAACACCATGGTCAAGGCTGAGGGATCCTAGAATCGTGCGCGTTTCGCGAGCTTCGGGAGGGAAGGACAGGCACAGCAAAGTATGCACTGTGAAAGGATTGAGAGACAGAAGGGTAAGGCTTTCGGTTCCAACCGCGATTCAGTTGTATGATCTTCAAGATAGGCTGGGGCTTAATCAGCCTAGCAAGGCGGTTGATTGGTTGCTGAATGCAGCTAAGCACGATATCGATGAACTCCCTCCGCTTCAAATTCCACCGGGAAGTTTTGGAGAAATTCATGGAAGTAGTCTTTCCCGATCTGAGAGAGAACTAGGGTTTCAAATCAATCATCGTGTCGATTGGGATGACTCGTTGGGACTATATCGGTCAAATTATTGGAATTCGGATGCTACACTGAGGGATAAGGCTAAGGCGATTTCGATAGGAATGGAGGATCACAAAGAAAGCTGGAATCAAACTACAAATGACGAAGAAAAACAAGGTAACGTCGAAGGACATGGTGCAAATGTTTCACCTACCGAATTTTTCCCGAAACCTAACCAGTCTTTCATACCCGGTTTGCTAAATAACGTCGCGCCATACAACTCTTTGTATCGTTTGGATCCATCGAGTTTTTCCTCATCCCAAACCGAAGATTTTCCGACTCTCAATTTCGTGCCATTGCCATCGACAACGTCGTCTCTTTCGTTCGGGTCTCAAGTTCTTGTTTGTCCACCTGGGATAGCGCAACCGTATTTTCCTAATTCACATGTTGAGTTAGACCCAAAACAAATCAACCATTTTCAGATATTGAGCTCAAATTCACAAAATCCATTGTCAAATTCTTCCCTACCAATTGTCTAC
>2830 gi|224077732|ref|XP_002305384.1| predicted protein [Populus trichocarpa]
ATTACAACTAAATCAAGAGAAGAAAATTCCACAGGAAAAGAGCAAACCAACGCAGTTGATGAGAGAATTTCTAAGGGTGCATCTAGTAGTTCAGTAACACCATGGTCAAGGCTGAGGGATCCTAGAATCGTGCGCGTTTCGCGAGCTTCGGGAGGGAAGGACAGGCACAGCAAAGTATGCACTGTGAAAGGATTGAGAGACAGAAGGGTAAGGCTTTCGGTTCCAACCGCGATTCAGTTGTATGATCTTCAAGATAGGCTGGGGCTTAATCAGCCTAGCAAGGCGGTTGATTGGTTGCTGAATGCAGCTAAGCACGATATCGATGAACTCCCTCCGCTTCAAATTCCACCGGGAAGTTTTGGAGAAATTCATGGAAGTAGTCTTTCCCGATCTGAGAGAGAACTAGGGTTTCAAATCAATCATCGTGTCGATTGGGATGACTCGTTGGGACTATATCGGTCAAATTATTGGAATTCGGATGCTACACTGAGGGATAAGGCTAAGGCGATTCACAAAGAAAGCTGGAATCAAACTACAAATGACGAAGAAAAACAAGGTAACGTCGAAGGACATGGTGCAAATGTTTCACCTACCGAATTTTTCCCGAAACCTAACCAGTCTTTCATACCCGGTTTGCTAAATAACGTCGCGCCATACAACTCTTTGTATCGTTTGGATCCATCGAGTTTTTCCTCATCCCAAACCGAAGATTTTCCGACTCTCAATTTCGTGCCATTGCCATCGACAACGTCGTCTCTTTCGTTCGGGTCTCAAGTTCTTGTTTGTCCACCTGGGATAGCGCAACCGTATTTTCCTAATTCACATGTTGAGTTAGACCCAAAACAAATCAACCATTTTCAGATATTGAGCTCAAATTCACAAAATCCATTGTCAAATTCTTCCCTACCAATTGTCTAC
>2833 gi|224135507|ref|XP_002327235.1| predicted protein [Populus trichocarpa]
ATGGCCACCACCATTGACGACTTCAGCTTCCCAACAACCACCAACCCTCCGCCTCTTTTCATCGGGTCGCCACCCTTGTGGCGCCGCACTTCTTCCACGCCCTCTCCCCACAAACAAACCCAAAGGAAATCTCCAGAAGAAGATGACGAGGAGGGAGAAAGCTGTAATTCCAAGGAAAAATCAATTAATCGTAAGGAGAGAAAGAGCTTTTCGTATGTTGAGCAAGGCCCCAAGACAGCACAAGAAGGACGTGGATGGAGAAATATTGGAGAGGAAAAAATGGATTTGTTATGGGAGGATTTCAATGAAGAATTGTCCAGAATTCAGGGGTCAGAGTGCAAGAATTCTGAAGTGTCACCCGGCGGCCGTACGGCGTGTGTCCAAGGCAAGAGGTTACTGAAAAGTGGCGGTGGCACGGTGTGTTCCGGCAAGAGGCCGGGCGTGGTGGTGTTCATGAAGGTGTTGAAGAGGGTGTTTTTGCTTCATAGTTCTCATCGGACGGTC
>2860 gi|224069122|ref|XP_002326280.1| predicted protein [Populus trichocarpa]
ATGGGCATCAAATGGGTTTTGCATTGGCAACCCAATGCTGGAAACACAATCAACAGCCAAATCCTAAACGAAATCTCTCAGTGCGCCGAAAGCATCAACGGGGTGAAGGAAGGAAGGTGGAAAGCTACACTCACTTTTTACAAGCCCATGCTTAGAGAACAAGCATCGGCAGCTGAATTTCCTCGGGAGTTCCTGGGGATATCGGTTCCAGAGCAACCAAATAAGTACTACTTTGTAATTCGGGGGCAAAAGATAGTTCTTGAGGCGGAGCAGACAATTCAGACAATAATGGAAAAGCTGCAATCTTACAAAACAAGGGTGTCACTCAATTTCGAGGGGTCTCAGTATCAACTTGGTGACTTCCAGTTGAGAGTTGGGAAAGCAGTTCTGATGCAGTCTGAGAGTTTGAGGGGAATAGTTATGGAGATGGAGTATCTTCCCATTTCTTCACTGGATAAATCACGACAGATCATGGAGGAGTTCTTCGATGTATGGCAGGAAGCTCTGTCAAAGAGATCATTGCCAGGTCATTTTACCCATGTAGAACCAAACTTCACGGAGTACGGCCTCTCAGATAACTATACTTCACAACACACGGCTCTTCAGTATTCTATGGTCACGTCTCAACTGATAGCAACAGCTCAGGCTGTGCAAGCTGTGAGAAAT
>2890 gi|359478878|ref|XP_002280779.2| PREDICTED: uncharacterized protein LOC100246735 [Vitis vinifera]
ATGATGTACTCCAAGAGTTCAAGGTATTCTCGTTCTCCTTCGCCATACGAAAGACGGTCAGACCCAAGGGCGGTGTCAAGGTCAATTTCCAGGAGCCGATCACGGAGCCGGGACGCAAGTATTGAGAACCCTGGAAACAATCTCTATGTGACGGGATTATCAGCCCGGGTTTCTAAGAGAGACCTTGAGAAGCATTTCTCAAATGAGGGAAAGGTGGAGGATATTCATCTTGTGATTGATCCACGGACAAGAGAATCTCGGGGATTTGGTTTTGTGACGATGTCAACTGTTGAGGAGGCTGAACGTTGTGTCAAATATTTGGACCGATCTGTTCTGGAAGGCCGTGTTATTACGGTGGAGAGGGCCAAGAGGCGTAGAGGTCGGACACCAACTCCAGGAAGGTATCTTGGGCTGAGAACAGTAAGCGCGCGACGTCGATCTCCTAGTTACTCTCCCTACTCTCGGAGCTGTTCTCCTCGAGACTCATCTGAACGAGAGAGAACCAGATCACCCTCTCCTTACTATGGCCGCTACAGACGGGGAAGGTCCTATTCACGATCTAGCTCTCCTTACAACAGGTCACCCGTTAGCAGGCGCGACCGGTCCGACTCTCCTTATGGGTCCAGGCACCGCCAATATTCACCAGACAACTATCACTATCGGAGAAGCCGCCGCTATCGGTCAGCTTCCCGGAGCATTTCACCAAGGGTGAGGAGGGGGTCGAGGAGGAACTATTCGCACAGTGTCTCACCTAGGCCAAGGAGAAGTATGAGGAGGAGCTATTCACCCAGTATTTTGCCCAGGCGCTCGAGGAGAAGTTACTCTCGTAGCATTTCTCCTGTCTATAGGAGGAGCTCAAGGAGGAGTTATTCTCGTAGCGTTTCTCCTCTTCCAAGGAGTAAATCGCGGAGGAGTGCATATCGCGGGTCTTCACGCAGGCATGGATACGATCAGGACGGGTATTCTTCTAGAAGCTATTCTAGGAGCCCTAGTGAGAGTCCATATTCAAGATCTGTTACTCCTACGTCTGCCTCACCT
>2893 gi|224131812|ref|XP_002328114.1| predicted protein [Populus trichocarpa]
GCGAAGCCGATCGTAGTCCGCTCGGTCTGGTCGAACAACATCGAGCCCGAATTCGACCTGATCCGCCTCCTCATCGACCGGTACCCCTTCGTCTCCATGGACACCGAGTTCCCCGGCGTCATCGTCCGCCCCGCCGCCGACTCCTTCCGCCTCCGCAACCCCTCCGCCCACTACTCCATCCTCAAGGCCAACGTCGACCTCCTCAACCTCATCCAGATCGGCCTCACCCTCTCCGATTCCCAAGGTAACCTCCCGGATCTCGGCACGGACAACCGGTACATCTGGGAGTTCAACTTCAAGGACTTCGACGTGTCGCGCGACTCTCACGCGTCGGACTCGATCGAGCTCCTGAGGCGCCAGGGGGTGGACTTCGAGCGCAACCGGGAGTTTGGGATCGAGTCGGCGCGGTTCGCCGAGCTGGTGATGTCGTCGGGGCTGGTCTGCGATGAGTCGGTGAGCTGGGTGACGTTCCACAGCGCGTACGATTTCGGGTACTTAATCAAGGTGCTGACTAGGAAGCCCTTGCCGGACGAGCTGGGAGAGTTCTTGAGCCTGCTGGGGGTGTTTTTCGGGGGTAGGGTTTATGATGTGAAGCATCTGATGAGGTTTTGTGAGAGGAGTCTGTACGGAGGGTTGGATCGCGTGGCGGAGACTCTCGAGGTGGAGAGGGAAGTGGGGAAGTGCCATCAGGCTGGGTCTGATAGCTTGCTGACGTGGCACGCGTTTCAGAAGATTAGAGAGGGTGGGTTCTGCAAGGAGGGGCCGGAGAAATACGCCGGTGTTCTGTATGGGTTAGAGGTTTTC
>2961 gi|224109478|ref|XP_002315209.1| predicted protein, partial [Populus trichocarpa]
ATTTCGTTTCAGCCTTCCTGTCAAGTAAAGGTCAGAGCTTCGGTTTCAGGGGATGTCAGCAGTGTCCTAGGTGAAGAACCAAGGGAGGTTCAGATACCCACTGAGAAGGTTTTACATTTTTTTCGCATCCCATTGATACAAGAGAGTGCATTAGCTGAACTTCTGAAGTCGGTTCAGACGAAAGTTTCAAGTAGAATAGTTGGGTTGAAAACCGAGCAGTGCTTCAATATTGGGCTTGATTCTGGTCTTTCAAGAGAAAAACTTTCAGTTCTTAAATGGCTTCTAGGTGAAACTTATGAGCCAGATAATTTAGGTACAGAGAGCAAAAAGTCAGGGTCGACTATAGTGGTTATTGAAGTTGGACCCCGTTTGTCTTTTACGACGGCATGGTCTGCTAATGCTGTATCTATTTGCCGAGCATGTGGCTTGACGGAGGTGACCAGAATAGAAAGATCAAGGAGATACTTACTTTACATTGAGGCTGGAAATGTTTCATTGCAAGATCAGCAAGTTAATGAGTTCACTGCCATGGTGCATGATAGGATGACTGAGTGTGTGTATTCCCATAAGCTCACATCCTTTGAAACGAGTGTGGTCCCTGAGGAAGTTCGAACTGTTCCAGTTGTGGAGAGGGGACGGGAGGCGCTGGAGGAAATTAATCAGAAAATGGGGTTCGCATTTGATGAACAAGATTTGGAGTATTACACTAAGCTTTTCAGAGACGACATAAAGCGGAATCCTACAACCGTTGAGCTCTTTGATATTGCGCAGTCTAATAGCGAGCACAGTCGGCACTGGTTTTTTACTGGGAAAATTGTTGTTGACGGTCAACCGATGGGTAGGACTCTAATGGAGATTGTCAAGAGCACTTTGCAAGCAAATCCAAATAAT
>2962 gi|224109478|ref|XP_002315209.1| predicted protein, partial [Populus trichocarpa]
ATTTCGTTTCAGCCTTCCTGTCAAGTAAAGGTCAGAGCTTCGGTTTCAGGGGATGTCAGCAGTGTCCTAGGTGAAGAACCAAGGGAGGTTCAGATACCCACTGAGAAGGTTTTACATTTTTTTCGCATCCCATTGATACAAGAGAGTGCATTAGCTGAACTTCTGAAGTCGGTTCAGACGAAAGTTTCAAGTAGAATAGTTGGGTTGAAAACCGAGCAGTGCTTCAATATTGGGCTTGATTCTGGTCTTTCAAGAGAAAAACTTTCAGTTCTTAAATGGCTTCTAGGTGAAACTTATGAGCCAGATAATTTAGGTACAGAGAGCTTTCTTTCGACTATGGTTGTGATTGAAGTTGGACCCCGGTTGTCTTTTACGACAGCATGGTCTGCTAATGCTGTATCTATTTGCCAAGCATGTGGGTTGACAGAGGTAACTAGAATAGAAAGATCAAGGAGGTACTTACTTTACATCGAGGCTGAAAATGGTTCATTGCCAGATCAACAAGTTAATGAGTTTGCTGCTATGGTG
>2966 gi|225432070|ref|XP_002280639.1| PREDICTED: probable protein Pop3 [Vitis vinifera]
AAATCCCAGGGAGTGGTGAAGCACATATTGCTAGCCAAGTTCAAAGATGGAATCCCACAAGACCAGATCGACCATCTCATCAATGGCTACGCCAAACTCGTACATCTCATCGAACCGATGAAGGCTTTCCACTGGGGAAAGGATGTCAGCATTGAGAACATGCACCAAGGTTTCACGCATGTTTTCGAATCAACCTTTGAGAGCGTAGAAGGCATTGCAGAGTACATTTCCCATCCTGCCCATGTTGAATTTGCGAACATTTTCCTACCTGTGTTGGATAAAGTCCTTGTTGTGGACTACAAACCGACACCTATCCAGCTT
>2983 gi|224104329|ref|XP_002313399.1| predicted protein [Populus trichocarpa]
TGGTCCGAGTTTCCCAGTAAGGTTGCAGTGCAACTGAATGATACACATCCTACTCTCTCAATTCCAGAGCTGATGCGATTACTAATGGATGATGAAGGACTTGGATGGGATGAAGCTTGGGAAGTGACAACAAGGACGATTTCTTATACAAATCACACTGTCCTTCCTGAGGCACTGGAGAAATGGTCACAAGCTGTGATGTGGAAACTTCTTCCTCGCCATATGGAAATCATTGAAGAAATCGATAAGAGGTTTATGGCAATGATAAAGTCAACACAGCCTGCCCTCGGGAGCAAGATTTCCAGCATGGGCATCTTGGATAACAATCCCCAAAAACCAGTTGTGCGCATGGCTAATTTATGTGTGGTGTCATCACATACGGTCAATGGTGTTGCCCAGCTACACAGTGACATTTTAAAGGCCGAATTGTTTGCAGACTATGTCTCTGTATGGCCTACCAAATTCCAGAATAAAACAAATGGCATTACTCCTCGTAGATGGCTCCGATTTTGCAGTCCCGAGCTCAGCAATATCATCACCAAGTGGTTAAAAACAGATCAATGGGTGACCAACCTTGACCTACTTACGGATCTTCGGCAATTTGCTGATGATGCAGACTTGCAAGCTGAGTGGAAATCAGCTAAGATGGCTAACAAGGAGCGATTAGCTCAATACATACAGCAAGTGACAGGTGTAAGCATTGACCCAAATAGCCTCTTTGACATACAGGTCAAGCGGATCCATGAATATAAAAGACAGCTGCTAAATATTCTGTATGCGGTCTATAGGTACAAGAACTTGAAGGCGATGAGCCCTGAAGAGCGGAAAAATACAACACCTCGCACCATAATGATTGGAGGAAAAGCATTTGCAACTTATACCAATGCAAAAAGAATAGTCAAGCTAGTGAATGATGTTGGTGCTGTCGTCAATAATGACCTCGAGGTCAACAGCTATTTGAAGGTAGTTTTTGTTCCAAACTACAATGTATCTGTAGCAGAGATACTTATACCAGGAAGCGAGCTATCACAACATATTAGCACGGCGGGTATGGAGGCAAGTGGCACAAGCAACATGAAGTTTGCACTCAATGGATGTCTCATCATAGGAACATTAGATGGGGCCAATGTTGAAATCAGGGAGGAAATTGGGGAGGAGAATTTCTTCCTCTTTGGCGCAACAGCAGATGAAGTTCCTAGGCTCCGCAAGCAAAGAGAAAATGGCCTGTTCAAACCAGATCCTCGGTTTGAAGAAGCCAACCAATTCATAAGAAGTGGAGCATTTGGCAGCTATGATTACAATCCACTCCTTGAGTCGTTGGAAGGAAACTCGGGTTTCGGCCGTGGCGATTATTTTCTTGTTGGCCAGGACTTCCCAAGCTACATGGATGCTCAGGAAAGAGTAGACGAGGCTTACAAGGATAGGAAAAGATGGACAAAGATGTCAATATTGAGCACCGCTGGGAGTGGCAAATTCAGCAGTGACCGGACGATTTCTCAGTATGCAAAGGAAATTTGGAACATAGAGGAGTGCCGAGTACCA
>2984 gi|224104329|ref|XP_002313399.1| predicted protein [Populus trichocarpa]
TGGTCCGAGTTTCCCAGTAAGGTTGCAGTGCAACTGAATGATACACATCCTACTCTCTCAATTCCAGAGCTGATGCGATTACTAATGGATGATGAAGGACTTGGATGGGATGAAGCTTGGGAAGTGACAACAAGGACGATTTCTTATACAAATCACACTGTCCTTCCTGAGGCACTGGAGAAATGGTCACAAGCTGTGATGTGGAAACTTCTTCCTCGCCATATGGAAATCATTGAAGAAATCGATAAGAGGTTTATGGCAATGATAAAGTCAACACAGCCTGCCCTCGGGAGCAAGATTTCCAGCATGGGCATCTTGGATAACAATCCCCAAAAACCAGTTGTGCGCATGGCTAATTTATGTGTGGTGTCATCACATACGGTCAATGGTGTTGCCCAGCTACACAGTGACATTTTAAAGGCCGAATTGTTTGCAGACTATGTCTCTGTATGGCCTACCAAATTCCAGAATAAAACCAATCACATTACTCCTTGTAGATGGCTCCGATTTTGCAGTCCTGAGCTCAGCAATATCATCACCAAATGGTTAGAAACTGATCAATGGGTGACCAACCTTGACCTACTTAGTATGTACCTGAGAAGATTTTGGGAG
>2986 gi|356568616|ref|XP_003552506.1| PREDICTED: inositol hexakisphosphate and diphosphoinositol-pentakisphosphate kinase-like [Glycine max]
CGCCTTTATTTCACCTCGGAGTCACACATTCACTCCCTAATGAATGTTCTCCGTTACTGTAATTTGGATGAATCTCTCCTTGAGGAGGATAGCCTTGTTTCTAATAGTGCTTTGGAGCGTTTGTACAAAACCAAGGAGCTCGATTACATGAGTTATATAGTGTTGAGGATGTTTGAGGACACTGAGCAGGTAGCTTTGGAAGACCCAAAAAGATTCCGTATTGAGATGACTTTTAGCCGAGGTGCAGATTTGTCCCCCTTGGAGAAGAACGACAGTGAAGCTGCTTCGTTGCATCAGGAGCACACTCTGCCAATAATGGGCCCAGAAAGGCTGCAAGAAATAGGGTCATATCTGACATTAGAGAAGATGGAGAAGATGATTCGGCCATTTGCAATGCCAGCAGAAGACTTTCCCCCACCAACCACCCCCCAGGGTTTCTCTGGTTACTTCTCCAAAAGCGTGCTGGAGCGCCTCGTAAACTATTGGCCCTTCCATAAGCATGGAAATGCTAATGGGAGG
>3013 gi|255556370|ref|XP_002519219.1| aldehyde dehydrogenase, putative [Ricinus communis]
ATGACAACCTGTGAGAAGATCACTTGGCTACTTTCAGAAGGGGAGCGGTGGCTAAGGCCTGAATACCGGTCCTGTGGGAGATCGATGCTTCATAAGACATCTAAAGTGGAATTTTACCCACTTGGTGTGTATCCATTCCATAATATACTGAATCCAATGCTGGCTGCAGTCTTTTCAGGAAATAGCATTGTGATAAAGGTTTCTGAACATGCAAGTTGGTCTGGATGTTTCTACCTGCGCATAATCCAAGCAGCTCTTGCTGCTGTTGGTGCTCCTGAAAATCTGGTCGACGTAATAACAGAAACAGGTCAAGCACTAGTGTCTTCGGTTGACAAGGTCATATTTGTTGGATCACCTGGTGTGGGGAGAATGATAATGAGAAATGCTGCTGATACACTGACACCAGTTACGCTTGAGCTTGGTGGAAAAGATGCATTTATTGTTTGTGAAGATGTAGATGTACCTCATGTTGCACAAATTGCTGTAAGGGCTGCTCTTCAGTCAAGCGGACAGAATTGTGCTGGGGCAGAGAGGTTTTATGTCCATCGGGACGTTTATTCTTCATTCGTTGCTGAAGTAGTCAAAATTGTGAAATCGGTTATTGCTGGCCCTCCACTGGTTGGTAAGTATGATATGGGAGCCATATGTATGCAAGAACATTCAGAAAAGCTTCAAAGCCTTGTAAATGATGCCTTAGACAAAGGTGCTGAAATTGTTGGCCGGGGAAGTGTTGGCAATATTGCAGGTGCTGTTGATCAGTACTTTCCTCCCACTGTAATAGTTAATGTGACTCACAAGATGAAGTTGCTGCAGGAAGAGGCTTTTGGACCAATCATGCCAATAATGCAATTCAGCTCGGATGAAGAAGCTGTAAAGCTCGCAAATGATTCAAAATATGGGCTTGGCTGCGCTGTGTTTTCTGGCAGTCAGCGTCGTGCCAAGAAGATAGCTTCCCAGATAGTCTGTGGAGTTGCTGCAATCAATGACTTTGCATCAAATTACATGTGTCAGTCGCTGCCATTTGGTGGTGTGAAAGAGAGTGGGTTTGGGAGATTTGCTGGCATAGAAGGATTGCGAGCATGCTGTCTCGTGAAATCAGTTGTTGAGGATAGATGGTGGCCGTACATCAAAACTAAGATACCAAAGCCAATTCAGTACCCCGTTGCGGAGAATGGGTTTAAATTCCAAGAATCACTAGTAGAAGCTTTATATGGCCTAAATGTCTGGGACCGTCTGCGGGCGTTGGTCAATGTTTTAAAAATGCTTTCAGAACCGAATACT
>3033 gi|225453979|ref|XP_002280387.1| PREDICTED: uncharacterized protein LOC100260776 [Vitis vinifera]
ATGAAAAGGATCCGAGGATTCAAGCTCAAACACCGGGTCTCAACCCTTTTCCGGTTCATCCTCCGGCAAAACCGGTCGCGTTTCGGAAACCGGTCGCGTTTCGGGCACCGCCGGGTCACCCCGTCAACATGCAAAACCACCCCCATATCGTACCTTATCCGCTGCCTCAAGACCAAGGCCAAGTCCCTCTGCTTCTCAAACCCGGTTCGGGGCTACTCTCGGTTGGGCGATAACCCGGTGCCGAAGGGTCAGATGGCGGTGTACGTGGGTCAGAAAGACGGTGTTTTCCAGCGGGTCTTGGTGCCGGTTATTTACTTCAACCACCCGCTATTTGGAGATCTGCTTAGAGAAGCGGAGGAGGAATACGGGTTTGCCCACCCGGGTGGGATCACTATTCCTTGTCGGATCTCGGAGTTCGAGAGGGTCCAGACCCGGATTGCAGCCGGTAACGGTTCACGGAGGTTTCTGACGTGGATGAAG
>3039 gi|255554879|ref|XP_002518477.1| ATP synthase gamma chain 2, chloroplast, putative [Ricinus communis]
TCAAACTTCAACCCATTCCAACTCCCAACCAAACACCCATCATCACCCCACTCCAACAATTCTCCTTCCTACAAACCTTTCCAAATCACCTGCAGCCTCCGCGACCTCCGCGTGCGCATAGACTCCGTCAAGAACACCCAGAAGATCACCGAGGCCATGAAGCTCGTCGCGGCGGCCAAAGTCAGGAGAGCCCAGGAAGCCGTCGTCAATGGCCGGCCGTTCTCCGAAACCCTCGTGGAAGTCCTCTACAGCATCAACGAGCAGATCCAAACGGAAGACGTCGACGTCCCTCTCACCAAAGTCAGGCCTGTCAAGAAAGTTGCTCTTGTTGTCGTCACGGGCGATCGGGGCCTTTGTGGTGGGTTCAATAACCAAGTGCTGAAAAAGGCCGAAGCACGGATAGCTGAGTTGAAAGGCCTTGGTTTAGAGTACACTGTCATCAGTGTTGGCAAAAAGGGTAATGGGTATTTCCAAAGAAGGCCTTATATTCCTGTCGACAGGTATCTCGAAGGTGGTAACCTGCCTACTGCTAAAGAAGCCCAAACCATAGCCGATGATGTTTTTTCGCTGTTCGTTAGTGAAGAGGTTGATAAAGTGGAGCTTCTGTACACGAAATTCGTCTCGTTGCTCCGGTCGGATCCCGTGATCCACACGCTGCTTCCCCTCTCGCCGAAGGGGGAGATTTGCGACATCAACGGGACGTGCGTGGATGCCGCGGAGGACGAGTTCTTTCGGTTGACGACGAAGGAAGGGAAGCTGACGGTGGAGAGGGACGTGGTGAGGGCGCAAACGGAGGACTTTTCGCCGATTCTGCAGTTTGAGCAGGACCCGGTTCAGATTCTAGATGCGTTGCTGCCGTTGTATTTGAACAGCCAGATTTTGAGGGCGCTGCAGGAGTCACTGGCTAGTGAGCTGGCGTCCCGGATGACCGCGATGAGTAGTGCTTCGGATAACGCGGATGAGCTGCAGAAGTCGCTTTCGGTGCTTTACAATAGGGAGCGGCAGGCGAAGATTACCGGAGAGATGTTGGAGATTGTTGCCGGAGCCGCTGCTATGGGG
>3041 gi|359491241|ref|XP_002281317.2| PREDICTED: histone deacetylase 6-like [Vitis vinifera]
GATTCGGCTCTAGGCGGAGCTTCCCTGCCATCGGGCCCCGACGCTAAGAAGCGGCGTGTGACCTACTTCTACGAGCCCTCGATCGGCGACTACTACTACGGCCAGGGCCACCCCATGAAGCCCCACCGCATCCGCATGTCCCACAACCTCATCATCCACTACTCCCTCCACCGCCGCATGGAGATCAACCGCCCCTTCCCCGCCGGCCCCCACGACATCCGCCGCTTCCACTCCGACGACTACGTCGACTTCCTCTCCTCCGTCACCCCCGAGACCGTCCACGACCACACCCACGCCCGCAACCTCAAGCGCTTCAACGTCGGCGAGGACTGCCCTGTCTTCGACGGCCTCTTCTCCTTCTGCCAGGCCTCCACCGGGGGCTCCATCGGGGCCGCGGTCAAGCTGAACCGGCAGGACGCGGATATCGCGCTCAATTGGGCGGGGGGGTTGCATCATGCGAAGAAGTCCGAGGCCTCGGGGTTCTGCTATGTTAACGACATCGTTTTGGGCATCCTTGAGCTCCTCAAGGTTCACAGGCGGGTACTGTATGTAGATATCGACGTCCACCATGGAGATGGTGTTGAGGAGGCATTTTTCACCACAGACAGAGTGATGACTGTGTCTTTCCACAAATTTGGAGACTTCTTTCCTGGAACTGGGCATATTAAAGACATTGGGGCAGGGCGTGGTAAGTACTATGCGCTAAATGTCCCCTTAAACGATGGAATTGATGATGTGAGTTTCCGTGGTCTATTTCGTCCCATCCTCCAAAAAGTTATGGAGGTTTACCAGCCAGATGCAGTTGTCCTCCAATGTGGAGCAGATTCATTGGCTGGTGACAGATTGGGGTGCTTCAACTTGTCTGTCAAAGGTCATGCAGATTGCCTTCGTTTTCTTAGATCTTTCAATGTCCCTCTAATGGTATTGGGTGGGGGAGGCTATACGATTCGGAATGTTGCACGCTGCTGGTGTTATGAGACTGCAGTCGCTGTGGGAGTGGAACCTGATAATAAATTGCCTTACAATGAGTACTATGAATACTTTGGGCCTGATTACACTCTTCATGTTGAACCAATGCCCATGGATAACCTGAACTCAGCCAAAGATCTGGAAAAGATAAGGAACATGCTACTTGAGCAACTCTCGAGATTGCCAAATGCACCTAGTGTACAATTTCAAACAACACCTCCCATTACTCAAGTTCCCGAAGAGGCGGAAGAAGCTATGGATCGAAGACCTAAACAGCGCATATGGAATGGTGAGGAGTATGAATCTGATGCCGATGAAGATGAGAAACCTCGGTTTCAAAGCTTAAACTCTGATAGTCGCCCTGGAGTGAAAACAGAAATGAGGGATGCTGCAGATGGAATCAAAAAAGAG
>3042 gi|255539346|ref|XP_002510738.1| phosphofructokinase, putative [Ricinus communis]
ATGGATTCGGATTACGGAATTCCGAGAGAACTTTCCGATCTGCAAAAGCTTCGATCTACCTATCAGCCGCTTGTTCCGCCATGTCTTCAGGGAACTACTGTCAGGGTAGAATTTGGTGATGCAACTACTGCGGCAGACTCGTCTGGTGCCCACACCATTAGTCGCATATTTCCGCATACGTATGGTCAGCCTTTGGCTCACTTTCTTAGGGCAACAGCAAAGGTCCCTGATGCTCAGATTATCACTAGTCATCCGACGATTAGGGTGGGAGTGGTCTTCTGCGGGAGGCAGTCTCCTGGAGGACATAATGTTATATGGGGTCTTCACGATGCTCTTAAAATTCACAACCCAAACAGTACTTTACTTGGATTTTTAGGTGGTTCTGATGGTTTATTTGCGCAGAAAACTCTTGAGATTACAGATGATATTCTTGCAACGTACAAAAATCAAGGTGGTTATGATTTGCTGGGACGGACGAAGGATCAAATAAGAACTACTGAGCAAGTTAATGCTGCACTTGCTGCGTGC
>3059 gi|224077342|ref|XP_002305219.1| predicted protein [Populus trichocarpa]
TCAGACTCTCAGGTCTTCCTCTTTGCCAATTCCAAATGCAAGAGGTATTTCCACAACCGGCTGAAGCCCTCGAAGCTCTGCTGGACTGCCATGTACAGGAAGCAGCATAAGAAGGACATTGCTCAAGAAGCTGTTAAGAAGAGGCGTCGTGCGACTAAGAAACCTTACTCAAGGTCCATCGTTGGTGCTACGTTGGAAGTTATACAGAAGAAAAGGGCAGAGAAGCCTGAAGTTCGTGATGCTGCTCGGGAGGCTGCTCTCCGTGAAATAAAGGAGAGGATCAAGAAAACCAAGGATGAGAAGAAAGCTAAGAAAGCCGAGGTGATGTCCAAGTCACAGAAGGCGGGTAAAGGTAACATGCCTAAGGCTTCTGCTCCGAAGGGCCCCAAGCTTGGAGGTGGTGGCGGGAAGCGG
>3063 gi|359472711|ref|XP_003631189.1| PREDICTED: uncharacterized protein LOC100259365 [Vitis vinifera]
AAGCTAGGACGTATTATAGTTCCAGTTGCCATGGATTCAACACAGCAAGAAGCTCTGTTGATGCTGAGGAAACTGAAGATAATTGAAGACGATTTCAGGGCAGATGAATTGTGCACAAGGAGGGAATATGCAAGATGGCTTGTTCGAGCAAATTCACTATTGGAAAGGAACCCAAAGCATCAAATCACTCCATCTGTTGCACTTTCGGGGTCCATATTTGGTGCATTTGATGATGTGAGCATGGAAGACCCTGATTTTGGGTCCATTCAGTCCCTGGCTGAGGTGGGCATTATTCTAAGCAAGCTATCTGGTAAAAACTCCAGTTCTGACCCGGATGATTCACAAGGCCATGAAGGTGTCTATTTTTTTCCTGAGAGGTTCTTATCTCGCCAGGATCTTATAGATTGGAAAGCGCAGCTAGAGTATGAAACCGTGCCAGGAATAGAGGAAAAGATATCAAAGACCAACATGGGTTTTATGGACATGAGGGAGATCAGTTCAGATGCATCAACTGGGCTTTTGGTGGATATGCTAGCTGGCGACAATAGCATTCTCAGAAAAGTTTTTGGACAAGGAAAGCGGTTTCAACCAAATAAGCCTTCCACAAAGTCACAAGCAGCAGTGGCACTCACAAGTGGCAGGATGAACAAAGCAATTCATGCTGAACTGTCAAGACTAGTGGCCGAGAACATTTCGAAGCAGAATGAAATGGTAGAAATTAGGTCTGACCTTCTGGCAAGAGGAGATATACAGAGATATTGGGATGGGAGGCTAGAGGAAGAGAGATCTCGTGCTATTGAGGTGGAAAGGGCTTATCTTAGTGCAATACAGAATTTGGAACAGGAAAAGATTGTTCAAGTGAACACCCTAGCCCAGCATTTGAAGGAGAAGGCCACTATAGACTGCCAAAAGCAACTGCTAAGTAGTCTCAAGGAAGAAGTAAATGAGATGAGAGAGAGGCTTGCGGCTGACAAGGCTCAACATGAAGATGAGCAGTGTAATTTGAAGGATTTGCTCTCTCATTCACAG
>3109 gi|224116254|ref|XP_002317252.1| predicted protein [Populus trichocarpa]
ATGAATCTCATGATATTGGATATCAGAGCTTGTCCCAATCTTGAAAAAATTCCTGGAGAGATCGGCTTGCTTAAGAGTTTGACACACTTGGACATGTCAAAGTGCTACTTGCTAGTTAACATGCCCAAGGAGATTTCAAAGCTCACAGAACTTGAAGTTCTTAAGGGGTTCGTTGTTGGGAATTTGGAGGGAAAAGATGAAAATGACTCTTGTACCCTTGGACATTTGGAAGGCTTGACAAAGTTGAGAAAATTGAGCATTTTCACTGGCTGGAAAAGCTTCCCTTCCGATTCTGAGCTAAGAGATCTCAACAAATTAGATAAGCTGCACACACTATCAATAGAATGGGGA
>3119 gi|359481508|ref|XP_002274877.2| PREDICTED: uncharacterized protein LOC100251629 [Vitis vinifera]
ATGTCTTTCCAGGGATATTGGATGGAAAAGGGTCCTGGTTGTTTAACTGATGGTGAGATGGCCTATGACAACTCCAGAATTGAGCCAAAGCGCTCGCATCAGTGGTTTATGGATGGTACCGAGGCTGAGCTATTCCCCATCAAGAAACAAGCATTTTCAGGACTTCTAAATTCAAATGTTTCTTCTTGGGGAAATCCTTCCAGTTTTCAGTCTACCACAGGCCAATTTACTGAACGCTTGTTTGAGCCTGAAAATGCAAGGACAGTCAATGTTGATGATAGGAACTTTCCATCACTTGGCATGGGCAGCATTAATATGGGAAGAAGGGTCATTGAGGATCCTTTTGGGAACGACTCCTCATTTGGGTTGTCTATATCTCATCCGCTGGAGGATCCTAGATTAGGTCTTAACTATGGTGGGATCAGAAAAGTTAAAGTCAGTGAGGTTAAGGACTCTGAGAATTTCATGCCAGGATCCGTAGGACATGCCTATAACAGAGTAGATAACAGTAATTTAACAACGCCTCATGCTTATGGCAGGGCAGATGACAATACCATATCAATGGGCCTGTCGTATAACAGAGGCAATGAGAGCATTGTATCAATGGGCAACGCCTATAACAGTACCATGTTAACACCTCATTCTTTTGCCAAGGCAGATGACAATTCCATATCAATGGGCCTCTCATTTAATAGAGTCAATGACAACTTCATATCAATGGGAAACGCCTATAACAGTACCATGTTAACCCCTCATGCTTTTGGCAAGGCAGATGACAGGGTGGATAATAACTTCATATCGATGAGCCAACCATATAGCAAAAGGGATGACAACAGCATATCATTGGGTCACCCCTATAAGGAGAATAATAACGCCATCTCAATGGGTCAGCCTTTCAGCAAGGCTGTGGACAATATTACAATTATGGGTCAAACCTTCCACAGTGATGATGGTAATGGCCTATCAATGGGCAACACTTTCAAGGACAATGGTACCATATCAATGGGTCAGCCTTTCATTAAGAGTGATGGCTCTATCCCATCCATAGGTCAAACCTTCAACCAAGGTGACAGTAATACGGTATCAATGGTTAACTCATACACCAAGGTGGATGACAATGCCATATCAATAGGTCACACCTACAACAAAGTCGAAAACAACACTTTATCTTTGGGTCACTCTTTCGGGAAGGGAGAAAGTAATATCATATCCTTTGGAGGCTTTCAGGACGAGGATGATATAAACTCTTCAGAAAAGCTTATAGGTACTTATAACTTGATGATGGGTCAGTCTTCAGCACAAAGACAAGAATCATTGAGTGAGGAAGGTTTGGTTGAGTCAAATGTTGATGCCACTGCAAATACCTTGAAGGTAACTTCCACCGCAGTTGAAAATGTTTCTAAGGAGGATAAGAAAGGGTCTAAAAAGCCTACTTCAAACAATTTCCCTTCCAATGTTAGAAGTTTGCTTTCAACTGGTATGCTGGATGGGGTGCCCGTGAAGTATATTGCCTGGTCGCGGGAGGCATGCAATTATTCTAAGGTGATTAATGCATATGAGTTCGAGCGTCATGCTGGTTGTAAAACCAAACACCCAAATAATCACATATACTTCGAGAACGGGAAGACTGTTTATGGCATAGTTCAAGAGCTCAGGAGCACCCCTCAGACTCGGTTGTTTGAAGTTATGCAGACGATTACTGGCTCGCCCATTAACCAGAAATCCTTCCGAGTTTGGAAAGATTCATTCCTGGCTGCTTCTCGAGAACTTCAACGTATATACGCGAAGGATGAAGAGAAACAGTTGTCG
>3120 gi|356499663|ref|XP_003518656.1| PREDICTED: uncharacterized protein LOC100787520 [Glycine max]
ATGTCTTTCCAGGGATATTGGATGGAAAAGGGTCCTGGTTGTTTAACTGATGGTGAGATGGCCTATGACAACTCCAGAATTGAGCCAAAGCGCTCGCATCAGTGGTTTATGGATGGTACCGAGGCTGAGCTATTCCCCATCAAGAAACAAGCAGTTGAGGTTCCAAGCCAGAATTTATTTTCAGGACTTCTAAATTCAAATGTTTCTTCTTGGGGAAATCCTTCCAGTTTTCAGTCTACCACAGGCCAATTTACTGAACGCTTGTTTGAGCCTGAAAATGCAAGGACAGTCAATGTTGATGATAGGAACTTTCCATCACTTGGCATGGGCAGCATTAATATGGGAAGAAGGGTCATTGAGGATCCTTTTGGGAACGACTCCTCATTTGGGTTGTCTATATCTCATCCGCTGGAGGATCCTAGATTAGGTCTTAACTATGGTGGGATCAGAAAAGTTAAAGTCAGTGAGGTTAAGGACTCTGAGAATTTCATGCCAGGATCCGTAGGACATGCCTATAACAGAGTAGATAACAGTAATTTAACAACGCCTCATGCTTATGGCAGGGCAGATGACAATACCATATCAATGGGCCTGTCGTATAACAGAGGCAATGAGAGCATTGTATCAATGGGCAACGCCTATAACAGTACCATGTTAACACCTCATTCTTTTGCCAAGGCAGATGACAATTCCATATCAATGGGCCTCTCATTTAATAGAGTCAATGACAACTTCATATCAATGGGAAACGCCTATAACAGTACCATGTTAACCCCTCATGCTTTTGGCAAGGCAGATGACAGGGTGGATAATAACTTCATATCGATGAGCCAACCATATAGCAAAAGGGATGACAACAGCATATCATTGGGTCACCCCTATAAGGAGAATAATAACGCCATCTCAATGGGTCAGCCTTTCAGCAAGGCTGTGGACAATATTACAATTATGGGTCAAACCTTCCACAGTGATGATGGTAATGGCCTATCAATGGGCAACACTTTCAAGGACAATGGTACCATATCAATGGGTCAGCCTTTCATTAAGAGTGATGGCTCTATCCCATCCATAGGTCAAACCTTCAACCAAGGTGACAGTAATACGGTATCAATGGTTAACTCATACACCAAGGTGGATGACAATGCCATATCAATAGGTCACACCTACAACAAAGTCGAAAACAACACTTTATCTTTGGGTCACTCTTTCGGGAAGGGAGAAAGTAATATCATATCCTTTGGAGGCTTTCAGGACGAGGATGATATAAACTCTTCAGAAAAGCTTATAGGTACTTATAACTTGATGATGGGTCAGTCTTCAGCACAAAGACAAGAATCATTGAGTGAGGAAGGTTTGGTTGAGTCAAATGTTGATGCCACTGCAAATACCTTGAAGGTAACTTCCACCGCAGTTGAAAATGTTTCTAAGGAGGATAAGAAAGGGTCTAAAAAGCCTACTTCAAACAATTTCCCTTCCAATGTTAGAAGTTTGCTTTCAACTGGTATGCTGGATGGGGTGCCCGTGAAGTATATTGCCTGGTCGCGGGAGGGTTCTGGTTATCTTTGTGGCTGTCAGGCATGCAATTATTCTAAGGTGATTAATGCATATGAGTTCGAGCGTCATGCTGGTTGTAAAACCAAACACCCAAATAATCACATATACTTCGAGAACGGGAAGACTGTTTATGGCATAGTTCAAGAGCTCAGGAGCACCCCTCAGACTCGGTTGTTTGAAGTTATGCAGACGATTACTGGCTCGCCCATTAACCAGAAATCCTTCCGAGTTTGGAAAGATTCATTCCTGGCTGCTTCTCGAGAACTTCAACGTATATACGCGAAGGATGAA
>3138 gi|359482951|ref|XP_003632864.1| PREDICTED: uncharacterized protein LOC100265296 [Vitis vinifera]
ATGGGGGATCCAGAAAATAACATCCCACCTTCAAAGAAGAGGGCAGCTGGAAGGGAACTATCACGAGATAACCCCGGTCTGGATGACGATGAAGAGTCTTCTGAACTAGAGACTGGGACTTTCAAGAAGGCTAGTGAGGAGGTGCTGGCAAATAGAAGAATTGTCAAAGTTCGTCGGAATCAACCATCGTCGACCCCGTCAATCCCTTCTTCTAACCCTTTCGCCGGGATTCGCCTGGTTCCTTCCACCAATCCAAAAGTGGAAAATGATAAAAAAGTTTTAGAAGATGTTGACGGAAAGAAAAATGAGAACAAAGAATCAGTTTCAGAAAACAAGGTCGATGAGGCACGTGCAGAGCCTGTTGTATGCGAGAGGGAACCTGATAAGGTGGGTGAGGAGGGCGGCAAAGCAGGACTCGCATATGAGAAGGCAACAGAAGGGGATAAAACTGAGAATGAAGATAACAAAGGCACTGAGGGTACTATTACAGAGAGCAAGGAGAAAACCGACCATGGTGGTGACGATATAGAAAAAGAAGCGGAAGCTGCATCCTTAAGTTCCTTTCACCAACTTTCAAGCACCCAAAACGCCTTCACAGGACTTACCGGAACTGGGTTCTCCTCTTCTACATTCTCTTTTGGATCAATTCCTAAAGAAGGATCTCCGCCAGGTTCTGGTTCCTACCCTACTTTTGGGTTGAGTCTTCCTAATAATGGAAATTCTTCCCTCTTTGGCACAACAGCGGTTTCCCTTGGTACTAAAAGTGAGGGAAGTGGAATCCCCTCAATGCAGGAGGTTGCGGTTGAAACAGGGGAAGAGAATGAAAACATCGTTTTTACGGCTGATTCTGTGCTATTTGAGTTTGTCGAAGGCAGTTGGAAGGAGCGAGGGAAGGGAGAACTCAAGGTGAATGTCCTGACCAACGAAAAAGGGAAAGCCAGACTCGTAATGAGAGCTAGAGGAAACTACAGGTTGATTTTAAATGCAAGCCTATACCCGGATATGAAGCTGACTAATATGGAAAAGAGAGGCATCACTTTTGCCTGCATGAATAGTGCTGTTGAAGGAAAGGGAGATCTCTCTACATTTGCTTTGAAGTTTAAGGATGCTTCCATTGTTGAAGAGTTTCGTGTTGCTGTCACGGAACATAAGGGCAAAACAGCTACTGTTTTGAAAACACCTGAAAATTCTCCCAAGGAGTCAGATGAT
>3148 gi|359494856|ref|XP_002273868.2| PREDICTED: SEC14 cytosolic factor-like [Vitis vinifera]
ATGGGAATGGTTACCCAAGAAGCTATAGATCGGCTGCAAGCATTAATGGAGGAAGTTGATGAACCTCTGAAGAAAACATTCAAGAATGTACATCGGGGCTATCCAACTGAAACTTTGGTCCGGTTCCTCAAAGCAAGAGAAGGGAATGTTTCCAAGGCTCACTCAATGTTGGTGGATTGTTTAAAGTGGCGGGTGGAGAATGATATTGACGGTATATTAGCGAAACCCATTGTTCCTACTGATCTATACAGAGCAATACGCGATTCACAACTTATAGGATTGTCAGGTTACTCGAGAGAGGGCCTTCCAGTTTTTGCTATTGGCGTAGGGCTTAGCACCTTTGACAAAGCATCTGTCCACTACTATATTCAGTCACACATTCAAATCAATGAATATCGGGACAATGTACTTCTGCCTTCTGCCTCAAAACAGTGTGGGAGACATATTAGTAAATGTCTGAAGGTTTTTGATATGACGGGTCTGAAGCTTTCAGCACTTAGCCAAATCAAGCTTTTGACTGTTATTACTACGATTGACGACCTGAACTACCCAGAGAAGACGCTTACATACTATATCGTCAATGCTCCCTATGTATTTTCAGCTTGTTGGAAGGTTGTCAAGCCTCTTTTGCATGAGAGGACAAGAATAAAAGTGCAGGTACTGCCAGGTTGTGGGCGAGACGATTTGCTGAAGATAATGGATCAGGGATCCCTCCCACACTTTTGCCGAAAAGAAGGGTCTGGATCATCCAGACATATGGAGAATTTAACAGAGAATTGCTATTCCTTGGATCATCCATTCCATCAACAACTCTACAACTACATCAAGCAGCAATTTGCAATCCGAGAACCTGTGCGACCTATCAGACATGGATCTGTTCATGTCGTTTTACCAGATTCAGCAGTGGAAGACATGGAAATTGGAAAAACCCTTGAATCTGAGTTGCAGAAGTTTGATTATCAGGATGAGATCCGTGGGTCGTTAGACAGGCTGAAAATA
>3149 gi|359494856|ref|XP_002273868.2| PREDICTED: SEC14 cytosolic factor-like [Vitis vinifera]
ATGGGAATGGTTACCCAAGAAGCTATAGATCGGCTGCAAGCATTAATGGAGGAAGTTGATGAACCTCTGAAGAAAACATTCAAGAATGTACATCGGGGCTATCCAACTGAAACTTTGGTCCGGTTCCTCAAAGCAAGAGAAGGGAATGTTTCCAAGGCTCACTCAATGTTGGTGGATTGTTTAAAGTGGCGGGTGGAGAATGATATTGACGGTATATTAGCGAAACCCATTGTTCCTACTGATCTATACAGAGCAATACGCGATTCACAACTTATAGGATTGTCAGGTTACTCGAGAGAGGGCCTTCCAGTTTTTGCTATTGGCGGGCTTAGCACCTTTGACAAAGCATCTGTCCACTACTATATTCAGTCACACATTCAAATCAATGAATATCGGGACAATGTACTTCTGCCTTCTGCCTCAAAACAGTGTGGGAGACATATTAGTAAATGTCTGAAGGTTTTTGATATGACGGGTCTGAAGCTTTCAGCACTTAGCCAAATCAAGCTTTTGACTGTTATTACTACGATTGACGACCTGAACTACCCAGAGAAGACGCTTACATACTATATCGTCAATGCTCCCTATGTATTTTCAGCTTGTTGGAAGGTTGTCAAGCCTCTTTTGCATGAGAGGACAAGAATAAAAGTGCAGGTACTGCCAGGTTGTGGGCGAGACGATTTGCTGAAGATAATGGATCAGGGATCCCTCCCACACTTTTGCCGAAAAGAAGGGTCTGGATCATCCAGACATATGGAGAATTTAACAGAGAATTGCTATTCCTTGGATCATCCATTCCATCAACAACTCTACAACTACATCAAGCAGCAATTTGCAATCCGAGAACCTGTGCGACCTATCAGACATGGATCTGTTCATGTCGTTTTACCAGATTCAGCAGTGGAAGACATGGAAATTGGAAAAACCCTTGAATCTGAGTTGCAGAAGTTTGATTATCAGGATGAGATCCGTGGGTCGTTAGACAGGCTGAAAATA
>3162 gi|363814368|ref|NP_001242823.1| uncharacterized protein LOC100801517 [Glycine max]
ATGACGAGCTCAGTCGAGATGGACGCCCAAGACCAAGCTCTCTCCCTGGAACTCCCTGCTCCTCCTGGTTGGACCAAAAAGTTCATGCCCAAGAAAGCAGGCACCCCTAAGAAAAATGAGATCACATTCACTGCCCCTACGGGAGAGGAGATCACCAACAAAAAACAGTTGGAGCAATACTTGAAATCACATCCTGGTGGTCCCAAAATATCTGAGTTTGATTGGGGAACTGGTGAAACTCCAAGGAGATCAGTCAGGATTAGCGTGAAAGCAAAGGCAGCTCCTCCTCCACCAGAAACTGAGTCTCCGCAGAAGCGTAGCAGAAAATCTCCGGCTTTAAAGAAGGATACCAAAGAAAAACAA
>3166 gi|359497584|ref|XP_002269256.2| PREDICTED: uncharacterized protein LOC100245130, partial [Vitis vinifera]
GAGAAGACAGAAGCTTTGCGACTTTGTAAAGCAAGGAAGAAGTTCATCAAACAAGCGATTGATTCAAGGTACGCATTTGCAGCTGCTCATGTTTCTTACCTTCAATCACTCATTGGCATAGCTCTCCGGCGATTTGCCGAGGCCGAAGTGCTCGTGGAGTCTTCTCTGTCCACTTCGGCCACTGAAAATGACAAAACCCCATCCCATTCTTCCTACCCATCACCTTCTCCGTCGTGTATTCGCGAATTATCGGATTCCCCATTGCCCACTGGGAGCCCCCTTTCGACTCCGGTTTCGAGGGTGAGTTATATGAGATCAGGAGCTACTACTAGTGCTGTGACTGTTAGGTTTGATCCATCTAGTAATGGGTATGTCCAGAATGGAGAATCCGTGGGGTTTACGATGCCGCCTCCCCCACCACCTCCTTTTGGTGAGCCAGGCTCTTGGGATTACTTCGACCCTAATGATGATTTTGAGAGCTTTAGGTTTGTAGGACAGAATGAAGTGAATTTGGATTTTGATGATGTGGGAATGTATAGACAGTTCAGTGGAAGAGAAGGTGGTTTAGATAATGTACACTCTGAAGGATCCATGACCCCTGAAGGAACTCCAGTTAACAGAAGTAACCGTTCGCTCATGCAGAATTCACGTTCGTTTACATCCGAAGGAATTGAAGGCACTGACGGTGAAGCGATAAAACAAGAGGGTGAACGAAATGTGAATGGGTTGCCTGGAGCTCTTGTGGTGAAAACTGCATTAGAACCGTCTAGTTCAAAAACGGATAAGTCTTTGGTGAAGAAAGATATTGGTGCGGAAAGAGAGGATCCTTCAGAGTTCATCACCCACAGAGCTAAAGATTTTCTTTCTAGCATAAAGGACATTGAGCATCGATTCTTTAGAGCATCTGAATCTGGAAAGGAGGTCTCCAGGATGCTTGAAGCTAGCAAAATCCGGGTTGGAGCTCTGAGACTGACGTGTTGCCGAGGCAATGCTGTACTTGTTTCACATGAACCTTCTGAACTTAGGACAAAGGTTATTACTTGGAAGCGCACGACATCCTCAATATCATCTTCTTCGAGGAATCCTCTTGCCTCGGCATCAAAAGATTACAATGATGATAGCGGAGAAAGCCACTCCTCCACTCTGGACAGAGTGTATGCATGGGAGAGGAAACTCTACGATGAAGTGAAGGCCAGTGAGTCTATCAGGAAGGATTATGATCGGAAATGTGATCAACTCAGGCACCAATTTGCAAAAGACCAAAGTGCCCAAGTAATTGATAAAACCCGAGCGGTGGTAAAAGATCTGCACTCAAGAATTAGGGTGGCTCTTCATGCTGTTGACTCAATTTCAAAGCGGATCGAGAAAATGAGGGATGATGAGCTGCACCCACAGCTTGTAGAACTGATTCAGGGAATGATTAGGATGTGGAAGGCCATGCTTGAATGTCATCACTCACAA
>3172 gi|224112054|ref|XP_002316069.1| predicted protein, partial [Populus trichocarpa]
AAGTTTGGCAGATCTTCAAGGGTTTCTTGCACGTGCTTGTACGGTGGGGCACCCAAGGGCCCTCAATTAAGAGAGCTGGAGCAAGGAGTAGATATTGTTGTGGCAACTCCTGGTCGGCTAAATGACATTCTTGAAATGAAGAGAATTGAGTTTCGGCAAGTTTCACTTCTTGTGCTTGACGAAGCTGATCGAATGCTTGACATGGGTTTTGAACCCCAAATCCGTAAGATTGTAAATGAGATTCCTCCCCGCCGACAAACTCTTATGTATACAGCGACCTGGCCCAAGGAAGTGAAGAAAATAGCAAGTGATCTTCTTGTTGATCCTGTTCAGGTGAACATAGGCAACGTCGATGAGCTTGCTGCAAATAAATCGATCACTCAGTATGTCGAAGTTGTTCCTCATATGGAGAAGGAAAGGCGTTTGGAGCAGATTCTTAGGGCCCAAGAGCGGGGTTCAAAGGTCATTGTATTCTGTTCCACAAAAAGGTTGTGTGACCAGCTTGCTCGTAGTATTGGACGTAACTTTGGTGCTGCCGCAATTCATGGTGACAAGTCTCAGGTTGAAAGGGATTCGGTTCTGAATCAGTTCCGTTCGGGAAAGTCCCCGATTTTAGTTGCCACTGACGTTGCTGCACGAGGACTTGACATAAAAGATATAAGGGTCGTGATCAATTATGATTTTCCAACAGGGGTGGAGGATTATGTCCACCGAATCGGAAGGACTGGGAGAGCTGGGGCCACCGGAGTGGCTTACACCTTCTTCTCTGACCAGGACTGGAAGTATGCAGCTGATCTGGTAAAAGTGCTTGAGGGGGCTAACCAGCAGGTGCCCCAAGAAGTACGTGAGATGGCTTTGCGCGGTGCACCTAATTTTGTCAAGGATCGCGGTGGGCCCAACCGTTTCGACTCTCCTGGCGGGGATAACAGAGGCTGGGATTCTGGCGGTCGTGGTGGAACAAGGGATGGTGGTTTTGGAGGTCGTGGC
>3186 gi|225424899|ref|XP_002269901.1| PREDICTED: protein TWIN LOV 1 [Vitis vinifera]
ATGGAGCCACAACTGGGTCTGCTTGAATTATCCTTCACCAATCGATACTCCATCTGGGTCCGCGAAACACTCAACGAATTGCCCGACAGCTTCACCATAACCGACCCATCAATCTCGGATCATCCGATTGTGTTTGCCTCTAATGGGTTCTTGAAAATGTCTGGTTATGAGATGGGAGAAGTGGTGGGGAAGAACGGGAGAGTGTTTCAAGGGCCAAAGACTGATAGGAGATCGGTGTTGGAGATTCGGGAGGCGATAAGGCAAGAGAAGAGTTTGCAAGTTAGTATAGTGAATTATAGGAGGGATGGGAGGCCTTTCTGGATGTTGTTTTGTATGCGTCCTGTGTTTGGGAAAGAGGATGGGAGGGTGGTTCACTTTGTTGGTGTTCAGGTGCCGATTACACGAAAACGGAGGCAATCTGGAGGACGCAATGGGGGTGGTTTTTGTGAAGATGGTTTGGGGTTTAGAGAAACAATGATTGGCTCTTGTAGGAGGGAGGTGTGCTCAGATTCTGTTGTGGAATTGAGTCGTGTTTTGGCTTTAGATTCGGATGGTAGAGAGTTAGAAGTTGAAGAGCACTGTGAGGCTAGTGATCTAGAAAAGACAAAGGCCGCATCTGCCATGAACAACATCTTGTCTGTGCTAACCCACTATAGCGAGTTAACGGGCAGACTAGTGTGTGGGAAGAGATGCTGCTTAGCTGGGATGCGCCCTCTTGGTTCATCGTTAATTTTATCTCTTGGTAGAATCAAACAAAGCTTTGTATTATCCGATCCACACTTACCTTACATGCCTATTGTGTATGCGAGCGATGCCTTCTTGAAACTAACAGGATATGCTAGACATGAAGTTCTGGGCCAAAATTGCAGGTTTTTAGGTGGCGTGGATACGGATTCGTCAACCATATTTAAGATAAAGGAAAGTATTCAAACTGAGAAAGCATGCACAGTACGTATCTTAAATTACAGGAAGGACAAAAGTTCATTTTGGAATGTACTTCACATCTCGCCTGTTCGCAATGCTTCTGGCAAGATAGCTTATTACGTGGGGGTTCAAATTGACGAAGGTTGCAAGAACCACGATAAAAATGGGCTGAGCCCTGAGATGAGGCAACATAGCGCTGTGGGTGCAGTAAAGGTTGCAGTGAGGAGTTTGTCAATGGTTGCTGGTACCTCCGAGTCT
>3192 gi|224119582|ref|XP_002331196.1| predicted protein [Populus trichocarpa]
GTAAAGCCGGTGGTGGCGGCGATAAGTGAGAATTTGGTGAGAGCGGTGGTGCCTGAAAAAGCTGTGAAGTACAAGGTCAGAGGGGTGGTGACTGTGAGGAATAAGAACAAGGAGGATTTGACAGAGACACTGTTCAAGCATTTTGATGCTTTTACTGACAAGATTGGAAGGAATGTGGTGTTGGAGCTTGTTAGCACTGAAATTGATCCAAAAAGCAAAGCTCCAAAGAAAAGCAACCAAGCAGTGCTAAAGGACTGGTCAGAGAAATCAAACCTCAAAACAGAGAGGGTAAATTACATAACCGAGTTCACAGTGGACTCCAATTTTGGAACCCCAGGTGCAATCACAGTTACAAACAAGCACCAAAAGGAGTTCTACTTGGAAAGCATCACCATTGAAGGTTTCGCCAGTGGTCCAGTGCATTTCCCCTGCAATTCGTGGGTCCAGTCTAGCAAAGATCACCCTGCAAAGAGGATATTCTTCTCAAATCAGCCATATCTGCCAAGCGAGACGCCATTAGGATTGAGAGCATTGAGAGAGCAGGAGCTGAAAGATTTGAGGGGTGATGGGCAAGGAGTCAGGAAATTATCTGACCGGGTGTACGATTTCGATGTGTACAACGATTTGGGAAATCCCGACAGGGGGATAGATCTTACTCGCCCGACTCTTGGAGGTCAAAAGATCCCTTACCCTAGGCGGTGTCGCACCGGACGTCTCCCAACCGATACAGATATGCATGCAGAGAGCCGTGTGGAGAAGCCACTGCCAATGTATGTACCCAGAGACGAGCAGTTTGAGGAGTCAAAAATGAATTCATTCTCTAATGGAAGGTTAAAGGGCACTCTTCATAACTTGTTACCCTCCGTAATGGCTAACATCTCAGCGAACAACCACGATTTCAAGGCGTTTTCAGACATTGATCGCCTTTACAGCGAAGGTCTCCTCCTCAAACTAGGGCTTGAAGATGACTTGTTGAAGAAATTGCCATTGCCTAAGGTGATTGGCAAGATCCAACAGTCCAGCCAAGGCGACCTTCTCAAATATAACACCCCTAAGATACTTTCCAAGGATAGATTTGCATGGCTGAGAGATGATGAATTTGGCCGACAAGCAATAGCAGGGGTTAACCCTGTTACCATAGAGAGGCTTGAGGTATTCCCACCAGTGAGCAAACTTGATCCACAAATCTACGGTCCACAAGAATCCGCACTCAAGGAAGAACACATTCTGGGCCATCTCAATGGCATGACTGTTCAACAGGCGCTGGATGAAAATAAGCTATACATAGTGGACTACCATGACATTTACCTTCCATTTGTCGATCGCATAAATGCCCTGGACGGCCGCAAAGCTTATGCGACTCGCACAGTCTTTTTCTTGAGCCCATTAGGCACTCTTAAGCCCGTAGCAATCGAGCTTAGCCTGCCACTAGCCGGGCCCACTTCCCGTTCGAAGCGCGTCGTCACACCCCCCGTCGATGCCACCACCAGCTGGATATGGCAGCTTGCCAAAGCCCACGTTTGCTCCAATGACGCCGGCGTTCACCAGCTCGTCAACCACTGGTTGCGAACCCATGCAACAATGGAACCGTTCATCTTGGCGGCGCACAGGCAATTGAGTGGGATGCACCCCATATTTAAGCTTCTGGACCCGCACATGAGATACACGCTGGAGATCAACGCTCTGGCCCGCCAAAGCCTGATCAGCGCGGACGGTGTGATTGAGGCTTGCTTCACTCCCGGCCGCTACGGCATGGAGATGAGCGCCGCTGCTTACAAGGGTTTCTGGCGCTTTGATCTGGAGGGCCTGCCTGCTGATCTCATCAGAAGGGGCATTGCAGTACCAGACCCAAGCCAACCACATGGACTAAAGCTCCTAATCAAGGACTACCCATACGCATCGGACGGGCTGATGATCTGGTCCGCGATCGAGAACTGGGTCCAAACCAACGTGACCCGTTACTACCCAGACTCGGCCCAAGTCTGCAACGACAAAGAGCTCCAAGCCTGGTACGCTGAGTCCATCAACGTGGGCCACCCTGAACTCCGCCACGAGGCCTGGTGGCCCACACTTGCAACGCCCGACGATCTCACCTCCATTCTAACCACCATCATCTGGCTCGCTTCGGCCCAACACGCGGCCCTCAACTTTGGTCAGTACCCGTACGGTGGATACGTGCCCAATCGGCCTCCTCTAATGCGCCGATTAATTCCCGAAGAAGGTGATCCAGAATACAAAAGTTTCATGGCGGACCCGCAGAAGTTCTTTCTCTTGTCATTGCCGAGTTTATTGCAAGCGACCAAGTACATGGCGGTGGTGGACTCGCTCTCGACTCACGCGCCCGATGAGGAATACATAGGGGAGAGGAATCACTCGTCCATCTGGACGGGTGATGCGGAGATGGTGGAAGGGTTTTTCGGATTCTCGGCGGAGATGAGACGGGTGGAAAAAGAGATTGAGAAAAGGAACAGAGATCAAACGCTGAGGAATAGATGTGGGGCAGGGGTTTTACCTTATGAGCTACTTGCGCCTAGTTCGGAGCCCGGGGTTACTTGTAGAGGTGTGCCCAATAGTGTGTCGATA
>3193 gi|224134811|ref|XP_002321911.1| predicted protein [Populus trichocarpa]
ATGAACACGTATCCGCTATCGAGCTACACATTCGGAACCAAGGAGCCCAAGATGGAGAAAGACACTTCCGTCGCCGATCGCCTTGCTCGTATGAAACTCAATTATACGAAAGAAGGAATGCGGACTAGCGTTGAGGCGATTCTACTGGTGCAGGAGCATAACCATCCTCATATTCTTCTTCTGCAAATTGGAAACACGTTTTGCAAACTTCCTGGTGGGCGTCTGAAACCTGGGGAGAATGAGATTGAAGGTTTGAAAAGAAAACTAAATAGCAAACTTGGTGCTAATACACCTACACTTCAACCAGATTGGCAGATAGGAGAGTGTGTAGCTGTTTGGTGGAGACCAAATTTTGAAACCATTATGTATCCATATTGCCCTCCCCACATATCAAAACCTAAGGAATGTAAGAAGCTTTACCTTGTTCACCTTTCTGAAAGAGAGTACTTTGCCGTGCCAAAAAATCTGAAACTTCTTGCTGTTCCATTGTTTGAACTCTATGATAATGTTCAGAGATACGGGCCTGTCATATCCACCATTCCTCAGCAGTTGTCTAGGTTTCAGTTCAACATGATC
>3205 gi|225432670|ref|XP_002278526.1| PREDICTED: uncharacterized protein LOC100249372 [Vitis vinifera]
AATGTTTGTAAGAAGGTGAGGACTCTCACCTTCAATCAGATCACAGCTCCTTACCATGAACCGTTTTGCATAGACATTTACGTGTCTAAAGGATCGGTTCGTGCCTGCATTATTCACCGGGGGACTAGCAAGGTTGTTGCTGTGGCCCATTCGATATCCAAGGACATGAAATTTGACCTGGCATCGAAAAAGGATGCGACAACTTGCGCTGCAGTGGGAGAAGTTTTGGCTCAAAGAGCCTTGGCTGATGATATTCATAATGCGGTTTACACGCCAAGGAAAGGGGAGAAATTGGAGGGGAAGATTCAGATTGTACTGCAGTCTATAATTGATAATGGGGTTAGTGTGAAGGTTAAGATCGCAGAGAAAACT
>3219 gi|225433132|ref|XP_002285184.1| PREDICTED: chromatin modification-related protein eaf6 [Vitis vinifera]
TCTGGCGGGAAAAAAGCTTCGAGTAATCCTGCAGCCAGGCTTACGTCTCTCGTGAGCAAGAGACAGAAGCTTCAGGCGGAGCTTCATACCATTGAAAAACAGGTTTATGAGTTAGAGACAAGCTACTTACAAGAATCAAGCCACTTCGGCAATGCCTTTAAAGGGTTTGATGGGTTACTATCTGCATCGAGAAACACAACAAACGTAAAGAAATCCAGAAAATTGCAGCCTGAAGATAGGATCTTCTCATTGTCCTCAGTAACCTCGCCCGTGGCTGAAGAACAAGGAGTTGGACGGGAAGATGGAAGATCGGATTTGGGTCAAGGTCGGCCCAAGGGCGGGGGCTTAGCCACAAATGGACAGGGAAAACCAAGGAGGGGAAGAGCAGGTGCAAGAGATGGAAGGAAGATAAGGCTGTCGAGTGATTTAGATCCTGATGATGAAGATGATCCTGATTTGAGC
>3222 gi|225424031|ref|XP_002283449.1| PREDICTED: chaperone protein dnaJ 15 [Vitis vinifera]
CTACTTTATTTTGAACAAGATGCCAATGGTGGATATGGATTAGGTTTACAGGAAGATAGTGAGAAGACTGGTAAAGTGACTTCTGCTGGGATGTATTTCTTACATTTTCAAGTGTACAGAATGGATTCCACTGTGAATGCGTTAGCCATGGCGAAGGACCCTGAAGCTGCTTTTTTCAAAAAGCTGGAAGGCCTTCAACCTTGTGAAGTCTCGGAACTAAAACCTGGCACTCACATATTCGCTGTTTATGGCGATAACTTCTTTAAAACTGCTTCCTACATGATCGAGGCTGTTTGTGCAAAGTCATATGAGGATACAACAAATAAGCTCAAGGAGATTGAGGCTCAGATTCTGAGGAAGAGAACGGACCTACGCCAATTCGAGACGGAATACAGAAAGGCACTGGCACGATTTCAGGAAGTGACCAATAGATACAGCCAGGAAAAGCAGTCTGTTGATGAGCTGCTGAAACAGCGAGACAGCATCCACTCCTCATTCACCATAGCCAGGTCCGTCGTCATCAGCGGCGGGACTGGCGCTCATGTTAGTAACGGAAGTTTTAGTAGCAGCAGTAGTACTAGTAAAGTTCCAGGCGAAGATTTTAAACCCGAGAGCCCAGGGGAAGATGGAAGCTCGGATGGGAAGGATAAATCATCGAGGAAGAAATGGTTCAATCTTAACCTGAAAGGATCTGATAAAAAGGTGGGT
>3268 gi|224140705|ref|XP_002323719.1| predicted protein [Populus trichocarpa]
GAAGCTAAAGTTAAAGAACTAACCCAGATCATTCCTGGTCTTAACAATCATCAAATGTCCTTGAAGGCTTCTATCAAAAAAATGAAGGAGGAGGCGAAAGAAATGGATGAGAAGATTTCCAGTGCGGAGTTTGTGCTGGTGCAAAGTGTCCAAGAAAATGCCAGTTTACGCTCTAAAATTGTTCAGTCGCCAGATTTGGAGGAGAAGAAAGTAGTTCGAATTGATGCAAAAAATGCCGAAAGAGCAGCAATGCAGTCGTTTCAGGAGAAATGTGCAGTTCTTGAGGTTTATATGAAGGCTTCCAAGAAATTGTCAAAGAACCTTGCTCAGATGCAGGCAATACAAGAACAGGTGAACTCTGCCAAATCCGTTGAAAAAGATGTGAAGGTTCTGAAGGTTAAGCAGAGTAAGGCAGGAATGCTAGATAAGTCGCTCGAGGCCAAGCTTGTTGAACGACAGGGGAAAGTGGAACAGTTGGATGAAATGAGAAAGCAATTAGAAAAAGAAAGAGATCTCAGGTGTGAGGAAGTTACTAAGGAACTCAACAATGTGAAGTCAGAAGTGGAAGAGAAGAGGCGAGATCTTCGAGCTGTAGTTGCAGAGGCTGATGCCATGTCTATGAAGTCAAATTCAGTGAAAGAATCTGGGGCGGCCAAACGGCAAGAGTTATGTCGTAAATCTGAAGAA
>3273 gi|225459394|ref|XP_002285816.1| PREDICTED: F-box/kelch-repeat protein At1g22040 [Vitis vinifera]
ATGGGGGGAATATTGAGTCGTAGAGCTGGAAAGAGCGATTTCTATGAGTTTCCACAGGGTGAAACCACCAAGAGGCAAAGAATATCTTCAAGCTTTTACGAGGAGAGTCCACGATTAATTCCCTGCCTTCCCGATGAGATATCAATCCAAATTCTTGCTAGACTTCCTAGAATTTGCTATGTGGGCTTAAAACTAGTCTCACGGAGCTGGAAATCTGCCATTGTGAATGATGAACTTTATAAAATTAGAAAAGAACTTTCAAAAACAGAAGAGTGGCTCTATATTTTGACCAAGGGGGAAGACGATAAGCTTATGTGGCATGCATTGGACCCAGTGTGTCAGAAATGGCAAAGGCTGCCACTGATGCCTAACATTGTGGAAGAAGAAGGATCTAAAGGGGGCCCATTAGGCCTTTGGATGTGGAATATGGTGGGGTCAAGTATCAGAATTGCAGGTGCCATAAGTGGGTGGCTTGGGAGGAAAGACAGATCGAATCGAATGCCCTTCTGTGGTTGTGCTGTTGGAGCTATTAATGGCTGCATCTATGTTTTAGGTGGATTTTCCAGAGCTTCAGCCATGAGTAGTGTTTGGTGTTATGATCCGATTCTTAACAAGTGGAGGGAATCAAGTCCCATGTCAGTAGGTAGAGCTTATTGTAAGACAAGTGTCTTAAACAGAAAGCTTTACGTCGTTGGAGGGGTTACTAGAGGTCACGGAGGACTAACTCCACTTCAGTCCGCCGAGGTATTTGATCCTTGTACTGGGATTTGGTCGCAAGTTCCAAACATGCCGTTTTCAAAAGCTCAGGTCCTACCGACGGCATTTTTGGCCGATTTGCTTAAACCTATTGCAACCGGAATGACCTCATACAGGGGAAAACTTTACGTGCCTCAGAGTTTATATTGTTGGCCATTTTTCGTGGATGTTGGAGGGGAGGTTTACGATCCCGAAACAAATTCGTGGGTTGAAATGCCGATGGGCATGGGAGAGGGGTGGCCCGCAAAGCAGGCCGGAACCAAAATGAGTGTCGTTGTTGATGGTGAGTTGTACGCATTGGATCCTTCCAGTTCTTTGGATAGCGCTAAGATGAAAAAGTATGATCACGAAGATGACGCTTGGAAAGTGGTTGAGGGAGATGTCCCCATCCGTGATTTTGCTGATTCTGAGTCTCCTTATTTGCTTGGTGGTTTAGTAGGGAAGCTTCACGTGATCACAAAAGATGCAAACCATAATATTTCAGTCATGCAGGCTGAAAGACAAAATGATTCGACCTCATTGCCATCAACTTCATCCACTCTTTCGGCTAATTCCCCCAACCTGGCAAGATCCGAGACGAATATATGGAAGGTTATTTCCATCAGGTGTGCGGGTCCTGAGGAACTTGTCAATTGCCAGATCCTTGATATC
>3283 gi|225426550|ref|XP_002272230.1| PREDICTED: uncharacterized protein LOC100244469 [Vitis vinifera]
GATCCCCTTGCCCAAGATGCCCCAAGTGCTGTTGCTGAGGGTGAAGATGGTCAGAATGCTCAAGATCGAAGTGTCGACATGTGCCCTCCTAGCTCTTTAGGCCCTGAAGCTGACGTGAAAACAGAAGCAGATCTTGATAACTCGGGTGGGACCTTCAAAGTTGACTCTTTTACTGTTAATGATGTAAAGCTGGATGGCACAAACCACTCTACCCAACTTTCTGAGGCTTCTGCTAACTTATCTGCAAATCTTAAAACTAGTGATACAGTTGTGACCAGTTCACAATTTGGGGACCTTAAGTTGCAAAATTGTGATAGAATTACAGAAACAACCAATAATTGCGAGACTGACACGGTTGATAAATTTCCTTCTGATCCCTGTCAACCTGATCAACCGTTGGAGGACATGGAAGTTTCCACCACAGTGGGGAAAAGTCCTTCAGAACTTAAACAGGACTCAAGATCTGCCGAGGAGCAACCAAAAGGAAGCAGTACAACAGGTCGGCGTAAATCGGCAACACCCTCTTCAGTTTCATCAACTATTATGATCTCAAAACGTTCTGTTCTTGATAACCGTTCAACTTCAAATGCCCAGAATCATAATCCTATTATCAAAAAGGGAATATCAGTCAGTGTTAAGAAAGATAATGGCTCAACCGACACAGGTAGGGGTGAAGAAAGGCACGAAATGCCGAGGAAAACATGGAAAGATGGTTTAAAATCTTCCGTCAGTTCTGTGCCAAAAGCGTCACCTTTAAACAAGATTGCACATGCTTCTGATTCCAGGAAAATTGTGTCAGATTCAAAGGATCGTCTGCGTTTTGCATCTTCTAAAGCTTCTTCAACAGAGAATATTGGAGTTACTTCTGGGTCTTGTGAGACTTCCAATTCTTTGCAATCTCAGAGTGGTTCACATGTACAAAATAAGGTTTCAGTTTCAGGCTTACCACAGAAGGGTGAAAAGGTTAACCAGTCAAATAACCAGCCATCAACTAAGCTGCACCATTCAATGCCAGTGCACCCTCCTGGACCTTCAAACTCTCCTGCACTACTAAGTGATGAAGAGCTTGCTTTACTCTTGCATCAAGAACTCAACAGTTCTCCTAGAGTTCCTCGGGTGCCACGCATGCGCCATACTGGTAGCTTACCTCAGCTGGGTTCACCTACTGCTACAAGCATGCTGATCAAGCGGACATCTAGTTCTGGAGGAAGAGATAACAATGTGTTTGCCAGAAGAAAAGCAAAAGATTTACCTAAACACGAGTCTCGTTCTTCTCGTGAGATTGATGATGAGGCTAAGATGGACAGACTGCCTCCTTCACGTGATCCAAGGAGACATGACTCAGCATGCACGGCAGATGATATTACCAAGAGGGAGACAGACAGTGGTTCAGGGAAAGGACCTCATGTTGTCAAGAAGAGTGCACCTGCTGTCTCCTCTGCGACTGTGAGCAGTGGTCCATCATCCTCCAACGAGGCTAATGAACAGAATTTTTCGTCCATGTGTAACTCTCCGCGAAATGCCTCTGATGATGATACTGGCAGCGTCAGGGGTCGTAACCATCGCACTTTACCAGGCTTGATTGCTGAGATTATGAGCAAAGGCAAACGGATGACGTATGAAGAACTCTGTAGTGCAGTGCTGCCACACTGGCCTAACTTGAGGAAACATAATGGAGAGCGCTACGCATATTCAAGTCACTTACAGGCTGTTCTTGATTGCCTAAGGAACCGACATGAATGGGCTCAGTTGGTAGATCGTGGTCCCAAGACTAATGCCAGTAGAAAGAAACGCAAGCTTGATGCTGACGCTCCAAGTTTTGAGTCAGAAGATAATGAGTATGGCAAGGACACAACAGGGAAGGAAGTAGAAAGTAAGAGTTTTGAGTCACATCGAGAAGAATTCCCAAAGGGCAAGAGGAAAGCTCGAAAACGCAGGCGACTGGCTCTGAAAGGAAGAGGCATTAAAGATGTTAGGAAGCAACGCAAGGCAGATGCACTCAGTTATGACGATGTTGACTCATTTTCTAGTTCTAGTGAGGCGAGCGTGTTCAGTGATGATGAGACACAGGGTGGTGGGAGTGAGGCTTCTGCTAGCTCGGATGAAAGGGGAACC
>3312 gi|359493840|ref|XP_002285024.2| PREDICTED: xylosyltransferase oxt [Vitis vinifera]
CCTTCCATTCCTCGTTTTGCCTATCTGATTTCTGGGTCTAGGGGTGATTTGGAAAAGCTCTGGAGAACCCTTCAGACCCTTTATCATCCGTTGAACCATTATGTCCTTCATTTGGACCTAGAATCGCCTGCAGAGGAGAGATTGGAACTTGCTTCCCGAGTGGAAAAAGATTCGGTTTTTGCTAAGGTCGGGAATGTTTACATGATCACCAAAGCTAATATGGTTACTTATAGAGGGCCAACCATGGTTGCCAATACACTTCATGCTTGTGCTATACTTTTGAAGAGAAGTAAAGATTGGGATTGGTTTATTAACCTCAGCGCTTCAGATTATCCTCTAGTGACTCAGGACGATCTTATTTCTGCTTTTTCTGATGTAAACCGAGAGCTGAACTTCATTGAGCACACAAGCCGTCTTGGTTGGAAGGAGAATCAAAGAGCAATGCCTTTGATTGTTGATCCTGGGCTCTACCGATCAACGAAGCAAGATATTTATTGGGTCAGTCCACGGAGAGCTTTGCCAACATCTTTTAAACTGTTTACGGGTTCAGCATGGATGGTTCTCTCGCGCTCATTTGTGGAATATGTAATATGGGGTTGGGATAACCTTCCAAGAGTCCTACTCATGTACTACACCAATTTTGTGTCCTCTCCTGAAGGTTATTTCCAGACAGTCATATGCAATGTGCCCGATTTCGCTCACACTGCAATCAACCATGACATGCACTACATTTCTTGGGACAACCCACCCAAACAGCACCCCCACACCCTCTCTCTCAACGACACTGCCAAAATGATCGCCAGTGATGCCGCTTTTGGCCGAAAGTTTGGGCAAGACGACGCAGTTCTTGACAAGATTGATAAGGAATTGCTCGGGCGGAGAAATGGGAGTTTTACGCCGGGTGGTTGGTGTGGTGGTAAACCGCGATGCTCCAAGGTTGGGAACCCAAGGAAACTTAGACCGGGCCCTGGAGCTCAAAGGCTTCGCCGTCTCATAGGTAGGCTACTCTTACAAGCTAAGTACAAGCAAAATCAATGT
>3320 gi|224063766|ref|XP_002301278.1| predicted protein [Populus trichocarpa]
ATGGCCTCATCTTCTTCTCTCACCTTATCCCAAGCCATCCTATCCCGCTCCACAACCCATGCCTCCAACCCACTCCCATCTTTCTCCCTCCCCACCTACTCCGCCCTCAAATCCTCCACCAACCCCGCAACAACCTCCCTCTACCTCTCCGCACGCGCCGCCCCCCGCCTGACCACACGCCGCCGCACCATCCGGGCCTCCGCCGCCGTTGAGACCCTCGACAAGACCACCGACACCGTCCTCGTCGACAAATCCGTCAACACCATCCGGTTCCTGGCCATCGACGCCGTCGAGAAGGCCAATTCAGGTCACCCGGGCCTGCCCATGGGCTGTGCCCCGATGGGTCATATACTGTACGACGAGGTCATGAGGTATAACCCCAAGAACCCGTACTGGTTCAACCGGGACCGGTTTGTTCTGTCGGCTGGACACGGGTGTATGCTTCAGTACGCCTTGCTTCACCTCGCTGGATATGATAGTGTCAAGGAAGAAGACTTGAAAAATTTCCGTCAGTGGGGAAGCAGTACCCCTGGTCACCCTGAGAACTTTGAGACCCCTGGTTGTGAAGTCACTACTGGTCCTCTTGGTCAGGGTATTGCCAATGCTGTTGGTCTGGCCCTCGCAGAGAAGCATTTGGCTGCTCGTTTTAACAAACCGGACAGTGAGATTGTCGATCACTACACATATGTTATATTGGGGGATGGTTGTCAAATGGAGGGGATTTCAAATGAAGCTTGTTCCCTTGCTGGTCATTGGGGACTTGGGAAGCTTATTGCTTTCTATGATGATAACCATATCTCCATTGATGGTGACACTGAGATTGCTTTTACTGAGAATGTTGACACTCGTTTTGAGGGTCTTGGGTGGCATGTTATCTGGGTGAAGAATGGGAACACAGGTTATGATGAAATTCGTGCTGCCATCAAGGAAGCAAAGTCTGTCAAAGACAAACCGACTTTGATCAAGGTAACTACTACAATTGGTTATGGCTCTCCTAACAAGGCGAATTCATATAGTGTACATGGGAGCGCACTGGGTGCCAAGGAAGTTGATGCCACAAGGAAGAACCTTGGTTGGCCATTTGAACCTTTCCATGTGCCCGAGGATGTGAAAAAGCACTGGAGCCGCCATGTCCCTGATGGTGCTGCTCTTGAAGCTGAGTGGAACGCCAAATTTGCAGAATATGAAGAGAAATATAAGGAGGAAGCTGCAGAGTTAAAGTCTATTAGCACCGGTGAACTACCAGCTGGTTGGGAGAAAGCTCTCCCGAGGTACACTCCAGAGAGCCCAGCTGATGCCACCAGAAACCTCTCTCAACAATGCCTCAATGCCCTTGCAAAGGTTCTCCCTGGATTCCTCGGTGGCAGTGCTGATCTTGCTTCCTCGAACATGACCCTATTGAAAATGTATGGAGACTTCCAAAAGGCCACACCAGAAGAACGTAACCTCAGGTTTGGTGTCCGTGAACATGGGATGGGGGCCATATGCAATGGGATTGCCCTCCACAGCCCTGGCATCATCCCCTACTGTGCAACATTCTTTGTTTTCACCGACTACATGAGAGGAGCCATGAGGCTTTCTGCCTTATGTGAAGCTGGCGTCATCTACGTTATGACTCATGATTCGATCGGGCTTGGGGAGGATGGGCCTACGCATCAGCCCATTGAGCACTTGGCGAGTTTCCGAGCGATGCCCAATATTTTGATGCTCCGACCCGCCGACGGTAACGAAACAGCCGGGTCCTACAAGGTCGCGGTTGACAATAGGAAGCGGCCGTCGGTCCTTGCCCTGTCTCGACAAAAGCTGCCCAACCTGCCCGGAACTTCCATTGAAGGAGTGGAGAAAGGTGGGTATACTATATCGGACAATTCTTCGGGGAACAAGCCGGATGTCATCTTGATTGGAACTGGTTCTGAGTTGGAAATTGCTGGTAAGGCAGCAGATGAACTCAGAAAGGAAGGGAAGGCTGTGAGAGTTGTGTCCTTTGTTTGCTGGGAGCTGTTCGAGGAACAATCTGATGCCTATAAGGAAAGTGTCCTACCGTCAGCTGTATCGGCTAGGGTTAGCATTGAAGCGGGATCTACATTTGGGTGGGCAAAGATTGTCGGAAGCGGAGGGAAGTCAATAGGGATTGACAAATTCGGGGCGAGTGCTCCTGCAGGGAAAATATACAAGGAGTATGGCATTACAGCAGAGGCTGTTATTGCAGCAGCTAAATCACTTAGC
>3326 gi|225436053|ref|XP_002275928.1| PREDICTED: protein argonaute 4 [Vitis vinifera]
GGGAACGGTGCATCAGAGTCTTTGCCACCGCCCCCTCCTGTTCCACCGAATGTTGAGCCGGAGCAGGTTCTTGAACCTGCAAAGAAAAAGGTGGTGCGCGTCCCGATAGCCAGACGTGGTTTGGGATCAAAGGGGAATAAAATTCCTATACTGACGAATCACTTTAAAGTAAATGTCACAAACGTTAATGGTGACTTCTTCCATTACAGTGTTGCACTTTTTTATGAAGATGGGCGCCCGGTAGACGGAAAGGGCATTGGTAGGAAGGTTCTCGACAGAGTTCATGATACTTATGACACAGAGCTCGCTGGGAAAGACTTCGCGTACGATGGCGAGAAAAGTCTGTTTACACTGGGTCCTCTTCCTAGAAACAAGCTCGAATTTACAGTTGTGCTTGAGGATGTTGTGTCCAACAGGAACAATGGTAATAAAAGCCCTGGAAGCCCCAGTGATGACCGGAAAAGGCAACGGAGACCGTACAATTCCAAGACGTTCAAGGTGGAGATCAGCTTCGCAGCGAAAATCCCGATGCAGTCAATTGCGAATGCTCTTCGGGGTCAAGAATCTGAGAACTCTCAAGAAGCCCTGAGAGTTCTGGACATAATTTTGAGACAACATGCATCGAAGCAGGGCTGCCTCCTTGTTCGCCAGTCATTTTTTCACAATGACCCGAAGAATTTCGTAGATGTTGGAGGTGGCGTTCTGGGCTGCAGGGGCTTCCACTCTAGTTTCCGGACTACACAGGGTGGATTGTCTCTAAACATAGATGTTTCTACGACCATGATAATTCAGCCTGGGCCGGTTGTGGATTTCCTTATTGCAAACCAGAATGTGAAAGACTGGGCAAAGGCAAAACGCACCCTGAAGAATTTGAGGGTAAGGACCAATCCTGCCAATACAGAATACAAGATATCTGGGCTGAGTGAAAAGCCTTGCAAAGAGCAGATGTTTTCTTTGAAGAAGGGAAAGGATGAGGATGGTGAAATTCAAACTGTTGAAGTGACCGTGTACGATTACTTCGTTAACCATCGCAATATAGAGCTGCGTTATTCTGGTGATCTACCG
>3335 gi|225428013|ref|XP_002278408.1| PREDICTED: E3 ubiquitin-protein ligase UPL3-like isoform 1 [Vitis vinifera]
GATGTGCTGCCGTCATCTTGCGCCGCGGTGGTGCATTACGGTGCGGTTTCGTGCTTCGTTGCGAGGTTGCTGACGATTGAGTACATGGACTTGGCTGAACAGTCCCTTCAAGCTCTGAAGAAGATATCTCTGGAACACCCAACTTCCACGGGAGTACAGCGAGTTGCTTTGTCTACTGCGGCAAATATGTGCAAGAAACTTCCTTCGGATGCTGCTGACTTTGTAATGGAAGCTGTTCCTTTGTTGACAAACCTCCTTCAGTATCACGATGCCAAGGTGTTAGAGCATGCTTCTGTCTGCTTGACTCGGATTGCTGAAGCATTTGCATCTTCCCCGGGTAAGCTGGATGAATTGCGTAACCAGTCCATGATTACAGCTGCCTCGCTCATTTCCACAAGCAATTCTGGAGGTGGTCAGGCTTCTCTTAGCACACCCACATACACGGGTTTAATCCGATTGCTTTCCACATGCGCAAGTGGATCTCCTCTAGGATCCAAAACTTTGCTACTCCTTGGCATCAGCGGTATTCTTAAGGATATACTATCAGGGTCTGGCCTAGTTGCTAGCATCTCTGTTTCGGCTGCCTTGAGCAGACCCCCAGAGCAGATTTTTGAGATTGTGAACCTTGCAAATGAGCTTCTTCCGCCATTGCCACAAGGTTCACAATCTCAAAAATCTGCTCTGGGGGTCGCTCAATCTGGCAAACCAGAGGATTCAAATGAAAGTGTAACCGAGATTTCAGCTCGAGAGAAGTTATTAAATGATCAGCCTGAACTTCTTCAGCAATTTGGAGTGGATCTTCTTCCAGTGCTAATTCAGATATATGGATCCAGCGTGAATGGTCCCGTGCGACACAAATGTCTTTCGGTTATTGGGAAATTGATGTACTTCAGCAGTGCAGATATGATCCAGACTCTAATAAATGCGACAAACATATCGAGTTTTTTGGCTGGGGTCTTAGCATGGAAAGATCCACAAGTCTTGGTTCCTGCCCTTCAAATAGCAGAGATTCTAATGGAAAAACTCCCGGGTACATTCTCCAAGATGTTTGTGAGGGAAGGTGTGGTTCATGCTGTTGATGCACTTATTGTATCTGGGCCTTCTAATACTGCTCAATCCCAACCATCTTCCACTGAGAAGGATAATGATTCTATAACTGGGACATCATCATCACGTAGACGGTATCGGCGACGAGGTGGCAACTCAAACACAGATTTACACACTACTGAAGATTCAAAAAGTCCAATTCCTGTTGTTGGTTCACCTCCGAGCTCAGTGGAAATTACGCCTGCCAACTCGAGTCTTCGTATGGCAGTCAGTGGTTGTGCCAAGGTTTTCAAAGACAAATACTTCCCTTCAGATCCTGGGGCCACTGAAGTTGGAGTTACAGATGATCTTATACATTTAAAGAATCTCTGCATGAAGTTGAATGGTAGCGTTGACGACCAGAAGACTAAGTCGAAGGGGAAGTCTAAAGCTTCTGGGTCACGCTTTGCTGATTTTTCTGCGAGTAAAGAGGAGAACTTAGTTGGGGCGATTTCTGAGATGCTTGCGGAACTAAGCAAAGGGGATGGTGTCTCCACTTTTGAGTTCATTGGTAGTGGAGTGGTTGCCGCTTTACTGAACTACTTTTCCTGTGGATACTTTTCCAAGGAAAAAATTTCAGAAGCTAACCTTCCCAAGCTCCGCCAACAAGCAATCAAAAGGTACAAGTCTTTCATTGCGGTGGCTCTCCCTTCCACTATTGATGAAGGGAATGTGGCTCCTATGGGTGTCTTGGTTCAGAAGCTTCAAAATGCTTTGTCCTCCTTAGAGCGCTTTCCTGTTGTGTTGAGCCATACTTCTCGACCATCAAGCGGAAGTGCACGTCTCTCTTCTGGTCTTAGTGCATTGTCCCAGCCATTTAAGTTGCGGCTCTGTAGAGGTCAAGGAGAAAAATCCCTTCGTGATTATTCTTCCAATGTTGTTTTAATTGATCCGTTGGCAAGTTTGGCAGCTGTAGAAGACTTCCTCTGGCCTCGAGTCCAAAGAAGTGACTCTGGACAGAAGCCCTCTGGATCTGCTGCTAATTCTGAGTCTGGGACCACACCTACTGGAGCTGGTGTTTCATCACCATCCACTTCTACTCCTGCTTCCACCACTCGTCGCCATTCTACTAGATCCAGATCATCTGTTAATATTGGAGATACAGCCAAAAAGGAGTTGTCACAAGAGAAAAGTGCTAGCTCATCAAAGGGTAAGGGCAAGGCTGTTTTAAAGCCTTCTCAGGAGGAGGCAAGGGGACCTCAAACAAGAAATGCCCGAAGAAGAGCAGCTTTGGAAAAAGATGCTCAAATGAAGCCTGTAAATGGAGACTCAAGTTCTGAGGATGAGGAGCTGGATATTTCACCTGTTGAGATTGATGATGCATTGGTGATTGAAGATGATGATATATCGGATGATGATGACGATGAACATGATGATGTACTTGGAGATGATTCTCTTCCCGTATGCATGCCAGACAGAGTACATGATGTTAAATTGGGTGATTCAACTGAGGACGGTCTTGTTGCCCCTGCAGCAAGTGATAGCCACGCCAATCCAGCTTCTGGTTCTAGTAGCAGAGCTGCTACAGCTAGGGGCTCAGACTCTACCGACTTCAGGAGTGGTAACTCCATTGGTTCAAGGGGTGCCATGTCATTTGCCGCAGCTGCCATGGCTGGGCTTGCATCTGCAAATGGTAGAGGTTTCAGGGGAGGCAGAGATCGGCATGGGCGCCCTCTATTTGGTTCCAATGATCCTCCTAGACTAATTTTTTCTGCAGGTGGGAAGCAACTTAATAGGCACCTGACTATCTATCAGGCTATCCAACGGCAGCTTGTGCTAGACGAAGATGATGAGGAGAGATATACAGGCAATGATCTTGTATCTAGCGAAGGAAGTAGGTTGTGGGGTGATGTTTATACCATAACCTATCAAAGAGCAGACACCCAGACAGGACCTGCGTCAAATGCAGCCGGAGCATTGAATGCTACAACGACCTCTAAATCTACGAAGGTGGGGTCCGGGTCAAATTCTAATACTGCAGATTCATCTTTGCAAAGGACGTCGCTTCTTGATAGTATTTTGCAGGGGGAGCTTCCTTGTGATCTGGAAAAAAGTAATTCTACTTACAATATATTAGCTCTGTTACGCGTATTAGATGGTTTGAATCAGCTTGCTCCCCGATTGAGAGTCCAGGCTGTAACGGACAGTTTTGCTGAAGGAACAATTTTGAGTCTGGATGAGATTAGTGTTACCGGCATTAGGGTTTCTCCTGAGGAGTTTATAAACAGCAAGCTAACTCCAAAATTGGCAAGACAAATACAGGATGCCCTAGCGCTCTGCAGTGGGAGTCTTCCCTCGTGGTGTTACCAGTTGACAAAAGCATGTCCTTTTTTGTTTCCTTTCGAGACAAGGAGGCAGTACTTTTATTCTACTGCTTTTGGTCTATCAAGGGCTCTATATAGGCTTCAGCAGCAACAGGGTGTTGATGGTCACGGATCAACCAATGAAAGAGAAGTTAGAGTTGGGAGATTACAACGCCAGAAAGTGCGCGTCTCTCGTAACCGAATTCTGGATTCCGCTGCGAAAGTGATGGAGATGTATTCAAGCCAAAAGGCTGTTCTTGAAGTGGAATATTTTGGTGAAGTTGGAACTGGGTTGGGTCCTACTTTGGAGTTCTACACTCTTCTAAGTCATGATCTGCAAAAAGTTGGACTTGCAATGTGGAGGTCAAATTCTTCACCAGATAAGACTTCAATGGAAGTTGATGGAGTTGAACAAAAAAATGTGAAGTCCGTTAGTGATCTTGTCCTAGCTCCTCTCGGATTGTTCCCTCGTCCTTGGCCAGCTAATGCTGATGCTTCCGAGGGTAGCCAATTTTCCAAAGTTTTTGAATATTTTCGGCTTGTTGGGCGGGTGATGGCCAAAGCTCTTCAAGATGGGCGACTTTTGGACCTCCCAATGTCCACTGCATTTTATAAACTTGTTCTTGGTCAGGAGCTTGATTTGCATGACATTCTTTCCTTTGATGCTGAACTTGGGAGGACTCTGCAAGAATTGCAAGCAATTATTTCCCGGAAAAAGTATATTGAATCAATGGGTAGTCAGAGTTGTGAACAAATTTCTGATTTACGTTTTCATGGGGCGTCAATAGAAGATCTCTGTTTTGATTTCACGCTCCCTGGGCATCCAGATTACGCGCTGAAACCAGGCGAAGAGAATGTGGATATCAATAACTTGGAGGAGTACATATCCTTGGTGGCTGATGCTACTGTCAAGACAGGAATTCTGAGGCAAATGGAAGCATTTAGAACCGGGTTTAATCAAGTCTTTGACATCACGACTCTTCAAATATTTTCTCCTCATGAATTGGACTATCTTCTGTGCGGCCGTAGAGAGCTGTGGGAGGCTGAGACTCTTGTAGATCACATCAAATTTGATCATGGATACACCGCCAAGAGCCCTGCAATTGTTAATTTGCTTGAGATCATGGGAGAATTTACCCCAGAGCAGCAGCGAGCTTTTTGTCAGTTCGTTACTGGTGCGCCTCGGCTTCCACCTGGTGGTCTGGCAGTGCTGAACCCAAAATTGACAATTGTGAGAAAGCATTCTTCAACAACTAGTAATATAACGGCCAACGGGACCGGATTATCAGAATCAGCCGATGATGACTTGCCGAGTGTAATGACTTGTGCTAATTACCTCAAGCTTCCTCCCTACTCTACCAAGGAAATTATGTTCAAGAAACTACTCTATGCAATAAGTGAAGGGCAGGGATCTTTTGATTTGTCA
>3356 gi|359483496|ref|XP_002273559.2| PREDICTED: uncharacterized protein LOC100247033 [Vitis vinifera]
GCTAATCCTGGATCGGTTCCTCAACTTCCTTGGATACCACAGACCACTGCTGCTGTTGCTCTCAGGCTTTTAGAGCTTGATGGCTCTATTTCCTACAACCTAGATCAGACGGTCGAGATTCTTGAAAACAAGGAAGGAGAAAGTTTCACAACATCAGGGTACTCTGTCATGAAGAACATAGAAGATTTTGAACAACCAGAGGCAGACCAAGATGGACACATGAGAGAGAAGAATTCCACTGACCTAACTAGTGTGTATGGGAGCAATAAATATGGGCAAGGGATTCGTGGCCGCTTCCGAGGAAGGTCGCAGAAAAGAGTTAGTGGTTCCAGAAGGCGAAATCTTAGCATTCCATTAACTCATGTACTTAGGCAGCATGGAGAGAGAGCACATGGACAGAGACCAGGAAGGGGTCGCCGAACCATTAGGAGGAGGAGAGAGGAAAAGATGGTCATTGATGAAATGCTACCGAGTCGTTTGGGCAACGAAGCTGGTTTTCAGAATTCTGGCTGGGAGTCGCCAAGAAACTCCGGAGGGGAGGAGGATGAGGTTGGGGAAGATATCCAGCCTATGCAAAATGAGGGGGCTGAAAAAAGTAACAGTTTGGAACCCGTTGAATCTTCTGATGATGATGATAATAATCGTGTGGTGGAGTACGAATATGCGAAGTGGGGGACTGGGAATTTGATGGTGATGAGTGATGAAGATTTAGATGGTAGTGAGGAAGAGATGGGTGGAGGAAATTTTGAGCGAGTTGTGGATATGAATGAGGATTCAGATGGAAATGCGAATGAGGAAGGAAGCACGGAGTCAGCAGATTCAGAAGAGTATAGTGAT
>3385 gi|255570715|ref|XP_002526312.1| pentatricopeptide repeat-containing protein, putative [Ricinus communis]
ATGACTGAAGCTAGACAAAGGTTTTGTGATATGATGAGCAAAGACTTGTCACCTGATATAGTGTCCTACAACACTTTGATATATGGTTACTGTCAACTGGGGAACATTAGTCTTCTATTGCTATACAAATTAAAAGGTAGAAACCTCTACCCCAATGTCATTACCTATAATACTGTTATAGATGGCCTTTGTAGATGGGGGGAATTGAACGATGTGAAGAAGCTTATAGAAGAAATGACGAGTCATGGGATTCTTCCTGATGTTTTTACGTATACGATTCTAGTAAATGGTTCTTTCAGGGCTGGTAATTTACAGATGGCTAAGGAATTCTTTGACGAAATGTTGAATGAAGGTTTGAAGCCG
>3386 gi|225454304|ref|XP_002275513.1| PREDICTED: proline iminopeptidase-like [Vitis vinifera]
GAACGGATAATTCATCAGAATGAAAAGTATTACAAGAGGTTTCCTCAGGATATTGAAAAAGTTCGCGAAGTTGTGAACTATTTGGCGGAGTCTGAAGGAGGCGGGGTGCCTCTTCCATCAGGTGGCGGACTTCAAACTCTTGGTCTTTCGGGTTTAGGATCGAGTACTGGTTTTGAGCGCTTGCATTATATGTTTGAGAGGGTCTGGGATCCTGTAATAGCTCCAGGAGCAACAAAGCAAATCAGTTACTACTTCTTGAATGCATTTGAGAAGTGGTCGGATTATGATACAAATCCAATCTATGCTCTTCTACATGAGTCCATTTACTGTCAGGGTGCTTCATCACGATGGTCTGCTCACAGAATAAGGGCTGCAGAGGGGGTTCAATTTGACGCAATTAAGGCTGCAAAAGAGGGTTGCCCTGTGCTGTTCACGGGAGAGATGATATTTCCATGGATGTTCGAAGAAATTTTTGCCCTGAGGCATTTCAGAGATGCTGCTAATGTATTAGCAGAAAAGACAGATTGGCCTCCGCTTTATGACATTGCTTCACTAAACACTAATAAGGTACCTGTTGCAGCCGCTGTGTATTACGAGGATATGTACGTAAACTTCAAGCTGGCAATGGAGACGGCTTCTCAGATAGCAGGGATCAGATTGTGGATAACCAACGAGTACATGCATTCTGGACTGCGAGACGCTGGGGGTCAAGTGTTTGATCATCTGATGGGAATGCTCAACGGAAAGAAGCCTTTATTT
>3394 gi|255568675|ref|XP_002525309.1| receptor protein kinase, putative [Ricinus communis]
AAGCTGGGGTTATCCTTTTCCCTCTCGATCATCTCCCTCTGTTTAACAACAGTCGAGCCCACTTGCTCCAAGGGCTGTGACTTGGCCTTAGGCTCGTACTACGTTTGGACCGACGCGGAGGTCAGAATCATTGCCGAAGTATCAGGCAATTCCGTCAACGAAATCGTCAGCTACAACTACCCTGCGATCCCCAACGAGTACTTCATCCTGTCGTACACTAGAATCGTCGTCCCCTTCCCGTGCGACTGCATCGACGGCGAGTTTCTGGCCCACGTGTTTACTTACAAGGTCCGGTCCGGGCCGTCCGGCGGCAACACGTACGATACCATCGCCCAGACGTACTACGCGAACCTGACTACAGCCGCGACGCTGGAGCGGTCCAACAGCTACCGGGCTTCCCCGCTTCCGGATAACGCGGTGGTGAACGTAACGGTGAATTGTTCGTGCGGGAACGCGTCGGTGTCGGAGGCTTACGGGTTGTTCGTCACGTACCCGCTTCGGCCTGAGGATAGCTTGGAGTCGATTGCGGCTTCAGCAAGTCTTGGTGCGGATTTGCTGGCGAATTTTAGTGCGGGGAGTGGTCTGGTATACATACCTGGCAGAGATAAAAGTGGAAAGTATCCACCCCTGAAATCCAGCACAGGATTGTCAGGTGGAGTCATAGCTGGAATATCTATAGGAGTAGTGATGGGAGCACTACTAGTGTCTGTTTGCATATATTGTGGGTTCTACAGAAAGAAGAAAGTGCTGGACAAGTTAATGAGTTCAAAAAGATATGAAGATCAACATCTTCAAGCTCCGGGAAGTACTTCAGAGAAATCAGACTCCATTGGCGCTCCTGGTAGTACTTCTTCACGTGGCTTAGCCATCAGAGTGGACAAATCTGTGGAGTTCTCATATGAAGAGCTT
>3398 gi|359472593|ref|XP_002281277.2| PREDICTED: uncharacterized protein LOC100261060 [Vitis vinifera]
ACGGCGCCGCTCCTTCGACCGCGCCAGGAGTCTCGGCCGACGACGACGCTGGCCATGCTCCTTGGCCGCGCCTCGGGCAGGCGCGGCCCGTCGATGCTCGTGCGGGAGACCGCGGCGCGCCAGCTGGAGGAGCGCCGCGCCGACTGGGGGTACTCGAAGCCGGTCGTGGCGCTCGACATGATGTGGAACCTGGCCTTCGTGGTGGTGACGGTGGTGATGATGGCTTGTACGACGCGCGAGCGACCGGACGTGCCGATTAGGGTTTGGATCTGCGGGTACGCACTGCAGTGCCTGGTGCATGTGGTTCTGGTGTGGTTGGAGTATAGGAGGAGGAACGTGATCAGTTTGCGGGACGAGGAGGCGGCGACGGGCGCGCAGTCCGATTTGCGGTCAGACGGGAACGAAAGCGACGGCGACGAGGCGGTGGGGGGATTGCGTTCCAGTTTTACTAAGCGATGCGAGTCTGCGAATACAATGGCATCATTTCTCTGGTGGATAGTTGGCTTTTATTGGGTAGTCTCTGGTGGTGATATGCTTTTGCAAAGTGCTCCACGCCTGTACTGGTTGGCTGTGGTATTTCTCGCATTCGATGTGTTCTTTGCCATCTTTTGTGTTGTTTTGGCGTGTTTGATTGGGATCGCTCTCTGTTGCTGCTTGCCCTGCATTATTGCAATTCTTTATGCTGTTGCAGGCCAGGAAGGTGCATCAGAAACAGATCTCCGTGTTCTTCCTAAGTACAGATATGTAATGTCTAGCAATGAGGAAAAGGCTGGTGGTGGAGCAGGTAGAATGATTCCTGTTGAAACAAGTGGTGGATACTTGGCGAATGAACGTGTTCTTTTACCTGAGGATGCGGAATGCTGTATATGTCTCAGCCCATATGAGGATGGAGCAGAGCTCCACGCTCTTCCCTGCAACCATCATTTCCACTCTACGTGCATTGTGAAATGGCTTAAGATGAATGCAACGTGCCCGCTCTGCAAATACAACATCCTCAAGGGACATGAA
>3413 gi|225463464|ref|XP_002272948.1| PREDICTED: uncharacterized protein LOC100248593 [Vitis vinifera]
GGAGAAAGAGAGAGAATGGGGGAGCAGGAGGAAGGAGGAGAGATGATGATGAAGAAGAAGAGGGTGGCGGTAGTGGAGTCACTAGGATGGCTAACGGAGTCAACTATTATGCCCAAGAAACACCGCGCCATCGCGGGCGTGGGTCCCTCTTCCATCTTCGAACTCAAAGCCGAGCTATACAAATCGCAGGAAGACTCCAAACGCTCTAAAGATCAACAACAACTCCCAACCACCGACCACCACCTTGACCACCATCGCGCTAAGAAGAAGATCACATCTCGCGATCCTCTCTCTCTAAAGAACTCCGGCGTCGATGCCCGCTCCCTCAAGGACAAACTTGAGCTTAAAGCAGTCAATGATGGATCAGCCAGTTATGCTGCACTAGAAAGAAAGGCCGAGTTGTATGAGAAGCTGGCGAAGGGAGAGCTTTCAGATGAAGATGATAAAGAGAAGTATTGTGTTGATTTTTTCAGTAAGAGCCTCTCGAAGGATGAATCGCAGCAGCCTCAGGGTTGCAATCCTTTTTCTACGGAATCTCTAGTAGAAGATGAAGGTGGTGAGAATGATGCTTCGGTATCAGCTGATACGAATCCATTGGGGGTTGGTCGGACAGCTGCAACACTAGACAATAATGAGCATAAACGTTTTGTGAGGGAAGTTCATGAAGAAGCAAGTGAAGCAAGAGAGAAAGTGTGTGAGCTCAAACTACGCAGGCAAGAGCAGGCTGCAGCCCGTCGGGAGAAACTAAAGCAAGCCTATCTCCGGAAGCAGCTTGAGAAATTGAAAGCTGCTTCTAAGACACAACAGACG
>3414 gi|359477930|ref|XP_002263943.2| PREDICTED: uncharacterized protein LOC100255444 [Vitis vinifera]
GTGGAAGCTTTGCATGTCATTCAACAAATGATACCAGTATTAGGAAGTGAAAGTACAACAGAAATTCTTAATGCAGTTTCTCCACTTCTTATTTCTGTTAGTCTGGATCTAAGGATGTCTGTTTGTGATCTTCTTGATGCTCTTGCTGGAACTGATTCTTCCCTTATTGCTGTGGCGAAACTTGTTCGTGAACTAAATTCAACTTCTGCTATGGAGATGGGTGGGCTTGACTACGACAGTATTATTGGTGCTTATGAAAAGATCAGCAAAGACTTCTTTTACACTGTTAAAGAGAAGCATGCATTAGTCATTTTGTCTCATGCTGTCCACGACATGTCATCTGAAGAATTGATTTTGAGGCAAAGTAATAATATGCACTTTAGATTATTACTTTCGTACATTGAATTCTCTGCTGAACTTCTTGAACGAGAGATGAAATCT
>3424 gi|225445541|ref|XP_002285283.1| PREDICTED: probable clathrin assembly protein At4g32285-like isoform 1 [Vitis vinifera]
ATGGCATCCAGCACGATTCGCAAGGCGATAGGCGCCGTGAAGGACCAAACGAGTATCAGCATAGCCAAAGTGGCTGGAACTGTGGCCCCGGACCTCGAAGTACTGGTGGTGAAGGCGACGAGCCACGATGAAGAACCCGCCGATGAGAAGTACGTTAGGGAAATTCTATACCTCATGCAGCACTCAAAGGGTTATGTTAATGCATTTGTGTTTGCGATTTCGAAGAGGTTGAGCAAAACTCGTGATTGGATAGTGGCATTGAAGGCCTTAATGCTTGTGCATCGAATGATGGTTGATGGGGGCCCTTTAATAGGGGAGGAGATTATGTATGCGAGTCGAAGGGGGACAAGGGTTTTGAACATGTCTGGTTTTCGCGATGAGGCTCACTCGAATTCTTGGGATCATTCCAGTTTTGTGAGGACTTACGCATCTTACCTCGATGAGAAGCTTGAATTCATGGTGTATGAGAGGAAATTGAGTGGTCTTGAGGGGAGGAAAAATGAAGATGGTTACAGGTATGGAGAATTCAGGGATGAGCCGGCTTATGGGATGAATGGGAAGTCGACGTCTTATGGTGATTTGAACGAATCCGTTGTTAGAGAGCAGCGAAAAGAGAAAATCCCAGTTAGGGAAATGAAGCCTGAGAGGGTTTTGGAAAGGTTGAATGAGTTGCTAAGGCTTCTTGATCGATTCTTGGCGTGCAAGCCAACAGGCATGGCGAAGAATAGTAGGACGGTGCTTGTTGCTCTGTACCCAGTTGTGAGGGAGAGTTTTAGGCTTTATGGTGATATATGTGAGGTTTTGGGGGTTTTATTAGACAGGTTTTTGGAGATGGAGTATGTTGATTGTGTTAAGGCTTTTGATGCTTATATTAATTCAGCAAAGATGATTGATCAGCTTGCGGCCTATTATGGTTGGTGTAAGGATATAGGGGTTGCAAGGTCATCGGAGTACCCTGAAGTGCAGAAAATTTCTGATAAGCTTTTGGGGACACTTGAGGGGTTTGTCAGGGAAAAAGCAAATAAACCGAAAAGCCCAGAGAGGCGTAGGGAAGATAGTTCAGCAGTCGTGAAAGAGGAGCCAATACAGGATATGAATGAAATAAAGGCGCTTCCTGCACCAGAAAATCACACTCCAGCACCTCAACCTCCACCTGAGCCACAACCCAAGCCAAAATCTCGGCATGTCACGGAGGACTTAGTGAATTTGAAGGATGGTGTGTCCGCTCAGGAGCAAAACAACAAATTGGCATTGGCTTTGTTTTCTGGCCCGCCCAATTCCAATCCAAACGGCTCTTGGGAAGTATTCCCTTCAGATGGAGAACCTGAAGTAACCTCAGCATGGCAAACACCAGCGGCTGAGAGTGGCAAAGCAGGTTGGGAATTGGCCTTGGTGGAGTCTACTAGTAACCTTTCAAAGCAGAAGGCTAACTTAGCAGGTGGTTTTGATTCGCTGTTGTTGAATGGTATCTATGATCAGGGAGCGGTGAGGCAGCACGTGAGCAATACTCAATTAAATGGTGGGAGTGCAAGCAGCGTAGCATTGCCTGGTGCGGGGAAGAGTGCAACACCTGTCCTTGCATTGCCGGCCCCTGATGGTACGTTCCAAATGGTGGGAAATCAGGACCCATTTGCATCACTG
>3435 gi|225465947|ref|XP_002272325.1| PREDICTED: uridine 5'-monophosphate synthase-like [Vitis vinifera]
TCGGCATCAATGGAGTCCCTCATCCTGCAACTCCACGACATCTCCGCCGTCAAGTTCGGCAGCTTCAAGCTCAAGTCCGGCATCTCCTCCCCGATCTACATCGACCTCCGCCTCATCGTCTCCTACCCCTCCCTCCTCCGCCAAATCTCCCAAACCCTAATCTCATCCCTCCCCAAGAACACCTCCTACGACCTCCTCTGCGGCGTCCCCTACACCGCCCTCCCCATCGCCACCTGCATCTCCGCCTCCTCCGACGTCCCCATGGTCATGCGCCGCAAGGAGGTCAAGGACTACGGCACAGCCAAGGCCATCGAGGGCGCCTTCACTCAAGGCCAGACCTGCCTCGTCGTCGAGGACGTTACGGACGTGGTGGTGATGATCGATCGGGAGCAGGGCGGGAGGGAGAATTTGGCCGAGAACGGGATCATGCTGCACGCGATGGTGAAGCTGAGTGAGATGGTGAGGGTGTTGAAGAACAAGGGGAGGGTATCGGAGGAGACGGAGGCCTTGGTTTTGAAGTTTCTCGAGGACAATAGGAAGGTTGCTGTGCCGACAATGCCAGTGGCGGCAGCTAGGGTTAGGGTTCCATACGGGGAGAGGGCGAAGATGGCGAAGAATCCGACTGGGAAGAGGTTGTTTGAGGTGATGGTGAAGAAGGAGACTAATTTGTGTTTGGCTGCTGATGTTTCAACTGCCGCAGAATTGCTCGACATTGCTGATAAGGTTGGGCAAGAGATCTGCTTATTAAAAACCCATGTGGATATATTGCCTGATTTCACACCAGATTTTGGCTCCAAACTTCGCTCGATTGCAGAAAAGCATAATTTCTTAATATTTGAGGACCGTAAATTCGCCGACATTGGTAACACGGTAACAATGCAATATGAAGGTGGAATCTTTCGTATATTGGACTGGGCGGACATAGTTAATGCTCACATTATCTCGGGCCCTGGAATTGTGGATGGTTTGAAATTGAAGGGTTTGCCTCGTGGTAGGGGGCTCTTGCTGCTTGCTGAAATGAGTTCTGCTGGTAATCTTGCGACGGGAGACTACACAAGCACAGCTGTCAAAATTGCCGAGGATCATTCAGATTTTGTCATTGGATTCATATCTGTCAATCCAGCATCATGGCCAGGTGGATCAGGAAATCCGTCATTTATTCATGCAACCCCTGGAGTGCAACTGGTGAAAGGCGGTGATGACCTGGGTCAACAATATAACACCCCATGCTCAGTGATTTCTGATAGAAGCAGTGACATCATAATTGTGGGCCGTGGGATTATAAAAGCCGCAAACCCAGCGGAGGCGGCTCGTGAGTATCGGCTCCAAGGGATTGCATAT
>3452 gi|359474855|ref|XP_002277504.2| PREDICTED: translocase of chloroplast 120, chloroplastic-like [Vitis vinifera]
TTTGTGATGGAAAATGGGGTTGGGATTGTTGATGGGTCTCATTTGGGAGAGAAGTTTACGGAGAATAACGAGGTTTGGGAGTTGAGAGATGAAAAATGGGCTGAGGTTGTTGGGTCTGATGAGTCAAAGGACTCAGAAGGAGACGAATTTTTCGAGGAGGCAGTCGGGTCTGAGATAGCTAGAGTTCATTCAGAGGATATTGTTGTCAATGGAGATGATGACGTTGAGAAGGTTGGACGATTGGGGGGTGGTTCTTTGGAGTTTGATGATGATCCAAATGTGGAAAATGAAGTTGAGAAGTTTGATGAAGATATTGTTGTCAACCGAGATGGTGGTGTTGAGAAGGTTGCACAAATGGAGGGTTCTTTAGGGTTTGACTCGAATGTGGGAAATGAAGTTGAGGAATTTGAAGAGTCAGTTGAAGTTCCTATTGCAGTTGGTAATCGCGAGGGGGAGCTACCAATTAGCGTTGAAGATAAGTTGGAAGGTGTGGAAAATGGGGATCCAGTTGATGAGGCAGTGGAGAAGGAAGTCATTGATGAGGAGAGTTTTGTTGAGAAAGTTGTGGGGGATGAATTGAATCAAATGGAGATTGATGCTACTGCTGCAGGAGATGGAGGAACTTTGAAAAACTTGAATCAGGCGGATGAGAAGTCTGATGTAATGTCTGAGAAGTGTGAAAATGGTAATACAAATGTTTTGAACTTGGAAGGAAGTCTGGCTCCTGAAAACTCAGAAAATGGCTGTGCAAACAAG
>3478 gi|225445003|ref|XP_002282963.1| PREDICTED: probable zinc protease pqqL-like [Vitis vinifera]
TTCAACCGCGATGACCTCAAAGGGTTGCCTTTCACTTTTCCTTCGACCATAATTAGAGAAGTTGTTCGCAGCCCTATGGTGGAGGCACAATGTTCAGTGCAGCTATGCTTTCCTGTCGAACTGAAATATGAAACCATGATGGAAGACATTCACTTTGTTGGTTTTCTGAGCAAACTTCTAGAGACTAAGATTATTCAGGTTCTCCGTTTCAAGTATGGCCAGATATACTCTGCCGGCGTTTCTGTATTCCTTGGTGGTAATAAACCTTCAAGAACTAGTGATGTTCGTGGGGATATTGGTGTAAATTTCTCTTGTGATCCAGATATCTCCAACACACTGGTGGATCTGGCTTTGGATGAAATATTACGTCTCCAAGAGGAAGGACCTTCAGATGATGATGTTTCAACCATACTTGAAATTGAGCAAAGAGCCCATGAAAATGGATTGCAGGAGAATTACTACTGGTTGGATAGAATTTTACGCAGCTACCAG
>3496 gi|225427145|ref|XP_002279665.1| PREDICTED: pattern formation protein EMB30-like [Vitis vinifera]
GTTTTAGATGATGTGGTTGTATCTCTTTGTAAGTTCACAACCCTCTTACATCCTTTATCTGTCGAAGAATTTGTTCCTGCTTTTGGCGATGACACTAAAGCTAGAATGGCAACAGTAGCAGTTTTCAACATAGCTAATAGGTACGGTGACCTTATCCGATCTGGTTGGAAAAACATCCTGGATTGTGTTTTAAGCTTGCACAGGCTGGGGTTTCTCCCCCGTGTTGGCAGCGATGGAGCCGATGATCCAAAACCCTCTTCTGACTCGGATCGAGGGGGGCCCGCTACGAGCTCCACACCACCATCTCGTATCCCAGCAACAGTGCCTTCTAGGAAGTCATCGGGTCTGATCGGACGGTTCAGCCAACTCTTGTATCTTGATACTGAGGACCCCATGCCACAACCGTCTGAAGAACAACTTGCAGCTCATCAGAACATTCTCCAGATAATTCAAAGTTGCCACATCGACAGCATATTTACTGAAAGCAAGTTTTTGCAAGCTGATTCCCTAGTACATCTTTCTAGGGCAATTGTCTTGGCTGCAGGGCGAGATCGTAAACGGACTAACTCCGCCGAAGAGGAAGAAATTGCCGTCTTTTGTCTGGAGTTGATCACACTGAATAACAGGGATAGGTTTACGCTTCTTTGGCAAGGTGTTTATGACCATATAGCTAATGTTGTCCACTCAACCCTAGTGCCTTGTTCTCTGGCGGAAAAAGCTGTGTTTGGACTCCTCCGAATATGTCAGCGGCTTCTTCCTTATAAGGAAACTCTAACCGATGAGCTTCTCAAGTCTTTACAACTGATTTTGAAACTAGACGCCCGCGTCGCTGATGCGTATTGTGAACACATCACTCAGGAAGTCATGCACCTCGTGAAAGGAAACGCGATGCAGATAAGATCCCACGTAGGGTGGCGCACGATTACTTCCTTGCTCTCTATAACCGCCCGACATCCCGAAGCATCTGAATTAGGGTTTGAGACACTTTCGTTTGTTATGGCTGACGGTGCCTACCTTTTGCCGGCTAATTATGTTCTTTGTGTGAACGCGGCTCGGCAGTTTGCTGAATCTCGAGTTGGGCATGTCGAAAGGTCTGTCAAATCCTTGGATTTGATGGCGGGGTCCGTTGTCTGTCTAGTAAAATGGTCTTTTAAGACCAAGGAAGCTTCTATGGAGGAGGCTAAGAAATTGTCTGAGGATTTAGGGGAGATGTGGATGAGGTTGGTACTCGGACTCAGGAAGGTGTGTTTGGATCCAAGAGAGGAGGTGAGAAACCATGCGATTTTGTCCTTGCAGCGGTGCTTAACCGGAGTGAATAGGTGTTTAGATTTGGTGATATTAAAATTACTTGATGACTTATTAGGAATTGCACTGGAGAATTCTCCAAAAGACTATGGAAACATAGAGAGGTCCCTCGCTCTATCTATGAAACTCCTGTCCAAAGCATTTTTACAATTCCTTCAAAATCTCTCAAAATCTGAATCTTTCTTCAAATTGTGGTTGGGGGTTCTCAATTGCATGGAGAGATACATGAAACTGAAATTCAGAGGGAAGCGGAGCGAGAAGATCCATGAACTAGTCCCTGAGCTTTTGAAGAACACTTTGCTTGTAATGAAGACGAACGGGATTCTTGCACCAGGTGACGACATCAGTGGGGACAGTTTTTGGCAATTGACTTGGTTACATGTGAAGAATATAGCTCCATCTTTGCAAGGAGAAGTGTTTCCGGAAAAAGAATTGGAGCAGTTGGCGAAAAAGCATTCGAAAGCAGCGGATAGTCCAATATCTGAGGGGAATGAACTTGTTCCATCAGGTGAAACC
>3501 gi|224100971|ref|XP_002312090.1| predicted protein [Populus trichocarpa]
CCCGCTATCGGTATTGATTTGGGTACCACCTACTCATGTGTCGGTATCTACCGTGATGACCGCATTGAGATTATCGCCAACGACCAGGGTAACCGCACCACCCCCTCGTTCGTTGCCTTCACCGACACCGAGCGTTTGATCGGTGATTCGGCCAAGAACCAGGTCGCCATGAACCCTCACAACACCGTCTTCGACGCCAAGCGCCTCATTGGCCGCAAGTTTGCCGACGCTGAGGTTCAGGCCGACATGAAGCACTTCCCCTTCAAGATCATCGAGAAGGCCGGCAAGCCCGTCACCCAGGTCGAGTTCAAGGGCGAGACCAAG
>3530 gi|225444671|ref|XP_002277343.1| PREDICTED: ubiquinone biosynthesis protein COQ9-B, mitochondrial [Vitis vinifera]
ATGTATCGATCGGCGGCGAGACGGCTGCTCCTCCTTCCCCGCCCGCAAATCTCTCTCCTTCGACCCCTATTAGCACCGAACCCACCTAGTTGTTTTTCTTCCACTTCGGCATCTTCTTCTTCTTCTTCTTCTCATCAGAGCCTTAATTTCCCCCGCTCACAGCCCCCTAACGATTCTACATCGTCATCATCATCGTCATCTTGTTTTTCATCGAAATCATCGGGGTTTCCAGAAGAAGACGCGACTCCGCGGTACGAGAAGCAGGAGACCTCGCGAGATTCTTCACGACCGCCCCGAGCCGAATACCAGGATGAGCAAGCTCGCGTACTCGGCGCCTCGCTTCCTTATGTGCCTAGGTTGGGATGGACTGAAGCGGCTATGATTGCAGGAGCAAGAGAGGCTGGTGTTTCTCCTTCTATTGTTGGTTCTTTTCCTCGGAAAGAAGCTGCACTCGTAGAGTTTTTCATGGATGATTGTTTGCAAAAGCTTATTGATAGAATTGACTTGGATGAAGAATTAAGGAACTTAATACCTAGTGAGCGCATTTCAAAGCTTGTGAGGATTCGCTTAGAAATGCAGGCCCCCTACATATCTAAATGGCCTCAAGCACTTTCCATCCAGGCACAACCTCAGAATATTCCAAAAAGTTTTAAGCAACGAGCCATGCTGGTTGATGAGATATGGCATGCTGCTGGTGACGTGGCCACTGATGTTGATTGGTATGCTAAGCGTGCTGTGCTTGGAGCAATATACTCAGCAACTGAGGTGTACATGCTAACTGATAGTTCACCAGATTTCCGGGATACGTGGACATTCTTGGATGGACGAGTTAGAGATGCTTTTGATCTGAAAAAGAGCATTCAAGAGGCAAATTATTTAGCAGAAGCTGTTCGTGCAGGGATGGGAAGCTCTTTGCAAGGATTCATGAGGAGAGTTATGCAGGGC
>3573 gi|224084748|ref|XP_002307399.1| predicted protein [Populus trichocarpa]
GAGCTTCGCAAGATGCTTTTTGACGTTGAGGTAATGCTGAATCGCTCTCTTGGTGGTGAAGCACATTGGATTGAAGAAAATGCAATTTTAGTGAATAGTGTTGAGTCCCTGAGATCAGAGTTGAAAGACTCTGTTGCTCAACATAAACGCCTTTCCAATTTAAACAGCATTATGTCAGTTCAATTGGAGGAATGCAAGAAAAATGTGGCAAATATGGAGGCTGGGTTTTCGAAAGATAAAAGTGAGCATGGTCTCGAGGTGCAGCAATTGAAACACATGCTGGTGCTTTCCCAACAAGAGATGGATACCCTG
>3583 gi|225432338|ref|XP_002274845.1| PREDICTED: uncharacterized protein LOC100252802 [Vitis vinifera]
ATCATACCGTCTTTCAATTTTTTCAGTAGTTTGCTTCAATCCGAGGAGACAACTGTGAGTGCTATGAAGCTCTATTCCGGGTTACTTTTGTTGAAGCAAACTCATGTGACTGCCAATATTGAGCTACTGAGGGAAGCTGGTGTTTCGAATTCGAATATCATGTTTTTGTTGAAGAGCCAACCCATTGGACTGACGAGGGACATCGAATGGAATAGTACGGTTTTGGATGAGGTTAAGAAAATGGGTTTCGATTCTTCGAAAAAGATGTTTGTGGTGGCCGTCCATGTGTTGAGGGCGATGACTAAGTTGACGTGGGAAAAGAAGGTTGAGGTTTATAAGAAATGGGGTTGGACCAAGGATGAGATTCTTGTAGCTTTTAAGTTGTATCCGGATTGTATGCGAGCGTCGGAGGATAAGATCAATCGGGTGATGGATTTTGCTATCAATCAAATCGGTTGGGAGTCTTCGGTCATTGCAAGACGGCCGATACTCATTTCGTTGAGCTTTGAGAAGAGGATCCTTCCAAGATTTGCCATTTATCAAGTTTTGGCGTCGAAGGGTATAATTAAGACCAAAGGTATTAGTTGGACGACACTGTCAGCTTCTGAAAAGCTGTTTCTAGAGAGATTTGTTATACGTTACGGGGAAGAAGCTCCGGAGCTACTTAAGTTGTATAAGGAAAAGTTAGAACTTGCA
>3584 gi|225432338|ref|XP_002274845.1| PREDICTED: uncharacterized protein LOC100252802 [Vitis vinifera]
ATCATACCGTCTTTCAATTTTTTCAGTAGTTTGCTTCAATCCGAGGAGACAACTGTGAGTGCTATGAAGCTCTATTCCGGGTTACTTTTGTTGAAGCAAACTCATGTGACTGCCAATATTGAGCTACTGAGGGAAGCTGGTGTTTCGAATTCGAATATCATGTTTTTGTTGAAGAGCCAACCCATTGGACTGACGAGGGACATCGAATGGAATAGTACGGTTTTGGATGAGGTTAAGAAAATGGGTTTCGATTCTTCGAAAAAGATGTTTGTGGTGGCCGTCCATGTGTTGAGGGCGATGACTAAGTTGACGTGGGAAAAGAAGGTTGAGGTTTATAAGAAATGGGGTTGGACCAAGGATGAGATTCTTGTAGCTTTTAAGTTGTATCCGGATTGTATGCGAGCGTCGGAGGATAAGATCAATCGGGTGATGGATTTTGCTATCAATCAAATCGGTTGGGAGTCTTCGTTGGTTGCAAGACGGCCAATACTCTTTTCGTGGAGCTTGGAGAACAGGATCGTTCCAAGGTTTGCCATTTATCAAGTTTTGTCGTCGAAGGGTATAATTAAG
>3588 gi|255576725|ref|XP_002529250.1| conserved hypothetical protein [Ricinus communis]
ATGGAATGGTTGTACCCAAAGAGGAGAGGTCCAGAGTGGAAACAGGGGTGGACAATTCAGACTCTGACCTCAATCTCAACCCCACCGCTCCCACTGCTAGCCGTTTTCGCCATTGTCATCTTCTTGTTGTCACTCTCCCAATATACAAACTATAAGGCACAGATGCAACACACGATGGCCAACTTTCATCTGTTCCTCGTTATGCTGCCTGTATTGCTCATCTTCATCGTTCTTCCAGCATTAATCAGTTTGAGGTTCGGCTTACGGGCTTTGCGACCCGAGCATGGCCCGGCCCAACAAAGTGGGGGCTCACCTTGGGGTGTTGCCATCTTGGTGGTGGTGCTTTTGTTGTTGGTTTCTTACCAGTCCTCGTTTCATTCTAAGTGGTTTGGA
>3590 gi|359496053|ref|XP_003635140.1| PREDICTED: LOW QUALITY PROTEIN: dnaJ homolog subfamily C member 7 homolog [Vitis vinifera]
GGTATTAAACAATCTGATACAGCATCGGAAATAAAAAAGGCATACCGGAAAGCAGCACTGAGACATCATCCAGACAAGGCTGGTCAATTCCTGGCAAGAAGTGAGAGCGGAGATGATGGGAAACTATGGAAGGAAATAGCTGATGAAGTCCATAAGGATGCTGATAGACTTTTCAAAATGATCGGAGAGGCATATGCAGTACTTTCAGACCCCACTAAGCGTTCACAGTATGACCTTCAGGAGGAGTTGAGGAATGAACAGAAGGGGAAGAATGGAAGCAGAGGGTTCAGAGGATCACCTGAGTTTTACAAGTCTCCATCTAGAACCACTGCGAACGGGCGGTATCGGCAG
>3594 gi|359481996|ref|XP_002276979.2| PREDICTED: solute carrier family 35 member F1-like [Vitis vinifera]
TGGAGGAACAAGGAAGCCCTGTTGAGGGTACTGTATGCACTGTTTCTGGGTCAGGTTGTTTCTTTCCTAATGGCCATCATGGCCTTCACTGCATCTTTTGTTGCCGATCTTGGTGTAGATACGCCGCTTACTCTGTCATTCTTCTCTTATCTGGCTTTGGCTTTGGTGTATGGAAGCATCTTGCTATATAGGCGT
>3621 gi|225457003|ref|XP_002282364.1| PREDICTED: uncharacterized protein LOC100245004 [Vitis vinifera]
ATGACTGTTGATACAGCCACCCCAAGTTACTGGCTCAACTGGAGATTCTTGGTTTGTGCTGTTTGTGTGGTAGTGTTAATGATATCTGCATTGATTGTTATTTTAAAGTACGAAGGACCGCGAAATTCGGAACAAGGAAGCAGAGAAGACGGGGAAGAGCCGGCGGGGCTACTGTATGAGGATGAAGTTTGGAAGCCATGTCTAAAAGGGATACATCCTGCTTGGCTACTGGCATTCCGAGTCGTTGCTTTCTTTGTGCTTTTGGTTCTTGTGATCCTAAATGTTGCTGTTGATGGTGGTGACATATTTTACTACTATACCCAGTGGACTTTCACATCGATAACCCTTTATTTTGGGCTTGGATCGTTGCTTTCTATGTATGGATGTTTCCAAAATCACAACAAAGTGGGTGGTGAAGAAACTTACAAGGAGACTTTCGATGCTGAGCAAGGCACCTATGTGAAAAATCCAAATGCATCAAAGGGGGGAAAACACTCGCGATCCGATCAACCACGTCAAGTTCGCCAAACTGCAGGATTGTGGGGTTATATCTTCCAAATAGTTTTCCAGATGAATGCAGGTGCAGTGATGCTCACAGACTGTGTCTTCTGGTTGTTAATAGTACCATTTCTGGAAACCAAAGATTACGATCTGAACTTCTTGATTATAAATATGCATACAATCAATGCTGTTTTCCTGCTTGTTGACACTGCTTTGAATTGCTTGCGGTTCCCTTGGTTTCGAATCGCATACTTTTTCCTGTGGACAGCCATTTATGTTGTTTTCCAATGGATTGTGCACGCTTGTTTCTCGTTTTGGTGGCCATACCCATTT
>3632 gi|255550387|ref|XP_002516244.1| polygalacturonase, putative [Ricinus communis]
ATGACTCTTTTTTTGGCGGAGAATGCGGTTATACTTGGAATCGATGATGAGAAGTATTGGCCACTGATGCCTCCTTTGCCATCATATGGGTATGGAAGAGAGTGTCCTGGGCCTCGTTACGGGAGTCTTATCCATGGTCAAAATCTCAAGGATGTTGTTATAACAGGGCATAATGGTTCCATAAATGGACAAGGCAAAACATGGTGGGAGAAGTATCGTAAGAAACTTCTTAATCACACGAGGGGGCCCCTTGTGCAGATCATGTGGTCAAGTGACATTGAGATCTCCCACATAACTTTGCGTGATTCTCCTTTCTGGACACTCCATCCTTATGATTGCAGTAATGTCACTATCAGAAATGTAACCATCCTGGCTCCATTGTCCCCTAATACTGATGGAATAGATCCCGATTCATGTGAGAATGTGGTCGTAGAAGATAGTTATATTAGCGTTGGCGATGATGGAATTGCAATAAAAAGCGGCTGGGATCAGTATGGAATTGCTTATGGTCGACCTTCT
>3634 gi|255546195|ref|XP_002514157.1| conserved hypothetical protein [Ricinus communis]
TCGGCCTTGTCGTTTAAACGCACGAATTTGCCTAAAGACGAGATCTTTGATCGAGTCTCAGCCGCAAAAGACCTGTTTCAGTCGGTAGCGGGGTTTTCGGCCTCGTGTAGCTCTTCTAAGAGCATCGTGTTGCTCGCTCCGGTTATGTACGAGGTGTGTAGACTGGTTGCTGATTTGTTAAAGAAGAATTGGGGGAAGAAAGTGGTGAGAGAGATTAAGTCTTTGGTTGATGCAGTTCTTGGAAATATTAGTGTGTGTTGCTCTGCAAATGATGATGGTGAGTGTGAGGGTGGTTTTAGTAGACCTTTTGAGGATTTAATTCGTGTTTGGATTGGTGAGAATAGTGAAGGAAAGGAATTGTTTAAATTGTTTTTCCCGCTTTTGGGTGATGAGATTGTTGGAAGGCTTAGTGTGGAAGGGAGTAGTGTTAGTGAGGTGGCTGGAGTTGTTATTGCGGAGGCGTTTTTTTTGAAATTGTGTTTGGATTTCCGTTGGGGAGATTCAGAACCGGGGTTGGAGAAAGAGTTGAGGAATTGGGCTGTTGGTTCCATAACTGGTTTTCAGAATTTCTATTTCTTCGATACACTAGTGCGGATTCTTCTGGAGCAAACTTTACCTGTAAACTCCCTATTGAGTTCTGAAGATGAGGTCTCCCTGAGGAAAGTTATCTATGATGCAGTGATATTGGCGGAGTATTATTTCCTCAATCTCAATAAACTAGTTGATCTACCTGCTAACCGCGTAACAAATCTTGCTATCGCAAGAGTGCTTGTTGCACATGAAGCCACAGAGCTATTCAGGAGAAAAGGTGATCAGACTAAAGCTATCTCATATATAAATGCCTTCTCTGGTTCCAAATTACCAACCCAATTAGTTAAATTGGTCTCCAATGAGATTGGAATGGGCAGTAAAGCTGGTCAACCAAGGGGATTGTCACCCAAAGCACTTATGAAGTGGTTACTTAATTTAGAGGATCAAGGGTTCAGATTATTGGATGATGGCATTGCACAATACAAGTCCAGATTAAAATTTGATATTTTAGAAGCAGAACATGAGCAACTAGCATACGCTAGAAGGGGAACAAAAACAGATGCTGATCTCGGCTTCTTCATTGATAACAAGGGGGAAGGGGAAGGGGAAGGGGAAGATGGAAGCGAGAATGATGAAAGGGCAAAAGAGTCTATGAATGCTGCATTTGTGAAGGCTGCCCACACAATGACATCAGCAGAAAATGGTGGGGGAAGAAAGAGGAAAGGAGGGAGGAGTGGTGGAAAGAAAAAACACATAAAGTTTCTAAAGTACAACCTACATAATGATTCTGGTGCATCAGGAGAGATTTCGGCATTTCTCAGGAACCATGAAGCAAGTACTGGAAGCGAGGTTGAGGATCCACTCTCGGATGAAGATATT
>3655 gi|224079425|ref|XP_002305860.1| predicted protein [Populus trichocarpa]
GTGTTTTTCGTGGCAAGTAGAGGACATCATGCGGAAATAGGAGGCATCACTCCCGGAAGTATGCCTCCTTTTTCTAAGTTCATATGGGAAGAAGGAGCTGCCATTAAAGCGTTCAAACTTGTGGAAAAGGTTTTTCAAGAAGAAGGGATAGTCAAACTTCTCAAGTTCCCTTGTTCAGATGAATTGGGTTACAACATTCCTGGGACCCGTAGGCTTCAAGATAACTTATCAGATCTTCATGCACAAGTGGCTGCGAACCAGAGAGGGATTTCTCTTATTAAGGAGCTCATTGAGCAATATGGTTTGGACACTGTCCAAGCTTACATGGTCTATGTGCAGGTTAATGCGGAAGAAGCAGTAAGAGAAATGCTCAAGTCAGTCACTGCCAGATTTTCCTCTGAGTCGGCGAATTACGGAGCAGGGAGACATTGTCTAAATATTGAGGAGGAAGACTATATGGACGACGGTTCTGTTATACATTTGAAACTATCCATTGATTCTGAGAAAGGGGAAGCAGTATTTGATTTTTCTGGGAGTAGCCCAGAGGTTTATGGGAATTGGAATGCACCAGAAGCAGTAACAGCCGCAGCAATCATTTATTGCCTCCGTTGTTTGGTGAACGTCGATATTCCTCTTAATCAGGGTTGTTTGGCTCCTGTTAAAATTCGCATCCCAAGGGGTTCGTTCCTCTCTCCTAGCGATAAGGCTCTCACTTCCCAGAGGATAACTGATGTTGTATTCACTGCATTTCAGGCTTGTGCTTGTTCTCAGGGTTGTATGAATAATCTCACTTTTGGAGACACCACCTTCGGTTACTACGAAACAATTGGAGGTGGAAGTGGAGCGGGCCCCACATGGGACGGTACCAGTGGGGTTCAATGCCATATGACCAATACCCGTATGACCGACCCTGAGATCTTTGAGCAGAGGTATCCGGTTATTTTGCATAAGTTCGGATTAAGAGAAGGAAGTGGAGGTGGTGGATTACATAGAGGAGGTGAGGGGCTAGTGAGGGAGATAGAGTTCAGGCGGCCAGTTGTGGTGAGCATTCTTTCGGAGAGGCGTGTCCATGCACCAAGAGGGTTGAAGGGGGGAAAGGATGGAGCTAGGGGTGTTAATTACCTTATTACAAAGGACAAGCGGAGAGTTTACGTTGGAGGTAAGAACACGATCGAGGTGCAGAAAGGGGAAATTCTTCAGATTTTGACTCCTGGTGGTGGTGGATGGGGGGCA
>3670 gi|356544410|ref|XP_003540644.1| PREDICTED: uncharacterized protein LOC100807199 [Glycine max]
GCGGCATCATATAGGGCTTCCCCTGATTATTCTTCTAGCAGAACTAGTAGTGGAAGGACATCATTGGCGTTCAGGTTAGTACCACAGGGAAATGCTATACTAGATTGTTCTCCTATTGCGGCAGCTGGTCATGTCATTCCTCAGAGCTATGTAATCTCTGTTAGCCAGTTTATGGATGACCTTTCAGCTGAGGAAGATGTAATATGCAACCGCTCGGAAAGTAATAATGTAGCTCGAGACAACTTAAATAGGGAATGGTCTTTGAGAAGCGTGCTCTCATCATGTGGACATTCATTTGGTGGCGGTATGCTGAAGAAGGTCATAGAGACGTCAAGGTGCGCTCTGTGCAGTGCAGAAATCGAGGGCAGTTCTTTGATCCCTAATCATGCTCTGAGAGCTGCCGCTGCAACTGTGAAGCATGAGGATGAGAGGAGACTTTTTCACAATGCAGCTCTTCGAAAACGTCGCAAAGAAATGGTTGACCGCATGGATACAGCGAAGACACAAAACAGAGACAATGGGGATACTGGTGGTGATGATGGGGTACAGAAAGGGGTGCAGTATCCCTTTGCAGTGAATGAGAAAGTGGTAATCAAGGGAAATAGGAGGACACCGGATAAATTTGTTGGAAAGGAAGCAATAATAACTTCACAATGTCTTAATGGCTGGGATTTGCTTAAGATT
>3696 gi|225432384|ref|XP_002276706.1| PREDICTED: uncharacterized protein LOC100251108 [Vitis vinifera]
CTCTTCAGAAACCCAAATTTCAAGACCAAACGCTCTTCATCAAAATCACTTGTATTATCCACACCTCTGCATGCCAAATCATCCTCTGTAATCAATGAAGCAGTGGATGCTTCCTCTCCAGGTTCGATCGGAGCCAATGATTTGCTGATTGTTGGACCAGGTGTTCTTGGGAAGCTAGTAGCTGAAAAATGGCGGGAGGATCACCCAAGTTGTCAGATTTTTGGCCAAACAATGACAACAGATCACCACGATGAATTGGCCAAAATTGGAATTAATCCGTCATTGAAG
>3708 gi|359479516|ref|XP_002275749.2| PREDICTED: ferredoxin-3, chloroplastic-like isoform 1 [Vitis vinifera]
GTAAGCATGTCAACCATGGCACTCGCCTCTCTGTGCATGTTTGCTACTGCACCCCGTCCCCGATGTTCCAATGCCTTTGTCAATACCCCATCATCTCTAGCACTCCTAAGGAGCGACTCCAACAAATCCTTGGGTTTGAAATCTTCTTCCGGTTTCAGAACACATGCAATGTACAAGATCAAGCTAATTACCCCAGAAGGTGAAGAGCACGAGTTTGAAGCCCCCGATGACGCTTATGTATTGGACTCCGCAGAAAACGCTGGAATTGAGCTGCCATATTCGTGCAGGGCAGGCGCTTGCTCCACCTGCGCAGGCCAATTGGTGTCGGGCTCAGTCGATCAGTCCGACGGGTCATTCCTCGATGACAACCAAATGAAGCAGGGTTATTTGCTCACTTGCATTGCATACCCTACCTCAGATTGTGTCATTCAGACTCACAAGGAGACTGATCTCTAC
>3709 gi|224074506|ref|XP_002304382.1| predicted protein [Populus trichocarpa]
GATCTACACGAGGCGGCAAGGTCAGGCGACCTCATAGCCGCTCAGACAATTTGCAGCTCCAACCCCTTGGCAGTCAACTCCAGAGATAAGCACTCCAGGACCCCACTACATTTAGCAGCGTGGTCTGGGCAAGCACAGGTGGTGAACTATCTCTGCAAGAACAAGGCTGATGTTGGTGCCGCAGCTATGGACGACATGGGCGCTATCCACTTTGCCTCCCAAAAAGGTCATTTAGAAGTTGTACGAACACTTATTTCATCCGGGGTCTCAGTCAAAGCTTCCAATCGCAAGGGCATGACTGCTCTTCACTACGCTGTCCAAGGGCCCCATCTGGAACTAGCCAAGTACTTGGTGAAGAAAGGCGCAAGTCTTAGTGTCAAGACAAAAGCAGGGAAAACTCCACTCGATCTAGCTAGTAGCGAGGAGATCCGCTCACTTTTGGTAGAATGTGGGAAGCAATCCGAGAGAGGAGATTTAAAAGGTGAAGAGAAAGCGACAGAAACTCATCCAAAATCACCAGCGCAGGGAAAAGCAGAGGGCTTTGAAGGTGAAGTTGCCGTGGACAGGCATGAAGGAGAAGAAGAAAGTAAGAAAGATGAATCGATCAAGAGGAAAGGTGATGAAGAAGGTATCAAGGAAACCACGCCAAAGCCAAAGAAGGCGAAGGTCAATCTTAATCATCTTGTAGCCTCAGATGACACAAGAGGAGAG
>3720 gi|255540011|ref|XP_002511070.1| pentatricopeptide repeat-containing protein, putative [Ricinus communis]
AGTGATGTTTTTGTTGTCAATTGCCTCATTAGTGTGTACTCGATTATGGGTAGGGTTGACTATGCGTATCAGGTGTTTGATGAAAGTTCTGATAGGGATGTGGTTTCGTACAATGCTTTGCTTGATGGGTTTGTTAAGGCCGGTGATACCGCGCGTGCCCGTGAAGTGTTTGATGAAATGCCCGTGAGAGATGCGGTGTCGTGGGGGACAATTATTGCCGGGTATGCGAAACTGGACCGGTTCGAGGAGGCCGTTGGATTGTTTGATGAAATGATCTGTTTAGATGTTTCTCCGGTTTCAGCTCTCTCGGCTTGTGCGCAACTTGGGGAGCTAGAAAAAGGGAAGACTATACATGAGTATATTGAGCGGAAGGGGATCCAGGTGGATGCATACTTGTCAACCGGTTTGGTGGATTTGTATGCCAAATGCGGGTGCATTGAAACTGCTAAGCAAACGACTGAAAAGGCTTTGTTCACGTGGAATGCAATGCTAACAGGGCTTGCTATGCACGGTCACGGCCAGCTATTACTTGATTACTTTTCAAGAATGGTGAAGGCCAGAGTTCAATCTGATGGGGTGACCTTCTTGGCTGTTTTGGTTGGTTGCAGCCATGCGGGTCTTATTACTGAAGCCATGCTGCTTTTTGAAGAGATGGAGTCTGTCTATGGGGTTTCTAGAGAGCTCAAGCACTATGGATGCATGGCTGATTTGCTTGGGCGAGCTGGTTTGATTAGAGAAGCGATGGATATGATAGAGGACATGCCAATGGGGGGCGATGTGTTTGTGTGG
>3722 gi|359483434|ref|XP_003632958.1| PREDICTED: uncharacterized protein LOC100854465 [Vitis vinifera]
TCCGGGAATCCTTGGGTACGGTGCGTTGAATTGGATTTCTTCGAAGACAACAAGGACGAGGAGTTGGTGCCGCCTCACGTGATTGTGGGTCAGCGGATTTTTGCCGGGAAAATGGCGTTTTCGGTGTGCAGTGGAAACGGGAGGACATTGAAGGGTAGGGATTTGAGTCAAGTCCGGAATTCAATTCTCAGGATGACTGGTTTCCTGGAA
>3728 gi|224122328|ref|XP_002330596.1| predicted protein [Populus trichocarpa]
GTGCTTCTTGGGTTGCAACAGAGTTTGAATCCGTCGAGGAATAATGGGTTCTTGAATATGCTGAGGTTGATGCAAAAGAAGGCGTTGCAGCTATATGTGGAAGCTGAAAAAGGAGGTGGATTAGCAAGTGAATTGTCGTCTTTATCAATGAGTGCAGAAAACCCGGTTGAGGATTTGGATTCTGGCTCAAAAGTCAGGATTGGTATTGGGGATTTGCAGTTGGGGAAATCTGAAGTGGCTGCTGATGATTCGGATTCGAATTCAGACGGGTTGGGAAGCAGAGGGGAGAGAATTAAGGAGAAATTGGAGGCAGGACTGAGTCCTACTGAGTTGAAAGTGGACGATATATCTTATCAACACGCAGGGCATGAGGGTGTTAGAGGGAGTGACGGTGAGACTCATTTTAATGTGAAAGTAGTGTCAAAGGAATTTGAAGGAAAAAGTCTGGTTAAGAGGCATAGGCTTATCTATGATTTGTTGCAAGATGAGTTGCAGAGTGGATTACACGCCTTGTCTATTGTGGCAAAAACAACTTCTGAAGTT
>3729 gi|225461880|ref|XP_002265513.1| PREDICTED: zinc transporter 2 [Vitis vinifera]
CTCTCCCTCCTCCCCCTCCTCTCTCTCCTCCTCCTCTCCGCCGCCGCACACTCCGACGCGGACTCCGACTCCGACTCACCCCCGCCAAACCTCCGCTCAAAACCACTAGTCCTGGTAAAAATATGGTGCTTAATCCTCGTATTCATCGGCACGTTCGTCGGTGGCATATCGCCGTATTTTATGAGATGGAACGAGGGCTTTTTGGTCCTGGGGACGCAATTCGCCGGGGGCGTGTTCTTGGGGACGGCGATGATGCATTTCCTGAGCGACTCGAACGAGACGTTTGGGGATTTGACGAGTAAACCGTACCCTTTTGCGTTCATGTTGGCTTGCGCTGGGTATTTGATTACTATGCTTGCGGATTGTGTGATTTCCCATGTTTTTTGGAAGAATGGGAATGGTGGTGGTGGGTCCCACGGCGGAGGCGGCGATGTCGAGATTCAAGGAAACTGGAGAGGCGGTAGCAATGGGGTAACTACAGGGTCACAATATCAGGGTCATGACAGTCCACACAGTCACTTTGTGAAAGCTCCACCTACAACATCTGCAACGTCACTTGGGGACAGCATCTTGCTCATAGTCGCACTGTGTTTCCACTCCGTCTTCGAGGGCATCGCGATCGGAGTCGCAGAAACAGAGGCCGACGCTTGGAAAGCTCTGTGGACCATCTGCCTCCACAAGATATTCGCAGCCATTGCTATGGGTATAGCTCTCCTTCGTATGATTCCCAATCGTCCCCTCTTATCCTGTGTCGCCTATGCTTTTGCATTCGCCATTTCAAGTCCAATTGGAGTTGCCATTGGAATCATAATTGACGCCACGACTCAAGGCCCTGTGGCGGATTGGATTTACGCCATTTCCATGAGTCTGGCTTGTGGGGTGTTTGTCTATGTTTCCATAAATCATTTGCTAGCCAAGGGTTACTTGCCGCAGAAGTTGGTTTTGGTTGATACGCCTTTTTACAAGTTTTTTGCCGTGTTGTTGGGGATTGGCGTGATCGCGGTTGTGATGATTTGGGACACT
>3740 gi|356500805|ref|XP_003519221.1| PREDICTED: uncharacterized protein LOC100777719 [Glycine max]
GTGGATTTCATTGAACAGTTCAATGAGAAGCTTCTTGTCAAGCAAGAAAATGAGAATCTGCAGATTCTTGATGTCCGCAATTCTGAGCTAACAGAAGTTAGTAGAACTGAGTTTATGACTCCATCAGCATTTATATTTCTGTATGAGAACCAGTTGTTCCTAACGTTTAGGAACAGAACAGTGGCTGTTTGGAACTTTCGTGGGGAGCTGGTAACTTCTTTTGAGGATCACCTCTTGTGGCATCCCGACTGCAACACAAACAACATATATATAACAAGTGATCAAGATCTTATTATATCTTACTGCAAAGCCGATTCAGATGATTCATTGTCAGAAGGAAACGGGTCTATCAATATCAGCAATATATTAACCGGAAAATGCCTTGCTAAAATACGAGCAAGCAGTAGCTTACCCGTAGACAAATGCTGTTGTAGTGGCTGTTTTAGTGGCAGAAGTTGCAGCTCAAAGAAGCGGATCCGAGCTTCTAGGCTTAGGAGCACAGTTGCGGAAGCCCTTGAAGACATCACAGCTCTCTTCTACGATGAAGAACGTAACGAAATCTATACTGGTGGCCTGGTCCATGTATGGTCTAAC
>3743 gi|225451061|ref|XP_002262723.1| PREDICTED: uncharacterized protein LOC100255595 [Vitis vinifera]
GACGTCTACGATCGCGTTTCCAGCTTTCTTGAGACTTTATGGAGGGATATAGACCTGAACAGGTTTCACCTTGACCCATCTGATGATCTAAACCTTATTATCGTATCCCATGGTCTAGCTTCGCGTGTTTTCCTCATGAAATGGTTCAAGTGGACAGTGGAGCAATTCGAGTACCTAAACAATCTTGGTAACTGTGAGTTTCGAGTGGTGCAACTAGGACAAAGTGGAGACTATAGCCTGGCAATCCACCATACTGAAGAGGAGATGCAAGAATGGGGACTTTCCCCCAATATGATAGCAGATCAAAATAAGGGTAATTGGTATGAAAATTGTCAATGGTACCTTGATGAATTCTTTGACAAACTAGAAGACATAGAGGACAGCATTGAACAGGACCGAGATGAA
>3762 gi|359479661|ref|XP_003632323.1| PREDICTED: uncharacterized protein LOC100852813 [Vitis vinifera]
AAAAGGCCAATGCCATGGACATGGAGCGATGGCGAGGATGACTCATCATCTGATGATTCTTCAACCTTGGATACAGACAAAGAAGCCAATGATGGGTCTAACAAGAAAAACAACACCAAGATTAGTGGTACCCCTAGTCAACCCTCCAAAGGGAAAGCATCTCGAGTTGATTCCGGAAAACGAAAAAGCAAGGGTGTAGACTTTGAAGCTTTGAGTCGACATGGCTATAAAGGCGGACCATCTATCTTGGGTGTGCCTCCTCCAAAAGAGGCCAACCAAAATCAAGATTGGTCTTGGTCTACTGGGAAGGAAAGTCGTGCAGCAAATGAGTCGGAAGAAACTTATGAAGAACGACGAAGAACCAGAGATGCAATTATTGAAGGAGAGAACCTAACCCATGTGCAAACTCAGAAAGACAAAAAGAACACTTCATTTTCACAGAAGGAAAAGAGGAAGAGAGATATGGGCCAGGCTAGTCGCGGAAAGAGTTACGTTGAAGAAGAGAAG
>3788 gi|255566360|ref|XP_002524166.1| hydroxyacyl-ACP Dehydrase [Ricinus communis]
GCCGCCGCCTCTCTCTCTGCTCCTCCTCCACCTCCGTCGGCCTTGGCTTTCCAAATCTCTTCTCCCACCTCTAGATCTCTCCTTTTATCCACCCACTCCAAGACCAAATGCAGCCCCTTTGTCACGAAATTCTCTGCGTATGAGGAAGATACTACAGCCCCAGAGGTCCCGATTGAATTGAAGTATCCGGCATTTCCCACTGTGATGGATGTCAATCAGATTCGCGAGATTTTGCCCCATCGATTTCCCCTTCTTTTGGTGGATAGAGTGGTTGAATACAATCCAGGAGTTTCAGCTGTTGCTATTAAAAATGTGACGATAAATGATAACTTCTTTCCTGGGCATTTCCCCGACAGGCCTATTATGCCTGGTGTCCTCATGGTTGAGGCAATGGCGCAGGTTGGTGGCATAGTCATGCTGCAGCCGGAAGTGGGAGGTTCCCGTGAAAACTTCTTCTTCGCAGGAATTGACAATGTCAGATTCCGGAAGCCAGTTGTTGCAGGAGATACCTTGGTGATGAGAATGACACTGGTAAAGCTGCAGAAACGCTTTGGAATAGCAAAGATGGAAGGGAAGGCATATGTTGGAGGCGAGGTGGTATGTGAGGGCGATTTCTTGATGGCTATGGGTAGT
>3789 gi|255566360|ref|XP_002524166.1| hydroxyacyl-ACP Dehydrase [Ricinus communis]
ATGGCATCAACAACTCTCTCCAACACTCTCTACTCCCACCCATCACTCGGCCACCGAACCCACGCCGCCGCCTCTCTCTCTGCTCCTCCTCCACCTCCGTCGGCCTTGGCTTTCCAAATCTCTTCTCCCACCTCTAGATCTCTCCTTTTATCCACCCACTCCAAGACCAAATGCAGCCCCTTTGTCACGAAATTCTCTGCGTATGAGGAAGATACTACAGCCCCAGAGGTCCCGATTGAATTGAAGTATCCGGCATTTCCCACTGTGATGGATGTCAATCAGATTCGCGAGATTTTGCCCCATCGATTTCCCCTTCTTTTGGTGGATAGAGTGGTTGAATACAATCCAGGAGTTTCAGCTGTTGCTATTAAAAATGTGACGATAAATGATAACTTCTTTCCTGGGCATTTCCCCGACAGGCCTATTATGCCTGGTGTCCTCATGGTTGAGGCAATGGCGCAGGTTGGTGGCATAGTCATGCTGCAGCCGGAAGTGGGAGGTTCCCGTGAAAACTTCTTCTTCGCAGGAATTGACAATGTCAGATTCCGGAAGCCAGTTGTTGCAGGAGATACCTTGGTGATGAGAATGACACTGGTAAAGCTGCAGAAACGCTTTGGAATAGCAAAGATGGAAGGGAAGGCATATGTTGGAGGCGAGGTGGTATGTGAGGGCGATTTCTTGATGGCTATGGGTAGT
>3820 gi|359491644|ref|XP_002280903.2| PREDICTED: APO protein 3, mitochondrial-like [Vitis vinifera]
GGAAAAGATGGTAATGTGCAGGTTTTAAGCGTTGTGACATTAGAATCCTGGTTTGAGATGATATCAGGTGTGAGGAAGATCATGGAGAAGTATGGTGTTCAGACTTGTGGATACTGTCCCGAGGTCCAGGTGGGGCCTAAGGGACATAAAGTGAGAATGTGTAAGGCATCAAAACACCAGTCTCGCAACGGCTTGCATGCATGGCAAGAAGCAACTATAGATGATTTTGTGGGGCCCAATTACGTCTGGCACGTGCGTGATCTAAATGGGCCTGCATTGGATAACAACCTGAAAAGGTATTATGGCAAGGCTCCTGCTGTGGTAGAACTGTGTGTGCAAGCTGGGGCTCCAGTTCCGGATCAGTATAGGAGTATGATGAGA
>3847 gi|225464087|ref|XP_002270896.1| PREDICTED: uncharacterized isochorismatase family protein pncA [Vitis vinifera]
ATGGTGTCGCAGACAGTTGATCTTCTGAAGAATGAAATCCCATTTGAGGAAGAATCAGTAGTCTTTTCCGAAGACGTTAAGACTGGCTTAGTTCTCGTCGACATCATCAATGGCTTCTGCACCGTTGGAGCTGGAAATCTGGCACCCAGAGAGCCCAACAGACAGATATCAGAGATGATCAATGAATCAGCAAGGCTGGCCACAATTTTCTGTGACAAGGAATGGCCTATCATGGCATTTCTCGACTCCCACCGTCCAGATAAACTGGAACACCCCTATCCCCCTCACTGTATCACTGGCACAGATGAATCCAATTTGGTTCCTGCTCTGCAGTGGTTGGAGAGAGAACCAAATGTAACAATCAGGCGGAAAGATTGCTACGATGGATATCTAGGTTCTATGGAGGAGGATGGGTCCAATATGTTTGTAGATTGGGTGAAAACTAACCAGATAAAAACATTATTGGTGGTAGGAATATGCACAGATATCTGCGTCCTGGACTTTGTTTGCTCAACATTATCGGCTAGAAACCGAGGTTTTCTCAGCCCTTTGGAGGATGTGGTCGTGTATTCTCGCGGCTGCGCCACGTTTGATTTCCCGGTTTCTGTTGCTAGAAACACCAAAGATGGCATAGCTCACCCTCAGGAGCTGATGCACCATGTAGGTCTATACATGGCTAAAGGAAGAGGAGCAAAAATAGCTAGAGAAGTGTCGTTCGGTGCA
>3861 gi|255553339|ref|XP_002517711.1| GTP binding protein, putative [Ricinus communis]
AACGTCGGAAAGTCATCCTTATTAAACGCTCTGACCAGACAATGGGGTGTTGTACGGACATCGGATAAGCCTGGGCTTACTCAGACTATTAATTTTTTCAAGCTTGGACCAAAGCTCAACTTGGTTGATTTGCCTGGATATGGCTTTGCTTACGCAAAAGAAGAAGTTAAGGAAGCTTGGGAGGAGCTTGTGAAGGAGTATGTTTCAACACGTGTTGGTCTAAAGCGAGTATGCCTTCTTATTGATACAAAATGGGGTATGAAGCCAAGGGACCATGAGCTGATTGACTTGATGGAAAGGTCTCAAACTAAATACCAGATTGTACTAACCAAGACCGATTTGGTTTTCCCAATTGATGTGGCACGCCGT
>3898 gi|224121504|ref|XP_002318601.1| predicted protein [Populus trichocarpa]
TATCATCTTGTTGCAAGAGTCCTATATTTGACAGGTAGATTTGGGAAAGGTAAGCAAATAGTCGAGAAGATGATAGAGGAGGGGTTGGAGCCTGAACGAAAGTTTTATTATGACCTAATTGGCATTCTGTGTGGAGTTGAAAGAGTGAATTATGCTCTTGAGCTGTTTGAGAAAATGAAGAAAAGCTTTTTAGGTGGCTATGGGCCTGTTTATGATTTGCTTATACCAAAGCTTTGTAGAGGAGGAGAGTTTGAGAAGGGCAGAGAGCTATGGGAGGAGGCAACGACAATGGGTATCACTCTTCAGTGTTCAAGAAATGTGTTGGACCCATCAATCACTGAGGTGTTTAAGCCAGTGAGGAAGGTGAAGGAAGAAGTTAACCTCGTTGACTACACACATAGAAGTAAACCC
>3943 gi|255558896|ref|XP_002520471.1| conserved hypothetical protein [Ricinus communis]
ATGACAAAAGAAAGGAACATAGGGGTGGCCATAGATTTCTCTAGTGGGAGCAAGATGGCTCTGGAATGGGCTATCGATAATCTGGTGGCCAAAGAAGACACCCTGTTTCTGATCCATGTGAAACCCTCCGAGGGGAACGAATCGCGCAGTTCTCTTTGGTCCAGCACCGGTTCGCCTCTGGTTCCATTGGCCGAGCTTCGCGACCCGGATTTGGTGAAGAAATATGGTCTCAAGTTTGATCCTGAGGTTCTCGGAATGGTTGACACCATTTCCAGGCAAAAAGAGGTGAAGGTTGTGGGAAAGGTTTACTGGGGAGATGCCAGAGACAGACTGTGTGAGGCTGTTGGAGAACTGAAGTTGGATTGTTTGGTCATGGGAAGCAGAGGACTTGGCTCTATCCAGAGGATTGTTCTGGGGAGCGTGACGAATTACGTCATGACGAATGCAAATTGCTGTGTTACCATAGTCAAGGATACCAACAACCACGGCTTC
>3962 gi|225441343|ref|XP_002274595.1| PREDICTED: probable F-box protein At5g04010-like [Vitis vinifera]
CCTCCATGGGAAGTCCTTGTTCTTGTTGCCACCCACCTCGACCCCAAAACCCTGGCACTTTCCTCTTGCGTGTCCAAATCATGGTCTGTTTCTATGTCCTCTGACCATTTATGGGAACCCATTGTCTCCACCCACTTCCCCTCTCTCTCCTCCCTCCACCGCTCCCCCTCCCCCTCCGCCGCCGTGCCTTTCCGCCGCCTCTACACCCTCGGTCGCGCCTCCGCCGACCGCCGCCTTCGGAAGCCCCCCAAACCCACCCTCTTTCTCGGCAACCTTGTCTTCTCTGTTAGTGTTCACGACGGGAGTTCTCGCGTTTTTACCGCGGTGAAACCCGGGTCGGAACTGGGTTCCGATCCGAAATACAGGGTTTTCCGGTTCGATATCGACGTGTGTGGTGGGGATTCGGTCGTGGTTGATGGGTTGAGAGTCACGTGGAATGTGGTGTTGGAAGGGTACAAAGGGGTTTTTACCATGATGGATAACAGTAAAGGGAAAGGGGGGTTTGTCGTGGGGAGTGATTTGTGGTTTACGGAGGAGCTTCCGCCGCCGGGTGGTTGTTGTTCCGGCGGTGATGGGACGGGAAGCGGGTTGGTGGCGGACTTGAGGTTGGGGTTACGGGGAGTGGAGGGCGGTGGCGGTGGGAAAGTGGTGGTGGAGAAGGTGCGTGTAGGGATGATGAACGTAATGTGTTGGAGGTATTTGAGTGTTGATGACGCTCTTAGGTACTTGCAGCATTTTCTTATGCCCTCT
>3963 gi|225451461|ref|XP_002270270.1| PREDICTED: 50S ribosomal protein L27, chloroplastic [Vitis vinifera]
AGTACGAGTCTACTCGCTGCTTTTAAAGGACTCGCGCTTTCTTCGACCTCGTCTTCCTCTTTCCTGAGAGGAGAATTCGGATCGATCAATTTGGGGGCTAAGCTCTCTCCGAAGACGAAAAATACACTGACTATCACGTGCGCGCACAAGAAAGGAGCAGGGAGTACTAAGAACGGCCGAGATTCGAAAGGGCAGAGGCTCGGCGTTAAGATTTACGGCGATCAGGTTGCCAAGCCTGGCTCAATCATTATTCGGCAGCGGGGAACAAAGTTCCACCCAGGCAACAATGTTGGGCTTGGCAAGGATTACACCATCTGGTCCTTGATTGATGGACTCGTCAAATTTGAGAAGTTTGGTCCAGACAAGAAAAAGGTGAGTGTGTATCCATATGAACCGAAGCCTGAAAACCCTAACAGTTACAGAGTAAGGAAGCGAGAGGCTTTCAGAAAACAGCGCGAGCGCCGAAAAGCAAGAAGGGAAGGCAAAGTTCTCCAATCTCAGATTATACTAGCTTCGGTTGATGTAGCTGCGGAAAACAATCCGATT
>3969 gi|18406841|ref|NP_566048.1| nucleotidyltransferase-like protein [Arabidopsis thaliana]
CCGTCTCCGCCGTCAGCCAACGGCGGAGAGTTCCTCCTCCAGTTGCTACGTAACCCCACACCTCAACCGCCACCGCCGCCGCAACCACCAGCGGCCCAAATTCTCTCCCATGACCCGGCCGTCGCCGCCGTGGGACCCACCCTCCCTTACCCGCCCTTCCCATCCAACGGTCACGATATTCGGCCTCCCTTCGCCCCTCACAACTTCTTCCCACAGGGTTTTCTCCAAAACCCTAACCCTAACCCAAACCCTAATCACAGTTGGTCTGAGTTCAATCGCAACCACCAGCAGAATTTCCAATTCAACCCCCAGTCCTTAGCCGACGACATCAGACAAAAGCTAGGGTTTTTGGGTCCCACTCCAAGACCTGACTTAACCCATCAACACGAACAAAACCTCATGTTTGGCTCCTTGCCTTGCAAAATCCAAAGCCAAGAGACTACAAAAGCTAGAGAAACAGTTGAAGGGAACAGGCCATCGAATTTCGATTACAACAGGAATTCTCCTAGTTTTAATCAAAACCCCGGGGAAAACTCGCGTAATTTTCAGAATCGAGAGCGAGAGCGAAGGGACAGTGGCAGTGGGGGGTGGGGGAGGCATCAGCAGATTGGGCCCTCACAAGGAGTGAGGCGTCCCCCACCCGGGTTTCCCAGCAAACCAAGTAGTTATGGGAATTGGGATTCGGGAAATAGGAGTTTTGAGAATAATGTGGATAAGAAGGGAAAGAGCGGGTTTGGTGAAGTGAGCCATAGGGGGCCCAGGGGTGCTATTTCAAACCACGAGGATGAGAGGGAAAAAAGATTATTGCCCGAACATGGAAGAAATCGCGGTGATACTAGGGTACTGGTCGGACATGGGAAGAACCGCGGTGATACTAGGGTGTTCGAACGGAGATTAAGCAGTCAGCTTGATAGTCCTGGCCCACCAGGGGGGAGTAGTCTTCACTCAGTTTCGGCATCTGACTTTGAAGAGTCTCTGGCCGTGTTGCATTGTGAGGTTGGAGAAAATGGAGTAAAACCTGGGTATAGGTTGCGAGATGACACGAGGAGGGGTGGTGGTGGTCCGGTTGGAAGTGTATTAGACGGTCATTTGGATGAAGAGTTTGGTTCTTTAGTATTAGAGGATGGGTCTGATGAGAAGAATAACCGGAAGGGGCATCGCAGTTTTCGTGAGAAGGATCATAGATCAGATACCAGAGGGAAAAGGCTGCTTAACCAGAAGGGGAGGAACTTCAAAAGCCGCACTGCATGTCGTAATGATATAAACAGGCTAAATGCTCCTTTCCTTGCCATTTATGAGTCCTTAATACCGCCAGAGGAAGAAAAGGGGAAGCAAAAACAGCTGATGAAATTATTGGAGAAGCTTGTTAGCAAAGAATGGCCTGAAGCTCGTTTGTATCTTTATGGATCATGTGCTAACTCCTTTGGGGTTTCAAAAAGTGACGTTGATGTTTGCATGGCTTTCGAGGATCCAGATGTTAACAAGCCTGAGGTTTTGTTGAAGCTGGCAGAAATACTGGAGTCAGATAATCTTCAGAATGTGCAGGCTCTGACACGTGCTCGGGTTCCGATAGTGAAGCTTATGGACCCAGCCACTGGAATATCTTGTGATATATGCATTAATAATGTTTTGGCTGTTGTAAATACAAAGCTTCTGCGGGACTATGCTGAAATAGACGTGAGACTGCGGCAGTTGGTTTTCATTGTGAAACACTGGGCAAAATCAAGAGGAGTTAATGAAACTTACCAAGGAACACTGTCTAGCTATGCGTACGTCTTGATGTGCATTCATTTCTTACAACAGCGTCAACCTGCTATACTGCCATGCTTACAGGGAATGGAGAGAACGTATGCTGATACGGTTGACAATATTGAATGTGCTTATTTTGATCAAGTTGATCAACTCTCTGGTTTTGGATCGCGTAATCGGGAAAGTATTGCTCAATTGGTGTGGGCATTTTTCAATTACTGGGCTTATTGTCACGACTACACAAACGATGTTATATCTATTCGAACAGGAAGCATAATCAGCAAGAGAGCTAAAGACTGGACTAGGAGGGTTGGAAACGACCGTCATTTGATATGCATAGAGGATCCCTTTGAGACTTCTCACGATCTGGGTCGAGTGGTGGACAGGAATAGCATTGGAGTCCTTAGGGAGGAATTTGAAAGAGCTGCAGAAATCATGCAGAATGATCCCAATCCTTGTGTAACACTCTTTGAGCCGTATGTA
>3975 gi|225461697|ref|XP_002285480.1| PREDICTED: alpha-1,3/1,6-mannosyltransferase ALG2-like isoform 1 [Vitis vinifera]
ATGGAGAAGAAGAGTGGCAGATCAAAATTGAACATCGCCATCATTCACCCAGACCTCGGAATCGGAGGAGCTGAAAGATTAATTGTTGATGCTGCTGTGGAACTTTCATCCCACGGGCATAAAGTCCATATCTTTACTTCACACCATGACAGAACCCGATGTTTTGAGGAGACTCTGGCTGGAACCTTTCCAGTTACAGTGTACGGTGCCTTCCTTCCCCGTCATATTTTCTATCGACTGCATGCAGTATGTGCATATCTGAGGTGCATTTTTGTTGCTCTTTGCTTGTTGTTGATGTGGCCATCATTCGATGTTATACTTGCCGATCAAGTCTCTATTGTCAAACTGAAGAAATCTAAATCTACAAAGGTTGTATTCTATTGCCATTTTCCAGATATGTTGCTGGCTCAACACACAACAGTTCTTAGGAGGATGTATCGGAAACCCATAGACTTTTTAGAAGAAATGACAACTGGTATGGCTGATTTGATTCTGGTTAACAGCAAATTTACTGCATCTACTTTTGCAAAGACGTTTAAGAATCTTGATGCAAGAGGAATTAAGCCAGACGTGCTTTACCCAGCA
>3983 gi|357440245|ref|XP_003590400.1| 60S ribosomal protein L24 [Medicago truncatula]
TCAGACTCTCAGGTCTTCCTCTTTGTCAATTCAAAATGCAAGAGGTACTTCCACAACCGTCTGAAACCCTCGAAGCTTACCTGGACAGCCATGTACAGGAAGCAACATAAGAAGGACATTGCTCAAGAAGCTGTGAAGAAGAGGCGTCGCACTACCAAGAAACCTTACTCAAGGTCTATTGTAGGTGCTACTTTAGAGGTTATACAGAAGAAAAGAACTGAAAAGCCCGAGGTTCGCGATGCTGCCAGGGAGGCAGCTCTCCGCGAAATTAAGGAGAGGATCAAGAAAACCAAGGATGAAAAGAAGGCCAAGAAAGCTGAGGTGACGGCCAAGACCCAGAAGGCCCAAGGCAAAGGTAACATGTCTAAGGGTGCTGCACCAAAGGGCCCCAAGCTTGGAGGTGGTGGCGGAAAGCGT
>3989 gi|225434576|ref|XP_002279036.1| PREDICTED: uncharacterized protein LOC100241532 [Vitis vinifera]
AAGCACTTTCTCTTATCCATTCTGGACGACCCGATAGTGAGTCGGGTTTTCGGCGACGCGGGTTTCCGGAGCACCGAAATCAAGCTGGCCATCCTCCAACCTCCTCCGATGATATCCAAATTCCCCCTGTCTCGTTGCCCGCCTCTGTTCCTCTGCAGCTTACCCGGTTCGGACGGGGACCGGGCTAATTTCAGCTTCCCTTTCGCGGCGTTCGAGGATGGGGACGAGAACCGGAGGAGAATCGGAGAGGTTCTGACGAAGAAGGGGAAAAACAAGAACCCGTTACTGATCGGGGTTTGTGCTAACGGCGCGCTTAGTAGTTTCAAAGAGTGGATAGGGAAGGGGAAAACCGGTCTATTACCGGCCGAGATTGATGGCTTGGTTTTGGTTTGTATGGAGAAGGAGGTGACTAGTGGGACTAAGGAAATGGTGGACTTGAAGTTGAAAGAGGTGGGTGATTTGGTAGAGAATGGTACTGGGCCTGGTGTTTTGGTAAATATAGGGGAATTGAGGGGGTTGATTGGGGATGGAGGTCTGGTTGATAATGGCAAGTATGTGGTGTCGAAATTGAGTGGGTTGTTGGAGGTTCATGGGGCGAAGTTGTGGTTGATTGGGGCTGTAGAGAGTTATGAGACATATATGAACATCTTGGGTCAGTTTCCTGACATGGAGAAAGATTGGAATCTGCAGGTGTTACCCATCACCAGTTCAAAGCCTTCCAGTGGAGGATTGTGTTCAAAACCCAGCTTGATGGGGTCATTTGTTCCATTTGGTGGCTTCTTTCCTAGTCCATCTGAGATCCAAAATCTGTTAAGTAGCACAAATCAGTCCACCCGGTGTTATCTCTGCAACGAGAAGTATGAGCAAGAAGCTTCTGTTATATTGAAGGGAGGACCTACTGCTTCAGTTGCTGATCAGTTCTCAGCAACTGTCTCTCCTTGGTTACAGTCTGATACGGCTGAATGTGAGGCAAGCAAGAGAGTGGATATTGTAAAGGCCAAAGATGATGGGGGTGTGTTGAATGCAAAAGTCATGGGTCTACAGAGGAAATGGAACGATATCTGCCAACGTCTCCATCCCATTAGGCAGCCATTCAGTTCAGATATTTCACAAAACAGGTCCCAAACTCCACGTTTGGAGGAATTTCAGTTTGCTGCAGAGAGGAACAGAAGTAGCAGTAAAGATTCGTCCTTGAATGGAAGTGGATCCTCCAACCTGATTTCTTCCACACCAAAGGACCTCAGAAAGGTTTCTCCCGCGAAACAGTCCGTACGATCTCCAGTGGCTTCCGAAGATGAAAATACCAGTTTCCAATTAATTGCTAATGTCACCACTGATTTGGGGTTGGGAACACTTTATTCAGTTTCTGGTCGAGAAGCTGGAAATCTCCAATTCGAGGACCGCAAGAGTCGTCTTCACTGCCCCACAGGTTCTGTTCCTGCTAAGTCTACTGGGGTGAGTGAGATTGCTTCATATAAGATTGCCCCTCCTTCATTGGGAGGAGAGGTGCATTCGAAAGATTTCAAGGCCCTTTGGAGAACATTGACTGAAAAGGTTGGGCGGCAAGGTGAAGCTATTTGTACTGTTAGTCAAACTGTATCACGTTGCAGAACTGGAAATGGAAGGCTTCGTGGCTCAAATCACAGAGGTGACATTTGGCTTAGCTTCGTTGGAGAGGACAAGGTGGGAAAGAAGAGAACTGCTGCAGCTCTTGCTGAGATAATCTTTGGCAGTGGGGAAAGTTTGATCTCTGTGGATCTAAGCTCTGAAGATGGGATGAGTTATTCAAACTCCATCTTTGACCCCCGGGATTTAAAAAGATGTGATGTAAGGTTTAGG
>3994 gi|224068340|ref|XP_002302713.1| predicted protein [Populus trichocarpa]
ATGAGTCGCCCGATGGAGGAGGATGCCCCTACCAAGAACGAGGAAGAAGAATTCAGCACTGGGCCTCTTTCTGTTCTGATGATGAGTGTTAAAAATAACACACAGGTGCTTATCAACTGCAGGAACAACAGAAAGCTTCTGGGCCGCGTGAGAGCATTTGATCGGCACTGCAATATGGTGTTGGAAAATGTAAGAGAGATGTGGACAGAGGTACCAAAGACTGGGAAAGGCAAGAAGAAAGCCCAACCAGTTAACAAAGATCGGTTCATCAGCAAGATGTTTCTCCGGGGAGATTCAGTGATTATTGTTCTTAGGAACCCTAAA
>4006 gi|359487720|ref|XP_002281063.2| PREDICTED: DNA excision repair protein ERCC-1-like [Vitis vinifera]
GAAGAGGATCGTCGCCAATATCAATCGGAGAAGAAGAGTTCGAGTTCGTTCGTAATAGAGATACCATCGTACCAACAAGTCATCAACCCCACGCAATCCCAACCCACTCCCTCTCTCTTCACCCCTTCCCCTTCCTTCTCCCAAGCCTTCAATTTCATCAAAAACTCCGAATTCTACTCCCCTCCTCCCGCTCCGTCGACGTCCACCGCCGCTCCCCAACCCTCTCGCACTTCCGCCGCCACCGCCGCCTTCTCTTCTTCTAGGCCATTGGGGAACGAACAGGGGGTCCCATCTTCATCTTCGTCTGCTGTTGCTTCATCGTTAACGACTTCGCAAATTGCTAATAACCGTAATGCCATTCTTGTTAGTCATAGACAGAAGGGAAATCCTCTGCTAAAACATATTAGGAATGTCAGGTGGGCTTTTGCTGATGTTGTTTGTGACTACACGTTGGGGCTGAGTACATGTGCTCTTTATCTGAGTCTTAGGTATCATCTACTTCATCCAGATTACCTCTATTATCGAATAAGGGAATTGCCGAAGAACTTCAAGCTTCGCCTTGTTTTGTGCCATGTTGATGTCGAGGATGTGGTGAAGCCTTTGCTTGAAATTACGAAAACAGCTCTACTTCATGATTGTACCCTTTTATGTGGCTGGAGCTTGGAGGAGTGTGGTCGTTACTTGGAAACTATAAAAGTATATGAGAACAAGCCGGCAGACATTATCCAAGGGCAAATGGATACTGACTACTTATCACGGTTAAATCATGCACTGACAACTGTTCGGCATGTTAACAAGACTGATGTGGTCACCCTCGGTTCCACGTTTGGGACTCTTTCTCATATTATGGATGCATCCATGGAAGATCTAGCTCGTTGCCCTGGCATTGGAGAGCGCAAGGTAAAGCGCTTATACGATACATTTCATGAACCCTTCAAGCGTGTAGTTCCCAAGCATCTTTCCATCCCGGAAACCTCTACGCATAACAATTTTGAACCTTGCCCAGCCAGTGAAGGAAATGAAGGTGAGAAAGAGGAAGACGCAAAGAAGCGTACAAAGAAAGAACCCGAAGCATCCATTAAATCAGCCCTATCAGCTGCCTTTGCCAAGTATTCAGATAAAATCGGTAAAAAGAACAATAATTCAGTACAGGATAAGATTGAAGAATCCAGTAGCGCTGTGGAAGAAAAA
>4018 gi|255568810|ref|XP_002525376.1| amsh, putative [Ricinus communis]
CAGATAGACGTTCATACAGTTACACAATCTTCCCCTTCTCCCACAATCTCTTGTGTATATAATGCACCTCATATTGCAGAAGTCTCACGTATCACTAGTGCTGATTCAGTACATGGACATTCAAGTTCTTCATCAGATGGGTCGACCACTTCTAGAGTCCTTAAAGATGTACATATATCAGCACGGTTGATGGATGATTTTCTTGCACTTGCCAGAGACAACACAGACAAAGATTTGGAGACTTCTGGGGTTCTTGGTGCTTTCCTTAGAGGGGGAATTTTCCATGTCACGACTCTGATAATCCCGAAGCAAGAATCAACTTCCAGTTCTTGTCAGGCTCTCTATGAGGAGGAGATATTTTCTATACAACACGAGCAGTCCCTCTTTCCTGTTGGTTGGATCCATACACATCCTTGTCAAAGTTGTTTCATGTCGTCTGTCGATTTGCACACCCAGTTCTCATATCAGGTAATGGTACCTGAGGCCATTGCCATTGTCATGGCTCCCACTGATACAACAAGGAGCTATGGAATATTCAGGCTATCAGACCCAGGTGGGATGAACATACTGAAGGAGTGCCAAGAAACTGGATACCACCCTCATAGAGAACCTGCGGATGGGAGTCCCATACCCATATACGAGCACTGCTCCAATGTCTATGTTAATCCTAATATCAGGTTAGAAATTTGCGATTTGCGT
>4041 gi|359491588|ref|XP_002281032.2| PREDICTED: LOW QUALITY PROTEIN: pentatricopeptide repeat-containing protein At5g61800 [Vitis vinifera]
TCCTCGAACCTCCTCCGCACAACAAAACACAGCAAGACCATCAAACAACTCCACCAAGTCCACGCCCAAACCATCACCCGCGGCCTCCTCTCTCTCCACCCTACTTCCTCTCTCCTCCTCACCACCATCCTCCATTCCCTCACCTCCCTCCTCCTCTCCCCCCACTCCCTCTCCGATATTCACTACCCCCTCTCCATCTTCAACCAGATCAAAAACCCATCGACTTTCTGCTACAACACCGTCATTCGGGCCCACACCTTCCTCTCCTCCCCCCTTGACGCCCTCCTCTTCTTCTCCCGGATGCGCCGACTCGGTATCCGTCCCGACGCCCACACCTTTCCCTTTGCCCTCAAAGCCTGCGGGCTCCACCGATCGCTTTCGCTG
>4045 gi|255568544|ref|XP_002525246.1| expressed protein, putative [Ricinus communis]
ATGGCGTTGAAGTTTCTAAACAAGAAGGGATGGCACACGGGGAGCCTTCGGAACATAGAGAACGTTTGGAAAGCCGAGCAGAAACACGACGCCGAACAGAAGAAGTTGGAAGAACTCCGCAAGCAGATTGTCGAGGAGAGAGAGCGCTCCGAGTTTCGCCTCCTCCAAGAGCAAGCCGGCCTCGTTCCTCGGCAAGAGAGATTGGATTTCCTGTATGATTCAGGTCTATCCGTTGGAAAGGGCGGTAATTCTGATGGATTTAAGGCACTTGAGTCCTTACCAAAGACTGAACCTCAAACAGCTTCCTCCTCTTCTTATGTTAAGCAGCAGCCGTCTGTCCCAGGTGCTTTATTTGAGGAGAAGCCTCAATCTGCCAATGATGCGTGGAGGAAACTTCATTCAGATCCTTTGCTTTTGATTCGACAGAGAGAGCAAGAAGCCCTAGCTCGTGTGAAGAACAACCCCGTCCAGATGGCAATGATTCGCAACTCTGTTGAAGCTCAGAATAAGGAAAAGACGCCTAAAAGTGACAAAATCAGAGAGAAGCATCATAACAAGAAGCCAAAGCATGGGAGACATTCTTCGCCTGAAAGGAACACGGATTCAGAAAATGTTGCTGGTGAAGGTGAGAAAAGAAGAAACCACAAGAGCTCAAAACGTGATGAGCATTCTGACAAGTTACCACCACGTTCAGAGAGAGAATCGAGGGAAAGGACTACTAATAGAGGCAAGGATGTGATGTACAAAGAGCAGCCATATCGTGCCCCATCTGATTCAACCAAGGAAAATGGGGAGACTCGGGGTGGAATCAAGAGGAAGCATGACAAGTCACAACGTGAAAAATATTATTGGGAAGGCCGAATGGAGGATTCTGAATCTGGTAGAAAGGGGAGGGAAGACCGACATGAATCATATCACAAGCGCCGGAATAATCCTTCTAAACTTTCCGAAGAAGAGAGAGCTACTAGGCTGCAGGAGATGCAAATGGATGCCGAGTTGCATGAACAGCAAAGATGGAAACGTCTAAAGAAGGCAGATGAGATTGATGCTCAAGAAGCCGTGTGTGGACACACAGTTGGTAGCAGGAATTTCTTGGATGCTGCTCAAAAAAGTGTATACGGTGCTGAGAAGGGGGGAAGTTCC
>4064 gi|225452759|ref|XP_002277734.1| PREDICTED: uncharacterized protein At5g39865-like isoform 1 [Vitis vinifera]
ATGGGTTGCGCGACGTCGAAGCAACCCGTGTGCCGGAATTGCAAGGCAGCGTGCTCGCCGCCTAGGCCGCGGAGAAGCTACTCAATGCACGGCAGCGGCCCGCCGCCGGACGTGAACCATGTGGTCGCCCTCACCTCCTCGACATTGGGTTCTTTAAGGATTGACGAAAGCAGAGACGCCGTTTTTGATGAGAAGAGGAAAGGGGGGACTTATGAGGAGGAATTCTCAATGGGTCTGATTGAGGCAAAGACGTGGTCCAATATGATTAACGAGAAAATACCCAAGATTGTGCCGAAAACGCCCATCCGGACGCCTCCGGGGGAGCCGGAGACTATCAATGCTTGGGAACTAATGGAAGGATTGGAAGACACGAGCCCTTTTCGGTCTCCCAATCACTTCCGTAGCTTTTCGTTTCACGTCGCTCCGAATTCTGATAAAGTTGATTCTGTTAAAAGCGGATGTCAGAAGCCTATGTGGCTCGAGTTGGCAGATGATGAATCCACTTCCAGCTCGAATTCCAATGCCAATTCCAACTCTAATTCGGCCGCGACATCTGTCATTTCCGAGTTTGATCAGGATAAAGTTGATTCTGCGAAAAGCGAAAGCCAGAAGCCAATGTGGCTAGAGATGGTTGATAAGGAAACGAGTTTGTTTTCGAATTCGGATTCAAATGCAACATCTGTCATCTCCGAGTTTGATCCTGATGTCATATCTGCGTTCAGGAAAGCGCTCGAAGATCTCCCGCCGGCGAACCCATTTCACCTAAAGCCGTTGGAGGGCAAAAAACAGGAGGCCATGCCATTGGATGCAACGGATGTGATGAAAGTTGATGCGGATTTCACAGCAAGAAACAAGATATTATTGTACTTTACGAGCTTAAGAGGAGTAAGGAAGACATATGAGGATTGTTGCAATGTGAGAGTCATTCTGAAGGGACTCGGGGTTCGAGTTGATGAGAGAGACATGTCGATGCATTCGGGGTTCAAGGAGGAGTTGAAAGAGCTATTGGGAGATGGGTTTAACGGCTTTTTGCCGAAGGTGTTTGTGGGGGAAAAGTATATTGGTGGGGCAGAGGAAATACGGCGGTTCCACGAAGAGGGACAACTTGAGAAGGTGTTAGAGGGTTGTGAAATGGTGGATGATGGCGGCGGCAGCGGTGGGGGTGGTGGAGTTTGTGAAGGGTGTGGGGATGTAAGGTTTGTGCCATGTGAGACTTGTTCAGGGAGTTGTAAGATTTACTGTGAGGGTGATTTTGATGAGGAATGTGATGAGAGTGAGTTTGGGTTTCAAAGATGCCCTGATTGCAATGAGAATGGTATTGTCAGATGCCCTATTTGTTGT
>4065 gi|359486620|ref|XP_002278317.2| PREDICTED: scarecrow-like protein 14-like [Vitis vinifera]
ATGGATGAACAACTGAGTGGTTATTATTGTGGTTCGATCAACGGAACCAAATACGACGAAGCAGCTGTTCCATTCCTCTCAGATCATAATTTTGTCACTAGATTCAATGGTAGTGGTGGTACTTTTTTGAACCACGATTTCTTGAATATCCCTCCATTTCCACCCGATCCACACCCGGATCTTGTAGGCACACCATCTGCCATGAGTACGGAGGGCAATTCTCATGACAACTGTGATTTTAGTGATGGGGTGCTTAAGTTCATAAACCGGATGCTTATGGAAGAAGACATGGAAGACAAGACTTGTATGTTTCAGGAGTCTGCAGCTCTTCAAGCTGCCGAGAAATCATTCTATGAGGTCCTTGTGGAGAAGGAGGGTCCTTCTCCTTCTCCAGATCTCCACATGATGTATCTGGTGGTGGTGGAACCAGATAGTGATGATCCGAATGAATGCTATGGGATAGCTCAGAATAACTATAACACGAGCAGCTGTGTAATAGATCTAGGTTTGACTTATGATCATGTTGATTATACTTCTCAGTCATCTTTCAGCTCATCAAGTAGTGTTGGTAGTGTCATAGATGCACTTACGGACTCACCTGTCAGTACACTTGGAGTTCATGACATATTCAAT
>4076 gi|255582971|ref|XP_002532255.1| sentrin/sumo-specific protease, senp8, putative [Ricinus communis]
ATGGGAAAATCCGTAGCAGACGAGAAGATTCTCAGCTACAATGATGTGGTACTCAGGCGGTCAGACCTCGACATTCTCAATGGTCCAGATTTTCTCAACGATCGCATCATTGAATTTTACTTCAGTTACCTTTCTTCCTGCTATCCTTCTGAGTACATCCTACTAGCTCCACCTTCAATTGCTTTCTGGATATCAAATTGTCCCGACATTGACTACCTCAAGGATTTCTTACAACCCCTCAATCTTTCTAGGAAAAGCCTGGTAATCTTACCCGTCAATAACAACAATGATGTGACTGTAGCCGAAGGTGGGAGTCATTGGAGCTTACTTGTGTTTGAGAGAACTGCTAATGTATTTGTACATCATGATAGTTATGGGGGGATAAATTCAAGGCATGCCAAACGGCTTTATAAAGCTATTGTTGCCTATATGGAGACTACCGACACTTGTAGATATCTAGCATGGGATAGAACCCCGCAGCAGGTGAACGGCTATGATTGTGGTTTATATGTTACTGCTATTGCAAAAGCTATATGCAGCTGGTATGGAAGTGGTGGACAAAGAGATGGAGATCAGTTGTGGTTTTCTGTGGTGAATGAGCAGGTTACTCCGTCCGCCGTTGCTGAGATGCGGCAAGACATTTTGAGGCTGATTACAAGTTTAATGGCCGTCAAG
>4097 gi|225441939|ref|XP_002262627.1| PREDICTED: uncharacterized protein LOC100248113 [Vitis vinifera]
GAGCTTTTGGTTCATATGGATTGCGAAGGATGTGAAAAAAGAGTACGAAGGGCAATCTCTAAATTAGATGGTGTTGATAGCTTGGAAATAGACATGGACAAGCAGAAGGTGACGGTGAGTGGATATGTGGACCAGAGGAAGGTTCTCAAGGTGGTTAGAAGAACAGGAAGGAAAGCAGAGTTCTGGCCTTACCCTTACGACAGTGAATACTACCCTTACGCATCTCAGTACCTGGACGAGTCCACCTTCTCGGCTACTTACAACTACTTCACCCATGGGTACAACGAGAGCATGCACGGATACCGGCCCGACCCGGTTTACTCGAAAATCGTGGACGATGAGATGGCCGAGGTATTTAGCCCGGCA
>4135 gi|225451428|ref|XP_002273749.1| PREDICTED: SWI/SNF complex component SNF12 homolog [Vitis vinifera]
ATGTCATCGAGTAACAACAACCCAGTGAAGAACACTGGTGTTCCAACCCATTTTGGAAATCTAGGGGTAACCCAGCAATCTATGCCCATGAACCAACAAACCCATTTGCTCTCTCAGTCACAACCTCAAGCACATGGTGGGTCCCACTTTCCGGGCCATTTCCAACTATCCGAGCCTCAAGCTCAAGCTATGGCTCAGGCACAGTATGCCCAGGTTCATGCCCAAGCTCAAGCTCAAGCAGCTCATGCCCAATTCAAAGCCCAGTTCCAATCCCAAACCCAACCCCAGTCCTTTACCCAGTTACAAAATTCTGGGTCTGGTAATGTTGGCGGTTCTTCGCCCATGATTTCGACTCCTGGCACTGGGAGCACCAAGCGGCCTCCTCAGAAGCCAACTTCTAGGCCTCCCGGTTCCTCTGGTGGTAACACGGGGTCGCCTTTGAAAACTATGGAGTTAACCCCTGCTGCTCGAAGGAAGAAGCAGAAGCTTCCTGAGAAGCAGATTCCTGATAAAGTGGCGGCAATTTTGCCAGAATCGGCTCTTTACACTCAGTTGCTTGAGTTCGAGACCAGGGTTGATGCTGCCCTTGCAAGAAAGAAGATTGATATTCAACCTCCTCGCGTTCAGAAGACCCTCAGGTTATATGTTTTTAACACTTATGCGAACCAGATGCAAACGATCCCTGAGAAGAACAGCGAGCCACCTTCTTGGTCCCTGAAGATAATTGGGAGGATTTTGGAAGATGGAATGGATACTAGTGCTTCTGGAATGGTGCAGAAACAGAACGCTTTGTATCCAAAGTTCTCGTCTTTTTTCAAGAAAATTACTATTTATTTAGATCAGAGTCTCTATCCGGAAAATCATGTGATTTTGTGGGAGAGTACTCGGTCGCCTTCGCTTCATGAGGGATTTGAGGTGAAAAGGAAAGGGGACAAGGAATTTAATGCAATTATAAGGCTAGAAATGAATTATACGCCTGAGAAATTCAAACTTTCACCAGCTTTGACAGAAGTTCTTGGGATCGAGGTAGAAACCCGACCAAGGGTTATAGCTGCACTTTGGCACTATGTGAAGATTAGGAAGCTACAGATTCCAAGCGATCCTTCCTTCTTTATGTGCGATCCACCTCTTCGTAAAGTATTTGGGGAAGATAAGATGAAATTTTCTGCAGTTTCTCAAAAGATCTCGCAACATTTAACTCCGCCGCAACCTATACATTTGGAGCATAGGATCAAGCTTTCTGGGAATAGCCCAACTGGGAATACTTGTTATGATGTGCTGGTTGACGTTCCTGTTTCACTGGAGAGGGAAATGTCTGCTTTCTTGGCAAATTTGGAGAAGCACAAGGAGATTGATGCTTGTGATGAGGCTATTTCTGGTGCTATAAAGAAGATACATGAACACCGGCGGCGGCGGGCTTTCTTTCTTGGGTTTAGCCAGTCTCCTGCAGATTTTATCAATGCTTTGATTACTTCTCAGAGCAGGGATCTGAAGCTTGTTGCCGGAGATGCTAGTCAGAATGCAGAGAAAGAACGTCGGTCTGACTTCTACAATCAACCTTGGGTTGAAGACGCTGTTATTCGGTACCTGAATCGCAAGTCTACTACTGGAAGTGAGGCTCCCGGAAGCACG
>4144 gi|225458245|ref|XP_002282213.1| PREDICTED: uncharacterized protein LOC100259078 [Vitis vinifera]
ATGGGTTCTCTAATGGGAGGTTGGGATTCACCTGTTTATGATCCTACAACTGTGAAATTCCAGAGGAACAAGTCAGCGACCAAAGAGGAGATTGAGGCTTACTGGAGATCAAAGAAGAAAGACGAGGAAGAACGTCCCGAAGCTATTTCTGACACGTTAATGAAGAGCAATGAGGAAAGCATACTCAAGGAGCCTGAAAGAAAGATTCAGAGATCAAACTCTGTGCCTTTGTCCAGCGCAACGGACGGCCTGCTCGATACGGGAACTGAAACAAGCTTGGAGAAGCTTGTAACGAAAGGATGGTGGACTAGGTGCACCTCTGCATTTCTGAACGAGCCT
>4148 gi|225449804|ref|XP_002275183.1| PREDICTED: uncharacterized protein LOC100264359 isoform 1 [Vitis vinifera]
ATGGACCCCACTGATTTTCAAGTTCAGAGAATGGAGAGGAAGCATAAAGGAAAGAACGTTGTATGGTCTATTGCAATGGACAAGTGTCTTATTGAAGCCCTTGCGGTCCAGGCTAGAAACGGGAATAAAATTGACAAGTGCTTTAATGAAAACGCTTATACAGCTGCTTGTGTAGCTGTCAACTCTCGTTTCAATTTGTCTTTAAATAACCAGAAAGTTGTTAATCGTCTAAAGACTATCAAAAAGAGGTACAAGGTAATGAGGGATATGCTAAATCAAGATGGGTTCATCTGGAATCCAAATACAAAGATGATCGAGTGTGACAATGATGATATATGGAAGAGATACATAGCAGCACATCCCGATGCAAGGGGATTCCGAGGAAAGCAGATTCAGATGTACGATGATTTGAAAGTTGTGTGTGGAAATTATCAGGCCCCTAGTCGTTGGGCTAGGCTGACAGGGAACATAAATGGAAGCCGGCAAACAGAATTCAGGAATTATGAAGAAGATTCTGCTTCATTCCTTTCACCAAGTTCAGAAGAGTTGAGTGACACAGATGGAACTGAGACAGAGTCGTCTACCCAACAGGCCGAGTATTCACAGATGCCAGGTGCCAGT
>4151 gi|359478231|ref|XP_002279889.2| PREDICTED: ankyrin repeat-containing protein At5g02620-like [Vitis vinifera]
ATGGAGAAACAGAACAGTTTTCGGGGAGCGTATATGGACAAGCAGGTTAGTTTTCAGGGAGTGAAAATGGAAAAACAGAAAAGTTTTCATGGGGTAGTGGAAAAACAGCAAAGCTTTCGCGGTGGGGGGATGGAGAAGCAGAAGAGCTTTCGCGGTTTGATGGAGAAGCAAAAGAGCTTTAGAATAGCCTTTGAGAAGCAGCTCAGTTTTGGTGGGGACAGGAAGAAAATAAAAGAGTCGCCCGGAAAACGGGGTGATATGCCCCTTCATTTGGCCGCGAGAGCAGGGAATTTGAGCAAGGTAAGAGACATTTTGCAGAGGTTTGATGCCGATGTTGTAAAAGAGTTGATATCGAAGCAGAATCAAGAGGGAGAGACGGCTTTGTATGTGGCTGCTGAGAATGGGCATGTCCATGTTGTTAGTGAATTGTTGAAACATATAGACCTCCAAACGGCATCTATTGCTGCCAAGAATGGATTGGATACGTTTCATATCGCGACTAAACAGGGTCATATTGAGGTACTAAAGGAACTTTTGCAGTCTTTCCCCAACTTGGTTATGACCACTGATTCATCCAACTCTACGGCCTTGCACACGGCTGCAGCTCAAGGACATATTGATGCAGTCAATTTGCTTCTGGAAACCGACTCAAACCTTGCCAAGATAGCCCGAAACAATGGCAAGACTGTGCTCCATACTGCAGCCAGGATGGGCCACTTCGAAAAGGATTCGGGCATTGGTTTCAGGATCGATAAGAAAGGCCAAACTGCATTGCACATGGCTGTGAAAGGGCAGAATGTGGAGATTGTGCTTGAATTAGGTAAACCTGACCCCACAGTTTTGAACTTGGAAGATAACAAGGGCAACACAGCACTGCATATTGCAACAGGGAAGGGAAAAGCTGAGATGGTTCGTTGTCTCCTCTCCGTTGAGGGGGTTAACATCAATGTGATGAATAAGGCAGGAGACACTCCCCTTGACATTGCAGAAAAGTTTGGAAATCCAGCAATCATCGCCATTTTAAGAGAATCTGGGGCCATGAACTCCAAAGATCTTGGGAAACCTCAAAACCCGGCAAAGCAACTTAAGCAAACTGTGAGTGACATAAAACACGACGTGGAGTCCCAACTTCAACAGGCGCGTCAGACTGGTTTTAGGGTCAAGAAGATTGCAAAGAGGATAGAAAAGCTCCACATCAGCGGCCTAAACAATGCCATTAATTCAGCTACTGTTGTTGCTGTCCTCATCGCTACTGTTGCTTTCGCCGCCATATTTACTATACCAGGCCAATATGTTGAGGAGCAAACGCCAGGTTTTTCTCTTGGGCAAGCTCACATAGCTAGAAAAGCAGCTTTCATAGTGTTCTTTGTGTCCGACAGTGCAGCGTTATTCATCTCCCTTGCTGTGGTTGTAGTTCAAACGTCTGTGGTTGTGATAGAACATAAGGCAAAGAAGCAACTTGTTTTTGTGATTAACAAGCTCATGTGGTTGGCTTGTCTCTCCATTTCAATAGCCTTCATTTCTCTGAGCTATGTGGTGGTGGGAGCAAAAGAAGAGTGGCTTGCCGTGTCGACAACCGTAATTGGTAGCGTGATCATGATCGCTACCATCGGTTCAATGTGCTTCTGTGTCATTCGTCATAGGATGGAAGAAACAAAGATGAGGAACATAAGGAGAGCCGAAACTCTGTCTCGTTCATTCTCCATGTCCGTGGCATCTGAAACGGAGATATTGAATGAAAGTTATAATAAGAGGATGTATGCAGTT
>4174 gi|359495455|ref|XP_002274761.2| PREDICTED: uncharacterized protein LOC100264735 [Vitis vinifera]
GGTCCATATAGAATGCGAAAAAAACTTGAGAGGTGCAAATTGAAGATTGATACGATCCAGAATGTTCTGAATGGACAGTTTGAGTTGGGGGAAATAGAGCTTTCACGAGAGAAACATGAGAATGATTTTGATGCTTCTGACGCTGAATCTGGTGAGCTCTATGATGGATCCGTTTTTACGAAAGCGGATGATGGCAGAGATGTAGCTTCTAGTAGTGCTGGGTGGAATGACGACCGCGCAAGTAGCATAAATGAAACTAGTCTTTATTCTGCTACTGAATTT
>4177 gi|224110974|ref|XP_002315700.1| predicted protein [Populus trichocarpa]
ATGTCTCGGGTGTGTTCGCTGTGCGGAAACAACGGCCACAACTCGCGCACGTGCTCGGAGGGCGCCGGAGCCTCCGGCAGCGGCGGCGGCATCATGTTGTTCGGCGTCCGAGTCGCGGAGGGAATCGGATCGTTCAGGAAAAGCGCTAGCATGACCAACCTCGCGCAGTACGACGATCAACCTCTCCTCGACTCCAACTCCGACCTCGCCGCGGGTTACGCCTCCGACGACGTCGTCCACGCCTCCGCTCCCAATCGTGAGCGCAAAAGAGGAGTGCCGTGGACAGAGGAAGAGCACAAGCTATTCTTGATAGGGTTGGAGAAGGTGGGGAAAGGGGATTGGAGGGGGATTTCGAGGAATTTCGTGAAGACACGTACGCCTACTCAGGTGGCGAGCCATGCTCAGAAGTACTTCCTCCGACGTAGCAACCACAACAGGAGGCGCCGCCGTTCTAGTCTCTTTGATATCACCACCGAC
>4182 gi|359495511|ref|XP_003635007.1| PREDICTED: ethylene-responsive transcription factor-like protein At4g13040-like, partial [Vitis vinifera]
GAAGTCAAGCGTAGAAAGAGACACCGGAGAAAGCATTTTGAAAACCAAGAACCATGTTTGATGAGAGGTGTCTATTTTAAGAATTTGAAATGGCAGGCAGCAATAAAAGTGGACAAGAAACAAATCCACTTGGGGACAGTCGGGTCTCAAGAAGAAGCTGCTCGTTTGTATGACAGGGCTGCTTTTATGTGTGGGAGGGAACCTAACTTTGAACTCTCAGAGGAGGAGAAGCAAGAACTTAGGAAATTCAAGTGGGACGACTTCTTAGCAGTGACTCGTTCCGCTATTACAAACAAAAGACACCGGAGAAGAAGTGGGGCAGGCTTGCAAAGAAAGACTGAGCCTTCAGCGCAGAATAGTGAATGGGAAGGTGATGAAGGTGTGAACGGCTTCTCGGCTTCAGAAGACTTAGAGCCCGACACATCT
>4187 gi|225451130|ref|XP_002266266.1| PREDICTED: vesicle-associated protein 2-2 [Vitis vinifera]
GAGCCAAGACCAGTTAAGGATATGGAAGGTAACGCACTTAAGTTGGGTAAAGATATTGAGGAGCTGAAGTCAAAGCTAAATATGCTGGAATCAAAGCTAAGTGAGGCTGGTTTTACGATAAAAAGGTTAACTGAAGAGAGGAGCACGGACATTCAAGAGAAGAAAACACTCAAGAAAGAACTGGTACTTTTAAGGAAGAACTTTGTTGGCGGAAGACCGGTTCAAATCGGCTTCCCTCTCCTTTTTGTTTGCATGGTTGCACTAGTCAGTCTTGCGCTCGGATACCTC
>4191 gi|255586285|ref|XP_002533794.1| conserved hypothetical protein [Ricinus communis]
ATGTCGGACTTGGTGAAAGACATCCTAGCAAGACCCATCCAACTGGCCGACCAGGTGATCAAGTCCTGCGACGAGGCCACCTCCTTCAAATCCGACTGCGCCGACCTCAAGGCCAAGACCGAGCGCCTCGCCGCGCTGCTCCGCCAGGCCGCCCGCGCCGGGCCCGACCTCTACGAGCGCCCCACCCGCCGCATCATCCACGAGGCCAACCAGGTCCTCGAGAAGGCCCTGTTCCTGGCCCACAAGTGCCGCGCCAACGGCCTCGTCAAGCGCGTCTTCACCATCATCCCCTCCGCCGCCTTCCGCAAGGCCTCCGCCCAGCTCGAGAACTCCGCCGGCGACATCTCCTACCTCCTC
>4192 gi|297838923|ref|XP_002887343.1| predicted protein [Arabidopsis lyrata subsp. lyrata]
ACATCATTGCATTTGTCAACACTTAGATCTTTCCATGCCTCCGGAGAATACAGGAATATGATTCGAGATCCAGTTTCTAATGTTCAAAGGACTTACTCTCAGATGTCTCCACGGGAGGCTCACAAGTTAAATGTCTCATTACACTCCACACCTTCATTTATCTCTGGTGCATCCCTTATGCCGGACGGGGCCCGGTTGCTGCTTCCACAAACTGGCCAAATAGTTATTGCTGTTTATGACAATGAACCTGGTAGCATAATATCCTATGCCATCAGTTCCAGGGAGTATGAGGACTGGATTGCTGACAGGCCGAATAGGCATGAAGGAAGCTGGAACAGCAGTGCGGCAAATTCTCTAGCTCCTTCCTTTTCATCCTCTCAGTCTTTTGGCTCACTTGACTTGGATTACATTCGCTATGGGAGTTTCGGTGGGTCTGAAGATGCTTCATTGACGATTAGTGCCCTGTTTACTGATCCTAAGAGTTCTCCTCATCTTAGAGTTTCTTTCGAAGACGAGTCTTTAACTGGAGGCAAAGTGGTCACCTGTTATTTTGCGAAGCAGTTTCATGCTCTTAGAAAGAAATGTTGCCCAAGTGAAGTCGATTTTGTACGTTCCCTAAGCCGCTGCAAGAGATGGAGTGCACAAGGAGGAAAGAGCAATGCATACTTTGCAAAGTCTTTGGATGAGAGACTCATAATAAAACAAGTCCAAAAGACTGAATTGGAATCTTTTGAGGAATTTGCACCAGAATACTTCAAGTATTTGACAGAGTCCCTAAGCTCAGGAAGTCCAACTTGCCTTAAAATTCTTGGTATTTATCAGGTAACTGTCAAACACTTGAAAGGTGGTAAGGAAACAAAAATGGTTCTGGTGGTGATGGAAAACCTCTTTTTCAAAAGAAGTATCTCAAGGGTCTATGATCTTAAGGGCTCTTTGCGATCTCGTTACAACGCAGATACAACAGGGTCAGATAAAGTACTGCTAGATCTGAATCTTTTAGAAACGCTACGTACTAAACCCATATTGCTTGGGAGCAAAGCGAAGAGAAGACTAGAGCGGGCTGTTTGGAATGATACATCTTTTCTAGCGTCTGTTGATGTGATGGACTACTCTTTGCTGGTGGGGGTGGACGACGAGCGCAAGGAGCTGGTTATAGGGATTATTGATTTCATGAGACAGTATACTTGGGACAAGCATTTGGAGACATGGGTTAAGGCATCAGGCATACTTGGGGGCCCAAAGAACGCCTCCCCCACCATTATTTCTCCCAAACAATACAAGAAAAGATTCCGGAAAGCAATGACTTCGTATTTTCTTACGGTACCGGATCAATGGTCA
>4193 gi|359475006|ref|XP_002280484.2| PREDICTED: transportin-1-like [Vitis vinifera]
CCTGTTTCAGCTGGGGTTCAGTATGATAAAGAGTTCGTTGTGTGCTCTTTGGACTTGCTCTCGGGACTTGTTGAAGGTCTTGGGAGTGGGATAGAAAGTTTGGTATCACAAAGTAGTTTGAAGGACCTCCTTCTTCAATGTTGCATGGATGATGCTCCTGATGTTCGACAAAGTGCCTTTGCATTGCTTGGTGACCTTGCCAGAGTTTGTCCTGTTCATTTGCGCCCTCGTTTGTCAGAATTTCTCGAGGTTGCCAGTAAGCAACTGAACACCCCTAAGCTGAAGGAAACTATTTCTGTCGCAAATAATGCATGTTGGGCTATTGGAGAATTTGCAGTGAAGGTTCGTCAAGAAATTTCTCCAATAGTGATGACAGTCATTTCATGCTTAGTCCCCATTCTTCAACATGCTGAGGAGCTCAACAAGTCACTTATAGAAAATAGTGCTATCACACTTGGGCGACTTGCGTGGGTTTGTCCGGAGCTTGTGTCACCACATATGGAGCATTTCATGCAATCATGGTGTATTGCTTTGTCAATGATTCGAGATGATATTGAAAAGGAAGATGCATTCCGAGGTCTATGTGCCGTGGTTAGAGCAAACCCATCAGGGGCTTTGAGTTCACTTGCATTTTTGTGCAAAGCTATTGCAAGTTGGCATGAAATAAGAAGTGAAGATCTACACAATGAAGTTTGCCAGGTCTTAAATGGTTATAAACAGATGCTTAAGGATGGAGCGTGGGATCAGTGTATGTCTGCTTTGGAGCCCCCAGTGAAGGATCAGTTGTCAAAGTATAAAGTA
>4208 gi|225424766|ref|XP_002268639.1| PREDICTED: uncharacterized protein LOC100250100 [Vitis vinifera]
ATGGGTAATTGCCAGACCGTTGATGCAGCAGCACTGGTGATACAACATCCAAATGGGCAGACAGAGAGGAAGTACTGGACCGTGTCAGCTAGCGAGGTGATGAAACTGAACCCGGGTCACTACGTTTCTCTTATAATCCCGTTGCCCGAAGCCTCCGACGAAGAGAAAACAACCGAAAAGACCGTGAAATTCACCCGGGTCAAGCTTCTCCGGCCCAGTGATACCCTCGTTCTTGGTCGGGCTTACAGACTTGTCACTTCCCAAGAGGTGATGAAGGTGTTGCGGGCCAAGAAGTCTGCAAAATCAAAGAAAAACCAAGTAGAATCAAGTGAGAAGTTGGAGATGGATCCAGAGAAACGGAGTTCAAATGCTGAGGCAGGGGGAGGAAAATCTGAGTTGGAGAAAACCAGTCAGGCAATGAGACACGAAAGACATCGGCAGAGGAATGGATCGACGAATTCTGCTGCGGCTAGGGCAAGATCATGGCGTCCGTCC
>4216 gi|225447342|ref|XP_002280596.1| PREDICTED: cyclin-U1-1 [Vitis vinifera]
TATAAATTCACCAATTGCAGCCCGTCGTGTTTTGTGGTTGGGTTCGTTTATATAGACCGGGTGGTGCATAGACACCCTGAGTCGCTCGTGGTCTCCCTCAACGTCCATAGGTTGCTTTTGACTAGCGTCATGGTTGCCTCTAAGATGCTCGATGATGTGCATTATAACAACGCATTCTATGCGCGAGTCGGGGGAATAACCAACGTTGAACTGAACAAGCTGGAATTGGAGTTGCTCTTCTTGTTGGATTTCGGAGTTACAGTCAGCTCTCGGGTTTTCGAGAGCTATTGCCTGCATTTGGAGAAGGAGATGTTGTGGAATAACAATGACACAGCCCAGAAGGTTGAAAGGCCAATAACGTCTAACTGTGTTGGCGATGAGACCGAAATA
>4237 gi|225428883|ref|XP_002285315.1| PREDICTED: uncharacterized protein LOC100241815 [Vitis vinifera]
TCGATTAGTGGTATTCAGGGACAGCTTCTTGAAGTCACAGTCGTTAGTGGTACGAAATTGAAGAACACCGAATGGATTTCAAGGCAAGATCCCTACGTTTGCCTCGAGTACGGCAGCACCAAGTTCCGTACCCGTACATGCACAGACGGGGGCAAAAACCCTACGTTCCAAGAGAAGTTCACGATCTCGCTGATTGAAGGGCTACGGGAACTGAAGATCGTGGTTTGGAACAGCAACACCATCAATTTTGACGACTTCATCGGCACCGGGAATGTTCGATTGCAAAAGGTTCTTTCCGAGGGGTACGACGACAGCTCTTGGCCACTTCAGAGTAAATCCGGAAGGTCTTCCGGAGAAATTAGACTCATACTGCATTACGCTAATGCCAAGAAACCATCAGCAAGCTATGCTCCTTTAGCTCCACCATATCTTTCCCAAGCTGCTCCGTACTCTACACCACCGCCACCACATGTAGCCTCTTATCCATCGCCAGGCTCTGGCTACCCAGCACCACCGCCAAGCTCTGGCTACCCAACACCATCGCCGTACCCTTCACACCCGCCAAATTCAGCAGCCCCATACCCTAACCATCATTCATCTGCTTACCCTCCACCTTCGGCATATCCCCCTCCACCATACCCACCACCTTCGGCATATCCCCCATCACCATATCCGCCACCCCCCCAGTCTTCCTCAAATCATACTCCAGGTCCGTTCCCCGGCATCTATCATTCACCACCATAC
>4239 gi|225436930|ref|XP_002275196.1| PREDICTED: uncharacterized protein LOC100256371 [Vitis vinifera]
CTTCGTTATACTCAGCAGTGGAAGAAAAAAGTCATGTTTGTTTTGAATAAATCCGATATCTTTCGGAATCCTAATGAGCTTGAGGAAGCTGTTGCTTTTGTCAAGGAGAATACCCAAAAGTTGCTGAATACAGAACATGTGACATTATATCCTGTATCTGCTCGATTGGCCCTTGAAGCAAAACTTTCAGCTTCCTACAAGACTCAAAAAGAGAGTGAAAAACTATCTATTACTGAACCTCTTTGGAGAACCAGTAGCTTCAATGAACTTGAAAAGTTCTTGTATAGCTTTTTAGATGGGTCAACAAGTACAGGAATTGAAAGGATGAAGCTTAAACTGGAGACACCTATTGGAATTGCAGAACAACTGCTTTGTGCTTGTCAGAAGATTGTGAGTGAAAAGTGCCAGCATGCCAAACAGGATTTAATGGCAGTAAATGAAGTAGTTGATAGTGTGAAAGATTATGCAATGAAGATGGAAAGTTCAGGAATTTCTTGGATGAGACAGACTTTATCATTGATTGATAGTGCACAAGCACGCATTATCAAGGTTATAGAGTCAACTCTGCAGTTATCAAATCTTGATCGTGTTGCTTCATATGCTTTCAAAGAGAAAGCTGCTCCAATGGCGGCTACCTCAAGTGTTCAAAATGACATCATTGGTCCTGCACTTTCTGATGCCCAAAAACTGCTTAAGGAGTATATGACATGGTTGCAATCAACCAATGCTCGGGAAGGAAAGCTGTATATGGAATCTTTTGAGAAAAGATGGCCTTCACTTGTTGATCAACAGAAACTGGTTCAATTACATACCAGGGATTTTCTAGCGGGAAATTTTGAACAAAGTGTCAAAGTAATAGAGAACTTCAGTGCTGCTGCTGCTTCTAAGCTGTTCGAGCAAGAAATTCGTGAAATATTCTTGGGTACTTTTGGCGGATTAGGAGCAGCTGGTCTATCTGCGTCACTTCTCACATCAGTGCTACCAACCACCATTGAAGATCTTCTTGCTCTTGGCCTTTGTTCTGCTGGCGGTTTCGTGGCAATTTCAAATTTCCCAGCTCGTAGGCAAAGGGCGATAGATAAAGTAAAAAGGGCGGATGCCTTGGCACTTGAAATGGAAGAGGCTATGCAGAAGGATCTCTTTGATGCTACTCAGAATCTGGAAAACTTTGTAAAACTCATCGGCAAGCCATATCAAGATTCAGCACAAGACGAACTTTTGAAGATGCAGGAGAATTTAACAGATGTAGAGAAAAAACTTGAAACTCTACAGATTGAAATCCAAAATCTCCACATATCC
>4242 gi|359494384|ref|XP_002267999.2| PREDICTED: uncharacterized protein LOC100243242 [Vitis vinifera]
CTGACACCTTTGGATTTCGCGGCAATTACTGGGATACGGGTTGGGGGGAATCCGATTCCATTTGATATTGGACTTTACAAGAATAGGTCTGCTTTGGTCTATTTTCTTGGTCAGGATATGACTGACACGGGTACCGTGCGTTACTCATGGTTTTACGAGACTTTCATGAAGCATCCTTGTGTAACAGAGAGGGATTACGAGCACGTGGCCCGAGCCTTCCTATTGTATTTGTTTGGGGCTGCATTGTTTCCCAATAAGGATAGTCGGGTTCACTTGCACTATTTGACTGGGATGAAGGACTTGTCCACTGTCAAGGACTACGATTGGGGAGGTGCTGCACTTGCTACCCTTTATGGCCATATGGGGGCCATCTCCAGGGGGACCACATTGAGTATGGGGGGATACTGGCGAGTTTGGGAGATATGGAGTTACGAGTTTTTAAGGATGCATGTTCCAAAAAATAGCTATGCAGACCCTTCGGTGATCCCCCGAGGGTTGAAGTGGGCGCGAGACTCTAGGGGAAAGAAGGAAGGTAGGAAGAACTTGATGACATACCGTCTTTTCTTGGACCAGCTGACGAAGGAACATGTGAATTGGGATGTATGGGCAGGGGTTGATCCAGTGGTACACGTTGATTTATTGAGGAGTAGACAGGCCAATGGTCGGAGGATTTTGTTGGAGGGACCGTTTTGCAGACAGTGGTACCTGGGGGAGAGAGTGGTGAGACAGTCCTTAGGCTACGATGTATTTAGGGTGCCGAAACCGATTCCCTCTTCTATGTTGAACACGAGGAGCCTGACAGTAGAGGATGTGGCGCGATGGACTAAGGGTGAGGATGCTGCCGCCTTTTTGGAAGAGTCCGGGGACTACGAGGAGCACATGGTACAGAGGCTTACGCCTGTCTTGGGTGTAAATAGAGTTCGGAGAGGCGCTCCCCCAGGACCACATGCTATAACTGTGCCAGCAACGGCAACAGAAGCAGCTCCAACAGAAGGAGGAGCTGAGGTTCCAATTGGTGCTCTTTTGGCGGAGCTTCCTCAGTTGCCATGGCAAGTGGACTACTACAGTAGTACGGGGCAGAGGCGGTACGTTGACATTCCTAGTCCAGAGCATGGGGACTTCACTCTTCCGCCTAACGTCCAACAGGTGCCCCGGGATTACGTGGAGGCATGCTTTCGTAATATAAGCGGCTTAAGAGTCCTTGTC
>4258 gi|359483005|ref|XP_002285327.2| PREDICTED: (6-4)DNA photolyase [Vitis vinifera]
CGACTCTCGCTCTCTCTCTCTACGCCTCACTCCTCCTTCCTCCGCTCTACTACTCTCTCTCCAACCCCGCCAATGGCGTCCGGGTCGAACTCTCTGGTTTGGTTCCGGAAGGGCATTCGGGACACCCCGACACTCGAGTACGCCGCCAAGGGGTCCAGCTACCTTTACCCGGTCTTCGTGATTGATCCGCGTTACATGGAGCCCGACCCGACTGCTTTCTCCCCCGGCTCGGCACGCGCTGGAGTGAACCGGATCCGGTTCTTGCTCGAAAGCCTGGCCGATTTGGACTCCAGCCTAAGGAAACTCGGTTCGCGGTTGTTGGTGGCCAAGGGTGAACCCGGCGAGGTTCTGTTTCGATGCTTGAAAGAGTGGGACATAAAAAGGCTATGCTTTGAATATGACACAGAGCCCTACTACCAAGCTTTAGATATCAAAGTTAAGAACTATGCTTCT
>4259 gi|225470678|ref|XP_002269786.1| PREDICTED: subtilisin-like protease [Vitis vinifera]
GGAAGTCATACAGCAGCTATTGCAGCTGGTAATAATGGGATTCCTGTGAGAATGCATGGATATGAATTTGGGAAAGCTAGTGGAATGGCTCCACGTGCGAGAGTTGCTGTTTACAAGGCACTTTACAGGCTTTTTGGAGGTTTTGTTGCAGATGTGATTGCTGCTATTGAACAGGCTGTTCATGATGGTGTGGATATTCTCAATCTCTCAATGAGCCCCAACAGTCCTCCGGCGACCACGAAAACTACATTTTTAAATCCTTTTGATGCTACACTTCTTTCCGCTGTGAAAGCAGGAGTGTTTGTTGCACAGGCAGCTGGAAATGGAGGGCCTTTTCCCAAAACTTTGTTGTCCTATAGTCCATGGATAGCATCTGTAGCTGCTGCAATTGACGATCGCCAATACAAAAACCATCTTACTCTTGGAAATGGGAAAATCTTGCCTGGAATGGGTTTGTCACCTTCTACACATGCAAATCGAACATTCACAATGGTTGCAGCC
>4261 gi|224108856|ref|XP_002314992.1| predicted protein [Populus trichocarpa]
AAAGAGCTATTTGATGAGCTAGCTTTTTCTCAGGAAACCAGAATTGCTTCTGGTACTCTAGAAAGAAGCTCGAAAGTTACCAAACCAAAATCAGACGAGGATGAAATTGAAAGTCGTATGGACCTTGTGTTCCTTTTGTATCCTTCCTTTGCGTCTCTTCTCGGTATAGAGAAACTTCGCCAGAGTTGTGCCACCTGGTTGCTTCTTGAGCAATTCCTGCTACGGTGTCATAACTGGAAGTGGGAACATACAGGGGAGTCCTCCCGATGTGGTCCAGACAATATTAATTCTAAAAGGCCCATTTTTAACAAGAGCTCAACATCTGAATACAATCCTGCTAAACTGCTGTCAACACCACAATCCCAAGGAAGTAGAAGTTCCAAAAACTTGGTTCCTCTTAAGCAAGCAAATGAACTTGACCAGAGTTCAGCTGAGAGACGGGTAACAACCTCAACTTTTTGGCACTGGTTCCCTAGTCCGGCAGCTAGCTGGGATGGGCCTGATTTTTTAGGCCGTTTTGGTAATCTGAAAGACGAGCTTCCATGGAAGATCAGAGCATCAGTAATACACTCTATCCGGGCACATCACGGAGCATTAAGATCTTTAGCTGTTTGCCAAGATGAGTGCACGGTTTTCACTGCAGGAGTTGGTCCAGGATTCAAGGGAACGGTTCAGAGGTGGGACTTGTCAAGAAGTGATTGTATATCTGCTTACTATGGCCATGAGGAGGCCGTAAATGATATTTCTATCTTTTCATCCTACGAAAGGGTGGCTTCCTGCGATGGAACTGTACAT
>4288 gi|224080027|ref|XP_002305996.1| high mobility group family [Populus trichocarpa]
ATGGCCAAAAAAGCCTCCAAGTCCAGAAGAAAACCTGCTTCAGCTTCTGCCAAAAACCCTGCAAATGGGAAACTCGTGGTGAAAATGAAACCGACGGAGAAGACGAAGAAGCAAAGAAGACCCACGTCAGCTAATGATAAACCCAAAACGACGCCGAAGAAGAAGGCAGCGAAAGTGGACGCCAAGAAACCCAAGAAACCCCCGACGGCTTTCTTCTACTTCTTGGAGGATTTTCGTAAAGAATTCCAAGAACAGAATCCTGATGTCAAGTCAATGCGTGATATTGGCAAAGCTTGTGGAGAGAAGTGGAAAACAATGACATATGAGGAGAAGGTTCAGTATTATGATATAGCCACAGAGAAACGAGCGGAGTTTGATAGAGCGACGACAGAGTATAACGGAAAGCGGAGAGGATCATCAAAG
>4289 gi|224066243|ref|XP_002302043.1| predicted protein [Populus trichocarpa]
ATGTCTCCGGCTATCCATTTCGTCGCCCAAAAATTCCCAGGTTATGGATTAACAGAGGGAAGATTTCTTCCCTGCTCAAGAGTTTCTGGAAGAACCACCAGTTCGTCTCCTTGCTCCTCTCGTGGGCCCTACAAAACCCTTACACATTTGAAGTCCAGCAGGATGTCTATTGTATGTAACTTCTCTAGGGAAAACAAGCGTGGCTTCTCCCGAAACAGGAACAATAGGAAAGATGACAAGAGAGATGGCTTTGAGAGCCTGGATGAATCCGATGATATATTGTCCTCAAAAAATGGGACAATATCCTCTGCCTCCAATCCCCCAAGATACCAACCGACCTCAACTCCGGAGCCCAAACAAAACGAGGTTCTTGAACTTTTCAAAAAGATCCAGATTCAAGTTCGAGAAAGAGAAGCTGCCAAGGGAGACAAGAAGAAGAAGACTGAGTTGAATCAGCCACATGGTATGGACGATGAACCTGTGGAAAATATCCTTAAGATTTTAAGGGAAAATAGGAGTAAAACCGGGAAGACAGGTAGCAGCAGTAGTGGTAGCAACAGGGGCATCATCTTGGAGGAACCTGAATCTAACGGTGCATTGGAGAAAGAGAAAAGCACTCTGGACTCCATCTTGGACCAGTCTGAACAGAATGGCGCATTTGAGAGGAAGGAAAGTTTGACCTCATCGGACTCGAGGAATAATTTAAAGGACAAAGCCAAGGGACATGGGCGCGAATCCCCTACTTTTAGCAGACCAGTATCAAAATTCCAACGTAGATCTCCAGTACCTCAAGTGAAACACCAGCCCATTCCTTCTGATTCTGTCACTGATACGTGGGTAAACGGTAAAAGTGAGATGCTTCATCCAGATCCAGAAACCAATGATTCCGGAATTGAGATGGAGACTGAACCTGGTTTTTCTGAGGGAATCGTGTTTGATGGGATGTTAGAGGAAGAAGATTCTGAGATCCTTGAAGGGTACGGTGATGATGAGGTGGAAGAAGACAAACCAATGATAGATGAGGACTTAAGTGGAATGAAATTACCAGAACTGAGAGCCCTTGCGAAGTCTCGTGGCGTAAAGGGGATTTCAAAGCTCAAGAAGGGTGAGCTCGTGGAATTGCTGAGT
>4321 gi|359481687|ref|XP_003632659.1| PREDICTED: uncharacterized protein LOC100251043 isoform 2 [Vitis vinifera]
ATGAATTTCAGAAGCATGGAAGAATTCTGGGCTTTCTATGTGAACCAGCACTCAAAGCCAGCAACAAGGCGTTGGCATTTTGCTGGAACTCTCACTAGTATTCTCTGCTTGATCTACTCCTTGTGCTTCAATTGGTGGTGTGTATTTCTTGTGCCTTTATTTGGCTATGGTTTTGCTTGGTACAGTCATTTCTTTGTTGAAGGGAATGTCCCGGCCACGTTCGGGCATCCCTTCTGGTCTCTCATGTGTGATTTTAAGATGTTTGGATTGATGCTTACCGGTCAAATGGATAGAGAGATCAAGAGGCTTGGTAAGAGGCCTATCTTGCAGGTGTTT
>4336 gi|225436966|ref|XP_002271895.1| PREDICTED: uncharacterized protein LOC100256232 [Vitis vinifera]
GATTCGATCTCAGGTATGCTATTCGGCGCACACTCCATCTCTCTCCACTTGAATTCTAAACCTAGGGTTTGGTTTCAGTCCACTTATTCAATCTCAAGCCTCAAAGTAGTATGGCGTAAAGACGAGAAACTGGACGACGCCATAGTAAACGAAAAACAATGGAGACTCTCCGCGAGAGTCGTCAAACAAGTCCTAAACGAGCCTGGCCAAATACCCTTTCGATACCTGGAGAAACGTCGCGAAAGGATGCGTCTTCCGGTCAAAGTCAAGACCTTTCTGGCCCGAAACCCCGGCTTGTTCGACACCTATCTCGATCGAATCAGG
>4339 gi|225459996|ref|XP_002270813.1| PREDICTED: probable sucrose-phosphate synthase 4 [Vitis vinifera]
TTGGAAACTTTTGATGCATTGGTCTGTGACAGTGGAAGTGAAATGTATTATCCCTGGCGAGATTCCTCAGCTGATATGGACTATGAAGCCCATATTGGGTACAAGTGGCCAGGTGAGAATGTTAGATCAATGATAATGAGGCTTGGTAGGGTAGGAGAAGGAGATGAAAATGGGGATGATATAACAGAGTATTCAGATGCATTTAGCTCTCAATGCTATTCCTACAGCATTAAACCAGGAGCCAAGACTCGAAAAATTGATGAACTGCGCCAGAGGCTACGGATGAGAGGCTTCCGATGCAGTCTTGTCTACACTCATGCCACAACACGATTGAATGTAGTACCATTATTAGCATCAAGAGGCCAAGCACTAAGGTACCTATCTGTTAGGTGGGGTCTTGATCTTTCCAAAATGGTAGTGTTTGTCGGGGAGAAAGGGGATACAGATTATGAAGGCCTATTGGTTGGTCTTCACAAGACTGTTGTTCTAAGAAATTCTGTTGAATACGGCAGTGAGATGCTTCTGCGCAGTGAAGAAAGTTATAAAAGGGACGATGTAGTCCCCCAAGATAGCCCAAGAATTGCCTTTGTCGAGGACCATCAATTCCACAATATCTCTGCAGCTTTAAAGGCTCTACAGATT
>4345 gi|359474957|ref|XP_003631558.1| PREDICTED: uncharacterized protein LOC100853859 [Vitis vinifera]
ATGTCTTTCTTTTCCTTCTTGTTTTTCTTTCTTCTTCTGACCCACACCTTGTTTACTCCCTCCTCTGCACTTTCCTCCCCCACAACACCAGTCCGAACACTGGACATAAATCCCCAATACTACAACCCCAAGCTCCCACCCAGAACTCTCTCTTCCTCCAAGAAATTCGAGGGCTCTTCCAACCTTGTCAACCTCCGCTACCACATGGGTCCCGTCCTCTCCTCCCCCATCAACATCTACCTCATCTGGTACGGCAAATGGACCCCAACCCAACAGCTCCTCATCAAGGACTTCCTCCTCTCCATCTCCACCTCCAACCACCGCGCCGCCCCCTCCCCCTCCGTCTCCGACTGGTGGCAAACCGTCTCCCTCTACACCGACCAGACCGGCGCCAACATCTCCCGATCCGTCCTCATCGCCGGCGAGTACTCCGACCGCCTCTACTCCCACGGCACCGATCTCACCCGCCTCTCCATCCAGCAAGTCATAGCCTCTGCCGTCCGATCCAAACCCTTCCCCGTGGATCACAAGAACGGGATCTACCTCATCCTAACCTCCGAGGACGTCACCGTACAGGATTTCTGCCGTGCAGTTTGCGGGTTCCACTACTTCACCTTCCCGTCCATGGTGGGCTACACCCTGCCCTACGCCTGGGTGGGAAATTCGGGAAAGCAATGCCCGGAAGTGTGTGCGTACCCGTTTGCTATTCCGGGTTACATGGCGGGCGGTGGGGCGAGTGCGCTGTCCCCACCAAATTCGGACGTGGGCGTGGACGGGATGATCAGTGTGATAGGTCACGAGCTAGCAGAGCTGTCGTCGAACCCGCTGGTGAACGCTTGGTATGCGGGTGAGGACCCGACCGCCCCGACAGAGATAGGGGATTTGTGTGAGGGTTTGTACGGAACGGGTGGTGGGGGCGGGTATATAGGGCAGGTGATGAGGGATAAAGCGGGTCGGAGTTATAATCTGAAGGGGAGGAGGGGTAGAAAGTTTTTGGTACAGTGGATTTGGAGCCCTGTGTTGAAGGCTTGTGCTGGTCCAAATGCCTTGGAC
>4351 gi|225460139|ref|XP_002275897.1| PREDICTED: pentatricopeptide repeat-containing protein At1g71460, chloroplastic-like [Vitis vinifera]
AAACCCACATTCAAGGAATCAGATGCATTCCCATCGTCCCTACCACTCCAAGCCAGAAACCCAACTGCCATTTACAGAGACCTTAAAAGACTAGCAGAGGAAAACAAGGTGAATGACGCCCTGTCAATCTTGAAATACTTGGACAGTAAAGGCGTGCCCGTTAACCCCACCACGTTCTCTTCCCTCATCGCCGCTTGTGTCCGTTCCAAGTCTTTAACCTTTGGTAGAATGATTCACACGTATATCAGGATTAACGGGCTTGAAAAGAACGAGAAGCTTGTTAACATGTACACATCTTGTGGGTCTGTTGAGGATGCGAAGAAGGTGTTCGATGAAATGCCTAGCTCGAGCGTGTACCCATGGAATGCGTTGCTTAGGGGTAATGTGGTTCATGGGAAGAGGCAGTATGGTGAGGTACTGCATACGTTTTTGAAGATGCGGGAGTTGGGTATTGAGTTGAATGTGTATAGCTTTTCTTGTTTGATGAAGAGTTTCGCGGGTGCTTCCGCAGTTGGGCAAGGTTTAAAGGCTCATGCCCTTTTGGTAAAGAATGGGCTGTTGGAGAGTTCCATCCTTCAGACGTGTTTGATTGATGTGTACTTTAAGTGTGGGAAGATAAAGCTTGCACGGCGCATGTTTGAGGAGATTGTGGAGAGGGATATTGTTGTGTGGGGGACAATGATTGCGGGTTTCGCTCATAATAGGCTGCAGAGGGAAGCGATAGAGTACGTGAGGTGGATGTGTCTGGAAGGGTTGGATCCAAATTCGGTTATACTGACTACGATTCTTCCCGTGATTGGGGAAGTGGGGGCTCGGGAACTTGGCAGGGAAGTTCATGCTTATGTTCTCAAGACTAAGAGCTATTCAAAGCAGTTGTTTATTCAATCTGCTTTGATTGACATGTACTGCAAGTGTGGGGACTTGGTTTCGGGGAGGCAGGTTTTCTATGGCTCAATGGAGAGGAATGCTGTTTCATGGACTGCATTGATGGCCGGTTACGCCTCAAATGGGAGGCTTGAACAGGCTTTGAGGTCCATTGTCTGGATGCAGCAAGAAGGATTCAAGCCTGATATTGTCACATTTGCGACTGTACTTCCTGTTTGTGCAAAATTGAAGGCTTTGAGGCAAGGGAAGGAGATTCATAGTTTTGTTTTGAAGAATGGTTTTCTCCCCTACATATCCGTGGTTACTTCCCTTATGATGATGTACTCAAAATGCGGTGTCTTGGAATATTCTTCTAGACTATTTCAAGGCACGGAGAAGAAAAACGTGATTGCCTGGACGGCCATGATCGATTCCCATGTAGAAAGTGGGCACCCGGAGGAAGCACTCAATGTGTTTCGGTCTATGCAGTTGTCAAAGCACCGCCCTGACTCTGTTGCAATCGCAAGGATGTTGAGTGTTTGTGGGAAACTTAGAGTAATGAAACTAGGGAAGGAAATTCATGGACAGGTGTTGAAGAAAGATTTAGGCTCAATCCCATTTGTGTCTTCTGAAATTGTGAAGATGTATGGTGTTTGTGGAGCTAATGACAAAGCAAAATTGTTTTTTGATGCAATCCCTGTCAAGGGAGTAATGACATGGACATCCCTTATAGAGGCTTATGGATATAACTACCGTTTCGAAGAGGCAATGAGTGTATTTAAAGCAATGAGGTCCGAT
>4361 gi|225425762|ref|XP_002277256.1| PREDICTED: protein kinase 2B, chloroplastic [Vitis vinifera]
ATGGGGAACGTCTTGTGCTTCGGTTCTTCGGCTAGAGTTGATGCAGCTCAGAGCCCCCACACCAATTCTGGGACCCCAAAATTTACCAGCAAAACCAGCACTTCTTCAGCTCGTTCAAGCCCGTCACTATATTACAGTGAGATGAGCATTGAATCTCTTCCCACGCCGCGATCTGAACATGAAATATTGCCATCACCTCATGTGAAAGCCTTCACTTTGAGTGAGTTAAAGAATGCCACTAGGAACTTCCGTCCTGATAGTCTTCTTGGTGAAGGAGGCTTTGGTTATGTTTACAAAGGATGGATTGATGAAACCACACTTACTGCTGCCAAGCCTGGATCTGGTATGGTTGTTGCTGTCAAGAAGCTTAAACCTGAAGGTTTCCAAGGCCACAAGGAGTGGTTGACAGAAGTTAATTATCTTGGTCAACTCCGTCATCCTAATCTGGTTAAACTTATTGGATACTGCTCGGAGGGTGATAGCCGGCTCTTGGTTTATGAGTTTATGCCCAGAGGGAGCTTGGAGAATCATCTTTTCCGAAGAGGGCCCCAGCCACTTCCCTGGGCAACAAGGGTCAAAGTGGCAATAGGTGCGGGTAAAGGCCTCTGTTTTCTGCATGATGCTGAAGAGCAAGTCATTTATCGCGATTTCAAGGCTTCTAATATCTTATTAGACGCGGATTTCAATGCAAAACTGTCTGATTTTGGCTTGGCTAAGGCAGGACCCACAGGTGATAGGACACATGTTTCGACTCAAGTGATGGGTACTCATGGTTATGCAGCACCTGAATATGTTGCTACAGGTCGGTTAACATCTAAGAGTGATGTATACAGCTATGGGGTTGTTCTGTTGGAGCTTTTGTCAGGGCGTCGTGCTGTTGATAGATTAAAGAGTGGTGTGGAACAGAACCTAGTGGACTGGGCAAAGCCTTATTTGGGGGATAAACGGAGATTATTCAGGATAATGGACACCAAGTTGGAGGGTCAGTACCCCCAGAAAGGAGCTTTTGCGGCTGCTACCCTTGCTTTACAGTGTTTATGCCCTGAGCCTAGACTGCGGCCACGAATGAAAGAGGTTTTAGCAGCCCTAGAAGAACTCCAGGCTCCCCAAAATGCAGGCAAACCCTTGGTATCAGAGAAGGAGATCGTTTCTGACCGTGTTAAAAAGTCACCCATGAGACACCACCGGTCACCCAAGAATTTGACACCTTCTGCATCCCCGTTGCCAGCCCACCGGCAGACAGCTCATGTACGT
>4365 gi|359480321|ref|XP_003632432.1| PREDICTED: xyloglucan galactosyltransferase KATAMARI1-like [Vitis vinifera]
ATGAGACGCCGCTCACCGACGAGCTCTCCAGCTGAGAATATGGAGAAGGGGGCTGCTAAAAATCATCGGTCTCGGATATGTATGTTGGCATCTTTATCGGCTTTTTTCTGGTTATTGTTGTTGTACTTCCATTTTGTTGTTCTAGGAGGTAATACAGTTGATGATTCTTCACTAGTGGATCGCATTTCTGCTAGTTCTGAGTCGATCAATACCCACCCTAGCGATTCCCAATCAATGCCTATTAGTCGGCGTAACAATGCCCAACCAGACCCTGTTAGTCCGCGTAGCAATGCCCAATCCACTCCTATGAGTCGGCCTAGCAATGCCAGACCAATGCCTGCGAATCCACCACCGACCATTACTGAGCCGAAAGCAGAGAACTTCCCATTTCTGAGGGCATTAAGAACCATAGAGAACAAGAGTGATCCGTGCGGTGGGAGATACATATATGTCCATGACCTTCCTCCTAGGTTCAACGAAGATATGCTCAAGGAGTGTAAGAGTCTGAATATTTGGGCAAATATGTGTAAGTTCACTACGAATTGCGGGCTTGGGCCCCCGCTGGAAAACGTTGAAGGGGTATTCTCAGATAGCGGATGGTATGCGACAAATCAATTTGCAGTCGATTTGATTTTTACTAACCGAATGAAGCAGTATGAGTGCTTGACTCGTGATTCTTCTCTTGCTGCTGCTATTTTTGTACCATTTTACGCGGGATTTGATATTGCACGGTATCTATGGGGGTATAATACATCTACGAGGGATGCTGCTTCTCTTGCTTTGGTTGATTGGTTAATGAAGAAGCCGGAGTGGAGCATTATGGGAGGAAAAGATCATTTTCTTGTTGCTGGAAGGATTACTTGGGACTTTAGAAGGTTAAGCGATGAAGATTCAGATTGGGGTAACAAGCTTCTATTTTTACCAGCTGCAAAGAATATGTCCATGCTTGTGGTAGAATCAAGCCCCTGGAATGCGAATGATTTCGGCATTCCATACCCCACATACTTTCATCCGGCAAAGGATGCTGATGTGTTCATTTGGCAGGACAGAATGAGGAAACTGGAGCGAAAATGGCTCTTCTCTTTTGCCGGGGCCCCACGCCCTGGTAACCCTAAATCTATTCGGGGGCAAATCATCAATGAGTGCAAGAAATCCAATGTTTGCAAGCTGCTGGAATGCGATTTTGGGGAGAGCAAGTGTCATTCTCCAAGCAGTATAATGAAGATGTTTCAGACCTCCCTTTTCTGCTTACAACCTCAAGGTGATTCGTACACAAGGAGATCTGCTTTTGATTCGATATTGGCGGGTTGCATACCTGTCTTCTTCCATCCTGGTTCAGCTTACACACAATACACTTGGCATCTTCCTAAAAATTATTCGAAGTATTCGGTGTTCATTCCAGAGGATGATATTCGGAAGAGGAATATTACAATCGAGCAAAGGCTGAGTCAAATTTCTCCCGAGGAGGTGAAGATAATGAGGGAGGAGGTCATAAGTCTCATCCCCAGGCTTATATACGCAGATCCCCGCTCTAAACTGGAGACCCTAAAAGATGCATTTGATGTAGCTGTGCAGGCTGTTATTAACAAAGTTACTAAGATGAGGAGAGACATTATTGACGGTCGCACAGATGATGATTTTATTGAGGAGCTCAGTTGGAAATATGCTTTGTTAGAGGAAGGGCAGTACGTGGGTCTTCACGAATGGGATCCTTTTTTCTCAAAACCCAAAGGTGGCAATGTGGAGTCCAAGGATTTATCTGCAGAAGCAGCGAAAAATTCTTGGAAGAGTGAGCAAAGA
>4385 gi|224101827|ref|XP_002312436.1| auxin efflux carrier component [Populus trichocarpa]
ATGATTACGTGGCACGACCTGTACAACGTGCTGACGGCGGTGATCCCCCTCTACGTGGCGATGATCCTCGCCTACGGATCCGTCCGGTGGTGGAAGATCTTCAGCCCCGACCAGTGCTCCGGCATCAACCGCTTCGTGGCCATTTTCGCCGTCCCGCTCCTCTCCTTCCATTTCATCTCCACCAACGACCCTTACGCCATGAACTTCCGCTTCATCGCTGCCGACACCCTCCAGAAGCTCATCATGCTCGCCCTCCTCGCCGCTTGGGCCAACCTCTCCCGGAACGGCAGCCTCGAGTGGATGATCACCATCTTCTCCCTCTCCACCCTCCCCAACACCCTCGTCATGGGCATCCCCCTCCTCATCGCCATGTACGGCCCCTACTCCGGCAGCCTCATGGTCCAGATCGTCGTCCTCCAGTGCATCATCTGGTACACCCTCCTGCTCTTCCTCTTCGAGTACCGCGGCGCGAAGATGCTGATAATGGAGCAGTTCCCGGAGACGGCCGCGTCGATCGTGTCGTTCAAGGTCGAGTCCGATGTCGTTTCCCTCGATGGCCACGATTTTCTAGAGACCGACGCGGAGATCGGGGACGACGGGAAGCTGCACGTGACGGTGAGGAAGTCGAACGCGTCGAGGCGGTCGTTGGGCGGGCACGGGAACAATAACTACTCGGGGCTGACGCCGCGGCCGTCAAATCTCACGGGAGCCGAGATTTACAGTCTCAGCTCGTCGAGGAACCCGACACCGCGGGGGTCGAACTTTAACCACTCGGATTTCTACTCCATGATGGGGTTTCCCGGAGGGAGATTGTCCAACTTCGGACCGGCCGACATGTACTCGGTTCAATCGTCGAGAGGGCCCACGCCGCGGCCGTCCAACTTCGAAGAAAACTGCGCGGCCGGGGCGCAGGCTATGAGCTCGCCGAGGTTCGGGTACTATCCCGCACCGCCGGTGCCCGGTTCTTACCCGGCGCCTAATCCGGAAATCGCGAATGCGGTTCCCATCAAGGGTTTGAAAAATCAAGGCCAGCAAGTCGCGCAGCCGCAGCAGCAGATTATCAAGGCCGGGAGCAACGACGCCAAGGAGCTTCACATGTTCGTGTGGAGCTCCAGCGCTTCGCCCGTGTCGGAAGGCGGTGGGCTGCACGTGTTCGGTGGCAACGAGTACGGCGCGTCGATGGAGCAGTCCGGACGGTCCGATCACGGCGCCAAGGAAATCAGGATGTTGGTCTCTGATCACCCGCAAAATGGGGAGAACAAAGTAATGCCGGGAACAGAGGAGTTTGGTGGGGAGGACTTCAGCTTTGGTGGTGCCGGAGATAAAGGAGGAGAGGAGGAGAGAGAAAAGGAAGGACCCATTGGCCTCTCAAAGCTGGGGTCCAGCTCCACGGCCGAGCTACATCCTAAAGTTGCCGGCGGTAACCATTCCGGCGCCGGAAAACAGATGCCTCCGGCCAGTGTCATGACCCGTCTGATCTTGATCATGGTATGGCGTAAGCTTATCCGAAACCCCAACACCTACTCGAGCATCATTGGCCTAGCTTGGTCTCTAATCTCGTGCCGGTGGCATGTGGCTATGCCGGCAATAATAAAGCATTCAATTTCGATACTCTCAGATGCTGGTCTTGGAATGGCTATGTTCAGCCTAGGTCTGTTTATGGCTCTTCAACCCAAGATAATCGCATGTGGGAATTCGGTCGCCACGTTCGCCATGGCCGTGAGGTTCCTCACTGGCCCGGCTGTGATGGCCGTGGCTTCCATTGTCGTTGGCCTCCGCGGGACCCTCCTTCACGTCGCCATTGTGCAGGCCGCACTTCCACAAGGGATTGTTCCGTTTGTTTTCGCGAAAGAATACAACGTTCATCCCGCAATTCTTAGCACTGCGGTTATCTTTGGAATGTTGATTGCATTGCCAATCACTCTAGTGTACTACATACTTCTCGGATTA
>4387 gi|225452218|ref|XP_002271204.1| PREDICTED: protein FAR1-RELATED SEQUENCE 5-like [Vitis vinifera]
ATTCTTCAATATTTTGAAAACAAGCAGTTAAAAGACCCTTCTTTCTTTTGTGCTGTACAACTCGATGTTGAAGGTGAAATGACAAATGTTTTTTGGGCTGAACCAAAGATGGTGGAGGATTTCGGGGATTTTGGTGACGTGGTTTGCTTTGATACGACTTACAAACTAGGCAAAGATTGCCGACCTTTTGCACCATTTATTGGAGTGAATCATCATAAGCAGATGGTGGTCTTTGGCGCGGCGCTTTTATATGATGAAACTGTTCAATCTTTTCAATGGCTATTTCAAAAATTTCTGGAGGCTGTCTCTGGAAAGAAGCCAAAGACAATCCTCACAGACGAAGATGCA
>4391 gi|225452150|ref|XP_002263449.1| PREDICTED: ribosome-recycling factor [Vitis vinifera]
ATGGCGATCGCACTGAGACGCGCTTTGATCTCTTCTCGCAGTCTCTCTCTCCTCCTTCGAACGTCTTCTCTCCACTCTCCTCATCATTCGCACTTTCTCTCCTCTCCCGATCTCTTCAACTCTTCTGCTTCTCACACAGCCCCCAATTTCCCGGCCATCAATTTCATCGGAGATAGCCGCAGAGGTTTCGCCAAAGGAAGAAAATCAAAGGGTGATGATGACGCAAACACTGTTGAGATTGCGGATATTGGGCCTAGGGTTAAGGCAACTGCAGTCTGGTTTATGGAAGCAGCGGTTGACTCACTCTCTCGAGAACTAAGCAAACTTCGAACTGGGAGGGCATCTGCTGGAGTGCTCAATCATATCATTGTAGAAACTGGTGGTGTTAAGATGCCTCTGAGTAGACTGGCTGTTGTCTCTGTGATTGATTCCAAAACATTGTCTGTAACTCCTTATGATCCAAATGCCTTAAAAGAATTGGAGAGGGCCATTGTTTCATCCCCCTTGGGTTTAAATCCTAAAGTAGATGGCCAGAGATTGATTGCACCTATTCCTCCATTGACTAAGGAGCATATGCAGGCTTTGTGTAAGGTGGTCACCAAATCTTCAGAAGATGTCAAGCAGAGTATAAGAAGAGCTCGCCAGAAGGCATTAGATGCAGTAAAGAAAGCGGGTGCAAGTTTCCCAACAGATGCTGCCAAAAGATTGGAGAAAGAAGTTGATGAATTGACTAAAAAGTTTATC
>4418 gi|225452055|ref|XP_002283926.1| PREDICTED: mannose-6-phosphate isomerase [Vitis vinifera]
TACGATTGGGGTCGGATAGGGACCGAATCGGGAGTGGCGAGACTCTTCTCGCTGAATTCAAGGGTGGACATTGAGGGTGGAAAGCCTTATGCCGAGTTCTGGATGGGGACTCACGAGTCTGGGCCATCGTTTGTGGTTGAGAAGAGCGAGAATAAAGGAGTTGTGATTGGTGAGGAGGAGGAGATTACAGCTGGGGGTTTGAGTTTGAAGTCGTGGATTGCGAAAAACCCTAGTGTACTTGGGGATAAAGTTGTTGAAAAGTGGGGTGCTAATCTTCCTTTCTTATTCAAGGTACTTTCAGTTGCAAAGGCATTGTCGATACAGGCCCACCCTAACAAAGAACTTGCCGGGACTCTACATAAGCTGCGGCCTGATGTCTTCAAGGATGATAACCACAAGCCTGAGATGGCTTTGGCACTAACAGATTTTGAGGCCCTTTGTGGATTTATCAGTCTTGAGGAAGTTCCTGAGGTTGCAGATGTGGTTGGCAACTTGTATGCTAACCAAGTGTTGGATGTCAATAATCAAGATGGGGAGGAGAAAGTAAAAGCAGTTTTGCAGTTGATATTCACCCGG
>4420 gi|225453688|ref|XP_002269022.1| PREDICTED: probable inactive purple acid phosphatase 29-like [Vitis vinifera]
GACAACATCTTTGGATTTGATGCAAAAGATGCAGCATACTCCCTGAATGCTGCGTTTTCCGCTGCAGTTTCGTCCAACATCCCTTGGGCTGCTGTTTTGGGAAACCATGACCAAGAATCTACGCTTTCTAGGGCAGGGGTAATGAAACATATTGTTGGTATGAAGCAAACCTTGTCTCAGTTTAACCCTCCTGAGGTTGACAAAATCGATGGTTTCGGGAACTATAATCTGGAAGTCCATGGGGTTGAGGGTTCAGCTTATGAAAATAAATCAGTTCTCAATCTCTATTTCCTTGACAGTGGTGATTACTCAACGGTTCGCTCCATCCTTGGTTATGGCTGGATCAAACCCTCACAACAGCTTTGGTTCCAAAACACGTCCAACAAACTTCAGAGAGCATACAAGAAGAAGCCCGAGGCTCAGAAGGCATCTGCCCCAGGGCTCGCATACTTCCACATCCCATTGCCTGAATTCGCAAGCTTTGACTCGTCGAACTTTACCGGTGTCAAGCAAGACCCCATCAGTTCTGCTTCAGTAAACTCTGGCTTCTTCAAAACGATGGTGGAAGCAGGCGATGTGAAGGCCGTTTTCGTCGGCCATGATCATCTCAATGACTTCTGCGGTGAGCTAACCGGCATTCATCTTTGTTATGCTGGTGGATTTGGATACCACGCTTACGGGAAGGCTGGGTGGGACAGGAGGGCAAGGGTGGTGGTGGCGTCTTTGGAGAAAACTGAGAAGGGAGGTTGGGGAGGAGTTAAGTCCATCAAAACAAGGAAGCACCTAGATAACCAACTGCTCACTTCTGTTGATGTTCAGGTGCTTTGGAGT
>4421 gi|225453688|ref|XP_002269022.1| PREDICTED: probable inactive purple acid phosphatase 29-like [Vitis vinifera]
GACAACATCTTTGGATTTGATGCAAAAGATGCAGCATACTCCCTGAATGCTGCGTTTTCCGCTGCAGTTTCGTCCAACATCCCTTGGGCTGCTGTTTTGGGAAACCATGACCAAGAATCTACGCTTTCTAGGGCAGGGGTAATGAAACATATTGTTGGAATGAAACACAGCTTGTCTCAGTTTAATCCTGCTGAGGTTGAAGATATTGATGGTTTTGGGAACTATAATCTTGAAGTCCATGGAGTTGAGGCTTCGGCTTTCGAAAATAAATCAGTACTCAATCTCTATTTCCTTGATAGTGGTGATTACTCCACAGTTCCCTTCATCCCTGGTTATGGCTGGATCAAACCCTCACAGCAGTTTTGGTTCGAAAACACATCCAAGAAGCTTCAGAAAGCATACATGAACAATCCCGAGGCTCAAAAGGCACCTGCACCAGGGCTCGCATACTTCCACATTCCATTGCCTGAATTCGCAAGCTTTGACTCGTCAAACTTTACTGGTGTTAAGCAGGAAGGCATTAGCTCTGCTTCAGTAAACTCTGGCTTCTTCACAACAATGGTGGAAGCAGGTGACGTGAAGGCCATTTTCATTGGCCATGATCATGTCAATGACTTCTGTGGTGAGCTAACTGGCATTCATCTTTGTTATGCTGGCGGCTTCGGGTACCATGCTTATGGGAAGGCTGGGTGGGACAGGAGGGCTAGGGTGGTGGTAGCATCTTTGGAGAAAACTGAGAATGGAGGTTGGGGAGCAGTTAAGTCCATCAAAACAAGGAAGTACCTCGATAATCAACAGCTCACTACTATTGATGTTCAGGTGCTTTGGAGCACTGGAAGCCGTAGAAAGAAACAGATTGGC
>4430 gi|359497188|ref|XP_002269650.2| PREDICTED: acyl-coenzyme A oxidase, peroxisomal [Vitis vinifera]
TCCAATTCCAGTAATCAGACAGCAGAGGATGATGATCAACCTACTACCCGGCGAATCCAACGGCTACAAGTGCACATAAACCCACCGGTTGTACCCCGTGAAAACGTCCTGGAACTGCTGTCCTGTGCTGCTAAGGCGAAGCTTAGTGTGAATACTCAACAACTCTCTGATTACATGAGGGGAAAGCACAGAGACATACAAGAGAGGGTATTCGATTACTACAAATCTAGACCGGATTTACAGACCCCGGTTGAGATTTCTATGGACGAACATCGTGAGCTGTGCATGAGGCAGCTTCTGGGTTTGGTCAGAGAAGCTGGCATTAGGCCTTTTGGGTATGTTGCTGATGATCCGGCTAAGTATTTTGCCGTTGCTGAAGCTGTGGGGAGTGTTGACATGTCACTTGGAATTAAGATGGGGGTGCAGTACAGTCTTTGGGGAGGCTCTGTGCTCAACCTGGGAACTAAGAAGCACAGGGATAAGTACTATGAAGGTATTGACAACTTGGAGTATACAGGTTGCTTTGCTATGACGGAACTTCATCACGGATCAAATGTCCAAGGCCTCCAAACCGTTGCCACATTTGATCCACTTACGGACGAATTCATAATCGACACCCCCAATGACGGGGCAATCAAATGGTGGATTGGCAATGCTGCAGTTCATGGCAAGTTTGCTACTGTATTCGCCAAGTTAATGTTGCCAACTCACGATACAAAAGGAGTATCTGACATGGGCGTTCACGCCTTCATCGTCCCAATAAGGGATTTAAAGACCCACCAAAAACTTCCAGGGATTGAAATCCATGACTGTGGTCACAAAGTTGGTCTGAATGGAGTGGATAATGGAGCATTAAGGTTTCGTTCTGTAAGAATTCCGCGAGACAACCTCCTAAATCGATTTGGAGATGTCTCTAGGGATGGGAAATACTCAAGCCCCCTTCCGTCCATTAATAAACGCTTTGCTGCCACACTAGGGGAGCTTGTTGGGGGAAGGGTAGGCCTTGCATATTCTTCAGTTGGTGTCCTCAAAATTGCCTCCACCATTGCAATTCGTTATTCCTTGCTCCGGCATCAGTTTGGTCCTTCAAAGCAGCCGGAAGTCAGTATCCTTGATTACCAGTCCCACCAACATAAACTCATGCCTATGCTCGCTTCGACCTATGCATTCCATTTTTCCACTCTTTATTTGGTGGAGAAATATTCTGAGATGAAGAAGTCTCATGACGAAGAAGTGGTGGGGGATGTCCATGCGCTCTCTGCGGGCCTCAAGGCTTATGTGACCTCTTACACGGCTAAGTCACTGAGTATTTGCAGGGAATCCTGTGGAGGCCATGGGTATGCTGCTGTCAATCGGTTCGGTAGTTTGAGGAATGATCATGACATATTTCAGACCTTTGAAGGCGACAACACTGTGCTTCTACAACAGGTGGCAGGAGACCTCTTGAAGCAATACCAGCAGAAGTTCCAAGGTGGGACACTTGCTGTTACATGGAACTATCTGAGAGAATCCATGAACTCTTATCTCGCGCAGCCAAACCCAGTAACAGCTCGCTGGGAAAGTGAAGACCATTTGCGAGATCCTAATTTCCAGTTAGACGCCTTCAGATATCGTACATCTAGATTGCTTCAAAGTGTTGCTGTGCGACTTCGGAAGCACTCTAAGAATCTAGGGAGCTTTGGTGCTTGGAATAGATGTTTAAATCATCTTCTGACACTAGCGGAGTCCCACATTGAATCGGTTATACTAGCTAGATTCATTCAATCCGTACAAAGCTGCCCTGATCCAAGTACTCGAGCTGCTCTAAAACTGGTATGCGATCTATATGCCCTGGACCGAATCTGGAATGACATAGGAACTTACCGCAACGTGGATTATGTGGCTCCCAACAAAGCTAAGGCAATTCACAAGTTGGCAGAGTACCTTAGTTTCCAAGTAAGGAATATCGCAAAGGAACTGGTAGACGGATTCGATCTTCCTGATGAGGTCACACGGGCTCCGATTGGCATGCAGTCAACTGCAGAAGCTTACTCTCAGTACACCCAGTATGTTGGATTC
>4448 gi|225453772|ref|XP_002270342.1| PREDICTED: ankyrin repeat and zinc finger domain-containing protein 1-like [Vitis vinifera]
CTGAAGGAGGAGGATTTTGATGAGTTGACCTTTGATTCTTTATTCAAATACGATATATCGAGCATATCCGGGTCTGAAGATGAAGCTGAAAAGTGTTCCTTCCCCTCTAATTATGTTCATAGTGGATTAAACAGAAGTGTTAAACAGAAGCTATTTATTCGTCTTCAGAGAGGAGAAAGAGTTTCATTGTGGAAGTGTTTGCTTCTGGACGAGACTGAGAATATTTTGTTTGAGAATGATAATATAGTTGATGCAGATGATGGTGGGTCCATGCCTTGCCTGAGAGAGAAGGAAGTAATTGAAAGACTGAATTTTGTAATCCATGAGCCCAGGGATAATACCCGGTTGAGGGTTGTGTTTCTTGCAAGTGGTGGACACTTTGCTGGCTGTGTGTTTGATGGTAACTCTGTTGTGGCTCACAAAACATTCCACAGATATGTGGTAAGAGCCAAGGCTGGTAAAAAACAGTCATCAAAAGACGCAACCGGCAGAGCTGCACATTCTGCTGGAGCTTCACTTCGCCGTTACAATGAACTTGCCTTAAAGAAGGAAATTCAAGAACTACTTGCTGCTTGGAAGCCTTATTTTGATGCTTCCTCGTGCGTTTTCATTTATGCTCCGTCTGACAACCATCAGCTACTTTTTGATGGAGAAAAACCTTATTTTAGTTGCAAGCATTGTATTGTCCGAAGTGTGCCATTGACTGTCCGGAGACCTACATTGAAGGAAGCCCGGAGAGTTTATAAGGTTACCTATGAAGTCGAAGAAAATGCAAGTATCATCAAGGAGGATTCAGTGTTGCGTGTGAGCATTGCAAATGAATGCTTCCCAGGGTCCACCAAAGAGGATGTAGTTGATAATCTGGGTTGTATGAGAATTACAGAAGTTTGCTCGGGTGTCAAAAACTCTGAGATTTTGTCCATATCTAGTGAAAGTGAGAATGAAGTGGTTAGTGCATCCACACCATTACATGAAGCAGCAAAATGTGGGAATGAACAAAAAGTTTTGGAACTCCTAGAACAGGGTTCTGATCCTTGCATTGTAGATGAAAGGGGACGGACTCCATATATGCTTGCCACCGAAAAAGAGGTGAGAAATATTTTTCGAAGATTCATGGCTTCTAACCTTGACAAGTGGGATTGGAATACTGCTAAAGTACCCAGTGCATTGACAAAGGAAATGGAGGAATCTCAAGCTGTTAAGCAGGCAGAGAAAGATGCCAAGAGGAAAGCAAGAGCAAAAGAGTTGAAGAAGTTACGGAAAGAAAAAGAAAAGAAGGCCCAGGCTGATGCTGCTTCGTCCCAGAGTGCCCCGACAATTTCA
>4454 gi|225444541|ref|XP_002275549.1| PREDICTED: potassium channel KAT1 [Vitis vinifera]
CTCCCAAGCCCTATAACGAGGGGTGAACGGGCAGATAATGCATCTTCGGAGTTTGGTTGCTTGGTTGATTCTGGCTCC
>4462 gi|359480411|ref|XP_002267255.2| PREDICTED: uncharacterized protein LOC100254928 [Vitis vinifera]
TGGACTGACAGGTCACCTAGAACCCCTAGTCCTCGGCCGAAACCAAACAATAAGTCCAGGTTGTGTCTTCCGCCTCTACAACCCCTTTCGATATCCCAGAAGAACCTTGAGGACTGGCCAAAGGCAGGCTCTGATGATCTTGGCATATGGCCTCAAGCCCCTACCCCCGGGGCAAAAGGGTCAATTAACCCGGACTCAGAACAACCCGAAAGAGAATTCGAATGCAAAAAAGACAAGCTTGCCTTTTTCGACAAGGAGTGTTCGAGAATCACGGAGCATATTTATTTAGGGAGCAGTCTTCGCGAGAATGGGATTACCCATGTGTTGAATTGCGTTGGTTTCGTTTGTCCTGAATATTTTAAGAATGAGCTTGTATATAAGACCCTTTGGCTGCATGATAGCCCGTCTGAGGATATCACGAGTATACTCTATGATGTTTTCGATTACTTTGAGGATGTTCGAGAACAA
>4498 gi|225434877|ref|XP_002283191.1| PREDICTED: pumilio homolog 1-like [Vitis vinifera]
TCATTTAACGGCATGTCTACTACAATGACAGAGACTGCAGATCTGGTTGCTGCTATGTCTGGTGTAAAGCTTTCAAATGGCATGACAGGTGAAGAGAACCATCTGCTCCCCCAGATTGAACCGGTTATCGACGATCACAACAATTATCTCTTCAATTTGCAAAGTGGTCAGAATAATGCTGAGCAGCATCTGTACGTTAAGAATTTTGAATCAGGGCTTAATAACTCCTTGGTATTTGATAGGCAAGTTGACCATAGAACTGCTGTGTCTCCCAATAAATCGTACCTAAAAGGATCTGCTGTTAAG
>4504 gi|225452474|ref|XP_002278536.1| PREDICTED: uncharacterized protein At4g28440 [Vitis vinifera]
ATGGCTGAAGCAAAATCAACTATGAGGAAACCAGTGTTCACAAAAGTCGATCAGCTGCGTCCTGGCACCAGTGGGCATAATCTCACTGTGAAGGTTGTTAGCGCAAAGACGGTACTGCAGAAGGGCCGTCCAGATGGCCCCCAAGTACGCCAAATGCGGATTTCTGAGTGCTTGGTTGGTGATGAAACTGGGACAATTGTATTTACTGCAAGGAATGAACAAGTGGACTTGATGCAGACTGATGCTACTGTTATTTTGCGCAATGCAAAAATCGACATGTTTAAGGGGTCAATGAGGCTTGCTGTGGACAAGTGGGGCCGCGTAGAACTGACCGAACCAGCCAGCTTCGCTGTTAAAGAGGATAATAACCTGTCATTGGTTGAATATGAACTGGTCAACGTGGTCGAAGAG
>4518 gi|359482934|ref|XP_002284593.2| PREDICTED: kinesin-like protein KIF2A-like [Vitis vinifera]
AGATCCGGTGCACCGACGGCGCATCACCAGCGTCAGTACTCCGACCAGTTATTCGACGCCTCATCCAACGGTCGGTGGCTTCAATCCGCCGGCCTTCAACACCTCCAGTCCCTACCTCCTCTACAGGGTTCGAGAATGTACTGGAATGCTGCCCCGAGGGGATTCAATGGAGGAAGTGGAAGTGGGAGTGAGTATTTCACGGACCCCTCGACGCCTAAAAATGGCGAGGAAGCCGAGTCGCCAAGTCGGTTCAGTCCTGGGCTTTTAGATCTGCACTCTTTCGACACCGAGCTTCTTTCTGAGATGTCAGTTCCTGCCCTCTATGACGCCCCTTCTCTATATCGGTCTGTTCCCGGCAGAAGCCTTGATGACTCTGACACATACCTTGCAAACAACAAGCAAATTGGTAGAGCTCGTGGTGTGCCTGACAACAACCTTTTGAAAAGTTTTGTCGCAGATAAAGAGAAAGCCAGTAATGTTGCAAAGATTAAAGTTGTGGTGCGCAAAAGACCACTAAATAAAAAGGAGCTTGCAAAGAATGAGGAAGACATCGTAACTATAGAG
>4530 gi|224120020|ref|XP_002318222.1| predicted protein [Populus trichocarpa]
ATAGCTATAGCGGTGAAGGCGTTGCCGCTGTCGTTCGTGGTGCACGTGCTGGCGATAGCGGGCGCTGTTCTGGTGTTGGTTTGGAACATCTACTTCAGAGGCGGCTTGGCCTGGGAATCCACCGACAAAAGCCTCATCTTCAATCTTCATCCTGTTCTGATGTTGATTGGTTTGATTATCATTGGAGGTGAAGCCATTATTAGTTACAAAGCTCTTCCTTTCAAAAAAGAAGAGAAGAAAATAATTCACCTAGTTTTGCATGCTATAGCACTGATACTCGGTATAATCGGTGTTTATGCGGCATTTAAATATCACAATGAGAGCAGTATTGCCAATCTGTACAGTTTACACTCCTGGCTTGGAATTGGAGTTATTTCCCTCTATGGCATTCAGTGGCTTTATGGATTTGTTGCTTTCTTCTACCCTGGGGGATCGGCTGCAATTAGAAGAGAATCACTTCCATGGCATGTGCTGTTTGGAATATTTGTCTACATCTTGGCTGTTGCAACTGCCACGTTGGGGTTCCTCGAGAAGCTGACATTCCTTGAGAACTCTGGCCTCGCTAAATATGGCTCTGAGGCTTTTCTGGTCAACTTCACTGCCATTGTCACTATATTGTATGGAACTTTTGTGCTATTGACAGCTCTCTCTCAAGGTCCAGTCGAAGACGAC
>4542 gi|225468850|ref|XP_002266252.1| PREDICTED: putative oxidoreductase GLYR1 isoform 1 [Vitis vinifera]
GAGGTTGGGTTTTTAGGGTTGGGAATAATGGGCAAGGCCATGTCTATGAACTTGCTTCGCCATGGCTTTAAGGTCACTGTGTGGAACCGCACTCTTTCTAGGTGTGATGAGCTGGTGGAGCATGGGGCATCAGTGGCAGAAACCCCTGCAGCAGTAGTCAAGAAGTGCAAGTACACAATTGCGATTTTGTCTGATCCTTCTGCAGCTCTTTCGGTTGTTTTCGACAAAGACGGCGCTCTGGAGCAAATTTGCCATGGAAAAGGGTACATTGACATGTCAACTGTCGACTCTGACACTTCTACGAAAATTAGTGAGGCAATTGCATCGAAGGGTGGTTATTTCCTTGAAGCTCCAGTTTCAGGTAGCAAAAAGCCTGCTGAAGATGGTCAACTAGTAATCCTCGCTGCAGGAGAGAAGACCTTGTACGAGGAAGCACTTCCTGCTTTCGATGTCATGGGGAAGAAATCTTTTTTCTTGGGGAAGGTCGGAAATGGAGCAAAAATGAAACTTGTGGTCAACATGATTATGGGGAGTATGATGAATGCATTTTCTGAAGGACTCATACTGGCTGACAAAAATGGACTTAGCTCCCAAACTCTTCTTGATGTGTTGGATCTGGGTGGAATTGCGAACCCCATGTTCAAAATGAAAGGACCTACTATGATCCAGAAGAATTACTCGCCTGCATTTCCTCTGAAACATCAGCAGAAGGATATGAGATTGGCTCTTGCCCTTGGTGATGAAAACTCAGTATCAATGCCAGTGGCAGCTGCTTCCAATGAGGCATTCAAGAAAGCCAGAAGCATGGGTTTGGGAGACCTTGATTTTTCAGCTGTGTTTGAGGCTGTGAAGTTTCCTGAAGGTTCATCC
>4550 gi|359473368|ref|XP_003631294.1| PREDICTED: F-box/kelch-repeat protein SKIP11-like [Vitis vinifera]
GATTCCGATTCCCTTATCCATGGAATTGGTAGAGACAACTCGATAAGCTGCCTCATTCGGTGTTCTAGAGCTGATTATGGTACCATTGTATCTCTTAACCGGAGCTTCCTCTCTCTTATTCTAAATGGTGAGCTCTACAAGCTTAGGCGGAAAGCGGGCATAATTGAGCACTGGGTATATATCTCGTGCAACCTGCTAGAATGGGAAGCTTTTGATCCCAATCGCCGGCGTTGGATGCGGTTGCCAAAGATGCATTCTAATGAATGTTTTTCAGATAAGGAGTCATTAGCTGTTGGAACCGAACTTCTTGTATTTGGAAAGGAGGTGATGTCCAATGTTATATACAAATATAATCTGCTGACAAACAAGTGGTCGTCGGGTATGAGGATGAATGCCCCAAGGTGTTTGTTTGGGTCTGCTAGCCTTGGGGAGATTGCTATTATAGCTGGTGGTTGTGATTCTAAGGGTAATGCTCTAAGCTCAGCTGAACTTTATAATTCGGAGACTCGAAATTGGCAAAGACTCCAAAACATGCTCAAGCCACGGAAGATGTGTTCTGGGGTATTTATGGATGGGAAGTTTTATGTGATTGGGGGAGTTGGGGGAAGCGATTCGAAGCTTCTTACTTGTGGAGAAGAGTATAATTTGGCAACGGAAATTTGGACTGAAATCCCTAATATGTCCCCCTCGAGGAGCAGTGGTACCGATACCCCTGCTACGGCTGAGGCCCCACCTCTTGTTGCCGTTGTTGATAATGTATTGTATGCAGCTGATTATGCTACTATGGAGGTTAGAAAATATGATAAGGAGAGGAGAGAGTGGCATTCGGTGGGGAGATTGCCAGAAAGGGCAGCATCCATGAACGGTTGGGGATTAGCATTTAGAGCTTGTGGACACCGC
>4560 gi|224115244|ref|XP_002316981.1| predicted protein, partial [Populus trichocarpa]
ATGGACCCCAATGTGATGGAGGCCAAGATTGTCGTGAGCTCTTGCGGACACGATGGGCCTTTTGGTGCAACTGGAGTCAAGAGGCTTAAGAGTATTGGGATGATAGATAGTGTTCCTGGGATGAAGGCACTCGACATGAACACCGCTGAGGATGCGATTGTGAGGCTTACTAGGGAGATTGTGCCCGGAATGATTGTTACTGGCATGGAAGTTGCTGAGATTGATGGAGCCCCGAGAATGGGACCGACATTTGGAGCAATGATGATATCGGGGCAGAAGGCAGCTCACGTGGCATTGAAGTCATTGGGACTGCCAAACGCACTGGATGGAACATACGTCGGAAGCATTCACCCCGAGCTGATCCTAGCCTCGGTAGATGGCACTGAAACTGTGGAT
>4567 gi|225424343|ref|XP_002284860.1| PREDICTED: protein TIFY 6B isoform 2 [Vitis vinifera]
ATGGAGAGGGACTTTATGGGTTTGAATTCTAGGGATTCTGTGGTTGTGGTGAAGGAAGAGGCTGTTGAAGGATGCAAAGACTCAGGAGTTCAGTGGCCCTTGTCAAGCAAGGTTTCTGCCTTTCCTCATTTCATGTCTTTTAAGGTTGGTCAAGAGGAAAAGGCACCAAAGGCCACGTCTGATCCCGTTGCCTCTTTTGGATATATGACTATATCAACTCCAGATGCATTTGATGCTACTCACAAACGCCAAATGCAGAACTTTGCAGGTGCAACCGCGAAGCAACAATACCTTGGAGGGACCCCTATTGTGGCACCACATTCAATAAGCCCTTCTCTTGGTTCTGTTGCAGGAACCACCGAACCATGGTTCAATTCCAAGTCTTCTGGGGCTCCTCCTCAATTGACCATCTTCTATGCTGGTACAGTGAATGTGTACAATGACATCTCTCCTGAGAAGGCTCAGGCTATAATGTTCTTGGCTGGGAATGGATCTACCCCTGCTTCGAAAATGGCACAACCAAGAGCTCAAGCTCAGGTCCCTGTCTCCATACAGGCTGGAGGAGGAGGGGATGCTGTTCTTATCAATCAGCGAACTAATACACCAACTGGCTCTGGCCTTTCAAGCGCTATGTCT
>4570 gi|225424343|ref|XP_002284860.1| PREDICTED: protein TIFY 6B isoform 2 [Vitis vinifera]
ATGGAGAGGGACTTTATGGGTTTGAATTCTAGGGATTCTGTGGTTGTGGTGAAGGAAGAGGCTGTTGAAGGATGCAAAGACTCAGGAGTTCAGTGGCCCTTGTCAAGCAAGGTTTCTGCCTTTCCTCATTTCATGTCTTTTAAGGTTGGTCAAGAGGAAAAGGCACCAAAGGCCACGTCTGATCCCGTTGCCTCTTTTGGATATATGACTATATCAACTCCAGATGCATTTGATGCTACTCACAAACGCCAAATGCAGAACTTTGCAGGTGCAACCGCGAAGCAACAATACCTTGGAGGGACCCCTATTGTGGCACCACATTCAATAAGCCCTTCTCTTGGTTCTGTTGCAGGAACCACCGAACCATGGTTCAATTCCAAGTCTTCTGGGGCTCCTCCTCAATTGACCATCTTCTATGCTGGTACAGTGAATGTGTACAATGACATCTCTCCTGAGAAGGCTCAGGCTATAATGTTCTTGGCTGGGAATGGATCTACCCCTGCTTCGAAAATGGCACAACCAAGAGCTCAAGCTCAGGTCCCTGTCTCCATACAGGCTGGAGGAGGAGGGGATGCTGTTCTTATCAATCAGCGAACTAATACACCAACTGGCTCTGGCCTTTCAAGCGCTTCAATTGAGGAGGAGCCC
>4578 gi|225445873|ref|XP_002276194.1| PREDICTED: probable WRKY transcription factor 32 [Vitis vinifera]
CTGGAGTCGCCTAATTTCAAGGATCAAGTTGGGAAGTCCCACCAACAAGCTTTGGTAAGTGTAATAACCGAAGCTGCTCAATCGCAGTTACAGAATGAGGTGACCGAGTCACCTCAGTGTCCAACTTCTTCATCTGAATTGTCACCAACTTCTGTTACGCAGTCCATTTCATCAGGCCCAACTAATAAAAAACTGTCACTAGTAGCTAACACCAATAGTGCATGTATGCCGGAAGTGGTACGGCAGAATTCTTCCAATCGTAAAAGTATACTGTCTTCTGATGGCTATAATTGGCGTAAGTATGGTCAGAAGCAGGTGAAAATTCCGCAAGGCTCCCGAAGTTACTACAGATGCACATATTCCGAGTGTCATGCTAAAAAGATTGAATTCTCTGATAACTCAAACCGTATGATTGAGATCATTTGTAAAGGCGAGCACAATCATGATGCGCCTAGGAGAATAAATTGCACTAGGGAAAGTAGGCTTGCATTACCTGCTGCACCTAACAGTCCTAGTAGTACAGGTCATCCAGTGAGGGTGCTTAACGATTCAGATCCATCGACTTCTTCAAGAGAAGTCATACAAGAAACACCTGTACTACCTGAGACAAAACGACAGAACTCTTTTGGGTCCAACGGGACTGCTGATGGGGACATTAAGGAGGAGCATGTTGATGAACCAGAACCAAAACGAAGAGTGAAGAAAGGCAATACTGCATATTCAGGTCCTCTATGTAAACCTGGCAAGAAACCAAAAATTGTTGTGCACGCAGCTGGTGATGTGGGAATCTCGGGTGATGGGTACAGGTGGCGCAAGTATGGACAAAAAATGGTGAAGGGAAATCCTCACCCCAGGAACTACTACAGATGCACCTCAGCCGGATGTCCAGTCCGGAAGCACATCGAGAGAGCAGTAGATAACACTACCGCCCTCATAATAACATACAAGGGAGTGCATGATCACGATATGCCTGTACCCAAGAAGCGGCACGGCCCACCTAGTGCTCCTCTTCTTGCTGCTGCTGCACCTGCTTCCATGAACACAAACTCACAATTCAAGGACACTGAACAAACCCAGAACCAAATATCACCAACCCAATGGTCAGTGGCCACAGGAGGAGGATTAACTAGTGAGGCAATGGATACAGGGGAGGAGAAGGCAATGGAATCTGCTCGAACTCTTTTAAGTATTGGATTCGAAATCAAACAATGC
>4606 gi|225461116|ref|XP_002279843.1| PREDICTED: uncharacterized protein LOC100258940 [Vitis vinifera]
CTTCACCCTTGCCCAAAACATAAACACTTCACCATAAAATGCACTTCAAACACATCCCCTGAACCTGATGATTTCCCACCACCAGACTCTGAAACCACCAACAGCGCAGAAAAGTTCCCCATTGAAAAGAGGAGAAAGTCTGCAATAATAAGAGACAGAAAATCAAGAGTGGGTCTTGTAAAGCCCGAGCCGCCGAATTATGAGATAGGGTGGAAGAGAACTAAGCCGATTCAGGTGGAAAAGCCAAAGGGGTACAAGTTGGTGGGACTCATGGATAGAGAGTATGGATCGACAACGCTGCTGGCGAAAGTCGGAGAGATCGTGGCCGAGAGGGCGAGAGAGGAGGCAGAGGTGTTGAGAGAAGAAGGGAAAGTTGATGACAGAATGGTAACAGAGTTGTCCAGAGTTTTGAAGTTGATGGAGATGGATTTGACTATGGTTAGAGCGGCTGTGAAAGAGGAGACAATCAAAGAGAGGCTTGAACAGGCCAAGGCTAGGTGTAGGCAAGCTATTCTAGTTGCTAATTCTTTT
>4612 gi|224125716|ref|XP_002329700.1| predicted protein [Populus trichocarpa]
ATGGCGTTACAGTGGATGATACTGACGTACGTGGTAGCAGTGGAGGCGGCCATAGCGGTTCTTCTGACTATACCATCTCCAAAGCTTGTCAAGTCTCGCATCGTGTCTCTCGTCTCTCTCATCCTCCAACCTTCCTTGTTCATCGTCCCTTTCTCTGCTTTCCAGCTCCTAGATATCTATTGGAAGAATGAGCACCGATTGATGTGCACTGGGGAGTCATGCACTGCAGCTGAAAGAGATCGCTATGAGAAATCGATATACAAAGCTGAGAGGAATGTGATTATGTGTGCTGCAGCATGCCTTCTCTATTGGTGTGTCTACCGCATATGCAAGTATTACAAGGAGATTCAGAGTTTGGAAGAAGTGGAGAAGAGGTACAAGGATCAG
>4613 gi|359485378|ref|XP_002274123.2| PREDICTED: probable ubiquitin-conjugating enzyme E2 26-like [Vitis vinifera]
AATCTTAATGGGTCCAATTCAGATCCGTCATATCAAAATGATAATGACGCTGATGAAGGCGAAGAAGTTTGTGATTTTGAAGATGATAATGATGATTATATGTATGAGGATGACGATGATGATTATCTGAGTATGCAAGCCCAATTTGATAACGTGGATCTGCCTCCTGGGGTAGAGGCATCGGTTTCTTGGTTGAACAATCCTGCTCCAAGTGCAAATACCCCAGCTTCTACTAGCACTTCGTCCCTGAGTGACGCTGTTGGTTCATCCTTCAAATTTTTTGATCCTGCCACTAGTAAGTACGAAACTGCTGCTGCAAGCAGTTCAATGGTTCTTGCGGAATCAAGTTCTGCTGGAAAAGAGCAAGAGGAAAAAGAAAGTGAAATTATGATAAAGTTTCAAAGTTTTAAACAGTTTGACACTGTTGATGATTTTTTGGATCATCACTTCAACGGTATGGGATTTTCAGGGCAGCAGCCTCCCAAGACTTGGACAAAGAGAATTCAGGATGAGTGGAAAATCCTGGAGAAAGACTTACCTGATACTATATATGTAAGAGTTTATGAAACAAGGGTAGATCTTTTAAGAGCCGTAATTGTGGGACCAGCAGGAACCCCATACCATGACGGTCTGTTCGTCTTTGATGTTCTCTTCCCTCCTACCTATCCTGATATACCCCCGATGTATTACTATTCTGGCGGCCTTCGATTAAACCCAAATTTGTATGATTGTGGGAAAGTCTGCCTCAGCTTACTGAACACATGGAGTGGTGACAAGAATGAGATGTGGATGCCAAAGACATCAACCATGCTACAAGTCCTTGTCTCTATACAAGCTTTGATATTGGTTCCAAGGCCCTTTTTTAATGAGCCTGGGTACGAGGGTATGTATACTGGGGCAGAAGGAGAAACTAGATCAAAGGCATACAATGAGGATGTGTTTATTCTATCTTTGAAGACAATGATGTATACTCTGAGGAGACCCCCAAAGTATTTTGAGGACTTTGTAGCTGGTCATTTTCGTGTTCGTGCACATGACATTCTGTCTGCATGTAAAGCTTACATGGAGGGTGCCGAAGTAGGATCTTTCGACAAAGGAGTCCCCCATTCTAATACTGCAGTAACAAACAGACCTGATTTCAAGGCAGCAGTAGCTAGAATGATGAATGGTCTAGTCAATAACTTCATGAAAAATGGGTCGGAGGACTGCGAACAGTTCCGGATTCAATCC
>4633 gi|225468646|ref|XP_002267979.1| PREDICTED: pentatricopeptide repeat-containing protein At1g60770 [Vitis vinifera]
GCAAATATAAGCTATCTGAACATGATTCAGGTGTTGGTTAACTTGAAGGATTTACCAGGTGCTGAGAAATGTTTTAGGGAATGGGAATCTGGCTGCTCCACGTATCGTGTTGCAAATGTCCTTATTAGAGCTTATGCTAAAGATGGTTTACTTGAGAAGGCTGAAGAGCTCAAGGAGCGGGCCCGGAGGAGGGGGGCCAAGCCTAATGCTAAAACTTGGGAGATCTTTTTGGACTACTATTTGAAAATTGGGGAGGCAGTTGACTGTGTCGATAATGCGATTTCTTCTGGTAGAGGGGATGGTGGGAAGTGGGTCCCATCGCCTGATGTTGTAAGGAATTTGATGCGACATTTTGAGGAAAACAAAGATGTGGAGGGTGCGGAAGGTTTTGTGGAGATTCTGGTGGGGTTGAAGATATTTGAATCGTTAATAAGAACTTATGCAGCAGCTGGAAAGACAAGCCCCATAATGCGAAGACGGCTGAAGATGGAGAATGTGGAGTTGAGTGAGGGCTCTATGAAGTTACTTGATGTGGTGTGTGCCGAG
>4642 gi|225435347|ref|XP_002282455.1| PREDICTED: putative cyclic nucleotide-gated ion channel 15-like [Vitis vinifera]
ATGGCTTATGGCAATTCAAGATCCGTAAGATTTCAAGATGATGATCTTGAACTAGTCAATGGGGAGGGTGTGATTAAGGTGAAGTACAAGATTGATGGAACAGAAATATCAAAGCCTAGTAGTAGTAGTTCTACAAGGGCCAAAAAGGAGAGTGTTGGGACAGGAAGATCACTGAAGTCCAAAGTACTGTCTAGGGTCTTCTCTGAGGACTACGAAAGAGTGAAGAACAAGATACTGGATCCTTGCGGGCAAACGATTCACAGATGGAACAAGATTTTCTTAGTAGCTTGTTTAGTCTCGTTATTCGTAGACCCTTTGTTCTTCTACTTGCCAGAGGTCCAAGGCGACGTGTGTATAGAGATTGGCCTATCACTTGAAGCGGCCCTCACGACTATCAGATCCATCGCGGATGTGTTTTACGCGATTCAGATTTTCGTTAAGTTTCGG
>4643 gi|359807636|ref|NP_001241166.1| uncharacterized protein LOC100791210 [Glycine max]
ATGGTGGGTATTTTCTCTAGGTTTTCCGTCAGCAGAAATGGGCACCGTCGAAGCCAAAGTGCACTTCGGGCTGATAGGGAAGCAATACCGCCAAATTCAGATGCTAGAAGTGATGCTACGGTGACTGGTGGTGCAACTGCTGCTGCTCATGGGATTGAAGTAGCAATTGAGTTTAAGCCACTTGAACACCCACCTGAGCCTCTTGACAATGATCGACCCATTCAGTGCCCTCTGCCTGAACCTTCAATTCTCAATGATGGAAGGATATGGAAGGAGCGAGTATCAGCAGGCAGCGGTCAAAGGAGGGCTGAAATGCCAGTTATGCAGGAGGGGCCTCGTGTAGAATCTGGACCTGTGGGGAAAATGCCAGTTATGCAGGAGGGGCCTCGTATAGAATCTGGACCTGTGGGGAAAAAACCGCCACGGCCCCCCTCCAACCGGGTGATTCTACCATCTATCAGTGCACCCGAACATAGTCTCCTTAAACTGCTTGAAGAATGCAGTCCATCTGGGATT
>4647 gi|225451687|ref|XP_002276523.1| PREDICTED: uncharacterized protein LOC100259969 [Vitis vinifera]
ATATCAGGGGTTTACAAGACAGAAATTGACCCGGTGCAGCCCAAAGTGACGGTTGTCGGGAACGTAGAGCCACAGACTTTGATAAAGAAATTACTAACACTTGGAAAACAAGCAGAGATATGGAGACACGAGAACCAGAATGCGGCAAAAGAGAAGAAAGAAGTAGAAGCCGAGATAGCAAAAGAGCAAGACAGAGAAAAATCAAAACCTGAGAGCGAGCAGGCAAAATGCTTCGACATAAGCGCTGCTAATAAGATCAAAGAGAGTGCATATGTCGGGGAGGGAGGCATCAACAAATCATCCAAGAGGGATCAGAAGGATAAAAACTGCAAGTCCAAGACCTCTAGCCCCTCAGTA
>4650 gi|359483428|ref|XP_002268030.2| PREDICTED: tyrosyl-DNA phosphodiesterase 2 [Vitis vinifera]
GTGCTTCCAAAAAAGATTTTGAGTTACAATGTCTGGTTTCGGGAAGACTTGGAGATGCATAAGAGGATGAAAGCTCTGGGTGACCTTATTCAAATGCATTCCCCAGATCTGATATGTTTCCAGGAGGTTACACCCAATATCTACGACATTTTCCAGCAATCGAGTTGGTGGAAAGCGTACTGTTGCTCAGTTGCAAATGAGATGGCATTTACACGATCATACTTCTGCATGCAGCTAAGCAAACTGCCAGTAAAATCCTACAGCACTAACCCGTTCGGAAATTCGGTAATGGGAAGAGAACTTTGCGTTGCGGAAATTAAAGTTCAGGAAGGCATACCATTGGTTGTTGCCACTAGCCATCTTGAAAGCCCATGTCCGGCCCCTCCCAAATGGGACCAAATGTTCAGCAAGGAACGTGTAGAACAAGCAAAGGAAGCCATAAACTCTCTCAAGAAAAACCCGAACGTGATATTTTGTGGGGACATGAACTGGGACGACAAGTTGGATGGACAATTTCCTTTACTGGACGGATGGGTTGATGTGTGGGCCGAGTTAAGGCCTGGTGAAAATGGATGGACGTATGATACCAAGTCAAACCAGATGATCTCTGGAGGCCGGGCTCTGCAAAAGCGATTGGATCGATTTGTTTGCCATTTGCGTGATTTCAAGGTAAGGGACATAGATATGATTGGCATGGAGGCAATTCCGGGTCTATCATATTGCAAGGACAAGAAAGTGAAGAATGAGGTGAAGAAATTGGTGCTCCCGGTTTTGCCTAGCGATCACTATGGGTTGCTATTGACAATTTCTACCCAG
>4655 gi|225450446|ref|XP_002279795.1| PREDICTED: isopenicillin N epimerase-like isoform 1 [Vitis vinifera]
AACCACAGCCACATATCATCCAACGGCAACAAAACCCCAACTCCCACTTCAATCACCGACTCGGACCTCCGGTCCGAGTTCGCCCACCACGACCCCTGCGTCGCCCGGCTCAATAACGGCAGCTTCGGGTCCTGCCCGGCATCCATCTCCGCCGCCCAACGACAGTGGCAGCTCAGATGGCTCCAACAGCCCGACGAATTTTACTACAACCAGCTCAAACCCTCGATTCTCCGTACTAGAAATGTAATAAAAGATCTGATCAACGCCGACGACGTCGAGGAGATCTCCATGGTTGATAACGCCACCACGGCCGCCGCCATTGTGCTCCAGCACACTAGCTGGGCCTTCGCCGAGGGCAGATTCAACAAGGGAGACACTGCCGTCATGCTCCACTATGCCTATGGTGCCATCAAGAAATCCATCCATGCCTACGTTTCTCGCGCCGGCGGCCGAGTCATTGAGGTCCATATGCCCTTCCCTATATCCTCCAACGAACAAATCATCTCGGAATTCAGAAGAGCCCTAGAAAACGGAAAATCCAACGGTCACAAAGTTAGGTTAGCTGTAATAGATCACATCACCTCAATGCCGAGTGTAGTAATTCCAGTCAAGGAATTGGTTGAAATTTGCAGAAATGAGGGCGTGGATCATATCTTCGTTGATGCAGCCCACGGAATTGGGTGTACTAAAGTAGACATGAAAGAAATTGGGGCTGATTTCTACACTAGCAATTTACACAAATGGTTTTTTTGTCCTCCGGCTGTTGCTTTTTTGTACTGTCGAAAATCAGACAAGTTTTCCAATTTGCATCACCCTGTGGTTTCACACGAGTATGGGAATGGATTGGCTATGGAGAGCACTTGGATTGGAACTAGGGATTACAGTGCACAACTTGTAGTTCCAGAGGTGTTGGAGTTTGTTAACAGATTTGAAGGTGGAATTGAGGGGATAAGGGAGAGGAATCACCAAAAAGTTGTGGAGATGGGGGAAATGTTGGTAAAAGCATGGGGGACAAACCTGGGGTCACCACTGGAGATGTGTTCGAGTATGGCTATGGTTGGGTTGCCATCTTGTTTGGGGATTTTGAGTGATTCAGATGGGTTGAAGTTGAGGACCCATTTGAGGGATTCTTTTGGCATCGAAGTGCCAATTTATTATCTGGTGCCGAAAGATGGGGAGGTTGATCCAATAACGGGGTATGCACGGATATCTCATCAGGTGTATAATAAAGTTGAGGATTATTACAAGTTCAGGGATGCAGTTAGCAAGCTCGTTAAGGATGGATTTACTTGTGCACTTCTC
>4662 gi|225435444|ref|XP_002282803.1| PREDICTED: pentatricopeptide repeat-containing protein At2g40720-like [Vitis vinifera]
CTCAACCTCCAAAAACTTGCACTCCTACCCAAACAAACCCCAACCCAAAACCCCAAACACTGGAATTCAATTATAAAACACCACACCAAACTCAAACATGACCAAGCAATACTTAAAACCTACACCCAAATGGAAGCACAGGGCATTTATGCCGACAGTACCACGTTGCCCCTCGTCCTCAAGGCCTGTGGAAAGCTACAAGCCATTGAAAAAGGGAAAAAGATACATAATGAGATACGGGACACAGACTTGGTTAATGATGTTAGGGTTCAGACTGCTCTTGTGGATTTTTATTGCAAATGTGGGTTGATTGATGATGCCCGTTACTTGTTTGATGAAATTACTGAGAGAGATTTGGTGTGTTGGAATGCTATGGTTTGTGGGTTTGTTGGGTGTGGGTGTTATGAGGAGGGGGTCATGTTGGTTAGGGAGATGGAGAGGGAGAAGGTGAGACTCAACTCAGTTACGGTGGTGGCATTGGTTTCGGCATTTGGGGAGCTTGGAGATTTGATGTGTGGGAAAGAGGTACATGGGTATTGTTTGAGGAATGGGTTTTTTGAATGTAATGTTCATGTGAGTACTGCTTTGGTTGGTTTCTACTCGAGGTTTGACGTGAAGGTTGCCCTTGATTTGTTTGAAATGATGAATTCAAGGAATGTTGTGAGTTGGAATGCGATGATTTCTGTGTATTTTGATGCAGGGGAGTCCTGGAGAGCGTTGGAGCTTTTTGAGCGGATGGTAATGGATGGGTTTAGGTGTGATTTTGTTACAATGTTGATGGTCATACAGGTCTGTTCAGAAGTTGGGTCTCTTGAACTTGGGATGCAAGTCCATCAATTGGCAATTAAATATGGCTTTATCGACGATTTATTCATAGTAAATGCGTTGTTGAACATGTACGGTAAGAATGGAAGTTTGGATTCTTCACTTGAGCTATTTGAATTCGCCCCCACTAAAGATATTGCTTTGTGGAATTCTATGTTGTGTTTGTACGCTGAAATTGGCTCCCTCGAAGAAGTAATGGCTTTGTTTATTCGAATGCGATTGGAAGGCATCCAGGAAGATGAACGGACTATTGCCATTTTGTTGTCTTCCTTTGAGGACTTAGATAATGGTTTGAGAACTGGGAGAAGCCTACATGGTCACATAATTAAAAGTGCAATTGAGAAGAACAAATGTCTTGGCAATGCACTTTTAGGTATGTATGCAGAGCGAAATTCCATTCAAGATGCCTTTCATGTTTTTTATGACACTGGGGATTCAGATGTATCTTCATGGAACACTTTGATCTTGGCATTGGCCCGTAATGGGCATAGGGGTCAAGCGTGGGAACTCTTTGGGATGACGCAACAATGTGGCATCAATCCTAACTCTCACACAATAATTTCTATTATTGCTGCTTGTGATGATGAATCCTTTTTAAACATTGGCAGGTCTATCCATTGTTATGTAATAAAGTACGATATTGAAATAAACCCATCACTAAACTCGGCGCTCACAGAGATGTATATGAACTGCAAAAGTGAATCCACGGCTCTGAACTTATTTGAGAGCTTTCCTGACAAAGATTTGATCTCGTGGAATTCTTTTATCGCCAGTTACGTGAAAAATAATCAACCCCACAAAGCTCTTTTACTTTTCCGTCGTATGATCACACAAGTAGACCCCAACTTAGTCACCATCATAAATGTTCTCTCATCGTGCACTTACATGGTCAATCTTCCCGAAGGCAAATGCTTACATGCCTACACAATCCGGAGGAATTCTTTGTTGGGTTTTGATTTATCGCTCGCAAATGCTTTTTTATCTATGTACGCAAGATGTGGTAGTATCCAGTACAGTGAAAGGATTTTCAATGACTTACCAAGGAAAACTGTTGTCTCATGGAATGCGATGATTGATGGCTATGGTATGCATGGGAGGGGGTATGAGGCTATGCTTGCATTCTCGGAAATGTTAGAAGATGGCGTGGAACCAAACGGGATAACTTTTGTATCTGCTTTATCTGCTTGCAGCCATTCTGGTTTGGTGCAGAAAGGCTTACAGCTTTTCGATTCCATGGTTCAGGATTTCTGCATAACCCCTGAGCTTGCTCACTATGGTTGTGTGGTTGATCTTCTTGGTCGTGCAGGGTGTTTGAGTGAAGCCAGAGAGTTCATAAGTTCGATGCCTATTCCACCAGATGCATCTATTTGGAGGGCTTTGCTCAGTGCTTGTCGAGTTTATTCTGAAACCAAACTAGCAGAAACAGTTTTTGAAAATCTCATTGAATTAGAACCAACAAATGCAGGAAATTATGTTTTGCTATCTAATATCTATGCTGCAGCAGGTCTTTGGTCAGAGGTCAGCAAATTGAGAATGCAGATTGAGGAGAATGGTTTAAAGAAGCCTCCCGGAAAAAGTTGGATCATTGTTAGAAGCGCAGTCCACTCTTTTACTGCCGGAGACAAATCGCACCCTCAGTGGAACAAAATTCATGCGAAATTGAGTTCTTTATTGTCTTGTATTAAAAAAGTTGGATATGTTCCTGATCTTCGTTGGGTTTTGCATGAAGAAGAGGAT
>4671 gi|225427514|ref|XP_002264009.1| PREDICTED: replication protein A 70 kDa DNA-binding subunit-like [Vitis vinifera]
[truncated: 3,930,735 more chars]
