# Supplementary material for: Targeted NGS for species level phylogenomics: “made to measure” or “one size fits all”?
Source: PeerJ. 2017 Jul 25;5:e3569. doi: 10.7717/peerj.3569 (PMC5530999; doi:10.7717/peerj.3569)
Supplement: Data S2 — Sequences alignments (fasta format). [file peerj-05-3569-s002.gz]

Archive with 137 entries (133 files):
- Final_Aln/ETS_CompleteContigAllSamples.aln
- Final_Aln/SC/9237_AllSamples.aln
- Final_Aln/SC/22519_AllSamples.aln
- Final_Aln/SC/127465_AllSamples.aln
- Final_Aln/SC/17845_AllSamples_Part2.Aln
- Final_Aln/MC/1501_AllSamples_Paralogue.aln
- Final_Aln/SC/12303_AllSamples.aln
- Final_Aln/SC/15610_AllSamples_Part1.aln
- Final_Aln/matK_AllSamples.aln
- Final_Aln/matK_CompleteContigAllSamples.aln
- Final_Aln/SC/127619_AllSamples.aln
- Final_Aln/SC/12504_AllSamples.aln
- Final_Aln/SC/11366_AllSamples_Part2.aln
- Final_Aln/Autre/ETS_AllSamples.aln
- Final_Aln/SC/18438_AllSamples.aln
- Final_Aln/SC/20551_AllSamples.aln
- Final_Aln
- Final_Aln/SC/23011_AllSamples.aln
- Final_Aln/SC/13540_AllSamples.aln
- Final_Aln/MC/1501_AllSamples.aln
- Final_Aln/SC/22407_AllSamples.aln
- Final_Aln/SC/21989_AllSamples.aln
- Final_Aln/SC/22985_AllSamples_Part3.aln
- Final_Aln/SC/18861_AllSamples.aln
- Final_Aln/SC/22821_AllSamples.aln
- Final_Aln/SC/15098_AllSamples.aln
- Final_Aln/SC/17284_AllSamples.aln
- Final_Aln/ITS_AllSamples.aln
- Final_Aln/SC/19963_AllSamples.aln
- Final_Aln/Mit_AllSamples.aln
- Final_Aln/SC/6574_AllSamples.aln
- Final_Aln/SC/8430_AllSamples_Part1.aln
- Final_Aln/SC/22969_AllSamples_Part3.aln
- Final_Aln/SC/14197_AllSamples.aln
- Final_Aln/SC/11250_AllSamples.aln
- Final_Aln/MC/3335_AllSamples_Paralogue.aln
- Final_Aln/SC/127818_2_AllSamples.aln
- Final_Aln/SC/15610_AllSamples_Part2.aln
- Final_Aln/SC/18243_AllSamples.aln
- Final_Aln/MC/20894_AllSamples_PartParalogues.aln
- Final_Aln/SC/2443_AllSamples.aln
- Final_Aln/SC/21091_AllSamples.aln
- Final_Aln/SC/11366_AllSamples_Part3.aln
- Final_Aln/SC/5684_AllSample_Part2.aln
- Final_Aln/SC/127694_AllSamples.aln
- Final_Aln/MC/21710_AllSamples_Paralogue.aln
- Final_Aln/MC/14220_AllSamples_Paralogue.aln
- Final_Aln/ETS_AllSamples.aln
- Final_Aln/SC/10677_AllSamples.aln
- Final_Aln/SC/19529_AllSamples.aln
- Final_Aln/MC/3335_AllSamples.aln
- Final_Aln/SC/127726_AllSamples.aln
- Final_Aln/SC/127818_3_AllSamples.aln
- Final_Aln/Autre/ITS_AllSamplesRmMissingData.aln
- Final_Aln/SC/127820_2_AllSamples.aln
- Final_Aln/SC/22390_AllSamples.aln
- Final_Aln/SC/3969_AllSamples.aln
- Final_Aln/MC/15067_AllSamples.aln
- Final_Aln/MC/21710_AllSamples.aln
- Final_Aln/SC/8430_AllSamples_Part2.aln
- Final_Aln/SC/2244_AllSamples.aln
- Final_Aln/SC/15610_AllSamples_Part3.aln
- Final_Aln/SC/127818_4_AllSamples.aln
- Final_Aln/SC/3320_AllSamples.aln
- Final_Aln/SC/20894_AllSamples.aln
- Final_Aln/MC/3283_AllSamples.aln
- Final_Aln/SC/20893_AllSamples_Part1.aln
- Final_Aln/SC/18943_AllSamples.aln
- Final_Aln/SC/6790_AllSamples.aln
- Final_Aln/SC/23023_AllSamples.aln
- Final_Aln/SC/5684_AllSample_Part3.aln
- Final_Aln/SC/15058_AllSamples.aln
- Final_Aln/SC/13147_AllSamples.aln
- Final_Aln/SC/1235_AllSamples.aln
- Final_Aln/SC/17035_AllSamples.aln
- Final_Aln/SC/4430_AllSamples_Part1.aln
- Final_Aln/SC/17624_AllSamples.aln
- Final_Aln/MC/14220_AllSamples.aln
- Final_Aln/SC/21194_AllSamples.aln
- Final_Aln/MC/12927_Paraloque.aln
- Final_Aln/SC/20594_AllSamples.aln
- Final_Aln/SC/14981_AllSamples.aln
- Final_Aln/SC/19514_AllSamples.aln
- Final_Aln/SC/16623_AllSamples.aln
- Final_Aln/SC/22868_AllSamples.aln
- Final_Aln/Autre/ITS_AllSamples.aln
- Final_Aln/SC/14589_AllSamples.aln
- Final_Aln/MC
- Final_Aln/SC/8430_AllSamples_Part3.aln
- Final_Aln/SC/127829_AllSamples.aln
- Final_Aln/SC/5694_AllSamples.aln
- Final_Aln/SC/6390_AllSamples.aln
- Final_Aln/MC/3283_AllSamples_Paralogue1.aln
- Final_Aln/SC/935_AllSamples.aln
- Final_Aln/SC/14092_AllSamples.aln
- Final_Aln/SC/16201_AllSamples.aln
- Final_Aln/SC/20893_AllSamples_Part2.aln
- Final_Aln/SC/5684_AllSample_68_Part1.aln
- Final_Aln/Autre/ETS_AllSamplesRmMissingData.fasta
- Final_Aln/SC/1023_AllSamples.aln
- Final_Aln/SC/2983_AllSamples.aln
- Final_Aln/SC/14246_AllSamples.aln
- Final_Aln/trnLF-ndhJ_CompleteContigAllSamples.aln
- Final_Aln/SC/3013_AllSamples.aln
- Final_Aln/SC/14914_AllSamples.aln
- Final_Aln/SC/4430_AllSamples_Part2.aln
- Final_Aln/SC/22985_AllSamples_Part1.aln
- Final_Aln/SC/22969_AllSamples_Part1.aln
- Final_Aln/MC/15067_AllSamples_Paralogues.aln
- Final_Aln/SC/127704_AllSamples.aln
- Final_Aln/SC/17845_AllSamples_Part1.Aln
- Final_Aln/SC/21083_AllSamples.aln
- Final_Aln/SC/23030_AllSamples.aln
- Final_Aln/SC
- Final_Aln/SC/11366_AllSamples_Part1.aln
- Final_Aln/ITS_AllSamplesRmMissingData.aln
- Final_Aln/SC/13002_AllSamples.aln
- Final_Aln/SC/17548_AllSamples.aln
- Final_Aln/SC/1033_AllSample.aln
- Final_Aln/MC/3283_AllSamples_Paralogue2.aln
- Final_Aln/ITS_CompleteContigAllSamples.aln
- Final_Aln/SC/22988_AllSamples.aln
- Final_Aln/MitPart_AllSamples.aln
- Final_Aln/SC/18584_AllSamples.aln
- Final_Aln/MC/12927_AllSamples.aln
- Final_Aln/ETS_AllSamplesRmMissingData.fasta
- Final_Aln/SC/3192_AllSamples.aln
- Final_Aln/SC/17213_AllSamples.aln
- Final_Aln/Autre
- Final_Aln/SC/18328_AllSamples.aln
- Final_Aln/SC/22527_AllSamples.aln
- Final_Aln/SC/18014_AllSamples.aln
- Final_Aln/SC/22640_AllSamples.aln
- Final_Aln/SC/22130_AllSamples.aln
- Final_Aln/SC/21752_AllSamples.aln
- Final_Aln/SC/22985_AllSamples_Part2.aln
- Final_Aln/SC/22969_AllSamples_Part2.aln
