# Supplementary material for: Targeted NGS for species level phylogenomics: “made to measure” or “one size fits all”?
Source: PeerJ. 2017 Jul 25;5:e3569. doi: 10.7717/peerj.3569 (PMC5530999; doi:10.7717/peerj.3569)
Supplement: Data S2 — Sequences alignments (fasta format). [file peerj-05-3569-s002.gz › Final_Aln/ETS_CompleteContigAllSamples.aln]

>MiraAssembly73_c2026
----------------------------------------------------------------------------------------------------------------------------------------------------------------------------------------------------------------------------------------------acaatcaaagtgcaatctgcatgaaacactagcatgacttcgaggctcacctccaccaaaagtggtgcaaggcgagaacaggtacttttcggagaatagttccaccgcattgggtatgatgcacagaaacccaagatattgcaacgggagaacttcctcttcccgtgcatactattgaagagatatgtccgatatggacttcactgcacgaagcagagaaatttccaatcccgacaaaatcaactaccacccatacgccattacgtacactttgcaccaact-ccaccaaccaattgcacctcgagggacaaac-tgcccaacaagaagcaaaggccaacaagagcaaggcaagcaccgtttagcatgaacatagaattttggggcaatgagcttgcctctcagcaaggaggcatcccccgaaggagaagccaatgcgtcttcgaggagtatttcgatagggacagcggcgtgtccaagggtgatacacat--------------------------------------------------------------------------------------------------------------------------------------------------------------------------------------------------------------------------------------------------------------------------------------------------------------------------------------------------------------------------------------------------------------------------------------------------------------------------------------------------------------------------------------------------------------------------------------------------------------------------------------------------------------------------------------------------------------------------------------------------------------------------------------------------------------------------------------------------------------------------------------------------------------------------------------------------------------------------------------------------------------------------------------------------------------------------------------------------------------------------------------------------------------------------------------------------------------------------------------------------------------------------------------------------------------------------------------------------------------------------------------------------------------------------------------------------------------------------------------------------------------------------------------------------------------------------------------------------------------------------------------------------------------------------------------------------------------------------------------------------------------------------------------------------------------------------------------------------------------------------------------------------------------------------------------------------------------------------------------------------------------------------------------------------------------------------------------------------------------------------------------------------------------------------------------------------------------------------------------------------------------------------------------------------------------------------------------------------------------------------------------------------------------------------------------------------------------------------------------------------------------------------------------------------------------------------------------------------------------------------------------------------------------------------------------------------------------------------------------------------------------------------------------------------------------------------------------------------------------------------------------------------------------------------------------------------------------------------------------------------------------------------------------------------------------------------------------------------------------------------------------------------------------------------------------------------------------------------------------------------------------------------------------------------------------------------------------------------------------------------------------------------------------------------------------------------------------------------------------------------------------------------------------------------------------------------------------------------------------------------------------------------------------------------------------------------------------------------------------------------------------------------------------------------------------------------------------------------------------------------------------------------------------------------------------------------------------------------------------------------------------------------------------------------------------------------------------------------------------------------------------------------------------------------------------------------------------------------------------------------------------------------------------------------------------------------------------------------------------------------------------------------------------------------------------------------------------------------------------------------------------------------------------------------------------------------------------------------------------------------------------------------------------------------------------------------------------------------------------------------------------------------------------------------------------------------------------------------------------------------------------------------------------------------------------------------------------------------------------------------------------------------------------------------------------------------------------------------------------------------------------------------------------------------------------------------------------------------------------------------------------------------------------------------------------------------------------------------------------------------------------------------------------------------------------------------------------------------------------------------------------------------------------------------------------------------------------------------------------------------------------------------------------------------------------------------------------------------------------------------------------------------------------------------------------------------------------------------------------------------------------------------------------------------------------------------------------------------------------------------------------------------------------------------------------------------------------------------------------------------------------------------------------------------------------------------------------------------------------------------------------------------------------------------------------------------------------------------------------------------------------------------------------------------------------------------------------------------------------------------------------------------------------------------------------------------------------------------------------------------------------------------------------------------------------------------------------------------------------------------------------------------------------------------------------------------------------------------------------------------------------------------------------------------------------------------------------------------------------------------------------------------------------------------------------------------------------------------------------------------------------------------------------------------------------------------------------------------------------------------------------------------------------------------------------------------------------------------------------------------------------------------------------------------------------------------------------------------------------------------------------------------------------------------------------------------------------------------------------------------------------------------------------------------------------------------------------------------------------------------------------------------------------------------------------------------------------------------------------------------------------------------------------------------------------------------------------------------------------------------------------------------------------------------------------------------------------------------------------------------------------------------------------------------------------------------------------------------------------------------------------------------------------------------------------------------------------------------------------------------------------------------------------------------------------------------------------------------------------------------------------------------------------------------------------------------------------------------------------------------------------------------------------------------------------------------------------------------------------------------------------------------------------------------------------------------------------------------------------------------------------------------------------------------------------------------------------------------------------------------------------------------------------------------------------------------------------------------------------------------------------------------------------------------------------------------------------------------------------------------------------------------------------------------------------------------------------------------------------------------------------------------------------------------------------------------------------------------------------------------------------------------------------------------------------------------------------------------------------------------------------------------------------------------------------------------------------------------------------------------------------------------------------------------------------------------------------------------------------------------------------------------------------------------------------------------------------------------------------------------------------------------------------------------------------------------------------------------------------------------------------------------------------------------------------------------------------------------------------------------------------------------------------------------------------------------------------------------------------------------------------------------------------------------------------------------------------------------------------------------------------------------------------------------------------------------------------------------------------------------------------------------------------------------------------------------------------------------------------------------------------------------------------------------------------------------------------------------------------------------------------------------------------------------------------------------------------------------------------------------------------------------------------------------------------------------------------------------------------------------------------------------------------------------------------------------------------------------------------------------------------------------------------------------------------------------------------------------------------------------------------------------------------------------------------------------------------------------------------------------------------------------------------------------------------------------------------------------------------------------------------------------------------------------------------------------------------------------------------------------------------------------------------------------------------------------------------------------------------------------------------------------------------------------------------------------------------------------------------------------------------------------------------------------------------------------------------------------------------------------------------------------------------------------------------------------------------------------------------------------------------------------------------------------------------------------------------------------------------------------------------------------------------------------------------------------------------------------------------------------------------------------------------------------------------------------------------------------------------------------------------------------------------------------------------------------------------------------------------------------------------------------------------------------------------------------------------------------------------------------------------------------------------------------------------------------------------------------------------------------------------------------------------------------------------------------------------------------------------------------------------------------------------------------------------------------------------------------------------------------------------------------------------------------------------------------------------------------------------------------------------------------------------------------------------------------------------------------------------------------------------------------------------------------------------------------------------------------------------------------------------------------------------------------------------------------------------------------------------------------------------------------------------------------------------------------------------------------------------------------------------------------------------------------------------------------------------------------------------------------------------------------------------------------------------------------------------------------------------------------------------------------------------------------------------------------------------------------------------------------------------------------------------------------------------------------------------------------------------------------------------------------------------------------------------------------------------------------------------------------------------------------------------------------------------------------------------------------------------------------------------------------------------------------------------------------------------------------------------------------------------------------------------------------------------------------------------------------------------------------------------------------------------------------------------------------------------------------------------------------------------------------------------------------------------------------------------------------------------------------------------------------------------------------------------------------------------------------------------------------------------------------------------------------------------------------------------------------------------------------------------------------------------------------------------------------------------------------------------------------------------------------------------------------------------------------------------------------------------------------------------------------------------------------------------------------------------------------------------------------------------------------------------------------------------------------------------------------------------------------------------------------------------------------------------------------------------------------------------------------------------------------------------------------------------------------------------------------------------------------------------------------------------------------------------------------------------------------------------------------------
>abietina_abi_ANA200a
--------------------------------------------------------------------------------------------------------------------------------------------------------------------------------------------------------------------------------------------------------------------------------------------------------------------------------------------------------------------------------------------------------------------------------------------------------------------------------------------------------------------------------------------------------------------------------------------------------------------------------------------------------------------------------------------------------------------------------------------------------------------------------------------------------------------------------------------------------------------------------------------------------------------------------------------------------------------------------------------------------------------------------------------------------------------------------------------------------------------------------------------------------------------------------------------------------------------------------------------------------------------------------------------------------------------------------------------------------------------------------------------------------------------------------------------------------------------------------------------------------------------------------------------------------------------------------------------------------------------------------------------------------------------------------------------------------------------------------------------------------------------------------------------------------------------------------------------------------------------------------------------------------------------------------------------------------------------------------------------------------------------------------------------------------------------------------------------------------------------------------------------------------------------------------------------------------------------------------------------------------------------------------------------------------------------------------------------------------------------------------------------------------------------------------------------------------------------------------------------------------------------------------------------------------------------------------------------------------------------------------------------------------------------------------------------------------------------------------------------------------------------------------------------------------------------------------------------------------------------------------------------------------------------------------------------------------------------------------------------------------------------------------------------------------------------------------------------------------------------------------------------------------------------------------------------------------------------------------------------------------------------------------------------------------------------------------------------------------------------------------------------------------------------------------------------------------------------------------------------------------------------------------------------------------------------------------------------------------------------------------------------------------------------------------------------------------------------------------------------------------------------------------------------------------------------------------------------------------------------------------------------------------------------------------------------------------------------------------------------------------------------------------------------------------------------------------------------------------------------------------------------------------------------------------------------------------------------------------------------------------------------------------------------------------------------------------------------------------------------------------------------------------------------------------------------------------------------------------------------------------------------------------------------------------------------------------------------------------------------------------------------------------------------------------------------------------------------------------------------------------------------------------------------------------------------------------------------------------------------------------------------------------------------------------------------------------------------------------------------------------------------------------------------------------------------------------------------------------------------------------------------------------------------------------------------------------------------------------------------------------------------------------------------------------------------------------------------------------------------------------------------------------------------------------------------------------------------------------------------------------------------------------------------------------------------------------------------------------------------------------------------------------------------------------------------ttaatctttgagacaagcatatgactactggcaggatcaaccaggtagcattccttttgcgacaccggcacaacccaag-cccccattgaataatcaaagaaggcaaggacaagcacagtggtcatccgcaacaagcgacgaacgcttttttgggtaaataacgatcacgagacatatacccacataagtttcagcatccacaattacaagtcacagctaatgg-----acatgggggccgcacaatcaaagtgcaatctacatgaaacactagcaacacttcgaggctcacctccacctaaagtggttaaaggcgagaatagggacatttcagagaatagttccaccgcattgggtatgaggcacaggaaccaaagatattgcaacaggagaacttcctcttcccatgcatactattgaagagatatgtccgatatggacttcactgcccagagcagagaaatttccaatcccgacaaaatcaactaccacccacacgccattacgtacactttgcaccaactcctccaaccaattgcacctcgagggacaagctgcccaacaagaagcaaaggccaacaagagca----------------------------------------------------------------------------------------------------------------------------------------------------------------------------------------------------------------------------------------------------------------------------------------------------------------------------------------------------------------------------------------------------------------------------------------------------------------------------------------------------------------------------------------------------------------------------------------------------------------------------------------------------------------------------------------------------------------------------------------------------------------------------------------------------------------------------------------------------------------------------------------------------------------------------------------------------------------------------------------------------------------------------------------------------------------------------------------------------------------------------------------------------------------------------------------------------------------------------------------------------------------------------------------------------------------------------------------------------------------------------------------------------------------------------------------------------------------------------------------------------------------------------------------------------------------------------------------------------------------------------------------------------------------------------------------------------------------------------------------------------------------------------------------------------------------------------------------------------------------------------------------------------------------------------------------------------------------------------------------------------------------------------------------------------------------------------------------------------------------------------------------------------------------------------------------------------------------------------------------------------------------------------------------------------------------------------------------------------------------------------------------------------------------------------------------------------------------------------------------------------------------------------------------------------------------------------------------------------------------------------------------------------------------------------------------------------------------------------------------------------------------------------------------------------------------------------------------------------------------------------------------------------------------------------------------------------------------------------------------------------------------------------------------------------------------------------------------------------------------------------------------------------------------------------------------------------------------------------------------------------------------------------------------------------------------------------------------------------------------------------------------------------------------------------------------------------------------------------------------------------------------------------------------------------------------------------------------------------------------------------------------------------------------------------------------------------------------------------------------------------------------------------------------------------------------------------------------------------------------------------------------------------------------------------------------------------------------------------------------------------------------------------------------------------------------------------------------------------------------------------------------------------------------------------------------------------------------------------------------------------------------------------------------------------------------------------------------------------------------------------------------------------------------------------------------------------------------------------------------------------------------------------------------------------------------------------------------------------------------------------------------------------------------------------------------------------------------------------------------------------------------------------------------------------------------------------------------------------------------------------------------------------------------------------------------------------------------------------------------------------------------------------------------------------------------------------------------------------------------------------------------------------------------------------------------------------------------------------------------------------------------------------------------------------------------------------------------------------------------------------------------------------------------------------------------------------------------------------------------------------------------------------------------------------------------------------------------------------------------------------------------------------------------------------------------------------------------------------------------------------------------------------------------------------------------------------------------------------------------------------------------------------------------------------------------------------------------------------------------------------------------------------------------------------------------------------------------------------------------------------------------------------------------------------------------------------------------------------------------------------------------------------------------------------------------------------------------------------------------------------------------------------------------------------------------------------------------------------------------------------------------------------------------------------------------------------------------------------------------------------------------------------------------------------------------------------------------------------------------------------------------------------------------------------------------------------------------------------------------------------------------------------------------------------------------------------------------------------------------------------------------------------------------------------------------------------------------------------------------------------------------------------------------------------------------------------------------------------------------------------------------------------------------------------------------------------------------------------------------------------------------------------------------------------------------------------------------------------------------------------------------------------------------------------------------------------------------------------------------------------------------------------------------------------------------------------------------------------------------------------------------------------------------------------------------------------------------------------------------------------------------------------------------------------------------------------------------------------------------------------------------------------------------------------------------------------------------------------------------------------------------------------------------------------------------------------------------------------------------------------------------------------------------------------------------------------------------------------------------------------------------------------------------------------------------------------------------------------------------------------------------------------------------------------------------------------------------------------------------------------------------------------------------------------------------------------------------------------------------------------------------------------------------------------------------------------------------------------------------------------------------------------------------------------------------------------------------------------------------------------------------------------------------------------------------------------------------------------------------------------------------------------------------------------------------------------------------------------------------------------------------------------------------------------------------------------------------------------------------------------------------------------------------------------------------------------------------------------------------------------------------------------------------------------------------------------------------------------------------------------------------------------------------------------------------------------------------------------------------------------------------------------------------------------------------------------------------------------------------------------------------------------------------------------------------------------------------------------------------------------------------------------------------------------------------------------------------------------------------------------------------------------------------------------------------------------------------------------------------------------------------------------------------------------------------------------------------------------------------------------------------------------------------------------------------------------------------------------------------------------------------------------------------------------------------------------------------------------------------------------------------------------------------------------------------------------------
>MiraAssembly81_c562
------------------------------------------------------------------------------------------------------------------------------------------------------------------------------------------------------------------------------------------------------------------------------------------------------------------------------------------------------------------------------------------------------------------------------------------------------------------------------------------------------------------------------------------------------------------------------------------------------------------------------------------------------------------------------------------------------------------------------------------------------------------------------------------------------------------------------------------------------------------------------------------------------------------------------------------------------------------------------------------------------------------------------------------------------------------------------------------------------------------------------------------------------------------------------------------------------------------------------------------------------------------------------------------------------------------------------gagccgaga---------------------------------------------------------------------------------------------------------------------------------------------------------------------------------------------------------------------------------------------------------------------------------------------------------------------------------------------------------------------------------------------------------------------------------tatccgttgcc--------------------------------------------------------------------------------------------------------gagagtcatttagttatacaaaag---------------------------------------------------------------------------------------------atgtgcaagccaacaccacccgtagacgggc-------------------agggccatgcatgca-------------------------------caaactcattccat---------------------------tatccttggcgcgatttgc-----------gccggggttcgt------------------------------------------------------------------------------------------------------tgttcggcaagcagacgaacatat---------------------------------------------------------------------------------------------------------------------------cgctcgaaagctccaggc-------------------acgtctgctcgcaaggggaaagcaaa--------------------------------------------------------------------------------------------------------------agagaggcactgg-------------gccaaaccgatgcattccccattctctatgaacaagttcacgagttttctagatgtcagg-------------------------------------------------------------------------ttttgacaatgatccttccgcaggtt----------cacctacggaaaccttgttacgac--------ttctccttcctctaaatgataag----gttcagtggacttctcgcgacgtcgccgg---------------------------------------------------cagcgaaccgcccacgtcgccgcgatccga-----acacttcaccggaccattcaatcggtaggagcga-------------cgggcggtgtgtacaaagggcagggacgtagtcaac-----------------------------------------------------------gtgagctgatgactca-----cgcttactaggaattcctcgttgaagaccaacaattgcaatgatctatccccatcacgatgaaatttcaaagattacccg-------------ggcctttcggccaaggctataaactcgttgaatacatcagtgtagcgcgcgtgcggcccagaacatctaagg-------gcatcacag---------------------acctgttattgcctcaaacttccgtgg--------------------------------cctgaaaggccatagt-----------------------ccctctaagaagctagctgtc-------------------------------------------------------------------------gagggtcacctcc-----------------acatagctagttagcaggctg----------------------------aggtctcgttcgttaacggaatta-----------------------------------------------------------------------------------------------------------------------------------------------------------------------------------------------accagacaaatcgctccaccaacta-----------------------------------------------------------------------------------------------------------------------------agaacggccatgcaccaccacccatagaat-----------caagaaagagctctcagtctg--------------------tcaatccttactatgtctggacctggtaagtttccccgt------------------------------gttgagtcaaattaagccgcaggctccactcctggtgg-tgcccttccgtcaattcctttaagtttcagccttgcgaccatactccccccggaacccaaaaactttgatttctcataaggtgccagcgg-------------------------------------------------agtcctaaaagtaacatccgctgatccctggtcggcatcgtttatggttgagactaggacggtatctg---------------------------------------------------atcgtcttc-------gagcccccaactttcgttcttgattaatgaaaacatccttggcaaatgctttcgc-------------agttgttcgtctttcataaatcc------------------aagaatttcacctctgacta---------------tgaaata-----cgaatgcccccgactgtccctgttaatcattactccgatcccgaaggccaacagaataggatcgaaatcc-------------------------------------------------tatggtgttat--------cccatgctaatgtatccagagcgtaggcttgctttg--------agcactctaatttcttcaaagta---acagcgccggaggcacgacccgaccgattaaggccaggagcgcatcgccggcagaagggacgagtcgacaggtgca-----cacccaaaggcggaccgatcgacccaacccaaaatccaactacgagctttttaactgcaacaacttaaatatacgctattggagctggaattaccgcggctgctggcaccagacttgccctccaatggatcctcgttaagggatttagattgtactcattccaattaccagactcaatgagcccggtattgttatttattgtcactacctccccgtgtcaggattgggtaatttgcgcgcctgctgccttccttggatgtggtagccgtttctcaggctccctctccggaatcgaaccctaattctccgtcacccgtcaccaccatagtaggccactatcctaccatcgaaagttgatagggcaga----aatttgaatgatgcgtcgccggcacgaaggccgtgcgatccgtcgagttatcatgaatcatcagagcaacggg----caaagcccgcgttgaccttttatctaataaatgcgtcccttccagaagttg-gggtttgttgcacgtattagctctagaattactacggttatccgagtagaag--------------ataccatcaaacaaactataactgatttaatgagccattcgcagtttcacagtct---gaattagttcatacttacacatgcatggcttaatctttgagacaagcatatgactactggcaggatcaaccaggtagcattccttctgcgacaccggcacgacccaagccccccattgaataatcaaagaaggcaaggacaggcacagtggtcattcgctacaagcgacgaacgcttttttgggtaaataacgatcgcaagacgtatacccgcataagtttcagcatccacgattacaagtcacagctaatgg-----acatgggggccgcacaatcaaagtgcaatctgcatgaaacactagctacacttcgaggctcacctccaccaaaagtggtgcaaggcgagaataggtacttttcggagaatagttccaccgcattgggtatgaggcacagaaacccaagatattgcaacgggagaacttcctcttcccgtgcatactattgaagagatatgtccgatatggacttcactgcacggagcagagaaatttccaatcccgacaaaatcaactaccacccatacgccattacgtacactttgcaccaactcctccaaccaattgcacctcgagggacaagctgcccaactagaagcaaaggccaacaagagcaaggcaagcaccgtttagcatgaacacataagcaaaaccgaattttggggcaatgagcttgcctctcaacaatcaggcatcccccgaaggagaagccaatgcgtcttcgaggtgtatttcgatagggacagcgacgtgtccaagggtgatacacatccaagtcatgcactactaaagccgtcaaagagctagagctaccacaagcccgtggcatcactttccaacgccatctcaattggcgaagtgatacaaccggcaagatggaggcagtccaagcactcctcgaacaagttcttgcattccttcgaaagagcatctccattggccacatgctcacctctcggcaaggaggaatcccccgaaggagaagccaatgcgtcttcgaggagtatttcgatagggacaacggcgtgtccaagggtgatacacatccaagtcatgcactactaaagccgtcaaagagctagagctaccacaagcccgtggcatcactttccaacgccatttcaattggcgaagtgataccaccggcaagatggaggcagcccaagcactcctcaaactagttcttgcattccttcgaaagagcatctccattggccacatgcgcacctctcggcaaggaggcatccccagaggagaagccaatgcgtcttcgaggagtctttcaatagggacagcattatagccaagggtgatccatcaacaaagccatgcactactaaagccgccagagagctaggtctaccacaagcccttggcatcactttccagcaccatctcaattggcgaagtgataccagcggcaagatgaaggcagcccaagcactctttgaacaagttcttgcatccctttgttgttggttatccgatagccacaagcttaccctcaacaaggaggcaagccccgaagggaatgccaatgcatcactgggaaattgccatagccgatgggtgctaaccatcaaccggcgcccaccacctaaggcgacgagcgacttgcccctcaacaaggaggcatccctcgggctacgcaccttgggacgccaatgtatcattggggtggggaccctcaacaatgtgcaagttcacattgtatcactggggtcacgagggacttgccatagccgacggagaaccatcaaccggcgcccgccgctaaggcgacaagcgacttgcccctcaacaaggaggcatcccacaccttgggatgccaatgcatcattgggagccctcaacaatgtgcaagttcacattgcatcatcgggggagttgccatagccaacggagaaccattgaccggcgcccgctgccaaggcaacgagcgacttgcccctcaacaaggaggcatccctcgggctacgcaccttgggacgccaatgcatcattggggaggcccctcaacaatgtgcaagttcacattgcatcatcgggggacttgccatagccgacagagaaccatcgaccggcgcccgccgccaaggcgacgagcaacttgcccctcaacaaggaggcatcccacgggctacgcaccttgggacgccaatgcatcattggggaggaccctcaacaatgtgcaagttcacattgtatcatcggggaaggaagctcgaagcttgccaacataacagccttgcctcggcacccccacgggtggccaaggctcccctcggaagggtggccaactcggaggcatttcggtgcaagaccttacgggagcagcaacgatttcactagcatctaatgtcggaggccaaggttggcccgtgtgatctccttagcggccttgccttggcacccccacgggtggccaaggcttccctttggaaggttcaaatacgggggcattttggtcttttttccgagcattactttcaagcaacgatttcatggccaacccgtgcggttggccttaaaacgccttgcgtgggcttacggggccttgccttgacgcccccacgggcggccaaggcttccgtctgggagagagcccacccccccctatagtaggcttatgagcctttgctcttgtggcaggatgaaacatcaacttgggcgaggagtcataatggggtttttttgaggaagacaacttttttttaagatctataaattggaaaaacttcataaaaatacaaagcaactccacacaaaatttcgtaattttttattaaatacattattttttattaatttattacgaaataaatacgaaaaataataaaaaaatacgaaaatttgctgaaaattcaaggaaaaatttccaaaaaatttggacttgatacacaatcatattgaaaggatattggggcatggccatgacaaaataaaatgcattgccttacgaggccatgcattccccttaaagcggccttgccttgccttgtaagggcctggccttgccaaggcaaggccttctcgggacattgcatccaccttgtaaggtgcaaggccttgtcccggactacttctcgaggaatatgccttgtcccaagtagaacatccaactgccacattgcatccgtactacccttgaggaatatgccttgtctcgacatggcatccgactatttgggatagatgccatgtcgaaataaaacttaaacttaatgtatttataaatactaccacattgcatccgtactactttgtccattatgccatacaattcgacatggcagtcaa-----actatctcaagtttttgaatccgacatgcggcgctgttcatccggcgcttttcatacataaggtattatgtatccg---acatgctttgttcagattgaactgaacatacaattcataattcgaaggccatccggcgctgt-------tcatacgtagtagtatccgacatgtctccggtgactttctttttgtggaaaaagccaagcatcgaaaatgatttgtttttggaagatgtattgaaaaatatttattttcaagcataatgttccgttttgatgtttttgaaaagttagagatcccagcgaaggaac---aatcctgccggaatctcaaacgaatgccctcaaagtattcggagttaggattggggttgaggttagggccgtgtggccaaggccaaggttggccgtgaatggccttagccaaggctggccgtgaggccatgggaaggtggaggtcaaggccgtgaggccaaggctggcctaggccgaggtaaggccatgggaaggccatgagtggccaagccatgcgtggcttaggccgtgagccaaggcaaggccatgggaaggccgtgaggccaaggctggcctaggccgagg--------taaggccatgggaaggccatgagtggccaagccatggccaagccatgcgtggcttaggccgtgagccaaggcaaggccatgaggcc--------atgggaaggccgtgaggccaaggctggcctaggccgaggtaaggccatgggaaggccatgagtggccaa-----gccatggccaagccatgcgtggctaaggccgtgagcc------------aaggcaaggccatgaggccatgggaaggccgtgagggtggccttgaggccgtgaggccgtgagttggcttaggagcc------------gtgaggggaggccttgaggccgtatgagtggcctta----------ggccatgaatgtggcttt----------gaagccgtgggaa---ggccaagggccgtgagtgaggccttgtgtggccttaggccataagtgtg---gctttcaagtcatgagatggcctaagggccgtgtgaggtggccaaaggccgtgggtgagagtggccaaggagactaaggccaagccctgtgtggcttaggggcttaggcc-aaggttggccgtgg--gtgtgtgttaggccatgagtgaggtgaaggtggccttagggccttagg--ccataggt-ggtggctttaggccgtgggtgagaggccttgaggcacgccccaatccacggccttgcccttagccatatgccttgctttgggctgtcatccttcattcccttcatttctttaagcattgcgctagtggacttcaataatgcatggatgggctaactgcgagccatgccttgctatcgtatgttagttgcatccaggtgcaggcgtttccgaaacctcctactggatattgg---aaaatggagatttgtgtttgtgtgaagggggagggacgaatcggagcgacgcagggctgaatctcagtggatcgtggcagcaaggccactctgccacttacaataccccgtcgcgtatttaagtcgtctgcaaaggattctacccgccg-------------ctcgataggaattgtactttaaggcggcccacacaacgcatccgttgcacgggctaacgccaaagacacgtgcctttgggggcaatgcccctactgctggtcggcaaacgggcggcgg----gcacatgcatcg------cttctagcccggattctgacttagaggcgttcagtcataatccgacgcacggtagcttcgcgccactggcttttcaaccaagcgcgatgaccaattgtgcgaatcaacggttcctctcgtactaggttgaattactattgcgacactgtcatcagtagggtaaaactaacctgtctcacgacggtctaaacccagctcacgttccctattggtgggtgaacaatccaacacttggtgaattctgcttcacaatgataggaagagccgacatcgaaggatcaaaaagcaacgtcgctatgaacgcttg--gctgccacaagccagttatccctgtggtaacttttctgacacctctagcttcaaattccgaaggtctaaaggatcgttaggccacgctttcacggttcgtattcgtac---------tggaaatcagaatcaaacgagcttttacccttctgttccacacgagatttctgttctcgttgagctcatcttaggacacctgcgttatcttttaacagatgtgccgccccagccaaactccccacctgacaatgtcttccgcccggatcgacctgcataagcaagccttcggtccaaaaagaggggcgttgccccgcctccgattcacggaataagtaaa---ataacgttaaaagtagtggtatttcactttcgcct------ttggagctcccacttatactacacctctcaagtcatttcacaaagtcggactagagtcaagctcaacagggtcttctttccccgctgattctgccaagccc---gttcccttggctgtggtttcgctggatagtagacagggacagtgggaatctcgttaatccattcatgcgcgtcactaattagatgacgaggcatttggctaccttaagagagtcat---agttactcccgccgtttacccgcgcttggttgaatttcttcactttgacattcagagcactgggcagaaatcacattgcgtgagcatccgcagggaccatcgcaatgctttgttttaattaaacagtcggattccccttgtccgtaccagttctgagttgactgttcgacgcccggggaaggccccgcgaggagccgttcccagtccgtcccccggccggcacgcgacgacccg----------------ctctcgccgcgggtgcagctcgagcagtccaccgacagccgacgggttcaggactgggacccccgtgcccagtcctcagagccaatccttttcccgaagttacggatccattttgccgacttcccttgcctacattgttccatcgaccagaggctgttcaccttggagacctgatgcggttatgagtacgaccgggcgtgaaaggcactcggtcctccggattttcaagggccgccgggggcgcaccggacaccacgcgacgtgcggtgctcttccaaccgctggaccctacctccggctgagccgtttccagggtgggcagg----ttgttaaacagaaaagataactcttcccgag---gcccccgccgacgtctccggactccctaacgttgccgtcagccgccacgtcccggttcaggaattttaacccgattccctttcgaagttcgcgctgaatgcgctctctgtcgggcttcccccgactcttaggatcgactaacccatgtgcaagtgccgttcacatggaacctttcccctcttcggccttcaaagttctcatttgaatatttgctactaccaccaaga----tccgcac------caacggccgctccgcccaggctcacgcctaaggttttgcagcgaccgctgcgccctcctactcatcgaggcctggcacttgccccgacggccaggtataggtcgcgcgcttaagcgccatccattttcggggctagttgattcggcaggtgagttgttacacactccttagcggatttcgacttccatgaccaccgtcctgctgtcttaatcgaccaacaccctttgtgggttctaggttagcgcgcagttgggcaccgtaacctggcttccggttcatcccgcatcgccagttctgcttaccaaaaatggccc-------------------acttggagctctcgattccgtggcgcggctcaacggagcagccgcgccgtcctacctatttaaagtttgagaataggtc---------------gagggcgttgcgcccccgatgcctctaat----cattggctttacccgatagaactcgcacacgggctccagctatcctgagggaaacttcggagggaaccagctactagacggttcgattagtctttcgcccctatacccaagtcagacgaacgatttgcacgtcagtatcgctgcgggcctccaccagagtttcctctggcttcgccccgctcaggcatagttcaccatctttcgggtcccgacaggcatgctcacactcgaacccttctcagaagatcaaggtcggtcggcggtgcaacccactaggggatcccgccaatcagcttccttgcgccttacgggtttactcgcccgttgactcgcacacatgtcagactccttggtc--------------------cgtgtttcaagacgggccgaatggagagcccactggccggt---gccgggagcgcgcagatgccgaagcacgccaaaggcgcacgctgccagccacgatcgaggcaaaggcgtctc------cacaggcttaacgacttcctgggctttggcctccgccccaatccgcaccggtccacgtcccg------agtcgattggcggaccggggttacccgttccacatccgaccggggcgcatcgccggcccccattcgcttccctcccgacaatttcaagc------actctttgactctcttttcaaagtccttttcatctttccctcgcggtacttgtttgctatcgg-----tctctcgccaatatttagccttggacagaatttacc--------gcccgattggggctgcattcccaaacaacccgactcgtcgacagcgcctcgtggtgcgacagggtccg------agcacgacggggctctcaccctctctggcgcccccttccaggggacttgggcccggtccgtcgctgaggacgcttctccagactacaattcgaacaatgagattgcccgattttcaagctgggctattcccggttcgctcgccgttactagggga-----atccttgtaagtttcttttcctccgcttattgatatgc-ttaaactcagcgggtaatcccgcctgacctggggtcgcagttgaggtaccaagttccatggcacttaagggtcgatgagcccaccgacgacggagtagcatgcacaacgtgtcgcgacagtttggcaaccaccacttgttgtgatgtccgtcatcagggaccttatttttaggccaaccgagcacaaatgtgaacggggggccaatatccgcccacgcacttacccgccc--------------agtgaggcacggggtgagtgagcgacgcaatgcgtgacgccca---------ggcagacgtgcctt--caacctgatggcttcagg---cgcaacttgcgttcaaagactcgatggttcacgggattctgcaattcacaccaagtatcgcatttcgctacgttcttcatcgatgcaagagccgagatatccgttgccgaga---------------------------------------------gtcattt----------agttatacaaaagatgtgc------------------------------aagccaacac--cacccg------------tagacgggcagggccat-gca------------------------------------------------------------------------------------tgcacaaactcattccattatccttgg----------------------------------------------------------------------------------------------------------------------------------------------------------------------------------------------cg------------------------------cgatttgcg-------------------------------------cc--------------------------------------------------ggggttcgttgttcggcaagcagacgaaca---------------------------------------------------------------------------------------------------------------------------------------tatcgctcgaaagctccaggcacgtctgc------------------------------------------------------------tcgcaaggggaaagcaa----------------------------------------------------------------------------------------------------------------------------------------------------------------------------------aa-----------------------------------------------------------------------------------------------------------------------------------------------------------------------------------------------------------------------------------------------------------------------------------------------------------------------------------------------------------------------------------------------------------------------------------------------------------------------------------------------------------------------------------------------------------------------------------------------------------------------------------------------------------------------------------------------------------------------------------------------------------------------------------------------------------------------------gagaggcactgggccaaaccgatg-------------------------------------------------------------------------------------------------------------cattccccattc--------------------------------------------------------------------------------------------------------------
>MiraAssembly68_c746
------------------------------------------------------------------------------------------------------------------------------------------------------------------------------------------------------------------------------------------------tacccagcaacwttt-----------------------------------------------------------------------------------------------------------------------------------------------------------------------------------------------------------------------------------------------------------------------------------------------------------------------------------------------------------------------------------------------------------------------------------------------------------------------------------------------------------------------------------------------------------------------------------------------------------------------------------------------------------------------------------------------------------------------------------------------------------------------------------------------------------------------------------------------------------------------------------------------------------------------------------------------------------------------------------------------------------------tagccgttacccagc----------------------------------------------------------------------------aactttttagccgtt----------------------------------------------------------------------------------acccagcagct-------------------------------------------ttttagccgtgagcaatgcattg--cccg------------gtgaca-------------agcaatcggcttgccat-----gccttggccaccggccgttaccc--agcgctacat-ggcaacttg-ggagccaaccctt---gtaacggct-------tgccgtgagcaatagcttggccac--------cccttgtcttggcatgccgtgagtcagggcttggccacccttggtcttggcatgccgtgagcaatgcc--ttgcctggtga------------------------------caagcaatcggcttgccatggccaccggccgttacccagcggtac-ttggcaactctggagccaacccttgtaatggcttgccgtgagcaataccttggccaccccttgtctcggcatgccgtgagtcatgcatggcccattgacaagcaatcggcttgctatcccttggctttttcg--------------------gtcttactttcgagcatagagttgtgtcatgcctcgccttgcacagcttttgccttgctacccatcgaaaagccat------------gtattttcatgttgggccttggctttagtcaagtcgtggcactgcccgctttgctttttcgtgtgctcatgtgccatttcaagtgtacttcccgtcatgctttgctagtgcgcga--------agggcattgaaggcaaacggcgaagcacaaagtcgtagtatta--gaggcacacgggttcctaaggactaggagtagcttttcccctcacttttctccgtcgagcctctttattactcttggaaaaagaaaataagcatgggggtgga----------------------------gggg-agggacgaatcggagcgacgcagggctgaatctcagtggatcgtggcagcaaggccactctgccactt-----acaataccccgtcgc--gtatttaagtcgtctgcaaaggattcta----cccgccgctcgataggaattgtaattcaaggcggcctgcacgacgcatccatcgcgcaggctaacaccaaagacacgtgcctttgggggccaaatggcccctactgctggtcggcaaacgggcggcgg----gcgcatgcatcg------cttctagcccggattctgacttagaggcgttcagtcataatccggcgcacggtagcttcgcgccactggcttttcaaccaagcgcgatgaccaattgtgcgaatcaacggttcctctcgtactaggttgaattactattgcgacactgtcatcagtagggtaaaactaacctgtctcacgacggtctaaacccagctcacgttccctattggtgggtgaacaatccaacacttggtgaattctgcttcacaatgataggaagagccgacatcgaaggatcaaaaagcaacgtcgctatgaacgcttggctgccacaagccagttatccctgtggtaacttttctgacacctctagcttcaaattccgaaggtctaaaggatcgttaggccacgctttcacggttcgtattcgtactggaaatcagaatcaaacgagcttttacccttctgttccacacgagatttctgttctcgttgagctcatcttaggacacctgcgttatcttttaacagatgtgccgccccagccaaactccccacctgacaatgtcttccgcccggatcggcccgcataagcgagccttcggtccaaaaagaggggcattgccccgcctccgattcacggaataagtaaa---ataacgttaaaagtagtggtatttcactttcgccttttgagct------cccacttatcctacacctctcaagtcatttcacaaagtcggactagagtcaagctcaacagggtcttctttccccgctgattctgccaagccc---gttcccttggctgtggtttcgctggatagtagacagggacagtgggaatctcgttaatccattcatgcgcgtcactaattagatgacgaggcatttggctaccttaagagagtcat---agttactcccgccgtttacccgcgcttggttgaatttcttcactttgacattcagagcactgggcagaaatcacattgcgtgagcatccgcagggaccatcgcaatgctttgttttaattaaacagtcggattccccttgtccgtaccagttctgagttgactgttcgacgcccggggaaggccccgcaaagagccgttcccagtccgtcccccggccggcacgcgacgacccg----------------ctctcgccgcgggtgcagctcgagcagtccaccgacagccgacgggttcaggactgggacccccgtgcccagtcctcagagccaatccttttcccgaagttacggatccattttgccgacttcccttgcctacattgttccatcgaccagaggctgttcaccttggagacctgatgcggttatgagtacgaccgggcgtgaaaggcactcggtcctccggattttcaagggccgccgggggcgcaccggacaccacgcgacgtgcggtgctcttccaaccgctggaccctacctccggctgagccgtttccagggtgggcaggtt----gttaaacagaaaagataactcttcccgaggcccccg---ccgacgtctccggactccctaacgttgccgtcagccgccacgtcccggttcaggaattttaacccgattccctttcgaagttcgcgctgaacgcgctctctgtcgggcttcccccgactcttaggatcgactaacccatgtgcaagtgccgttcacatggaacctttcccctcttcggccttcaaagttctcatttgaatatttgctactaccaccaagat----ccgcac------caacggccgctccgcccaggctcacgcctaaggttttgcagcgaccgctgcgccctcctactcatcgaggcctggcacttgccccgacggccaggtataggtcgcgcgcttaagcgccatccattttcggggctagttgattcggcaggtgagttgttacacactccttagcggatttcgacttccatgaccaccgtcctgctgtcttaatcgaccaacaccctttgtgggttctaggttagcgcgcagttgggcaccgtaacctggcttccggttcatcccgcatcgccagttctgcttaccaaaaatggccc-------------------acttggagctctcgattccgtggcgcggctcagcagagcagccgcgccgtcctacctatttaaagtttgagaataggtcg---------------agggcgttgcgcccccgatgcctctaatc----attggctttacccgatagaactcgcacacgggctccagctatcctgagggaaacttcggagggaaccagctactagacggttcgattagtctttcgcccctatacccaagtcagacgaacgatttgcacgtcagtatcgctgcgggcctccaccagagtttcctctggcttcgccccgctcaggcatagttcaccatctttcgggtcccgacaggcatgctcacactcgaacccttctcagaagatcaaggtcggtcggcggtgcaacccgctaggggatcccaccaatcagcttccttacgccttacgggtttactcgcccgttgactcgcacacatgtcagactccttggtccgtgtttcaagac--------------------gggccgaatggagagcccactggccggt---gccgggagcgtgcagatgccgaagcacgccaaaggcgcacgctgccagccacgatcgaggcgaaggcgtctc------cacaggcttaacgacttcctgggctttggcctccgtcccaatccgcaccggtccacaccccgagtcgattggcggaccgggttttagcccgttccacatccgaccggggcgcatc------gccggcccccattcgcttccctcccgacaatttcaagc---------------actctttgactctcttttcaaagtccttttcatctttccctcgcggtacttgtttgctatcgg-----tctctcgccaatatttagccttggacggaatttacc--------gcccgattggggctgcattcccaaacaacccgactcgccgacagcgcctcgtggtgcgacagggtccga------gcacgacggggctctcaccctctctggcgcccccttccaggggacttgggcccggtccgtcgctgaggacgcttctccagactacaattcgaacaatgagattgcccgattttcaagctgggctattcccggttcgctcgccgttactaggggaat--ccttgtaagtttcttttcctccgcttattgatatgct-taaactcagcgggtaatcccgcctgacctggggtcgcagctgaggtaccacaattgatggtacttaagggtcgatgaaccagcccacgacaaagaatggcatgcacgacatgacgcgacggtttggcaaccaccacttgccgtgat---gtccgtcatcg----ggaccgtcttttttaggccgaccgagcacgaatgtgaacggggggccaatatccgcccacacactta---cccgcccactgaggcacggggtgagtgggcgac-gcaatgcgtgacgcccaggcagacgtgccttcaacctaatggcttcaggcgcaacttgcgttcaaagactcgatggttcacgggattctgcaattcacaccaagtatcgcatttcgctacgttcttcatcgatgcaagagccgagat-----atccgttgccgagagtcgtttagttgtttttcgaaagatgtgcacgcca-----acaccacccgaaaatgggcagggg---atgtgcacaaactttgttcaattgtccttggcgcgttttgcgccggggttcgttgttcgacgagtaaatgaacacgttgcccgaaagctcggcgcgcatcta-------ctcgcgaggggaaagcggaaggaaagagaactaggccccaacccacgcattcccacctgtat-tagacaagttcgcaagttttctgcttgttggcaggtttcgacaatgatccttccgcaggttcacctacggaaaccttgttacgacttctccttcctctaaatgataaggttcagtggacttctcgcgacgtcgccggcagcgaaccgcccacgtcgccgcgatccgaacacttcaccggaccattcaatcggtaggagcgacgggcggtgtgtacaaagggcagggacgtagtcaacgcgagctgatgactcgcgcttactaggaattcctcgttgaagaccaacaattgcaatgatctatccccatcacgatgaaatttcaaagattacccggacctttcggccaaggctataaactcgttgaatacatcagtgtagcgcgcgtgcggcccagaacatctaagggcatcacagacctgttattgcctcaaacttccgtggcctgaaaggccatagtccctctaagaagctagctgtcgagggtcacctccacatagctagttagcaggctgaggtctcgttcgttaacggaattaaccagacaaatcgctccaccaact------------------------aagaacggccatgcaccaccacccatagaatcaagaaagagctctcagtctgtcaatccttactatgtctggacctggtaagtttccccgtgttgagtcaaattaagccgcaggctccactcctggtggtgcccttccgtcaattcctttaagtttcagccttgcgacc--------atactccccccggaacccaaaaactttgatttctcataaggtgccagcggagtcctaaaagtaacatccgctgatccctggtcggcatcgtttatggttgagactaggacggtatctgatcgtcttcgagcccccaactttcgttcttgattaatgaaaacatccttggcaaatgctttcgcagttgttcgtctttcataaatccaagaatttcacctctgactatgaaatacgaatgcccccgactgtccctgttaatcattactccgatcccgaaggccaacagaataggatcgaaatcctatggtgttatcccatgctaatgtatccagagcgtaggcttgctttgagcactctaatttcttcaaagtaacagcgccggaggcacgacccggccaatt-----------------------------------------------------------------------------------------------------------------------------------------aaggccagg------------------------------------------------------------------------------------------------------------------------------------------------------------------------------------------------------------------------------------------------------------------------------------------------------------------------------------------------------------------------------------------------------------------------------------------------------------------------------------------------------------------------------------------------------------------------------------------------------------------------------------------------------------------------------------------------------------------------------------------------------------------------------------------------------------------------------------------------------------------------------------------agcgcatcgccggcagaa------------------------------------------------------------------------------------------------------------------------------------------------------------------------------------gggacgagacgac--------------------------------------------------------------------------------------------------------------------------------------------------------------------------------------------------------------------------------------------------------------------------------------------aggtgcacacccaaaggcggacc---------------------------------------------------------------------------------------------------------------------------------------------------------------------------------------------------------------------------------------------------------------------------gatcgacccaaccc------------------------------------------------------------------------------------------------------------------------------------------------------------------------------------------------------------------------------------------------aaaatccaactacgagctt----------------tttaac-----------------------------------------------------------------------------------------------------------------------------------------------------------tgcaacaactt-------------------------------------------------------------------------------------------------------------------------------------------------------------------------aaatatacg---------------------------------------------------------------------------------------------------------------------------------------------------ctattggagctggaattaccgcggctgctggcaccagacttgccctccaatggatcctcgttaagggatttagattgtactc---attccaattaccagactcaatgagcccggtattgttatttattgtcactacctccccgtgtcaggattgggtaatttgc-gcgcctgctgccttccttggatgtggtagccgtttctcaggctccctctccggaatcgaaccctaattctccgtcacccgtcaccaccatagtaggccactatcctaccatcgaaagttgatagggcagaaatttgaatgatgcgtcgccggcacgaaggccgtgcgatccgtcgagttatcatgaatcatcagagcaacggg----caaagcccgcgttgaccttttatctaataaa---tgcatcccttccagaagtcggggtttgt---tgcacgtattagctctagaattactacggtta-tccgagtagaa--gataccatcaaacaaactataactgatttaatgagccattcgcagtttcacagtctgaa---ttagttcatacttacacatgcatggcttaatctttgagacaagcatatgactactggcaggatcaaccaggtagcattccttttgagacgctgccacctcccatgccc---attgaacaaatcaaaaaggcaagga-----tggg-acagcggtcat-ccgcaacaagcgatgaacgcttttg-gggtaaataacaatcgcaagttgtatacccacataagtttcggcatccgagaatacgagtcgcaactaatggccatgatgaccgca------caatcaatgtgcaatttgcatgtaacacgagcagcactttgaggctcacctccaccaaaggtggtgcatagcg-agaatagggact---tttactatcg-aattcc-----------atcacattgggtatgagacacaggagcccgtg-------attgcacaaggagca---------------------------------------tgtcgctactgatgcatattattgaag-----------agagttgtacgagatggactttcaccgcacaagcagagaaaaatccaatcccgacaaaatcaacta---------------------------------------------ccacccacacgccattacgtacactatgcaccaactaactccaacc------------------------------------aattgcacctcaaaggcaaaacatgccctacaagaagcaaagagccgagagtagctaggcaagc-----------accgtttagcatgaaacccataagcgacgcgaagcaaagaaactatcaaaaccgataggaactaagcttttatatattcacaagggaccgagcagagcgagcttacccctcaacaaggaagaatcccccaaggggaacaccaaggaatcatcgaggaagcccgcaattgagcaagat-----taccgaagggacagtgccgcag-gcaacggatg---agatccatcatgtggcacgagctttacctcttagcaaggatgcatcccccgaagggaattccaatgcgtcatcgaggattaccgaaggggacagtgccgtagacaatggatgagatccatcgcctggcgccccccgcccatcttaataaaat------aggcgacgagcttacctctcggcaaggaagcatcccccgaagggaacaccaatgcatcatcgaggaacattaccaaag------cgacccgagcaacgatctcacctctcaacaaggaggaatcccccgaggggaacaccaatgcgtcatcgaggatgcccacttggaacagcgaggggccaagctttccaaaccaacaatgccatagccaatggagaaacattggccggcgcacaccgcctaggcgacgagcttacccctccgca----------aggaggcatcccccaaagggaacaccaatgcatcatcgaggaagattaccgaagggacccgagcaacgagctcacctctcaacaagaaggcatccc-ccgaggggaacaccaatgcgtcat-----------------------------------------------------------------------------------------------------------------------------------------------------------------------------------------------------------------------------------------------------------------------------------------------------------------------------------------------------------------------------------------------------------------------------------------------agaggatgccc------------------------------------------------------------gcttgg-cacaccgaggtgccaagctttccgaagca------------------acagtgccatagccaatgggg---aaccattggccggcgctcgccacctagg----cgacaagctgacccctcaacaaggaggcatcccctgggctacgcaccgtgg----------cattacgagtcaaagaccgttggccagctacgcttttccgtgcggggacaccaatgcatcatcgggaaggtgccatagccgatg-agatccatcagccggcgctcaccgcctaggcgacaagc--------ttacccctccgcaaggaggcatcccccgaagg---------gaacaccaatgcatcatcgggaa-----------------------------------------ggtgccatagccgacagagatccatcagccggcgcacaccgcctaggcagtgagc---ttacccctccgcaaggaggcatcccccgaag----------ggaacaccaatgcatcatcgggaagg------------------------------------------------------tgccatagccgacagagatccatcgaccggcgctcaccgcctaggcgacaagc---ttacccctccgcaaggaggcatcccccgaag----------gaaacaccaatgcatcatcgggaagg-----------------------------------------tgccatagccgacggagatccatcggccggcgctcactgcctaggcgacgagc----ttacccctccgcaaggaggcatcccccgaa-----------gggaacaccaatgcatcatcgggaaga------aagagggctagcattgccaacgggacatgaaagcacgggcatttgagaccaaacagctatggaaatctagtttctgcccgatagattcgtgcttcgctttgccctgccttggcgagggagtgttgtcatacgggcattttttaccaagcactaccgacgg--gtcatgttttcagtggtaaccgaggccaaacggtcaagaattgcccgatagagacttgctttgcccgatagaatcgtgctttgccttgcgggacgggccaaaagatcatttcgcttcaggggtatttcggtcttttttccgagcattaccgacgggacatgttttcacgggtgtccaaggccaaaaggccaagaattgcccgatagagacttgctctgcccgatggaatcgtgctttgccttgcgggacgggccaaaat----------agcatttcgcttcaggggtatttcggtcttttttccgagcattaccgacgggtcgtgtttgctcgagtaaccaaggccaaacggccaagaattgcccgagtggtctcgatagcaacgtgccttggcacccggcaacgggtggccacggcttccccttgggagggagaccacccccccctatagtagtaaaattagcctttgcccttgtggcaggaaggaacatcattatgtccgaacagtcataatggccctttttttgagcaaaacaaacttcttttcaaaaactttgaattggaacatcttcacaaaaatatggagcaactccacaaaaaaattcagaatttttttcaaaaaggataattttatattaattaaacaaaaaataaatg------------------------------------------------------------------------------------------------------------------------------------------------------------------------------------------------------------------------------------------------------------------------------------------------------------------------------------------------------------------------------------------------------------------------------------------------------------------------------------------------------------------------------------------------------------------------------------------------------------------------------------------------------------------------------------------------------------------------------------------------------------------------------------------------------------------------------------------------------------------------------------------------------------------------------------------------------------------------------------------------------------------------------------------------------------------------------------------------------------------------------------------------------------------------------------------------------------------------------------------------------------------------------------------------------------------------------------------------------------------------------------------------------------------------------------------------------------------------------------------------------------------------------------------------------------------------------------------------------------------------------------------------------------------------------------------------------------------------------------------------------------------------
>MiraAssembly69_c687
-----------------------------------------------------------------------------------------------------------------------------------------------------------------------------------------------------------------------------------------------------tgtaa---------------------------------------------------------------------------------------------------------------------------------------------------------------------------------------------------------------------------------------------------------------------------------------------------------------------------------------------------------------------------------------------------------------------------------------------------------------------------------------------------------------------------------------------------------------------------------------------------------------------------------------------------------------------------------------------------------------------------------------------------------------------------------------------------------------------------------------------------------------------------------------------------------------------------------------------------------------------------------------------------------------------------------------------------------tggccttgctttgccttgtcgcgacatggccaccc-ccttgtaatggccttgctttgccttg-----------------------------cacggccctttcacgacatggcgaccaccttgtaagggcctggccttgcctt----------------------ctcgggacattgcatccaccttgtaatggccccgctttgccttgcacggccctggcat--------------------------------------------------------------ccaccttgtcscgacatggcatccaccttgtaagggcctggccttgcct-tggaaggccctggcatt----------------gccttctcgggacattgc----------------------------ttgtaatggccccgctttgccttgcaaggccctggcatcc--------------accttgtccgga-----catggcatccaccttgttatg--------------gccttgctttgcct----------------------tgcacggcattgtcgcgacatggcgac--------------------------------------------caccttgtaaggccttata-------------------------gcgaccttgcatcctccttatatagg---taggccttgcattgccttaggcttggaggaatcaccgggtgccatggcaaaaggc----------------------aaggacagtgccccaatccatggccttgcccttagatatgcc-ttagcca------------------tatgccttgctttgggctttcatccttcattcccttcattccattc--cattgcgctagtggacttcaa----taatgcatggatggctaactgcgagccatgccttgctatcgtaacaaaggcatgatagtt-----ggactaggtgcaggcgtttccg---------------aaacctcctaccggatattggaaaatggagatttgtgtttgtgtgaa----------------------------gggggagggacgaatcggagcgacgcagggctgaatctcagtggatcgtggcagcaaggccactctgccactt-----acaataccccgtcgc--gtatttaagtcgtctgcaaaggattcta----cccgccgctcgataggaattgtactttaaggcggcccacacaacgcatccgttgcacgggctaacgccaaagacacgtgcctttgggggcaat---gcccctactgctggtcggcaaacgggcggcgg----gcacatgcatcg------cttctagcccggattctgacttagaggcgttcagtcataatccgacgcacggtagcttcgcgccactggcttttcaaccaagcgcgatgaccaattgtgcgaatcaacggttcctctcgtactaggttgaattactattgcgacactgtcatcagtagggtaaaactaacctgtctcacgacggtctaaacccagctcacgttccctattggtgggtgaacaatccaacacttggtgaattctgcttcacaatgataggaagagccgacatcgaaggatcaaaaagcaacgtcgctatgaacgcttggctgccacaagccagttatccctgtggtaacttttctgacacctctagcttcaaattccgaaggtctaaaggatcgttaggccacgctttcacggttcgtattcgtactggaaatcagaatcaaacgagcttttacccttctgttccacacgagatttctgttctcgttgagctcatcttaggacacctgcgttatcttttaacagatgtgccgccccagccaaactccccacctgacaatgtcttccgcccggatcgacctgcataagcaagccttcggtccaaaaagaggggcgttgccccgcctccgattcacggaataagtaaa---ataacgttaaaagtagtggtatttcactttcgcctttggagct------cccacttatactacacctctcaagtcatttcacaaagtcggactagagtcaagctcaacagggtcttctttccccgctgattctgccaagccc---gttcccttggctgtggtttcgctggatagtagacagggacagtgggaatctcgttaatccattcatgcgcgtcactaattagatgacgaggcatttggctaccttaagagagtcat---agttactcccgccgtttacccgcgcttggttgaatttcttcactttgacattcagagcactgggcagaaatcacattgcgtgagcatccgcagggaccatcgcaatgctttgttttaattaaacagtcggattccccttgtccgtaccagttctgagttgactgttcgacgcccggggaaggccccgcgaggagccgttcccagtccgtcccccggccggcacgcgacgacccg----------------ctctcgccgcgggtgcagctcgagcagtccaccgacagccgacgggttcaggactgggacccccgtgcccagtcctcagagccaatccttttcccgaagttacggatccattttgccgacttcccttgcctacattgttccatcgaccagaggctgttcaccttggagacctgatgcggttatgagtacgaccgggcgtgaaaggcactcggtcctccggattttcaagggccgccgggggcgcaccggacaccacgcgacgtgcggtgctcttccaaccgctggaccctacctccggctgagccgtttccagggtgggcaggtt----gttaaacagaaaagataactcttcccgaggcccccg---ccgacgtctccggactccctaacgttgccgtcagccgccacgtcccggttcaggaattttaacccgattccctttcgaagttcgcgctgaatgcgctctctgtcgggcttcccccgactcttaggatcgactaacccatgtgcaagtgccgttcacatggaacctttcccctcttcggccttcaaagttctcatttgaatatttgctactaccaccaagat----ccgcac------caacggccgctccgcccaggctcacgcctaaggttttgcagcgaccgctgcgccctcctactcatcgaggcctggcacttgccccgacggccaggtataggtcgcgcgcttaagcgccatccattttcggggctagttgattcggcaggtgagttgttacacactccttagcggatttcgacttccatgaccaccgtcctgctgtcttaatcgaccaacaccctttgtgggttctaggttagcgcgcagttgggcaccgtaacctggcttccggttcatcccgcatcgccagttctgcttaccaaaaatggccc-------------------acttggagctctcgattccgtggcgcggctcaacggagcagccgcgccgtcctacctatttaaagtttgagaataggtcg---------------agggcgttgcgcccccgatgcctctaatc----attggctttacccgatagaactcgcacacgggctccagctatcctgagggaaacttcggagggaaccagctactagacggttcgattagtctttcgcccctatacccaagtcagacgaacgatttgcacgtcagtatcgctgcgggcctccaccagagtttcctctggcttcgccccgctcaggcatagttcaccatctttcgggtcccgacaggcatgctcacactcgaacccttctcagaagatcaaggtcggtcggcggtgcaacccactaggggatcccgccaatcagcttccttgcgccttacgggtttactcgcccgttgactcgcacacatgtcagactccttggtccgtgtttcaagac--------------------gggccgaatggagagcccactggccggt---gccgggagcgcgcagatgccgaagcacgccaaaggcgcacgctgccagccacgatcgaggcaaaggcgtctc------cacaggcttaacgacttcctgggctttggcctccgccccaatccgcaccggtccacgtcccgagtcgattggcggaccggggtt--acccgttccacatccgaccggggcgcatc------gccggcccccattcgcttccctcccgacaatttcaagc---------------actctttgactctcttttcaaagtccttttcatctttccctcgcggtacttgtttgctatcgg-----tctctcgccaatatttagccttggacagaatttacc--------gcccgattggggctgcattcccaaacaacccgactcgtcgacagcgcctcgtggtgcgacagggtccga------gcacgacggggctctcaccctctctggcgcccccttccaggggacttgggcccggtccgtcgctgaggacgcttctccagactacaattcgaacaatgagattgcccgattttcaagctgggctattcccggttcgctcgccgttactaggggaat--ccttgtaagtttcttttcctccgcttattgatatgct-taaactcagcgggtaatcccgcctgacctggggtcgcagttgaggtaccaagttccatggcacttaagggtcaatgagcccaccgacggcggag--tagcatgcacaacgtgtcgcgacagtttggcaaccaccacttgttgtgat---gtccgtcatca----gggaccttatttttaggccaaccgagcacaaatgtggacggggggccaatatccgcccacgcacgta--acccgcccagtgaggcacggggtgagtgagcgac-gcaatgcgtgacgcccaggcagacgtgccttcaacctgatggcttcaggcgcaacttgcgttcaaagactcgatggttcacgggattctgcaattcacaccaagtatcgcatttcgctacgttcttcatcgatgcaagagccgagat-----atccgttgccgagagtcatttagttata---caaaagatgtgcaagcca-----acgccacccgtagacgggcagggccatgcatgcacaaactc-attccattatccttggcgcgatttgcgccggggttcgttgttcgacaagcagacgaacacatcgctcgaaagctccatgcacgtctg-------ctcgcaagggaaagca---aaaggagaggcactgggccaaaccgatgcattccccattctctatgaacaagttcacgagttttctagatgt---caggttttgacaatgatccttccgcaggttcacctacggaaaccttgttacgacttctccttcctctaaatgataaggttcagtggacttctcgcgacgtcgccggcagcgaaccgcccacgtcgccgcgatccgaacacttcaccggaccattcaatcggtaggagcgacgggcggtgtgtacaaagggcagggacgtagtcaacgtgagctgatgactcacgcttactaggaattcctcgtttaagaccaacaattgcaatgatctatccccatcacgatgaaatttcaaagattacccgggcctttcggccaaggctataaactcgttgaatacatcagtgtagcgcgcgtgcggcccagaacatctaagggcatcacagacctgttattgcctcaaacttccgtggcctgaaaggccatagtccctctaagaagctagctgtcgagggtcacctccacatagctagttagcaggctgaggtctcgttcgttaacggaattaaccagacaaatcgctccaccaact------------------------aagaacggccatgcaccaccacccatagaatcaagaaagagctctcagtctgtcaatccttactatgtctggacctggtaagtttccccgtgttgagtcaaattaagccgcaggctccactcctggtggtgcccttccgtcaattcctttaagtttcagccttgcgacc--------atactccccccggaacccaaaaactttgatttctcataaggtgccagcggagtcctaaaagtaacatccgctgatccctggtcggcatcgtttatggttgagactaggacggtatctgatcgtcttcgagcccccaactttcgttcttgattaatgaaaacatccttggcaaatgctttcgcagttgttcgtctttcataaatccaagaatttcacctctgactatgaaatacgaatgcccccgactgtccctgttaatcattactccgatcccgaaggccaacagaataggatcgaaatcctatggtgttatcccatgctaatgtatccagagcgtaggcttgctttgagcactctaatttcttcaaagtaacagcgccggaggcacgacccgaccgatt-----------------------------------------------------------------------------------------------------------------------------------------aaggccagg------------------------------------------------------------------------------------------------------------------------------------------------------------------------------------------------------------------------------------------------------------------------------------------------------------------------------------------------------------------------------------------------------------------------------------------------------------------------------------------------------------------------------------------------------------------------------------------------------------------------------------------------------------------------------------------------------------------------------------------------------------------------------------------------------------------------------------------------------------------------------------------agcgcatcgccggcagaa------------------------------------------------------------------------------------------------------------------------------------------------------------------------------------gggacgagtcgac--------------------------------------------------------------------------------------------------------------------------------------------------------------------------------------------------------------------------------------------------------------------------------------------aggtgcacaccgaaaggcggacc---------------------------------------------------------------------------------------------------------------------------------------------------------------------------------------------------------------------------------------------------------------------------gatcgacccaaccc------------------------------------------------------------------------------------------------------------------------------------------------------------------------------------------------------------------------------------------------aaaatccaactacgagctt----------------tttaac-----------------------------------------------------------------------------------------------------------------------------------------------------------tgcaacaactt-------------------------------------------------------------------------------------------------------------------------------------------------------------------------aaatatacg---------------------------------------------------------------------------------------------------------------------------------------------------ctattggagctggaattaccgcggctgctggcaccagacttgccctccaatggatcctcgttaagggatttagattgtactc---attccaattaccagactcaatgagcccggtattgttatttattgtcactacctccccgtgtcaggattgggtaatttgc-gcgcctgctgccttccttggatgtggtagccgtttctcaggctccctctccggaatcgaaccctaattctccgtcacccgtcaccaccatagtaggccactatcctaccatcgaaagttgatagggcagaaatttgaatgatgcgtcgccggcacgaaggccgtgcgatccgtcgagttatcatgaatcatcagagcaacggg----caaagcccgcgttgaccttttatctaataaa---tgcgtcccttccagaagttggggtttgt---tgcacgtattagctctagaattactacggtta-tccgagtagaa--gataccatcaaacaaactataactgatttaatgagccattcgcagtttcacagtctgaa---ttagttcatacttacacatgcatggcttaatctttgagacaagcatatgactactggcaggatcaaccaggtagcattccttctgcgacaccggcacgacccaagccccccattgaataatcaaagaaggcaagga-----cggacacagtggtcat-ccgcaacaagcgacgaacgcttttttgggtaaataacgatcgcaagacgtatacccgcataagtttcagcatccacgattacaagtcacagctaatggacatgggggccgca------caatcaaagtgcaatctgcatgaaacactagcaacacttcgaggcacacctccaccaaaagtggtgcaaggcg-agaataggtact---tttcggagaatagttcc-----------ac-acattgggtatggggcacagaaacccaag-------atattgcaacgggagaa------------------------------------cttcctcttcccgtgcatactattgaag-----------cgatatgtccgatatggacttcactgcacggagcagagaaatttccaat---------------------------------------------------------------------------------------------------------------------------------------------------------------------------------------------------------------------------------------------------------------------------------------------------------------------------------------------------------------------------------------------------------------------------------------------------------------------------------------------------------------------------------------------------------------------------------------------------------------------------------------------------------------------------------------------------------------------------------------------------------------------------------------------------------------------------------------------------------------------------------------------------------------------------------------------------------------------------------------------------------------------------------------------------------------------------------------------------------------------------------------------------------------------------------------------------------------------------------------------------------------------------------------------------------------------------------------------------------------------------------------------------------------------------------------------------------------------------------------------------------------------------------------------------------------------------------------------------------------------------------------------------------------------------------------------------------------------------------------------------------------------------------------------------------------------------------------------------------------------------------------------------------------------------------------------------------------------------------------------------------------------------------------------------------------------------------------------------------------------------------------------------------------------------------------------------------------------------------------------------------------------------------------------------------------------------------------------------------------------------------------------------------------------------------------------------------------------------------------------------------------------------------------------------------------------------------------------------------------------------------------------------------------------------------------------------------------------------------------------------------------------------------------------------------------------------------------------------------------------------------------------------------------------------------------------------------------------------------------------------------------------------------------------------------------------------------------------------------------------------------------------------------------------------------------------------------------------------------------------------------------------------------------------------------------------------------------------------------------------------------------------------------------------------------------------------------------------------------------------------------------------------------------------------------------------------------------------------------------------------------------------------------------------------------------------------------------------------------------------------------------------------------------------------------------------------------------------------------------------------------------------------------------------------------------------------------------------------------------------------------------------------------------------------------------------------------------------------------------------------------------------------------------------------------------------------------------------------------------------------------------------------------------------------------------------------------------------------------------------------------------------------------------------------------------------------------------------------------------------------------------------------------------------------------------------------------------------------------------------------------------------------------------------------------------------------------------------------------------------------------------------------------------------------------------------------------------------------------------------------------------------------------------------------------------------------------------------------------------------------------------------------------------------------------------------------------------------------
>MiraAssembly73_c1212
-----------------------------------------------------------------------------------------------------------------------------------------------------------------------------------------------------------------------------------------------------------------------------------------------------------------------------------------------------------------------------------------------------------------------------------------------------------------------------------------------------------------------------------------------------------------------------------------------------------------------------------------------------------------------------------------------------------------------------------------------------------------------------------------------------------------------------------------------------------------------------------------------------------------------------------------------------------------------------------------------------------------------------------------------------------------------------------------------------------------------------------------------------------------------------------------------------------------------------------------------------------------------------------------------------------------------------------------------------------------------------------------------------------------------------------------------------------------------------------------------------------------------------------------------------------------------------------------------------------------------------------------------------------------------------------------------------------------------------------------------------------------------------------------------------------------------------------------------------------------------------------------------------------------------------------------------------------------------------------------------------------------------------------------------------------------------------------------------------------------------------------------------------------------------------------------------------------------------------------------------------------------------------------------------------------------------------------------------------------------------------------------------------------------------------------------------------------------------------------------------------------------------------------------------------------------------------------------------------------------------------------------------------------------------------------------------------------------------------------------------------------------------------------------------------------------------------------------------------------------------------------------------------------------------------------------------------------------------------------------------------------------------------------------------------------------------------------------------------------------------------------------------------------------------------------------------------------------------------------------------------------------------------------------------------------------------------------------------------------------------------------------------------------------------------------------------------------------------------------------------------------------------------------------------------------------------------------------------------------------------------------------------------------------------------------------------------------------------------------------------------------------------------------------------------------------------------------------------------------------------------------------------------------------------------------------------------------------------------------------------------------------------------------------------------------------------------------------------------------------------------------------------------------------------------------------------------------------------------------------------------------------------------------------------------------------------------------------------------------------------------------------------------------------------------------------------------------------------------------------------------------------------------------------------------------------------------------------------------------------------------------------------------------------------------------------------------------------------------------------------------------------------------------------------------------------------------------------------------------------------------------------------------------------------------------------------------------------------------------------------------------------------------------------------------------------------------------------------------------------------------------------------------------------------------------------------------------------------------------------------------------------------------------------------------------------------------------------------------------------------------------------------------------------------------------------------------------------------------------------------------------------------------------------------------------------------------------------------------------------------------------------------------------------------------------------------------------------------------------------------------------------------------------------------------------------------------------------------------------------------------------------------------------------------------------------------------------------------------------------------------------------------------------------------------------------------------------------------------------------------------------------------------------------------------------------------------------------------------------------------------------------------------------------------------------------------------------------------------------------------------------------------------------------------------------------------------------------------------------------------------------------------------------------------------------------------------------------------------------------------------------------------------------------------------------------------------------------------------------------------------------------------------------------------------------------------------------------------------------------------------------------------------------------------------------------------------------------------------------------------------------------------------------------------------------------------------------------------------------------------------------------------------------------------------------------------------------------------------------------------------------------------------------------------------------------------------------------------------------------------------------------------------------------------------------------------------------------------------------------------------------------------------------------------------------------------------------------------------------------------------------------------------------------------------------------------------------------------------------------------------------------------------------------------------------------------------------------------------------------------------------------------------------------------------------------------------------------------------tgctaatgtatccagagcgtaggcttgctttgagcactctaatttcttcaaagtaacagcgccggaggcacgacccgaccgatt-----------------------------------------------------------------------------------------------------------------------------------------aaggccagg------------------------------------------------------------------------------------------------------------------------------------------------------------------------------------------------------------------------------------------------------------------------------------------------------------------------------------------------------------------------------------------------------------------------------------------------------------------------------------------------------------------------------------------------------------------------------------------------------------------------------------------------------------------------------------------------------------------------------------------------------------------------------------------------------------------------------------------------------------------------------------------agcgcatcgccggcagaa------------------------------------------------------------------------------------------------------------------------------------------------------------------------------------gggacgagtcgac--------------------------------------------------------------------------------------------------------------------------------------------------------------------------------------------------------------------------------------------------------------------------------------------aggtgcacaccgaaaggcggacc---------------------------------------------------------------------------------------------------------------------------------------------------------------------------------------------------------------------------------------------------------------------------gatcgacccaaccc------------------------------------------------------------------------------------------------------------------------------------------------------------------------------------------------------------------------------------------------aaaatccaactacgagctt----------------tttaac-----------------------------------------------------------------------------------------------------------------------------------------------------------tgcaacaactt-------------------------------------------------------------------------------------------------------------------------------------------------------------------------aaatatacg---------------------------------------------------------------------------------------------------------------------------------------------------ctattggagctggaattaccgcggctgctggcaccagacttgccctccaatggatcctcgttaagggatttagattgtactc---attccaattaccagactcaatgagcccggtattgttatttattgtcactacctccccgtgtcaggattgggtaatttgc-gcgcctgctgccttccttggatgtggtagccgtttctcaggctccctctccggaatcgaaccctaattctccgtcacccgtcaccaccatagtaggccactatcctaccatcgaaagttgatagggcagaaatttgaatgatgcgtcgccggcacgaaggccgtgcgatccgtcgagttatcatgaatcatcagagcaacggg----caaagcccgcgttgaccttttatctaataaa---tgcgtcccttccagaagttggggtttgt---tgcacgtattagctctagaattactacggtta-tccgagtagaa--gataccatcaaacaaactataactgatttaatgagccattcgcagtttcacagtctgaa---ttagttcatacttacacatgcatggcttaatctttgagacaagcatatgactactggcaggatcaaccaggtagcattcc----------------------------------------------------------------------------------------------------------------------------------------------------------------------------------------------------------------------------------------------------------------------------------------------------------------------------------------------------------------------------------------------------------------------------------------------------------------------------------------------------------------------------------------------------------------------------------------------------------------------------------------------------------------------------------------------------------------------------------------------------------------------------------------------------------------------------------------------------------------------------------------------------------------------------------------------------------------------------------------------------------------------------------------------------------------------------------------------------------------------------------------------------------------------------------------------------------------------------------------------------------------------------------------------------------------------------------------------------------------------------------------------------------------------------------------------------------------------------------------------------------------------------------------------------------------------------------------------------------------------------------------------------------------------------------------------------------------------------------------------------------------------------------------------------------------------------------------------------------------------------------------------------------------------------------------------------------------------------------------------------------------------------------------------------------------------------------------------------------------------------------------------------------------------------------------------------------------------------------------------------------------------------------------------------------------------------------------------------------------------------------------------------------------------------------------------------------------------------------------------------------------------------------------------------------------------------------------------------------------------------------------------------------------------------------------------------------------------------------------------------------------------------------------------------------------------------------------------------------------------------------------------------------------------------------------------------------------------------------------------------------------------------------------------------------------------------------------------------------------------------------------------------------------------------------------------------------------------------------------------------------------------------------------------------------------------------------------------------------------------------------------------------------------------------------------------------------------------------------------------------------------------------------------------------------------------------------------------------------------------------------------------------------------------------------------------------------------------------------------------------------------------------------------------------------------------------------------------------------------------------------------------------------------------------------------------------------------------------------------------------------------------------------------------------------------------------------------------------------------------------------------------------------------------------------------------------------------------------------------------------------------------------------------------------------------------------------------------------------------------------------------------------------------------------------------------------------------------------------------------------------------------------------------------------------------------------------------------------------------------------------------------------------------------------------------------------------------------------------------------------------------------------------------------------------------------------------------------------------------------------------------------------------------------------------------------------------------------------------------------------------------------------------------------------------------------------------------------------------------------------------------------------------------------------------------------------------------------------------------------------------------------------------------------------------------------------------------------------------------------------------------------------------------------------------------------------------------------------------------------------------------------------------------------------------------------------------------------------------------
>MiraAssembly80_c227RC
--------------------------------------------------------------------------------------------------------------------------------------------------------------------------------------------------------------------------tgccttctcgggacattgcatccaccttgtaatggccccg----ctttgccttgca-----------------------------------------------------------------------------cggccttgtcacgac--------------------------------------------------------------------------------------------------------------------------------------------------------------------------------------------------------------------------------------------------------------------------------------------------------------------------------------------------------------------------------------------------------------------------------------------------------------------------------------------------------------------------------------------------------------------------------------------------------atggcgacca-ccttgcaagggcctggccttgccttgtaaggccctggcattgccttgcacggccctttcacgacatggcgagcaccttgtaagggcctg-----gccttgccttgtaaggccctggcattgccttctcgggacattgcatcca--ccttgtaatggccccgctttgccttgcacggccttgtcacgacatggcgacca----------------ccttgsawgggcctggccttgccttgtaaggccctgccattgccttctcgggaca--tggcatccaccttgtaatggccc--------cgctttgccttgcccggccttgtcacgacatggcgacca-ccttgcaagggcctggccttgccttgtaaggccct--------ggcattgccttgcacggccctttcacgacatggcgaccaccttgtaagggcctggccttgccttgt-aaggccctggcattgccttctcgggacatggcatccaccttgtaatggccccgctttgccttgcacggccttgtcacgacatggcgaccaccttgcaagggcctggccttgccttgtaaggccctggcattgccttgcacggccctttcacgacatggcgaccaccttgtaagggcctggccttgcct-tggaaggccctggcatt----------------gccttctcgggacattgc----------------------------ttgtaatggccccgctttgccttgcaaggccctggcatcc--------------accttgtcccga-----catggcatccaccttgttatg--------------gccttgctttgcct----------------------tgcacggcattgtcgcgacatggcgac--------------------------------------------caccttgtaaggccttata-------------------------gcgaccttgcatcctccttatatagg---taggccttgcattgccttaggcttggaggaatcaccgggtgccatggcaaaaggc----------------------aagga--------------atggccttgcccttagatatgcc-ttagcca------------------tatgccttgctttgggctttcatccttcattcccttcattccattc--cattgcgctagtggacttcaa----taatgcatggatggctaactgcgagccatgccttgctatcgtaacaaaggcatgatagtt-----ggactaggtgcaggcgtttccg---------------aaacctcctaccggatattggaaaatggagatttgtgtttgtgtgaa----------------------------gggggagggacgaatcggagcgacgcagggctgaatctcagtggatcgtggcagcaaggccactctgccactt-----acaataccccgtcgc--gtatttaagtcgtctgcaaaggattcta----cccgccgctcgataggaattgtactttaaggcggcccacacaacgcatccgttgcacgggctaacgccaaagacacgtgcctttgggggcaat---gcccctactgctggtcggcaaacgggcggcgg----gcacatgcatcg------cttctagcccggattctgacttagaggcgttcagtcataatccgacgcacggtagcttcgcgccactggcttttcaaccaagcgcgatgaccaattgtgcgaatcaacggttcctctcgtactaggttgaattactattgcgacactgtcatcagtagggtaaaactaacctgtctcacgacggtctaaacccagctcacgttccctattggtgggtgaacaatccaacacttggtgaattctgcttcacaatgataggaagagccgacatcgaaggatcaaaaagcaacgtcgctatgaacgcttggctgccacaagccagttatccctgtggtaacttttctgacacctctagcttcaaattccgaaggtctaaaggatcgttaggccacgctttcacggttcgtattcgtactggaaatcagaatcaaacgagcttttacccttctgttccacacgagatttctgttctcgttgagctcatcttaggacacctgcgttatcttttaacagatgtgccgccccagccaaactccccacctgacaatgtcttccgcccggatcgacctgcataagcaagccttcggtccaaaaagaggggcgttgccccgcctccgattcacggaataagtaaa---ataacgttaaaagtagtggtatttcactttcgcctttggagct------cccacttatactacacctctcaagtcatttcacaaagtcggactagagtcaagctcaacagggtcttctttccccgctgattctgccaagccc---gttcccttggctgtggtttcgctggatagtagacagggacagtgggaatctcgttaatccattcatgcgcgtcactaattagatgacgaggcatttggctaccttaagagagtcat---agttactcccgccgtttacccgcgcttggttgaatttcttcactttgacattcagagcactgggcagaaatcacattgcgtgagcatccgcagggaccatcgcaatgctttgttttaattaaacagtcggattccccttgtccgtaccagttctgagttgactgttcgacgcccggggaaggccccgcgaggagccgttcccagtccgtcccccggccggcacgcgacgacccg----------------ctctcgccgcgggtgcagctcgagcagtccaccgacagccgacgggttcaggactgggacccccgtgcccagtcctcagagccaatccttttcccgaagttacggatccattttgccgacttcccttgcctacattgttccatcgaccagaggctgttcaccttggagacctgatgcggttatgagtacgaccgggcgtgaaaggcactcggtcctccggattttcaagggccgccgggggcgcaccggacaccacgcgacgtgcggtgctcttccaaccgctggaccctacctccggctgagccgtttccagggtgggcaggtt----gttaaacagaaaagataactcttcccgaggcccccg---ccgacgtctccggactccctaacgttgccgtcagccgccacgtcccggttcaggaattttaacccgattccctttcgaagttcgcgctgaatgcgctctctgtcgggcttcccccgactcttaggatcgactaacccatgtgcaagtgccgttcacatggaacctttcccctcttcggccttcaaagttctcatttgaatatttgctactaccaccaagat----ccgcac------caacggccgctccgcccaggctcacgcctaaggttttgcagcgaccgctgcgccctcctactcatcgaggcctggcacttgccccgacggccaggtataggtcgcgcgcttaagcgccatccattttcggggctagttgattcggcaggtgagttgttacacactccttagcggatttcgacttccatgaccaccgtcctgctgtcttaatcgaccaacaccctttgtgggttctaggttagcgcgcagttgggcaccgtaacctggcttccggttcatcccgcatcgccagttctgcttaccaaaaatggccc-------------------acttggagctctcgattccgtggcgcggctcaacggagcagccgcgccgtcctacctatttaaagtttgagaataggtcg---------------agggcgttgcgcccccgatgcctctaatc----attggctttacccgatagaactcgcacacgggctccagctatcctgagggaaacttcggagggaaccagctactagacggttcgattagtctttcgcccctatacccaagtcagacgaacgatttgcacgtcagtatcgctgcgggcctccaccagagtttcctctggcttcgccccgctcaggcatagttcaccatctttcgggtcccgacaggcatgctcacactcgaacccttctcagaagatcaaggtcggtcggcggtgcaacccactaggggatcccgccaatcagcttccttgcgccttacgggtttactcgcccgttgactcgcacacatgtcagactccttggtccgtgtttcaagac--------------------gggccgaatggagagcccactggccggt---gccgggagcgcgcagatgccgaagcacgccaaaggcgcacgctgccagccacgatcgaggcaaaggcgtctc------cacaggcttaacgacttcctgggctttggcctccgccccaatccgcaccggtccacgtcccgagtcgattggcggaccggggtt--acccgttccacatccgaccggggcgcatc------gccggcccccattcgcttccctcccgacaatttcaagc---------------actctttgactctcttttcaaagtccttttcatctttccctcgcggtacttgtttgctatcgg-----tctctcgccaatatttagccttggacagaatttacc--------gcccgattggggctgcattcccaaacaacccgactcgtcgacagcgcctcgtggtgcgacagggtccga------gcacgacggggctctcaccctctctggcgcccccttccaggggacttgggcccggtccgtcgctgaggacgcttctccagactacaattcgaacaatgagattgcccgattttcaagctgggctattcccggttcgctcgccgttactaggggaat--ccttgtaagtttcttttcctccgcttattgatatgct-taaactcagcgggtaatcccgcctgacctggggtcgcagtagaggtaccaagttccatggcacttaagggtcaatgagcccaccgacggcggag--tagcatgcacaacgtgtcgcgacagtttggcaaccaccacttgttgtgat---gtccgtcatca----gggaccttatttttaggccaaccgagcacaaatgtgaacggggggccaatatccgcccacgcactta--acccgcccagtgaggcacggggtgagtgagcgac-gcaatgcgtgacgcccaggcagacgtgccttcaacctgatggcttcaggcgcaacttgcgttcaaagactcgatggttcacgggattctgcaattcacaccaagtatcgcatttcgctacgttcttcatcgatgcaagagccgagat-----atccgttgccgagagtcatttagttata---caaaagatgtgcaagcca-----acgccacccgtagacgggcagggccatgcatgcacaaactc-attccattatccttggcgcgatttgcgccggggttcgttgttcgacaagcagacgaacacatcgctcgaaagctccatgcacgtctg-------ctcgcaagggaaagca---aaaggagaggcactgggccaaaccgatgcattccccattctctatgaacaagttcacgagttttctagatgt---caggttttgacaatgatccttccgcaggttcacctacggaaaccttgttacgacttctccttcctctaaatgataaggttcagtggacttctcgcgacgtcgccggcagcgaaccgcccacgtcgccgcgatccgaacacttcaccggaccattcaatcggtaggagcgacgggcggtgtgtacaaagggcagggacgtagtcaacgtgagctgatgactcacgcttactaggaattcctcgtttaagaccaacaattgcaatgatctatccccatcacgatgaaatttcaaagattacccgggcctttcggccaaggctataaactcgttgaatacatcagtgtagcgcgcgtgcggcccagaacatctaagggcatcacagacctgttattgcctcaaacttccgtggcctgaaaggccatagtccctctaagaagctagctgtcgagggtcacctccacatagctagttagcaggctgaggtctcgttcgttaacggaattaaccagacaaatcgctccaccaact------------------------aagaacggccatgcaccaccacccatagaatcaagaaagagctctcagtctgtcaatccttactatgtctggacctggtaagtttccccgtgttgagtcaaattaagccgcaggctccactcctggtggtgcccttccgtcaattcctttaagtttcagccttgcgacc--------atactccccccggaacccaaaaactttgatttctcataaggtgccagcggagtcctaaaagtaacatccgctgatccctggtcggcatcgtttatggttgagactaggacggtatctgatcgtcttcgagcccccaactttcgttcttgattaatgaaaacatccttggcaaatgctttcgcagttgttcgtctttcataaatccaagaatttcacctctgactatgaaatacgaatgcccccgactgtccctgttaatcattactccgatcccgaaggccaacagaataggatcgaaatcctatggtgttatcccatgctaatgtatccagagcgtaggcttgctttgagcactctaatttcttcaaagtaacagcgccggaggcacgacccgaccgatt-----------------------------------------------------------------------------------------------------------------------------------------aaggccagg------------------------------------------------------------------------------------------------------------------------------------------------------------------------------------------------------------------------------------------------------------------------------------------------------------------------------------------------------------------------------------------------------------------------------------------------------------------------------------------------------------------------------------------------------------------------------------------------------------------------------------------------------------------------------------------------------------------------------------------------------------------------------------------------------------------------------------------------------------------------------------------agcgcatcgccggcagaa------------------------------------------------------------------------------------------------------------------------------------------------------------------------------------gggacgagtcgac--------------------------------------------------------------------------------------------------------------------------------------------------------------------------------------------------------------------------------------------------------------------------------------------aggtgcacaccgaaaggcggacc---------------------------------------------------------------------------------------------------------------------------------------------------------------------------------------------------------------------------------------------------------------------------gatcgacccaaccc------------------------------------------------------------------------------------------------------------------------------------------------------------------------------------------------------------------------------------------------aaaatccaactacgagctt----------------tttaac-----------------------------------------------------------------------------------------------------------------------------------------------------------tgcaacaactt-------------------------------------------------------------------------------------------------------------------------------------------------------------------------aaatatacg---------------------------------------------------------------------------------------------------------------------------------------------------ctattggagctggaattaccgcggctgctggcaccagacttgccctccaatggatcctcgttaagggatttagattgtactc---attccaattaccagactcaatgagcccggtattgttatttattgtcactacctccccgtgtcaggattgggtaatttgc-gcgcctgctgccttccttggatgtggtagccgtttctcaggctccctctccggaatcgaaccctaattctccgtcacccgtcaccaccatagtaggccactatcctaccatcgaaagttgatagggcagaaatttgaatgatgcgtcgccggcacgaaggccgtgcgatccgtcgagttatcatgaatcatcagagcaacggg----caaagcccgcgttgaccttttatctaataaa---tgcgtcccttccagaagttggggtttgt---tgcacgtattagctctagaattactacggtta-tccgagtagaa--gataccatcaaacaaactataactgatttaatgagccattcgcagtttcacagtctgaa---ttagttcatacttacacatgcatggcttaatctttgagacaagcatatgactactggcaggatcaaccaggtagcattccttctgcgacaccggcacgacccaagccccccattgaataatcaaagaaggcaagga-----cggacacagtggtcat-tcgcaacaagcgacgaacgcttttttgggtaaataacgatcgcaagacgtatacccgcataagtttcagcatccacgattacaagtcacagctaatggacatgggggccgca------caatcaaagtgcaatctgcatgaaacactagcaacacttcgaggcacacctccaccaaaagtggtgcaaggcg-agaataggtact---tttcggagaatagttcc-----------ac-acattgggtatggggcacagaaacccaag-------atattgcaacgggagaa------------------------------------cttcctcttcccgtgcatactattgaag-----------agatatgtccgatatggacttcactgcacggagcagagaaatttccaatcccgacaaaatcaacta---------------------------------------------ccacccatacgccattacgtacactttgcaccaactc-ctccaacc------------------------------------aattgcacctcgagggacaagc-tgcccaactagaagcaaag-gccaacaagagcgaggcaagc-----------accgtttagcatgaa-cacataagcaaaatcgaa----------------------------------------------------gtttggggcaatgagctggcctctcaacaatgaggcatcccccgaaggggaagccaatgcatcttcgaggagcatttcgataggaacagctgcgtgtccaagggtgatacacatcaaa-gtcatgcactactaaagccgtcaaagagctagagct--accacaagcccgtggcatcactttccaacgccatctcaattggcgaggtgatacaaccggcaagat-------ggaggcagtccaagcactcctcgaacaagttcttgcattccttagaaagagcatctccattggccacatgctcacctctcggcaaggaggcatcccccgaaggagaagccaatgcgtcttcgaggagt-tgccatagccgacggagaaccatcgaccggcgcccgccaccaa-----ggcgacgagcaacttgcccctcaacatgg---aagctcccacaccttgggagccattgcatcattgggtaccctcaacaatgtgcaagtt-cacattgcatcatcgggggagttgccatagccgacggagaaccatcgaccggcgcccgccaccaaggcgacgagcaacttgc---------------------------------------------ccctcaacattctcacctctcagcaaggaggcatccc-ccgaaggagaagccaatgcgtcttcgaggagtatttcgatagggacagcggcgtgtccaagggtgatacacatcaaagtcatgcactactaaagccgtcaaagagctagagctaccacaagcccgtggcatcactttccaacgccatttcaattggcgaggtgatacaaccggcaagatggaggcagtccaagcactcctcaaacaagttcttgcattccttcgaaagagcatctccattggccacatgctcacctctcggcaaggaggcatcccccgaaggagaagccaatgcgtcttcgaggagtatttcgatagggacagcggcgtgtccaagggtgataca-catccaagtcatgcactactaaagccgtcaaagagctagagctaccacaagcccgtggcatcactttccaacgccatctcaattggcgaggtgatacaaccggcaagatggaggcagtccaagcactcctcgaacaagttcttgcattccttcgaaag-agcatctccattggccacatgctcacctctcggcaaggaggcatcccccgaaggagaagccaatgcgtcttcgaggagttgccatagccgacgg--------------------------------------------------------------------------------------------------------------------------------------------------------------------------------------------------------------------------------------------------------------------------------------------------------------------------------------------------------------------------------------------------------------------------------------------------------------------------------------------------------------------------------------------------------------------------------------------------------------------------------------------------------------------------------------------------------------------agaaccat----------------------------------------------------------------------------------------------------------------------------------------------------------------------------------------------------------------------------------------------------------------------------------------------------------------------------------------------------------------------------------------------------------------------------------------------------------------------------------------------------------------------------------------------------------------------------------------------------------------------------------------------------------------------------------------------------------------------------------------------------------------------------------------------------------------------------------------------------------------------------------------------------------------------------------------------------------------------------------------------------------------------------------------------------------------------------------------------------------------------------------------------------------------------------------------------------------------------------------------------------------------------------------------------------------------------------------------------------------------------------------------------------------------------------------------------------------------------------------------------------------------------------------------------------------------------------------------------------------------------------------------------------------------------------------------------------------------------------------------------------------------------------------------------------------------------------------------------------------------------------------------------------------------------------------------------------------------------------------------------------------------------------------------------------------------------------------------------------------------------------------------------------------------------------------------------------------------------------------------------------------------------------------------------------------------------------------------------------------------------------------------------------------------------------------------------------------------------------------------------------------------------------------------------------------------------------------------------------------------------------------------------------------------------------------------------------------------------------------------
>MiraAssembly77_c22RC
--------------------------------------------------------------------------------------------------------------------------------------------------------------------------------------------------------------------------------------------------------------------------------------------------------------------------------------------------------------------------------------------------------------------------------------------------------------------------------------------------------------------------------------------------------------------------------------------------------------------------------------------------------------------------------------------------------------------------------------------------------------------------------------------------------------------------------------------------------------------------------------------------------------------------------------------------------------------------------------------------------------------------------------------------------------------------------------------------------------------------------------------------------------------------------------------------------------------------------------------------------------------------------------------------------------------------------------------------------------------------------------------------------------------------------------------------------------------------------------------------------------------------------------------------------------------------------------------------------------------------------------------------------------------------------------------------------------------------------------------------------------------------------------------------------------------------------------------------------------------------------------------------------------------------------------------------------------------------------------------------------------------------------------------------------------------------------------------------------------------------------------------------------------------------------------------------------------------------------------------------------------------------------------------------------------------------------------------------------------------------------------------------------------------------------------------------------------------------------------------------------------------------------------------------------------------------------------------------------------------------------------------------------------------------------------------------------------------------------------------------------------------------------------------------------------------------------------------------------------------------------------------------------------------------------------------------------------------------------------------------------------------------------------------------------------------------------------------------------------------------------------------------------------------------------------------------------------------------------------------------------------------------------------------------------------------------------------------------------------------------------------------------------------------------------------------------------------------------------------------------------------------------------------------------------------------------------------------------------------------------------------------------------------------------------------------------------------------------------------------------------------------------------------------------------------------------------------------------------------------------------------------------------------------------------------------------------------------------------------------------------------------------------------------------------------------------------------------------------------------------------------------------------------------------------------------------------------------------------------------------------------------------------------------------------------------------------------------------------------------------------------------------------------------------------------------------------------------------------------------------------------------------------------------------------------------------------------------------------------------------------------------------------------------------------------------------------------------------------------------------------------------------------------------------------------------------------------------------------------------------------------------------------------------------------------------------------------------------------------------------------------------------------------------------------------------------------------------------------------------------------------------------------------------------------------------------------------------------------------------------------------------------------------------------------------------------------------------------------------------------------------------------------------------------------------------------------------------------------------------------------------------------------------------------------------------------------------------------------------------------------------------------------------------------------------------------------------------------------------------------------------------------------------atctttccctcgcggtacttgtttgctatcgg-----tctctcgccaatatttagccttggacagaatttacc--------gcccgattggggctgcattcccaaacaacccgactcgtcgacagcgcctcgtggtgcgacagggtccga------gcacgacggggctctcaccctctctggcgcccccttccaggggacttgggcccggtccgtcgctgaggacgcttctccagactacaattcgaacaatgagattgcccgattttcaagctgggctattcccggttcgctcgccgttactaggggaat--ccttgtaagtttcttttcctccgcttattgatatgct-taaactcagcgggtaatcccgcctgacctggggtcgcagttgaggtaccaagttccatggcacttaagggtcaatgagcccaccgacggcggag--tagcatgcacaacgtgtcgcgacagtttggcaaccaccacttgttgtgat---gtccgtcatca----gggaccttatttttaggccaaccgagcacaaatgtggacggggggccaatatccgcccacgcacgta--acccgcccagtgaggcacggggtgagtgagcgac-gcaatgcgtgacgcccaggcagacgtgccttcaacctgatggcttcaggcgcaacttgcgttcaaagactcgatggttcacgggattctgcaattcacaccaagtatcgcatttcgctacgttcttcatcgatgcaagagccgagat-----atccgttgccgagagtcatttagttata---caaaagatgtgcaagcca-----acgccacccgtagacgggcagggccatgcatgcacaaactc-attccattatccttggcgcgatttgcgccggggttcgttgttcgacaagcagacgaacacatcgctcgaaagctccatgcacgtctg-------ctcgcaagggaaagca---aaaggagaggcactgggccaaaccgatgcattccccattctctatgaacaagttcacgagttttctagatgt---caggttttgacaatgatccttccgcaggttcacctacggaaaccttgttacgacttctccttcctctaaatgataaggttcagtggacttctcgcgacgtcgccggcagcgaaccgcccacgtcgccgcgatccgaacacttcaccggaccattcaatcggtaggagcgacgggcggtgtgtacaaagggcagggacgtagtcaacgtgagctgatgactcacgcttactaggaattcctcgtttaagaccaacaattgcaatgatctatccccatcacgatgaaatttcaaagattacccgggcctttcggccaaggctataaactcgttgaatacatcagtgtagcgcgcgtgcggcccagaacatctaagggcatcacagacctgttattgcctcaaacttccgtggcctgaaaggccatagtccctctaagaagctagctgtcgagggtcacctccacatagctagttagcaggctgaggtctcgttcgttaacggaattaaccagacaaatcgctccaccaact------------------------aagaacggccatgcaccaccacccatagaatcaagaaagagctctcagtctgtcaatccttactatgtctggacctggtaagtttccccgtgttgagtcaaattaagccgcaggctccactcctggtggtgcccttccgtcaattcctttaagtttcagccttgcgacc--------atactccccccggaacccaaaaactttgatttctcataaggtgccagcggagtcctaaaagtaacatccgctgatccctggtcggcatcgtttatggttgagactaggacggtatctgatcgtcttcgagcccccaactttcgttcttgattaatgaaaacatccttggcaaatgctttcgcagttgttcgtctttcataaatccaagaatttcacctctgactatgaaatacgaatgcccccgactgtccctgttaatcattactccgatcccgaaggccaacagaataggatcgaaatcctatggtgttatcccatgctaatgtatccagagcgtaggcttgctttgagcactctaatttcttcaaagtaacagcgccggaggcacgacccgaccgatt-----------------------------------------------------------------------------------------------------------------------------------------aaggccagg------------------------------------------------------------------------------------------------------------------------------------------------------------------------------------------------------------------------------------------------------------------------------------------------------------------------------------------------------------------------------------------------------------------------------------------------------------------------------------------------------------------------------------------------------------------------------------------------------------------------------------------------------------------------------------------------------------------------------------------------------------------------------------------------------------------------------------------------------------------------------------------agcgcatcgccggcagaa------------------------------------------------------------------------------------------------------------------------------------------------------------------------------------gggacgagtcgac--------------------------------------------------------------------------------------------------------------------------------------------------------------------------------------------------------------------------------------------------------------------------------------------aggtgcacaccgaaaggcggacc---------------------------------------------------------------------------------------------------------------------------------------------------------------------------------------------------------------------------------------------------------------------------gatcgacccaaccc------------------------------------------------------------------------------------------------------------------------------------------------------------------------------------------------------------------------------------------------aaaatccaactacgagctt----------------tttaac-----------------------------------------------------------------------------------------------------------------------------------------------------------tgcaacaactt-------------------------------------------------------------------------------------------------------------------------------------------------------------------------aaatatacg---------------------------------------------------------------------------------------------------------------------------------------------------ctattggagctggaattaccgcggctgctggcaccagacttgccctccaatggatcctcgttaagggatttagattgtactc---attccaattaccagactcaatgagcccggtattgttatttattgtcactacctccccgtgtcaggattgggtaatttgc-gcgcctgctgccttccttggatgtggtagccgtttctcaggctccctctccggaatcgaaccctaattctccgtcacccgtcaccaccatagtaggccactatcctaccatcgaaagttgatagggcagaaatttgaatgatgcgtcgccggcacgaaggccgtgcgatccgtcgagttatcatgaatcatcagagcaacggg----caaagcccgcgttgaccttttatctaataaa---tgcgtcccttccagaagttggggtttgt---tgcacgtattagctctagaattactacggtta-tccgagtagaa--gataccatcaaacaaactataactgatttaatgagccattcgcagtttcacagtctgaa---ttagttcatacttacacatgcatggcttaatctttgagacaagcatatgactactggcaggatcaaccaggtagcattccttctgcgacaccggcacgacccaagccccccattgaataatcaaagaaggcaagga-----cggacacagtggtcat-ccgcaacaagcgacgaacgcttttttgggtaaataacgatcgcaagacgtatacccgcataagtttcagcatccacgattacaagtcacagctaatggacatgggggccgca------caatcaaagtgcaatccgcatgaaacactagcaacacttcgaggcacacctccaccaaaagtggtgcaaggcg-agaataggtact---tttcggagaatagttcc-----------ac-acattgggtatggggcacagaaacccaag-------atattgcaacgggagaa------------------------------------cttcctcttcccgtgcatactattgaag-----------agatatgtccgatatggacttcactgcacggagcagagaaatttccaatcccgacaaaatcaacta---------------------------------------------ccacccatacgccattacgtacactttgcaccaactc-ctccaacc------------------------------------aattgcacctcgagggacaagc-tgcccaactagaagcaaag-gccaacaagagcgaggcaagc-----------accgtttagcatgaa-cacataagcaaaatcgaa----------------------------------------------------gtttggggcattgagctggcctctcaacaatgaggcatcccccgaaggggaagccaatgcgtcttcgaggagcatttcgataggaacagcggcgtgtccaagggtgatacacatcaaa-gtcatgcactactaaagccgtcaaagagctagagct--accacaagcccgtggcatcactttccaacgccatctcaattggcgaggtgatacaaccggcaagat-------ggaggcagtccaagcactcctcaaacaagttcttgcattccttcgaaagagcatctccattggccacattctcacctctcagcaaggaggcatcccccgaaggagaagccaatgcgtcttcgaggagcatttcgatagggacagcggc----------------------------------------------------------------------------------------------------------------------------------------------------------------------------------------------------------------------------------------------------------------------------------------------------------------------------------------------------------------------------------------------------------------------------------------------------------------------------------------------------------------------------------------------------------------------------------------------------------------------------------------------------------------------------------------------------------------------------------------------------------------------------------------------------------------------------------------------------------------------------------------------------------------------------------------------------------------------------------------------------------------------------------------------------------------------------------------------------------------------------------------------------------------------------------------------------------------------------------------------------------------------------------------------------------------------------------------------------------------------------------------------------------------------------------------------------------------------------------------------------------------------------------------------------------------------------------------------------------------------------------------------------------------------------------------------------------------------------------------------------------------------------------------------------------------------------------------------------------------------------------------------------------------------------------------------------------------------------------------------------------------------------------------------------------------------------------------------------------------------------------------------------------------------------------------------------------------------------------------------------------------------------------------------------------------------------------------------------------------------------------------------------------------------------------------------------------------------------------------------------------------------------------------------------------------------------------------------------------------------------------------------------------------------------------------------------------------------------------------------------------------------------------------------------------------------------------------------------------------------------------------------------------------------------------------------------------------------------------------------------------------------------------------------------------------------------------------------------------------------------------------------------------------------------------------------------------------------------------------------------------------------------------------------------------------------------------------------------------------------------------------------------------------------------------------------------------------------------------------------------------------------------------------------------------------------------------------------------------------------------------------------------------------------------------------------------------------------------------------------------------------------------------------------------------------------------------------------------------------------------------------------------------------------------------------------------------------------------------------------------------------------------------------------------------------------------------------------------------------------------------------------------------------------------------------------------------------------------------------------------------------------------------------------------------------------------------------------------------------------------------------
>MiraAssembly83_c615RC
c--------------------------------------------------------atggcgaccaccttgcaagggcctggccttgccttgtaa-------------------ggccctg------------------gcattgccttgcacggccctttcacgacatggcgaccaccttgtaagggcctggccttgccttgtaaggccctggcattgccttctcgggacattgcatccaccttgtaatggccccg----ctttgccttgca-----------------------------------------------------------------------------cggcattgtcgcgaca-----------------------------------------------------------------------------------------------------------------------------------------------------------------------------------------------------------------------tggccatgaggccacggg---------aaggccgtgagggtggccgtgaggccgtcagttggcttaggagccgtgagggtgtccttgaggccgtcagt--------------------------------------tggcttaggagccgtgagggga----------gccttgaggccgtgtgagtgaccttaggccatgaatgtggctttgaagccgtgggaaggccaagggtggccatgcatgatagaaatggccaaggggccgtgagggtggcca-agggccgtgagtgaggccgt----------gtggccttaggccat------------------------------------------aatggtggctt-tcaagtcatgagatggc------ttgtaatggccccgctttgccttgcacggccttgtcacgacatggcgaccaccttgtaagggcctgtcctggccttgccttgtaaggccctcgcattgccttctcgggacattgcatcca--ccttgtaatggccccgctttgccttgcacggccttgtcacgacatggcgacca----------------ccttgtaagggcctggccttgccttgtaaggccctggcattgccttctcgggaca--tggcatccaccttgtaatggccc--------cgctttgccttgcacggccttgtcacgacatggcgacca-ccttgccagggcctggccttgccttgtaaggccct--------ggcattgccttgcacggccctttcacgacatggcgaccaccttgcaagggcctggccttgccttgt-aaggccctggcattgcct-------------------------------------------tgcacggccctttcacgacatggcgaccaccttgtaagggcctggccttgccttgtaaggccctggcattgcctt----------ctcgggacatggcatccaccttgtaatggccccgctttgcct-tgcacggcattgtcgcgc-------------aaaccatgttgtgacatggcatc---------------------caccttgtaagggcctggccttgccttggaaggccctggcatt---------------gccttctcggga-----catggcatccaccttgttatg--------------gccttgctttgcct----------------------tgcacggcattgtcgcgacatggcgac--------------------------------------------caccttgtaaggccttata-------------------------gcgaccttgcatcctccttatatagg---taggccttgcattgccttaggcttggaggaatcaccgggtgccatg-caaaaggc----------------------aaggaca------------gtgccccaatccatggccttgcc-ttagcca------------------tatgccttgctttgggctttcatccttcattcccttcattccattc--cattgcactagtggacttcaa----taatgcatggatggctaactgcgagccatgccttgctatcgtaacaaaggcatgatagtt-----ggactaggtgcaggcgtttccg---------------aaacctccgactggatattggaaaatggagatttgtgtttgtgtgaa----------------------------gggggagggacgaatcggagcgacgcagggctgaatctcagtggatcgtggcagcaaggccactctgccactt-----acaataccccgtcgc--gtatttaagtcgtctgcaaaggattcta----cccgccgctcgataggaattgtactttaaggcggcccacacaacgcatccgttgcacgggctaacgccaaagacacgtgcctttgggggcaat---gcccctactgctggtcggcaaacgggcggcgg----gcacatgcatcg------cttctagcccggattctgacttagaggcgttcagtcataatccgacgcacggtagcttcgcgccactggcttttcaaccaagcgcgatgaccaattgtgcgaatcaacggttcctctcgtactaggttgaattactattgcgacactgtcatcagtagggtaaaactaacctgtctcacgacggtctaaacccagctcacgttccctattggtgggtgaacaatccaacacttggtgaattctgcttcacaatgataggaagagccgacatcgaaggatcaaaaagcaacgtcgctatgaacgcttggctgccacaagccagttatccctgtggtaacttttctgacacctctagcttcaaattccgaaggtctaaaggatcgttaggccacgctttcacggttcgtattcgtactggaaatcagaatcaaacgagcttttacccttctgttccacacgagatttctgttctcgttgagctcatcttaggacacctgcgttatcttttaacagatgtgccgccccagccaaactccccacctgacaatgtcttccgcccggatcgacctgcataagcaagccttcggtccaaaaagaggggcgttgccccgcctccgattcacggaataagtaaa---ataacgttaaaagtagtggtatttcactttcgcctttggagct------cccacttatactacacctctcaagtcatttcacaaagtcggactagagtcaagctcaacagggtcttctttccccgctgattctgccaagccc---gttcccttggctgtggtttcgctggatagtagacagggacagtgggaatctcgttaatccattcatgcgcgtcactaattagatgacgaggcatttggctaccttaagagagtcat---agttactcccgccgtttacccgcgcttggttgaatttcttcactttgacattcagagcactgggcagaaatcacattgcgtgagcatccgcagggaccatcgcaatgctttgttttaattaaacagtcggattccccttgtccgtaccagttctgagttgactgttcgacgcccggggaaggccccgcgaggagccgttcccagtccgtcccccggccggcacgcgacgacccg----------------ctctcgccgcgggtgcagctcgagcagtccaccgacagccgacgggttcaggactgggacccccgtgcccagtcctcagagccaatccttttcccgaagttacggatccattttgccgacttcccttgcctacattgttccatcgaccagaggctgttcaccttggagacctgatgcggttatgagtacgaccgggcgtgaaaggcactcggtcctccggattttcaagggccgccgggggcgcaccggacaccacgcgacgtgcggtgctcttccaaccgctggaccctacctccggctgagccgtttccagggtgggcaggtt----gttaaacagaaaagataactcttcccgaggcccccg---ccgacgtctccggactccctaacgttgccgtcagccgccacgtcccggttcaggaattttaacccgattccctttcgaagttcgcgctgaatgcgctctctgtcgggcttcccccgactcttaggatcgactaacccatgtgcaagtgccgttcacatggaacctttcccctcttcggccttcaaagttctcatttgaatatttgctactaccaccaagat----ccgcac------caacggccgctccgcccaggctcacgcctaaggttttgcagcgaccgctgcgccctcctactcatcgaggcctggcacttgccccgacggccaggtataggtcgcgcgcttaagcgccatccattttcggggctagttgattcggcaggtgagttgttacacactccttagcggatttcgacttccatgaccaccgtcctgctgtcttaatcgaccaacaccctttgtgggttctaggttagcgcgcagttgggcaccgtaacctggcttccggttcatcccgcatcgccagttctgcttaccaaaaatggccc-------------------acttggagctctcgattccgtggcgcggctcaacggagcagccgcgccgtcctacctatttaaagtttgagaataggtcg---------------agggcgttgcgcccccgatgcctctaatc----attggctttacccgatagaactcgcacacgggctccagctatcctgagggaaacttcggagggaaccagctactagacggttcgattagtctttcgcccctatacccaagtcagacgaacgatttgcacgtcagtatcgctgcgggcctccaccagagtttcctctggcttcgccccgctcaggcatagttcaccatctttcgggtcccgacaggcatgctcacactcgaacccttctcagaagatcaaggtcggtcggcggtgcaacccactaggggatcccgccaatcagcttccttgcgccttacgggtttactcgcccgttgactcgcacacatgtcagactccttggtccgtgtttcaagac--------------------gggccgaatggagagcccactggccggt---gccgggagcgcgcagatgccgaagcacgccaaaggcgcacgctgccagccacgatcgaggcaaaggcgtctc------cacaggcttaacgacttcctgggctttggcctccgccccaatccgcaccggtccacgtcccgagtcgattggcggaccggggtt--acccgttccacatccgaccggggcgcatc------gccggcccccattcgcttccctcccgacaatttcaagc---------------actctttgactctcttttcaaagtccttttcatctttccctcgcggtacttgtttgctatcgg-----tctctcgccaatatttagccttggacagaatttacc--------gcccgattggggctgcattcccaaacaacccgactcgtcgacagcgcctcgtggtgcgacagggtccga------gcacgacggggctctcaccctctctggcgcccccttccaggggacttgggcccggtccgtcgctgaggacgcttctccagactacaattcgaacaatgagattgcccgattttcaagctgggctattcccggttcgctcgccgttactaggggaat--ccttgtaagtttcttttcctccgcttattgatatgct-taaactcagcgggtaatcccgcctgacctggggtcgcagttgaggtaccaagttccatggcacttaagggtcaatgagcccaccgacggcggag--tagcatgcacaacgtgtcgcgacagtttggcaaccaccacttgttgtgat---gtccgtcatca----gggaccttatttttaggccaaccgagcacaaatgtgaacggggggccaatatccgcccacgcactta--acccgcccagtgaggcacggggtgagtgagcgac-gcaatgcgtgacgcccaggcagacgtgccttcaacctgatggcttcaggcgcaacttgcgttcaaagactcgatggttcacgggattctgcaattcacaccaagtatcgcatttcgctacgttcttcatcgatgcaagagccgagat-----atccgttgccgagagtcatttagttata---caaaagatgtgcaagcca-----acgccacccgtagacgggcagggccatgcatgcacaaactc-attccattatccttggcgcgatttgcgccggggttcgttgttcgacaagcagacgaacacatcgctcgaaagctccatgcacgtctg-------ctcgcaagggaaagca---aaaggagaggcactgggccaaaccgatgcattccccattctctatgaacaagttcacgagttttctagatgt---caggttttgacaatgatccttccgcaggttcacctacggaaaccttgttacgacttctccttcctctaaatgataaggttcagtggacttctcgcgacgtcgccggcagcgaaccgcccacgtcgccgcgatccgaacacttcaccggaccattcaatcggtaggagcgacgggcggtgtgtacaaagggcagggacgtagtcaacgtgagctgatgactcacgcttactaggaattcctcgtttaagaccaacaattgcaatgatctatccccatcacgatgaaatttcaaagattacccgggcctttcggccaaggctataaactcgttgaatacatcagtgtagcgcgcgtgcggcccagaacatctaagggcatcacagacctgttattgcctcaaacttccgtggcctgaaaggccatagtccctctaagaagctagctgtcgagggtcacctccacatagctagttagcaggctgaggtctcgttcgttaacggaattaaccagacaaatcgctccaccaact------------------------aagaacggccatgcaccaccacccatagaatcaagaaagagctctcagtctgtcaatccttactatgtctggacctggtaagtttccccgtgttgagtcaaattaagccgcaggctccactcctggtggtgcccttccgtcaattcctttaagtttcagccttgcgacc--------atactccccccggaacccaaaaactttgatttctcataaggtgccagcggagtcctaaaagtaacatccgctgatccctggtcggcatcgtttatggttgagactaggacggtatctgatcgtcttcgagcccccaactttcgttcttgattaatgaaaacatccttggcaaatgctttcgcagttgttcgtctttcataaatccaagaatttcacctctgactatgaaatacgaatgcccccgactgtccctgttaatcattactccgatcccgaaggccaacagaataggatcgaaatcctatggtgttatcccatgctaatgtatccagagcgtaggcttgctttgagcactctaatttcttcaaagtaacagcgccggaggcacgacccgaccgatt-----------------------------------------------------------------------------------------------------------------------------------------aaggccagg------------------------------------------------------------------------------------------------------------------------------------------------------------------------------------------------------------------------------------------------------------------------------------------------------------------------------------------------------------------------------------------------------------------------------------------------------------------------------------------------------------------------------------------------------------------------------------------------------------------------------------------------------------------------------------------------------------------------------------------------------------------------------------------------------------------------------------------------------------------------------------------agcgcatcgccggcagaa------------------------------------------------------------------------------------------------------------------------------------------------------------------------------------gggacgagtcgac--------------------------------------------------------------------------------------------------------------------------------------------------------------------------------------------------------------------------------------------------------------------------------------------aggtgcacaccgaaaggcggacc---------------------------------------------------------------------------------------------------------------------------------------------------------------------------------------------------------------------------------------------------------------------------gatcgacccaaccc------------------------------------------------------------------------------------------------------------------------------------------------------------------------------------------------------------------------------------------------aaaatccaactacgagctt----------------tttaac-----------------------------------------------------------------------------------------------------------------------------------------------------------tgcaacaactt-------------------------------------------------------------------------------------------------------------------------------------------------------------------------aaatatacg---------------------------------------------------------------------------------------------------------------------------------------------------ctattggagctggaattaccgcggctgctggcaccagacttgccctccaatggatcctcgttaagggatttagattgtactc---attccaattaccagactcaatgagcccggtattgttatttattgtcactacctccccgtgtcaggattgggtaatttgc-gcgcctgctgccttccttggatgtggtagccgtttctcaggctccctctccggaatcgaaccctaattctccgtcacccgtcaccaccatagtaggccactatcctaccatcgaaagttgatagggcagaaatttgaatgatgcgtcgccggcacgaaggccgtgcgatccgtcgagttatcatgaatcatcagagcaacggg----caaagcccgcgttgaccttttatctaataaa---tgcgtcccttccagaagttggggtttgt---tgcacgtattagctctagaattactacggtta-tccgagtagaa--gataccatcaaacaaactataactgatttaatgagccattcgcagtttcacagtctgaa---ttagttcatacttacacatgcatggcttaatctttgagacaagcatatgactactggcaggatcaaccaggtagcattccttctgcgacaccggcacgacccaagccccc-attgaataatcaaagaaggcaagga-----cggacacagtggtcat-ccgcaacaagcgacgaacgcttttttgggtaaataacgatcgcaagacgtatacccgcataagtttcagcatccacgattacaagtcacagctaatggacatgggggccgca------caatcaaagtgcaatctgcatgaaacactagcaacacttcgaggcacacctccaccaaaagtggtgcaaggcg-agaataggtact---tttcggagaatagttcc-----------ac-acattgggtatggggcacagaaacccaag-------atattgcaacgggagaa------------------------------------cttcctcttcccgtgcatactattgaag-----------agatatgtccgatatggacttcactgcacggagcagagaaatttccaatcccgacaaaatcaacta---------------------------------------------ccacccatacgccattacgtacactttgcaccaactc-ctccaacc------------------------------------aattgcacctcgagggacaagc-tgcccaactagaagcaaag-gccaacaagagcgaggcaagc-----------accgtttagcatgaa-cacataagcaaaatcgaa----------------------------------------------------gtttggggcaatgagctggcctctcaacaatgaggcatcccccgaaggggaagccaatgcgtcttcgaggagcatttcgataggaacagcggcgtgtccaagggtgatacacatcaaa-gtcctgcactactaaagccgtcaaagagctagagct--accacaagcccgtggcatcactttccaacgccacttcaattggcgaggtgatacaaccggcaagat-------ggaggcagtccaagcactcctcaaacaagttcttgcattccttcgaaagagcatctccattggccacattctcacctctcagcaaggaggcatcccccgaaggggaagccaatgcgtcttcgaggagtatttcgatagggacagcggcgtgtccaagggtgatacacatcaa-----agtcatgcactactaaagccgtcaaagagctagagctaccacaagcccgtggcatcactttccaacgccatttcaattggcgaggtgata-caaccggcaagatggaggcagtccaagcactcctcaaacaagttcttgcattccttcg----------aaagagcatctcca---------------------------------------------ttggccacattctcacctctcagcaaggaggcatccc-ccaaaggagaagccaatgcgtcttcgaggagtatttcgatagggacagcggcgtgtccaagggtgatacacatccaagtcatgcactactaaagccgtcaaagagctagagctaccacaagcccgtggcatcactttccaacgccatctcaattggcgaggtgatacaaccggcaagatggaggcagtccaagcactcctcaaacaagttcttgcattccttcgaaaaagcatctccattggccacattctcacctctcagcaaggaggcatcccccgaaggagaagccaatgcgtcttcgaggagtatttcgatagggacagyggcgtgtccaagggtgataca-catccaagtcatgcactactaaagccgtcaaagagctagagctaccacaagcccgtggcatcactttctcacgccatatcaattggcgaagtgatccaaccgagaagatggaggcagtccaagcagtcctcgaacaa----------------------------------------------------------------------------------------------------------------------------------------------------------------------------------------------------------------------------------------------------------------------------------------------------------------------------------------------------------------------------------------------------------------------------------------------------------------------------------------------------------------------------------------------------------------------------------------------------------------------------------------------------------------------------------------------------------------------------------------------------------------------------------------------------------------------------------------------------------------------------------------------------------------------------------------------------------------------------------------------------------------------------------------------------------------------------------------------------------------------------------------------------------------------------------------------------------------------------------------------------------------------------------------------------------------------------------------------------------------------------------------------------------------------------------------------------------------------------------------------------------------------------------------------------------------------------------------------------------------------------------------------------------------------------------------------------------------------------------------------------------------------------------------------------------------------------------------------------------------------------------------------------------------------------------------------------------------------------------------------------------------------------------------------------------------------------------------------------------------------------------------------------------------------------------------------------------------------------------------------------------------------------------------------------------------------------------------------------------------------------------------------------------------------------------------------------------------------------------------------------------------------------------------------------------------------------------------------------------------------------------------------------------------------------------------------------------------------------------------------------------------------------------------------------------------------------------------------------------------------------------------------------------------------------------------------------------------------------------------------------------------------------------------------------------------------------------------------------------------------------------------------------------------------------------------------------------------------------------------------------------------------------------------------------------------------------------------------------------------------------------------------------------------------------------------------------------------------------------------------------------------------------------------------------------------------------------------
>MiraAssembly72_c1134
-----------------------------------------------------------------------------------------------------------------------------------------------------------------------------------------------------------------------------------------------------------------------------------------------------------------------------------------------------------------------------------------------------------------------------------------------------------------------------------------------------------------------------------------------------------------------------------------------------------------------------------------------------------------------------------------------------------------------------------------------------------------------------------------------------------------------------------------------------------------------------------------------------------------------------------------------------------------------------------------------------------------------------------------------------------------------------------------------------------------------------------------------------------------------------------------------------------------------------------------------------------------------------------------------------------------------------------------------------------------------------------------------------------------------------------------------------------------------------------------------------------------------------------------------------------------------------------------------------------------------------------------------------------------------------------------------------------------------------------------------------------------------------------------------------------------------------------------------------------------------------------------------------------------------------------------------------------------------------------------------------------------------------------------------------------------------------------------------------------------------------------------------------------------------------------------------------------------------------------------------------------------------------------------------------------------------------------------------------------------------------------------------------------------------------------------------------------------------------------------------------------------------------------------------------------------------------------------------------------------------------------------------------------------------------------------------------------------------------------------------------------------------------------------------------------------------------------------------------------------------------------------------------------------------------------------------------------------------------------------------------------------------------------------------------------------------------------------------------------------------------------------------------------------------------------------------------------------------------------------------------------------------------------------------------------------------------------------------------------------------------------------------------------------------------------------------------------------------------------------------------------------------------------------------------------------------------------------------------------------------------------------------------------------------------------------------------------------------------------------------------------------------------------------------------------------------------------------------------------------------------------------------------------------------------------------------------------------------------------------------------------------------------------------------------------------------------------------------------------------------------------------------------------------------------------------------------------------------------------------------------------------------------------------------------------------------------------------------------------------------------------------------------------------------------------------------------------------------------------------------------------------------------------------------------------------------------------------------------------------------------------------------------------------------------------------------------------------------------------------------------------------------------------------------------------------------------------------------------------------------------------------------------------------------------------------------------------------------------------------------------------------------------------------------------------------------------------------------------------------------------------------------------------------------------------------------------------------------------------------------------------------------------------------------------------------------------------------------------------------------------------------------------------------------------------------------------------------------------------------------------------------------------------------------------------------------------------------------------------------------------------------------------------------------------------------------------------------------------------------------------------------------------------------------------------------------------------------------------------------------------------------------------------------------------------------------------------------------------------------------------------------------------------------------------------------------------------------------------------------------------------------------------------------------------------------------------------------------------------------------------------------------------------------------------------------------------------------------------------------------------------------------------------------------------------------------------------------------------------------------------------------------------------------------------------------------------------------------------------------------------------------------------------------------------------------------------------------------------------------------------------------------------------------------------------------------------------------------------------------------------------------------------------------------------------------------------------------------------------------------------------------------------------------------------------------------------------------------------------------------------------------------------------------------------------------------------------------------------------------------------------------------------------------------------------------------------------------------------------------------------------------------------------------------------------------------------------------------------------------------------------------------------------------------------------------------------------------------------------------------------------------------------------------------------------------------------------------------------------------------------------------------------------------------------------------------------------------------------------------------------------------------------------------------------------------------------------------------------------------------------------------------------------------------------------------------------------------------------------------------------------------------------------------------------------------------------------------------------------------------------------------------------------------------------------------------------------------------------------------------------------------------------------------------------------------------------------------------------------------------------------------------------------------------------------------------------------------------------------------------------------------------------------------------------------------------------------------------------------------------------------------------------------------------------------------------------------------------------------------------------------------------------------------------------------------------------------------------------------------------------------------------------------------------------------------------------------------------------------------------------------------------------------------------------------------------------------------------------------------------------------------------------------------------------------------------------------------------------------------------------------------------------------------------------------------------------------------------------------------------------------------------------------------------------------------------------------------------------------------------------------------------------------------------------------------------------------------------------------------------------------------------------------------------------------------------------------------------------------------------------------------------------------------------------------------------------------------------------------------------------------------------------------------------------------------------------------------------------------------------------------------------------------------------------------------------------------------------------------------------------------------------------------------------------------------------------------------------------------------------------------------------------------------------------------------------------------------------------------------------------------------------------------------------------------------------------------------------------------------------------------------------------------------------------------------------------------------------------------------------------------------------------------------------------------------------------------------------------------------------------------------------------------------------------------------------------------------------------------------------------------------------------------------------------------------------------------------------------------------------------------------------------------------------------------------------------------------------aattactacggtta-tccgagtagaa--gataccatcaaacaaactataactgatttaatgagccattcgcagtttcacagtctgaa---ttagttcatacttacacatgcatggcttaatctttgagacaagcatatgactactggcaggatcaaccaggtagcattccttctgcgacaccggcacgacccaagccccccattgaataatcaaagaaggcaagga-----cggacacagtggtcat-ccgcaacaagcgacgaacgcttttttgggtaaataacgatcgcaagacgtatacccgcataagtttcagcatccacgattacaagtcacagctaatggacatgggggccgca------caatcaaagtgcaatccgcatgaaacactagcaacacttcgaggcacacctccaccaaaagtggtgcaaggcg-agaataggtact---tttcggagaatagttcc-----------ac-acattgggtatggggcacagaaacccaag-------atattgcaacgggagaa------------------------------------cttcctcttcccgtgcatactattgaag-----------cgatatgtccgatatggacttcactgcacggagcagagaaatttccaatcccgacaaaatcaacta---------------------------------------------ccacccatacgccattacgtacactttgcaccaactc-ctccaacc------------------------------------aattgcacctcgagggacaagc-tgcccaactagaagcaaag-gccaacaagagcgaggcaagc-----------accgtttagcatgaa-cacataagcaaaatcgaa----------------------------------------------------gtttggggcaatgagctgccctctcaa-------------------------------------------------------------------------------------------------------------------------------------------------------------------------------------------------------------------------------------------------------------------------------------------------------------------------------------------------------------------------------------------------------------------------------------------------------------------------------------------------------------------------------------------------------------------------------------------------------------------------------------------------------------------------------------------------------------------------------------------------------------------------------------------------------------------------------------------------------------------------------------------------------------------------------------------------------------------------------------------------------------------------------------------------------------------------------------------------------------------------------------------------------------------------------------------------------------------------------------------------------------------------------------------------------------------------------------------------------------------------------------------------------------------------------------------------------------------------------------------------------------------------------------------------------------------------------------------------------------------------------------------------------------------------------------------------------------------------------------------------------------------------------------------------------------------------------------------------------------------------------------------------------------------------------------------------------------------------------------------------------------------------------------------------------------------------------------------------------------------------------------------------------------------------------------------------------------------------------------------------------------------------------------------------------------------------------------------------------------------------------------------------------------------------------------------------------------------------------------------------------------------------------------------------------------------------------------------------------------------------------------------------------------------------------------------------------------------------------------------------------------------------------------------------------------------------------------------------------------------------------------------------------------------------------------------------------------------------------------------------------------------------------------------------------------------------------------------------------------------------------------------------------------------------------------------------------------------------------------------------------------------------------------------------------------------------------------------------------------------------------------------------------------------------------------------------------------------------------------------------------------------------------------------------------------------------------------------------------------------------------------------------------------------------------------------------------------------------------------------------------------------------------------------------------------------------------------------------------------------------------------------------------------------------------------------------------------------------------------------------------------------------------------------------------------------------------------------------------------------------------------------------------------------------------------------------------------------------------------------------------------------------------------------------------------------------------------------------------------------------------------------------------------------------------------------------------------------------------------------------------------------------------------------------------------------------------------------------------------------------------------------------------------------------------------------------------------------------------------------------------
>MiraAssembly82_c244
------------------------------------------------------------------------------------------------------------------------------------------------------------------------------------------------------------------------------------------------caccttgtaacggcctggtatgccttgccttgta-----------------------------------------------------------------------------aggccttgtcgcgac--------------------------------------------------------------------------------------------------------------------------------------------------------------------------------------------------------------------------------------------------------------------------------------------------------------------------------------------------------------------------------------------------------------------------------------------------------------------------------------------------------------------------------------------------------------------------------------------------------atggcaacaaaccctgtaagggcttggcattgccttgtaagggcttggcattgccttg----------------------------------------------------------taagggcttggctttgccttgtaagggcctggcttt---gccttgtaaggccctcgcattgccttgcaaggccttgttgggacattgcttcca----------------cctcgtaagggcttggctttgccttgaaggcccttggcgc-----------gaca--tggcttccaccttgtaacggcctggta----tgccttgccttgtaaggccttgtcgcgacatggcaacaaaccctgtaagggcttggcattgccttgtaagggctt--------ggctttgccttgta--------------------------------agggcctggctttgccttgt-aaggccctcgcattgcct-------------------------------------------tgcaaggccttgttgggacattgcttccxcctcgtaagggcttggctttgccttgaaggcccttggcgc---------------------gacatggcttccaccttgtaacggcat-gccttgcct-tgtaaggccttgtcgcgacatggcaaca----aaccctgtaagggcttggcattgccttgtaagggcttggctt-tgccttgtaagggcctggctttgccttgtaaggccctcgcattgc-----cttgcaaggccttgttggga-----cattgcttccacctcgtaagg--------------gcttggctttgcct----------------------tgaaggcccttggcgcgacatggcttc-caccttgxaxcc-----tccctatggcctttcttagccttcatggccttgcaaggacgctta-------------------------gcgaccttgcatcctccttatata-----taggccttgcattggcttaggcttggaggaatcaccgggtaccatggcaaaaggc----------------------aaggaca------------gtgccccaatccatggccttgcccttagcca------------------tatgccttgctttgggctgtcatccttttcc-------------------------------------------------------------------------------------------------------------------------------------------------aacctcaaactggatattggaaaatggagatttgtgtttgtgtgaaa---------------------------gggggagggacgaatcgaagcgacgcagggctgaatctcagtggatcgtggcagcaaggccactctgccactt-----acaataccccgtcgc--gtatttaagtcgtctgcaaaggattcta----cccgccgctcgataggaattgtactttaaggcggcccgcacaacgcatccgtcgcacgggctgacgccaaagacacgtgcctttgggggcaat---gcccctactgctggtcggcaaacgggcggcgg----gcacatgcatcg------cttctagcccggattctgacttagaggcgttcagtcataatccgacgcacggtagcttcgcgccactggcttttcaaccaagcgcgatgaccaattgtgcgaatcaacggttcctctcgtactaggttgaattactattgcgacactgtcatcagtagggtaaaactaacctgtctcacgacggtctaaacccagctcacgttccctattggtgggtgaacaatccaacacttggtgaattctgcttcacaatgataggaagagccgacatcgaaggatcaaaaagcaacgtcgctatgaacgcttggctgccacaagccagttatccctgtggtaacttttctgacacctctagcttcaaattccgaaggtctaaaggatcgttaggccacgctttcacggttcgtattcgtactggaaatcagaatcaaacgagcttttacccttctgttccacacgagatttctgttctcgttgagctcatcttaggacacctgcgttatcttttaacagatgtgccgccccagccaaactccccacctgacaatgtcttccgcccggatcgacctgcataagcaagccttcggtccaaaaagaggggcgttgccccgcctccgattcacggaataagtaaa---ataacgttaaaagtagtggtatttcactttcgcctttggagct------cccacttatactacacctctcaagtcatttcacaaagtcggactagagtcaagctcaacagggtcttctttccccgctgattctgccaagccc---gttcccttggctgtggtttcgctggatagtagacagggacagtgggaatctcgttaatccattcatgcgcgtcactaattagatgacgaggcatttggctaccttaagagagtcat---agttactcccgccgtttacccgcgcttggttgaatttcttcactttgacattcagagcactgggcagaaatcacattgcgtgagcatccgcagggaccatcgcaatgctttgttttaattaaacagtcggattccccttgtccgtaccagttctgagttgactgttcgacgcccggggaaggccccgcgaggagccgttcccagtccgtcccccggccggcacgcgacgacccg----------------ctctcgccgcgggtgcagctcgagcagtccaccgacagccgacgggttcaggactgggacccccgtgcccagtcctcagagccaatccttttcccgaagttacggatccattttgccgacttcccttgcctacattgttccatcgaccagaggctgttcaccttggagacctgatgcggttatgagtacgaccgggcgtgaaaggcactcggtcctccggattttcaagggccgccgggggcgcaccggacaccacgcgacgtgcggtgctcttccaaccgctggaccctacctccggctgagccgtttccagggtgggcaggtt----gttaaacagaaaagataactcttcccgaggcccccg---ccgacgtctccggactccctaacgttgccgtcagccgccacgtcccggttcaggaattttaacccgattccctttcgaagttcgcgctgaatgcgctctctgtcgggcttcccccgactcttaggatcgactaacccatgtgcaagtgccgttcacatggaacctttcccctcttcggccttcaaagttctcatttgaatatttgctactaccaccacgat----ccgcac------caacggccgctccgcccaggctcacgcctaaggttttgcagcgaccgctgcgccctcctactcatcgaggcctggcacttgccccgacggccaggtataggtcgcgcgcttaagcgccatccattttcggggctagttgattcggcaggtgagttgttacacactccttagcggatttcgacttccatgaccaccgtcctgctgtcttaatcgaccaacaccctttgtgggttctaggttagcgcgcagttgggcaccgtaacctggcttccggttcatcccgcatcgccagttctgcttaccaaaaatggccc-------------------acttggagctctcgattccgtggcgcggctcaacggagcagccacgccgtcctacctatttaaagtttgagaataggtcg---------------agggcgttgcgcccccgatgcctctaatc----attggctttacccgatagaactcgcacacgggctccagctatcctgagggaaacttcggagggaaccagctactagacggttcgattagtctttcgcccctatacccaagtcagacgaacgatttgcacgtcagtatcgctgcgggcctccaccagagtttcctctggcttcgccccgctcaggcatagttcaccatctttcgggtcccgacaggcatgctcacactcgaacccttctcagaagatcaaggtcggtcggcggtgcaacccactaggggatcccgccaatcagcttccttgcgccttacgggtttactcgcccgttgactcgcacacatgtcagactccttggtccgtgtttcaagac--------------------gggccgaatggagagcccactggccggt---gccgggagcgcgcagatgccgaagcacgccaaaggcgcacgctgccagccacgatcgaggcaaaggcgtctc------cacaggcttaacgacttcctgggctttggcctccgccccaatccgcaccggtccacgtcccgagtcgattggcggaccggggtt--acccgttccacatccgaccggggcgcatc------gccggcccccattcgcttccctcccgacaatttcaagc---------------actctttgactctcttttcaaagtccttttcatctttccctcgcggtacttgtttgctatcgg-----tctctcgccaatatttagccttggacagaatttacc--------gcccgattggggctgcattcccaaacaacccgactcgtcgacagcgcctcgtggtgcgacagggtccga------gcacgacggggctctcaccctctctggcgcccccttccaggggacttgggcccggtccgtcgctgaggacgcttctccagactacaattcgaacaatgagattgcccgattttcaagctgggctattcccggttcgctcgccgttactaggggaat--ccttgtaagtttcttttcctccgcttattgatatgct-taaactcagcgggtaatcccgcctgacctggggtcgcagttgaggtaccaagttcgatggcacttaagggtcaatgagcccaccgaggacggag--tagcatgcacaacgtgtcgcgacagtttggcaaccaccacttgttgtgat---gtccgtcatca----gggaccttatttttaggccaaccgagcacaaatgtgaacggggggccaatatccgcccacgcactta---cccgcccagtgaggcacggggtgagtgagcgac-gcaatgcgtgacgcccaggcagacgtgccttcaacctgatggcttcaggcgcaacttgcgttcaaagactcgatggttcacgggattctgcaattcacaccaagtatcgcatttcgctacgttcttcatcgatgcaagagccgagat-----atccgttgccgagagtcatttagttata---caaaagatgtgcaagcca-----acgccacccgtagacgggcagggacatgcatgcacaaactc-attccattatccttggcgcgatttgcgccggggttcgttgttcgacaagcagacgaacacgtcgctcgaaagctccaagcacgtctg-------ctcgcaaggggaaagca--aaaggagaggcactgggccaaaccgatgcattccccattctatatgaacaagttcacgagttttctagatgt---caagttttgacaatgatccttccgcaggttcacctacggaaaccttgttacgacttctccttcctctaaatgataaggttcagtggacttctcgcgacgtcgccggcagcgaaccgcccacgtcgccgcgatccgaacacttcaccggaccattcaatcggtaggagcgacgggcggtgtgtacaaagggcagggacgtagtcaacgtgagctgatgactcacgcttactaggaattcctcgttgaagaccaacaattgcaatgatctatccccatcacgatgaaatttcaaagattacccgggcctttcggccaaggctataaactcgttgaatacatcagtgtagcgcgcgtgcggcccagaacatctaagggcatcacagacctgttattgcctcaaacttccgtggcctgaaaggccatagtccctctaagaagctagctgtcgagggtcacctccacatagctagttagcaggctgaggtctcgttcgttaacggaattaaccagacaaatcgctccaccaact------------------------aagaacggccatgcaccaccacccatagaatcaagaaagagctctcagtctgtcaatccttactatgtctggacctggtaagtttccccgtgttgagtcaaattaagccgcaggctccactcctggtggtgcccttccgtcaattcctttaagtttcagccttgcgacc--------atactccccccggaacccaaaaactttgatttctcataaggtgccagcggagtcctaaaagtaacatccgctgatccctggtcggcatcgtttatggttgagactaggacggtatctgatcgtcttcgagcccccaactttcgttcttgattaatgaaaacatccttggcaaatgctttcgcagttgttcgtctttcataaatccaagaatttcacctctgactatgaaatacgaatgcccccgactgtccctgttaatcattactccgatcccgaaggccaacagaataggatcgaaatcctatggtgttatcccatgctaatgtatccagagcgtaggcttgctttgagcactctaatttcttcaaagtaacagcgccggaggcacgacccgaccgatt-----------------------------------------------------------------------------------------------------------------------------------------aaggccagg------------------------------------------------------------------------------------------------------------------------------------------------------------------------------------------------------------------------------------------------------------------------------------------------------------------------------------------------------------------------------------------------------------------------------------------------------------------------------------------------------------------------------------------------------------------------------------------------------------------------------------------------------------------------------------------------------------------------------------------------------------------------------------------------------------------------------------------------------------------------------------------agcgcatcgccggcagaa------------------------------------------------------------------------------------------------------------------------------------------------------------------------------------gggacgagtcgac--------------------------------------------------------------------------------------------------------------------------------------------------------------------------------------------------------------------------------------------------------------------------------------------aggtgcacaccgaaaggcggacc---------------------------------------------------------------------------------------------------------------------------------------------------------------------------------------------------------------------------------------------------------------------------gatcgacccaaccc------------------------------------------------------------------------------------------------------------------------------------------------------------------------------------------------------------------------------------------------aaaatccaactacgagctt----------------tttaac-----------------------------------------------------------------------------------------------------------------------------------------------------------tgcaacaactt-------------------------------------------------------------------------------------------------------------------------------------------------------------------------aaatatacg---------------------------------------------------------------------------------------------------------------------------------------------------ctattggagctggaattaccgcggctgctggcaccagacttgccctccaatggatcctcgttaagggatttagattgtactc---attccaattaccagactcaatgagcccggtattgttatttattgtcactacctccccgtgtcaggattgggtaatttgc-gcgcctgctgccttccttggatgtggtagccgtttctcaggctccctctccggaatcgaaccctaattctccgtcacccgtcaccaccatagtaggccactatcctaccatcgaaagttgatagggcagaaatttgaatgatgcgtcgccggcacgaaggccgtgcgatccgtcgagttatcatgaatcatcagagcaacggg----caaagcccgcgttgaccttttatctaataaa---tgcgtcccttccagaagttggggtttgt---tgcacgtattagctctagaattactacggtta-tccgagtagaa--gataccatcaaacaaactataactgatttaatgagccattcgcagtttcacagtctgaa---ttagttcatacttacacatgcatggcttaatctttgagacaagcatatgactactggcaggatcaaccaggtagcattccttttgcgacaccggcacgacccaagccccccattgaataatcaaagaaggcaagga-----caggcacagtggtcattccgcaacaagcgacgaacgcttttttgggtaaataacgatcgcaagacgtatacccgcataagtttcagcatccacgattacaagtcacagctaatggacatgggggccgca------cgatcaaagtgcaatctgcatgaaacactagcaacacttcgaggctcacctccaccaaaagtggtgcaaggcg-agaatagggact---tttcggagaatagttcc-----------accgcattgggtatgaggcacaggaacccaag-------atattgcaacgggagaa------------------------------------cttcctcttcccatgcatactattgaag-----------agatatgtccgatatggacttcactgcacggagcagagaaatttccaatcctgacaaaatcaacta---------------------------------------------ccacccatatgccattacgtacactttgcaccaactc-ctccaacc------------------------------------aattgcacctcgagggacaagc-tgtccaactagaagcaaag-gccaagaagagcaaggcaagc-----------accgtttagcatgaa-cacataagcaaaa-caaa----------------------------------------------------gtttgaggcaatgagcttgcctcccaacaatgaggcatcccccgaaggagaagccaatgcgtcttcgaggagtatttcgatagggacagtgccxtgtccaaaggtgatacacatccaa-gtcatgcactactaaagccgtcaaagagctggagct--accacaagcccatggcatcaccttccaacgccatgtcaattggcgaagtgataccagcggcaagat---------------------------------------------------------------------------------------------------------------------------------------------------------------------------------------------------------------------------------------------------------------------------------------------------------------------------------------------------------------------------------------------------------------------------------------------------------------------------------------------------------------------------------------------------------------------------------------------------------------------------------------------------------------------------------------------------------------------------------------------------------------------------------------------------------------------------------------------------------------------------------------------------------------------------------------------------------------------------------------------------------------------------------------------------------------------------------------------------------------------------------------------------------------------------------------------------------------------------------------------------------------------------------------------------------------------------------------------------------------------------------------------------------------------------------------------------------------------------------------------------------------------------------------------------------------------------------------------------------------------------------------------------------------------------------------------------------------------------------------------------------------------------------------------------------------------------------------------------------------------------------------------------------------------------------------------------------------------------------------------------------------------------------------------------------------------------------------------------------------------------------------------------------------------------------------------------------------------------------------------------------------------------------------------------------------------------------------------------------------------------------------------------------------------------------------------------------------------------------------------------------------------------------------------------------------------------------------------------------------------------------------------------------------------------------------------------------------------------------------------------------------------------------------------------------------------------------------------------------------------------------------------------------------------------------------------------------------------------------------------------------------------------------------------------------------------------------------------------------------------------------------------------------------------------------------------------------------------------------------------------------------------------------------------------------------------------------------------------------------------------------------------------------------------------------------------------------------------------------------------------------------------------------------------------------------------------------------------------------------------------------------------------------------------------------------------------------------------------------------------------------------------------------------------------------------------------------------------------------------------------------------------------------------------------------------------------------------------------------------------------------------------------------------------------------------------------------------------------------------------------------------------------------------------------------------------------------------------------------------------------------------------------------------------------------------------------------------------------------------------------------------------------------------------------------------------------------------------------------------------------------------------------------------------------
>MiraAssembly78_c726
-----------------------------------------------------------------------------------------------------------------------------------------------------------------------------------------------------------------------------------------------------------------------------------------------------------------------------------------------------------------------------------------------------------------------------------------------------------------------------------------------------------------------------------------------------------------------------------------------------------------------------------------------------------------------------------------------------------------------------------------------------------------------------------------------------------------------------------------------------------------------------------------------------------------------------------------------------------------------------------------------------------------------------------------------------------------------------------------------------------------------------------------------------------------------------------------------------------------------------------------------------------gcct-----------agca--ttgccttgcccttgtcgcgacatggcatc--aaccttggcttgcaag-ccttgtcgggacattgctttca-ccttggaagggcctggcattgccttgcaaggcctt--------gtcgggacgttg-------------------------------------------------cttcc-aagggccttgca----------------------------------------------------agggccttgtcgcgacatggcatccaccgtgtaataagggg-------cttgcattgccttgtcgc---------------------cacatcgcatccaccttgtaatgctac-gcccgggcaatatcatccaccattttaccatgcccacattgggacttcaaagcaacgttatttatgttcgcatgagatctactt-catttcactcagaggaatcgtcgggtgccaaggcaaggacaactc-----cacaagcggtggtcttggc------cattacttagcccgggcattgtcatccttaattttaccgggccttgacc----------------------attgggacttcaaagcaacgtgattta-aaggtaatgcaa-----gtcctggcattcaccttaaa----gcggccttgcagag---ccta-------------------------ccaaccttgcatcctccttatatagaggccatgccttgcattgccttaggcttggaggaatcacc-----ccatggcaaaagcc----------------------aaggaca------------gtgccccaatccatggccttgcccttagcca------------------tatgccttg----------tcatccttcattcccttcatttctttaagcattgcgctggtggacttcaa----taat------atggctacctgcgagccatgccttgctatcgtaacaaaggcatgatagtt-----ggactaggtgtaggcgtggac-----------------aacctccgactggatattggaaaatggagatttgtgtttgtgttaa----------------------------gggggagggacgaatcggagcgacgcagggctgaatctcagtggatcgtggcagcaaggccactctgccactt-----acaataccccgtcgc--gtatttaagtcgtctgcaaaggattcta----cccgccgctcgataggaattgtactttaaggcggcccgcacaacgcatccgtcgcacgggctaacgccaaagacacgtgcctttgggggcaat---gcccctactgctggtcggcaaacgggcggcgg----gcacatgcatcg------cttctagcccggattctgacttagaggcgttcagtcataatccgacgcacggtagcttcgcgccactggcttttcaaccaagcgcgatgaccaattgtgcgaatcaacggttcctctcgtactaggttgaattactattgcgacactgtcatcagtagggtaaaactaacctgtctcacgacggtctaaacccagctcacgttccctattggtgggtgaacaatccaacacttggtgaattctgcttcacaatgataggaagagccgacatcgaaggatcaaaaagcaacgtcgctatgaacgcttggctgccacaagccagttatccctgtggtaacttttctgacacctctagcttcaaattccgaaggtctaaaggatcgttaggccacgctttcacggttcgtattcgtactggaaatcagaatcaaacgagcttttacccttctgttccacacgagatttctgttctcgttgagctcatcttaggacacctgcgttatcttttaacagatgtgccgccccagccaaactccccacctgacaatgtcttccgcccggatcgacctgcataagcaagccttcggtccaaaaagaggggcgttgccccgcctccgattcacggaataagtaaa---ataacgttaaaagtagtggtatttcactttcgcctttggagct------cccacttatactacacctctcaagtcatttcacaaagtcggactagagtcaagctcaacagggtcttctttccccgctgattctgccaagccc---gttcccttggctgtggtttcgctggatagtagacagggacagtgggaatctcgttaatccattcatgcgcgtcactaattagatgacgaggcatttggctaccttaagagagtcat---agttactcccgccgtttacccgcgcttggttgaatttcttcactttgacattcagagcactgggcagaaatcacattgcgtgagcatccgcagggaccatcgcaatgctttgttttaattaaacagtcggattccccttgtccgtaccagttctgagttgactgttcgacgcccggggaaggccccgcaaggagccgttcccagtccgtcccccggccggcacgcgacgacccg----------------ctctcgccgcgggtgcagctcgagcagtccaccgacagccgacgggttcaggactgggacccccgtgcccagtcctcagagccaatccttttcccgaagttacggatccattttgccgacttcccttgcctacattgttccatcgaccagaggctgttcaccttggagacctgatgcggttatgagtacgaccgggcgtgaaaggcactcggtcctccggattttcaagggccgccgggggcgcaccggacaccacgcgacgtgcggtgctcttccaaccgctggaccctacctccggctgagccgtttccagggtgggcaggtt----gttaaacagaaaagataactcttcccgaggcccccg---ccgacgtctccggactccctaacgttgccgtcagccgccacgtcccggttcaggaattttaacccgattccctttcgaagttcgcgctgaatgcgctctctgtcgggcttcccccgactcttaggatcgactaacccatgtgcaagtgccgttcacatggaacctttcccctcttcggccttcaaagttctcatttgaatatttgctactaccaccaagat----ccgcac------caacggccgctccgcccaggctcacgcctaaggttttgcagcgaccgctgcgccctcctactcatcgaggcctggcacttgccccgacggccaggtataggtcgcgcgcttaagcgccatccattttcggggctagttgattcggcaggtgagttgttacacactccttagcggatttcgacttccatgaccaccgtcctgctgtcttaatcgaccaacaccctttgtgggttctaggttagcgcgcagttgggcaccgtaacctggcttccggttcatcccgcatcgccagttctgcttaccaaaaatggccc-------------------acttggagctctcgattccgtggcgcggctcaacggagcagccgcgccgtcctacctatttaaagtttgagaataggtcg---------------agggcgttgcgcccccgatgcctctaatc----attggctttacccgatagaactcgcacacgggctccagctatcctgagggaaacttcggagggaaccagctactagacggttcgattagtctttcgcccctatacccaagtcagacgaacgatttgcacgtcagtatcgctgcgggcctccaccagagtttcctctggcttcgccccgctcaggcatagttcaccatctttcgggtcccgacaggcatgctcacactcgaacccttctcaaaagatcaaggtcggtcggcggtgcaacccactaggggatcccgccaatcagcttccttgcgccttacgggtttactcgcccgttgactcgcacacatgtcagactccttggtccgtgtttcaagac--------------------gggccgaatggagagcccactggccggt---gccgggagcgcgcagatgccgaagcacgccaaaggcgcacgctgccagccacgatcgaggcaaaggcgtctc------cacaggcttaacgacttcctgggctttggcctccgccccaatccgcaccggtccacgtcccgagtcgattggcggaccggggtt--acccgttccacatccgaccgaggcgcatc------gccggcccccattcgcttccctcccgacaatttcaagc---------------actctttgactctcttttcaaagtccttttcatctttccctcgcggtacttgtttgctatcgg-----tctctcgccaatatttagccttggacagaatttacc--------gcccgattggggctgcattcccaaacaacccgactcgtcgacagcgcctcgtggtgcgacagggtccga------gcacgacggggctctcaccctctctggcgcccccttccaggggacttgggcccggtccgtcgctgaggacgcttctccagactacaattcgaacaatgagattgcccgattttcaagctgggctattcccggttcgctcgccgttactaggggaat--ccttgtaagtttcttttcctccgcttattgatatgct-taaactcagcgggtaatcccgcctgacctggggtcgcagttgaggtaccaagttcgatggcacttaagggtcaacgagcccaccaacgatggag--tagcatgcacaacgtgtcgcgacagttttgcaaccaccacttgttgtgat---gtccgtcatca----gggaccttatttttaggccaaccgagcacaaatgtgaacggaggaccaatatccgcccacacactta---cccgcccagtgaggcacggggtgagtgagcgac-gtaatgcgtgacgcccaggcagacgtgccttcaacctgatggcttcaggcgcaacttgcgttcaaagactcgatggttcacgggattctgcaattcacaccaagtatcgcatttcgctacgttcttcatcgatgcaagagccgagat-----atccgttgccgagagtcatttaattata---caaaagatgtgcaagcca-----acgccacccatagacgggcagggacatgcatgcacaaactc-attccattatccttggcgcgatttgcgccggggttcgttgttcgacaagcaaacgaacacattgctcaaaagctccatgcacgtctg-------ctcacgaggggaaagc---aaaggagaggcactaggccaaaccgatgcattccccattctttatgaacaagttcacgagttttctagatgt---caggttttgacaatgatccttccgcaggttcacctacggaaaccttgttacgacttctccttcctctaaatgataaggttcagtggacttctcgcgacgtcgccggcagcgaaccgcccacgtcgccgcgatccgaacacttcaccggaccattcaatcggtaggagcgacgggcggtgtgtacaaagggcagggacgtagtcaacgtgagctgatgactcacgcttactaggaattcctcgttgaagaccaacaattgcaatgatctatccccatcacgatgaaatttcaaagattacccgggcctttcggccaaggctataaactcgttgaatacatcagtgtagcgcgcgtgcggcccagaacatctaagggcatcacagacctgttattgcctcaaacttccgtggcctgaaaggccatagtccctctaagaagctagctgtcgagggtcacctccacatagctagttagcaggctgaggtctcgttcgttaacggaattaaccagacaaatcgctccaccaact------------------------aagaacggccatgcaccaccacccatagaatcaagaaagagctctcagtctgtcaatccttactatgtctggacctggtaagtttccccgtgttgagtcaaattaagccgcaggctccactcctggtggtgcccttccgtcaattcctttaagtttcagccttgcgacc--------atactccccccggaacccaaaaactttgatttctcataaggtgccagcggagtcctaaaagtaacatccgctgatccctggtcggcatcgtttatggttgagactaggacggtatctgatcgtcttcgagcccccaactttcgttcttgattaatgaaaacatccttggcaaatgctttcgcagttgttcgtctttcataaatccaagaatttcacctctgactatgaaatacgaatgcccccgactgtccctgttaatcattactccgatcccgaaggccaacagaataggatcgaaatcctatggtgttatcccatgctaatgtatccagagcgtaggcttgctttgagcactctaatttcttcaaagtaacagcgccggaggcacgacccgaccgatt-----------------------------------------------------------------------------------------------------------------------------------------aaggccagg------------------------------------------------------------------------------------------------------------------------------------------------------------------------------------------------------------------------------------------------------------------------------------------------------------------------------------------------------------------------------------------------------------------------------------------------------------------------------------------------------------------------------------------------------------------------------------------------------------------------------------------------------------------------------------------------------------------------------------------------------------------------------------------------------------------------------------------------------------------------------------------agcgcatcgccggcagaa------------------------------------------------------------------------------------------------------------------------------------------------------------------------------------gggacgagtcgac--------------------------------------------------------------------------------------------------------------------------------------------------------------------------------------------------------------------------------------------------------------------------------------------aggtgcacacccaaaggcggacc---------------------------------------------------------------------------------------------------------------------------------------------------------------------------------------------------------------------------------------------------------------------------gatcgacccaaccc------------------------------------------------------------------------------------------------------------------------------------------------------------------------------------------------------------------------------------------------aaaatccaactacgagctt----------------tttaac-----------------------------------------------------------------------------------------------------------------------------------------------------------tgcaacaactt-------------------------------------------------------------------------------------------------------------------------------------------------------------------------aaatatacg---------------------------------------------------------------------------------------------------------------------------------------------------ctattggagctggaattaccgcggctgctggcaccagacttgccctccaatggatcctcgttaagggatttagattgtactc---attccaattaccagactcaatgagcccggtattgttatttattgtcactacctccccgtgtcaggattgggtaatttgc-gcgcctgctgccttccttggatgtggtagccgtttctcaggctccctctccggaatcgaaccctaattctccgtcacccgtcaccaccatagtaggccactatcctaccatcgaaagttgatagggcagaaatttgaatgatgcgtcgccggcacgaaggccgtgcgatccgtcgagttatcatgaatcatcagagcaacggg----caaagcccgcgttgaccttttatctaataaa---tgcgtcccttccagaagttggggtttgt---tgcacgtattagctctagaattactacggtta-tccgagtagaa--gataccatcaaacaaactataactgatttaatgagccattcgcagtttcacagtctgaa---ttagttcatacttacacatgcatggcttaatctttgagacaagcatatgactactggcaggatcaaccaggtagcattccttttgcgacaccggcacaacccaagccccc-attgaataatcaaagaaggcaagga-----caagcacagtggtcat-ccgcaacaagcgacaaacgcttttttgggtaaataacgatcacgagacgtatacccacataagtttcagcatccacaattacaagtcacagctaatggacatgggggccgca------caatcaaagtgcaatctacatgaaacactagcaacacttcgaggctcacctccaccaaaagtggtgcaaggcg-agaatagggact---tttcggagaatagttcc-----------accgcattgggaatgaggcacaggaaccaaag-------atattgcaacgagagaa------------------------------------ctttctcttcccatgcatactattgaag-----------agatatgtccgatatggacttcactgcccagagcagagaaatttccaatcccgacaaaatcaacta---------------------------------------------caacccacacgccattacgtacactttgcaccaactc-ctccaacc------------------------------------aattgcacctcgagggacaagc-tgcccaacaagaagcaaag-gccaacaagagcaatgcaagc-----------accgtttagcatgaa-aacataagcaaaa-cgaa----------------------------------------------------gtttggggcaacaagcttgcctctcaacaatgaggcatccataaaaggaaggccaa---tgtcaacgagga-tatttcgatagggacagaaacgtagccaaagaggatccaagtccaaagtcatgcactactaaagccatcaaagagcaagagct--accacaagcccgtcgcatcactttccaacgccatttcaattgacgaagtgataccaccagcaagat-------ggaggcaacccaagctctcctcaaacaagttcttgcattccttcgaaagagcatctccattgtccacatgctcacctctcrgcaaggaggcatcccccaagggagaaaccaatgcgtcttcgaggagtatt---------------------------------------------------------------------------------------------------------------------------------------------------------------------------------------------------------------------------------------------------------------------------------------------------------------------------------------------------------------------------------------------------------------------------------------------------------------------------------------------------------------------------------------------------------------------------------------------------------------------------------------------------------------------------------------------------------------------------------------------------------------------------------------------------------------------------------------------------------------------------------------------------------------------------------------------------------------------------------------------------------------------------------------------------------------------------------------------------------------------------------------------------------------------------------------------------------------------------------------------------------------------------------------------------------------------------------------------------------------------------------------------------------------------------------------------------------------------------------------------------------------------------------------------------------------------------------------------------------------------------------------------------------------------------------------------------------------------------------------------------------------------------------------------------------------------------------------------------------------------------------------------------------------------------------------------------------------------------------------------------------------------------------------------------------------------------------------------------------------------------------------------------------------------------------------------------------------------------------------------------------------------------------------------------------------------------------------------------------------------------------------------------------------------------------------------------------------------------------------------------------------------------------------------------------------------------------------------------------------------------------------------------------------------------------------------------------------------------------------------------------------------------------------------------------------------------------------------------------------------------------------------------------------------------------------------------------------------------------------------------------------------------------------------------------------------------------------------------------------------------------------------------------------------------------------------------------------------------------------------------------------------------------------------------------------------------------------------------------------------------------------------------------------------------------------------------------------------------------------------------------------------------------------------------------------------------------------------------------------------------------------------------------------------------------------------------------------------------------------------------------------------------------------------------------------------------------------------------------------------------------------------------------------------------------------------------------------------------------------------------------------------------------------------------------------------------------------------------------------------------------------------------------------------------------------------------------------------------------------------------------------------------------------------------------------------------------------------------------------------------------------------------------
>MiraAssembly78_c2269
---------------------------------------------------------------------------------------------------------------------------------------------------------------------------------------------------------------------------------------------------------------------------------------------------------------------------------------------------------------------------------------------------------------------------------------------------------------------------------------------------------------------------------------------------------------------------------------------------------------------------------------------------------------------------------------------------------------------------------------------------------------------------------------------------------------------------------------------------------------------------------------------------------------------------------------------------------------------------------------------------------------------------------------------------------------------------------------------------------------------------------------------------------------------------------------------------------------------------------------------------------------------------------------------------------------------------------------------------------------------------------------------------------------------------------------------------------------------------------------------------------------------------------------------------------------------------------------------------------------------------------------------------------------------------------------------------------------------------------------------------------------------------------------------------------------------------------------------------------------------------------------------------------------------------------------------------------------------------------------------------------------------------------------------------------------------------------------------------------------------------------------------------------------------------------------------------------------------------------------------------------------------------------------------------------------------------------------------------------------------------------------------------------------------------------------------------------------------------------------------------------------------------------------------------------------------------------------------------------------------------------------------------------------------------------------------------------------------------------------------------------------------------------------------------------------------------------------------------------------------------------------------------------------------------------------------------------------------------------------------------------------------------------------------------------------------------------------------------------------------------------------------------------------------------------------------------------------------------------------------------------------------------------------------------------------------------------------------------------------------------------------------------------------------------------------------------------------------------------------------------------------------------------------------------------------------------------------------------------------------------------------------------------------------------------------------------------------------------------------------------------------------------------------------------------------------------------------------------------------------------------------------------------------------------------------------------------------------------------------------------------------------------------------------------------------------------------------------------------------------------------------------------------------------------------------------------------------------------------------------------------------------------------------------------------------------------------------------------------------------------------------------------------------------------------------------------------------------------------------------------------------------------------------------------------------------------------------------------------------------------------------------------------------------------------------------------------------------------------------------------------------------------------------------------------------------------------------------------------------------------------------------------------------------------------------------------------------------------------------------------------------------------------------------------------------------------------------------------------------------------------------------------------------------------------------------------------------------------------------------------------------------------------------------------------------------------------------------------------------------------------------------------------------------------------------------------------------------------------------------------------------------------------------------------------------------------------------------------------------------------------------------------------------------------------------------------------------------------------------------------------------------------------------------------------------------------------------------------------------------------------------------------------------------------------------------------------------------------------------------------------------------------------------------------------------------------------------------------------------------------------------------------------------------------------------------------------------------------------------------------------------------------------------------------------------------------------------------------------------------------------------------------------------------------------------------------------------------------------------------------------------------------------------------------------------------------------------------------------------------------------------------------------------------------------------------------------------------------------------------------------------------------------------------------------------------------------------------------------------------------------------------------------------------------------------------------------------------------------------------------------------------------------------------------------------------------------------------------------------------------------------------------------------------------------------------------------------------------------------------------------------------------------------------------------------------------------------------------------------------------------------------------------------------------------------------------------------------------------------------------------------------------------------------------------------------------------------------------------------------------------------------------------------------------------------------------------------------------------------------------------------------------------------------------------------------------------------------------------------------------------------------------------------------------------------------------------------------------------------------------------------------------------------------------------------------------------------------------------------------------------------------------------------------------------------------------------------------------------------------------------------------------------------------------------------------------------------------------------------------------------------------------------------------------------------------------------------------------------------------------------------------------------------------------------------------------------------------------------------------------------------------------------------------------------------------------------------------------------------------------------------------------------------------------------------------------------------------------------------------------------------------------------------------------------------------------------------------------------------------------------------------------------------------------------------------------------------------------------------------------------------------------------------------------------------------------------------------------------------------------------------------------------------------------------------------------------------------------------------------------------------------------------------------------------------------------------------------------------------------------------------------------------------------------------------------------------------------------------------------------------------------------------------------------------------------------------------------------------------------------------------------------------------------------------------------------------------------------------------------------------------------------------------------------------------------------------------------------------------------------------------------------------------------------------------------------------------------------------------------------------------------------------------------------------------------------------------------------------------------------------------------------------------------------------------------------------------------------------------------------------------------------------------------------------------------------------------------------------------------------------------------------------------------------------------------------------------------------------------------------------------------------------------------------------------------------------------------------------------------------------------------------------------------------------------------------------------------------------------------------------------------------------------------------------------------------------------------------------------------------------------------------------------------------------------------------------------------------------------------------------------------------------------------------------------------------------------------------------------------------------------------------gatttaatgagccattcgcagtttcacagtctgaa---ttagttcatacttacacatgcatggcttaatctttgagacaagcatatgactactggcaggatcaaccaggtagcattccttttgcgacaccggcacgacccaagccccc-attgaataatcaaagaaggcaagga-----caggcacagtggtcat-ccgcaacaagcgacaaacgcttttttgggtaaataacgatcacgagacgtatacccacataagtttcagcatccacaattacaagtcacagctaatggacatgggggccgca------caatcaaagtgcaatctacatga-------------------------------------------------------------------------------------------------------------------------------------------------------------------------------------------------------------------------------------------------------------------------------------------------------------------------------------------------------------------------------------------------------------------------------------------------------------------------------------------------------------------------------------------------------------------------------------------------------------------------------------------------------------------------------------------------------------------------------------------------------------------------------------------------------------------------------------------------------------------------------------------------------------------------------------------------------------------------------------------------------------------------------------------------------------------------------------------------------------------------------------------------------------------------------------------------------------------------------------------------------------------------------------------------------------------------------------------------------------------------------------------------------------------------------------------------------------------------------------------------------------------------------------------------------------------------------------------------------------------------------------------------------------------------------------------------------------------------------------------------------------------------------------------------------------------------------------------------------------------------------------------------------------------------------------------------------------------------------------------------------------------------------------------------------------------------------------------------------------------------------------------------------------------------------------------------------------------------------------------------------------------------------------------------------------------------------------------------------------------------------------------------------------------------------------------------------------------------------------------------------------------------------------------------------------------------------------------------------------------------------------------------------------------------------------------------------------------------------------------------------------------------------------------------------------------------------------------------------------------------------------------------------------------------------------------------------------------------------------------------------------------------------------------------------------------------------------------------------------------------------------------------------------------------------------------------------------------------------------------------------------------------------------------------------------------------------------------------------------------------------------------------------------------------------------------------------------------------------------------------------------------------------------------------------------------------------------------------------------------------------------------------------------------------------------------------------------------------------------------------------------------------------------------------------------------------------------------------------------------------------------------------------------------------------------------------------------------------------------------------------------------------------------------------------------------------------------------------------------------------------------------------------------------------------------------------------------------------------------------------------------------------------------------------------------------------------------------------------------------------------------------------------------------------------------------------------------------------------------------------------------------------------------------------------------------------------------------------------------------------------------------------------------------------------------------------------------------------------------------------------------------------------------------------------------------------------------------------------------------------------------------------------------------------------------------------------------------------------------------------------------------------------------------------------------------------------------------------------------------------------------------------------------------------------------------------------------------------------------------------------------------------------------------------------------------------------------------------------------------------------------
>MiraAssembly74_c578
----------------------------------------------------------------------------------------------------------------------------------------------------------------------------------------------------------------------------------------------------------------------------------------------------------------------------------------------------------------------------------------------------------------------------------------------------------------------------------------------------------------------------------------------------------------------------------------------------------------------------------------------------------------------------------------------------------------------------------------------------------------------------------------------------------------------------------------------------------------------------------------------------------------------------------------------------------------------------------------------------------------------------------------------------------------------------------------------------------------------------------------------------------------------------------------------------------------------------------------------------------------------------------------------------ctttgaagccgtgagtgggtgagtgaggcca--------------------------aaggccatggctttggccttaaggccgtg--------aatggtggccttag------------gccgtgacaa--------------------gtggctt-----aggccccgaaaatggct-------------------------------------------ttgaagccgtgagtgggtgagtgaggcca------aaggccatggctttggccttaaggccgtgaatggtggcctta-----ggccgtgacaagtggcttaggccccgaaaatggct-ttgaagccg-tgagtgggtgagt---gaggtggcctta----ggccgtgtgagtgactttaggccatgaatgtggctttgaa----gccgtgggaaggccaagggtggccatgcatggtagaaatggccaagaggccgtgagggtggccaagggcataagtgtggctttcaagtcatgaga-tggcctaagggccgtgtgaggtggccaaaggccgtgggt--gagagtggccaaggagactaaggccaagccatgtg-tggcttaggccaaggttggccgtgggtgtgtgttaggccatgaggccgtcagtgaggtgaag-------------------------gtggccttaggccatag--------------------gtggtggctttaggtcatggatggccttaggccgtgggtgagaggcc----------------------aagaggc------------acgccccaatccatggccttgcccttagcca------------------tatgccttgctttgggctgtcatccttcattcccttcatttctttaagcattgcgctagtggacttcaa----taatgcatgcatggctaactgcgagccatgccttgctatcgta---------tgatagtt-----ggactaggtgcaggcgtttccg---------------aaacctcctactggatattggaaaatggagatttgtgtttgtgtgaa----------------------------gggggagggacgaatcggagcgacgcagggctgaatctcagtggatcgtggcagcaaggccactctgccactt-----acaataccccgtcgc--gtatttaagtcgtctgcaaaggattcta----cccgccgctcgataggaattgtactttaaggcggcccacacaacgcatccgtcgcacgggctaacgccaaagacacgtgcctttgggggcaat---gcccctactgctggtcggcaaacgggcggcgg----gcacatgcatcg------cttctagcccggattctgacttagaggcgttcagtcataatccgacgcacggtagcttcgcgccactggcttttcaaccaagcgcgatgaccaattgtgcgaatcaacggttcctctcgtactaggttgaattactattgcgacactgtcatcagtagggtaaaactaacctgtctcacgacggtctaaacccagctcacgttccctattggtgggtgaacaatccaacacttggtgaattctgcttcacaatgataggaagagccgacatcgaaggatcaaaaagcaacgtcgctatgaacgcttggctgccacaagccagttatccctgtggtaacttttctgacacctctagcttcaaattccgaaggtctaaaggatcgttaggccacgctttcacggttcgtattcgtactggaaatcagaatcaaacgagcttttacccttctgttccacacgagatttctgttctcgttgagctcatcttaggacacctgcgttatcttttaacagatgtgccgccccagccaaactccccacctgacaatgtcttccgcccggatcgacctgcataagcaagccttcggtccaaaaagaggggcgttgccccgcctccgattcacggaataagtaaa---ataacgttaaaagtagtggtatttcactttcgcctttggagct------cccacttatactacacctctcaagtcatttcacaaagtcggactagagtcaagctcaacagggtcttctttccccgctgattctgccaagccc---gttcccttggctgtggtttcgctggatagtagacagggacagtgggaatctcgttaatccattcatgcgcgtcactaattagatgacgaggcatttggctaccttaagagagtcat---agttactcccgccgtttacccgcgcttggttgaatttcttcactttgacattcagagcactgggcagaaatcacattgcgtgagcatccgcagggaccatcgcaatgctttgttttaattaaacagtcggattccccttgtccgtaccagttctgagttgactgttcgacgcccggggaaggccccgcgaggagccgttcccagtccgtcccccggccggcacgcgacgacccg----------------ctctcgccgcgggtgcagctcgagcagtccaccgacagccgacgggttcaggactgggacccccgtgcccagtcctcagagccaatccttttcccgaagttacggatccattttgccgacttcccttgcctacattgttccatcgaccagaggctgttcaccttggagacctgatgcggttatgagtacgaccgggcgtgaaaggcactcggtcctccggattttcaagggccgccgggggcgcaccggacaccacgcgacgtgcggtgctcttccaaccgctggaccctacctccggctgagccgtttccagggtgggcaggtt----gttaaacagaaaagataactcttcccgaggcccccg---ccgacgtctccggactccctaacgttgccgtcagccgccacgtcccggttcaggaattttaacccgattccctttcgaagttcgcgctgaatgcgctctctgtcgggcttcccccgactcttaggatcgactaacccatgtgcaagtgccgttcacatggaacctttcccctcttcggccttcaaagttctcatttgaatatttgctactaccaccaagat----ccgcac------caacggccgctccgcccaggctcacgcctaaggttttgcagcgaccgctgcgccctcctactcatcgaggcctggcacttgccccgacggccaggtataggtcgcgcgcttaagcgccatccattttcggggctagttgattcggcaggtgagttgttacacactccttagcggatttcgacttccatgaccaccgtcctgctgtcttaatcgaccaacaccctttgtgggttctaggttagcgcgcagttgggcaccgtaacctggcttccggttcatcccgcatcgccagttctgcttaccaaaaatggccc-------------------acttggagctctcgattccgtggcgcggctcaacggagcagccgcgccgtcctacctatttaaagtttgagaataggtcg---------------agggcgttgcgcccccgatgcctctaatc----attggctttacccgatagaactcgcacacgggctccagctatcctgagggaaacttcggagggaaccagctactagacggttcgattagtctttcgcccctatacccaagtcagacgaacgatttgcacgtcagtatcgctgcgggcctccaccagagtttcctctggcttcgccccgctcaggcatagttcaccatctttcgggtcccgacaggcatgctcacactcgaacccttctcagaagatcaaggtcggtcggcggtgcaacccactaggggatcccgccaatcagcttccttgcgccttacgggtttactcgcccgttgactcgcacacatgtcagactccttggtccgtgtttcaagac--------------------gggccgaatggagagcccactggccggt---gccgggagcgcgcagatgccgaagcacgccaaaggcgcacgctgccagccacgatcgaggcaaaggcgtctc------cacaggcttaacgacttcctgggctttggcctccgccccaatccgcaccggtccacgtcccgagtcgattggcggaccggggtt--acccgttccacatccgaccggggcgcatc------gccggcccccattcgcttccctcccgacaatttcaagc---------------actctttgactctcttttcaaagtccttttcatctttccctcgcggtacttgtttgctatcgg-----tctctcgccaatatttagccttggacagaatttacc--------gcccgattggggctgcattcccaaacaacccgactcgtcgacagcgcctcgtggtgcgacagggtccga------gcacgacggggctctcaccctctctggcgcccccttccaggggacttgggcccggtccgtcgctgaggacgcttctccagactacaattcgaacaatgagattgcccgattttcaagctgggctattcccggttcgctcgccgttactaggggaat--ccttgtaagtttcttttcctccgcttattgatatgct-taaactcagcgggtaatcccgcctgacctggggtcgcagttgaggtaccaagttccatggcacttaagggtcgatgagcccaccgacgacggag--tagcatgcacaacgtgtcgcgacagtttggcaaccaccacttgttgtgat---gtccgtcatca----gggaccttatttttaggccgaccgagcacaaatgtgaacggggggccaatatccgcccacgcactta---cccgcccagtgaggcacggggtgagtgagcgac-gcaatgcgtgacgcccaggcagacgtgccttcaacctgatggcttcaggcgcaacttgcgttcaaagactcgatggttcacgggattctgcaattcacaccaagtatcgcatttcgctacgttcttcatcgatgcaagagccgagat-----atccgttgccgagagtcatttagttata---caaaagatgtgcaagcca-----acaccacccgtagacgggcagggccatgcatgcacaaactc-attccattatccttggcgcgatttgcgccggggttcgttgttcggcaagcagacgaacatatcgctcgaaagctccaggcacgtctg-------ctcgcaaggggaaagc---aaaagaaaggcactgggccaaaccgatgcattccccattctctatgaacaagttcacgagttttctagatgt---caggttttgacaatgatccttccgcaggttcacctacggaaaccttgttacgacttctccttcctctaaatgataaggttcagtggacttctcgcgacgtcgccggcagcgaaccgcccacgtcgccgcgatccgaacacttcaccggaccattcaatcggtaggagcgacgggcggtgtgtacaaagggcagggacgtagtcaacgtgagctgatgactcacgcttactaggaattcctcgttgaagaccaacaattgcaatgatctatccccatcacgatgaaatttcaaagattacccgggcctttcggccaaggctataaactcgttgaatacatcagtgtagcgcgcgtgcggcccagaacatctaagggcatcacagacctgttattgcctcaaacttccgtggcctgaaaggccatagtccctctaagaagctagctgtcgagggtcacctccacatagctagttagcaggctgaggtctcgttcgttaacggaattaaccagacaaatcgctccaccaact------------------------aagaacggccatgcaccaccacccatagaatcaagaaagagctctcagtctgtcaatccttactatgtctggacctggtaagtttccccgtgttgagtcaaattaagccgcaggctccactcctggtggtgcccttccgtcaattcctttaagtttcagccttgcgacc--------atactccccccggaacccaaaaactttgatttctcataaggtgccagcggagtcctaaaagtaacatccgctgatccctggtcggcatcgtttatggttgagactaggacggtatctgatcgtcttcgagcccccaactttcgttcttgattaatgaaaacatccttggcaaatgctttcgcagttgttcgtctttcataaatccaagaatttcacctctgactatgaaatacgaatgcccccgactgtccctgttaatcattactccgatcccgaaggccaacagaataggatcgaaatcctatggtgttatcccatgctaatgtatccagagcgtaggcttgctttgagcactctaatttcttcaaagtaacagcgccggaggcacgacccgaccgatt-----------------------------------------------------------------------------------------------------------------------------------------aaggccagg------------------------------------------------------------------------------------------------------------------------------------------------------------------------------------------------------------------------------------------------------------------------------------------------------------------------------------------------------------------------------------------------------------------------------------------------------------------------------------------------------------------------------------------------------------------------------------------------------------------------------------------------------------------------------------------------------------------------------------------------------------------------------------------------------------------------------------------------------------------------------------------agcgcatcgccggcagaa------------------------------------------------------------------------------------------------------------------------------------------------------------------------------------gggacgagtcgac--------------------------------------------------------------------------------------------------------------------------------------------------------------------------------------------------------------------------------------------------------------------------------------------aggtgcacaccgaaaggcggacc---------------------------------------------------------------------------------------------------------------------------------------------------------------------------------------------------------------------------------------------------------------------------gatcgacccaaccc------------------------------------------------------------------------------------------------------------------------------------------------------------------------------------------------------------------------------------------------aaaatccaactacgagctt----------------tttaac-----------------------------------------------------------------------------------------------------------------------------------------------------------tgcaacaactt-------------------------------------------------------------------------------------------------------------------------------------------------------------------------aaatatacg---------------------------------------------------------------------------------------------------------------------------------------------------ctattggagctggaattaccgcggctgctggcaccagacttgccctccaatggatcctcgttaagggatttagattgtactc---attccaattaccagactcaatgagcccggtattgttatttattgtcactacctccccgtgtcaggattgggtaatttgc-gcgcctgctgccttccttggatgtggtagccgtttctcaggctccctctccggaatcgaaccctaattctccgtcacccgtcaccaccatagtaggccactatcctaccatcgaaagttgatagggcagaaatttgaatgatgcgtcgccggcacgaaggccgtgcgatccgtcgagttatcatgaatcatcagagcaacggg----caaagcccgcgttgaccttttatctaataaa---tgcgtcccttccagaagttggggtttgt---tgcacgtattagctctagaattactacggtta-tccgagtagaa--gataccatcaaacaaactataactgatttaatgagccattcgcagtttcacagtctgaa---ttagttcatacttacacatgcatggcttaatctttgagacaagcatatgactactggcaggatcaaccaggtagcattccttctgcgacaccggcacgacccaagccccccattgaataatcaaagaaggcaagga-----caggcacagtggtcat-tcgctacaagcgacgaacgcttttttgggtaaataacgatcgcaagacgtatacccgcataagtttcagcatccacgattacaagtcacagctaatggacatgggggccgca------caatcaaagtgcaatctgcatgaaacactagctacacttcgaggctcacctccaccaaaagtggtgcaaggcg-agaataggtact---tttcggagaatagttcc-----------accgcattgggtatgaggcacagaaacccaag-------atattgcaacgggagaa------------------------------------cttcctcttcccgtgcatactattgaag-----------agatatgtccgatatggacttcactgcacggagcagagaaatttccaatcccgacaaaatcaacta---------------------------------------------ccacccatacgccattacgtacactttgcaccaactc-ctccaacc------------------------------------aattgcacctcgagggacaaac-tgcccaacaagaagcaaag-gccaacaagagcaaggcaagc-----------accgtttagcatgaa-cacataagcaaaaccgaa----------------------------------------------------gtttggggcaatgagcttgcctctcaacaatcaggcatcccccgaaggagaagccaatgcgttttcgaggtgtatttcgatagggacagcggcgtgtccaagggtgatacacatccaa-gtcatgcactactaaagccgtcaaagagctagagct--accacaagcccgtggcatcactttccaacgccatctcaattggcgaagtgatacaaccggcaagat-------ggaggcagtccaagcactcctcgaacaagttcttgcattccttcaaaagagcatctccattggccacatgctcacctctcggcaaggaggcatcccccgaaggagaagccaatgcgtcttcgaggagtatttcgatagggacagcggcatgtccaagggtgatacacattca-----agtcatgcactactaaagccgtcaaagagatagagctaccacaagcccgtggcatcactttccaacaccatctcaattggcgaagtgata-caaccggcaagatggaggcagtccaagcactcctcgaacaagttcttgcattccttcg----------aaagagcatctcca---------------------------------------------ttggccacatgctcacctctcggcaaggaggcatccc-ccgaaggagaagccaatgcgtcttcgaggagtatttcgatagggacaacggcgtgtccaagggtgatacacatccaagtcatgcactactaaagccgtcaaagagctagagctaccacaagcccgtggcatcactttccaacgccatttcaattggcgaagtgataccaccggcaagatggaggcarcccaagcactcctcgaacttgttcttgcattccttcgaaagtgcatctccattggccacatgctcacctctcggcaaggaggcatcccc-agaggagaagccaatgcgtcttcgaggagtctttcaatagggacagcactacagccaagggtgatccatcaacaaagccatgcactactaaagccgccagagagctaggtctaccacaagcccttggcatcactttccagcaccatctcaattggcgaagtgataccagcggcaagatggaggcagccaaagcactctttgaactagttcttgcatccctttgttgttggtttatccgatagccacaaggttacc-ctcaacaaggaggcaagccccgaagggaatgccaatgcatcactgggatattgccatagccgatgggtgctaaccatcaaccggcgccccccacctaaggcgacgagcgacttgcccctcaacaaggaggcatccctcgggctacgcaccttgggacgccaatgtatcattggggtgaaacccctcaacaa-tgtgcaagttcacattgtatcactgggg--tcacgagggacttgccatagccgacggagaaccatcaaccggcgcccgccgctaaggcgacaagcga-----cttgcccctcaacaaggaggcatcccaagggtatgcatcttaggacgccaatgcatcattggggacccctcaacaatgtgcaagttcacattgcatcatcgggggagttgccatagccgacggagaaccatcgaccggcgcccgccaccaaggcgacgagcgacttgcccctcaacaaggaggcatccctcgagctacgcatcttgggacgccaatgtatcactggggtggggacccctcaacaatgtgcaagttcacattgtatcactggggtcacgagggacttgccatagccgacggagaaccatcaaccggcacccgccgccaaggcgacaagcgacttgcccctcaacaaggaggcatcccaggggctacgcaccttgggacgccaatgcatcattgggaacccctcaacaatgtgcaagttcacattgcatcatcgggggacttgccatagccgacagagaaccatcgaccggcgcccgccgccaaggcgacgagcaa-cttgcccctcaacaaggaggcatcccacgggctacgcaccttggggacgccaatgcatcattggggaggcccctcaagaatgtgcaagttcacattgtatcatcgggggaaggaagctcgaagcttgccaac------ataacagccttgcctcggcacccccacgagtggccaaggctcccctcgg--aagggtggccaactcggaggcatttcggtgcaagaccttacgggagcagcaacgatttcactagcatctaatgtcggaggccaaggtttggcccg-------tgtgatctccatagcggccttgccttggcacccgcacgggtggccaaggc----ttccaactcaggggcattgaggtcttttttccgagcattactttcgggcaacgttttcacgagcatccaatgccaaaggac-aaggtttgcccg-------tgtggtttgcttagcggccttgccttggcacccccacgggtggccaaggcttccctttggaaggttcaaatacgggggcattttggtcttttttccgagcattactttcargcaacgatttcatggccaacccgtgcggttggccttaaaacgccttgcgtgggctt-acggggccttgccttgacgccc--ccacgggcggccaaggcttccgtctgggagagagcccacccccccctatagtaggcttatgagcctttgctcttgtggcaggatgaaacatcaacttgggcgaggagtcataatggggtttttttgaggaagac--aacttttttttaagatgtataaattggaaaaacttcataaaaatacaaagcaactccacacaaaatttcgtaattttttattaaatacataattttttattaatttattacgaaataaatacgaaaaataattaaaaaaatacgaaaatatgccgaaaattcaaggaaaaatttccaaaaaatttggacttgatacacaatcatattgaaaggatattggggcatgggaatgacaaaataaaatgcaatgccttacgaggccatgcattccccttaaagcggccttgcattgcagcgaccttgcatcctccttgtcattggccttgcattcaccttaaagcggccttgcattcaccttaaagcggccttgccttgccttgccttgccttgtaaggggcctggccttgccaaggcaaggccttctcgggacattgcatccaaccttgtaaggtgccggactacttctcgaggaatatgccttgtcccaagtagaacatccaactgccacattgcatccgtactacccttgaggaatatgccttgtctcgacatggcatccgactttttgggatagatgccatgtcgaaatacaaacttaaacctaatgtatttataaatactaccacattgcatccgtactactttttgtccattatgccatacaattcgacatggcagtcaaactatctcaagtttttgaatccgacatgcggcgttgttcatccggcgcttttcatacataaggtattattatgtatccgacatgctttgttcagattgaactgaacatacaattcataattcgaaggccatccggcgctgttcatacgtagtatccgacatgtctccggtgactttctttttgtggaaaaagccaagcatcgaaaatgatttgtttttggaagatgtattgaaaaatatttattttcaagcataatgttccgtaacaatcctgccggaatctcaaacgaatgccctcaaagtattcggagttaggattggccgagaggccaaggttgaggttagggccgtgtggccaaggccaaggttggccgtgaatggccttagccaaggctggccgtgaggccatgggaaggtggaggtcaaggccgtgaggccaaggctggcctaggccgaggtaaggccatgggaaggccatgagtggccaagccatgcgtggattaggccgtgagccaaggcaaggccatgaggccatgggaaggccgtgagggtggccttgaggccgtgagttggcttaggagccgtgaggggaggccttgaggccgtatgagtggccttaggccatgaatgtggctttgaagccgtgggaaggccaagggtggccatgcatggtggaaatggccaagaggccgtgagggtgattttaaggccacgaaagtggctttgaagccttgagtggccaaaggccatggctttggccttaaggccgtgaatggtggccttaggccgtgacaagtggcttaggccacgaaaatggctttgaagccgtgagtgggtgagtgaggtggccttaggccgtgtgagtggccaaaggccatggctttgggcttaaggccgtgaatggtggccttaggccgtgacaagtggcttaggccccgaaaatggcttttgaagccgtgagtgggtgagtgaggccaaaggccatggctttggccttaaggccgtgaatggtggccttaggccgtgacaagtggcttaggccccgaaaatggctttgaagccgtgagtgggtgagtgaggtggccttaggccgtgtgagtggccaaaggccatggctttgggcttaaggccgtgaatggtggcc
>MiraAssembly75_c551
---------------------------------------------------------------------------------------------------------------------------------------------------------------------------------------------------------------------------------------------------------------------------------------------------------------------------------------------------------------------------------------------------------------------------------------------------------------------------------------------------------------------------------------------------------------------------------------------------------------------------------------------------------------------------------------------------------------------------------------------------------------------------------------------------------------------------------------------------------------------------------------------------------------------------------------------------------------------------------------------------------------------------------------------------------------------------------------------------------------------------------------------------------------------------------------------------------------------------------------------------------------------------------------------------------------------------------------------------------------------------------------------------------------------------------------------------------------------------------------------------------------------------------------------------------------------------------------------------------------------------------------------------------------------------------------------------------------------------------------------------------------------------------------------------------------------------------------------------------------------------------------------------------------------------------------------------------------------------------------------------------------------------------------------------------------------------------------------------------------------------------------------------------------------------------------------------------------------------------------------------------------------------------------------------------------------------------------------------------------------------------------------------------------------------------------------------------------------------------------------------------------------------------------------------------------------------------------------------------------------------------------------------------------------------------------------------------------------------------------------------------------------------------------------------------------------------------------------------------------------------------------------------------------------------------------------------------------------------------------------------------------------------------------------------------------------------------------------------------------------------------------------------------------------------------------------------------------------------------------------------------------------------------------------------------------------------------------------------------------------------------------------------------------------------------------------------------------------------------------------------------------------------------------------------------------------------------------------------------------------------------------------------------------------------------------------------------------------------------------------------------------------------------------------------------------------------------------------------------------------------------------------------------------------------------------------------------------------------------------------------------------------------------------------------------------------------------------------------------------------------------------------------------------------------------------------------------------------------------------------------------------------------------------------------------------------------------------------------------------------------------------------------------------------------------------------------------------------------------------------------------------------------------------------------------------------------------------------------------------------------------------------------------------------------------------------------------------------------------------------------------------------------------------------------------------------------------------------------------------------------------------------------------------------------------------------------------------------------------------------------------------------------------------------------------------------------------------------------------------------------------------------------------------------------------------------------------------------------------------------------------------------------------------------------------------------------------------------------------------------------------------------------------------------------------------------------------------------------------------------------------------------------------------------------------------------------------------------------------------------------------------------------------------------------------------------------------------------------------------------------------------------------------------------------------------------------------------------------------------------------------------------------------------------------------------------------------------------------------------------------------------------------------------------------------------------------------------------------------------------------------------------------------------------------------------------------------------------------------------------------------------------------------------------------------------------------------------------------------------------------------------------------------------------------------------------------------------------------------------------------------------------------------------------------------------------------------------------------------------------------------------------------------------------------------------------------------------------------------------------------------------------------------------------------------------------------------------------------------------------------------------------------------------------------------------------------------------------------------------------------------------------------------------------------------------------------------------------------------------------------------------------------------------------------------------------------------------------------------------------------------------------------------------------------------------------------------------------------------------------------------------------------------------------------------------------------------------------------------------------------------------------------------------------------------------------------------------------------------------------------------------------------------------------------------------------------------------------------------------------------------------------------------------------------------------------------------------------------------------------------------------------------------------------------------------ccaacagaataggatcgaaatcctatggtgttatcccatgctaatgtatccagagcgtaggcttgctttgagcactctaatttcttcaaagtaacagcgccggaggcacgacccgaccgatt-----------------------------------------------------------------------------------------------------------------------------------------aaggccagg------------------------------------------------------------------------------------------------------------------------------------------------------------------------------------------------------------------------------------------------------------------------------------------------------------------------------------------------------------------------------------------------------------------------------------------------------------------------------------------------------------------------------------------------------------------------------------------------------------------------------------------------------------------------------------------------------------------------------------------------------------------------------------------------------------------------------------------------------------------------------------------agcgcatcgccggcagaa------------------------------------------------------------------------------------------------------------------------------------------------------------------------------------gggacgagtcgac--------------------------------------------------------------------------------------------------------------------------------------------------------------------------------------------------------------------------------------------------------------------------------------------aggtgcacaccgaaaggcggacc---------------------------------------------------------------------------------------------------------------------------------------------------------------------------------------------------------------------------------------------------------------------------gatcgacccaaccc------------------------------------------------------------------------------------------------------------------------------------------------------------------------------------------------------------------------------------------------aaaatccaactacgagctt----------------tttaac-----------------------------------------------------------------------------------------------------------------------------------------------------------tgcaacaactt-------------------------------------------------------------------------------------------------------------------------------------------------------------------------aaatatacg---------------------------------------------------------------------------------------------------------------------------------------------------ctattggagctggaattaccgcggctgctggcaccagacttgccctccaatggatcctcgttaagggatttagattgtactc---attccaattaccagactcaatgagcccggtattgttatttattgtcactacctccccgtgtcaggattgggtaatttgc-gcgcctgctgccttccttggatgtggtagccgtttctcaggctccctctccggaatcgaaccctaattctccgtcacccgtcaccaccatagtaggccactatcctaccatcgaaagttgatagggcagaaatttgaatgatgcgtcgccggcacgaaggccgtgcgatccgtcgagttatcatgaatcatcagagcaacggg----caaagcccgcgttgaccttttatctaataaa---tgcgtcccttccagaagttggggtttgt---tgcacgtattagctctagaattactacggtta-tccgagtagaa--gataccatcaaacaaactataactgatttaatgagccattcgcagtttcacagtctgaa---ttagttcatacttacacatgcatggcttaatctttgagacaagcatatgactactggcaggatcaaccaggtagcattccttctgcgacaccggcacgacccaagccccccattgaataatcaaagaaggcaagga-----caggcacagtggtcat-ccgcaacaagcgacgaacgcttttttgggtaaataacgatcgcaagacgtatacccgcataagtttcagcatccacgattacaagtcacagctaatggacatgggggccgca------caatcaaagtgcaatctgcatgaaacactagcatgacttcgaggcacacctccaccaaaagtggtgcaaggcg-agaataggtact---tttcggagaatagttcc-----------accgcattgggtatgaggcacagaaacccaag-------atattgcaacgggagaa------------------------------------cttcctcttcccgtgcatactattgaag-----------agatatgtccgatatggacttcactgcacggagcagagaaatttccaatcccgacaaaatcaacta---------------------------------------------ccacccatacgccattacgtacactttgcaccaactc-ctccaacc------------------------------------aattgcacctcgagggacaaac-tgcccaacaagaagcaaag-gccaacaagagcaaggcaagc-----------accgtttagcatgaa-catataagcaaaaccgaa----------------------------------------------------gtttggggcaatgagcttgcctctcggcaaggaggcatcccccgaaggagaagccaatgcgtcttcgaggagtatttcgatagggacagcggcgtgtccaagggtgatacacatccaa-gtcatgcactactaaagccgtcaaagagctagagct--accacaagcccgtggcatcactttccaacgccatctcaattggcgaggtgatacaacyggcaagat-------ggaggcagtacaagcactcctcgaacaagttcttgcattccttagaaagagcatctccattagccacatgctcacctctcggcaaggaggcatcccccgaaggagaagccaatgcgtcttcgaggagtatttcgatagggacagcgccgtgtccaaggktgatacacatcca-----agtcatgcactactaaagccgtcaaagagstagagctaccactagcccgtgagatcactttccaacgcsatgtcaataggcgaagtgata-caaccggcaagatgraggcagtccaagcactcctcgaacaagttcttgcattccttcg----------aaagagcatctcca---------------------------------------------ttggccacatgctcacctctcggcaaggaggcatccctccgaaggagaagctagtgcgtctt-------------------------------------------------------------------------------------------------------------------------------------------------------------------------------------------------------------------------------------------------------------------------------------------------------------------------------------------------------------------------------------------------------------------------------------------------------------------------------------------------------------------------------------------------------------------------------------------------------------------------------------------------------------------------------------------------------------------------------------------------------------------------------------------------------------------------------------------------------------------------------------------------------------------------------------------------------------------------------------------------------------------------------------------------------------------------------------------------------------------------------------------------------------------------------------------------------------------------------------------------------------------------------------------------------------------------------------------------------------------------------------------------------------------------------------------------------------------------------------------------------------------------------------------------------------------------------------------------------------------------------------------------------------------------------------------------------------------------------------------------------------------------------------------------------------------------------------------------------------------------------------------------------------------------------------------------------------------------------------------------------------------------------------------------------------------------------------------------------------------------------------------------------------------------------------------------------------------------------------------------------------------------------------------------------------------------------------------------------------------------------------------------------------------------------------------------------------------------------------------------------------------------------------------------------------------------------------------------------------------------------------------------------------------------------------------------------------------------------------------------------------------------------------------------------------------------------------------------------------------------------------------------------------------------------------------------------------------------------------------------------------------------------------------------------------------------------------------------------------------------------------------------------------------------------------------------------------------------------------------------------------------------------------------------------------------------------------------------------------------------------------------------------------------------------------------------------------------------------------------------------------------------------------------------------------------------------------------------------------------------------------------------------------------------------------------------------------------------------------------------------------------------------------------------------------------------------------------------------------------------------------------------------------------------------------------------------------------------------------------------------------------------------------------------------------------
>MiraAssembly71_c61RC
tttattacgaaataaatacgaaaaataataaaaaaatacgaaaatatgccgaaaattctaggaaaaatttccaaaaaatttggacttgatacacaatcatattgaaaggatattggggcatgggaatgacaaaataaaatgcattgccttacgaggccat-----------gcattccccttaaagcggcctggcattgccttgcaag-----------gccttctcgggacattgcatccaccttgtaaggtgcaag---gccttgtcccggactacttctcgaggaatatgccttgtcccaagtagaacatccaactgccacattgcatccgtactacccttgaggaatatgccttgtctcgacatggcatccgactttttgggatagatgccatgtcgaaatacaaacttaaactttttgggataggattggccgagaggccaaggttgaggttagggccgtgtggccaaggccaaggttggccgtgaggggaggccttgaggccgtatgagtgtccttaggccatgaatgtggctttgaagccctgggaaggccaacggtggccatgcatggtggaaatggccaagaggccgtgagggtgattttaaggccacgaaagtggctttgaagccttgagtgg--ccaaaggccatggctttggccttaaggccgtgaatggtggccttaggccgtgacaagtggcttaggccgaaaatggctttgaagccgtgagtgggtgagtgaggtggccttaggccgtgtgagtgaccttaggccatgaatgtggctttgaagccgtgggaaggccaagggtggccatgcatggtggaaatggccaagcggccgtgagggtgattttaaggccacgaaagtggctttcaagccttgagtggccaaaggccatggctttggccttaaggccgtgaatggtggccttaggccgtgacaagtggcttaggccgaaaatggctttgaagccgtgagtgggtgagtgaggtggccttaggc-------------------------------------------------------cgtgtgagtgaccttaggccatgaatg--tggctttgaagccatgggaaggccatgagtggccaagccatgcgtggcttaggccgtgagccaaggcaaggccatgaggccatgggaaggccgtgagggtggccttgaggccgtgaggcc-----------gtcagttggcttaggagccgtgaggg----gaggccttgaggccgtatgagtggcct--------------------------taggccatgaatgtggctttgaagccgtgggaaggccaagggtggccatgc------------atggtggaaa----tgtccaagaggccgtcagggtgattttaaggccacgaaagtggct-------------------------------------------ttcaagccttgagtgg----------cca------aaggccatggct-------------cgtgaatggtggcctta-----ggccgtgacaagtggcttaggcc--gaaaatggct-ttgaagccg-tgagtgggtgagt---gaggtggcctta----ggccgtgtgagtgaccttaggcca--------gctttgaa----gccgtgggaaggccaagggtggccatgcatggtagaaatggccaagaggccgtgagggtggccaagggc------------------------------cgtgagtgaggccttgtgtggccttaggccataagt--gtggctt-tcaaggagactaaggccaagccatgtg-tggcttaggccaaggttggccgtgggtgtgtgttaggccatgagggcgtgagtgaggtgaag-------------------------gtggccttaggccatag--------------------gtggtggctttaggtaatggacggccttaggccgtgggtgagaggcc----------------------aagaggc------------acgccccaatccatggccttgcccttagcca------------------tatcccttgctttgggctgtcatccttcattcccttcatttctttaagcattgccctagtggactt---------------ggatggctaactgcgagccatgccttgctatcgta---------tgatagtt-----ggactaggtgcaggcgtttccg---------------aaacctcctactggatattggaaaatggagatttgtgtttgtgtgaa----------------------------gggggagggacgaatcggagcgacgcagggctgaatctcagtggatcgtggcagcaaggccactctgccactt-----acaataccccgtcgc--gtatttaagtcgtctgcaaaggattcta----cccgccgctcgataggaattgtactttaaggcggcccacacaacgcatccgttgcacgggctaacgcctaagacacgtgcctttgggggcaat---gcccctactgctggtcggcaaacgggcggcgg----gcacatgcatcg------cttctagcccggattctgacttagaggcgttcagtcataatccgacgcacggtagcttcgcgccactggcttttcaaccaagcgcgatgaccaattgtgcgaatcaacggttcctctcgtactaggttgaattactattgcgacactgtcatcagtagggtaaaactaacctgtctcacgacggtctaaacccagctcacgttccctattggtgggtgaacaatccaacacttggtgaattctgcttcacaatgataggaagagccgacatcgaaggatcaaaaagcaacgtcgctatgaacgcttggctgccacaagccagttatccctgtggtaacttttctgacacctctagcttcaaattccgaaggtctaaaggatcgttaggccacgctttcacggttcgtattcgtactggaaatcagaatcaaacgagcttttacccttctgttccacacgagatttctgttctcgttgagctcatcttaggacacctgcgttatcttttaacagatgtgccgccccagccaaactccccacctgacaatgtcttccgcccggatcgacctgcataagcaagccttcggtccaaaaagaggggcgttgccccgcctccgattcacggaataagtaaa---ataacgttaaaagtagtggtatttcactttcgcctttggagct------cccacttatactacacctctcaagtcatttcacaaagtcggactagagtcaagctcaacagggtcttctttccccgctgattctgccaagccc---gttcccttggctgtggtttcgctggatagtagacagggacagtgggaatctcgttaatccattcatgcgcgtcactaattagatgacgaggcatttggctaccttaagagagtcat---agttactcccgccgtttacccgcgcttggttgaatttcttcactttgacattcagagcactgggcagaaatcacattgcgtgagcatccgcagggaccatcgcaatgctttgttttaattaaacagtcggattccccttgtccgtaccagttctgagttgactgttcgacgcccggggaaggccccgcgaggagccgttcccagtccgtcccccggccggcacgcgacgacccg----------------ctctcgccgcgggtgcagctcgagcagtccaccgacagccgacgggttcaggactgggacccccgtgcccagtcctcagagccaatccttttcccgaagttacggatccattttgccgacttcccttgcctacattgttccatcgaccagaggctgttcaccttggagacctgatgcggttatgagtacgaccgggcgtgaaaggcactcggtcctccggattttcaagggccgccgggggcgcaccggacaccacgcgacgtgcggtgctcttccaaccgctggaccctacctccggctgagccgtttccagggtgggcaggtt----gttaaacagaaaagataactcttcccgaggcccccg---ccgacgtctccggactccctaacgttgccgtcagccgccacgtcccggttcaggaattttaacccgattccctttcgaagttcgcgctgaatgcgctctctgtcgggcttcccccgactcttaggatcgactaacccatgtgcaagtgccgttcacatggaacctttcccctcttcggccttcaaagttctcatttgaatatttgctactaccaccaagat----ccgcac------caacggccgctccgcccaggctcacgcctaaggttttgcagcgaccgctgcgccctcctactcatcgaggcctggcacttgccccgacggccaggtataggtcgcgcgcttaagcgccatccattttcggggctagttgattcggcaggtgagttgttacacactccttagcggatttcgacttccatgaccaccgtcctgctgtcttaatcgaccaacaccctttgtgggttctaggttagcgcgcagttgggcaccgtaacctggcttccggttcatcccgcatcgccagttctgcttaccaaaaatggccc-------------------acttggagctctcgattccgtggcgcggctcaacggagcagccgcgccgtcctacctatttaaagtttgagaataggtcg---------------agggcgttgcgcccccgatgcctctaatc----attggctttacccgatagaactcgcacacgggctccagctatcctgagggaaacttcggagggaaccagctactagacggttcgattagtctttcgcccctatacccaagtcagacgaacgatttgcacgtcagtatcgctgcgggcctccaccagagtttcctctggcttcgccccgctcaggcatagttcaccatctttcgggtcccgacaggcatgctcacactcgaacccttctcagaagatcaaggtcggtcggcggtgcaacccactaggggatcccgccaatcagcttccttgcgccttacgggtttactcgcccgttgactcgcacacatgtcagactccttggtccgtgtttcaagac--------------------gggccgaatggagagcccactggccggt---gccgggagcgcgcagatgccgaagcacgccaaaggcgcacgctgccagccacgatcgaggcaaaggcgtctc------cacaggtttaacgacttcctgggctttggcctccgccccaatccgcaccggtccacgtcccgagtcgattggcggaccggggtt--acccgttccacatccgaccggggcgcatc------gccggcccccattcgcttccctcccgacaatttcaagc---------------actctttgactctcttttcaaagtccttttcatctttccctcgcggtacttgtttgctatcgg-----tctctcgccaatatttagccttggacagaatttacc--------gcccgattggggctgcattcccaaacaacccgactcgtcgacagcgcctcgtggtgcgacagggtccga------gcacgacggggctctcaccctctctggcgcccccttccaggggacttgggcccggtccgtcgctgaggacgcttctccagactacaattcgaacaatgagattgcccgattttcaagctgggctattcccggttcgctcgccgttactaggggaat--ccttgtaagtttcttttcctccgcttattgatatgct-taaactcagcgggtaatcccgcctgacctggggtcgcagttgaggtaccaagttccatggcacttaagggtcaatgagcccaccgacgacggag--tagcatgcacaacgtgtcgcgacagtttggcaaccaccacttgttgtgat---gtccgtcatca----gggaccttatttttaggccaaccgagcacaaatgtgaacggggggccaatatccgcccacgcactta--acccgcccagtgaggcacggggtgagtgagcgac-gcaatgcgtgacgcccaggcagacgtgccttcaacctgatggcttcaggcgcaacttgcgttcaaagactcgatggttcacgggattctgcaattcacaccaagtatcgcatttcgctacgttcttcatcgatgcaagagccgagat-----atccgttgccgagagtcatttagttata---caaaagatgtgcaagcca-----acgccacccgtagacgggcagggccatgcatgcacaaactc-attccattatccttggcgcgatttgcgccggggttcgttgttcgacaagcagacgaacacatcgctcgaaagctccatgcacgtctg-------ctcgcaagggaaagca---aaaggagaggcactgggccaaaccgatgcattccccattctctatgaacaagttcacgagttttctagatgt---caggttttgacaatgatccttccgcaggttcacctacggaaaccttgttacgacttctccttcctctaaatgataaggttcagtggacttctcgcgacgtcgccggcagcgaaccgcccacgtcgccgcgatccgaacacttcaccggaccattcaatcggtaggagcgacgggcggtgtgtacaaagggcagggacgtagtcaacgtgagctgatgactcacgcttactaggaattcctcgttgaagaccaacaattgcaatgatctatccccatcacgatgaaatttcaaagattacccgggcctttcggccaaggctataaactcgttgaatacatcagtgtagcgcgcgtgcggcccagaacatctaagggcatcacagacctgttattgcctcaaacttccgtggcctgaaaggccatagtccctctaagaagctagctgtcgagggtcacctccacatagctagttagcaggctgaggtctcgttcgttaacggaattaaccagacaaatcgctccaccaact------------------------aagaacggccatgcaccaccacccatagaatcaagaaagagctctcagtctgtcaatccttactatgtctggacctggtaagtttccccgtgttgagtcaaattaagccgcaggctccactcctggtggtgcccttccgtcaattcctttaagtttcagccttgcgacc--------atactccccccggaacccaaaaactttgatttctcataaggtgccagcggagtcctaaaagtaacatccgctgatccctggtcggcatcgtttatggttgagactaggacggtatctgatcgtcttcgagcccccaactttcgttcttgattaatgaaaacatccttggcaaatgctttcgcagttgttcgtctttcataaatccaagaatttcacctctgactatgaaatacgaatgcccccgactgtccctgttaatcattactccgatcccgaaggccaacagaataggatcgaaatcctatggtgttatcccatgctaatgtatccagagcgtaggcttgctttgagcactctaatttcttcaaagtaacagcgccggaggcacgacccgaccgatt-----------------------------------------------------------------------------------------------------------------------------------------aaggccagg------------------------------------------------------------------------------------------------------------------------------------------------------------------------------------------------------------------------------------------------------------------------------------------------------------------------------------------------------------------------------------------------------------------------------------------------------------------------------------------------------------------------------------------------------------------------------------------------------------------------------------------------------------------------------------------------------------------------------------------------------------------------------------------------------------------------------------------------------------------------------------------agcgcatcgccggcagaa------------------------------------------------------------------------------------------------------------------------------------------------------------------------------------gggacgagtcgac--------------------------------------------------------------------------------------------------------------------------------------------------------------------------------------------------------------------------------------------------------------------------------------------aggtgcacaccgaaaggcggacc---------------------------------------------------------------------------------------------------------------------------------------------------------------------------------------------------------------------------------------------------------------------------gatcgacccaaccc------------------------------------------------------------------------------------------------------------------------------------------------------------------------------------------------------------------------------------------------aaaatccaactacgagctt----------------tttaac-----------------------------------------------------------------------------------------------------------------------------------------------------------tgcaacaactt-------------------------------------------------------------------------------------------------------------------------------------------------------------------------aaatatacg---------------------------------------------------------------------------------------------------------------------------------------------------ctattggagctggaattaccgcggctgctggcaccagacttgccctccaatggatcctcgttaagggatttagattgtactc---attccaattaccagactcaatgagcccggtattgttatttattgtcactacctccccgtgtcaggattgggtaatttgc-gcgcctgctgccttccttggatgtggtagccgtttctcaggctccctctccggaatcgaaccctaattctccgtcacccgtcaccaccatagtaggccactatcctaccatcgaaagttgatagggcagaaatttgaatgatgcgtcgccggcacgaaggccgtgcgatccgtcgagttatcatgaatcatcagagcaacggg----caaagcccgcgttgaccttttatctaataaa---tgcgtcccttccagaagttggggtttgt---tgcacgtattagctctagaattactacggtta-tccgagtagaa--gataccatcaaacaaactataactgatttaatgagccattcgcagtttcacagtctgaa---ttagttcatacttacacatgcatggcttaatctttgagacaagcatatgactactggcaggatcaaccaggtagcattccttctgcgacaccggcacgacccaagccccccattgaataatcaaagaaggcaagga-----taggcacagtggtcat-ccgcaacaagcgacgaacgcttttttgggtaaataacgatcgcaagacgtatacccgcataagtttcagcatccacgattacaagtcacagctaatggacatgggggccgca------caatcaaagtgcaatctgcatgaaacactagcatgacttcgaggctcacctccaccaaaagtggtgcaaggcg-agaataggtact---tttcggagaatagttcc-----------accgcattgggtatgaggcacagaaacccaag-------atattgcaacgggagaa------------------------------------cttcctcttcccgtacatactattgaag-----------agatatgtccgatatggacttcactgcacggagcagagaaatttccaatcccgacaaaatcaacta---------------------------------------------ccacccatacgccattacgtacactttgcaccaactc-ctccaacc------------------------------------aattgcacctcgagggacaaac-tgcccaacaagaagcaaag-gccaacaagagcaaggcaagc-----------accgtttagcatgaa-cacataagcaaaaccgaa----------------------------------------------------gtttggggcaatgagcttgcctctcggcaaggaggcatcccccgaaggagaagccaatgcgtcttcgaggagtatttcgatagggacagcggcgtgtccaagagtgatacacatccaa-gtcatgcactactaaagccgtcaaagagctagagct--accacaagcccgtggcatcactttccaacgccatttcaattggcgaggtgataccaccggcaagat-------agaggcaacccaagcactcctcgaacttgttcttgcattccttcgaaagagcatctccattggccacatgctcacctctcggcaaggaggcatcccccgaaggagaagccaatgcgtcttcgaggagtatttcgatagggacagcggcgtgtccaagggtgatacacatcca-----agtcatgcactactaaagccgtcaaagagctagagctaccacaagcccgtggcatcactttccaacgccatttcaattggcgaggtgata-ccaccggcaagatagaggcaacccaagcactcctcgaact------------------------------------------------------------------------------------------------------------------------------------------------------------------------------------------------------------------------------------------------------------------------------------------------------------------------------------------------------------------------------------------------------------------------------------------------------------------------------------------------------------------------------------------------------------------------------------------------------------------------------------------------------------------------------------------------------------------------------------------------------------------------------------------------------------------------------------------------------------------------------------------------------------------------------------------------------------------------------------------------------------------------------------------------------------------------------------------------------------------------------------------------------------------------------------------------------------------------------------------------------------------------------------------------------------------------------------------------------------------------------------------------------------------------------------------------------------------------------------------------------------------------------------------------------------------------------------------------------------------------------------------------------------------------------------------------------------------------------------------------------------------------------------------------------------------------------------------------------------------------------------------------------------------------------------------------------------------------------------------------------------------------------------------------------------------------------------------------------------------------------------------------------------------------------------------------------------------------------------------------------------------------------------------------------------------------------------------------------------------------------------------------------------------------------------------------------------------------------------------------------------------------------------------------------------------------------------------------------------------------------------------------------------------------------------------------------------------------------------------------------------------------------------------------------------------------------------------------------------------------------------------------------------------------------------------------------------------------------------------------------------------------------------------------------------------------------------------------------------------------------------------------------------------------------------------------------------------------------------------------------------------------------------------------------------------------------------------------------------------------------------------------------------------------------------------------------------------------------------------------------------------------------------------------------------------------------------------------------------------------------------------------------------------------------------------------------------------------------------------------------------------------------------------------------------------------------------------------------------------------------------------------------------------------------------------------------------------------------------------------------------------------------------------------------------------------------------------------------------------------------------------------------------------------------------------------------------------------
