# Supplementary material for: Targeted NGS for species level phylogenomics: “made to measure” or “one size fits all”?
Source: PeerJ. 2017 Jul 25;5:e3569. doi: 10.7717/peerj.3569 (PMC5530999; doi:10.7717/peerj.3569)
Supplement: Data S2 — Sequences alignments (fasta format). [file peerj-05-3569-s002.gz › Final_Aln/SC/9237_AllSamples.aln]

>MiraAssembly68_c206
--------------------------------------------------------------------------------------------------------------------------------------------------------------------------------------------------------------------------------------------------------------------------------------------------------------------------------------------------------------------------------------------------------------------------------------------------------------------ctgttattgccggtcgaaaatcaaaatcggagacttttgctggtgcttctaagacctacacgatcgaggctatgatgggtgataggaaggctcttcaggcggggaccagccacaaccttggacagaatttttctcgtgcttttggaacgcaggtaggtggaaaatttgttttagttatctgcccacattttcacatgtcaccgatgcacagt-------------------tctgtgcctgtaacaataggagtcttaagtgtatgcca-----atgctatatggcaatgtacctacacataggcttaaacgacacc-atcttttgtgaattcttcggttatggggaggggagaaagaatgccgtttaaatgttcccatttcatgttatggt---------------gagaatagtggagtcatctgggcacaaataacattaatgg-taaggtgcttgggaggaaattca----aatcgcacatcattcag--------gctcaatgtacaagtacagagcatggagcctgagaaagttttgtaattcttttgtctacttttctgcacttccttttacaactaacctgat-gggagccttaaagccatcttccactctcctctatawattcccttgtatttttttggataaataaccaaacagtgtgcaagtcatgtgttatttcctcaacgtttgagc---aattgccggttgaatccttatcatccttatgttgaagcacttctctgtaccagcttcacattgatttttcttttcgctgacttaa----gtgatttttcaaatttcattaatgtcccagttcactgatgaaaatggacaaaggcaacatgtatggcagacatcatgggctgtcagtacccgttttgttggtggtattatcatgactcatggagatgatgctggtttaatgcttcctccaaagattgccccaatacaggtatttgg------atttctgttattgggtacttacaatctg-ttttatacttttagctgatcaacgtcrtatgctaatatcaaatcaaggctgtgctaagatttgctgttgtaatgttact-------------------------------------------------------------------------------------------------------------------------------------------------------------------------------------------------------------
>MiraAssembly68_c393_merged_MiraAssembly68_rep_c2752
----------------------------------------------------agtggattcatagttaccgtgaccttcctcttatggtcaatcaggtaaagtgttttactccacctttttctgtttcttgtccaggcttatcaattcttgatacttgattagtattcacaaaaaatctttctcagtgggcaaatgtcacaagatgggagatgcgcaccaaaccctttgtgagaactcttgaatttctttggcaggagggccacactgcccatgccactccagaagaggcagagaaggaggttggcatcttatttgcctgtattat-ttattttaggttttggtacaacaattctattattgttttcgtttaacagattgatgctgctg-actgcaggcattacagatgattgatgtctatacaaaatttgcttatgaggaaactgcaatacctgttattgccggtcgaaaatcaaaatcggagacttttgctggtgcttctaagacctacacgatcgaggctatgatgggtgataggaaggctcttcaggcggggaccagccacaaccttggacagaatttttctcgtgcttttggaacgcaggtaggtggaaaatttgttttagttatctgcccacattttcacatgtcaccgatgcacagt-------------------tctgtgcctgtaacaataggagtcttaagtgtatgcca-----atgctatatggyaatgtacctacacataggcttaaacgacacc-atcttttgtgaattcttcggttatg--------------------------------------------------------------------------------------------------------------------------------------------------------------------------------------------------------------------------------------------------------------------------------------------------------------------------------------------------------------------------------------------------------------------------------------------------------------------------------------------------------------------------------------------------------------------------------------------------------------------------------------------------------------------------------------------------------------------------------------------------------------------------------------------------------------------------------------------------------------------------------------------------------------------------------------------------------------------------------
>MiraAssembly68_c645
-----------------------------------------------------------------------------------------------------------------------------------------------------------------------------------------------------------------------------------------------------------------------------------------------------------------------------------------------------------------------------------------------------------------------------------------------------------------------------------------------------------------------------------------------------------------------------------------------------------------------------------------------------------------------------------------------------------------------------------------------------------------------------------------------------------------------------------------------------------------------------------------------------------------------------------------------------------------------------------------------------------------------------------------------------------------------------------------------------------------------------------tttttttggataaataaccaaacagtgtgcaagtcatgtgttatttcctcaacgtttgagc---aattgccggttgaatccttatcatccttatgttgaagcacttctctgtaccagcttcacattgatttttcttttcgctgacttaaa---gtgatttttcaaatttcattaatgtcccagttcactgatgaaaatggacaaaggcaacatgtatggcagacatcatgggctgtcagtacccgttttgttggtggtattatcatgactcatggagatgatgctggtttaatgcttcctccaaagattgccccaatacaggtatttgg------atttctgttattggctacttaaaatctg-ttttatacttttagctgatcaacgtcgtatgctaatatcaaatcaaggctgtgctaagatttgctgttgtaatgttactgtcattcaatgctttcacattcactttctgcagaaactttaatgttgatttttacctagtccagctgcacagtgccccaggttgaatggaaacatttcacgcatatagagtagtagcacatgatt--------------------------------------------ggttttgggtgtaaagttgactgcatg---------
>MiraAssembly69_c29RC
ttctggcaggttcgaccaaccagtgaaaccattgttaatcacatgtttactcagtggattcatagttaccgtgaccttcctctgatggtcaaccaggttagtattctgctccttcccttccttgcttctcgttcaggcttattaattattgacacaaaacctgtgttcatgtataatctttctcagtgggctaatgtcacaagatgggagatgcgaaccaaacccttcattagaactcttgaatttctttggcaggagggccacactgcccatgccactccagaagaggcagagatggaggttggcatcttayttccccctattgtacagttwagatttttgatggaaccattttwgtctagatttygtttaacacattgatgctgctgaactgcaggcattacagatgattgatgtctatacaaaatttgcttatgaagaaactgcaatacctgttattgcaggtcgaaaatcgaaatcggagacttttgctggtgcttctaagacctacacaattgaggcgatgatgggtgataagaaggctcttcaggcggggaccagccacaaccttggacagaatttttcttgtgcttttggaacgcaggtaggtggcaaatttgttttagttatctgcccacaaatcc-catgtcacctatgcatggt-------------------tccgtgcctttgatgataggattattaaatgtacgctg-----atgctatgtggtattgtacctacacataggcttaaacaacacc-tttttttgtgaattatttggttgtgtgt---------------------------------------------------tttgccagtagagactagtggagtcacctgtgcacaaataatatgaatggttaaggtgcttgggattgaactcaagagaattgcacattattcag--------gctcagtgtagaag-------------gcccgagtaactcatgttcttc-tttgtctacttttcc-catttgctctcatgactaatctgatggggagccttaaaaccatcttccactc-------tgggttcccttgt-atcttgtggataattaaccgaatgctgtgcaagttacttcttattttgtccatgtttgagc---aataccctgttgtatccttatcat-------------------------ccagctttccattgattttccttgtcactggcttaaatttgtggattttgaaactttattcatgtcccagttcactgatgaaaatggacaaaggcaacatgtatggcagacatcatgggctatcagtacccgttttgttggtggtattatcatgactcatggcgatgatggtggtttaatgcttcctccaaatattgctccaatacaggtatttgacgtgtcttattgcctatygtgtacttactctctg-ttttagaattttagctgatcggcgtcatatgctagtatgcaatcaaagctttgygaagatttctta-tgcaatgttactgtcattgaatgctttcacttccactttccgcataaacttcattgttgatttttacctagtccatttgcacgctgcgtctgggtgactcaaatcattccatgcatatggagtagtagctcattatttccatccc------------------------------------------------------------------------
>MiraAssembly69_c636
---------------------------------------------------------------------------------------------------------------------------------------------------------------------------------------------------------------------------------------------------------------------------------------------------------------------------------------------------------------------------------------------------------------------------------------aaaatttgcttatgaagaaactgcaatacctgttattgcaggtcgaaaatcgaaatcggagacttttgctggtgcttctaagacctacacaattgaggcgatgatgggtgataagaaggctcttcaggcggggaccagccacaaccttggacagaatttttcttgtgcttttggaacgcaggtaggtggcaaatttgttttagttatctgcccacaaatcc-catgtcacctatgcatggt-------------------tccgtgcctttgatgataggattattaaatgtacgctg-----atgctatgtggtattgtacctacacataggcttaaacaacaccttttttttgtgaattatttggttatgggaggggagtaatgatgttgtttaaaatgtttccatttcaattt--tgtgtgtgtttgccagtagagactagtggagtcacctgtgcacaaataatatgaatggttaaggagcttgggattgaactcaagagaattgcacattattcaggctcagccgctcagtgtagaag-------------gcccgagtaactcatgttcttc-tttgtctacttttcc-catttgctctcatgactaatctgatggggagccttaaaaccatcttccactc-------tgggttccctttt-atcttgtggataattaactgaatgctgtgcaagttacttcttattttgtccatgtttgagc---aacaccctgttgtatccttatcat-------------------------ccagctttccattgattttccttgtcactggcttaaatttgtggattttgaaactttattcatgtcccagttcactgatgaaaatggacaaaggcaacatgtatggcagacatcatgggctatcagt------------------------------------------------------------------------------------------------------------------------------------------------------------------------------------------------------------------------------------------------------------------------------------------------------------------------------------------------------------------------------------------------------------------------
>MiraAssembly71_c917RC_merged_MiraAssembly71_c842_merged_MiraAssembly71_c478RC
------------------------------------------------------------------------------------------------------------------------------------------------------------------------------------------------------------------------------------------------------------------------------------------------------------------------------------------------------------------------------------------------------------------acagatgattgatgtctatacaaaatttgcttatgaagaaactgcaatacctgttattgcaggtcgaaaatcgaaatcggagacttttgctggtgcttctaagacctacacaattgaggcgatgatgggtgataagaaggctcttcaggcggggaccagccacaaccttggacagaatttttctcgtgctttcggaacgcaggtaggtggcaaatttgttttagttatctgcccacaaatcc-catgtcacctatgcatggt-------------------tccgtgcctttgatgataggattattaaatgtacgctg-----atgctatgtggtattgtacctacacataggcttaaacaacacc-tttttttgtgaattatttggttatgggtggggagtaatgatgttgtttaaaatgtttccatttcaattt--tgtgtgtgtttgccagtagagactagtggagtcacctatgcacaaataatatgaatggttaaggtgcttgggattgaactcaagagaattgcacattattcag--------gctcagtgtagaag-------------gcccgagtaactcatgttcttc-tnnnnnnnnnnnnnn-natttgctctcatgactaatctgatggggagccttaaaaccatcttccactc-------tgggttcccttgt-atattgtggataattagccgaatgctgtgcaagttacttcttattttgtccatgtttgagc---aataccctgttgtatccttatcat-------------------------ccagctttccattgattttccttgtcactggcttaaatttgtggattttgaaactttattcatgtcccagttcactgatgaaaatggacaaaggcaacatgtatggcagacatcatgggctatcagtacccgttttgttggtggtattatcatgactcatggcgatgatggtggtttaatgcttcctccaaatattgctccaatacaggtatttgacgtgtcttattgcctattgtgtacttactctctg-ttttagaattttagctgatcggcgtcatatgctagtatgcaatcaaagctttgcgaagatttctta-tgcaatgttactgtcattgaatgctttcacttccac-------------------------------------------------------------------------------------------------------------------------------------------------------------------------------------
>MiraAssembly71_c917RC_merged_MiraAssembly71_rep_c4097RC_merged_MiraAssembly71_c444
--------------------------------------------------------gattcatagttaccgtgaccttcctctgatggtcaaccaggttagtattctgctccttcccttccttgcttctcgttcaggcttattaattattgacacaaaacctgtgttcatgtataatctttctcagtgggctaatgtcacaagatgggagatgcgaaccaaacccttcattagaactcttgaatttctttggcaggagggccacactgcccatgccactccagaagaggcagagatggaggttggcatcttatttccccctattgtacagtttagatttttgatggaaccattttagtctagatttcgtttaacacattgatgctgctgaactgcaggcattacagatgattgatgtctatacaaaatttgcttatgaagaaactgcaatacctgttattgcaggtcgaaaatcgaaatcggagacttttgctggtgcttctaagacctacacaattgaggcgatgatgggtgataagaaggctcttcaggcggggaccagccacaaccttggacagaatttttcttgtgcttttggaacgcaggtcggtggcaaatttgttttagttatctgcccacaaatcc-caagtcacctatgcatggt-------------------tccgtgcctttgatgataggattattaaatgtacgctg-----atgctatgtggtattgtacctacacataggcttaaacaacacc-tttttttgtgaattatttggttgtg----------------------------------------------------tgtttgccagtagagactagtggagtcacctgtgcacaaataatatgaatggttaaggtgcttgggattgaactcaagagaattgcacattattcag--------gctcagtgtagaag-------------gcccgagtaactcatgttcttc-tttgtctacttttcc-catttgctctcatgactaatctgatggggagccttaaaaccatcttccactc-------tgggttcccttgt-atattgtggataattagccgaatgctgtgcaagttacttcttattttgtccatgtttgagc---aataccctgttgtatccttatcat-------------------------ctagctttccattgattttccttgtcactggcttaaatttgtggattttgaaactttattcatgtcccagttcactgatgaaaatggacaaaggcaacatgtatggcagacatcatgggctatcagtacccgttttgttggtggtattatcatgactcatggcgatgatggtggtttaatgcttcctccaaatattgctccaatacaggtatttgacgtgtcttattgcctattgtgtacttactctctg-ttttagaattttagctgatcggcgtcatatgctagtatgcaatcaaagctttgcgaagatttctta-tgcaatgttactgtcattgaatgctttcacttccacttwccgcataaacttcattgttgatttttacctagtccatttgcacgctgcgtctgggtgattcaaatcattccatgcatacggagtagtagctcattatttccatccccgctatccattgaacccgccctgaataatcctcctgggatagaagtgtaaaagctatgatctagtagagggt
>MiraAssembly72_c249RC
-----------------------------------------------------------------------------------------------------------------------------------------------------------------------------------------------------------------------------------------------------------------------------------------------------------------------------------------------------------------------------------------------------------------------------------------------------------------------------------------------------------------------------------------------------------------------------------------------------------------------------------------------------------------------------------------------------------------------------------------------------------------------------------------------------------------------------------------------------------------------------------------------------------------------------------------------------------------------------------------------------------------------------------------------------------------------------------------------------------------------ggttcccttgt-atcttgtggataattaaccgaatgctgtgcaagttacttcttattttgtccatgtttgagc---aataccctgttgtatccttatcat-------------------------ccagctgtccattgattttccttgtcactggcttaaatttgtggattttgaaactttattcatgtcccagttcactgatgaaaatggacaaaggcaacatgtatggcagacatcatgggctatcagtacccgttttgttggtggtattatcatgactcatggcgatgatggtggtttaatgcttcctccaaatattgctccaatacaggtatttgacgtgccttattgcctattgtgtacttactctctg-atttagaattttagctgatcggcgtcatatgctagtatgcaatcaaagctttgcgaagatttctta-tgcaatgttactgtcattgaatg--------------------------------------------------------------------------------------------------------------------------------------------------------------------------------------------------
>MiraAssembly72_c450
------------------------------------------------------------------------------------------------------------------------------------------------------------------------------------------------------------------------------------------------------------------------------------------------------------------------------------------------------------------------------------------------------------------------------------------------------------------------------------------------------------------------------------------------------------------------------------------------------------------------------------------------------------------------------------------------------------------------------------------------------------------------------------------------------------------------------------------------------------------------------------------------------------------------------------------------------------------------------------------------------------------------------------------------------------------------------------------------------------------------------------------ggataattaaccgagtgctgtgcaagttacttcttattttgtccatgtttgagc---aataccctgttgtatccttatcat-------------------------ccagctttccattgattttctttgtcactggcttaaatttgtggattttgaaactttattcatgtcccagttcactgatgaaaatggacaaaggcaacatgtatggcagacatcatgggctatcagtacccgttttgttggtggtattatcatgactcatggcgatgatggtggtttaatgcttcctccaaatattgctccaatacaggtatttgacgtgtcttattgcctattgtgtacttactctctg-ttttagaattttagctgatcggcgtcatatgctagtatgcaatcaaagctttgcgaagatttctta-tgcaatgttactgtcattgaatgctttcacttccactttccgcataaatttcattgttgattt----------------------------------------------------------------------------------------------------------------------------------------------------------
>MiraAssembly72_c546
------------------------------------------------------------------------------------------------------------------------------------------------------------------------------------------------------------------------------------------------------------------------------------------------------------gttggcatcttatttccccctattgtacagtttagatttttgatggaaccattttagtctagatttcgtttaacacattgatgctgctgaactgcaggcattacagatgattgatgtctatacaaaatttgcttatgaagaaactgcaatacctgttattgcaggtcgaaaatcgaaatcggagacttttgctggtgcttctaagacctacacaattgaggcgatgatgggtgataagaaggctcttcaggcggggaccagccacaaccttggacagaatttttcttgtgcttttggaacgcaggtaggtggcaaatttgttttagttatctgcccacaaatcc-catgtcacctatgcatggt-------------------tccgtgcctttgatgataggattattaaatgtacgctg-----atgctatgtgrtattgtacctacacataggcttaaacaacacc-tttttttgtgaattatttggttgtg----------------------------------------------------tgttt-----------------------------------------------------------------------------------------------------------------------------------------------------------------------------------------------------------------------------------------------------------------------------------------------------------------------------------------------------------------------------------------------------------------------------------------------------------------------------------------------------------------------------------------------------------------------------------------------------------------------------------------------------------------------------------------------------------------------------------------------------------------------------------------------------------------------------------------------------------------------------------------------------------------------
>MiraAssembly73_c379RC
-----------------------------------------------------------------------------------------------------------------------------------------------------------------------------------------------------------------------------------------------------------------------------------------------------------------catcttatttccccctattgtacagtttagatttttgatggaaccattttagtctagatttcgtttaacacattgatgctgctgaactgcaggcattacagatgattgatgtctatacaaaatttgcttatgaagaaactgcaatacctgttattgcaggtcgaaagtcgaaatcggagacttttgctggtgcttctaagacctacacaattgaggcgatgatgggtgataagaaggctcttcaggcggggaccagccacaaccttggacagaatttttcttgtgcttttggaacgcaggtaggtggcaaatatgttttagttatctgcccacaaatcc-catgtcacctatgcatggt-------------------tccgtgcctttgatgataggattattaaatgtacgctg-----atgctatgtggtattgtacctacacataggcttcaacaacacc-tttttttgtgaattatttggttgtg----------------------------------------------------tgtttgccagtagagactagtgga---------------------------gttaaggtgcttgggattgaactcaagagaattgcacattattcag--------gctcagtgtagaag-------------gcccgagtaactcatgttcttc-tttgtctacttttcc-catttgctctcatgactaatctgatggggagccttaaaaccatcttccactc-------tgggttccc--------------------------------------------------ttgtccatgtttgagc---aataccctgttgtatccttatcat-------------------------ccagctttccattgattttccttgtcactggcttaaatttgtggattttgaaactttattcatgtcccagttcactgatgaaaatggacaaaggcaacatgtatggcagacatcatgggctatcagtacccgttttgttggtggtattatcatgactcatggcgatgatggtggtttaatgcttcctccaaatattgctccaatacaggtatttgacgtgtcttattgcctat--tgtacttactctctg-ttttagaattttagctgatcggcgtcatatgctagtatgcaatcaaagctttgcgaagatttctta-tgcaatgttactgtcatt-------------------------------------------------------------------------------------------------------------------------------------------------------------------------------------------------------
>MiraAssembly73_c537RC
--------------------------------------------------------------------------------------------------------------------------------------------------------------------------------------------------------------------------------------------------------------------------------------------------------------------------------------------------------------------------------------------------------------------------------------------------------------------------------------------------------------------------------------------------------------------------------------------------------------------------------------------------------------------------------------------------------------------------------------------------------------------------------------------------------------------------------------------------------------------------------------------------------------------------------------------------------------------------------------------------------------------------------------------------------------------------------gatggggagccttaaaaccatcttccactc-------tgggttcccttgt-atcttgtggataattaaccgaatgctgtgcaagttacttcttattttgtccatgtttgagc---aataccctgttgtatccttatcat-------------------------ccagctttccattgattttccttgtcactggcttaaatttgtggattttgaaactttattcatgtcccagttcactgatgaaaatggacaaaggcaacatgtgtggcagacatcatgggctatcagtacccgttttgttggtggtattatcatgactcatggcgatgatggtggtttaatgcttcctccaaatattgctccaatacaggtatttgacgtgtcctattgcctattgtgtacttactctccg-ttttagaattttagctgatcggcgtcatatgctagtatgcaatcaaagctttgcgaagatttctta-tgcaatgtta---------------------------------------------------------------------------------------------------------------------------------------------------------------------------------------------------------------
>MiraAssembly73_c776RC
---------------------------------------------------------------------------------------------------------------------------------------------------------------------------------------------------------------------------------------------------------------------------------------------------------------------------------------cagtatagatttttgatggaaccattttagtctagctttcgtttaacacattgatgctgctgaactgcaggcattacagatgattgatgtctatacaaaatttgcttatgaagaaactgcaatacctgttattgcaggtcgaaaatcgaaatcggagacttttgctggtgcttctaagacctacacaattgaggcgatgatgggtgataagaaggctcttcaggcggggaccagccacaaccttggacagaatttttcttgtgcttttggaacgcaggtaggtggcaaatttgttttagttatctgcccacaaatcc-catgtcacctatgcatggttccgtgcctttgatgataatccgtgcctttgatgataggattattaaacgtacgctg-----atgctatgtggtattgtacctacacataggcttcaacaacacc-tttttttgtgaattatttggttgtg----------------------------------------------------tgtttgccagtagagactagtggagtcac-----------------------------------------------------------------------------------------------------------------------------------------------------------------------------------------------------------------------------------------------------------------------------------------------------------------------------------------------------------------------------------------------------------------------------------------------------------------------------------------------------------------------------------------------------------------------------------------------------------------------------------------------------------------------------------------------------------------------------------------------------------------------------------------------------------------------------------------------------------------------------------------------
>MiraAssembly74_c182
--------------------------------------------------------------------------------------------------------------------------------------------------------------------------------------------------------------ggagatgcgaaccaaaccctttattagaactcttgaatttctttggcaggagggccacactgcccatgccactccagaagaggcagagatggaggttcgcatcttatttccccctattgtacagtttagatttttgatggaaccattttagtctagatttcgtttaacacattgatgctgctgaactgcaggcattacagatgattgatgtctatacaaaatttgcttatgaagaaactgcaatacctgttattgcaggtcgaaaatcgaaatcggagactttcgctggtgcttctaagacctacacaattgaggcgatgatgggtgataagaaggctcttcaggcggggaccagccacaaccttggacagaatttttctcgtgcttttggaacgcaggtaggtggcaaatttgttttagttatctgcccacaaatcc-catgtcacctatgcatggt-------------------tccgtgcctttgatgataggattattaaatgtacgctg-----atgctatgtggtattgtacctacacataggcttaaacaacacc-tttttttgtgaattatttggttatgggaggggagtaatgatgt---ttaaaatgtttccatttcgattt--tgcgtgtgtttgccagtagagactagtggagtcacctgtgcacaaataatatgaatggttaaggtgcttgggattgaactcaagagaattgc--------------------------------------------------------------------------------------------------------------------------------------------------------------------------------------------------------------------------------------------------------------------------------------------------------------------------------------------------------------------------------------------------------------------------------------------------------------------------------------------------------------------------------------------------------------------------------------------------------------------------------------------------------------------------------------------------------------------------------------------------------------------------------------------------------------------------------------
>MiraAssembly74_c225
--------------------------------------------------------------------------------------------------------------------------------------------------------------------------------------------------------------------------------------------------------------------------------------------------------------------cttatttccccgtattgtacagtttagatttttgatggaaccattttagtctagatttcgtttaacacattgatgctgctgaactgcaggcattacagatgattgatgtctatacaaaatttgcttatgaagaaactgcaatacctgttattgcaggtcgaaaatcgaaatcggagacttttgctggtgcttctaagacctacacaattgaggcgatgatgggtgataagaaggctcttcaggcggggaccagccacaaccttggacagaatttttctcgtgcttttggaacgctggtaggtggcaaatttgttttagttatctgcccacaaatcc-catgtcacctatgcatggt-------------------tccgtgcctttgatgataggattattaaatgtacgctg-----atgctatgtggtattgtacctacacataggcttaaacaacacc-tttttttg-------------------------------------------------------------------------------------------------------------------------------------------------------------------------------------------------------------------------------------------------------------------------------------------------------------------------------------------------------------------------------------------------------------------------------------------------------------------------------------------------------------------------------------------------------------------------------------------------------------------------------------------------------------------------------------------------------------------------------------------------------------------------------------------------------------------------------------------------------------------------------------------------------------------------------------------------------------------------------------------------
>MiraAssembly74_c386RC
----------------------------------------------------------------------------------------------------------------------------------------------------------------------------------------------------------------------------------------------------------------------------------------------------------------------------------------------------------------------------------------------------------------------------------------------------------------------------------------------------------------------------------------------------------------------------------------------------------------------------------------------------------------------------------------------------------------gcctttgatgataggattattaaatgtacgctg-----atgctatgtggtattgtacctacacataggcttaaacaacacc-tttttttgtgaattatttggttatgggaggggagtaatga---tgtttaaaatgtttccatttcgattt--tgcgtgtgtttgccagtagagactagtggagtcacctgtgcacaaataatatgaatggttaaggtgcttgggattgaactcaagagaattgcacattattcag--------gctcagtgtagaag-------------gcccgagtaactcatgttcttc-tttgtctacttttcc-catttgctctcatgactaatctgatggggagccttaaaaccatcttcctctc-------tgggttcccttgt-atcttgtggataattaaccgaatgctgtgcaagttacttcttattttgtccatgtttgagc---aataccctgttgtatccttatcat-------------------------ccagctttccattaattttccttgtcactggcttaaatttgtggattttgaaactttattcatgtcccagttcactgatgaaaatggacaaaggcaacatgtatggcagacatcatgggctatcagtacccgttttgttggtggtattatcatgactcatggcgatgatggtggtttaatgcttcctccaaatattgctccaatacaggtatttgacgtgtcttattgcctattgtgtacttactctctg-ttttagaattttagctgatcggcgtcatatgctagtatgcaatcaaagctttgcgaagatttctta-tgcaatrttactgtcattgaatgctttcacttccactttccgcataaacttcattgttgatttttacctagtccatttgcacgctgcgt--------------------------------------------------------------------------------------------------------------------------------
>MiraAssembly74_c387RC
--------------------------------------------------------------------------------------------------------------------------------------------------------------------------------------------------------------------------------------------------------------------------------------------------------------------------------------------------------------------------------------------------------------------------------------------------------------------------------------------------------------------------------------------------------------------------------------------------------------------------------------------------------------------------------------------------------------------------------------------------------------------------------------------------------------------------------------------------------------------------------------------------------------------------------------------------------------------------------------------------------------------------------------------------------------------------------------------------------------------------------------------------------------------------------------------gagc---aataccctgttgtatccttatcat-------------------------ccagctttccattaattttccttgtcactggcttaaatttgtggattttgaaactttattcatgtcccagttcactgatgaaaatggacaaaggcaacatgtatggcagacatcatgggctatcagtacccgttttgttggtggtattatcatgactcatggcgatgatggtggtttaatgcttcctccaaatattgctccaatacaggtatttgacgtgtcttattgcctattgtgtacttactctctg-ttttagaattttagctgatcggcgtcatatgctagtatgcaatcaaagctttgcgaagatttaaat-cttcgcaaagctttgattgcatactag----------------------------------------------------------------------------------------------------------------------------------------------------------------------------------------------
>MiraAssembly75_c249RC
-----------------------------------------------------------------------------------------------------------------------------------------------------------------------------------------------------------------------------------------------------------------------------------------------------------------------------------------gtttagatttttgatggaaccattttagtctagatttcgtttaacacattgatgctgctgaactgcaggcattacagatgattgatgtctatacaaaatttgcttacgaagaaactgcaatacctgttattgcaggtcgaaaatcgaaatcggagacttttgctggtgcttctaagacctacacaattgaggcgatgatgggtgataagaaggctcttcaggcggggaccagccacaaccttggacagaatttttcttgtgcttttggaacgcaggtaggtggcaaatttgttttagttatctgcccccaaatcc-catgtcacctatgcatggt-------------------tccgtgccttcgatgataggattattaaatgtacgctg-----atgctatgtggtattgtacctacacataggcttaaacaacacc-tttttttgtgaattatttggttgtg----------------------------------------------------tgtttgccagtagagactagtggagtcacctgtgcacaaataatatgaatg-----ggctcttgggattgaactcaagagaattgcacattattcaggctcagccgatcagtgtagaag-------------gcccgagtaactcatgttcttc-tttgtctacttttcc-catttgctctcatgactaatctgat------------------------------------------------------------------------------------------------------------------------------------------------------------------------------------------------------------------------------------------------------------------------------------------------------------------------------------------------------------------------------------------------------------------------------------------------------------------------------------------------------------------------------------------------------------------------------------------------------------------------------------------------------------------------------------------------------------------------
>MiraAssembly75_c359
------------------------------------------------------------------------------------------------------------------------------------------------------------------------------------------------------------------------------------------------------------------------------------------------------------------------------------------------------------------------------------------------------------------------------------tacaaaatttgcttacgaagaaactgcaatacctgttattgcaggtcgaaaatcgaaatcggagacttttgctggtgcttctaagacctacacaattgaggcgatgatgggtgataagaaggctcttcaggcggggaccagccacaaccttggacagaatttttcttgtgcttttggaacgcaggtaggtggcaaatttgttttagttatctgcccacaaatcc-catgtcacctatgcatggt-------------------tccgtgcctttgatgataggattattaaatgtacgctg-----atgctatgtggtattgtacctacacataggcttaaacaacaccttttttttgtgaattatttggttatgggaggggagtaatgatgttgtttaaaatgtttccatttcaattt--tgtgtgtgtttgccagtagagactagtggagtcacctgtgcacaaataatatgaatg-------------------------------------------------------------------------------------------------------------------------------------------------------------------------------------------------------------------------------------------------------------------------------------------------------------------------------------------------------------------------------------------------------------------------------------------------------------------------------------------------------------------------------------------------------------------------------------------------------------------------------------------------------------------------------------------------------------------------------------------------------------------------------------------------------------------------------------------------------------------------
>MiraAssembly75_c510RC
-------------------------------------------------------------------------------------------------------------------------------------------------------------------------------------------------------------------------------------------------------------------------------------------------------------------------------------------------------------------------------------------------------------------------------------------------------------------------------------------------------------------------------------------------------------------------------------------------------------------------------------------------------------------------------------------------------------------------------------------------------------------------------------------------------------------------------------------------------------------------------------------------------------------------------------------cttgggattgaactcaagagaattgcacattattcaggctcagccgctcagtgtagaag-------------gcccgagtaactcatgttcttc-tttgtctacttttcc-catttgctctcatgactaatctgatggggagccttaaaaccatcttccactc-------tgggttccc-tgt-atcttgtggataattgaccgaatgctgtgcaagttacttcttattttgtccatgtttgagc---aataccctgttgtatccttatcat-------------------------ccagctttccattaattttccttgtcactggcttaaatttgtggattttgaaactttattcatgtcccagttcactgatgaaaatggacaaaggcaacatgtatggcagacatcatgggctatcagtacccgttttgttggtggtattatcatgactcatggcgatgatggtggtttaatgcttcctccaaatattgctccaatacaggtatttgacgtstcttattgcctattgtgtacttactctctg-ttttagaattttagctgatcggcgtcatatgctagtatgcaatcaaagctttgcgaagatttctta-tgcaatgttactgtcattgaatgctttcacttccactttccgcataaacttcat-------------------------------------------------------------------------------------------------------------------------------------------------------------------
>MiraAssembly77_c1215RC
------------------------------------------------------------------------------------------------------------------------------------------------------------------------------------------------------------------------------------------------------------------------------------------------------------------------------------------------------------------------------------acacattgatgctgctgaactgcaggcattacagatgattgatgtctatacaaaatttgcttatgaagaaactgcaatacctgttattgcaggtcgaaaatcgaaatcggagacttttgctggtgcttctaagacctacacgattgaggcgatgatgggtgataagaaggctcttcaggcggggaccagccacaaccttggacagaatttttcttgtgcttttggaacgcaggtaggtggcaaatttgttttagttatctgcccacaaatcc-catgtcacctatgcatggt-------------------tccgtgcctttgatgataggattattaaatgtactctg-----atgctatgtggtattgtacctacacataggcttaaacaacacc-tttttttgtgaattatttggttatgggaggggaataatgatgttgtttaaaatgtttccatttcaat--------------------------------------------------------------------------------------------------------------------------------------------------------------------------------------------------------------------------------------------------------------------------------------------------------------------------------------------------------------------------------------------------------------------------------------------------------------------------------------------------------------------------------------------------------------------------------------------------------------------------------------------------------------------------------------------------------------------------------------------------------------------------------------------------------------------------------------------------------------------------------------------------------------------------------------
>MiraAssembly77_c279
-------------------------------------------------------------------------------------------------------------------------------------------------------------------------------------------------------------------------------------------------------------------------------------------------------------------------------------------------------------------------------gtttaacacattgatgctgctgaactgcaggcattacagatgattgatgtctatacaaaatttgcttatgaagaaactgcaatacctgttattgcaggtcgaaaatcgaaatcggagacttttgctggtgcttctaagacctacacaattgaggcgatgatgggtgataagaaggctcttcaggcggggaccagccacaaccttggacagaatttttcttgtgcttttggaacgcaggtaggtggcaaatttgttttagttatctgcccacaaatcc-catgtcacctatgcatggt-------------------tccgtgcctttgatgataggattattaaatgtacgctg-----atgctatgtggtattgtacctacacataggcttaaacaacacc-tttttttgtgaattatttggttatgggaggggaataatgatgttgtttaaaatgtttccatttcaat--------------------------------------------------------------------------------------------------------------------------------------------------------------------------------------------------------------------------------------------------------------------------------------------------------------------------------------------------------------------------------------------------------------------------------------------------------------------------------------------------------------------------------------------------------------------------------------------------------------------------------------------------------------------------------------------------------------------------------------------------------------------------------------------------------------------------------------------------------------------------------------------------------------------------------------
>MiraAssembly77_c403RC
-----------------------------------------------------------------------------------------------------------------------------------------------------------------------------------------------------------------------------------------------------------------------------------------------------------------------------------------------------------------------------------------------------------------------------------------------------------------------------------------------------------------------------------------------------------------------------------------------------------------------------------------------------------------------------------------------------------------------------------------------------------------------------------------------------------------------------------------------------------------------------------------------------------------------------------------------------------------------------------------------------------------------------------------------------------------------------------------------------------------------agttcccttgt-atcttgtggataattaaccgaatgctgtgcaagttacttcttattttgtccatgtttgagc---cataccctgttgtatccttatcat-------------------------ccagctttccattgattttccttgtcactggcttaaatttgtggattttgaaactttattcatgtcccagttcactgatgaaaatggacaaaggcaacatgtatggcagacatcatgggctatcagtacccgttttgttggtggtattatcatgactcatggcgatgatggtggtttaatgcttcctccaaatattgctccaatacaggtatttgacgtgtcttattgcctattgtgtacttactctctgcttttagaattttagctgatcggcgtcatatgctagtatgcaatcaaagctttgcgaagatttctta-tgcaatgtta---------------------------------------------------------------------------------------------------------------------------------------------------------------------------------------------------------------
>MiraAssembly77_c650RC
------------------------------------------------------------------------------------------------------------------------------------------------------------------------------------------------------------------------------------------------------------------------------------------------------------------------------------------------------------------------------------------------------------------------------------------------------------------------------------------------------------------------------------------------------------------------------------------------------------------------------------------------------------------------------------------------------------------------------------------------------------------------------------------------------------------------------------------------------------------------------------------------------------------------------------------------------------------------------------------------------------------------------------------------------------------------------------------------------------------------gttcccttgt-atcttgtggataattaaccgaatgctgtgcaagttacttctcattttgtccatgtttgagc---aataccctgttgtatccttatcat-------------------------ccagctttccattgattttccttgtcactggcttaaatttgtggattttgaaactttattcatgtcccagttcactgatgaaaatggacaaaggcaacatgtatggcagacatcatgggctatcagtacccgttttgttggtggtattatcatgactcatggcgatgatggtggtttaatgcttcctccaaatattgctccaatacaggtatttgacgtgtcttattgcctattgtgtacttactctctg-ttttagaattttagctgatcggc---------------------------------------------------------------------------------------------------------------------------------------------------------------------------------------------------------------------------------------------------------------------
>MiraAssembly78_c40RC
--------------------------------------------gtttactcagtggattcatagttaccgtgaccttcctctgatggtcaaccaggttagtattctgctccttcccttccttgcttctcgttcaggcttattaattattgacacaaaacctgtgttcatgtataatctttctcagtgggctaatgtcacaagatgggagatgcgaaccaaaccctttattagaactcttgaatttctttggcaggagggccacactgcccatgccactccagaagaggcagagatggaggttggcatcttatttccccctattgtacagtttagatttttgatggaaccattttagtctagatttcgtttaacacattgatgctgctgaactgcaggcattacagatgattgatgtctatacaaaatttgcttatgaagaaactgcaatacctgttattgcaggtcgaaaatcgaaatcggagacttttgctggtgcttctaagacctacacaattgaggcgatgatgggtgataagaaggctcttcaggcggggaccagccacaaccttggacagaatttttcttgtgcttttggaacgcaggtaggtggcaaatttgttttagttatctgcccacaaatcc-catgtcacctatgcatggt-------------------tccgtgcctttgatgataggattattaaatgtatgctg-----atgctatgtggtattgtacctacacatagtcttaaacaacacc-tttttttgtgaattatttggttatgggaggggagtaatgatgttttttgaaatgtttccatttcaattt--tgtgtgtgtttgccagtagagactagtggagtcacctgtgcacaaataatatgaatggttaaggtgcttgggattgaactcaagagaattgcacattattccg--------gctcagtgtagaag-------------gcccgagtaactcatgttcttc-tttgtctacttttcc-catttgctctcatgactaatctgatggggagccttaaaaccatcttccactc-------tgggttcccttgt-atcttgtggataattaaccgaatgctgtgcaagttacttcttattttgtccatgtttgagc---aataccctgttgtatccttatcat-------------------------ccagctttccattgattttccttgtcactggcttaaatttgtggattttgaaactttattcatgtcccagttcactgatgaaaatggacaaaggcaacacgtatggcagacatcatgggctatcagtacccgttttgttggtggtattatcatgactcatggcgatgatggtggtttaatgcttcctccaaatattgctccaatacaggtatttgacatgtcttattgcctattgtgtacttactctctg-ttttagaattttatctgatcsgcgtcatatgctagtatgcaatcaaagctttgcgaagatttctta-tgcaatgttactgtcattgaatgctttcacttccactttccgcataaacttcattgttgatttttacctagtccatttgcacgctgcgtctgggtgactcaaatcattccatgcatatggagtagtagctcattatttccatccccgctatccattgaacccgccctgaataatcctcctgggatagaagtgtaaaagc------------------
>MiraAssembly78_rep_c2745RC
-----------------------------------------------------------------------------------------------------------------------------------------------------------------------------------------------------------------------------------------------------------------------------------------------------------------------------------------------------------------------tagatttcgtttaacacattgatgctgctgaactgcaggcattacagatgattgatgtctatacaaaatttgcttatgaagaaactgcaatacctgttattgcaggtcgaaaatcgaaatcggagacttttgctggtgcttctaagacctacacaattgaggcgatgatgggtgataagaaggctcttcaggcggggaccagccacaaccttggacagaatttttcttgtgcttttggaacgcaggtaggtggcaaatttgttttagttatctgcccacaaatcc-catgtcacctatgcatggt-------------------tccgtgcctttgatgataggattattaaatgtatgctg-----atgctatgtggtattgtacctacacatagtcttaaacaacacc-tttttttgtgaattatttggttatgggaggggagtaatgatgttttttgaaatgtttccatttcaattt--tgtgtgtgtttgccagtagagactagtggagtcacctgtgcacaaataatat------------------------------------------------------------------------------------------------------------------------------------------------------------------------------------------------------------------------------------------------------------------------------------------------------------------------------------------------------------------------------------------------------------------------------------------------------------------------------------------------------------------------------------------------------------------------------------------------------------------------------------------------------------------------------------------------------------------------------------------------------------------------------------------------------------------------------------------------------------------------------
>MiraAssembly80_c110
----------------------------------------------------------------------------------------------------------------------------------------------------------------------------------------------------------------------------------------------------------------------------------------------------------------------tacttccccctattgtacagtttagatttttgatggaaccagtttagtcgagattttgtttaacacattgatgctgctgaactgcaggcattacagatgattgatgtctatacaaaatttgcttatgaagaaactgcaatacctgttattgcaggtcgaaaatcgaaatcggagacttttgctggtgcttctaagacctacacaattgaggcgatgatgggtgataagaaggctcttcaggcggggaccagccacaaccttggacagaatttttcttgtgcttttggaacgcaggtaggtggcaaatttgttttagttatctgcccacaaatcc-catgtcacctatgcatggt-------------------tccgtgcctttgatgataggattattaaatgtacgctg-----atgctatgtggtattgtacctacacataggcttaaacaacacc-tttttttgtgaattatttggttgtgggwkggsagtaat-------------------------------------------------------------------------------------------------------------------------------------------------------------------------------------------------------------------------------------------------------------------------------------------------------------------------------------------------------------------------------------------------------------------------------------------------------------------------------------------------------------------------------------------------------------------------------------------------------------------------------------------------------------------------------------------------------------------------------------------------------------------------------------------------------------------------------------------------------------------------------------------------------------------------------------------------------------------
>MiraAssembly80_c1216RC
-----------------------------------------------------------------------------------------------------------------------------------------------------------------------------------------------------------------------------------------------------------------------------------------------------------------------------------------------------------------------------------------------------------------------------------------------------------------------------------------------------------------------------------------------------------------------------------------------agaatttttcttgtgcttttggaacgcaggtaggtggcaaatttgttttagttatctgcccacaaatcc-catgtcacctatgcatggt-------------------tccgtgcctttgatgataggattattaaatgtacgctg-----atgctatgtggtattgtacctacacataggcttaaacaacacc-tttttttgtgaattatttggttgtg----------------------------------------------------ggwkggccagtagagactagtggagtc-------------------------------------------------------------------------------------------------------------------------------------------------------------------------------------------------------------------------------------------------------------------------------------------------------------------------------------------------------------------------------------------------------------------------------------------------------------------------------------------------------------------------------------------------------------------------------------------------------------------------------------------------------------------------------------------------------------------------------------------------------------------------------------------------------------------------------------------------------------------------------------------------
>MiraAssembly80_c316
-------------------------------------------------------------------------------------------------------------------------------------------------------------------------------------------------------------------------------------------------------------------------------------------------------------------------------------------------------------------------------------------------------------------------------------------------------------------------------------------------------------------------------------------------------------------------------------------------------------------------------------------------------------------------------------------------------------------------------------------------------------------------------------------------------------------------------------------------------------------------------------------------------------------------------------------------------------------------------------------------------------------------------------------------------------------------------------------------------------------------------------------gataattaaccgaatgctgtgcaagttacttcttattttgtccatgtttgagc---cataccctgttgtatccttatcat-------------------------ccagctttccattgattttccttgtcactggcttaaatttgtggattttgaaactttattcatgtcccagttcactgatgaaaatggacaaaggcaacatgtatggcagacatcatgggctatcagtacccgttttgttggtggtattatcatgactcatggcgatgatggtggtttaatgcttcctccaaatattgctccaatacaggt-tttgacgtgtcttattgcctattgtgtacttactctctg-ttttagaattttagctgatcggcgtcatatgctagtatgcaatcaaagctttgcgaag----------------------------------------------------------------------------------------------------------------------------------------------------------------------------------------------------------------------------------
>MiraAssembly80_c561RC
------------------------------------------------------------------------------------------------------------------------------------------------------------------------------------------------------------------------------------------------------------------------------------------------------------------------------------------------------------------------------------------------------------------------------------------------------------------------------------------------------------------------------------------------------------------------------------------------------------------------------------------------------------------------------------------------------------------------------------------------------------------------------------------------------------------------------------------------------------------------------------------------------------------------------------------------------------------------------------------------------------------------------------------------------------------------------------------------accatcttccactc-------tgggttcccttgt-atcttgtggataattaaccgaatgctgtgcaagtta------------tccatgtttgagc---aataccctgttgtatccttatcat-------------------------ccagctttccattgattttccttgtcactggcttaaatttgtggattttggaactttattcatgtcccagttcactgatgaaaatggacaaaggcaacatgtatggcagacatcatgggctatcagtacccgttttgttggtggtattatcatgactcatggcgatgatggtggtttaatgcttcctccaaacattgctccaatacaggtatttgacgtgtcttattgcatattgtgtacttactctctg-ttttagaattttagctgatcggcgtcatatgctagtatgc----------------------------------------------------------------------------------------------------------------------------------------------------------------------------------------------------------------------------------------------------
>MiraAssembly81_c143
------------------------------------------------------------------------------------------------------------------------------------------------------------------------------------------------------------------------------------attagaactcttgaatttctttggcaggagggccacactgcccatgccactccagaagaggcagagatggaggttcgcatcttatttccccctattgtacagtttagatttttgatggaaccattttagtctagatttygtttaacacattgatgctgctgaactgcaggcattacagatgattgatgtctatacaaaatttgcttatgaagaaactgcaatacctgttattgcaggtcgaaaatcgaaatcggagacttttgctggtgcttctaagacctacacaattgaggcgatgatgggtgataagaaggctcttcaggcggggaccagccacaaccttggacagaatttttcttgtgcttttggaacgcaggtaggtggcaaatttgttttagttatctgcccacaaatcc-catgtcacctatgcatggt-------------------tccgtgcctttgatgataggattattaaatgtacgctg-----atgctatgtggtattgtacctacacataggcttaaacaacaccttttttttgtgaattatttggttatgggaggggagtaatgatgttgtttaaaatgtttccatttcaattt--tgtgtgtgtttgccagtagagactagtggagtcacctgtgcacaaataatatgaatggttaaggtgcttgggattgaactcaagagaattgcacattattcaggctcagccgctcagtgtagaag-------------gcccgagtaactcatgttcttc-tttgtctactttt-c-catttgctctcatgactaatctgatggggagccttaaaaccatcttccactc-------tgggttcccttgt-atcttgtggataattaacygaatgctgtgcaagttacttcttattttgtccatgtttgagm---aayaccctgttgtatccttatcat-------------------------ccagctttccattgattttccttgtcactggcttaaatttgtggattttgaaactttattcatgtcccagttcactgatgaaaatggacaaaggcaacatgtatggcagacatcatgggctatcagtacccgttttgttggtggtattatcatgactcatggcgatgatggtggtttaatgcttcctccaaatattgctccaatacaggtatttgacgtgtcttattgcctattgtgtacttactctctg-ttttagaattttagctgatcggcgtcatatgctagtatgcaatcaaagctttgcgaagatttctta-tgcaatgttactgtcattgaatgctttyacttccactttccgcataaacttcattgttgatttttagctagtccat---------------------------------------------------------------------------------------------------------------------------------------------
>MiraAssembly81_c626
----------------------------------------------------------------------------------------------------------------------------------------------------------------------------------------------------------------------------------------------------------------------------------------------------------------------------------------------------------------------------------------------------------------------------------------------------gaagaaactgcaatacctgttattgcaggtcgaaaatcgaaatcggagacttttgctggtgcttctaagacctacacaattgaggcgatgatgggtgataagaaggctcttcaggcggggaccagccacaaccttggacagaatttttctcgtgcttttggaacgcaggtaggtggcaaatttgttttagttatctgcccacaaatcc-catgtcacctatgcatggt-------------------tccgtgcctttgatgataggattattaaatgtacgccg-----atgctatgtggtattgtacctacacataggcttaaacaacaccttttttttgtgaattatttggttatgggaggggagt----------------------------------------------------------------------------------------------------------------------------------------------------------------------------------------------------------------------------------------------------------------------------------------------------------------------------------------------------------------------------------------------------------------------------------------------------------------------------------------------------------------------------------------------------------------------------------------------------------------------------------------------------------------------------------------------------------------------------------------------------------------------------------------------------------------------------------------------------------------------------------------------------------------------------------------------------------------------
>MiraAssembly82_c309
------------------------------------------------------------------------------------------------------------------------------------------------------------------------------------------------------------------------------------------------------------------------------------------------------------------------------------------------------------------------------------------------------------------------------------------------------------------------------------------------------------------------------------------------------------------------------------------------------------------------------------------------agttatctgcccacaaatcc-catgtcacctat-xatggt-------------------tccgtgcctttgatgataggattattaaatgtacgctg-----atgctatgtggtattgtacctacacataggcttaaacaacacc-tttttttgtgaattatttggttatgggaggggagtaatgatgttgattaaaatgtttccatttcaattttgtgtgtgtgtttgccagtagagactagtggagtcacctgtgcacaaataatatgaatggttaaggtgcttgggattgaactcaagagaattgcacattattcag--------gctcagtgtagtag-------------gcccgagtaactcatgtt-ttc-tttgtctacttttcc-catttgctctcatgactaatctgatggggagccttaaaaccatcttccactc-------tgggttcccttgt-atcttgtggataattaaccgaatgctgtgcaagttactttttattttgtccatgtttgagcaataataccctgttgtatccttatcat-------------------------ccagctttccattgatgttccttgtcactggcttaaatttgtggattttgaaactttattcatgtcctagttcactgatgaaaatggacaaaggcaacatgtatggcagacatcatgggctatcagtacccgttttgttggtggtattatcatgactcatggcgatgatggtggtttaatgcttcctccaaatattgctccaatacaggtatttgacgtgtcttattgcctattgtgtacttaccctttg-ttttagaattttagctgatcggcgtcatatgctagtatgcaatcaaagctttgtgaagatttctta-tgcaatgttactgtcattgaatgctttcacttccactttccgcataaacttcattgttgatttttacctagtccatttgcacgctgcgtctgggtgattca--------------------------------------------------------------------------------------------------------------------
>MiraAssembly82_rep_c144
-------------------------------------------------------------atagttaccgtgaccttcctctgatggtcaaccaggttagtattctgctccttcccttccttgcttctcgttcaggcttattaattattgacacaaaacctgtgttcatgtataatctttctcagtgggctaatgtcacaagatgggagatgcgaaccaaaccctttattagaactcttgaatttctttggcaggagggccacactgcccatgccactccagaagaggcagagatggaggttggcatcttatttccccctattgtacagtttagatttttgatggaaccattttagtctagatttcgtttaacacattgatgctgctgaactgcaggcattacagatgattgatgtctatacaaaatttgcttatgaagaaactgcaatacctgttattgcaggtcgaaaatcgaaatcggagacttttgctggtgcttctaagacctacacaattgaggcgatgatgggtgataagaaggctcttcaggcggggaccagccacaaccttggacagaatttttcttgtgcttttggaacgcaggtaggtggcaaatttgttttagttatctgcccacaaatcc-catgtcacctatgc-tggt-------------------tccgtgcctttgatgataggattattaaatgtacgctg-----atgctatgtggtattgtacctacacataggcttaaacaacacc-tttttttgtgaattatttggttatgggaggggagtaatgatgttgattaaaatgtttccatttcaattttgtgtgtgtgtttgccagtagagactagtgga---------gcacaaataatatgaatggttaaggtgcttgggattgaactcaagagaattgcacattattcag--------gctcagtgtagtag-------------gcccgagtaactcatgttcttc-tttgtctacttttcc-catttgctctcatgactaatctgatggggagccttaaaaccatcttccactc-------tggattcccttgt-atcttgtggataattaacggaatgctgtgcaagttacttcttattttgtccatgtttgagcaataataccctgttgtatccttatcat-------------------------ccagctttccattgattttccttgtcactggcttaaatttgtggattttgaaactttattcatgtcctagttcactgatgaaaatggacaaaggcaacatgtatggcagacatcatgggctatcagtacccgttttgttggtggtattatcatgactcatggcgatgatggtggtttaatgcttcctccaaatattgctccaatacaggtatttgacgtgtcttattgcctattgtgtacttaccctytg-ttttagaattttagctgatcggcgtcatatgctagtatgcaatcaaagctttgygaagatttctta-tgcwatgttactgtcattgaatgctttcacttccactttccgyataaacttcattgttgatttttacctagtccatttgcacgctgcgtctgggtgaytcaaatcgttccatgcatatggagtagtagctcattatttccatccccgctatccattgaacccgccctgaataatcctcct-------------------------------------
>MiraAssembly83_c452
----------------------------------------------------------------------------------------------------------------------------------------------------------------------------------------------------------------------------------------------------------------------------------------------------------------------------------------------------------------------------------------------------------------------------------------------------------------------gttattgcaggtcgaaaatcgaaatcggagacttttgctggtgcttctaagacctacacaattgaggcgatgatgggtgataagaaggctcttcaggcggggaccagccacaaccttggacagaatttttcttgtgcttttggaacgcaggtaggtggcaaatatgttttagttatctgcccacaaatcc-catgtcacctatgcatggt-------------------tccgtgcctttgatgataggattattaaatgtacgctg-----atgctatgtggtattgtacctacacataggcttaaacaacacc-tttttttgtgaattatttggttgtgtg----------------------------------------------------tttgccagtagagactagtgga---------------------------gttaaggtgcttgggattgaactcaagagaattgcacattattcag--------gctcagtgtagaag-------------gcccgagtaactcatgttcttc-tttgtctacttttcc-catttgctctcatgactaatctgatggggagccttaaaaccatcttccactc-------tgggttcccttgt-atcttgtggataattaaccgaatgctgtgcaagttacttcttattttgtccatgtttgagc---aataccctgttgtatccttatcat-------------------------ccagctttccattgattttccttgtcactggcttaaatttgtggattttgaaactttattcatgtcccagttcactgatgaaaatggacaaaggcaacatgtatggcagacatcatgggctatcagtacccgttttgttggtggtattatcatgactcatggcgatgatggtggtttaatgcttcctccaaatattgctccaatacaggtatttgacgtgtcttattgcctattgtgtacttactctctg-ttttagaattttagctgatcggcgtcatatgctagtatgcaatcaaagctttgcgaagatttctta-tgcaatgttactgtcattgaatgctttcacttccactttccgcataaacttcattgttgatttttacctagtccatt--------------------------------------------------------------------------------------------------------------------------------------------
>MiraAssembly83_c945_merged_MiraAssembly83_c1108RC_merged_MiraAssembly83_c161
----------------------------------------------------------------------------------------------------------------------------------------------------------------------tcatgtataatctttctcagtgggctaatgtcacaagatgggagatgcgaaccaaacccttcattagaactcttgaatttctttggcaggagggccacactgcccatgccactccagaagaggcagagatggaggttggcatcttatttccccctattgtacwgtttagatttttgatggaaccattttagtctagatttcgtttaacacattgatgctgctgaactgcaggcattacagatgattgatgtctatacaaaatttgcttatgaagaaactgcaatacctgttattgcaggtcgaaaatcgaaatcggagacttttgctggtgcttctaagacctacacaattgaggcgatgatgggtgataagaaggctcttcaggcggggaccagccacaaccttggacagaatttttcttgtgcttttggaacgcaggtaggtggcaaatttgttttagttatctgcccacaaatcc-catgtcacctatgcatggt-------------------tccgtgcctttgatgataggattattaaatgtacgctgatgctatgctatgtggtattgtacctacacataggcttaaacaacacc-tttttttgtgaattatttggttgtg----------------------------------------------------tgtttgccagtagagactagtggagtcacctgtgcacaaataatatgaatggttaaggtgcttgggattgaactcaagagaattgcacattattcag--------gctcagtgtagaag-------------gcccgagtaactcatgttcttc-tttgtctacttttcc-catttgctctcatgactaatctgatggggagccttaaaaccatcttccactc-------tgggttcccttgt-atcttgtggataattaaccgaatgctgtgcaagttacttcttattttgtccatgtttgagc---aataccctgttgtatccttatcat-------------------------ccagctttccattgattttccttgtcactagcttaaatttgtggattttgaaactttattcatgtcccagttcactgatgaaaatggacaaaggcaacatgtatggcagacatcatgggctatcagtacccgttttgttggtggtattatcatgactcatggcgatgatggtggtttaat-------------------------------------------------------------------------------------------------------------------------------------------------------------------------------------------------------------------------------------------------------------------------------------------------------------------------------------------------------------------
