# Supplementary material for: Targeted NGS for species level phylogenomics: “made to measure” or “one size fits all”?
Source: PeerJ. 2017 Jul 25;5:e3569. doi: 10.7717/peerj.3569 (PMC5530999; doi:10.7717/peerj.3569)
Supplement: Data S2 — Sequences alignments (fasta format). [file peerj-05-3569-s002.gz › Final_Aln/SC/22519_AllSamples.aln]

>Consensus22519_Sample78
--------------------------------------------------------------------------------------------------------------------------------------ggcacttttcagaaaactattttgaaaagaaaaaaatagcgaaaatgttttacgtatttttaaatggttattgcaaaaaggaatatctttttggtgtttactttagaaatgggggtttcgtcaagatttccaggata-ccaatttagttttcaaatcmattgwcgagacawgttttctggaagatgttgtagagaatctttctctgaaccaacagttaaatccccaatgctgtttcaaatttgcagaatcaattgtttagagccttgtctaacggaagttctctctctctttctctagcatggacctgcttttatattcccattgaaccagcaacaggca------gcggcggcggctgcttctattcgacctggatctgttaagcttcctgcttcttcaggaaatgtagctgcctgccctgcatctacttctgcttctgtgagtggatcaacgacagctcccccggctgccactgcagtaaccttcaattacccgaatatgcccacaaatgatacccagttcttagccatattacagaacaatccatacccttttccaattccatctgtcggagcaccacccacatatcgaggaacccaagcccaagcaatgcctttcttcaacggttctttctattcttctcagatgatgcacccagctcagctt---cagcag------cagcaa---cagcagcagkccactcagcaacaaaatacctccagcggttcatcttcatcacagaagcatttgcataatcagcagcagcagca------gcagcagagaccacaaggcagtagcgggaacaacctgcataactttcctgctccgaagaagacgaatcaacacatgccaaatgctgaggktggtggtgaagatagtccttctactgccgatagtagagcttctcgtgcttcaaaaggtgtctatggtcag-aacatcgctgcaatgtcaatgccaattcactcccagaattttgctatgatgaaccctgctcctcctctctcagttttaggtggtgccgccagtggtggtggaaatcaaggtgaaaagaaacaacagcaccaacaatcttcgtat---------------------------------------------------------------------------------------------------aggttcttaggcctaccagactctacgaggcatggcattccgatgatggtagctactgctggcacccaagccggacaccagaagaagaatttctgtgtctccgaggaagctaaacctgcttccaccattggtgattcctcttctaatctcgatggagagaaaaagaactcaatggtgaarccgtcatcaactgttgggcatgaatccattgttttctc---aatagatgcacctga------agcctctgcttctctgcgggccgtgcgtacctcatctacaccaaatccaatggctaatgcgaatggttctcccaactctccccacccagctcaactgcagtttcagcagcatcaacatcaacagcagttgatgcatcagctccataggcagcaacagcagcagcagca------------------ggcagcagccgcaaggagtaagactccatccacgagtaatgttagtgtttacagtgatcatttggcgtcatcaggcaaatatgacgccaaatttccaaa---tgggatctctaattt----------------
>MiraAssembly68_c2253RC
--------------------------------------------------------------------------------------------------------------------------------------------------------------------------------------------------------------------------------------------------------------------------------------------------------------------------------------------------------------------------------------------------------------------------------------------------------------------------------------------------------------------------------------------------------------------------------------------------------------------------------------------------------------------------------------------------------------------------------------------------------------------------------------------------------------------------------------------------------------------------------------------------------------------------------------------------------------------------------------------------------------------------------------------------------------------------------------------------------------------------------------------------------------------------------------------------------------------------------------------------------------------------------------------------------------------------------gtggcgttgacatgtcatcggtggcgcaaaatcatgcaatgctccagagcctaccagactctacgaggcatagcattcagatgatggc------------cgcccaagccgcacaccagaagaagaatttccgtgtctctgaggaagctaaaactgcctctgccatcggcgattcctctactaacccggatgaagagaaaaagaactcaacggtgaagccgccatcaactgttgggcagcaatccattgttttctcaagaacagatgtaccagactccatattttttttttttatgattgggagacgtacgtgatctacaccaaatgcaatggccactgygaatgctcctcccaactctccgctgcaagctcagctgcagtttcagcagca------tcaac-----------------------------------------------------------------------------------------------------------------------------------------------------------------------------------------------------
>MiraAssembly68_c959RC_merged_MiraAssembly68_rep_c2713
----------------------------------------------------------------------------------------------------------------------------------------------------------------------------------------------------------------------------------------------------------------------------------------------------------------------------------------------------------cacttaaatccccaatgctgtttttaatttgctgaatcaattgtttagagccttgtctaacttag--tttttatgtctctccctagcatggacctgctttcatattcccgttgaaccagcaacaggcagaagcggccgccgcggctgcttctattcgaccaggatctgttaagcctcctacgtcttcaggaaatgtagccgcctccaccgcatctacttctgcttccgtgagtggatcaacaacagcacccccagctgccacwgcagtaactttcagttaccccaatatgccggcaagtgaaacccagttcttagccatattacagaacaacccatacccttttccaattccatctgtcggagcaccacccacatatcgaggamcccaagctcaagcaatgcctttcttcaacggttctttctattcttctcagatgatgcacccagctcagctc---cagcagcagcagcagcaacamcagcagckstccactcagcaacagaatacctccmgcggwtcttcttcatcacagaagcatttgcatagt---cagcagcagcagcagccgcagcagagaccacaaggcagtagcgggaacaacctccataactttcctgctccgaagmagacgaatcaacacatgccaaatgctgaggtgggtggtgaagatagtccttcgactgctgatagtagagtttctcgcgcttcaaag---gtctacagtcag-aatttcgctgcaatgtcaatgccaattcacgcccagaattttgctttgatgagccctg---ctcctctctcagttttaggtggtgctgctagtggtggtggaaatcaaggtgaaaagaaacaacaacaacaacaacaacagggtttgaaggctggagttgaatctataacccctcagacttttgccatgtcatttgggtcaatgagtggcgttgacatgtcatcggtggcgcaaaatcatgcaatgctccagagcctaccagactctacgaggcatagcattcagatgatggc------------cgcccaagccgcacaccagaagaagaatttccgtgtctctgaggaagctaaaactgcctctgccatcggcgattcctctactaacccggatgaagagaaaaagaactcaacggtgaagccgccatcaactgttgggcagcaatccattgttttctcaagaacagatgtaccagactccatatcctctgcttctctgcgggccacacgtacctcatctacaccaaatgcaatggccactgygaatgctcctcccaactctccgctgcaagctcagctgcagtttcagcagca------tcaacagcaggtgatgcatcagctccagaagcaacaccaacagcagcagcagcagcagctggtggctgctgcagcagctgtaaggaataagactccgtccacgagtaatggtagtgtttacagtgatcatttggcgtcatcg------------gccaaatttccgaatggtgggatctctaatttccagcaaaatcttgtg
>MiraAssembly68_rep_c2890_merged_MiraAssembly68_rep_c3339_merged_MiraAssembly68_rep_c3339_merged_MiraAssembly68_c2386
-----------------------------------------------------------------------------------------------------------------------------------------------------accgtcc-------------------------ttgtgaaaattctaaactaagtttcaaaag----------------------------------------ctatcaagctataaggcatt-catat----tttttaaattccaaacgaagagcaaaatgttga-----attcttttcgtatttttaaatggccaacacttaaatccccaatgctgtttttaatttgctgaatcaattgtttagagccttgtctaacttag--tttttatgtctctccctagcatggacctgctttcatattcccgttgaaccagcaacaggcagaagcggccgccgcggctgcttctattcgaccaggatctgttaagcctcctacgtcttcaggaaatgtagccgcctccaccgcatctacttctgcttccgtgagtggatcaacaacggcacccccagctgccactgcagtaactttcagttaccccaatatgccggcaagtgaaacccagttcttagccatattacagaacaacccatacccttttccaattccatctgtcggagcaccacccacatatcgaggaacccaagctcaagcwatgcctttcttcaacggttctttctattcttctcagatgatgcacccagctcagctccagcagcagcagcagcaacaa---cagcagctgtccactcagcaacagaatacctccagcggttcttcttcatcacagaagcatttgcatagt------cagcagcagcagccgcagcagagaccacaaggcagtagcgggaacaacctccataactttcctgctccgaagaagacgaatcaacacatgccaaatgctgaggtgggtggtgaagatagtccttcgactgctgatagtagagtttctcgcgcttcaaag---gtctacagtcag-aatttcgctgcaatgtcaatgccaattcacgctcagaattttgctttgatgagccctg---ctcctctctcagttttaggtggtgctgctagtggtggtggaaatcaaggtgaaaagaaacaacaacaacaacaac---agggtttgaaggctggagttgaatctataacccctcagacttttgccatgtcatttgggtcaatgagtggcgttgacatgtcatcggtggcgcaaaatcatgcaatgctccagagcctaccagactctacgaggcatagcattcagatgatggc------------cgcccaagcagcacaccagaagaagaatttccgtgtctctgaggaagctaaaactgcctctgccatcggcgattcctctactaacccggatgaagagaaaaagaactcaacggtgaagccgccatcaactgttgggcagcaatccattgttttctcaagaacagatgtaccagactccatatcctctgcttctct----------------------------------------------------------------------------------------------------------------------------------------------------------------------------------------------------------------------------------------------------------------------------------------------------------------
>MiraAssembly68_rep_c2997RC_merged_MiraAssembly68_c2386
-----------------------------------------------------------------------------------------------------------------------------------------------------accgtcc-------------------------ttgtgaaaattctaaactaagtttcaaaag----------------------------------------ctatcaagctataaggcatt-catat----tttttaaattccaaacgaagagcaaaatgttga-----attcttttcgtatttttaaatggccaacacttaaatccccaatgctgtttttaatttgctgaatcaattgtttagagccttgtctaacttag--tttttatgtctctccctagcatggacctgctttcatattcccgttgaaccagcaacaggcagaagcggccgccgcggctgcttctattcgaccaggatctgttaagcctcctacgtcttcaggaaatgtagccgcctccaccgcatctacttctgcttccgtgagtggatcaacaacggcacccccagctgccactgcagtaactttcagttaccccaatatgccggcaagtgaaacccagttcttagccatattacagaacaacccatacccttttccaattccatctgtcggagcaccacccacatatcgaggaacccaagctcaagcaatgcctttcttcaacggttctttctattcttctcagatgatgcacccagctcagctc---cagcagcagcagcaacaa---cagcagctgtccactcagcaacagaatacctccagcggttcttcttcatcacagaagcatttgcatagt---cagcagcagcagcagccgcagcagagmscacaaggcagtagcgggaacaacctccataactttcctgctccgaagaagacg-------------------------------------------------------------------------------------------------------------------------------------------------------------------------------------------------------------------------------------------------------------------------------------------------------------------------------------------------------------------------------------------------------------------------------------------------------------------------------------------------------------------------------------------------------------------------------------------------------------------------------------------------------------------------------------------------------------------------------------------------------------------------------------------------------------------------------------------------------------------------------------------------------------------------------------
>MiraAssembly68_rep_c2997RC_merged_MiraAssembly68_c882
---------------------------------------------------------------------------------------------------------------------------------------------------------------------------------------------atttttaaatggtttttgaga------------------------------------------tattcagatttccttaata-ccaat----tttccaaatccatcaaccagacaagttttctgg-tgatgttcttgaaaatctttccctgaaacaacacttaaatccccaatgctgtttttaatttgctgaatcaattgtttagagccttgtctaacttag--tttttatgtctctccctagcatggacctgctttcatattcccgttgaaccagcaacaggcagaagcggccgccgcggctgcttctattcgaccaggatctgttaagcctcctacgtcttcaggaaatgtagccgcctccaccgcatctacttctgcttccgtgagtggatcaacaacagcacccccagctgccactgcagtaactttcagttaccccaatatgccggcaagtgaaacccagttcttagccatattacagaacaacccatacccttttccaattccatctgtcggagcaccacccacatatcgaggaacccaagctcaagcaatgcctttcttcaacggttctttctattcttctcagatgatgcacccagctcagctc---cagcagcagcagcaacaa---cagcagctgtccactcagcaacagaatacctccagcggttcttcttcatcacagaagcatttgcatagt---cagcagcagcagcagccgcagcagagmscacaaggcagtagcgggaacaacctccataactttcctgctccgaagaagacg-------------------------------------------------------------------------------------------------------------------------------------------------------------------------------------------------------------------------------------------------------------------------------------------------------------------------------------------------------------------------------------------------------------------------------------------------------------------------------------------------------------------------------------------------------------------------------------------------------------------------------------------------------------------------------------------------------------------------------------------------------------------------------------------------------------------------------------------------------------------------------------------------------------------------------------
>MiraAssembly69_c889RC_merged_MiraAssembly69_rep_c2529RC_merged_MiraAssembly69_rep_c2529RC_merged_MiraAssembly69_c537
-----------------------------------------------------------------------------------------------------------------------------------------------------------------------------------------------------------------------------------gtgtttactttagaaatgggggtttcgtcaagatttcctcgata-ccaatttagttttcaaatccattgacgagacaaattttctggaagatgttctagagaatctttctctgaaccaacagttaaatccccaatgctgtttcaaatttgcagaatcaattgtttagagccttgtctaacggaagttctctctctctttctctagcatggacctgcttttatattcccattgaaccagcaacaggca---gcggcggcggcggctgcttctattcgacctggatctgttaagcctcctgcttcttcaggaaatgtagctgcctcccctgcatctacttctgcttctgtgagtggatcaacgacagctcccccggctgccactgcagtaaccttcaattacccgaatatgcccacaaatgaaccccagttcttagccatattacagaacaatccatacccttttccaattccatctgtcggagcaccacccacatatcgaggaacccaagcccaagcaatgcctttcttcaacggttctttctattcttctcagatgatgcacccagctcagctt---cagcag------cagcaa---caacagcagtccactcagcaacaaaatacctccagcggttcatcttcatcacagaagcatttgcataat------cagcagca------gcagcagagaccacaaggcagtagcgggaacaacctgcataactttcctgctccgaagaagacgaatcaacacatgccaaatgctgaggttggtggtgaagatagtccttctactgccgatagtagagcttctcgtgcttcaaaaggtgtctatggtcag-aacatcgctgcaatgtcaatgccaattcactcccagaattttgctatgatgamccctgctcctcctctctcagttttaggtggtgccgccagtggtggtggaaatcaaggtgaaaagaaacaacagcaccaacaatcttcgtat---------------------------------------------------------------------------------------------------aggttcttaggcctaccagactctacgaggcatggcattccgatgatggtagctactgctggcacccaagccggacaccagaagaagaatttctgcgtctccgaggaagctaaacctgcttccaccattggtgattcctctactaacctcgatgaagagaaaaagaactcaatggtgaaacagtcatcaactgttgggcatcaagccattgttttctc---aatagatgcacctgacgccatatcctctgcttctctgcgggccgcgcgtacctcatctacaccaaatccaatggctaatgcgaatggttctcccaactctccccacccagctcaactgcagtttcagcagca------tcaacagcagttcatgcatcatctccagaagcaacagcagcagcagcagcagcagc------------aggcagcagccgcaaggagtaagactccatccacgagtaatgttagtgtttacagtgatcatttggcgtcatcaggcaaatatgacgccaaatttccaaa---tgggatctc----------------------
>MiraAssembly69_rep_c2459
---------------------------------------------------------------------------------------------------------------------------------------------------------------------------------------------------------------------------------------------------------------------------------------------------------------------tctggaagatgttctagagaatctttctctgmaccaacagttaaatccccaatgctgtttcaaatttgcagaatcaattgtttagagccttgtctaacggaagttctctctctctttctctagcatggacctgcttttatattcccattgaaccagcaacaggca---gcggcggcggcggctgcttctattcgacctggatctgttaagcctcctgcttcttcaggaaatgtagctgcctcccctgcatctacttctgcttctgtgagtggatcaacgmcagctcccccggctgccactgcagtaaccttcaattacccgaatatgcccacaaatgaaccccagttcttagccatattacagaacaatccatacccttttccaattccatctgtcggagcaccacccacatatcggggaacccaagcccaagcaatgcctttcttcaacggttctttctattcttctcagatgatgcacccagctcagctt---cagcagcagcaacagcaa---cagcagcagtccactcagcaacaaaatacctccagcggttcatcttcatcacagaagcatttgcataat---cagcagcagca------gcagcagagaccacaaggcagtagcgggaacaacctgcataactttcctgctccgaagaagacgaatcaacacatgccaaatgctgaggttggtggtgaagatagtccttctactgccgatagtagagcttctcrtgcttcaaaaggtgtctatggtcag-aacatcgctgcaatgtcaatgccaattcactcccagaattttgctatgatgaaccctgctcctcctctctcagttttaggtggtgccgccagtggtggtggaaatcaaggtgaaaagaaacaacagcaccaacaatcttcgtat---------------------------------------------------------------------------------------------------aggttcttaggcctaccagactctacgaggcatggcattccgatgatggtagctactgctggcacccaagccggacaccagaagaagaatttctgcgtctccgaggaagctaaacctgcttccaccattgg----------------------------------------------------------------------------------------------------------------------------------------------------------------------------------------------------------------------------------------------------------------------------------------------------------------------------------------------------------------------------------------------------------------------------------------------
>MiraAssembly69_rep_c2528RC_merged_MiraAssembly69_c390
---------------------------------------------------------------------------------------------------------------------------gttgttatccaggcacttttcaggaaactattttgaaaag-aaaaaatagcaaaaatgttttacatattttt-acttgttattgcaaaaatgaata-ctttttggtgtttactttagaaatgggggtttcatcaagatttccttgata-ccaatttagttttcaaatccattgacgagacaagttttctggaagatgttctagagaatc--tctctgaaccaacagttaaatccccaatgctgtttcaaatttgcagaatcaattgtttagagccttgtctaacggaagt----tctctctttctctagcatggacctgcttttatattcccattgaaccagcaacaggca------gcggcggcggctgcttctattcgacctggatctgttaagcctcctgcttcttcaggaaatgtagctgcctcccctgcatctacttctgcttctgtgagtggatcaacgacagctcccccggctgccactgcagtaaccttcaattacccgaatatgcccacaaatgaaccccagttcttagccatattacagaacaatccatacccttttccaattccatctgtcggagcaccacccacatatcgrggaacccaagcccaagcaatgcctttcttcaacggttctttctattcttctcagatgatgcacccagctcagctt---cagcag------cagcaa---caacagcagtccactcagcaacaaaatacctccagcggttcatcttcatcacagaagcatttgcataat---cagcagcagca------gcagcagagaccacaaggcagtagcgggaacaacctgcataactttcctgctccgaagaagacgaatcaacacatgccaaatgctgaggttggtggtgaagatagtccttctactgcagat----------------------------------------------------------------------------------------------------------------------------------------------------------------------------------------------------------------------------------------------------------------------------------------------------------------------------------------------------------------------------------------------------------------------------------------------------------------------------------------------------------------------------------------------------------------------------------------------------------------------------------------------------------------------------------------------------------------------------------------------------------------------------------------------------------------------------------------------------------------------------
>MiraAssembly71_c254RC_merged_MiraAssembly71_rep_c3917_merged_MiraAssembly71_c250
cgtgcagaggaagcagccacagattatgcttcagcaagctttgccccctggggcaccaagcaatatgctggtacttctcttccttcacctctgaaattcgctggttcgtttactgtttcaaaagttgttttccaggcacttttcaggaaactattttgaaaagaaaaaaatagcaaaaatgttttacatatttttaaatggttattgcaaaaatgaatatctttttggtgtttactttagaaatgggggtttcgtcaagattgcctcgata-ccaatttagttttcaaatccattgacgagacaagttttctggaagatgttctagagaatctttctctgaaccaacagttaaatcaccaatgctgtttcaaatttgcagaatcaattgtttagagccttgtctaacggaagttctctctctctttctctagcatggacctgcttttatattcccattgaaccagcaacaggca------gcggcggcggctgcttctattcgacctggatctgttaagcctcctgcttcttcaggaaatgtagctgcctcccctgcatctacttctgcttctgtgagtggatcgacgacagctcccccggctgccactgcagtaaccttcaattacccgaatatgcccacaaatgaaccccagttcttagccatattacagaacaatccatacccttttccaattccatctgtcggagcaccacccacatatcggggaacccaagcccaagcaatgcctttcttcaacggttctttctattcttctcagatgatgcacccagctcagctt---cagcag------cagcaa---cagcagcagtccactcagcaacaaaatacctccagcggttcatcttcatcacagaagcatttgcataat---cagcagcagca------gcagcagagaccacaaggcagtagcgggaacaacctgcataactttcctgctccgaagaagacgaatcaacacatgccaaatgctgaggttggtggtgaagatagtccttctactgccgatagtagagcttctcgtgcttcaaaaggtgtctatggtcag-aacatcgctgcaatgtcaatgccaattcactcccagaattttgctatgatgaaccctgctcctcctctctcagttttaggtggtgccgccagtggtggtggaaatcaaggtgaaaagaaacaacagcaccaacaatcttcgtat---------------------------------------------------------------------------------------------------aggttcttaggcctaccagactctacgaggcatggcattccgatgatggtagctactgctggcacccaagccggacaccagaagaagaatttctgcgtctccgaggaagctaaacctgcttccaccattggtgattcctctactaacctcgatgaagagaaaaagaactcaatggtgaaaccgtcatctactgttgggcatcaatccattgttttctc---aatagatgcacctgacgccatatcctctgcttctctgcgggccgcgcgtacctcatctacaccaaatccaatggctaatgcgaatggttctcccaactctccccacccagctcaactgcagtttcagcagca------tcaacagcagttcatgcatcatctccagaagcagcagcagcagcagcagca------------------ggcagcagccgcaaggagtaagactccatccacgagtaatgttagtgtttacagtgatcatttggcgtcatcaggcaaatatgacgccaaatttccaaa---tgggatct-----------------------
>MiraAssembly72_c274RC
--------------------------------------------------------------------------------------------------------------------------------------------------------------------------------------------------------------------------------------------------------------------------------ccaatttagttttcaaatccattgacgagacaagttttctggaagatgttctagagaatctttctctgaacc-tcagttaaatccccaatgctgtttcaaatttgcagaatcaattgtttagagccttgtctaacggaagttctctctctctttctctagcatggacctgcttttatattcccattgaaccagcaacaggca---gcggcggcggcggctgcttctattcgacctggatctgttaagcctcctgcttcttcaggaaatgtagctgcctcccctgcatctacttctgcttctgtgagtggatcgacgacagctcccccggctgccactgcagtaaccttcaattacccgaatatgcccacaaatgaaccccagttcttagccatattacagaacaatccatacccttttccaattccatctgtcggagcaccacccacatatcggggaacccaagcccaagcaatgcctttcttcaacggttctttctattcttctcagatgatgcacccagctcagctt---cagcag------cagcaa---cagcagcagtccactcagcaacaaaatacctccagtggttcatcttcatcacagaagcatttgcataat---cagcagcagca------gcagcagagaccacaaggcagtagcgggaacaacctgcataactttcctgctccgaagaagacgaatcaacacatgccaaatgctgaggttggtggtgaagatagtccttctactgccgatagtagagcttctcgtgcttcaaaaggtgtctatggtcag-aacatcgctgcaatgtcaatgccaattcactcccagaattttgctatgatgaaccctgctcctcctctctcagttttaggtggtgccgccagtggtggtggaaatcaaggtgaaaagaaacaacagcaccaacaatcttcgtat---------------------------------------------------------------------------------------------------aggttcttaggcctaccagactctacgaggcatggcattccgatgatggtagctactgctggcacccaagccggacaccagaagaagaatttctgcgtctccgaggaagctaaacctgcttccaccattggtgattcctctactaacctcgatgaagagaaaaagaactcaatggtgaaaccgtcatcaactgttgggcatcaatccattgttttctc---aatcgatgcacctgacgccatatcctctgcttctctgcg-------------------------------------------------------------------------------------------------------------------------------------------------------------------------------------------------------------------------------------------------------------------------------------------------------------
>MiraAssembly72_rep_c1760_merged_MiraAssembly72_c246RC
--------------------------------------------------------------------------------------------------------------------------------------------------------------------------------------------------------------------------------------------------------------------------------ccaatttagttttcaaatccattgacgagacaagttttctggaagatgttctagagaatctttctctgaaccaacagttaaatccccaatgctgtttcaaatttgcagaatcaattgtttagagccttgtctaacggaagttctctctgtctttctctagcatggacctgcttttatattcccattgaaccagcaacaggca------gcggcggcggctgcttctattcgacctggatctgttaagcctcctgcttcttcaggaaatgtagctgcctcccctgcatctacttctgcttctgtgagtggatcaacgacagctcccccggctgccactgcagtaaccttcaattacccgaatatgcccacaaatgaaccccagttcttagccatattacagaacaatccatacccttttccaattccatctgtcggagcaccacccacatatcgaggaacccaagcccaagcaatgcctttcttcaacggttctttctattcttctcagatgatgcacccagctcagctt---cagcag------cagcaa---cagcagcagtccactcagcaacaaaatacctccagcggttcatcttcatcacagaagcatttgcataat---cagcagcagca------gcagcagagaccacaaggcagtagcgggaacaacctgcataactttcctgctccgaagaagacgaatcaacacatgccaaatgctgaggttggtggtgaagatagtccttctactgccgatagtagagcttctcgtgcttcaaaaggtgtctatggtcag-aacatcgctgcaatgtcaatgccaattcactcccagaattttgctatgatgaaccctgctcctcctctctcagttttaggtggtgccgccagtggtggtggaaatcaaggtgaaaagaaacaacagcaccaacaatcttcgtat---------------------------------------------------------------------------------------------------aggttcttaggcctaccagactcta--------------------------------------------------------------------------------------------------------------------------------------------------------------------------------------------------------------------------------------------------------------------------------------------------------------------------------------------------------------------------------------------------------------------------------------------------------------------------------------------------------------------------------------------------------
>MiraAssembly73_c585RC_merged_MiraAssembly73_rep_c2288
------------------------------------------------------------------------------------------------------------------------------------------------------------------------------------------------------------------------------------------------------------------------------------------------------------------------------------------------------------------------------------------------------------------------------------------------------------------------------------------------------------------------------------------------------------gtagctgcctcccctgcatctacttctgcttctgtgagtggatcaacgacagctcccccggctgccactgcagtaaccttcaattacccgaatatgcccacaaatgaaccccagttcttagccatattacagaacaatccatacccttttccaattccatctgtcggagcaccacccacatatcggggaacccaagcccaagcaatgcctttcttcaatggttctttctattcttctcagatgatgcacccagctcagctt---cagcag------cagcaa---cagcagcagtccactcagcaacaaaatacctccagcggttcatcttcatcacagaagcatttgcataat---cagcagcagca------gcagcagagaccacaaggcagtagcgggaacaacctgcataactttcctgctccgaagaagacgaatcaacwcatgccaaatgctgaggttgstggtgaagatagtccttctactgccgatagtagagcttctcgtgcttcaaaaggtgtctatggtcag-aacatcgctgcaatgtcaatgccaattcactcccagaattttgctatgatgaaccctgctcctcctctctcagttttaggtggtgccgccagtggtggtggaaatcaaggtgaaaagaaacaacagcaccaacaatcttcgtat---------------------------------------------------------------------------------------------------aggttcttaggcctaccagactctacgaggcatggcattccgatgatggtagctactgctggcacccaagccggacaccagaagaagaatttctgcgtctccgaggaagctaaacctgcttccaccattggtgattcctctactaacctcgatgaagagaaaaagaactcaatggtgaaaccgtcatcaactgttgggcatcaatccattgttttctc---aatagatgcacctgacgccatatcctctgcttctctgcgggccgcgagtacctcatct------------------------------------------------------------------------------------------------------------------------------------------------------------------------------------------------------------------------------------------------------------------------------------------
>MiraAssembly73_c585RC_merged_MiraAssembly73_rep_c2467RC
----------------------------------------------------------------------------------------------------------------------------------------------------------------------------------------------------------------------------------------------------------------------------------------------------------------------------------------------------------------------------------------------------------------------------------------------------------------------------------------------------------------------------------------------------------------------------------------------------------------------------------------------------------------------------------------------------------------------------------------------------------------------------------------------------------------------------------------ag------cagcaa---cagcagcagtccactcagcaacaaaatacctccagcggttcatcttcatcacagaagcatttgcataat------cagcagca------gcagcagagaccacaaggcagtagcgggaacaacctgcataactttcctgctccgaagaagacgaatcaacacatgccaaatgctgaggttggtggtgaagatagtccttctactgccgatagtagagcttctcgtgcttcaaaaggtgtctatggtcag-aacatcgctgcaatgtcaatgccaattcactcccagaattttgctatgatgaaccctgctcctcctctctcagttttaggtggtgccgccagtggtggtggaaatcaaggtgaaaagaaacaacagcaccaacaatcttcgtat---------------------------------------------------------------------------------------------------aggttcttaggcctaccagactctacgaggcatggcattccgatgatggtagctactgctggcacccaagccggacaccagaagaagaatttctgcgtctccgaggaagctaaacctgcttccaccattggtgattcctctactaacctcgatgaagagaaaaagaactcaatggtgaaaccgtcatcaactgttgggcatcaatccattgttttctc---aatagatgcacctgacgccatatcctctgcttctctgcgggccgcgagtacctcatct------------------------------------------------------------------------------------------------------------------------------------------------------------------------------------------------------------------------------------------------------------------------------------------
>MiraAssembly73_c585RC_merged_MiraAssembly73_rep_c2967_merged_MiraAssembly73_c38
------------------------------------------------------------------------------------------------------------------------------------------------------------------------------------------------------------------------------------------------------------------gatttcctcgata-ccaatttagttttcaaatccattgacgagacaaattttctggaagatgttctagagaatctttctctgaaccaacagttaaatccccaatgctgtttcaaatttgcagaatcaattgtttagagccttgtctaacggaagttctctctctctttctctagcatggacctgcttttatattcccattgaaccagcaacaggca------gcggcggcggctgcttctattcgacctggatctgttaagcctcctgcttcttcaggaaatgtagctgcctcccctgcatctacttctgcttctgtgagtggatcgacgacagctcccccggctgccactgcagtaaccttcaattacccgaatatgcccacaaatgaaccccagttcttagccatattacagaacaatccatacccttttccaattccatctgtcggagcaccacccacatatcggggaacccaagcccaagcaatgcctttcttcaatggttctttctattcttctcagatgatgcacccagctcagctt---cagcag------cagcaa---cagcagcagtccactcagcaacaaaatacctccagcggttcatcttcatcacagaagcatttgcataat---cagcagcagca------gcagcagagaccacaaggcagtagcgggaacaacctgcataactttcctgctccgaagaagacgaatcaacacatgccaaatgctgaggttggtggtgaagatagtcattctactgccgatagtagagcttctcgtgcttcaaaaggtgtctatggtcag-aacatcgctgcaatgtcaatgccaattcactcccagaattttgctatgatgaaccctgctcctcctctctcagttttaggtggtgccgccagtggtggtggaaatcaaggtgaaaagaaacaacagcaccaacaatcttcgtat---------------------------------------------------------------------------------------------------aggttcttaggcctaccagactctacgaggcatggcattccgatgatggtagctactgctggcacccaagccggacaccagaagaagaatttctgcgtctccgaggaagctaaacctgcttccaccattggtgattcctctactaacctcgatgaagagaaaaagaactcaatggtgaaaccgtcatcaactgttgggcatcaatccattgttttctc---aatagatgcacctgacgccatatcctctgcttctctgcgggccgcgagtacctcatct------------------------------------------------------------------------------------------------------------------------------------------------------------------------------------------------------------------------------------------------------------------------------------------
>MiraAssembly73_c585RC_merged_MiraAssembly73_rep_c2967_merged_MiraAssembly73_rep_c2466RC_merged_MiraAssembly73_rep_c2451_merged_MiraAssembly73_c451RC_merged_MiraAssembly73_c479RC
------------------------------------------------------------------------------------------------------------------------------------------------------------------------------------------------------------------------------------------------------------------gatttcctcgata-ccaatttagttttcaaatccattgacgagacaaattttctggaagatgttctagagaatctttctctgaaccaacagttaaatccccaatgctgtttcaaatttgcataatcaattgtttagagccttgtctaacggaagttctctctctctttctctagcatggacctgcttttatattcccattgaaccagcaacaggca------gcggcggcggctgcttctattcgacctggatctgttaagcctcctgcttcttcaggaaatgtagctgcctcccctgcatctacttctgcttctgtgagtggatcracgacagctcccccggctgccactgcagtaaccttcaattacccgaatatgcccacaaatgaaccccagttcttagccatattacagaacaatccatacccttttccaattccatctgtcggagcaccacccacatatcggggaacccaagcccaagcaatgcctttcttcaacggttctttctattcttctcagatgatgcacccagctcagctt---cagcag------cagcaa---cagcagcagtccactcagcaacaaaatacctccagcggttcatcttcatcacagaagcatttgcataat---cagcagcagca------gcagcagagaccacaaggcagtagcgggaacaacctgcataactttcctgctccgaagaagacgaatcaacacatgccaaatgctgaggttggtggtgaagatagtcmttctactgccgatagtagagcttctcgtgcttcaaaaggtgtctatggtcag-aacatcgctgcaatgtcaatgccaattcactcccagaattttgctatgatgaaccctgctcctcctctctcagttttaggtggtgccgccagtggtggtggaaatcaaggtgaaaagaaacaacagcaccaacaatcttcgtat---------------------------------------------------------------------------------------------------aggttcttaggcctaccagactctacgaggcatggcattccratgatggtagctactgctggcacccaagccggacaccagaagaagaatttctgcgtctccgaggaagctaaacctgcttccaccattggtgattcctctactaacctcgatgaagagaaaaagaactcaatggtgaaaccgtcatcaactgttgggcatcaatccattgttttctc---aatagatgcacctgacgccatatcctctgcttctctgcgggccgcgagtacctcatct------------------------------------------------------------------------------------------------------------------------------------------------------------------------------------------------------------------------------------------------------------------------------------------
>MiraAssembly74_c185RC_merged_MiraAssembly74_c132
----------------------------------------------------------------------------------------------------------------------------------------------tcaggaaactattttgaaaagaaaaaaatagcaaaaatgttttacatatttttaaatggttattgcaaaaatgaatatctttttggtgtttactttaggaatgggggtttcgtcaagatttcctcgata-ccaatttagttttcaaatccattgacgagacaagttttctggaagatgttctagagaatctttctctgaaccaacagttaaatccccaatgctgtttcaaatttgcagaatcaattgtttagagccttgtctaacggaagttctctctctctttctctagcatggacctgcttttatattcccgttgaaccagcaacaggca------gcggcggcggctgcttctattcgmcctggatctgttaagcctgctgcttcttcaggaaatgtagctgcctcccctgcatctacttctgcttctgtgagtggatcgacgacagctcccccggctgccactgcagtaaccttcaattacccgaatatgcccacaaatgaaccccagttcttagccatattacagaacaatccatacccttttccaattccatctgtcggagcaccacccacatatcggggaacccaagcccaagcaatgcctttcttcaacggttctttctattcttctcagatgatgcacccagctcagctt---cagcag------cagcaa---cagcagcagtccactcagcaacaaaatacctccagcggttcatcttcatcacagaagcatttgcataat---cagcagcagca------gcagcagagaccacaaggcagtagcgggaacaacctgcataactttcctgctccgaagaagacgaatcaacacatgccaaatgctgaggttggtggtgaagatagtccttctactgccgatagtagagcttctcgtgcttcaaaaggtgtctatggtcag-aacatcgctgcaatgtcaatgccaattcactcccagaattttgctatgatgaaccctgctcctcctctctcagttttaggtggtgccgccagtggtggtggaaatcaaggtgaaaagaaacaacagcaccaacaatcttcgtat---------------------------------------------------------------------------------------------------aggttcttaggcctaccagactctacgaggcatggcattccgatgatggtagctactgctggcacccaagccggacaccagaagaagaatttctgcgtctccgaggaagctaaacctgcttccaccattggtgattcctctactaacctcgatgaagagaaaaagaactcaatggtgaaaccgtcatcaactgttgggcatcaatccattgttttctc---aatagatgcacctgacgccatatcctctgcttctctgcgggccgcgcgtacctcatctacaccaaatccaatggctaatgcgaatggttctcccaactctccccacccagctcaactgcagtttcagcagca------tcaacagcagttcatgcatcatctccagaagcagcagcagcagcaacagca-------------------gcagcagcagc-------------------------------------------------------------------------------------------------------------------------
>MiraAssembly75_c43
-------------------------------------------------------------------------------------------------------------------------------------------------------------------------------------------------------------------------------------------------------------gtcaagatttcctcgata-ccaatttagttttcaaatccattgacgagacaagttttctggaagatgttctagagaatctttctctgaaccaacagttaaatccccaatgctgtttcaaatttgcagaatcaattgtttagagccttgtctaacggaagttctctctgtctttctctagcatggacctgcttttatattcccattgaaccagcaacaggca------gcggcggcggctgcttctattcgacctggatctgttaagcctcctgcttcttcaggaaatgtagctgcctcccctgcatctacttctgcttctgtgagtggatcaacgacagctcccccggctgccactgcagtaaccttcaattacccgaatatgcccacaaatgaaccccagttcttagccatattacagaacaatccatacccttttccaattccatctgtcggagcaccacccacatatcgaggaacccaagcccaagcaatgcctttcttcaacggttctttctattcttctcagatgatgcacccagctcagctt---cagcag------cagcaa---cagcagcagtccactcagcaacaaaatacctccagcggttcatcttcatcacagaagcatttgcataat---------cagca------gcagcagagaccacaaggcagtagcgggaacaacatgcataactttcctgctccgaagaagacgaatcaacacatgccaaatgctgaggttggtggtgaagatagtccttctactgccgatagtagagcttctcgtgcttcaaaaggtgtctatggtcag-aacatcgctgcaatgtcaatgccaattcactcccagaattttgctatgatgaaccctgctcctcctctctcagttttaggtggtgccgccagtggtggtggaaatcaaggtgaaaagaaacaacagcaccaacaatcttcgtat---------------------------------------------------------------------------------------------------aggttcttaggcctaccagactctacgaggcatggcattccgatgatggtagctactgctggcacccaagccggacaccagaagaagaatttctgcgtctccgaggaagctaaacctgcttccaccattggtgattcctctactaacctcgatgaagagaaaaagaactcaatggtgaaaccgtcatcaactgttgggcatcaatccattgttttctc---aatagatgcacc----------------------------------------------------------------------------------------------------------------------------------------------------------------------------------------------------------------------------------------------------------------------------------------------------------------------------------------
>MiraAssembly77_c997_merged_MiraAssembly77_c1052RC
------------------------------------------------------------------------------------------------------------------------------------------------------------------------------------------------------------------------------------------------------------------------------------------------------------gacaagttttctggaagatgttctagagaatctttctctgaaccaacagttaaatccccaatgctgtttcaaatttgcagaatcaattgtttagagccttgtctaacggaagttctctctctctttctctagcatggacctgcttttatattcccattgaaccagcaacaggca---gcggctgcggcggctgcttctattcgacctggatctgttaagcctcctgcttcttcaggaaatgtagctgcctcccctgcatctacttctgcttctgtgagtggatcgacgacagctcccccggctgccactgcagtaaccttcaattacccgaatatgcccacaaatgaaccccagttcttagccatattacagaacaatccatacccttttccaattccatctgtcggagcaccacccacatatcggggaacccaagcccaagcaatgcctttcttcaacggttctttctattcttctcagatgatgcacccagctcagctt---cagnn-------nnnnnn---nnnnnnnnnnnnnnnnnnnnnnnnnnnnnnnnnnnnnnnnnnnnnnnnnnnnnnnnnnnnnnnnnnnnn---nnnnnnnnnnn------nnnnnnnnnnnnnnnnnnnnnnnnnnnnnnnnnnnnnnnnnnnnnnnnnnnnnnnnngaagacgaatcaacacatgccaaatgctgaggttggtggtgaagatagtccttctactgccgatagtagagcttctcgtgcttcaaaaggtgtctatggtcag-aacatcgctgcaatgtcaatgccaattcact-ccagaattttgctatgatgaaccctgctcctcctctctcagttttaggtggtgccgccagtggtggtggaaatcaaggtgaaaagaaacaacagcaccaacaatcttcgtat---------------------------------------------------------------------------------------------------aggttcttaggcctaccagactctacgaggcatggcattccgatgatggtagctactgctggcacccaagccggacaccagaagaagaatttctgcgtctccgaggaagctaaacctgcttccaccattggtgattcctctactaacctcgatgaagagaaaaagaactcaatggtgaaaccttcatcaactgttgggcatcaatccattgttttctc---aatcgatgcacctgacgccatatcctctgcttctctgcgggccgcgcgtacctcatctacaccaaatccaatggctaatgcga-----------------------------------------------------------------------------------------------------------------------------------------------------------------------------------------------------------------------------------------------------------------
>MiraAssembly77_rep_c179
-------------------------------------------------------------------------------------------------------------------------------------------------------------------------------------------------------------------------------------------------------------------------------------------------------gacgagacaagttttctggaagatgttctagagaatctttctctgaaccaacagttaaatc---------------aatttgcagaatcaattgtttagagccttgtctaacggaagttctctctctctttctctagcatggacctgcttttatattcccattgaaccagcaacaggca---gcggcggcggcggctgcttctattcgacctggatctgttaagcctcctgcttcttcaggaaatgtagctgcctcccctgcatctacttctgcttctgtgagtggatcgacgacagctcccccggctgccactgcagtaaccttcaattacccgaatatgcccacaaatgaaccccagttcttagccatattacagaacaatccatacccttttccaattccatctgtcggagcaccacccacatatcggggaacccaagcccaagcaatgcctttcttcaacggttctttctattcttctcagatgatgcacccagctcagctt---cagcag------cagcaa---cagcagcagtccactcagcaacaaaatacctccagcggttcatcttcatcacagaagcatttgcataat----agcagcagca------gcagcagagaccacaaggcagtagcgggaacaacctgcataactttcctgctccgaagaagacgaatcaacacatgccaaatgctgaggttggtggtgaagatagtccttctactgccgatagtagagcttctcgtgcttcaaaaggtgtctatggtcag-aacatcgctgcaatgtcaatgccaattcactcccagaattttgctatgatgaaccctgctcctcctctctcagttttaggtggtgccgccagtggtggtggaaatcaaggtgaaaagaaacaacagcaccaacaatcttcgtat---------------------------------------------------------------------------------------------------aggttcttaggcctaccagactctacgaggcatggcattccgatgatggtagctactgctggcacccaagccggacaccagaagaagaatttctgcgtctccgaggaagctaaacctgcttccaccattggtgattcctctactaacctcgatgaagagaaaaagaactcaatggtgaaaccgtcatcaactgttgggcatcaatccattgttttctc---aatcgatgcacctgacgccatatcctctgcttctctgcgggccgcgcgtacctcatctacaccaaatccaatggctaatgcgaatggttctcccaactctccccacccagctcaactgcagtttcagcagca------tcaacagcagttcatgcatcatctccagaagcagcagcagcagcagcagca------------------ggcagcagccgcaaggagtaagactccatccacgagtaatgttagtgtttacagtgatcat------------------------------------------------------------------------
>MiraAssembly78_c161_merged_MiraAssembly78_rep_c2559RC
--------------------------------------------------------------------------------------------------------------------------------------------------------------------------------------------------------------------------------------------------------------------------------------------------------------catgttttctggaagatgttgtagagaatctttctctgaaccaacagttaaatccccaatgctgtttcaaatttgcagaatcaattgtttagagccttgtctaacggaagttctctctctctttctctagcatggacctgcttttatattcccattgaaccagcaacaggca------gcggcggcggctgcttctattcgacctggatctgttaagcttcctgcttcttcaggaaatgtagctgcctgccctgcatctacttctgcttctgtgagtggatcaacgacagctcccccggctgccactgcagtaaccttcaattacccgaatatgcccacaaatgatacccagttcttagccatattacagaacaatccatacmcttttccaattccatctgtcggagcaccacccacatatcgaggamcccaagcccaagcaatgcctttcttcaacggttctttctattcttctcagatgatgcacccagctcagctt---cagcag------cagcaa---cagcagcagkccactcagcamcaaaatacctccagcggttcatcttcatcacagaagcatttgcataatcagcagcagcagca------gcagcagagaccacaaggcagtagcgggaacaacctgcataactttcctgctccgaagaagacgaatcaacacatgccaaatgctgaggttggtggtgaagatagtccttctactgccgatagtagagcttctcgtgcttcaaaaggtgtctatggtcag-aacatcgctgcaatgtcaatgccaattcactcccagaattttgctatgatgaaccctgctcctcctctctcagttttaggtggtgccgccagtggtggtggaaatcaaggtgaaaagaaacaacagcaccaacaatcttcgtat---------------------------------------------------------------------------------------------------aggttcttaggcctaccagactctacgaggcatggcattccgatgatggtagctactgctggcacccaagccggacaccagaagaagaatttctgtgtctccgaggaagctaaacctgcttccaccattggtgattcctcttctaatctcgatggagagaaaaagaactcaatggtgaarccgtcatcaactgttgggcatgaatccattgttttctc---aatagatgcacctga------agcctctgcttctctgcgggccgtgcgtacctcatctacaccaaatccaatggctaatgcgaatggttctcccaactctccccacccagctcaactgcagtttcagcagcatcaacatcaacagcagttgatgcatcagctccataggcagcaacagcagcagcagca------------------ggcagcagccgcaaggagtaagactccatccacgagtaatgttagtgtttacagtgatcatttggcgtcatcaggcaaatatgacgccaaatttccaaa---tgggatctctaattt----------------
>MiraAssembly78_rep_c3143_merged_MiraAssembly78_c782
--------------------------------------------------------------------------------------------------------------------------------------ggcacttttcagaaaactattttgaaaagaaaaaaatagcgaaaatgttttacgtatttttaaatggttattgcaaaaaggaatatctttttggtgtttactttagaaatgggggtttcgtcaagatttccaggata-ccaatttagttttcaaatcmattgwcgagacaagttttctggaagatgttgtagagaatctttctctgaaccaacagttaaatccccaatgctgtttcaaatttgcagaatcaattgtttagagccttgtctaacggaagttctctctctctttctctagcatggacctgcttttatattcccattgaaccagcaacaggca------gcggcggcggctgcttctattcgacctggatctgttaagcttcctgcttcttcaggaaatgtagctgcctgccctgcatctacttctgcttctgtgagtggatcaacgacagctcccccggctgccactgcagtaaccttcaattacccgaatatgcccacaaatgatacccagttcttagccatattacagaacaatccatacccttttccaattccatctgtcggagcaccacccacatatcgaggaacccaagcccaagcaatgcctttcttcaacggttctttctattcttctcagatgatgcacccagctcagctt---cagcag------cagcaa---cagcagcagtccactcagcaacaaaatacatccagcggttcatcttcatcacagaagcatttgcataatcagcagcagcagca------gcagcagagaccacaaggcagtagcgggaacaacctgcataactttcctgc--------------------------------------------------------------------------------------------------------------------------------------------------------------------------------------------------------------------------------------------------------------------------------------------------------------------------------------------------------------------------------------------------------------------------------------------------------------------------------------------------------------------------------------------------------------------------------------------------------------------------------------------------------------------------------------------------------------------------------------------------------------------------------------------------------------------------------------------------------------------------------------------------------------------------------------------------
>MiraAssembly80_c883_merged_MiraAssembly80_c425RC_merged_MiraAssembly80_c97RC_merged_MiraAssembly80_c318_merged_MiraAssembly80_c1570
-----------------------------------------------------------------------------------------------------------------------------------------------------------------------------------------------------------------------------------------------------------------------------------------------aatccattgacgagacaagttttctggaagatgttctagagaatctttctctgaaccaacagttaaatccccaatgctg--------ttgcagaatcaattgtttagagccttgtctaacggaagttctctctctctttctctagcatggacctgcttttatattcccattgaaccagcaacaggca---gcggcggcggcggctgcttctattcgacctggatctgttaagcctcctgcttcttcaggaaatgtagctgcctcccctgcatctacttctgcttctgtgagtggatcgacgacagctcccccggctgccactgcagtaaccttcaattacccgaatatgcccacaaatgaaccccagttcttagccatattacagaacaatccatacccttttccaattccatctgtcggagcaccacccacatatcggggaacccaagcccaagcaatgcctttcttcaacggttctttctattcttctcagatgatgcacccagctcagctt---cagcag------cagcaa---cagcagcagtccactcagcaacaaaatacctccagcggttcatcttcatcacagaagcatttgcataat---cagcagcagca------gcagcagagmccacaaggcagtagcgggaacaacctgcataactttcctgctccgaagaagacgaatcaacacatgccaaatgctgaggttggtggtgaagatagtccttctactgccgatagtagagcttctcgtgcttcaaaaggtgtctatggtcag-aacatcgctgcaatgtcgatgccaattcactcccagaattttgctatgatgaaccctgctcctcctctctcagttttaggtggtgccgccagtggtggtggaaatcaaggtgaaaagaaacaacagcaccaacaatcttcgtat---------------------------------------------------------------------------------------------------aggttcttaggcctaccagactctacgaggcatggcattccgatgatggtagctactgctggyacccaagccggacaccagaagaagaatttctgcgtctccgaggaagctaaacctgcttccaccattggtgattcctctactaacctcgatgaagagaaaaagaactcaatggtgaaacagtcatcaactgttgggcatcaagccattgttttctc---aatagatgcacctgacgccatatcctctgcttctctgcgggccgcacgtacctcatctacaccaaatcc-------------------------------------------------------------------------------------------------------------------------------------------------------------------------------------------------------------------------------------------------------------------------------
>MiraAssembly80_c999RC
------------------------------------------------------------------------------------------------------------------------------------------------------------------------------------------------------------------------------------------------------------------------------------------------atccattgacgagacaagttttctggaagatgttctagagaatctttctctgaaccaacagttaaatccccaatgctgtttcaaatttgcagaatcaattgtttagagccttgtctaacggaagttctctctctctttctctagcatggacctgcttttatattcccattgaaccagcaacaggca---gcggcggcggcggctgcttctattcgacctggatctgttaagc---------------------------------------------------------------------------------------------------------------------------------------------------------------------------------------------------------------------------------------------------------------------------------------------------------------------------------------------------------------------------------------------------------------------------------------------------------------------------------------------------------------------------------------------------------------------------------------------------------------------------------------------------------------------------------------------------------------------------------------------------------------------------------------------------------------------------------------------------------------------------------------------------------------------------------------------------------------------------------------------------------------------------------------------------------------------------------------------------------------------------------------------------------------------------------------------------------------------------------------------------------------------------------------------------------------------------------------------------------------------------------------------------------------
>MiraAssembly81_c1900RC_merged_MiraAssembly81_rep_c2177
--------------------------------------------------------------------------------------------------------------------------------------------------------------------aaaaaatagcaaaaatgttttacatatttttaaatggttattgcaaaaatgaatatctttttggtgtttactttagaaatgggggtttcgtcaagatttcctcgata-ccaatttagttttcaaatccattgacgagacaaattttctggaagatgttctagagaatctttc----------------aatccccaatgctgtttcaaatttgcagaatcaattgtttagagccttgtctaacggaagttctctctctctttctctagcatggacctgcttttatattcccattgaaccagcaacaggca------gcggcggcggctgcttctattcgacctggatctgttaagcctcctgcttcttcaggaaatgtagctgcctcccctgcatctacttctgcttctgtgagtggatcgacgacagctcccccggctgccactgcagtaaccttcaattacccgaatatgcccacaaatgaaccccagttcttagccatattacagaacaatccatacccttttccaattccatctgtcggagcaccacccacatatcggggaacccaagcccaagcaatgcctttcttcaacggttctttctattcttctcagatgatgcacccagctcagctt---cagcag------cagcaa---cagcagcagtccactcagcaacaaaatacctccagcggttcatcttcatcacagaagcatttgcataat---cagcagcagca------gcagcagagaccacaaggcagtagcgggaacaacctgcataactttcctgctccgaagaagacgaatcaacacatgccaaatgctgaggttggtggtgaagatagtccttctactgccgatagtagagcttctcgtgcttcaaaaggtgtctatggtcag-aacatcgctgcaatgtcaatgccaattcactcccagaattttgctatgatgaaccctgctcctcctctctcagttttaggtggtgccgccagtggtggtggaaatcaaggtgaaaagaaacaacagcaccaacaatcttcgtat---------------------------------------------------------------------------------------------------aggttcttaggcctacca---------------------------------------------------------------------------------------------------------------------------------------------------------------------------------------------------------------------------------------------------------------------------------------------------------------------------------------------------------------------------------------------------------------------------------------------------------------------------------------------------------------------------------------------------------------
>MiraAssembly81_c238_merged_MiraAssembly81_c560RC
------------------------------------------------------------------------------------------------------------------------------------------------------------------------------------------------------------------------------------------------------------------------ctcgata-ccaatttagttttcaaatccattgacgagacaagttttctggaagatgttctagagaatctttctctgaaccaacagttaaatccccaatgctgtttcaaatttgcagaatcaattgtttagagccttgtctaacggaagttctctctctctttctctagcatggacctgcttttatattcccattgaaccagcaacaggca---gcggcggcggcggctgcttctattcgacctggatctgttaagcctcctgcttcttcaggaaatgtagctgcctcccctgcatctacttctgcttctgtgagtggatcgacgacagctcccccggctgccactgcagtaaccttcaattacccgaatatgcccacaaatgaaccccagttcttagccatattacagaacaatccatacccttttccaattccatctgtcggagcaccacccacatatcggggaacccaagcccaagcaatgcctttcttcaacggttctttctattcttctcagatgatgcacccagctcagctt---cagcag------cagcaa---cagcagcagtccactcagcaacaaaatacctccagcggttcatcttcatcacagaagcatttgcataat---cagcagcagca------gcagcagagaccacaaggcagtagcgggaacaacctgcataactttcctgctccgaagaagacgaatcaacacatgccaaatgctgaggttggtggtgaagatagtccttctactgccgatagtagagcttctcgtgcttcaaaaggtgtctatggtcag-aacatcgctgcaatgtcaatgccaattcactcccagaattttgctatgatgaaccctgctcctcctctctcagttttaggtggtgccgccagtggtggtggaaatcaaggtgaaaagaaacaacagcaccaacaatcttcgtat---------------------------------------------------------------------------------------------------aggttcttaggcctaccagactctacgaggcatggcattccgatgatggtagctactgctggcacccaagccggacaccagaagaagaatttctgcgtctccgaggaagctaaacctgcttccaccattggtgattcctctactaacctcgatgaagagaaaaagaactcaatggtgaaaccgtcatcaactgttgggcatcaatccattgttttctc---aatagatgcacctgacgccatatcctctgcttctctgcgggccgcgcgtacctcatctacaccaaatccaat----------------------------------------------------------------------------------------------------------------------------------------------------------------------------------------------------------------------------------------------------------------------------
>MiraAssembly82_rep_c183
--------------------------------------------------------------------------------------------------------------------------------------------------------------------------------------ttaacatatttttaaatggttatcgcaaaa-----------------------------------------atgaatatctttttggtgtttactttagttttcaaatccattgatgagacaagttttgtggaagatattctagagaatctttctctgaaccaacagttaaatccccaatgctgtttcaaatttgcagaatcaactgtttagagccttgtctaac-gaagttctctctctctttctctagcatggacctgcttttatattcccattgaaccagcaacaggca------gcggcggcggctgcttctattcgacctggatctgttaagcctcctgcttcttcaggaaatgtagctgcctcccctgcatctacttctgcttctgtgagtggatcaacgacagctcccccggctgccactgcagtaaccttcaattacccgaatatgcccacaaatgaaacccagttcttagccatattacagaacaatccatacccttttccaattccatctgtcggagcaccacccacatatcgaggaacccaagcccaagcaatgcctttcttcaacggttctttctattcttctcagatgatgcacccagctcagctt---cagcag------cagcaa---cagcagcagtccactcagcaacaaaatacctccagcggttcatcttcatcacagaagcatttgcataat------cagcagca------gcagcagagaccacaaggcagtagcgggaacaacctgcataactttcctgctccgaagaagacgaatcaacacatgccaaatgctgaggttggtggtgaagatagtccttctactgccgatagtagagcttctcgtgcttcaaaaggtgtctatggtcagaaacatcgctgcaatgtcaatgccaattcactcccagaattttgctatgatgaaccctgctcctcctctctcagttttaggtggtgccgccagtggtggtggaaatcaaggtgaaaagaaacaacagcaccaacaatcttcgtat---------------------------------------------------------------------------------------------------aggttcttaggcctaccagactctacgaggcatggcattccgatgatggtagctactgctggcacccaagccggacaccagaagaagaatttctgcgtctctgaggaagctaaacctgcttccaccattggtgattcctctactaacctcgatgaagagaaaaagaactcaatggtgaaaccgtcatcaactgttgggcatcaatccattgttttctc---aatagatgcacctgacgccatatcctctgcttctctgcgggctgcgcgtacctcatctacaccaaatccaatggctaatgcgaatggttctcccaactctccccacccagctcaactgcagtttcagcagca----------------------------------------------------------------------------------------------------------------------------------------------------------------------------------------------------------------
>MiraAssembly82_rep_c269
--------------------------------------------------------------------------------------------------------------------------------------------------------------------------------------ttaacatatttttaaatggttatcgcaaaa-----------------------------------------atgaatatctttttggtgtttactttagttttcaaatccattgatgagacaagttttgtggaagatattctagagaatctttctctgaaccaacagttaaatccccaatgctgtttcaaatttgcagaatcaactgtttagagccttgtctaac-gaagttctctctctctttctctagcatggacctgcttttatattcccattgaaccagcaacaggca------gcggcggcggctgcttctattcgacctggatctgttaagcctcctgcttcttcaggaaatgtagctgcctcccctgcatctacttctgcttctgtgagtggatcaacgacagctcccccggctgccactgcagtaaccttcaattacccgaatatgcctacaaatgaaacccagttcttagccatattacagaacaatccatacccttttccaattccatctgtcggagcaccacccacatatcggggaacccaagcccaagcaatgcctttcttcaacggttctttctattcttctcagatgatgcacccagctcagctt---cagcag------cagcaa---cagcagcagtccactcagcaacaaaatacctccagcggttcatcttcatcacagaagcatttgcataat------cagcagca------gcagcagagaccacaaggcagtagcgggaacaacctgcataactttcctgctccgaagaagacgaatcaacacatgccaaatgctgaggttggtggtgaagatagtccttctactgccgatagtagagcttctcgtgcttcaaaaggtgtctatggtcag-aacatcgctgcaatgtcaatgccaattcactcccagaattttgctatgatgaaccctgctcctcctctctcagttttaggtggtgccgccagtggtggtggaaatcaaggtgaaaagaaacaacagcaccaacaatcttcgtat---------------------------------------------------------------------------------------------------aggttcttaggcctaccagactctacgaggcatggcattccgatgatggtagctactgctggcacccaagccggacaccagaagaagaatttctgcgtctctgaggaagctaaacctgcttccaccattggcgattcctctactaacctcgatgaagagaaaaagaactcaatggtgaaaccgtcatcaactgttgggcatcaatccattgttttctc---gatagatgcacctgacgccatatcctctgcttctctgcgggccgcgcgtacctcatctacaccaaatccaatggctaatgcgaatggttctcccaactctccccacccagctcaactgcagtttcagcagcatcaacatcaacagcagttgatgcagcagttccataagcagcagcagcag---------------------------------------------------------------------------------------------------------------------------------------------------------------
>MiraAssembly83_c1823RC
----------------------------------------------------------------------------------------------------------------------------------------------------------------------------------------------------------------------------------------------------------------aagatttcctcgata-ccaatttagttttcaaatccattgacgagacaagttttctggaagatgttctagagaatctttctctgaaccaacagttaaatccccaatgctgtttcaaatttgcagaatcaattgtttagagccttgtctaacggaagttctctctctctttctctagcatggacctgcttttatattcccattgaaccagcaacaggca---gcggctgcggcggctgcttctattcgacctggatctgttaagcctcctgcttcttcaggaaatgtagctgcctcccctgcatctacttctgcttctgtgagtggatcgacgacagctcccccggctgccactgcagtaaccttcaattacccgaatatgcccacaaatgaaccccagttcttagccatattacagaacaatccatacccttttccaattccatctgtcggagcaccacccacatatcggggaacccaagcccaagcaatgcctttcttcaacggttctttctattcttctcagatgatgcacccagctcagctt---cagcag------cagcaa---cagcagcagtccactcagcaacaaaatacctccagcggttcatcttcatcacagaagcatttgcataat---cagcagcagca------gcagcagagaccacaaggcagtagcgggaacaacctgcataactttcctgctccgaagaagamgaatcaacacatgccaaatgctgaggttggtggtgaagatagtccttctactgccgatagtagagcttctcgtgcttcaaaaggtgtctatggtcag-aacatcgctgcaatgtc-------------------------------------------------------------------------------------------------------------------------------------------------------------------------------------------------------------------------------------------------------------------------------------------------------------------------------------------------------------------------------------------------------------------------------------------------------------------------------------------------------------------------------------------------------------------------------------------------------------------------------------------------------------------------------------------------------------------------------------------------------------------------------------------------------------------
>MiraAssembly83_c604_merged_MiraAssembly83_c381RC_merged_MiraAssembly83_rep_c2890RC
----------------------------------------------------------------------------------------------------------------------------------------------------------------------------------------------------------------------------------------------agaaatgggggtttcgtcaagatttcctcgata-ccaatttagttttcaaatcyattgacgagacaagttttctggaagatgttctagagaatctttctctgaaccaacagttaaatccccaatgccgtttcaaatttgaagaatcaattgtttagagccttgtctaacggaagttctctctgtctttctctagcatggacctgcttttatattcccattgaaccagcaacaggcagcggcggcggcggcggctgcttctattcgacctggatctgttaagcctcctgcttcttcaggaaatgtagctgcctcccctgcatctacttctgcttctgtgagtggatcracgacagctcccccggctgccactgcagtaaccttcaattacccgaatatgcccacaaatgaaccccagttcttagccatattacagaacaatccatacccttttccaattccatctgtcggagcaccacccacatatcggggaacccaagcccaagcaatgcctttcttcaacggttctttctattcttctcagatgatgcacccagctcagctt---cagcag------cagcaa---cagcagcagtccactcagcaacaaaatacctccagcggttcatcttcatcacagaagcatttgcataat---------cagca------gcagcagagaccacaaggcagtagcgggaacaacctgcataactttcctgctccgaagaagacgaatcaacacatgccaaatgctgaggttggtggtgaagatagtccttctactgccgatagtagagcttctcgtgcttcaaaaggtgtctatggtcag-aacatcgctgcaatgtcaatgccaattcactcccagaattttgctatgatgaaccctgctcctcctctctcagttttaggtggtgccgccagtggtggtggaaatcaaggtgaaaagaaacaacagcaccaacaatcttcgtat---------------------------------------------------------------------------------------------------aggttcttaggcctaccagactctacgaggcatggcattccaatgatggtagctactgctggcacccaagccggacaccagaagaagaatttctgcgtctccgaggaagctaaacctgcttccaccattggtgattcctctactaacctcgatgaagagaaaaagaactcaatggtgaaaccgtcatcaactgttgggcatcaatccattgttttctc---aatcgatgcacctgacgccatatcctctgcttctctgcgggccgcgcgtacctcatctacaccaaatccaatggctaatgcgaatggttctcccaactctccccacccagctcaactgcagtttcagcagca------tcaacagcagttcatgcatcatctccagaagcagcagcagcagcagcagcagc---------------aggcagcagccgcaaggagtaagactccatc-------------------------------------------------------------------------------------------------------
>MiraAssembly83_rep_c3134RC
-------------------------------------------------------------------------------------------------------------------------------------------------------------------------------------------------------------------------------------------------------------------------------------------------------------------------------------------------------------------------------------------------------------------------------------------------------ctgcttttatattcccattgaaccagcaacaggcagcggcggcggcggcggctgcttctattcgacctggatctgttaag---cctgcttcttcaggaaatgtagctgcctcccctgcatctacttctgcttctgtgagtggatcaacgacagctcccccggctgccactgcagtaaccttcaattacccgaatatgcccacaaatgaaccccagttcttagccatattacagaacaatccatacccttttccaattccatctgtcggagcaccacccacatatcgaggaacccaagcccaagcaatgcctttcttcaacggttctttctattcttctcagatgatgcacccagctcagctt---cagcag------cagcaa---cagcagcagtccactcagcaacaaaatacctccagcggttcatcttcatcacagaagcatttgcataat---cagcagcagca------gcagcagagaccacaaggcagtagcgggaacaacctgcataactttcctgctccgaagaagacgaatcaacacatgccaaatgctgaggttggtggtgaagatagtccttctactgccgatagtagagcttctcgtgcttcaaaaggtgtctatggtcag-aacatcgctgcaatgtcaatgccaattcactcccagaattttgctatgatgaaccctgctcctcctctctcagttttaggtggtgccaccagtggtggtggaaatcaaggtgaaaagaaacaacagcaccaacaatcttcgtat---------------------------------------------------------------------------------------------------aggttcttaggcctac-----------------------------------------------------------------------------------------------------------------------------------------------------------------------------------------------------------------------------------------------------------------------------------------------------------------------------------------------------------------------------------------------------------------------------------------------------------------------------------------------------------------------------------------------------------------
