# Supplementary material for: Targeted NGS for species level phylogenomics: “made to measure” or “one size fits all”?
Source: PeerJ. 2017 Jul 25;5:e3569. doi: 10.7717/peerj.3569 (PMC5530999; doi:10.7717/peerj.3569)
Supplement: Data S2 — Sequences alignments (fasta format). [file peerj-05-3569-s002.gz › Final_Aln/SC/127465_AllSamples.aln]

>MiraAssembly68_c186
------------------------------------------------------------------------------------------------------------------------------------------------------------------------------------------------------gaagc----------------------------------------------------------------------------------------------------attcatcttatgctagtgttt----------------------------gttcatgagtttg------acttaagatcccatg---------------------------gttattttgtatggctcttgctgcttt-gttgtggtattcca-ttgtcactcgctccttgcattaattgatttctcgctggtcttaagcttatggtgcg-tgcattggtcaaactttcataagagttgttggatgtattgaattaaatgccattgagtatctctttatttattttaccttattcaggctctcttcatgatt-------------------actatcatgtactgatgaatgatatccgccattggtgtcatttttaatgaccatatatcgtcagactttgatggttattctccttgcaggttgagaaa---gcacatgatgccgacctgcactgtgtt------------------------------gattggaatccccatgatgttaacctcatcctgactgggtagtagattatgct-aaccctagaactatttactgtcgatgtcacattgagtgatgtttacacaggtttctgatagctgatctaccattctgt--taccttaggtctgctgatacttctgttcggatgtttgatcgccgaaacctctcttctgggggagttggatcacctgttcacata-tttcagggtcacaatgctgctgtcctttgtgtacaggtatttgaagattatgtattttcggctttcttgttccttcatgtattaagtagtgcatcagca--------------------------------------------------------------------------------------------------------------------------------------------------------------------------------------------------------------------------------------------------------------------------------------------------------------------------------------------------------------------------------------aaaaagaagtgt--------------------------------------------------------------------------g
>MiraAssembly69_c2179RC_merged_MiraAssembly69_c261_merged_MiraAssembly69_c792RC_merged_MiraAssembly69_rep_c2440
----------------------------------------------------------------------------------------------------------------------gaattgtcgcttcctttttttctagatcatcaatgatggagtcaagaagtataatgctctaattatgggtacacagggaaaaaaaaactgttgcaacttttataatctttattttcacttatatcaactgattctcttctaattgacttatgtggaatgtatacttccattatatttctcttctaactgattctcttctaatttttatcattaaaacatggcagggagagataaattagtggttttatggagcattcaagatcacatctcctcattagcagcagatccagggcctgccaagtctcctggatctggtggttccggcttaaaaaataca-tcaaaggtgggcgggtccaatgataaacctatagacagtcctactattggaccacgaggtacctatcaaggtcatgagaacactgttgaagatgtgcaatt--ttgcccttcaaggtatgtgtcgctactaaagtcaaatgcgtcactcatcgctttt-------------------agaattatgactcacgtagagat---tgggactartatg-ttttt--caatcatattatacgagtcattcaagtatatagcatct-----ttgaagtagttgcagctgatgaactaatacattgaattc-----------------------------aagtggcattaatgtgaacgtaatattatttgctctgtgcatgcacttttttt-gactatacgctttatttcttttgaagtgcacaggagttctgt-----agtgttggtgatgattcttgccttatactgtgggatgcaagaactggttccagtccagtcctaa-----------------------------aggtttcattctttaatctgtgca-tttcaatttagcagctctatgtactgctataagattttgtgtgttatttatatggatctggccactctgtt--------------gtggtacttcatcgtcattaactcc------------------------------------------------------------------------------------------------------------------------------------------------------------------------------------------------------------------------------------------------------------------------------------------------------------------------------------------------------------------------------------------------------------------------------------------------------------------
>MiraAssembly71_c102RC_merged_MiraAssembly71_rep_c4188
---------------------------------------------------------------------------------------------------------------------------------------------------------------------------------------------------------------------------------------------------------------------------------aatgtatacttccattatatttctcttctaactgattctcttctaatttttatcattaaaacatggcagggagagataaattagtggttttatggagcattcaagatcacatctcctcattagcagcagatccagggcctgccaagtctcctggatctggtggttccggcttaaaaaataca-tcaaaggtgggcgggtccaatgataaacctatagacagtcctactattggaccacgaggtacctatcaaggtcatgagaacactgttgaagatgtgcaatt--ttgcccttcaaggtatgtgtcgctactaaagtcaaatgcgtcactcatcgctttc-------------------agaattatgactcacgtagagat---tgggactagtatgtttttt--caatcatattatacgagtcattcaagtatatagcatct-----ttgaggtagttgcagctgatgaactaatacattgaattc-----------------------------aagtggcattaatgtgaacgtaatattatttgctctgtgcatgsacttttttttgactatgcgctttatttcttttgaagtgcacaggagttctgt-----agtgttggtgatgattcttgccttatactgtgggatgcaagaactggttccagtccagtcctaa-----------------------------aggtttcattctttaatctgttca-tttcaatttagcagctctatgtactgctataagattttgtgtgttatttatatggctctggccactctgtt--------------gtggtacttcatcgtcattaactccttgcattagttgatttctcgctggtcttgagcttatgctgcatgcgctttggtcgagc--------------------------------------------------------------------------------------------------------------------------------------------------------------------------------------------------------------------------------------------------------------------------------------------------------------------------------------------------------------------------------------------------------
>MiraAssembly71_c862RC_merged_MiraAssembly71_c589
--------------------------------------------------------------------------------------------------------------------------------------------------------------------------------ctaatcatgggtacacagggaaaaaaaaactgttgcaacttttataatctttattttcacttatatcaactgattctcttctaattgactyatgtggaatgtatacttccattatatttctcttctaactgattctcttctaatttttatcattaaaacatggcagggagagataaattagtggttttatggagcattcaagatcacatctcctcattagcagcagatccagggcctgccaagtctcctggatctggtggttccggcttaaaaaataca-tcaaaggtgggcgggtccaatgataaacctatagacagtcctactattggaccacgaggtacctatcaaggtcatgagaacactgttgaagatgtgcaatt--ttgcccttcaaggtatgtgtcgctactaaagtcaaatgcgtcactcatcgctttc-------------------agaattatgactcacgtagagat---tgggattagtatgtttttt--caatcatattatacgagtcattcaagtatatagcatct-----ttgaggtagttgcagctgatgaactaatacattgaattc-----------------------------aagtggcattaatgtgaacgtaatattatttgctctgtgcatggacttttttttgacta------------------------------------------------------------------------------------------------------------------------------------------------------------------------------------------------------------------------------------------------------------------------------------------------------------------------------------------------------------------------------------------------------------------------------------------------------------------------------------------------------------------------------------------------------------------------------------------------------------------------------------------------------------------------------------------------------------------------------------------------
>MiraAssembly72_c1477
----------------------------------------------------------------------------------------------------------------------------------------------------------------------------------------------------------------------------------------------------------------------------------------------------------------------------------ttatcattaaaacatggcagggagagataaattagtggttttatggagcattcaagatcacatctcctcattagcagcagatccagggcctgccaagtctcctggatctggtggttccggcttaaaaaataca-tcaaaggtgggtgggtccaatgataaacctatagacagtcctactattggaccacgaggtacctatcaaggtcatgagaacactgttgaagatgtgcaatt--ttgcccttcaaggtatgtgtcgctactaaagtcaaatgcgtcactcgtcgctttc-------------------agaattatgactcacgtagagat---tgggactagcatgttttta--caatcatattacacgagtcattcaagtttatagcatct-----ttgaggtagttgcagctgatgaactaatacattgaattc-----------------------------aagtggcactaatgtgaacgtaatattatttgctctgtgcatgcactt-----------------------------------------------------------------------------------------------------------------------------------------------------------------------------------------------------------------------------------------------------------------------------------------------------------------------------------------------------------------------------------------------------------------------------------------------------------------------------------------------------------------------------------------------------------------------------------------------------------------------------------------------------------------------------------------------------------------------------------------------------------
>MiraAssembly72_c530
--------------------------------------------------------------------------------------------------------------------------------------------------------------------------------------------------------------------------------------------------------------------------------------------ccattatmtttctcttctaactgattctcttctaatttttakcattaaaacatggcagggagagataaattagtggttttatggagcattcaagatcacatctcctcattagcagcagatccagggcctgccaagtctcctggatctggtggttccggcttaaaaaataca-tcaaaggtgggcgggtccaatgataaacctatagacagtcctactattggaccacgaggtacctatcaaggtcatgagaacactgttgaagatgtgcaatt--ttgcccttcaaggtatgtgccgctactaaagtcaaatgcgtcactcatcgctttt-------------------agaattatgactcaggtagagat---tgggactagtatgtttttt--caatcatattatacgagtcattcaagtatatagcatct-----ttgaggtagttgcagctgatgaactaatacattgaattc-----------------------------aagtggcact-------------------------------------------------------------------------------------------------------------------------------------------------------------------------------------------------------------------------------------------------------------------------------------------------------------------------------------------------------------------------------------------------------------------------------------------------------------------------------------------------------------------------------------------------------------------------------------------------------------------------------------------------------------------------------------------------------------------------------------------------------------------------------------------------
>MiraAssembly73_rep_c2418RC_merged_MiraAssembly73_c390
------------------------------------------------------------------------------------------------------------------------------------------------------------------------------------------------------------------------------------------------atcaactgattctcttctaattgatttatgtggaatgtatacttccattatatttctcttctaacygattctcttctaatttttatcattaaaacatggcagggagagataaattagtggttttatggagcattcaagatcacatctcctcattagcagcagatccagggcctgccaagtctcctggatctggtggttccggcttaaaaaataca-tcaaaggtgggcgggtctaatgataaacctatagacagtcctactattggaccacgaggtacctatcaaggtcatgagaacactgttgaagatgtgcaatt--ttgcccytcaaggtatgtgtcgctactaaagtcaaatgcgtcactcatcgctttc-------------------agaattatgactcacgtagagat---tgggactagtatgtttttt--caatcatattatacgagtcattcaagtatatagcattt-----ttgaggtagttgcagctgatgaactaatacattgaattc-----------------------------aagtggcattaatgtgaacgtaatattatttgctctgtgcatgcacttttatt-gactatgcgctttatttcttttgaagtgcacaggagttctgt-----agtgttggtgatgattcttgccttatactgtgggatgcaagaactggttccagtccagtc------------------------------------------------------------------------------------------------------------------------------------------------------------------------------------------------------------------------------------------------------------------------------------------------------------------------------------------------------------------------------------------------------------------------------------------------------------------------------------------------------------------------------------------------------------------------------------------------------------------------------------------
>MiraAssembly74_c425
-------------------------------------------------------------------------------------------------------------------------------------------------------------------------------------------------------------------------------------------------------------------------------------------------------------------attctcttctaatttttatcattaaaacatggcagggagagataaattagtggttttatggagcattcaagatcacatctcctcattagcagcagatccagggcctgccaagtctcctggatctggtggttccggcttaaaaaat----tcaaaggtgggcgggtccaatgataaacctatagacagtcctactattggaccacgaggtacctatcaaggtcatgagaacactgttgaagatgtgcaatt--ttgcccttcaaggtatgtgtcgctactaaagtcaaatgcgtcactcatcgctttc-------------------agaattatgactcacgtagagat---tgggactagtatgtttttt--caatcatattatatgagtcattcaagtatatagcatct-----ttgaggtagttgcagctgatgaactaatacattgaattc-----------------------------aagtggcattaatgtgaacgtaatatttttt----------------------------------------------------------------------------------------------------------------------------------------------------------------------------------------------------------------------------------------------------------------------------------------------------------------------------------------------------------------------------------------------------------------------------------------------------------------------------------------------------------------------------------------------------------------------------------------------------------------------------------------------------------------------------------------------------------------------------------------------------------------------------
>MiraAssembly74_c94
-----------------------------------------------------------------------------------------------------------------------------------------------------------------------------------------------------------aactgttgcaacttttataatctttattttcacttatatcaactgattctcttctaattgacttatgtggaatgtatacttccattatagttctcttctaactgattctcttctaatttttatcattaaaacatggcagggagagataaattagtggttttatggagcattcaagatcacatctcctcattagcagcagatccagggcctgccaagtctcctggatctggtggttccggcttaaaaaatacattcaaaggtgggcgggtccaatgataaacctatagacagtcctactattggaccacgaggtacctatcaaggtcatgagaacactgttgaagatgtgcaatt--ttgcccttcaaggtatgtgtcgctactaaagtcaaatgcgtcactcatcgctttcagaattatgactcacgtagagaattatgactcacgtagagat---tgggactagtatgtttttt--caatcatattatatgagtcattcaagtatatagcatct-----ttgaggtagttgcagctgatgaactaatrcattsaattc-----------------------------aagtggcattaatgtgaacgtaatattwtttgctctgtgcatgcacttttttt-gactatgcgctttatttcttttgaagtgcacaggagttctgt-----agtgttggtgatgattcttgccttatactgtgggatgcaagaactggttccagtccag--------------------------------------------------------------------------------------------------------------------------------------------------------------------------------------------------------------------------------------------------------------------------------------------------------------------------------------------------------------------------------------------------------------------------------------------------------------------------------------------------------------------------------------------------------------------------------------------------------------------------------------------
>MiraAssembly75_c470RC_merged_MiraAssembly75_c181
---------------------------------------------------------------------------------------------------------------------------------------------------------------------------------------------------------------------------ataatctttattttcacttatatcaactaattctcttctaattgacttatgtggaatgtatacttacattatatttctcttctaactgattctcttctaatttttatcattaaaacatggcagggagagataaattagtggttttatggagcattcaagatcacatctcctcattagcagcwgatccagggcctgccaagtctcctggatctggtggttctggcttaaaaaataca-tcaaaggtgggcgggtccaatgataaacctatagacagtcctactattggaccacgaggtacctatcaaggtcatgagaacactgttgaagatgtgcaatt--ttgcccttcaaggtatgtgtcgctactaaagtcaaatgcgtcactcatcgctttc-------------------agaattatgactcacgtagagat---ttggactagtatgtttttt--caatcatattatacgagtcattcaagtatatagcatct-----ttgaggtagttgcagctgatgaactaatacatt-aattc-----------------------------aagtggcattaatgtgaacgtaatattatttgctctgtgcatgcgcttttgtttgactatgcgctttatttcttttgaagtgcacag--------------------------------------------------------------------------------------------------------------------------------------------------------------------------------------------------------------------------------------------------------------------------------------------------------------------------------------------------------------------------------------------------------------------------------------------------------------------------------------------------------------------------------------------------------------------------------------------------------------------------------------------------------------------------------------------------------------------
>MiraAssembly77_rep_c172RC_merged_MiraAssembly77_rep_c384RC
----------------------------------------------------------------------------------------------------------------------------------------------------------------------------------------------------------------------------------------------------------------------------------------------------------------------------------------------------------------------------------------------------------------agatccagggcctgccaagtctcctggatctggtggttccggcttaaaaaataca-tcaaaggtgggcgggtccaatgataaacctatagacagtcctactattggaccacgaggtacctatcaaggtcatgagaacactgttgaagatgtgcaatt--ttgcccttcaaggtatgtgtcgctactaaagtcaaatgcgtcactcatcgctttc-------------------agaattatgactcacgtagagat---tgggactagtatgtttttt--caatcatattataygagtcattcaagtatatagcatct-----ttgaggtagttgcagctgatgaactaatacattgaattc-----------------------------aagtggcattaatgtgaacgtaatattatttgctctgtgcat-----------------------------------------------------------------------------------------------------------------------------------------------------------------------------------------------------------------------------------------------------------------------------------------------------------------------------------------------------------------------------------------------------------------------------------------------------------------------------------------------------------------------------------------------------------------------------------------------------------------------------------------------------------------------------------------------------------------------------------------------------------------
>MiraAssembly78_c563RC
tagttcttggtcgtcgtactaattttgttgctggcgggggataatgatttcccatggtcatgtatcccaataacatgtcattatagttgtccttccctgaattgtttctttgaaggttgaattgtcgcttcctttttttctagatcgtcaatgatggagtcaagaagtataatgctctaatcatgggtacaca-ggaaaaaaaaactgttgcaacttttataatctttattttcacttatatcaactgattctcttctaattgacttatgtggaatgtatayttccattatatttctcttctaactgattctcttctaatttttatcattaaaacatggcaggkagagataaattagtggttttatggagcattcaagatcacatctcctcattagcagcagatccagggcctgccaagtctcctggatctggtggttccggcttaaaaaataca-tcaaaggtgggcgggtccaatgataaacctatagacagtcctactattggaccacgaggtacctatcaaggtcatgagaacactgttgaagatgtgcaatt--ttgcccttcaaggtatgtgtcgctactaaagtcaaatgcgtcactcatcgctttc-------------------agaattatgactcacgtagagat---tgggactagtatgtttttg--caatcatattatacgagtcattcaagtataaagcatct-----ttgaggtagttgcagctgatgaactaatacattgaattc-----------------------------aagtggcattaatgtgaacgtaatattatttgctctgtgcatgcacttttttt-gactatgcgctttatttcttttgaagtgcacaggagttctgt-----agtgttggtgatgattcttgccttatactgtgggatgcaagaactggttccagtccagtcctaa-----------------------------aggtttcattctttaatctgttcattttcaatttagcagctctatgtactgctataagattttgtgtgttatttatacggctctggcctctctgtt--------------gtggtacttcatcgtcattaactccttgcattagttgatttctcgctggtcttgagcttatgmtgcatgcgctttggtcgagcttttataggggttgttgggtgtattagtttgaagccatcaagtatctatatctttattttaccttattgaggctatcttcgtcatyattgtcatgtgctgatgaatgatatctgcctttggtttcattgtttaatggcctatatcatcagactttgatggtttttctcattgcaggttgagaaagcccatgatgctgacctgcactgtgttgattggaatcctcatgatgttaaccttatcctgactgggtagtaattatgctaaccttataactatccttataactatttactgtcgatgacacatggagggatattaacggaaatttctgatggctacctaccttctttttccttaggtctgctgatacttctgttcggatgtttgatcg
>MiraAssembly80_c136
---------------------------------------------------------------------------------------------------------------------------------------------------------------------------------------------------------------------------------------------------------------------------------------------------------------------------------------attaaaacatggcaggragagataaattagtggttttatggagcattcaagatcacatctcctcattagcagcagatccagggcctgccaagtctcctggatctggtggttccggcttaaaaaat----tcaaaggtgggcgggtccaatgataaacctatagacagtcctactattggaccacgaggtacctatcaaggtcatgagaacactgttgaagatgtgcaatt--ttgcccttcaaggtatgtgtcgctactaaagtcaaatgcgtcactcatcgctttc-------------------agaattatgactcacgtagagat---tgggactagtatgtttttt--caatcatattatatgagtcattcaagtacatagcatct-----ttgaggtagttgcagctgatgaactaatacattgaattc-----------------------------aagtggcattaatgtgaacgtaatattttttgctc------------------------------------------------------------------------------------------------------------------------------------------------------------------------------------------------------------------------------------------------------------------------------------------------------------------------------------------------------------------------------------------------------------------------------------------------------------------------------------------------------------------------------------------------------------------------------------------------------------------------------------------------------------------------------------------------------------------------------------------------------------------------
>MiraAssembly80_c191
-----------------------------------------------------------------------------------------------------------------------------------------------------------------------------------------------------------------------------------------------------------------------------------------------------------------------------------------------------------------------------------------gatcacatctcctcattagcagcagatccagggcctgccaagtctcctggatctggtggttccggcttaaaaaat----tcaaaggtgggcgggtccaatgataaacctatagacagtcctactattggaccacgaggtacctatcaaggtcacgagaacactgttgaagatgtgcaatt--ttgcccttcaaggtatgtgtcgctactaaactcaaatgcgtcactcatcgctttc-------------------agaattatgactcacgtagagat---tgggactagtatgtttttt--caatcatattatatgagtcattcaagtatatagcatct-----ttgaggtagttgcagctgatgaactaatacattgaattc-----------------------------aagtggcatt-------------------------------------------------------------------------------------------------------------------------------------------------------------------------------------------------------------------------------------------------------------------------------------------------------------------------------------------------------------------------------------------------------------------------------------------------------------------------------------------------------------------------------------------------------------------------------------------------------------------------------------------------------------------------------------------------------------------------------------------------------------------------------------------------
>MiraAssembly81_c161
----------------------------------------------------------------------------------------------------------------------------------------------------caatgatggagtcaagaagtataatgctctaatcatgggtacacaggaaaaaaaaaactgttgcaacttttataatctttattttcacttatatcaactgattctcttctaattgacttatgtggaatgtatacttccattatatttctcttctaactgattctcttctaatttttatcattaaaacatggcagggagagataaattagtggttttatggagcattcaagatcacatctcctcattagcagcagatccagggcctgccaagtctcctggatctggtggttccggcttaaaaaat----tcaaaggtgggcgggtccaatgataaacctatagacagtcctactattggaccacgaggtacctatcaaggtcatgagaacactgttgaagatgtgcaatt--ttgcccttcaaggtatgtgtcgctactgaagtcaaatgcgtcactcatcgctttc-------------------agaattatgactcacgtagagat---tgggactagtatgtttttt--caatcatattatatgagtcattcaagtatatagcatct-----ttgaggtagttgcagttgatgaactaatacattgaattc-----------------------------aagtggcattaatgtgaacgtaatattatttgctctgtgcatgcacttttttttgactatgcgctttatttcttttgaagtgcacaggagttctgt-----agtgttggtgatgattcttgccttatactgtgggatgcaagaactggttccagtccagtcctaa-----------------------------aggtttcattctttaatctgttca-tttcaatttagcagctctatgtactgctataagattttgtgtgttatttatatggctctggccactctgtt--------------gtggtactt----------------------------------------------------------------------------------------------------------------------------------------------------------------------------------------------------------------------------------------------------------------------------------------------------------------------------------------------------------------------------------------------------------------------------------------------------------------------------------
>MiraAssembly81_c185RC
------------------------------------------------------------------------------------------------------------------------------------------------------------------------------------------------------------------------------------------------------------------------------------------------------------ctaactgattctcttctaatttttatcattaaaacatggcagggagagataaattagtggttttatggagcattcaagatcacatctcctcattagcagcagatccagggcctgccaagtctcctggatctggtggttccggcttaaaaaataca-tcaaaggtgggcgggtccaatgataaacctatagacagtcctactattggaccacgaggtacctatcaaggtcatgagaacactgttgaagatgtgcaatt--ttgcccttcaaggtatgtgtcgctactaaagtcaaatgcgtcactcatcgctttc-------------------agaattatgactcacgtagagat---tgggactagtatgtttttt--caatcatattatacgagtcattcaagtatatagcatct-----ttgaggtagttgcagttgatgaactaatacattgaattc----------------------------------------------------------------------------------------------------------------------------------------------------------------------------------------------------------------------------------------------------------------------------------------------------------------------------------------------------------------------------------------------------------------------------------------------------------------------------------------------------------------------------------------------------------------------------------------------------------------------------------------------------------------------------------------------------------------------------------------------------------------------------------------------------------------------------------------
>MiraAssembly82_c134
-------------------------------------------------------------------------------------------------------------------------------------------------------------------------taatgctctaatcatgggtacacaggaaaaaagaaactgttgcaacttttataatctttattttcacttatatcaactgattctcttctaattgacttatgtggaatgtatacttccattatatttctcttctaactgattctcttctaatttttatcattaaaacatggcagggagagataaattagtggttttatggagcattcaagatcacatctcctcattagcagcagatccagggcctgccaagtctcctggatctggtggttccggcttaaaaaataca-tcaaaggtgggcgggtccaatgataaacctatcgacagtcctactattggaccacgaggtacctatcaaggtcatgagaacactgttgaagatgtgcaatt--ttgcccttcaaggtatgtgtcgctactaaagtcaaatgcgtcactcatcgctttc-------------------agaattatgactcacgtagagat---tgggactagtatgtttttt--caatcatattatacgagtcattcaagtatatagcatct-----ttgaggtagttgcagctgatgaactaatacattgaattc-----------------------------aagtggcattaatgtgaacgtaatattatttgctctgtgcatgcacttttttt-gactatgcgctttatttcttttgaagtgcacaggagttctgt-----agtgttggtgatgattcttgccttatactgtgggatgcaagaactggttccagtccagtcctaa-----------------------------aggtttcattctttaatctgttca-tttcaatttagcagctctatgtactgct----------------------------------------------------------------------------------------------------------------------------------------------------------------------------------------------------------------------------------------------------------------------------------------------------------------------------------------------------------------------------------------------------------------------------------------------------------------------------------------------------------------------------------------------------
>MiraAssembly83_c51
---------------------------------------------------------------------------------------------------------------------------------------------------------------------------------------------------------------------------------tttattttcacttatatcaactgattctcttctaattgacttatgtgraatgtatacttccattatatttctcttctaactgattctcttctaatttttatcattaaaacatggcagggagagataaattagtggttttatggagcattcaagatcacatctcctcattagcagcagatccagggcctgccaagtctcctggatctggtggttccggcttaaaaaataca-tcaaaggtgggcgggtccaatgataaacctatagacagtcctactattggaccacgaggtacctatcaaggtcatgagaacactgttgaagatgtgcaatt--ttgcccttcaaggtatgtgtcgctactaaagtcaaatgcgtcactcatcgctttc-------------------agaattatgactcacgtagagat---tgggactagtatgtttttt--caatcgtattatacgagtcattcaagtatatagcatct-----ttgaggtagttgcagctgatgaactaatacattgaattcttttttttttggtcgaagaactaatgtgaacgtaatattaacgcgaacgtaatattattt----------------------------------------------------------------------------------------------------------------------------------------------------------------------------------------------------------------------------------------------------------------------------------------------------------------------------------------------------------------------------------------------------------------------------------------------------------------------------------------------------------------------------------------------------------------------------------------------------------------------------------------------------------------------------------------------------------------------------------------------------------------------------
>MiraAssembly83_c673RC
--------------------------------------------------------------------------------------------------------------------------------------------------------------------------------------------------------------------------------------------------------------------------------------------------------------------------------------------------------------------------------------------------------------------------------------------------ggttccggcttaaaaaataca-tcaaaggtgggcgggtccaatgataaacctatagacagtcctactattggaccacgaggtacctatcaaggtcatgagaacactgttgaagatgtgcaatt--ttgcccttcaaggtatgtgtcgctactgaagtcaaatgcgtcactcatcgctttt-------------------agaattatgactcacgtagagat---tgggactagtatg-ttttt--caatcatattatacgagtcattcaagtatatagcatct-----ttgaagtagttgcagatgatgaactaatacattgaattc-----------------------------aagtggcattaatgtgaacgtaatattttttgctctgtgcatgcacttttttt-gactatacgctttatttcttttgaagtgcacaggagttctgt-----agtgttggtgatgattcttgccttattctgt-----------------------------------------------------------------------------------------------------------------------------------------------------------------------------------------------------------------------------------------------------------------------------------------------------------------------------------------------------------------------------------------------------------------------------------------------------------------------------------------------------------------------------------------------------------------------------------------------------------------------------------------------------------------------
