# Supplementary material for: Targeted NGS for species level phylogenomics: “made to measure” or “one size fits all”?
Source: PeerJ. 2017 Jul 25;5:e3569. doi: 10.7717/peerj.3569 (PMC5530999; doi:10.7717/peerj.3569)
Supplement: Data S2 — Sequences alignments (fasta format). [file peerj-05-3569-s002.gz › Final_Aln/SC/17845_AllSamples_Part2.Aln]

>MiraAssembly68_c590RC_merged_MiraAssembly68_c172
-----------------------------------------------------------------------------------------------------------------------------------------------gcagaagttttttaaaatgatgcaaa----tggtatgatgtaagatttttaatacttgttcctt-----ctaggctatcaatgtttgatatatggtgtttccttttctgcaggtacaagttcaaatttcaaataccttcatatttttctcttgttattcggaggtatcatgttcttgtatattgcatccatatgcctgcccatgtttacttgttttgcaaaacggatgagtctattagaccttcaagttctattggacttca--ttgagaac-ttaaggc-------gtccttttttgtcttgccataattgttgtcttg-ttgatatgataatgctcaagaaattaaaatttcctgtggcatgttccagccttgctgttttggagggcattgcagtcagcatcgacccaaattacaaagtcctaggtagtacatacccatggattgccagaaaagtgttaactgacagctcgcccaagctgaaggcttctttgcaagctcttctttatgaggtatatacacagagttctttactctttaggttaagcaagatttttgcatttatcaatattatcaatttataggaggtattcatatctgctctatcaaggcatagttctgacaca-tttttctcaataggatgggttgttccggatagatcggttagagtctctaattacagaggtaagatatcatttttattacctcctgtattctttaactatcgactgttcaacattattgcttccagcgaagaagtttaagttgtt---aaaaatttgacctttgtggccccgcacccccaccgaagaacaagagagaaagaaacaaacaaacaaacatgattttggattcgcagaatgtctattcccaaagttgttaagccatcattagtaataatacgtatccgtttgtt-aaaaccctacttaacagaacttggttttttccatatccctaaattcctaattttagcattgacttcatg-------------------------------------------------------
>MiraAssembly69_c102
------------------------------------------------------------------------------------------------------------------------------------------------------------------------------------------caggtatcgtacttgatccttctagcctakgctattatwtttttatatatggtgtttctttttctgcaggtacaaattcaaatttcaaataccttcatatttttctcttgttattcggaggtaccatgttcttgtctattgcatccacatgcctgtccatgtttactagttttgcaaaaccaataagtctattcacccttcaagttctattggacttca--ttgagaac-ttgaggc-------ttccttttttgtcttgccatagttgttgatgtgttt---------ctgctcaagaaactaaaattt-ctgttgcatg-tccagccttgctgttttggagggcattgcaatcagcatcgacccaaattacaaagttctaggtagtacatacccgtggatagccagaaaagttctaactgacagctcacccaaactaaagtcttctttgcaagctcttctttatgagg--tatggacagagtcatttactctttaggttaggcaagatttttgccctcatcaccattatcaatttatagga-gtatccatatctgctttggcaaagcatagttctgacgca-tttttctcaataggatgggttgttccggatagatcggttggagtctttacttacagaggtaagatatcattcttattacctcccatattctttg---gccgactgcttaacattattgcttccagcaaagaagtttaagtcgat-aaaaaaacttgccggttgtg--------ccccagctggagaacaagagagaaagaactaaacagagaaacatgattttggatatgcggaatgtcta-tcccaaagttgttaggccatcatgaggaataagatgtatccattgtttcaacacyyaagttaacagaactt------------------------------------------------------------------------------------------------------
>MiraAssembly77_c1253
----------------------------------------------------------------------------------------------------------------------------------------------------------------------------------------------------------------------------------------------------------------------------------------------------------------------------------------------------------------------------------------------------agttctattggacttca--ttgagaac-ttgaggc-------ttccttttttgtcttgccatagttgttgatgtgttt---------ctgctcaagaaactaaaattt-ctgttgcatg-tccagccttgctgttttggagggcattgcaatcagcatcgacccaaattacaaagttctaggtagtacatacccgtggatagccagaaaagttctaactgacagctcacccaaactaaagtcttctttgcaagctcttctttatgagg--tatggacagagtcatttactctttaggttaggcaagatttttgccctcatcaccattatcaatttatagga-gtatccatatctgctttggcaaagcatagttctgacgca-tttttctcaataggatgggttgttccggatagatcggttggagtctttacttacagaggtaagatatcattcttattacctcccatattctttg---gccgactgcttaacattattgcttccagcaaagaagtttaa-------------------------------------------------------------------------------------------------------------------------------------------------------------------------------------------------------------------------------------------------------------------------------------
>MiraAssembly80_c405RC_merged_MiraAssembly80_c871
----------------------------------------------------------------------------------------------------------------------------------------------------------------------------------------------------------------------------------------------------------------------------------------------------------------------------------------------atgcctgtccatgtttactagttttgcaaaaccaataagtctattcacccttcaagttctattggacttca--ttgagaac-ttgaggc-------ttccttttttgtcttgccatagttgttgatgtgttt---------ctgctcaagaaactaaaattt-ctgttgcatg-tccagccttgctgttttggagggcattgcaatcagcatcgacccaaattacaaagttctaggtagtacatacccgtggatagccagaaaagttctaactgacagctcacccaaactaaagtcttctttgcaagctcttctttatgagg--tatggacagagtcatttactctttaggttaggcaagatttttgccctcatcaccattatcaatttatagga-gtatccatatctgctttggcaaagcatagttctgacgca-tttttctcaataggatgggttgttccggatagatcggttggagtctttacttacagaggtaagatatcattcttattacctcccatattctttg---gccgactgcttaacattattgctt------------------------------------------------------------------------------------------------------------------------------------------------------------------------------------------------------------------------------------------------------------------------------------------------------
>MiraAssembly69_c542
----------------------------------------------------------------------------------------------------------------------------------------------------------------------------------------------------------------tagcctaggctattatttttttatatatggtgtttctttttctgcaggtacaaattcaaatttcaaataccttcatatttttctcttgttattcggaggtaccatgttcttgtctattgcatccacatgcctgtccatgtttacttgttttgcaaaaccaataagtctattcacccttcaagttctattggacttca--ttgagaac-ttaaggc-------ttccttttttgtcttgccatagttgttgatgtg-tt---------ctgctcaagaaactaaaattt-ctgttgcatg-tccagccttgctgttttggagggcattgcaatcagcatcgacccaaattacaaagttctaggcagtacatacccgtggatagccagaaaagttctaactgacagctcacccaaactaaagtcttctttgcaagctcttctttatgagg--tatggacagagtcatttagtctttaggttgggcaagatttttgccctcatcaccattatcaatttatagga-gtatccatatctgctttggcaaagcatagttctgacgca-tttttctcaataggatgggttgttccggatagatcggttggagtctttacttacagaggtaagatatcattcttattacctcccatattctttg---gtcaactgcttaacattattgcttccagcaaagaagtttaagtcgat-aaaaaaacttgccggttgtg--------ccccagctggagaacaagagagaaagaactaaacagagaaacatgattttggatatgcggaatgtcta-tcccaaagttgttaggccatcatgaggaataagatgtatccattgttt-aaaacccaagttaacagaacttggtttgttccatatccctaatttcctaattttagcattgtctaccgtttcaacacttctaatctgcacaattgagga-------------------------
>MiraAssembly72_c562
--------------------------------------------------------------------------------------------------------------------------------------------------------------------------------------------------------------------------------------------------------------------------------------------------------------ggaggtaccatgttcttgtctattgcatccacatgcctgtccatgtttacttgttttgcaaaaccaataagtctattcacccttcaagttctattggacttca--ttgagaac-ttaaggc-------ttccttttttgtcttgccatagttgttgatgtg-tt---------ctgctcaagaaactaaaattt-ctgttgcatg-tccagccttgctgttttggagggcattgcaatcagcatcgacccaaattacaaagttctaggtagtacatacccgtggatagccagaaaagttctaactgacagctcacccaaactaaagtcttctttgcaagctcttctttatgagg--tatggacagagtcatttactctttaggttaggcaagatttttgtcctcatcaccattatcaatttatagga-gtatccatatctgctttggcaaagcatagttctgacgca-tttttctcaataggatgggttgttccggatagatcggttggagtctttacttacagaggtaagatatcattcttattacctcccatattctttg---gtcgactgcttaacattattgcttccagcaaagaagtttaagtcgat-aaaaaaacttgccggttgtg--------ccccagctgga---------------------------------------------------------------------------------------------------------------------------------------------------------------------------------------------------------------------------------------
>MiraAssembly81_c79RC
---------------------------------------------------------------------------------------------------------------------------------------------------------------------------------------------------------atccttctagcctaggctattaattttttatatatggtgtttctttttctgcaggtacaaattcaaatttcaaataccttcatatttttctcttgttattcggaggtaccatgttcttgtctattgcatccacatgcctgtccatgtttacttgttttgcaaaaccaataagtctattcacccttcaagttctattggacttca--ttgagaac-ttaaggc-------ttccttttttgtcttgccatagttgttgatgtg-tt---------ctgctcaagaaactaaaattt-ctgttgcatg-tctagccttgctgttttggagggcattgcaatcagcatcgacccaaattacaaagttctaggtagtacatacccgtggatagccagaaaagttctaactgacagctcacccaaactaaagtcttctttgcaagctcttctttatgagg--tatggacagagtcatttactctttaggttaggcaagatttttgcccttatcaccattatcaatttatagga-gtatccatatctgctttggcaaagcatagttctgacgca-tttttctcaataggatgggttgttccggatagatcggttggagtctttacttacagaggtaagatatcattcttattacctcccatattctttg---gtcgactgcttaacattattgcttccagcaaagaagtttaagtcgat-aaaaaaacttgccggttgtg--------ccccagctggagaacaagagagaaagaactaaacagagaaacatgattttggatatgcggaatgtcta-tcccaaagttgttaggccatcatgaggaa------------------------------------------------------------------------------------------------------------------------------------------------
>MiraAssembly71_c609
---------------------------------------------------------------------------------------------------------------------------------------------------------------------------------------------------------------------------------------------------------------------------------------------------------tattcggaggtaccatgttcttgtctattgcatccacttgcctgtccatgtttacttgttttgcaaaaccaataagtctattcacccttcaagttctattggacttca--ttgagaac-ttaaggc-------ttccttttttgtcttgccatagttgtttatgtg-tt---------ctgctcaagaaactaaaattt-ctgttgcatg-tccagccttgctgttttggagggcattgcaatcagcatcgacccaaattacaaagttctaggtagtacatacccgtggatagccagaaaagttctaactgacagctcacccaaactaaagtcttctttgcaagctcttctttatgagg--tatggacagagtcatttactctttaggttaggcaagatttttgccctcatcaccattatcaatttatagga-gtatccatatctgcttttgcaaagcatagttctgacgca-tttttctcaataggatgggttgttccggatagatcggttggagtctttacttacagaggtaagatatcattcttattacctcccatattctttg---gtcgactgcttaacattattgcttccagc-------------------------------------------------------------------------------------------------------------------------------------------------------------------------------------------------------------------------------------------------------------------------------------------------
>MiraAssembly71_c362RC_merged_MiraAssembly71_c492
------------------------------------------------------------------------------------------acctttctgatcttatgtctcccattcagttttgatggctgaaaacagcagcaggataagtttttttaaatgatgcaagatttttatacaagtgttcaggtatcgtacttgatccttctagcctaggctattaattttttatgtatggtgtttctttttctgcaggtacaaattcaaatttcaaataccttcatatttttctcttgttattcggaggtaccatgttcttgtctattgcatccacatgcctgtccatgtttacttgttttgcaaaaccaataagtctattcacccttcaagttctattggacttca--ttgagaac-ttaaggc-------ttccttttttgtcttgccatagttgttgatgtg-tt---------ctgctcaagaaactaaaattt-ctgttgcatg-tccagccttgctgttttggagggcattgcaatcagcatcgacccaaattacaaagttctaggtagtacatacccgtggatagccagaaaagttctaactgacagctcacccaaactaaagtcttctttgcaagctcttctttatgagg--tatggacagagtcatttactctttaggttaggcaagatttttgccctcatcaccattatcaatttatagga-gtatccatatctgctttggcaaagcatagttctgacgca-tttttctcaataggatgggttgttccggatagatcggttggagtctttacttacagaggtaagatatcattcttattacctcccatattctttg---gtcgactgcttaacattattgcttccagcaaagaagtttaagtcgataaaaaaaacttgccgattgtg--------ccccagctggagaacaagagagaaagaactaaacagagaaacatgattttggatatgcggaatgtcta-tcccaaagttgttaggccatcatgtggaataagatgtatccattgttt-aaaacccgagttaacagaacttggtttgttccatatccctaatttcctaattttagcattgtctactgtttcaacacttttaatctgcacaattgaggatataacggaagtagaaagacagaag
>MiraAssembly83_c273RC
----------------------------------------------------------------------------------------------------------------------------------------------------------------------------------------------------------------------------------------------------------------------------tttcaaataccttcatatttttctcttgttattcggaggtaccatgttcttgtctattgcatccacatgcctatccatgtttacttgttttgcaaaaccaataagtctattcacccttcaagttctattggacttca--ttgagaac-ttaaggc-------ttccttttttgtcttgccatagttgttgatgtg-tt---------ctgctccagaaactaaaattt-ctgttgcatg-tccagccttgctgttttggagggcattgcaatcagcatcgacccaaattacaaagttctaggtagtacatacccgtggatagccagaaaagttctaactgacagctcacccaaactaaagtcttctttgcaagctcttctttatgagg--tatggacagagtcatttactctttaggttaggcaagatttttgccctcatcgccattatcaatttatagga-gtatccatatctgctttggcaaagcatagttctgacgca-tttttctcaataggatgggttgttccggatagatcggttggagtctttacttacagaggtaagatatcattcttattacctcccatattctttg---gtcgactgcttaacattattgcttcc----------------------------------------------------------------------------------------------------------------------------------------------------------------------------------------------------------------------------------------------------------------------------------------------------
>MiraAssembly73_c188
-------------------------------------------------------------------------------------------------------------------------------------------------------------------------------------------------------------------------------------------------------------------------aaatttcaaataccttcatatttttctcttgttattcggaggtaccatgttcttgtctattgcatccacatgcctgtccatgtttacttgttttgcaaaaccaataagtctattcacccttcaagttctattggacttca--ttgagaac-ttaaggc-------ttccttttttgtcttgccatagttgttgatgtg-tt---------ctgctcaagaaact-aaattt-ctgttgcatg-tccagccttgctgttttggagggcattgcaatcagcatcgacccaaattacaaagttctaggtagtacatacccgtggatagccagaaaagttctaaccgacagctcacccaaactaaagtcttctttgcaagctcttctttatgagg--tatggacagagtcatttactctttaggttaggcaagatttttgccctcatcaccattatcaatttatagga-gtatccatatctgctttggcaaagcatagttctgacgca-tttttctcaataggatgggttgttccggatagatcggttggagtctttacttacagaggtaagatatcattcttattacctcccatattctttg---gtcgactgcttaacattattgcttccagcaaagaagtttaagtcgat-aaaaaaacttgccagttgtg--------ccccagctggagaacaagagag----------------------------------------------------------------------------------------------------------------------------------------------------------------------------------------------------------------------------
>MiraAssembly77_rep_c306
------------------------------------------------------------------------------------------------------------------------------------------------------------------------------------------------------------------------------------------------------------------------------------------------------------------------------------------------------------------gttttgcaaaaccaataagtctattcacccttcaagttctattggacttca--ttgagaac-ttaaggc-------ttccttttttgtcttgccatagttgttgatgtg-tt---------ctgctcaagaaact-aaattt-ctgttgcatg-tccagccttgctgttttggagggcattgcaatcagcatcgacccaaattacaaagttctaggtagtacatacccgtggatagccagaaaagttctaactgacagctcacccaaactaaagtcttctttgcaagctcttctttatgagg--tatggacagagtcatttactctttaggttaggcaagatttttgccctcatcaccattagcaatttatagga-gtatccatatctgctttggcaaagcatagttctgacgca-tttttctcaataggatgggttgttccggatagatcggttggagtctttacttacagaggtaagatatcattcttattacctcccatattctttg---gtcgactgcttaacattattgcttccagcaaagaagtttaagtcgat-aaaaaaac----------------------------------------------------------------------------------------------------------------------------------------------------------------------------------------------------------------------------------------------------------------------
>MiraAssembly83_c246RC
----------------------------------------------------------------------------------------------------------------------------------------------------------------------------------------------------------------------------------------------------------------------------tttcaaataccttcatatttttctcttgttattcggaggtaccatgttctwgtctattgcatccacrtgcctrtccatgtttacttgttttgcaaaaccaataagtctattcacccttcaagttctattggacttca--ttgagaac-ttaaggc-------ttccttttttgtcttgccatagttgttgatgtg-tt---------ctgctcaagaaact-aaattt-ctgttgcatg-tccagccttgctgttttggagggcattgcaatcagcatcgacccaaattacaaagttctaggtagtacatacccgtggatagccagaaaagttctaaccgacagctcacccaaactaaagtcttctttgcaagctcttctttatgagg--tatggacagagtcatttactctttaggttaggcaagatttttgccctcatcaccattatcaatttatagga-gtatccatatctgctttggcaaagcatagttctgacgca-tttttctcaataggatgggttgttccggatagatcggttggagtctttacttacagaggtaagatatcattcttattacctcccatattctttg---gtcgactgcttaacattattgcttccagcaaagaagtttaagtcgat-aaaraaacttgccggttgtg--------ccccagctggagaacaagagagaaagaaytaaacagaraaacatgattttggatatgcggaatgtcta-tcc--------------------------------------------------------------------------------------------------------------------------------------------------------------------------
>MiraAssembly75_c388
-------------------------------------------------------------------------------------------------------------------------------------------------------------------------------------------------------------------------------------------------------------------------------------------------------------------------------------------cacatgcctgtccatgtttactagttttgcaaaaccaataagtctattcacccttcaagttccattggacttca--ttgagaac-ttaaggc-------ttccttttttgtcttgccatagttgttgatgtgttt---------ctgctcaagaaactaaaattt-ctgttgcatg-tccagccttgctgttttggagggcattgcaatcagcatcgacccaaattacaaagttctaggtagtacatacccgtggatagccagaaaagttctaactgacagctcacccaaactaaagtcttctttgcaagctcttctttatgagg--tatggacagagtcatttactctttaggttaggcaaga-ttttgccctcatcaccattatcaatttatagga-gtatccatatctgctttggcaaagcatagttctgacgca-tttttctcaataggatgggttgttccggatagatcggttggagtctttacttacagaggtaagatatcattcttattacctcccatattctttg---gc----------------------------------------------------------------------------------------------------------------------------------------------------------------------------------------------------------------------------------------------------------------------------------------------------------------------------
>MiraAssembly82_c786RC
-----------------------------------------------------------------------------------------------------------------------------------------------------------------------------------------------------------------------------------------tatggtgtttctttttctgcaggtacaaattcaaatttcaaataccttcatatttttctcttgttattcggaggtaccatgttcttgtctattgcatccacatgcctgtccatgtttacttgttttgcaaaaccaataagtctattcacccatcaagttctattggacttca--ttgagaac-ttaaggc-------ttccttttttgttttgccatagttgttgatgtg-tt---------ctgctcaagaaactaaaattt-ctgttgcatg-tccagccttgctgttttggagggcattgcaatcagcatcgacccaaattacaaagttctaggtagtacatacccgtggatagccagaaaagttctaactgacagctcacccaagctgaagtcttctttgcaagctcttctttatgagg--tatggacagagtcttttactctttaggttaggcaagatttttgccctcatcaccattatcagtttatagga-gtatccatatctgctttggcaaagcatagttctgacgca-tttttctcaataggatgggttgttccggatagatcggttggagtctttacttacagaggtaagatatcattcttgttacctcccatattctttg---gtcgactgcttgacattattgcttccagcaaagaagtttaagtcgat--aaaaaacttgccggttgtg--------ccccagctggagaacaagagagaaagaactaaacagagaaacatgattttggatatgcggaatgtcta-tcccaaagttgttaggccatcatgagxaataagatgtatccattgttt-aaaacccgagttaacagaacttggtttgttccatatccctaatttcctaattttagcattgt--------------------------------------------------------------
>MiraAssembly80_c148RC
------------------------------------------------------------------------------------------------------------------------------------------------------------------------------------------------------------------------------------------------------------------------------------------------------------------------------------------------gcctgtccatgtttactagttttgcaaaaccaataagtctattcacccttcaagttctgttggacttca--ttgagaac-ttgaggc-------ttccttttttgtcttgccatagttgttgatgtgttt---------ctgctcaagaaactaaaattt-ctgttgcatg-tccagccttgctgttttggagggcattgcaatcagcatcgacccaaattacaaagttctaggtagtacatacccgtggatagccagaaaagttctaactgacagctcacccaaactaaagtcttctttgcaagctcttctttatgagg--tatggacagagtcatttactccttaggttaggcaagatttttgccctcatcaccattatcaatat-----a-gtatccatatctgctttggcaaagcatagttctgacgca-tttttctcaataggatgggttgttccggatagatcggttggagtctttacttacagaggtaagatatcattcttattacctcccatattctttg---gccgactgcttaacattattgcttccagcaaagaagtttaagtcgat-aaaaaaactt--------------------------------------------------------------------------------------------------------------------------------------------------------------------------------------------------------------------------------------------------------------------
>MiraAssembly72_c1489
--------------------------------------------------------------------------------------------------------------------------------------------------------------------------------------------------------------------------------------------------------------------------------------------------------------ggaggtaccatgttcttgtctattgcatccacatgcctgtccatgtttacttgttttgcaaaaccaataagtctattcacccttcaagttctattggacttca--ttgagaactttaaggc-------ttccttttttgtcttgccatagttgttgatgtg-tt---------ctgctcaagaaactaaaattt-ccgttgcatg-tccagccttgctgttttggagggcattgcaatcagcattgacccaaattacaaagttctaggtagtacatacccgtggatagccagaaaagttctaactgacagctcacccaaactaaagtcttctttgcaagctcttctttatgagg--tatggacagagtcatttagtctttaggttgggcaagattttttccctcatcaccattatcaatttatagga-gtatccatatctgcattggcaaagcatagttctgacgca-tttttctcaataggatgggttgttccggatagatcggttggagtctttacttacagaggtaagatatcattcttattacctcccatattctttg---gtcgactgcttaacattattgcttccagcaaagaagtttaagtc----------------------------------------------------------------------------------------------------------------------------------------------------------------------------------------------------------------------------------------------------------------------------------
>MiraAssembly82_c294
------------------------------------------------------------------------------------------------------------------------------------------------------------------------------------------caggtatcgtacttgatccttctagcctaggctattaattttttatatatggtgtttctttttctgcaggtacaaattcaaatttcaaataccttcatatttttctcttgttattcggaggtaccatgttcttgtctattgcatccacatgcctgtccatgtttacttgttttgcaaaaccaataagtctattcacccttcaagttctattggacttca--ttgagaac-ttaaggctaaggcttcctttttttgtcttgccatagttgttgatgtg-tt---------ctgctcaagaaactaaaattt-ctgttgcatg-tccagccttgctgttttggagggcattgcaatcagcatcgacccaaattacaaagttctaggtagtacatacccgtggatagccagaaaagttctaactgacagctcacccaaactaaagtcttctttgcaagctcttctttatgagg--tatggacagagtcatttactctttaggttaggcaatatttttgccctcatcaccattatcagtttatagga-gtatccatatctgctttggcaaagcatagttctgacgca-tttttctcaataggatgggttgttccggatagatcggttggagtctttacttacagaggtaagatatcattcttgttacctcccatattctttg---gtcgactgcttgacattattgcttccagcaaagtagtttaagttgat--aaaaaacttgccggttgtg--------ccccaactggagaac---agaggaagaactaaacagagaaacatgattttggatatgcggaatgtcta-tcccaaagttgttaggccatcatgaggaataagatgtatccattgttt-aaaacccgagttaacagaacttggtttgttccatatccctaatttcctaattttagcattgtc-------------------------------------------------------------
>MiraAssembly78_rep_c2794_merged_MiraAssembly78_c1466_merged_MiraAssembly78_c50RC
--------------------------------------------------------------------------------------------------------------------------------------------------------------------------------------------------------------------------------------------------------------------------aatttcaaataccttcatatttttctcttgttattcggaggtaccatgttcttgtctattgcatccacatgcctgtccatgtttacttgttttgcaaaaccaataagtctattcacccttcaagttctattggacttca--ttgagaac-tttaggc-------ttccttttttgtcttgccatagtwgttgatgtg-tt---------ctgctcaagaaactaaaattt-ctgttgcatg-tccagccttgctgttttggagggcattgcaatcagcatcgacccaaattacaaagttctaggtagtacatacccgtggatagccagaaaagttctaactgacagctcacccaagctgaagtcttctttgcaagctcttctttatgagg--tatggacagagacttttactctttagtttaggcaagatttttgccctcatcaccattatcaatttataggaggtatccatatctgctttggcaaagcatagttctgacaca-tttttctcaataggatgggttgttccggatagatcggttggagtctttacttacagaggtaagatatcattcttattacctcccatattctttg---gtcgactgcttaacattattgcttccagcaaagaagtttaagtcgat--agaaaacttgccggttgtg--------ccccagctggagaacaagagagaaagaactaaacagagaaacatgattttggatatgcggaatgtcta-tcccaaagttgttaggccattatgagtaataagatgtatccattgttt-aaaacccgagttaacagaacttggtttgttc---------------------------------------------------------------------------------------------
>MiraAssembly74_c239RC
------------------------------------------------------------------------------------------------------------------------------------------------------------------------------------------------------------------------------------------------------------------------------------------------------------------------------------------------------------------------------------------tcacccttcaagttctattggacttca--ttgagaac-ttaaggc-------ttccttttttgtcttgccatagttgttgatgtg-tt---------ctgctcaagaaactaaaattt-ctgttgcatg-tccagccttgctgttttggagggcattgcaatcagcatcgacccaaattacaaagttctaggtagtacatacccgtggatagccagaaaagttctaactgacagctcacccaaactaaagtcttctttgcaagctcttctttatgagg--tatggacagagtcatttactctttaggttaggcaagatttttgctctcatcaccattatcaatttatagga-gtatacatatctgctttggcaaaacatagttctgacgca-tttttctcaataggatgggttgttccggatagatcggttggagtctttacttacagaggtaagatatcattcttattacctcccatattctttg---gtcgactgcttaacattattgcttccagcaaagaagtttaagtcgat-aaaaaaacttgccggttgtg--------ccccagccggagaacaagagagaaagaactaaacagagaaacatgattttggrtatgcggaatgtcta-tcccaaagttgttaggccatcatgaggaataagatgtacccatggttt-aaaac-----------------------------------------------------------------------------------------------------------------------
>MiraAssembly83_c3461RC
------------------------------------------------------------------------------------------------------------------------------------------------------------------------------------------------------------------------------------------------------------------------------------------------------------------------------------------------------------------------------------------------------------------------------------ggc-------ttccttttttgtcttgccatagttgttgatgtg-tt---------ctgctccagaaactaaaa-----tgttgcatg-tccagccttgctgttttggagggcattgcaatcagcatcgacccaaattacaaagttctaggtagtacatacccgtggatagccagaaaagttctaaccgacagctcacccaaactaaagtcttctttgcaagctcttctttatgagg--tatggacagagtcatt-------------------------------------------------------------------------------------------------------------------------------------------------------------------------------------------------------------------------------------------------------------------------------------------------------------------------------------------------------------------------------------------------------------------------------------------------------------------------------------------------------------------------------
>MiraAssembly74_c299
-------------------------------------------------------------------------------------------------------------------------------------------------------------------------------atacaagtgttcaggtatcgtacttgatccttctagcctaggctatttattttttatatatggtgtttctttttctgcaggtacaaattcaaatttcaaataccttcatatttttctcttgttattcggaggtaccatgttcttgtttattgcatccacatgcctgtccatgtttacttgttttgcaaaaccaataagtctattcacccttcaagttctattggacttca--ttgag------aaggc-------ttccttttttgtcttgccatagttgttgatgtg-tt---------ctgctcaagaaact-aaattt-ctgttgcatg-tccagccttgctgttttggagggcattgcaatcagcatcgacccaaattacaaagttctaggtagtacatacccgtggatagccagaaaagttctaaccgacagctcacccaaactaaagtcttctttgcaagctcttctttatgagg--tatggacagagtcatttactctttaggttaggcaagatttttgccctcatcaccattatcaatttatagga-gtatccatatctgctttggcaaagcatagttctgacgca-tttttctcaataggatgggttgttccggatagatcggttggagtctttacttacagaggtaagatatcattcttattacctcccata------g---gtcgactgcttaacattattgcttccagcaaagaagtttaagtcgat-aaaaaaacttgccggttgtg--------ccccagctggagaacaagagag--agaactaaacagagaaacatgattttggatatgcg---------------------------------------------------------------------------------------------------------------------------------------------------------------------------------------
>MiraAssembly75_c697RC
-----------------------------------------------------------------------------------------------------------------------------------------------------------------------------------------------------------------------------------------------------------------------------------------------------------------------------------------------------------------------------------------------------------------------------------------------------------ttgccatagttgttgatgtg-tt---------ctgctcaagaaact-aaattt-ctgttgcatg-tccagccttgctgttttggagggcattgcaatcagcatcgacccaaattacaaagttctaggtagtacatacccgtggatagccagaaaagttctaaccgacagctcacccaaactaaagtcttctttgcaagctcttctttatgagg--tatggacagagtcatttactctttaggttaggcaagatttttgccctcatcaccattatcaatttatagga-gtatccatatctgctttggcaaagcatagttctgacgcattttttctcaataggatgggttgttccggatagatcggttggagtctttacttacagaggtaagatat-attcttattacctcccatattctttg---gtcgactgcttaacattattgcttg-----------------------------------------------------------------------------------------------------------------------------------------------------------------------------------------------------------------------------------------------------------------------------------------------------
>MiraAssembly78_c577
caaatgtctattgtagatgcacaaatagtagcaagtctaatggcctataatttgttcctgaatacatgcgcaattgaaaatgattctgcaacctttctgatcttatgtctcccattcagttttgatggctgaaaacagcagcaggataagtttttttaaatgatgcaagatttttatacaagtgttcaggtatcgtacttgatccttctagcctaggctattaatgttttatatatggtgtttctttttctgcaggtacaaattcaaatttcaaataccttcatatttttctcttgttattcggaggtaccatgttcttgtctattgcatccacatgcctgtccatgtttacttgttttgcaaaaccaataagtctattcacccttcaagttctattggacttca--ttgagaac-ttaaggc-------ttccttttttgtcttgccatagtagttgatgtg-tt---------ctgctcaagaaactaaaattt-ctgttgcatg-tccagccttgctgttttggagggcattgcaatcagcatcgacccaaattacaaagttctaggtagtacatacccgtggatagccagaaaagttctaactgacagctcacccaagctgaagtcttctttgcaagctcttctttatgagg--tatggacagagtcttttactctttaggttaggcaagatttttgccctcatcaccattatcaatttataggaggtatccatatctgctttggcaaagcatagttctgacaca-tttttctcaataggatgggttgttccggatagatcggttggagtctttacttacagaggtaagat--------------------------------------------------------------------------------------------------------------------------------------------------------------------------------------------------------------------------------------------------------------------------------------------------------------------------------------------------------------
>MiraAssembly81_c470
---------------------------------------------------------------------------------------------------------------------------------------------------------------------------------------------------------atccttctagcctaggctattaattttttatatatggtgtttctttttctgcaggtacaaattcaaatttcaaataccttcatatttttctcttgttattcggaggtaccatgttcttgtctattgcatccacatgcctgtccatgtttacttgttttgcaaaaccaataagtctattcacccttcaagttctattggacttcatttttctcac-ttaaggc-------ttccttttttgtcttgccatagttgttgatgtg-tt---------atgctcaagaaactaaaattt-ctgttgcatg-tctagccttgctgttttggagggcattgcaatcagcatcgacccaaattacaaagttctaggtagtacatacccgtggatagccagaaaagttctaactgacagctcacccaaactaaagtcttctttgcaagctcttctttatgagg--tatggacagagtcatttactctttaggttaggcaagatt--------------------------------------------------------------------------------------------------------------------------------------------------------------------------------------------------------------------------------------------------------------------------------------------------------------------------------------------------------------------------------------------------------------------------------------------------------------------------------------------------------
