# Supplementary material for: Targeted NGS for species level phylogenomics: “made to measure” or “one size fits all”?
Source: PeerJ. 2017 Jul 25;5:e3569. doi: 10.7717/peerj.3569 (PMC5530999; doi:10.7717/peerj.3569)
Supplement: Data S2 — Sequences alignments (fasta format). [file peerj-05-3569-s002.gz › Final_Aln/MC/1501_AllSamples_Paralogue.aln]

>MiraAssembly68_c462RC
-------------------------------------------------------------------------------------------------------------------------------------------------------------------------gatttgttttgttatatctttttctttcttattgcagttcatattttcaacggcaactgatgggaaaataaaggcatggttgtatgataacttgggttctagggttgactatgatgctccagggcattcatccaccacaatgtcatacagtgccgatgggacaaggtccaaaaacgtttcctactttccaccatctctcttaggctt--gaggattgatc-ttttgctgaatatagtatttctgact-aagcattgttttcatgatcaaatgggcacctgataggttgttctcctgtgggaccaacaaagaaggagattcgttccttgtggaatggaatgaaagtgagggagctgtgaagcgtacgtatcatggtctcgggaagcgatccacaggggttgtgcaattcgataccacgaagaatcgattcttggctgctggtgatgatggcatggtcaaattttgggacatggacaatgtgaacttattgacaactactgaggctgagggaggattaccggtaattgttagatgcat------atacagtcgatgtagatttttcggttaacatccctcttctaagccaaacattctcattttgattatatctctaggcttctccctgtttgcgatttaacaaggaagggatattgttggctatttcaaccaatgagaatggtatcaaaatactagcaaatacagatgggattaggttattgcggacactcgaaactcgttcatttgatccttctagagcaggatcctcatc----------------------------------
>MiraAssembly69_c303
--------------------------------------------------------------------------------------------------------------------------------------------------------------------------------------------------------------------------------------------------------------------------------------------------------------------------------------------------aaaaaagtttcctactttccaccagccctcttaagctt--gaggattgatctttttgctgaatactgtaattctgactaaagcattgttttca-----aaatgtgcacccgataggttgttctcctgtgggaccaataaagaaggagattcgttcctcgtggaatggaatgaaagtgagggagctgtgaagcgtacatatcacggtctcgggaagcgatccacaggtgttgtgcaattcgataccacgaagaaccgatttttggctgctggtgatgattgcatggtcaaattttgggacatggacaatgtgaacttattaacaactactgatgctgagggaggattaccggtaattgttagatgaatcatacatgtcagtcgatgtagatttttcg------------------------------------------------------------------------------------------------------------------------------------------------------------------------------------------------------------------------------------------------
>MiraAssembly69_c96
------------------------------------------------------------------------------------------------------------------------------------------------------------------ttttggtgatttgttttgtaataccttattctttcttattgcagttcatattttcaacagcagttgatgggaaaataaaggcttggttgtatgataacatgggttctagggttgactatgatgctcctgggcattcatctaccacaatgtcatacagtgccgatgggacaaggtccaaaaaagtttcctactttccaccagccctcttaagctt--gaggattgatctttttgctgaatactgtaattctgactaaagcattgttttca-----aaatgtgcacccgataggttgttctcctgtgggaccaataaagaaggagattcgttccttgtggaatggaatgaaagtgagggagctgtgaagcgtacatatcacggtctcgggaagcgatctgcaggtgttgtgcaattcgataccacgaagaaccgatttttggctgctggtgatgattgcatggtcaaattttgggacatggacaatgtgaacttattaacaactactgatgctgagggaggattaccggtaattgttagatgaatcatacatgtcagtcgatgtagatttttcgaccaacatscctcttctaagctaaccattctcatttcaattatacctccaggcttctccctgtttacgatttaacaaggaagg-------------------------------------------------------------------------------------------------------------------------------------------------------------
>MiraAssembly71_c201
aatgttttaatccatgtttagctgaacttgctagaaactgtatggtgtttgagggatatgccaaaatcagatggctcaatctagttatgttttatttaatttaaaccttccatagcaaattatagataaaagatcacattctaaaggtagtcttcttttttcttttggtgatttgttttgtaatacctttttctttcttattgcagttcatattttcaacagcagttgatgggaaaataaaggcttggttgtatgataacatgggttctagggttgactatgatgctcctgggcattcatctaccacaatgtcatacagtgccgatgggacaaggtccaaaaaagtttcctactttccaccagccctcttaagctt--gaggattgatctttttgctgaatactgtaattctgactaaagcattgttttca-----aaatgtgcacccgataggttgttctcctgtgggaccaataaagaaggagattcgttcctcgtggaatggaatgaaagtgagggagctgtgaagcgtacatatcacggtctcgggaagcgatccacaggtgttgtgcaattcgataccacgaagaaccgatttttggctgctggtgatgattgcatggtcaaattttgggacatggacaatgtgaacttattaacaactactgatgctgagggaggattaccggtaattgttagatgaatcatacatgtcagtcgatgtagatttttcgaccaacatccctcttctaagctaaccattctcatttcaa-tatatctccaggcttctccctgtttgcgatttaacaaggaagggatattgttggctgtttcaaccaatgagaatggtatcaaaatactagcaaatacagatgggattaggctactacggacacttgaatctcgttcatttgatccttctagagttggatcctcatctgtcctgaaggtaaattgatttgtaaactttagc
>MiraAssembly72_c490_merged_MiraAssembly72_c312
------------------------------------------------------------------------------------------------------------------------------------------------------------------------------------------------------------------------------------------------------------------------------------------------ctgggcattcatctaccacaatgtcatacagtgccgatgggacaaggtccaaaaaagtttcctactttccaccagccctcttaagctt--gaggattgatctttttgctgaatactgtaattctgactaaagcattgttttca-----aaatgtgcacccgataggttgttctcctgtgggaccaataaagaaggagattcgttccttgtggaatggaatgaaagtgagggagctgtgaagcgtacatatcacggtctcgggaagcgatctgcaggtgttgtgcaattcgataccacgaagaaccgatttttggctgctggtgatgattgcatggtcaaattttgggacatggacaatgtgaacttattaacaactactgatgctgagggaggattaccggtaattgttagatgaatcatacatgtcagtc---------------------------------------------------------------------------------------------------------------------------------------------------------------------------------------------------------------------------------------------------------------
>MiraAssembly73_c64RC
--------------------------------------------------------------------------------------------------------------------------------------------------------------------------------------------------------------------------------------------------------------gataacatgggttctagggttgactacgatgctcctgggcattcatctaccacaatgtcatacagtgccgatgggacaaggtccaaaaaagtttcctactttccaccagccctcttaagctg--gaggattgatctttttgctgaatactgtaattctgactaaagcattgttttca-----aaatgtgcacccgataggttgttctcctgtgggaccaataaagaaggagattcgttccttgtggaatggaatgaaagtgagggagctgtgaagcgtacatatcacggtctcgggaagcgatccacaggtgttgtgcaattcgataccacgaagaaccgatttttggctgctggtgatgattgcatggtcaaattttgggacatggacaatgtgaacttattaacaactactgatgctgagggaggattaccggtaattgttagatgaatcatacatgtcagtcgatgtagatttttcgac----------------------------------------------------------------------------------------------------------------------------------------------------------------------------------------------------------------------------------------------
>MiraAssembly74_c2007
--------------------------------------------------------------------------------------------------------------------------------------------------------------------------------------------------------------------------acagcagttgatgggaaaataaaggcatggttgtatgacaacmtgggttctagrgttgactatgatgctcctgggcattcatctaccacaatgtcatacagtgccgatgggacaaggtccaaaaaagtttcctactttccaccagccctcttaagctg--gaggattgatctttttgctgaatactgtaattctgactaaagcagtgttttca-----aaatgtgcacccgataggttgttctcctgtgggaccaataaagaaggagattcgttccttgtggaatggaatgaaagtgagggagctgtgaagcgtacatatcacggtcttgggaagcgatccacaggtgttgtgcaattcgataccacgaagaaccgatttttggctgctggtgatgattgcatggtcaaattttgggacatggacaatgtgaacttattaacaactactgatgctgagggaggattaccggtaattgttagatgaatcatacatgtcagtcgatgtagatttttcgaccaacatccctcttctaagctaaccattctcatttcaattatacc--------------------------------------------------------------------------------------------------------------------------------------------------------------------------------------------------
>MiraAssembly74_c2199RC
--------------------------------------------------------------------------------------------------------------------------------------------------------------------------------------------------------------------------------------------------gcttggttgtatgataacatgggttctagggttgactatgatgctcctgggcattcatctaccacaatgtcatacagtgccgatgggacaaggtccaaaaaagtttcctactttccaccagccctcttaagctt--gaggattgatctttttggtgaatactgtaattctgactaaagcattgttttca-----aaatgtgcacccgataggttgttctcctgtgggaccaataaagaaggagattcgttccttgtggaatggaatgaaagtgagggagctgtgaagcgtacatatcacggtctcgggaagcgatccacaggtgttgtgcaattcgataccacgaagaaccgatttttggctgctggtgatgattgcatggtcaaattttgggacatggacaatgtgaacttattaacaactactgatgctgagggaggattaccggtaatt----------------------------------------------------------------------------------------------------------------------------------------------------------------------------------------------------------------------------------------------------------------------------------------
>MiraAssembly75_c409RC
------------------------------------------------------------------------------------------------------------------------------------------------------------------------------------------------------------------------------------------------------------atgataacatgggttctagggttgactatgatgctcctgggcattcatctaccacaatgtcatacagtgccgatgggacaaggtccaaaaaagtttcctactttccaccagccctcttaagctt--gaggattgatctttttgctgaatactgtaattctgactaaagcattgttttca-----aaatgtgcacccgataggttgttctcctgtgggaccaataaagaaggagattcgttccttgtggaatggaatgaaagtgagggagctgtgaagcgtacatatcacggtctcgggaagcgatctgcaggtgttgtgcaattcgataccacgaagaaccgatttttggctgctggtgatgattgcatggtcaaattttgggacatggacaatgtgaacttattaactactactgatgctgagggaggattaccggtaattg---------------------------------------------------------------------------------------------------------------------------------------------------------------------------------------------------------------------------------------------------------------------------------------
>MiraAssembly77_c1096RC
--------------------------------------------------------------------------------------------------------------------------------------------------------------------------------------------------------------------------------------------------------------------------------------------------gggcattcatctaccacaatgtcatacagtgccgatgggacaaggtccaaaaaagtttcctactttccaccagccctcttaagctt--gaggattgatctttttgctgaatactgtaattctgactaaagcattgttttca-----aaatgtgcacccgataggttgttctcctgtgggaccaataaagaaggagattcgttccttgtggaatggaatgaaagtgagggagctgtgaagcgtacatatcacggtcttgggaagcgatctgcaggtgttgtgcaattcgataccacgaagaaccgatttttggctgctggtgatgattgcatggtcaaattttgggacatggacaatgtgaacttattaacaactactgatgctgagggaggattaccggtaattgttagatgaatcatacatgtcagtcgatgtagatttttcgaccaacatccctcttct-------------------------------------------------------------------------------------------------------------------------------------------------------------------------------------------------------------------------------
>MiraAssembly77_c881
-------------------------------------------------------------------------------------------------------------------------------------------------------------------------------------------------------------------------------------------------------------------------------------------------------------------------------------------------------------------------------------------------------tttgctgaatactgtaattctgactaaagcattgttttca-----aaatgtgcacccgataggttgttctcctgtgggaccaataaagaaggagattcgttccttgtggaatggaatgaaagtgagggagctgtgaagcgtacatatcacggtctcgggaagcgatctgcaggtgttgtgcaattcgataccacgaagaaccgatttttggctgctggtgatgattgcatggtcaaattttgggacatggacaatgtgaacttattaacaactactgatgctgagggaggattac------------------------------------------------------------------------------------------------------------------------------------------------------------------------------------------------------------------------------------------------------------------------------------------------
>MiraAssembly78_c684RC_merged_MiraAssembly78_c122
-----------------------------------------------------------------------------------------------------------------------------------------------------tcttctttttttcttttggtgatttattttgtaatacctttttctttcttattgcagttcatattttcaacagcwgttgatgggaaaataaaggcttggttgtatgataacatgggttctagggttgactatgatgctcctgggcattcatctaccacaatgtcatacagtgccgatgggacaaggtccaaaaaagtttcctrctttccaccagccctcttaagctt--gaggattgatctttttgctgaatactgtaattctgactaaagcattgttttca-----aaatgtgcacccgataggttgttctcctgtgggaccaataaagaaggagattcgttccttgtggaatggaatgaaagtgagggagctgtgaagcgtacatatcacggtctcgggaagcgatccacaggtgttgtgcaattcgataccacgaagaaccgatttttggctgctggtgatgattgcatggtcaaattttgggacatggacaatgtgaacttattaacaactactgatgctgagggaggattaccggtaattgttagatgaatcatacatgtcagtcgatgtagatttttcgatcaacatccctcttctaagctaaccattctcatttcaattatacctccaggcttctccctgtttgcgatttaacaaggaagggatattgttggctgtttcaaccaatgagaatggtatcaaaatcctagcaaatacagatgggattaggctactacggacacttgaatctcgttca---------------------------------------------------------------
>MiraAssembly80_c1050RC
-----------------------------------------------------------------------------------------------------------------------------------------------------------------------------------------------------------------------------------------------------------------------------------------------------------------------------------------------------aaagtttcctactttccaccagccctcttaagctt--gaggattgatctttttgctgaatactgtaattctgactaaagcattgttttca-----aaatgtgcacccgataggttgttctcctgtgggaccaataaagaaggagattcgttccttgtggaatggaatgaaagtgagggagctgtgaagcgtacatatca--------------------------------------------------------------------------------------------------------------------------------------------------------------------------------------------------------------------------------------------------------------------------------------------------------------------------------------------------------------------------------------------------------------------------------------------------
>MiraAssembly80_c351RC
---------------------------------------------------------------------------------------------------------------------------------------------------------------------------------------------------------------------------------------------------------------------------------------------------------------------------------ccgatgggacaaggtccaaaaaagtttcctactttccaccagccctcttaagctt--gaggattgatcgttttgctgaatactgtaattctgactaaagcattgttttca-----aaatgtgcacccgataggttgttctcctgtgggaccaataaagaaggagattcgttccttgtggaatggaatgaaagtgagggagctgtgaagcgtacatatcacggtctcgggaagcgatccacaggtgttgtgcaattcgataccacgaagaaccgatttttggctgctggtgatgattgcatggtcaaattttgggacatggacaatgtgaacttattaacaactactgatgctgagggaggattaccggtaattgttagatgaatc----------------------------------------------------------------------------------------------------------------------------------------------------------------------------------------------------------------------------------------------------------------------------
>MiraAssembly81_c370
---------------------------------------------------------------------------------------------------------------------------------------------------------------------------------------------------------------------------------------------------------------------------------------atgatgctcctgggcattcatctaccacaatgtcatacagtgccgatgggacaaggtccaaaaaagtttcctactttccaccagccctcttaagctt--gaggatttaactttttgctgaatactgtaattctgactaaatcattgttttca-----aaatgtgcacccgataggttgttctcctgtgggaccaataaagaaggagattcgttccttgtggaatggaatgaaagtgagggagctgtgaagcgtacatatcacggtctcgggaagcgatccacaggtgttgtgcaattcgataccacgaagaaccgatttttggctgctggtgatgattgcatggtcaaattttgggacatggacaatgtgaacttattaacaactactgatgctgagggaggattaccggtaattgttagatgaatcatacatgtcagtcgatgtagatttttcgaccaacatccctcttctaagctaaccat--------------------------------------------------------------------------------------------------------------------------------------------------------------------------------------------------------------------
>MiraAssembly81_c503RC
------------------------------------------------------------------------------------------------------------------------------------------------------------------------------------------------------------------------------------------------------------------------------------------------------------------------------------------------------aagtttactactttccaccagccctcttaagctt--gaggattgatctttttgctgaatactgtaattctgactaaatcattgttttca-----aaatgtgcacccgataggttgttctcctgtgggaccaataaagaaggagattcgttccttgtggaatggaatgaaagtgagggagctgtgaagcgtacatatcacggtctcgggaagcgatccactggtgttgtgcaattcgataccacgaagaaccgatttttggctgctggtgatgattgcatggtcaaattttgggacatggacaatgtgaacttattaaca-------------------------------------------------------------------------------------------------------------------------------------------------------------------------------------------------------------------------------------------------------------------------------------------------------------------------
>MiraAssembly82_rep_c132RC
------------------------------------------------------------------------------------------------------------------------------------------------------------------------tgatttgttttgtaatacctttctctttcttattgcagttcatattttcaacagcagttgatgggaaaataaaggcatggttgtatgacaacctgggttctagagttgactatgatgctccygggcattcatctaccacaatgtcatacagtgccgatgggacaaggtccaaaaaagtttcctactttccaccagccctcttaagcttgagaggattgatctttttgctgaatactgtaattctgactaaagcattgttttca-----aaatgtgcacccgataggttgttctcctgtgggactaataaagaaggggattcataccttgtggaatggaatgaaagtgagggagctgtgaagcgtacatatcacggtctcgggaagcgatccacaggtgttgtgcaattcgataccacgaagaaccgatttttggctgctggtgatgattgcatgatcaaattttgggacatggacaatgtgaacttattaacaactactgatgctgagggaggattaccggtaattgttagatgaatcatacatgtcagtcgatgtagatttttmgaccaacatccctcttctaagctaaccattctcatttcaattatacctccaggcttctccctgtttgcgatttaacaaggaagggatattgttggctgtttcaaccaatgagaatggtatcaaaatactagcaaatacagatgggattaggctactgcggacact----------------------------------------------------------------------------
>MiraAssembly83_c334RC
------------------------------------------------------------------------------------------------------------------------------------------------------------------------------------taatacctttttctttcttattgcagttcatattttcaacagcagttgatgggaaaataaaggcttggttgtatgataacatgggttctagggttgactatgatgctcctgggcattcatctaccacaatgtcatacagtgccgatgggacaaggtccaaaaaagtttcctactttccaccagccctcttaagctg--gaggattgatctttttgctgaatactgtaattctgactaaagcattgttttca-----aaatgtgcacccgataggttgttctcctgtgggaccaataaagaaggagattcgttccttgtggaatggaatgaaagtgagggagctgtgaagcgtacatatcacggtctcgggaagcgatccacaggtgttgtgcaattcgataccacgaagaaccgatttttggctgctggtgatgattgcatggtcaaattttgggacatggacaatgtgaacttattaacaactactgatgctgagggaggattaccggtaattgttagatgaatcatacatgtcagtcgatgtagatttttcgaccaacatccctcttctaagctaaccattcycatttcaattatac---------------------------------------------------------------------------------------------------------------------------------------------------------------------------------------------------
