# Supplementary material for: Targeted NGS for species level phylogenomics: “made to measure” or “one size fits all”?
Source: PeerJ. 2017 Jul 25;5:e3569. doi: 10.7717/peerj.3569 (PMC5530999; doi:10.7717/peerj.3569)
Supplement: Data S2 — Sequences alignments (fasta format). [file peerj-05-3569-s002.gz › Final_Aln/SC/12303_AllSamples.aln]

>12303_Sample68_mergedsequences
-----------------------------------------------atgtcatactctgtagtttttcttcatatagaagaaggatgacctctgcttcaggggtaaatatactcggcctactaatgtttagattgtgggtttgagtttgaggagaatcactttgtgcatctactgccaaaggtttggtccatacccagctccttccagagctcattaatgggaacttttcataccggcggggtatttacttttttgtaaatagtgaatatacttttttgtagttgaacttgaatattgtgattgtactcactacacttatgacactattgagatctttatgttggcgtcttgttgttttgatgtaggtacagaaggagc------agcaggagcaggagcagggactggggaaggggcaggagtaggagccctagccgaggaaggggcaggagtagagacagagactgggacaggggtagggacaggggtaggagcagmagcagragcaggagc------aggagcaggagcccccttggtaattacagacaagaatcctacagatggactgacagaagcagaagtgggtt------------ttctcaatcatgtagagactttgcttctggtaattgcaggagaggcagtgaatgcaagttccttcatcaggataacctcaatcacaaggatggggggcgatttgagagtgaaaaatctgaaagatggagaagtacacaggaacggggaggaaatggttacgatggagggaaggacgagcccaggaggagcagtggtaaatc------gctttgtaatgatttcatgagaggtaggtgcagtaggggatcatcatgcagattttcccacgatgatgatgctacgggttacaatagtgaaagaagcaaaagagattcttcgtttgatcacgagtacaagcggcaaccacgtacgaatggcaatactccttgcaagttttttatcatggggaactgcaatagagacaactgcaggttttctcatgaaggtgcagtgcgagacttttttgaaggaaagtcacaggatgatggtaggggtaaagtttgtgatgacacgaacaagtcatggaatggcccaaaatggggcgaaggaactgctgtctcagacgtttcgcagtctattggttgtagtaatgctagaaaggaggcttttgctgttacaaatgatgttgatgaaatgagcaaaccgtggaatggtccaaaatggggcgaaccaattgttgtctcagacgtttcgcagtctactggttgggggaatgttggaaaagagatttttattgatccggcaccggctgagaaacggactgatgatagaaggtaccacagttttgaagacgagaaccaaaaatggagtggtcccaaatggggtgatgcaactggtgtctcagagatggagatgtctacttgctggggtaacagtagtggtgacaatatgaatttagctgatccggctaatgctgagaaacacgctgatgtggaaaagtcgtttgccagagaagagccccggcttactctccatggtttgcaatctaaaactccataccgaatatc------------------------------------------------------------------------------------------------------------------------------------------------------------------------------------------------------------------------------------------------------------------------------------------------------------------------------
>MiraAssembly69_c403RC_merged_MiraAssembly69_rep_c2454
-----------------------------------------------------------------------------------------------------------------------------------------------------------------------------------------------------------------------------------------------------------------------------------------------------------------------------------tactattgagatctctattttggcgtcttgctgttttgatgtaggtacaaaaggaga------agcaggagcaggagcagggacagagttaggggtaggagtaggagccctagccgaggaaggggcaggagtagggacagagactgggacatgggt------------------------------aggagt------aggagcaggagcccacttggtaattacagacaagaaccctacagatggactgacagaaaaagaagtgggttgggcggattaccttctcaaccatgtagagactttgcttctggtaattgcaagagaggcagtgaatgcaggttccttcatcaggataatctcaaccacaaggatgggggtcgatttgagagtgaaaaatctgaaaaatggagaagtaatcaggaacggggaggaaatagttacgatggggggaaggatgagccagtgaggagcagtggtaaatcttctgtgctttgttatgatttcatgaaaggtaggtgtagtaggggatcatcatgcaggttttcccataatgatgatgctaagggttacaacagtgagagaagcaaaagggactcttcgtttgatcatgagtacaagcggcaaccacgtgctaatggcagtatgccttgcaagttttttatgatggggaactgcaacagagacaactgcaggttttctcatgatagtgcagttcaaaactttttggaaggaaagtcacaggatgatggtcggggtaaagatcgtgacaacacgaacaaatcatggaatggtccagaatggggcgaaggaactgctgtctcagatgtttcgcagtctgttggttggagtaatgttagaaaagaggcttttgctgttacaactga---tgatggaatgagcaaactgtggaatggtccaaaatggggcgatccaacttttgtctctgacgtttcgcagtctactggctgggggagtgttggacaagagacttttattgatccagcaccggctgagaaatggtctgatgatagaagggaccatatttttgaagacaaggacaaaaaagggactggtcccaaatggggtgatgcaactggtgtctcagagatcgagaggtctattggctggggtaacagtactggtgacaatatgaatttagctgatccagctaatgctgagaaacacgctgatgtggaaaaattgtttgccagagaagagcccccccttcctctccatggcttgcaatctaaaactccatatcaagtatcaaaagatgttcgtgaggtaaatatagggcaagaagcttcaggtaggccccatcctactacattcgtgcattcagtttttcctgaagattctcttattc----------------------------------------------------------------------------------------------------------------------------------------------------------------------------------------------------------------------------
>MiraAssembly69_rep_c2690RC_merged_MiraAssembly69_c259
-----tgcaaatttctctccattgacagtttttgtcatacattcttaatgtcgtattcta----gtttcttcatgtagaagagggataacttctgcttcagtggtaaacatactcagcctacttatgttttgattgtgggttt--------------tcactttgtgcgtctrcagccraagctttggtccatgcatagctcctcctggagctcattaatggg--------------------------tctggctgtgtgtaatagggaatgtattttatggagtaacttgaatatggtggttgtacttgctagacatatgatactattgagatctctattttggcgtcttgctgttttgatgtaggtacaaaaggaga------agcaggagcaggagcagggacagagttaggggtaggagtaggagccctagccgaggaaggggcaggagtagggacagagactgggacatgggt------------------------------aggagt------aggagcaggagcccacttggtaattacagacaagaaccctacagatggactgacagaaaaagaagtgggttgggcggattaccttctcaaccatgtagagactttgcttctggtaattgcaagagaggcagtgaatgcaggttccttcatcaggataatctcaaccacaaggatgggggtcgatttgagagtgaaaaatctgaaaaatggagaagtaatcaggaacggggaggaaatagttacgatggggggaaggatgagccagtgaggagcagtggtaaatcttctgtgctttgttatgatttcatgaaaggtaggtgtagtaggggatcatcatgcaggttttcccatgatgatgatgctaagggttacaacagtgagagaagcaaaagggactcttcgtttgatcatgagtacaagcggcaaccacgtgctaatggcagtatgccttgcaagttttttatgatggggaactgcaacagagacaactgcaggttttctcatgatagtgcagttcaaaactttttggaaggaaagtcacaggatgatggtaggggtaaagatcgtgacaacacgaacaaatcatggaatggtccagaatggggcgaaggaactgctgtctcagatgtttcgcagtctgttggttggagtaatgttagaaaagaggcttttgctgttacaactga---tgatgaaatgagcaaactgtggaatggtccaaaatggggcgatccaacttttgtctctgacgtttcgcagtctactggctgggggagtgttggacaagagacttttattgatccagcaccggctgagaaatggtctg----------------------------------------------------------------------------------------------------------------------------------------------------------------------------------------------------------------------------------------------------------------------------------------------------------------------------------------------------------------------------------------------------------------------------------------------------------------------------------------------------------------------------------------------------------------------------------
>MiraAssembly69_rep_c2690RC_merged_MiraAssembly69_rep_c2919_merged_MiraAssembly69_rep_c2690RC_merged_MiraAssembly69_c302
-----------------------------------------------------------------------------------------------------------------------------------------------------------------------------------------------------------------------------------------------------------tggctgtgtgtaatagggaatgtattttatggagtaacttgaatatggtggttgtacttgctagacatatgatactattgagatctctattttggcgtcttgctgttttgatgtaggtacaaaaggagaagcaggagcaggagcaggagcaggagcagagttaggggtaggagtaggagccctagccgaggaaggggcaggagtagggacagagactgggacatgggt------------------------------aggagt------aggagcaggagcccacttggtaattacagacaagaaccctacagatggactgacagaaaaagaagtgggttgggcggattaccttctcaaccatgtagagactttgcttctggtaattgcaagagaggcagtgaatgcaggttccttcatcaggataatctcaaccacaaggatgggggtcgatttgagagtgaaaaatctgaaaaatggagaagtaatcaggaacggggaggaaatagttacgatggggggaaggatgagccagtgaggagcagtggtaaatcttctgtgctttgttatgatttcatgaaaggtaggtgtagtaggggatcatcatgcaggttttcccatgatgatgatgctaagggttacaacagtgagagaagcaaaagggactcttcgtttgatcatgagtacaagcggcaaccacgtgctaatggcagtatgccttgcaagttttttatgatggggaactgcaacagagacaactgcaggttttctcatgatagtgcagttcaaaactttttggaaggaaagtcacaggatgatggtaggggtaaagatcgtgacaacacgaacaaatcatggaatggtccagaatggggcgaaggaactgctgtctcagatgtttcgcagtctgttggttggagtaatgttagaaaagaggcttttgctgttacaactga---tgatgaaatgagcaaactgtggaatggtccaaaatggggcgatccaacttttgtctctgacgtttcgcagtctactggctgggggagtgttggacaagagacttttattgatccagcaccggctgagaaatggtctg----------------------------------------------------------------------------------------------------------------------------------------------------------------------------------------------------------------------------------------------------------------------------------------------------------------------------------------------------------------------------------------------------------------------------------------------------------------------------------------------------------------------------------------------------------------------------------
>MiraAssembly71_c486_merged_MiraAssembly71_c363RC_merged_MiraAssembly71_rep_c3916RC
tgtaccgcaaatttctttccattgacagtttttgtcatrcattcttamtgtcgtattcta----gtttcttcatgtagaagagggataacttctgcttcagtggtaaaaatactcagcctacttatgttttgattgtgggttt--------------tcactttgtgcgtctacagccaaagctttggtccatgcatagctcctcctggagctcattaatggg--------------------------tctggctgtgtgtaatagggaatgtattttatggagtaacttgaatatggtggttgtacttgctagacatatgatactattgagatctctattttggcgtcttgctgttttgatgtaggtacaaaaggaga------agcaggagcaggagcagggacagagttaggggtaggagtaggagccctagccgaggaaggggcaggagtagggacagagactgggacatgggt------------------------------aggagt------aggagcaggagcccacttggtaattacagacaagaaccctacagatggactgacagaaaaagaagtgggttgggcggattaccttctcaaccatgtagagactttgcttctggyaattgcaagagaggcagtgaatgcaggttccttcatcaggataatctcaaccacaaggatgggggtcgatttgagagtgaaaaatctgaaaaatggagaagtaatcaggaacggggaggaaatggttacgatggggggaaggatgagccagtgaggagcagtggtaaatcttctgtgctttgttatgatttcatgaaaggtaggtgtagtaggggatcatcatgcaggttttcccatgatgatgatgctaagggttacaacagtgaaagaagcaaaagggactcttcgtttgatcatgagtacaagcggcaaccacgtgctaatggcagtatgccttgcaagttttttatgatggggaactgcaacagagacaactgcaggttttctcatgatagtgcagttcaaaactttttggaaggaaagtcacaggatgatggtaggggtaaagatcgtgacaacacgaacaaatcatggaatggtccagaatggggcgaaggaactgctgtctcagatgtttcgcagtctgttggttggagtaatgttagaaaagaggcttttgctgttacaactgatgttgatgaaatgagcaaactgtggaatggtccaaaatggggcgatccaacttttgtctctgacgtttcgcagtctactggctgggggagtgttggacaagag---tttattgatccagcaccggctgagaaacggtctgatgatagaagggaccatatttttgaagacaaggacaaaaaagggactggtcccaaatggggtgatgcaactggcgtctcagagatcgagaggtctattggctggggtaacagtactggtgacaatatgaatttagctgatccagctaatgctgagaaacacgcagatgtggaaaaattgtttgccagagaagagcccccgcttcctctccatggcttgcaatctaaaactccatatcaagtatcaaaagatgttcgtgagctaaatatagggcaagaagcttcaggtaggccccatcctactacattcgtgcattcagtttttcctgaagattctcttattcagcagcatcaccatccttatggggacgataatgcagtaatcgatgattttaattcacatgggatggacttctatgcaagttctttgaatcctgcttttgtgtctggacagtacaacaatagacaaacggatagtttgacaagtgcaggtggacataatcacagtcggcacttggtctctacgaacccctccagtggacttgatatcgatttgaatggacc
>MiraAssembly71_c486_merged_MiraAssembly71_rep_c4139_merged_MiraAssembly71_c3254_merged_MiraAssembly71_rep_c4480
tgtaccgcaaatttctttccattgacagtttttgtcatrcattcttamtgtcgtattcta----gtttcttcatgtagaagagggataacttctgcttcagtggtaaaaatactcagcctacttatgttttgattgtgggttt--------------tcactttgtgcgtctacagccaaagctttggtccatgcatagctcctcctggagctcattaatggg--------------------------tctggctgtgtgtaatagggaatgtattttatggagtaacttgaatatggtggttgtacttgctagacatatgatactattgagatctctattttggcgtcttgctgttttgatgtaggtacaaaaggaga------agcaggagcaggagcagggacagagttaggggtaggagtaggagccctagccgaggaaggggcaggagtagggacagagactgggacatgggt------------------------------aggagt------aggagcaggagcccacttggtaattacagacaagaaccctacagatggactgacagaaaaagaagtgggttgggcggattaccttctcaaccatgtagagactttgcttctggtaattgcaagagaggcagtgaatgcaggttccttcatcaggataatctcaaccacaaggatgggggtcgatttgagagtgaaaaatctgaaaaatggagaagtaatcaggaacggggaggaaatggttacgatggggggaaggatgagccagtgaggagcagtggtaaatcttctgtgctttgttatgatttcatgaaaggtaggtgtagtaggggatcatcatgcaggttttcccatgatgatgatgctaagggtaacaacagtgaaagaagcaaaagggactcttcgtttgatcatgagtacaagcggcaaccacgtgctaatggcagtatgccttgcaagttttttatgatggggaactgcaacagagacaactgcaggttttctcatgatagtgcagttcaaaactwtttsgaaggaaagtcacaggatgatggtaggggtaaagatcgtgacaacacgaacaaatcatggaatggtccagaatggggcgaaggaactgctgtctcagatgtttcgcagtctgktggktggagtaatgttagaaaagaggcttttgctgttacaactgatgttgatgaaatgagcaaactgtggaatggtccaaaatggggcgatccaacttttgtctctgacgtttcgcagtctactggctgggggagtgttggacaagagacttttattgatccagcaccggctgagaaacggtctgatgatagaagggaccatatttttgaaggcaaggacaaaaaagggactggtcccaaatggggtgatgcaactggcgtctcagagatcgagaggtctattggctggggtaacagtactggtgacaatatgaatttagctgatccagctaatgctgagaaacacgctgatgtggaaaaattgtttgccagagaagagcccccgcttcctctccatggcttgcaatctaaaactccatatcaagtatcaaaagatgttcgtgagctaaatatagggcaagaagcttcaggtaggccccatcctactacattcgt------------------------------------------------------------------------------------------------------------------------------------------------------------------------------------------------------------------------------------------------------------
>MiraAssembly72_c25
----------------------------------------------aatgtcgtattcta----gtttcttcatgtagaagagggataacttctgcttcagtggtaaaaatactcagcctacttatgttttgattgtgggttt--------------tcactttgtgcgtctgcagccaaagctttggtccatgcatagctcctcctggagctcattaatggg--------------------------tctggctgtgtgtaatagggaatgtattttatggagtaacttgaatatggtggttgtacttgctagacatatgatactattgagatctctattttggcgtcttgctgttttgatgtaggtacaaaaggaga------agcaggagcaggagcaggagcagagttaggggtaggagtaggagccctagccgaggaaggggcaggagtagggacagagactgggacatgggt------------------------------aggagt------aggagcaggagcccacttggtaattacagacaagaaccctacagatggactgacagaaaaagaagtgggttgggcggattaccttctcaaccatgtagagactttgcttctggtaattgcaagagaggcagtgaatgcaggttccttcatcaggataatctcaaccacaaggatgggggtcgatttgagagtgaaaaatctgaaaaatggagaagtaatcaggaacggggaggaaatagttacgatggggggaaggatgagccagtgaggagcagtggtaaatcttctgtgctttgttatgatttcatgaaaggtaggtgtagtaggggatcatcatgcaggttttcccatgatgatgatgctaagggttacaacagtgagagaagcaaaagggactcttcgtttgatcatgagtacaagcggcaaccacgtgctaatggcagtatgccttgcaagttttttatgatggggaactgcaacagagacaactgcaggttttctcatgatagtgcagttcaaaactttttggaaggaaagtcacaggatgatggtaggggtaaagatcgtgacaacacgaacaaatcatggaatggtccagaatggggcgaaggaactgctgtctcagatgtttcgcagtctgttggttggagtaatgttagaaaagaggcttttgctgttacaactga---tgatgaaatgagcaaactgtggaatggtccaaaatggggcgatccaacttttgtctctgacgtttcgcagtctactggctgggggagtgttggacaagagacttttattgatccagcaccggctgagaaatggtctgatgatagaagggaccatatttttgaagacaaggacaaaaaagggactggtcccaaatggggtgatgcaactggtgtctcagagatcgagaggtctattggctggggtaacagtactggtgacaatatgaatttagctgatccagctaatgctgagaaacacgctgatgtggaaaaattgtttgccagagaagagcccccccttcctctccatggcttgcaatctaaaactccatatcaagtatcaaaagatgttcgtgaggtaaatatagggcaagaagcttcaggtaggccccatcctact--------------------------------------------------------------------------------------------------------------------------------------------------------------------------------------------------------------------------------------------------------------------
>MiraAssembly73_c106_merged_MiraAssembly73_rep_c2199
------------------------------------------------------------------------------------------------------------------------------------------------------------------------------------agctttggtccatgcatagctcctcctggagctcattaatggg--------------------------tctggctgtgtgtaatagggaatgtattttatggagtaacttgaatatggtggttgtacttgctagacatatgatactattgagatctctattttggcgtcttgctgttttgatgtaggtacaaaaggaga------agcaggagcaggagcagggacagagttaggggtaggagtaggagccctagccgaggaaggggcaggagtagggacagagactgggacatgggt------------------------------aggagt------aggagcaggagcccacttggtaattacagacaagaaccctacagatggactgacagaaaaagaagtgggttgggcggattaccttctcaaccatgtagagactttgcttctggtaattgcaagagaggcagtgaatgcaggttccttcatcaggataatctcaaccacaaggatgggggtcgatttgagagtgaaaaatttgaaaaatggagaagtaatcaggaacggggaggaaatggttacgatggggggaaggatgagccagtgaggagcagtggtaaatcttctgtgctttgttatgacttcatgaaaggtaggtgtagtaggggatcatcatgcaggttttcccatgatgatgatgctaagggttacaacagtgaaagaagcaaaagggactcttcgtttgatcatgagtacaagcggcaaccacgtgctaatggcagtatgccttgcaagttttttatgatggggaactgcaacagagacaactgcaggttttctcatgatagtgcagttcaaacctttttggaaggaaagtcacaggatgatggtaggggtaaagatcgtgacaacacgaacaaatcatggaatggtccagaatggggcgaaggaactgctgtctcagatgtttcgcagtctgttggttggagtaatgttagaaaagaggcttttgctgttacaactgatgttgatgaaatgagcaaactgtggaatggtccaaaatggggcgatccaacttttgtctctgacgtttcgcagtctactggctgggggagtgttggacaagagacttttattgatccagcaccggctgagaaacggtctgataataggagggaccatatt--------------------------------------------------------------------------------------------------------------------------------------------------------------------------------------------------------------------------------------------------------------------------------------------------------------------------------------------------------------------------------------------------------------------------------------------------------------------------------------------------------------------------------------------------------------
>MiraAssembly73_c196RC_merged_MiraAssembly73_rep_c3029RC_merged_MiraAssembly73_c1492RC
-----------------------------------------------------------------------------------------------------------------------------------------------------------------------------------------------------------------------------------------------------------------------------------------------------------------------------------------------------------------------------------------------------------------------------------------------------------------------------------------------------------------------------------------------------------------------caagaaccctacagatggactgacagaaaaagaagtgggttgggcggattaccttctcaaccatgtagagactttgcttctggtaattgcaagagaggcagtgaatgcaggttccttcatcaggataatctcaaccacaaggatgggggtcgatttgagagtgaaaaatctgaaaaatggagaagtaatcaggaacggggaggaaatggttacgatggggggaaggatgagccagtgaggagcagtggtaaatcttctgtgctttgttatgatttcatgaaaggtaggtgtagtaggggatcatcatgcaggttttcccatgatgatgatgctaagggttacaacagtgaaagaagcaaaagggactcttcgtttgatcatgagtacaagcggcaaccacgtgctaatggcagtatgccttgcaagttttttatgatggggaactgcaacagagacaactgcaggttttctcatgatagtgcagttcaaacctttttggaaggaaagtcacaggatgatggtaggggtaaagatcgtgacaacacgaacaaatcatggaatggtccagaatggggcgaaggaactgctgtctcagatgtttcgcagtctgttggttggagtaatgttagaaaagaggcttttgctgttacaactgatgttgatgaaatgagcaaactgtggaatggtccaaaatggggcgatccaacttttgtctctgacgtttcgcagtctactggctgggggagtgttggacaagagacttttattgatccagcaccggctgagaaacggtctgataatagaagggaccatatttttgaagacaaggacaaaaaagggactggtcccaaatggggtgatgcaactggcgtctcagagatcgagaggtctattggctggggtaacagtactggtgacaatatgaatttagctgatccagctaatgctgagaaacacgctgatgtggaaaaattgtttgccagagaagagcccccgcttcctctccatggcttgcaatctaaaactccatatcaagtatcaaaagatgttcgtgagctaaatataggg--------------------------------------------------------------------------------------------------------------------------------------------------------------------------------------------------------------------------------------------------------------------------------------------------
>MiraAssembly73_c325RC_merged_MiraAssembly73_rep_c3029RC_merged_MiraAssembly73_c1492RC
-----------------------------------------------------------------------------------------------------------------------------------------------------------------------------------------------------------------------------------------------------------------------------------------------------------------------------------------------------------------------------------------------------------------------------------------------------------------------------------------------------------------------------------------------------------------------caagaaccctacagatggactgacagaaaaagaagtgggttgggcggattaccttctcaaccatgtagagactttgcttctggtaattgcaagagaggcagtgaatgcaggttccttcatcaggataatctcaaccacaaggatgggggtcgatttgagagtgaaaaatctgaaaaatggagaagtaatcaggaacggggaggaaatggttacgatggggggaaggatgagccagtgaggagcagtggtaaatcttctgtgctttgttatgatttcatgaaaggtaggtgtagtaggggatcatcatgcaggttttcccatgatgatgatgctaagggttacaacagtgaaagaagcaaaagggactcttcgtttgatcatgagtacaagcggcaaccacgtgctaatggcagtatgccttgcaagttttttatgatggggaactgcaacagagacaactgcaggttttctcatgatagtgcagttcaaacctttttggaaggaaagtcacaggatgatggtaggggtaaagatcgtgacaacacgaacaaatcatggaatggtccagaatggggcgaaggaactgctgtctcagatgtttcgcagtctgttggttggagtaatgttagaaaagaggcttttgctgttacaactgatgttgatgaaatgagcaaactgtggaatggtccaaaatggggcgatccaacttttgtctctgacgtttcgcagtctactggctgggggagtgttggacaagagacttttattgatccagcaccggctgagaaacggtctgataataggagggaccatatttttgaagacaaggacaaaaaagggactggtcccaaatggggtgatgcaactggcgtctcagagatcgagaggtctattggctggggtaacagtactggtgacagtatgaatttagctgatccagctaatgctgagaaacacgctgatgtggaaaaattgtttgccagaaaagagcccccgcttcctctccatggcttgcaatctaaaactccatatcaagtatcaaaagatgttcgtgagc-------------------------------------------------------------------------------------------------------------------------------------------------------------------------------------------------------------------------------------------------------------------------------------------------------------
>MiraAssembly74_c9
--------------------------------------------------------------------------------------------------------------------gcctacttatgttttgattgtgggttt--------------tcactttgtgcgtctacagccaaagctttggtccatgcatagctcctcctggagctcattactggg--------------------------tctggctgtgtgtaatagggaatgtattttatggagtaacttgaatatggtggttgtacttgctagacatatgatactattgagatctctattttggcgtcttgctgttttgatgtaggtacaaaaggaga------agcaggagcaggagcagggacagagttaggggtaggagtaggagccctagccgaggaaggggcaggagtagggacagagactgggacatgggt------------------------------aggagt------aggagcaggagcccacttggtaattacagacaagaaccctacagatggactgacagaaaaagaagtgggttgggcggattaccttctcaaccatgtagagactttgcttctggtaattgcaagagaggcagtgaatgcaggttccttcatcaggataatctcaaccacaaggatgggggtcgatttgagagtgaaaaatctgaaaaatggagaagtaatcaggaacggggaggaaatagttacgatggggggaaggatgagccagtgaggagcagtggtaaatcttctgtgctttgttatgatttcatgaaaggtaggtgtagtaggggatcatcatgcaggttttcccatgatgatgatgctaagggttacaacagtgagagaagcaaaagggactcttcgtttgatcatgagtacaagcggcaaccacgtgctaatggcagtatgccttgcaagttttttatgatggggaactgcaacagagacaactgcaggttttctcatgatagtgcagttcaaaactttttggaaggaaagtcacaggatgatggtaggggtaaagatcgtgacaacacgaacaaatcatggaatggtccagaatggggcgaaggaactgctgtctcagatgtttcgcagtctgttggttggagtaatgttagaaaagaggcttttgctgttacaactga---tgatgaaatgagcaaactgtggaatggtccaaaatggggcgatccaacttttgtctctgacgtttcgcagtctactggctgggggagtgttggacaagagacttttattgatccagcaccggctgagaaacggtctgatgatagaagggaccatatttttgaagacaaggacaaaaaagggactggtcccaaatggggtgatgcaactggtgtctcagagatcgagaggtctattggctggggtaacagtactggtgacaatatgaatttagctgatccagctaatgctgagaaacacgctgatgtggaaaaattgtttgccagagaagagcccccgcttcctctccatggcttgcaatctaaaactccatatcaagtatcaaaagatgttcgtgagctaaatatagggcaagaagcttcaggtaggccccatcctactacattcgtgcattcagtttttcctgaagattctcttattcagcagcatcaccatccttatggggacaataatgcagtaatcgatgattttaattcacatgggatggacttctatgcaagttctttgaatcctgcttttgtgtctggacagtacaacaatagacaaacggatagtttgacaagtgcaggtggacataatcacagtcggcacttggtctct-----------------------------------------
>MiraAssembly75_c304_merged_MiraAssembly75_c9RC
---------------------------------------------------------------------------------------------------------------------cctacttatgttttgattgtgggttt--------------tcactttgtgcgtctacagccaaagctttggtccatgcatagctcctcctggagctcattaatggg--------------------------tctggctgtgtgtaatagggaatgtattttatggagtaacttgaatatggtggttgtacttgctagacatatgatactattgagatctctattttggcgtcttgctgttttgatgtaggtacaaaaggagaagcaggagcaggagcaggagcagggacagagttaggggtaggagtaggagccctagccgaggaaggggcaggagtagggacagagactgggacatgggt------------------------------aggagt------aggagcaggagcccacttggtaattacagacaagaaccctacagatggactgacagaaaaagaagtgggttgggcggattaccttctcaaccatgtagagactttgcttctggtaattgcaagagaggcagtgaatgcaggttccttcatcaggataatctcaaccacaaggatgggggtcgatttgagagtgaaaaatctgaaaaatggagaagtaatcaggaacggggaggaaatggttacaatggggggaaggatgagccagtgaggagcagtggtaaatcttctgtgctttgttatgatttcatgaaaggtaggtgtagtaggggatcatcatgcaggttttcccatgatgatgatgctaagggttacaacagtgaaagaagcaaaagggactcttcgtttgatcatgagtacaagcggcaaccacgtgctaatggcagtatgccttgcaagttttttatgatggggaactgcaacagagacaactgcaggttttctcatgatagtgcagttcaaaactttttggaaggaaaktcacaggatgatggtaggggtaaagatcgtgacaacacgaacaaatcatggaatggtccagaatggggcgaaggaactgctgtctcagatgtttcgcagtctgttggttggagtaatgttagaaaagaggcttttgctgttacaactgatgttgatgaaatgagcaaactgtggaatggtccaaaatggggcgatccaacttttgtctctgacgtttcgcagtctactggctgggggagtgttggacaa---------------------------gagaaacggtctgatgatagaagggaccatatttttgaagacaaggacaaaaaagggactggtcccaaatggggtgatgcaactggtgtctcagagatcgagaggtcaattggctggggtaacagtactggtgacattatgaatttagctgatccagctaatgctgagaaacacgctgatgtggaaaaattgtttgccagagaagagcccccgcttcctctccatggcttgcaatctaaaactccatatcaagtatcaaaagatgttcgtgagctaaatatagggcaagaagcttcaggtaggccccatcctactacattcgtgcattcagtttttcctgaagattctcttattcagcagcatcaccatccttatggggacgataatgcagt---------------------------------------------------------------------------------------------------------------------------------------------------------------------------------------
>MiraAssembly77_c15RC
-----------------------------------------------------------------------------------------------------------------------------------------------------------------------------------------------------------------------------------------------------------------------atagggaatgtattttatggagtaacttgaatatggtggttgtacttgctagacatatgatactattgagatctctattttggcgtcttgctgttttgatgtaggtacaaaaggaga------agcaggagcaggagcagggacagagttaggggtaggagtaggagccctagccgaggaaggggcaggagtagggacagagactgggacatgggt------------------------------aagagt------aggagcaggagcccacttggtaattacagacaagaaccctacagatggactgacagaaaaagaagtgggttgggcggattaccttctcaaccatgtagagactttgcttctggtaattgcaagagaggcagtgaatgcaggttccttcatcaggataatctcaaccacaaggatgggggtcgatttgagagtgaaaaatctgaaaaatggagaagtaatcaggaacggggaggaaatggttacgatggggggaaggatgagccagtgaggagcagtggtaaatcttctgtgctttgttatgatttcatgaaaggtaggtgtagtaggggatcatcatgcaggttttcccatgatgatgatggtaagggttacaacagtgaaagaagcaaaagggactcttcgtttgatcatgagtacaagcggcaaccacgtgctaatggcagtatgccttgcaagttttttatgatggggaactgcaacagagacaactgcaggttttctcatgatagtgcagttcaaacctttttggaaggaaagtcacaggatgatggtaggggtaaagatcgtgacaacacgaacaaatcatggaatggtccagaatggggcgaaggaactgctgtctcagatgtttcgcagtctgttggttggagtaatgttagaaaagaggcttttgctgttacaactgatgttgatgaaatgagcaaactgtggaatggtccaaaatggggcgatccaacttttgtctctgacgtttcrcagtctactggctgggggagtgttggacaagagacttttattgatccagcaccggctgagaaacggtctgataatagaagggaccatatttttgaagacaaggacaaaaaagggactggtcccaaatggggtgatgcaactggcgtctcagagatcgagaggtctattggctggggtaacagtactggtgacaatatgaatttagctgatccagctaatgctgagaaacacgctgatgtggaaaaattgtttgccagagaagagcccccgcttcctctccatggcttgcaatctaaaactccatatc-------------------------------------------------------------------------------------------------------------------------------------------------------------------------------------------------------------------------------------------------------------------------------------------------------------------------------------
>MiraAssembly78_c55_merged_MiraAssembly78_c755RC_merged_MiraAssembly78_rep_c2486
-----------------------------------catacattcttagtgtcgtattcta----gtttcttcatgtagaagagggataacttctgcttcagtggtaaaaatactcagcctacttatgttttgattgtgggttt--------------tcactttgtgcgtctacagccaaagctttggtccatgcatagctcctcctggagctcattaatggg--------------------------tctggctgtgtgtaatagggaatgtattttatggagtaacttgaatatggtggttgtacttgctagacatatgatactattgagatctctattttggcgtcttgctgttttgatgtaggtacaaaaggaga------agcaggagcaggagcagggacagagttaggggtaggagtaggagccctagccgaggaaggggcaggagtagggacagagactgggacatgggt------------------------------gggagt------aggagcaggagcccacttggtaattacagacaagaaccctacagatggactgacagaaaaagaagtgggttgggcggattaccttctcaaccatgtagagactttgcttctggtaattgcaagagaggcagtgaatgcaggttccttcatcaggataatctcaaccacaaggatgggggtcgatttgagagtgaaaaatctgaaaaatggagaagtaatcaggaacggggaggaaatggttacgatggggggaaggatgagtcagtgaggagcagtggtaaatcttctgtgctttgttatgatttcatgagaggtaggtgtagtaggggatcatcatgcaggttttcccatgatgatgatgctatgggttacaatagtgaaagaagcaaaagggactcttcgtttgatcatgagtacaagcggcaaccacgtgctaatggcagtatgccttgcaagttttttatgatggggaactgcaacagagacaactgcaggttttctcatgatagtgcagttcaaaactttttggaaggaaagtcacaggatgatggtaggggtaaagatcgtgacaacacgaacaaatcatggaatggtccagaatggggcgaaggaactgctgtctcagatgtttcgcagtctgttggttggagtaatgttagaaaagagccttttgctgttacaactgatgttgatgaaatgagcaaactgtggaatggtccaaaatggggcgatccaacttttgtctctgatgtttcacagtctactggctgggggagtgttggacaagagacttttattgatccagcaccggctgagaaacggtctgatgatagaagggaccatatttttgaagacaaggacaaaaaatggactggtcccaaatggggcgatgcaactggtgtctcagagatcgagaggtctattggctggggtaacagtagtggtgacaatatgaatttagctgatccagctaatgctgagaaacacgctgatgtggaaaaattgtttgccagagaagagcccccgcttcctctccatggcttgcagtctaaaactccatatcaagtatcaaaagatgttcgtgagctaaatatagggcaagaagcttcaggtaggccccmttctactccattcgtgcattcagtttttcctgaagattctcttattcagcagcatcaccatccttatggggacgataatgcagtaattgatgattttaattcacatggaatggacttctatgcaagttctttgaatcctgcttttgtgcctggacagtacaacaatagacaaatggatagtttgacaagtgcagg------------------------------------------------------------------------
>MiraAssembly78_c625_merged_MiraAssembly78_c1539RC_merged_MiraAssembly78_rep_c2746
-----------------------------------------------------------------------------------------------------------------------------------------------------------------------------------------------------------------------------------------------------------------------------------------------------------------------------------tactattgagatctctattttggcgtcttgctgttttgatgtaggtacaaaaggaga------agcaggagcaggagcagggacagagttaggggtaggagtaggagccctagccgaggaaggggcaggagtagggacagagactgggacatgggt------------------------------aggagtaggagcaggagcaggagcccacttggtaattacagacaagaaccctacagatggactgacagaaaaagaagtgggttgggcggattaccttctcaaccatgtagagactttgcttctggtaattgcaagagaggcagtgaatgcaggttccttcatcaggataatctcaaccacaaggatgggggtcgatttgagagtgaaaaatctgaaaaatggagaagtaatcaggaacggggaggaaatggttacgatggggggaaggatgagtcagtgaggagcagtggtaaatcttctgtnnnnnnnnnnnnnnnnnnnnnnnnnnnnnnnnnnnnnnnnnnnnnnnnnnnnnnnnnnnnnnnnnnnnnnnnnnnnnnnnnnnnnnnnnnnnnnnnnnnnagggactcttcgtttgatcatgagtacaagcggcaaccacgtgctaatggcagtatgccttgcaagttttttatgatggggaactgcaacagagacaactgcaggttttctcatgatagtgcagttcaaaactttttggaaggaaagtcacaggatgatggtaggggtaaagatcgtgacaacacgaacaaatcatggaatggtccagaatggggcgaaggaactgctgtctcagatgtttcgcagtctgttggttggagtaatgttagaaaagaggcttttgctgttacaactgatgttgatgaaatgagcaaactgtggaatggtccaaaatggggcgatccaacttttgtctctgatgtttcgcagtctactggctgggggagtgttggacaagagacttttattgatccagcaccggctgagaaacggtctgatgatagaagggaccatatttttgaagacaaggacaaaaaatggactggtcccaaatggggcgatgcaactggtgtctcagagatcgagagttctattggctggggtaacagtagtggtgacaatatgaatttagctgatccagctaatgctgagaaacacgctgatgtggaaaaattgtttgccagagaagagcccccgcttcctcaccatggcttgcaatctaaaactccatatcaagta--------------------------------------------------------------------------------------------------------------------------------------------------------------------------------------------------------------------------------------------------------------------------------------------------------------------------------
>MiraAssembly80_rep_c1906_merged_MiraAssembly80_c131_merged_MiraAssembly80_c122RC
-----------------------------------------------------------------------------------------------------------------------------------------------------------------------------------------------------------------------ttaatggg--------------------------tctggctgtgtgtaatagggaatgtattttatggagtaacttgaatatggtggttgtacttgctagacatatgatactattgagatctctattttggcgtcttgctgttttgatgtaggtacaaaaggaga------agcaggagcaggagcagggacagagttaggggtaggagtaggagccctagccgaggaaggggcaggagtagggacagagactgggacatgggt------------------------------aggagt------aggagcaggagcccacttggtaattacagacaagaaccctacagatggactgacagaaaaagaagtgggttgggcggattaccttctcaaccatgtagagactttgcttctggcaattgcaagagaggcagtgaatgcaggttccttcatcaggataatctcaaccacaaggatgggggtcgatttgagagtgaaaaatctgaaaaatggagaagtaatcaggaacggggaggaaatggttacgatggggggaaggatgagccagtgaggagcagtggtaaatcttctgtgctttgttatgatttcatgaaaggtaggtgtagtaggggatcatcatgcaggttttcccatgatgatgatgccaagggttacaacagtgaaagaagcaaaagggactcttcgtttgatcatgagtacaagcggcaaccacgtgctaatggcagtatgccttgcaagttttttatgatggggaactgcaacagagacaactgcaggttttctcatgatagtgcagttcaaaactttttggaaggaaagtcacaggatgatggtaggggtaaagatcgtgacaacacgaacaaatcatggaatggtccagaatggggcgaaggaactgctgtctcagatgtttcgcagtctgttggttggagtaatgttagaaaagaggcttttgctgttacaactgatgttgatgaaatgagcaaactgtggaatggtccaaaatggggcgatccaacttttgtctctgacgtttcgcagtctactggctgggggagtgttggacaagagacttttattgatccagcaccggctgagaaacggtctgatgatagaagggaccatatttttgaaggcaaggacaaaaaagggactggtcccaaatggggtgatgcaactggcatctcagagatcgagaggtctattggctggggtaacagtactggtgacaatatgaatttagctgatccagttaatgctgagaaacacgctgatgtggaaaaattgtttgccagagaagagcccccgcttcctctccatggcttgcaatctaaaactccatatcaagtatcaaaagatgttcgtgagctaaatataggg--------------------------------------------------------------------------------------------------------------------------------------------------------------------------------------------------------------------------------------------------------------------------------------------------
>MiraAssembly81_c438_merged_MiraAssembly81_c15RC
---------------------------------------------------------------------------------------------------------------------------tatgttttgattgtgggttt--------------tcgctttgtgcgtctacagccaaagctttggtccatgcatagctcctcctggagctcattaatggg--------------------------tctggctgtgtgtaatagggaatgtattttatggagtaacttgaatatggtggttgtacttgctagacatatgatactattgagatctctattttggcgtcttgctgttttgatgtaggtacaaaaggaga------agcaggagcaggagcagggacagagttaggggtaggagtaggagccctagccgaggaaggggcaggagtagggacagagactgggacatgggt------------------------------aggagt------aggagcaggagcccacttggtaattacagacaagaaccctacagatggactgacagaaaaagaagtgggttgggcggattaccttctcaaccatgtagagactttgcttctggtaattgcaagagaggcagtgaatgcaggttccttcatcaggataatctcaaccacaaggatgggggtcgatttgagagtgaaaaatctgaaaaatggagaagtaatcaggaacggggaggaaatagttacgatggggggaaggatgagccagtgaggagcagtggtaaatcttctgtgctttgttatgatttcatgaaaggtaggtgtagtaggggatcatcatgcaggttttcccatgatgatgatgctaagggttacaacagtgagagaagcaaaagggactcttcgtttgatcatgagtacaagcggcaaccacgtgctaatggcagtatgccttgcaagttttttatgatggggaactgcaacagagacaactgcaggttttctcatgatagtgcagttcaaaactttttggaaggaaagtcacaggatgatggtaggggtaaagatcgtgacaacacgaacaaatcatggaatggtccagaatggggcgaaggaactgctgtctcagatgtttcgcagtctgttggttggagtaatgttagaaaagaggcttttgctgttacaactga---tgatgaaatgagcaaactgtggaatggtccaaaatggggcgatccaacttttgtctctgacgtttcgcagtctactggctgggggagtgttggacaagagacttttattgatccagcaccggctgagaaayggtctgatgatagaagggaccatatttttgaagacaaggacaaaaaagggactggtcccaaatggggtgatgcaactggtgtctcagagatcgagaggtctattggctggggtaacagtactggtgacaatttgaatttagctgatccagctaatgctgagaaacacgctgatgtggaaaaattgtttgccagagaagagcccccgcttcctctccatggcttgcaatctaaaactccatatcaagtatcaaaagatgttcgtgagctaaatatagggcaagaagcttcaggtaggccccatcctactacattcgtgcattcagtttttcctgaagattctcttattcagcagcatcaccatccttatggggacgataatgcagtaatc-----------------------------------------------------------------------------------------------------------------------------------------------------------------------------------
>MiraAssembly82_c24RC
-------caaatttctttccattgacag-ttttgtcatacattcttaatgtcgtattcta----gtttcttcatgtagaagagggataagttctgcttcagtggtaaaaatactcagcctacttatgttttgattgtgggttt--------------tcactttgtgcgtctacagccaaagctttggtccatgcatagctcctcctggagcxcattaatggg--------------------------xctggctgtgtgtaatagggaatgtattttatggagtaacttgaatatggtggttgtacttgctagacatatgatactattgagatctctactttggcatcttgctgttttgatgtaggtacaaaaggaga------agcaggagcaggagcagggacagagttaggggtaggagtaggagccctagccgaggaaggggcaggagtagggacagagactgggacatgggt------------------------------aggagt------aggagcaggagcccacttggtaattacagacaagaaccctacagatggactgacagaaaaagaagtgggttgggcgggttaccttctcaaccatgtagagactttgcttctggtaattgcaagagaggcagtgaatgcaggttccttcatcaggataatctcaaccacaaggatgggggtcgatttgagagtgaaaaatctgaaaaatggagaagtaatcaggaacggggaggaaatggttacgatggggggaaggatgagccagtgaggagcagtggtaaatcttctgtgctttgttatgatttcatgagaggtaggtgtagtaggggatcatcatgcaggttttcccatgatgatgatgctatgggttacaatagtgaaagaagcaaaagggactcttcgtttgatcatgagtacaagcggcaaccacgtgctaatggcagtatgccttgcaagttttttatgatggggaactgcaacagagacaactgcaggttttctcatgatagtgcagttcaaaactttttggaaggaaagtcacaggatgatggtaggggtaaagatcgtgacaacacgaacaaatcatggaatggtccagaatggggcgaaggaactgctgtctcagatgtttcgcagtctgttggttggagtaatgttagaaaagaggcttttgctgttacaactgatgttgatgaaatgagcaaactgtggaatggtccaaaatggggcgatccaacctttgtctctgacgtttcgcagtctgctggctgggggagtgttggacaagagacttttattgatccagcaccggctgagaaacggtctgatgatagaagggaccatatttttgaagataaggacaaaaaatggactggtcccaaatggggtgatgcaactggtgtctcagagatcgagaggtctattggctggggtaacagtagtggtgacaatatgaatttagctgatccagttaatgctgagaaacacgctgatgtggaaaaattgtttgccagagaagagcccccccttcctctccatggcttgcaatctaaaactccatatcaagtatcaaaagatgttcgtgagctaaatatagggcaagaagcttcaggtaggccccatcctactacattcgtgcattcagtttttcctgaagattctcttattcagcagcatcaccatccttatggggacgataatgcagtaatcgatgattttaattcacatgggatggacttctatgcaagttctttgaatcctgcttttgtgtctggacagtacaataatagacaaacggatagttt------------------------------------------------------------------------------------
>MiraAssembly83_c40RC_merged_MiraAssembly83_c77RC
-------------------------------------------------------------------------------agagggataacttctgcttcagtggtaaaaatactcagcctacttgtgttttgattgtgggttt--------------tcactttgtgcgtctacagccaaagctttggtccatgcatagctcctcctggagctcattaatggg--------------------------tctggctgtgtgtaatagggaatgtattctatggagtaacttgaatatggtggttgtacttgctagacatatgatactattgagatctctattttggcgtcttgctgttttgatgtaggtacaaaaggagaagcaggagcaggagcaggagcagggacagagttaggggtaggagtaggagccctagccgaggaaggggcaggagtagggacagagactgggacatgggt------------------------------aggagt------aggagcaggagcccacttggtaattacagacaagaaccctacagatggactgacagaaaaagaagtgggttgggcggattaccttctcaaccatgtagagactttgcttctggcaattgcaagagaggcagtgaatgcaggttccttcatcaggataatctcaaccacaaggatgggggtcgatttgagagtgaaaaatctgaaaaatggagaagtaatcaggaacggggaggaaatggttacgatggggggaaggatgagccagtgaggagcagtggtaaatcttctgtgctttgttatgatttcatgaaaggtaggtgtagtaggggatcatcatgcaggttttcccatgatgatgatgctaagggttacaacagtgaaagaagcaaaagggactcttcgtttgatcatgagtacaagcggcaaccacgtgctaatggcagtatgccttgcaagttttttatgatggggaactgcaacagagacaactgcaggttttctcatgatagtgcagttcaaaactttttggaaggaaagtcacaggatgatggtaggggtaaagatcgtgacaacacgaacaaatcatggaatggtccagaatggggcgaaggaactgctgtctcagatgtttcgcagtctgttgkttggagtaatgttagaaaagaggcttttgctgttacaactgatgttgatgaaatgagcaaactgtggaatggtccaaaatggggcgatccaacttttgtctctgacgtttcgcagtctactggctgggggagtgttggacaagagacttttattgatccagcaccggctgagaaacggtctgatgatagaagggaccatatttttgaagacaaggacaaaaaagggactggtcccaaatggggtgatgcaactggcgtctcagagatcgagaggtctattggctggggtaacagtactggtgacaatatgaatttagctgatccagccaatgctgagaaacacgctgatgtggaaaaattgtttgccagagaagagcccccgcttcctctccatggcttgcaatctaaaactccatatcaagtatcaaaagatgttcgtgagctaaatatagggcaagaagcttcaggtaggccccatcctactacattcgtgcattcagtttttcctgaagattctcttattcagcagcatcaccatccttatggggacrataatg-------------------------------------------------------------------------------------------------------------------------------------------------------------------------------------------
>MiraAssembly83_c513RC_merged_MiraAssembly83_c406RC_merged_MiraAssembly83_rep_c2984
-------------------------------------------------------------------------------agagggataacttctgcttcagtggtaaaaatactcagcctacttgtgttttgattgtgggttt--------------tcactttgtgcgtctacagccaaagctttggtccatgcatagctcctcctggagctcattaatggg--------------------------tctggctgtgtgtaatagggaatgtattttatggagtaacttgaatatggtggttgtacttgctagacatatgatactattgagatctctattttggcgtcttgctgttttgatgtaggtacaaaaggaga------agcaggagcaggagcagggacagagttaggggtaggagtaggagccctagccgaggaaggggcaggagtagggacagagactgggacatgggt------------------------------aggagt------aggagcaggagcccacttggtaattacagacaagaaccctacagatggactgacagaaaaagaagtgggttgggcggattaccttctcaaccatgtagagactttgcttctggtaattgcaagagaggcagtgaatgcaggttccttcatcaggataatctcaaccacaaggatgggggtcgatttgagagtgaaaaatctgaaaaatggagaagtaatcaggaacggggaggaaatggttacgatggggggaaggatgagccannnnnnnnnnnnnnnnnnnnnnnnnnnnnnnnnnnnnnnnnnatgaaaggtaggtgtagtaggggatcatcatgcaggttttccc---atgatgatgctaagggttacaacagtgaaagaagcaaaagggactcttcgtttgatcatgagtacaagcggcaaccacgtgctaatggcagtatgccttgcaagttttttatgatggggaactgcaacagagacaactgcaggttttctcatgatagtgcagttcaaaactttttggaaggaaagtcacaggatgatggtaggggtaaagatcgtgacaacacgaacaaatcatggaatggtccagaatggggcgaaggaactgctgtctcagatgtttcgcagtctgttggttggagtaatgttagaaaagaggcttttgctgttacaactgatgttgatgaaatgagcaaactgtggaatggtccaaaatggggcgatccaacttttgtctctgacgtttcgcagtctactggctgggggagtgttggacaagagacttttattgatccagcaccggctgagaaacggtctgatgatagaagggaccatatttttgaagacaaggacaaaaaagggactggtcccaaatggggtgatgcaactggtgtctcagagatcgagaggtctattggctggggtaacagtactggtgacaatatgaatttagctgatccagctaatgctgagaaacacgctgatgtggaaaaattgtttgccagagaagagcccccgcttcctctccatggcttgcaatctaaaactccatatcaagtatcaaaagatgttcgtgagctaaatatagg---------------------------------------------------------------------------------------------------------------------------------------------------------------------------------------------------------------------------------------------------------------------------------------------------
