# Supplementary material for: Targeted NGS for species level phylogenomics: “made to measure” or “one size fits all”?
Source: PeerJ. 2017 Jul 25;5:e3569. doi: 10.7717/peerj.3569 (PMC5530999; doi:10.7717/peerj.3569)
Supplement: Data S2 — Sequences alignments (fasta format). [file peerj-05-3569-s002.gz › Final_Aln/SC/15610_AllSamples_Part1.aln]

>MiraAssembly68_c622RC
-----------------------------------------------------------------------------------------------------------------------------------------------------------------------------------------------------------------------------------------------------------------------------------------------------------------------------------gtgggacgaaatcctgtcctacgagggccagttcgcccgaacatccatcaacgagggcgaagaagtccccctccagaaccccgattccatcgaggctttcaaaatgatgagccctaaatacaggcaaggacgatgaggccgggcaaccaccctaccgaagtttccgaattactttaagaatcgtggtagcttatgaaagtt--agatttagataagttgacctccctactgtttctagactttaaaagtctaacagcgcctttggattgagggatttgataagaaaa----------------------------------------------------------------------------------------------------------------------------------------------------------------------------------------------------------------------------------------------------------------------------------------------------------------------------------------------------------------------------------------------------------------------------------------------------------------------------------------------------------------------------------------------------------------------------------------------------------------------------------------------------------------------------------------------------------------------------------------------------------------------------------------------------------------------------------------------------------------------------------------------------------------------------------------------------------------
>MiraAssembly68_c12_merged_MiraAssembly68_rep_c2698RC
ctttct------------ctcacttccccacacacgaaaatgctccctctccaaacccaccatc---acctcttccccttcctcccacctaaacccctgccaaaaccctacgcctctcaaaacccaaaccccaaacccttccccaagcccctcctccaaaacctctcccccaaa------cccctactgaccgccaacgtcttcgccggcgagggcgaaacccccgtcgacgactccttcctcgaggaattcctcgccgaccaaaacaccgagaccgaggacgaggcccgccgccgcaactggatcgagcgggggtgggccccgtgggacgaaatcctgtcctacgagggccagttcgcccgaacatccatcaacgagggcgaagaagtccccctccagaaccccgattccatcgaggctttcaaaatgatgagccctaaatacaggcaaggacgatgaggccgggcaaccgccctaccgaagtttccgaattactttaagaatcgtggtagcttatgaaagtt--agatttagataagttgacctccctactttttctagactttaaaagtctaacagcgcctttggattgagggatttgataagamaagaaacgaaggcattgagtagattggtgagaaatggggagagaagtacgaaatgaaattatgttttgattggctccttcccaattcttatctcaccctttctcgcaatccaaacgggctgtaacaccagcctagctaagaattttttgaagagttcaatagtcgtcattcggagat------tgcatctatgagaaatttaatactacgtctaa----tgatttatcttttgtaatgggttcaaggctaaaatgattatattgtttctataagatagggtaatcgaaaatatctgcgataattttttggaatatgtacctctcatgtgtgaccaaaaaaatttattgtttgcccctccagcattgaaattctgtgttcgtcctcgaatacaggaggtcgaagatgaaggaaatgggtttgacagaggatgagttctacgagaagcagtttgagcttaagggggagattccggaaccgttgaaaacatcgtggacrgggccgttggtggttcgtcatgtgccgcctagggattggccgccgcgggggtgggaggttgacagggaggarttggagtttataaggggagcgcataagttgcaggcagttagggttgatttggagaaggtggaggaggaggcgagtacggatacagatgagttgtgtttggagaggtataaggtgtttttaaagcagtataatgagtgggttgtggcaaataaggacagattggaaaaggagtcctacaaggtttactatgatctcttattcattcatctttgtagaatcatgttatatggatatttaaagatttctccttttaccattattggcgacttgtgtgtgcactaattaattgatctatttgtggtgcaacagtagctaatacggatgattgggaaggttttgccttaggttttgaagaataaatt
>MiraAssembly69_c2151
---------------------------------------------------------------------------------------------cccctctcaaaaccctacacctcccaaaaccctaaccccaagccttttcccaagcccctcctccaaaccctctccccccaaaaacccctcctaaccaccgccaacgtcttcgctggtgagggcgaaacccccgtcgacgagtccttcctcgaggaattcgtcaactcccacgacaaagagtccgaggatgaagcccgccgccgcaactggatggagcgcggctgggccccgtgggacgaaatcctctcgtatgaggccaagttcgcccggacatccctcaacgagggcgaagaagtccccctcaagaaccccgattccatcgaggctttcaaaatgatgagccctaagtacaggcaaggacgacgatcccg--------ccctggctgagtttcaaaattacttt-agaatcatagtcgcttataaaagtt-aagagtaagataagttggcctgccctacactt---------------------------------------------------------------------------------------------------------------------------------------------------------------------------------------------------------------------------------------------------------------------------------------------------------------------------------------------------------------------------------------------------------------------------------------------------------------------------------------------------------------------------------------------------------------------------------------------------------------------------------------------------------------------------------------------------------------------------------------------------------------------------------------------------------------------------------------------------------------------------------------------------------------------------------------------------------------------------------------------------------------------
>MiraAssembly69_c724
ctcccagagagagagagactcatttccacgcatgcgaaaatgctccttctccaaagccaccacctcttcttcttcccctccctcccacttaaacccctctcaaaaccctacacctcccaaaaccctaaccccaagccttttcccaagcccctcctccaaaccctctcccaccaaaaacccctcctaaccaccgccaacgtcttcgctggcgagggcgaaacccccgtcgacgagtccttcctcgaggaattcgtcaactcccacgacaaagagtccgaggatgaagcccgccgccgcaactggatggagcgcggctgggccccgtgggacgaaatcctctcctacgaggccaagttcgcccggacatccctcaacgagggcgaagaagtccccctcaagaaccccgactccatcgaggctttcaaaatgatgagccctaagtacaggcaaggacgacgatcccg--------ccctggctgagtttcaaaattacttt-agaatcatagtcgcttataaaagttaaagagtaagataagttggcctgccctacacttccgagtttcttatacgtaaacatccctcaaagtatcatcgctttttatacttggtcttcaaactactaattatgg----------------------------------ctacttcatgctcgaattgtcctaatcactccctccttaagctaattccacacagaggggacggaat-------------------------------------------------------------------------------------------------------------------------------------------------------------------------------------------------------------------------------------------------------------------------------------------------------------------------------------------------------------------------------------------------------------------------------------------------------------------------------------------------------------------------------------------------------------------------------------------------------------------------------------------------------------------------------------------------------------------------------------------------------------------------------------------------------------------------------------
>MiraAssembly71_c85RC
----------gagagagactcatttccacgcatgcgaaaatgctccttctccaaagccaccacctcttcttcttcccctccctcccacttaaacccctctcaaaaccctacacctcccaaaaccctaaccccaagccttttcccaagcccctccttcaaaccctctccccaaaaaaacccctcctaacyaccgccaacgtcttcgctggcgagggcgaaacccccgtcgacgagtccttcctcgaggaattcgtcaactcccacgacaaagagtccgaggatgaagcccgccgccgcaactggatggagcgcggctgggccccgtgggacgaaatcctctcctacgaggccaagttcgcccggacatccctcaacgagggcgaagaagtccccctcaagaaccccgattccatcgaggctttcaaaatgatgagccctaagtacaggcaaggacgacgatcccg--------ccctggctgagtttcaaaattacttt-agaatcatagtcgcttatgaaagtt-aagagtaagataagttggcctgccctacacttccgagtttcttatacgtaaacatcccacaaagtatcatcgctttttatacttactcttcaaactactaattatgc----------------------------------ctacttcatgctcgaattgtcctaatcactccctccttaagctaattccacac---------------------------------------------------------------------------------------------------------------------------------------------------------------------------------------------------------------------------------------------------------------------------------------------------------------------------------------------------------------------------------------------------------------------------------------------------------------------------------------------------------------------------------------------------------------------------------------------------------------------------------------------------------------------------------------------------------------------------------------------------------------------------------------------------------------------------------------------------
>MiraAssembly74_c2078
------------------------------------------------------------------------------------------------------------------------------------------------------------------------------------------------gccaacgtcttcgctggcgagggcgaaacccccgtcgacgagtccttcctcgaggaattcgtcaactcccacgacaaagagtccgaggatgaagcccgccgccgcaactggatggagcgcggctgggccccgtgggacgaaatcctctcctatgaggccaagttcgcccggacatccctcaacgagggcgaagaagtccccctcaagaaccccgattccatcgaggctttcaaaatgatgagccctaagtacaggcaaggacgacgatcccg--------ccctggctgagtttcaaaattac-----------------------------------------------------------------------------------------------------------------------------------------------------------------------------------------------------------------------------------------------------------------------------------------------------------------------------------------------------------------------------------------------------------------------------------------------------------------------------------------------------------------------------------------------------------------------------------------------------------------------------------------------------------------------------------------------------------------------------------------------------------------------------------------------------------------------------------------------------------------------------------------------------------------------------------------------------------------------------------------------------------------------------------------------------------------------------------
>MiraAssembly74_c747
-----------------------------------------------------------------------------------------------------------------------------------------------------------------------------------------------cgccaacgtcttcgctggcgagggcgaaacccccgtcgacgagtccttcctcgaggaattcgtcaactcccacgacaaagagtccgaagatgaagcccgccgccgcaactggatggagcgcggctgggccccgtgggacgaaatcctctcctacgaggccaagttcgcccggacatccctcaacgagggcgaagaagtccccctcaagaaccccgattccatcgaggctttcaaaatgatgagccctaagtacaggcaaggacgacgatcccg--------ccctggctgagtttcaaaattacttt-agaatcatagtcgcttataaaagtt-aagagtaagataagttggcctgccctacacttccgagtttcttatacgtaaacatc---------------------------------------------------------------------------------------------------------------------------------------------------------------------------------------------------------------------------------------------------------------------------------------------------------------------------------------------------------------------------------------------------------------------------------------------------------------------------------------------------------------------------------------------------------------------------------------------------------------------------------------------------------------------------------------------------------------------------------------------------------------------------------------------------------------------------------------------------------------------------------------------------------------------------------------------------------------------------------------------
>MiraAssembly77_c836RC
------------------------------------------------------------------------------------------------------------------------------------------------------------------------------------------------------------------------------------------------------------------------------------gaggatgaagcccgccgccgcaactggatggagcgcggctgggccccgtgggacgaaatcctctcctacgaggccaagttcgcccggacatccctcaacgagggcgaagaagtccccctcaagaaccccgattccatcgaggctttcaaaatgatgagccctaagtacaggcaaggacgacgatcccg--------ccctggctgagtttcaaaattacttt-agaatcatagtcgcttataaaagtt-aaaagtaagataagttggc----------------------------------------------------------------------------------------------------------------------------------------------------------------------------------------------------------------------------------------------------------------------------------------------------------------------------------------------------------------------------------------------------------------------------------------------------------------------------------------------------------------------------------------------------------------------------------------------------------------------------------------------------------------------------------------------------------------------------------------------------------------------------------------------------------------------------------------------------------------------------------------------------------------------------------------------------------------------------------------------------------------------------------
>MiraAssembly80_c729RC
------------------------------------------------------------------------------------------------------------------------------------------------------------------------------------------------------------------gagggcgaaacccccgtcgacgagtccttcctcgaggaattcgtcaactcccacgacaaagagtccgaggatgaagcccgccgccgcaactggatggagcgcggctgggccccgtgggacgaaatcctctcctacgaggccaagttcgcccggacatccctcaacgagggcgaagaagtccccctcaagaaccccgattccatcgaggctttcaaaatgatgagccctaagtacaggcaaggacgacgatcccg--------ccctggctgagtttcaaaattacttt-agaatcatagtcgcttataaaagtt-aagagtaagataagttggcctgccctacacttccgagcttctta---------------------------------------------------------------------------------------------------------------------------------------------------------------------------------------------------------------------------------------------------------------------------------------------------------------------------------------------------------------------------------------------------------------------------------------------------------------------------------------------------------------------------------------------------------------------------------------------------------------------------------------------------------------------------------------------------------------------------------------------------------------------------------------------------------------------------------------------------------------------------------------------------------------------------------------------------------------------------------------------------------
>MiraAssembly83_c1032
----------------------------------------------------------------------------------------------------------------------------------------------------------------------------aaaaacccctcctaaccaccgccaacgtcttcgctggcgagggcgaaacccccgtcgacgagtccttcctcgaggaattcgtcaacgcccacgacaaagagtccgaggatgaagcccgccgccgcaactggatggagcgcggttgggccccgtgggacgaaatcctctcctacgaggccaagttcgcccggacatccctcaacgagggcgaagaagtccccctcaagaaccccgattccatcgaggctttcaaaatgatgagccctaagtacaggcaaggacgacgatcccg--------ccctggctgagtttcaaaattacttt-agaatcatagtcgcttataaaagtt-aaaagtaagataagttggcctgccctacacttccgagtttcttatacgtaaacatccctcaaagtatcatcgctttttatacttagtcttcaaactactaattat--------------------------------------------------------------------------------------------------------------------------------------------------------------------------------------------------------------------------------------------------------------------------------------------------------------------------------------------------------------------------------------------------------------------------------------------------------------------------------------------------------------------------------------------------------------------------------------------------------------------------------------------------------------------------------------------------------------------------------------------------------------------------------------------------------------------------------------------------------------------------------------------------------------------------------------------
>MiraAssembly83_c1052
----------------------------------------------------------------------------------------------------------------------------------------------------------------------------aaaaacccctcctaaccaccgccaacgtcttcgctggcgagggcgaaacccccgtcgacgagtccttcctcgaggaattcgtcaacgcccacgacaaagagtccgaggatgaagcccgccgccgcaactggatggagcgcggctgggccccgtgggacgaaatcctctcctacgaggccaagttcgcccggacatccctcaacgagggcgaagaagtccccctcaagaaccccgattctatcgaggctttcaaaatgatgagccctaagtacaggcaaggacgacgatcccg--------ccctggctgagtttcaaaattatttt-agaatcatagtcgcttataaaagtt-aag--------------------------------------------------------------------------------------------------------------------------------------------------------------------------------------------------------------------------------------------------------------------------------------------------------------------------------------------------------------------------------------------------------------------------------------------------------------------------------------------------------------------------------------------------------------------------------------------------------------------------------------------------------------------------------------------------------------------------------------------------------------------------------------------------------------------------------------------------------------------------------------------------------------------------------------------------------------------------------------------------------------------------------------------------
>MiraAssembly81_c960
--------------------------------------------------------------------------------------------actcctctcaaaaccctacacctcccaaaaccctaaccccaagccttttcccaagcmcctcctycaraccctctccccmmaaaaacccctcctaaccaccgccaacgtcttcgctggcgagggcgaaacccccgtcgacgagtccttcctcgaggaattcgtcaactcccacgacaaagagtccgaggatgaagcccgccgccgcaactggatggaacgcggctgggccccgtgggacgaaatcctctcctacgaggccaagttcgcccggacatccctcaacgagggcgaagaagtccccctcaagaaccccgattccatcgaggctttcaaaatgatgagccctaagtacaggcaaggacgacgatcccg--------ccctggctgagtttcaaaattacttt-agaatcatagtcgcttataaaagttaaagagtaagataagttggcc---------------------------------------------------------------------------------------------------------------------------------------------------------------------------------------------------------------------------------------------------------------------------------------------------------------------------------------------------------------------------------------------------------------------------------------------------------------------------------------------------------------------------------------------------------------------------------------------------------------------------------------------------------------------------------------------------------------------------------------------------------------------------------------------------------------------------------------------------------------------------------------------------------------------------------------------------------------------------------------------------------------------------------
>MiraAssembly73_c871RC
-----------------------------------------------------------------------------------------------------------------------------------------------------------------------------------------------------------------------------------------gtccttcctcgaggaattcgtcaacgcccacgacaaagagtccgaggatgaagcccgccgccgcaactggatggaacgcggctgggccccgtgggacgaaatcctctcctacgaggccaagttcgcccggacatccctaaacgagggcgaagaagtccccctcaagaaccccgattccatcgaggctttcaaaatgatgagccctaagtacaggcaaggacgacgatcccg--------ccctggctgagtttcaaaattacttt-agaatcatagtcgcttataaaagtt-aagag------------------------------------------------------------------------------------------------------------------------------------------------------------------------------------------------------------------------------------------------------------------------------------------------------------------------------------------------------------------------------------------------------------------------------------------------------------------------------------------------------------------------------------------------------------------------------------------------------------------------------------------------------------------------------------------------------------------------------------------------------------------------------------------------------------------------------------------------------------------------------------------------------------------------------------------------------------------------------------------------------------------------------------------------
>MiraAssembly75_c589
---------------------------------------------------------------------------------------------------------------------------------------------------------------------------------------------------------------------------------gtcgacgagtccttcctcgaggaattcgtcaacgcccacgacaaagagtccgaggatgaagcccgccgccgcaactggatggagcgcggctgggccccgtgggacgaaatcctctcccccgaggccaagttcgcccggacatccctcaacgagggcgaagaagtccccctcaagaaccccgattccatcgaggctttcaaaatgatgagccctaagtacaggcaaggacgacgatcccg--------ccctggctgagttt--------------------------------------------------------------------------------------------------------------------------------------------------------------------------------------------------------------------------------------------------------------------------------------------------------------------------------------------------------------------------------------------------------------------------------------------------------------------------------------------------------------------------------------------------------------------------------------------------------------------------------------------------------------------------------------------------------------------------------------------------------------------------------------------------------------------------------------------------------------------------------------------------------------------------------------------------------------------------------------------------------------------------------------------------------------------------------------------
>MiraAssembly82_c570
-------------------------------------------------------------------------------------------------------------------------------------------------------------------------------------tcctaaccaccgccaacgtcttcgctggcgagggcgaaacccccgtcgacgagtccttcctcgaggaattcgtcaacgcccacgacaaagagtccgaggatgaagcccgccgccgcaactggatggagcgcggctgggccccgtgggacgaaatcctctcccccgaggccaagttcgcccggacatccctcaacgagggcgaagaagtccccctcaagaaccccgattccatcgaggctttcaaaatgatgagccctaagtacaggcaaggacgacgatcccg--------ccctggctgagtttcaaaattacttt-agaatcatagtcgcttataaaagtt-aagagtaagataagttggcctgccctacacttccgagtttcttatacgtaaacatccctcaaagtatcatcgctttttatacttagtcttcaaactactaattatgc----------------------------------ctacttcatgctcgaattgtcctaatcactccctctt-------------------------------------------------------------------------------------------------------------------------------------------------------------------------------------------------------------------------------------------------------------------------------------------------------------------------------------------------------------------------------------------------------------------------------------------------------------------------------------------------------------------------------------------------------------------------------------------------------------------------------------------------------------------------------------------------------------------------------------------------------------------------------------------------------------------------------------------------------------------
>MiraAssembly78_c170RC
--------------------------------------------------------------------------------------------------------------------------------ccccaagccttttcccaagcccttcctccaaacactctccccccaaaaacccctcctaaccaccgccaacgtcttcgctggcgagggcgaaacccccgtcgacgagtccttcctcgaggaattcgtcaacgcccacgacaaagagtccgaggatgaagcccgccgccgcaactggatggagcgcggctgggccccgtgggacgaaatcctcacccccgaggccaagttcgcccggacatccctcaacgagggcgaagaagtccccctcaagaaccccgattccatcgaggctttcaaaatgatgagccctaagtacaggcaaggacgacgatcccg--------ccctggctgagtttcaaaattacttt-agaatcatagtcgcttataaaagtt-aagagtaagataagttggcctgccctacacttccgagtttcttatacgtaaacatccctcaaagtatcatcgttttttatacttagtcttcaaactactaattatgc----------------------------------ctacttcatgctcgaattgtcctaatcactccctccttaagctaattccacacagaggggacggaataaggttttctgtgcattgttaggt-------------------------------------------------------------------------------------------------------------------------------------------------------------------------------------------------------------------------------------------------------------------------------------------------------------------------------------------------------------------------------------------------------------------------------------------------------------------------------------------------------------------------------------------------------------------------------------------------------------------------------------------------------------------------------------------------------------------------------------------------------------------------------------------------------------
>MiraAssembly72_c1599RC_merged_MiraAssembly72_c758
-----------------------------------------------------------------------------------------------------------------------------------------------------------------------------aaaacccctcctaaccaccgccaacgtcttcgctcgcgagggcgaaacccccgtcgacgagtccttcctcgaggaattcgtcaactcccacgacaaagagtccgaggatgaagcccgccgccgcaactggatggagcgcggctgggccccgtgggacgaaatcctctcctacgaggccaagttcgcccggacatccctcaacgagggcgaagaagtccccctcaagaaccccgattccatcgaggctttcaaaatgatgagccctaagtacaggcaaggacgacgatccyg--------ccctggctgagtttcawaattacttt-agaatcrtagtcgcttataaaagtt-aagagtaagataagttggtctgccctacac-----------------------------------------------------------------------------------------------------------------------------------------------------------------------------------------------------------------------------------------------------------------------------------------------------------------------------------------------------------------------------------------------------------------------------------------------------------------------------------------------------------------------------------------------------------------------------------------------------------------------------------------------------------------------------------------------------------------------------------------------------------------------------------------------------------------------------------------------------------------------------------------------------------------------------------------------------------------------------------------------------------------------
>MiraAssembly71_c914
-------------------------------------------------------------------------------------------------------------------------------------------------------------------------------------------------------------------------------------------------------------------------------------------------------------------------------------------------------------------------ggacatccctcaacgagggcgaagaagtccccctcaagaaccccgattccatcgaggctttcaaaatgatgagccctaagtacaggcaaggacgacgatcccg--------ccctggctgagtttcaaaattacttt-agaatcatagtcgcttatataagtt-aagagtaagataagttggcctgcc--acacttccgagtttcttatacgtaaacatccctcaaagtatcatcgctttttatacttagtcttcaaactactaattatgc----------------------------------ctacttcatgctcgaattgtcctaatcactccctccttaagctaattccacacagaggggacggaataaggttttctgtccattgttaggtatgggataaattaccagccaccycaagtaattggcccatatttcatagaactcctgttcaatctaggcccagactttaccacgttgatttgcaagtaattaaaatggggcaaacatcttaatgggattgaagaa-----------------------------------------------------------------------------------------------------------------------------------------------------------------------------------------------------------------------------------------------------------------------------------------------------------------------------------------------------------------------------------------------------------------------------------------------------------------------------------------------------------------------------------------------------------------------------------------------------------------------------------------------------------------------
