# Supplementary material for: Targeted NGS for species level phylogenomics: “made to measure” or “one size fits all”?
Source: PeerJ. 2017 Jul 25;5:e3569. doi: 10.7717/peerj.3569 (PMC5530999; doi:10.7717/peerj.3569)
Supplement: Data S2 — Sequences alignments (fasta format). [file peerj-05-3569-s002.gz › Final_Aln/matK_AllSamples.aln]

>abietina_abi_ANA200a
gtgcggctaggatcttttacacatttggatgaagcaagggattcgtccataccatcggtaaagttttgaagaccacgactgatcctgaagaggaatgaatggaaaaaacagcatgtcgtatcaatggagcactttaagaatctttttttattaccggatcggtacaaaaaaacctttttgcatttttgaaacgaaacaaaaagattccatttttagttgggttgaatgaataaatggatagagccttatggcttcaattttttctagggaaagaaaagaaaaagaaacgagctttagttctgaatttgaatgattccccgctctaattataggttaaaaatagattagtgcctgttgcgggaaaggcttttcccttgtgtggattatcgattttttaagaaatcctaactattgtgactctccattatggaatggagatgtatgtgtagaagaagcagcatgttgataaagaa-ttttttttccaaaatcaaaagagcggttgggttgaaaaaataaatgatttctaagcgtctt-cttatcctataaggaacataaacttattaaatggaaagggagaggctagagaatctcttgataagtttaccgaggtagctattcttttcttacaaacaataccttgttttgactgtatcgcactatgtatcatttgatgatcccaaaaatcatctacctttgcctcaattaaaattgaaaatggaggaattcmaaagaaatttagaactagatagatctcagcaatatgacttcatatatycgcttatctttcaggagtatatttatgcacttgctcatgatcgtgttttaaagagatctttttttttggaaaatgcgggttatgacaataaatttagcttattaattgtgaaacgtttaatcactcatttaattactcaaatgtatcaacagaatcattttcttttttctgctaatgattctaagaaaaataaaatttttgggtacaatagaaatttctattctcaaatgatattcgaaggattttcggtcgttgtggaaattccattttatttacgattactatctttcttagaaggtaaagaaagagtgaaatctcataatttacgatcaattcattcaatatttccgtttttagaggacaaattttcctatataaataatatattagatatattaataccccaccccatccatctggaaatcttggttcaaactcttcgctactgggtaaaagatgcctcttctttgcattttttacgattttttctctacaagtatcctatttggaatagtcttattactccaacgaaatatagtttttctttttcaaaaagaaatcaaagattcttcttgttcctatataattttcatgtatctgaatacgaatctatctttgtttttctccgtacccaatcttctcatttacgctcaatatcttttgaaacctttctagaacgaatttctttctataaaaaaatcgaactagaagtctt
>MiraAssembly74_c1717RC_merged_MiraAssembly74_c1737RC
----------------------------------------------------CATCGGTAAAGTTTTGAAGACCACGACTGATCCTGAAGAGGAATGAATGGAAAAAACAGCATGTCGTATCAATGGAGCACTTTAAGAATCTTTTTTTCTTACCGGATCGGTACAAAAAAACCTTTTTGAATTTTTGAAACGAAACAAAAAGATTCCGTTTTTAGTTGGGTTGAATGAATAAATGGATAGAGCCTTATGGCTTCAATTTTTTCTAG-----GAAAAGAAAAAGAAACGAGCTTTAGTTCTGAATTTGAATGATTCCCCGCTCTAATTATAGGTTAAAAATAGATTAGTGCCTGTTGCGGGAAAGGCTTNNNNNNNNNNNNNNNNNNNNNNNNNNNNNNNNNNNNNNNNNNNNNNNNNNNNNNNNNNNNNNNNNNNNNNNNNNNNNNNNNNNNNNNNNNNNNNNNNNNNNNNNNNNNNNNNNNNNNNNNNNNNNNNNNNNNNNNNNNNNNNNNNNNNNNNNNNNNNNNNNNNNNNNNNNNNNNNNNNNNNNNNNNNNNNNNNNNNNNNNNNNNNNNNNNNNNNNNNNNNNNNNNNNNNNNNNNNNNNNNNNNNNNNNNNNNNNNNNNNNNNNNNNNNNNNNNNNNNNNNNNNNNNNNNNNNNNNNNNNNNNNNNNNNNNNNNNNNNNNNNNNNNNNNNNNNNNNNNNNNNNNNNNNNNNNNNNNNNNNNNNNNNNNNNNNNNNNNNNNNNNNNNNNNNNNNNNNNNNNNNNNNNNNNNNNNNNNNNNTCAGGAGTATATTTATGCACTTGCTCATGATCGTGTTTTAAAGAGATCTTTTTTTTTGGAAAATGCGGGTTATGACAATAAATCTAGCTTATTAATTGTGAAACGTTTAATCACTCATTTAATTACTCAAATGTATCAACAGAATCATTTTCTTTTTTCTGCTAATGATTCTAAGCAAAATAAAATTTTTGGGTACAATAGAAATTTCTATTCTCAAATGATATTCGAAGGATTTTCGGTCGTTGTGGAAATTCCATTTTATTT---------------------------------------------------------------------------------------------------------------------------------------------------------------------------------------------------------------------------------------------------------------------------------------------------------------------------------------------------------------------------------------------------------------------------------------------------------
>MiraAssembly81_c587RC
gtgcggctaggatcttttacacatttggatgaagcaagggattcgtccataccatcggtaaagttttgaagaccacgactgatcctgaagaggaatgaatggaaaaaacagcatgtcgtatcaatggagcactttaagaatctttttttcttaccggatcggtacaaaaaaacctttttgaatttttgaaacgaaacaaaaagattccgtttttagttgggttgaatgaataaatggatagagccttatggcttcaattttttctag-----gaaaagaaaaagaaacgagctttagttctgaatttgaatgattccccgctctaattataggttaaaaatagattagtgcctgttgcgggaaaggcttttcccttgtgtggattatcgattttttaacgaatcctaactattgtgactctccattatggaatggagatgtatgtgtagaagaagcagcatgttgataaagaatttttttttccaaaatcaaaagagcggttgggttgaaaaaataaaggatttctaagcgtcttccttatcctataaggaacataaacttattaaatggaaagggagaggctagagaatctcttgataagtttaccgaggtagctattcttttcttacaaacaataccttgttttgactgtatcgcactatgtatcatttgatgatcccaaaaatcatctacctttgcctcaattaaaattgaaaatggaggaattccaaagaaatttagaactagatagatctcagcaatatgacttcatatatccgcttatctttcaggagtatatttatgcacttgctcatgatcgtgttttaaagagatctttttttttggaaaatgcgggttatgacaataaatctagcttattaattgtgaaacgtttaatcactcatttaattactcaaatgtatcaacagaatcattttcttttttctgctaatgattctaagcaaaataaaatttttgggtacaatagaaatttctattctcaaatgatattcgaaggattttcggtcgttgtggaaattccattttatttacgattactatctttcttagaaggtaaagaaagagtgaaatctcataatttacgatcaattcattcaatatttccgtttttagaggacaaattttcctatttaaataatatattagatatattaataccccaccccatccatctggaaatcttggttcaaactcttcgctactgggtaaaagatgcctcttctttgcattttttacgattttttctctacaagtatcctatttggaatagtcttattactccaaagaaatctagtttttctttttcaaaaagaaatcaaagattcttcttgttcctatataattttcatgtatctgaatgcgaatctatctttgtttttctccgtacccaatcttctcatttacgctcaatatcttttgaaacctttctagaacgaatttctttctataaaaaaatagaacgagaagtctt
>MiraAssembly69_c1368
gtgcggctaggatcttttacacatttggatgaagcaagggattcgtccataccatcggtaaagttttgaagaccacgactgatcctgaagaggaatgaatggaaaaaacagcatgtcgtatcaatggagcactttaagaatctttttttcttaccggatcggtacaaaaaaacctttttgaatttttgaaacgaaacaaaaagattccgtttttagttgggttgaatgaataaatggatagagccttatggcttcaattttttctagggaaagaaaagaaaaagaaacgagctttagttctgaatttgaatgattccccgctctaattataggttaaaaatagattagtgcctgttgcgggaaaggcttttcccttgtgtggattatcgattttttaacgaatcctaactattgtgactctccattatggaatggagatgtatgtgtagaagaagcagcatgttgataaagaatttttttttccaaaatcaaaagagcggttgggttgaaaaaataaaggatttctaagcgtcttccttatcctataaggaacataaacttattaaatggaaagggagaggct---------------------------------------------------------------------------------------------------------------------------------------------------------------------------------------------------------------------------------------------------------------------------------------------------------------------------------------------------------------------------------------------------------------------------------------------------------------------------------------------------------------------------------------------------------------------------------------------------------------------------------------------------------------------------------------------------------------------------------------------------------------------------------------------------------------------------------------------------------------------------------------------------------------------------------------------
