# Supplementary material for: Targeted NGS for species level phylogenomics: “made to measure” or “one size fits all”?
Source: PeerJ. 2017 Jul 25;5:e3569. doi: 10.7717/peerj.3569 (PMC5530999; doi:10.7717/peerj.3569)
Supplement: Data S2 — Sequences alignments (fasta format). [file peerj-05-3569-s002.gz › Final_Aln/SC/127619_AllSamples.aln]

>MiraAssembly68_c358RC_merged_MiraAssembly68_c284
------------------------------------------------------------------------------------------------------------------------------------------------------------------------------------------------------------------------------------ctttcttggcatacaaccatatgtttatctatgtctacgcatagataggtgtgtatgcagtggacgcagtatgtatgtacacactgcttcccttgttttttggtttcttcatcacgtagtcattattccacaacttgaaga-ttttaactcactctgtagtttatggctgtttcacttgttttgtgcaaagatgtgcatgcatatgggtatgtattaaaggtcttcgctctttggcatttgctttagcttgtatt----------------------------ttccttcactcaatctctttctctctgacttgctgtttgcaggattacctgtggttagacttggaactcatttctggtta-------taaggagctccacatccgtcct-aagttttgtagagtccaatctatactctatgtaagtgtgtaattactgaggttgggaaaaacagttttcatagagaatgagtaggccgcgaaaggacagaagcacctgtgaaggtgggagtgcacccgatggagtaggaggtactagtcgagggcacaatgttccatcaagttatcttgatcatgaagttgctcaactcacaaagcttaggtcagaacccaatgggcttctgagccgggtggggctgggaaaatcgctgttacctgtttccccggtgatgatgctggctggccgagaaagtaattattcagggaggggtagattctcatctgccgatagttgtcatgttctaagccgatatttgcccgtcaatggaccccgaagaattgatcaaatgaacagctgtgcatatgtttcacagttttctgctgatggttctctttttgttgcaggattccaggtatgcgtctggtatgaagatgttgtaactggctgtctatgaagttatgattcttttagaaagattggacgtaacaaatttgttactgtggtttttttttattatcctttcgtcaaacaggaaagtgaaattaggatatataatgtcagcagtggatggaaaatccaaaaggatattttagcacaaagtttgcgatggacaattactgatgcatctctttcaccagatcaacattatctggtaagtttgtggcaatggctaggcaataatgtgcataccatcttgccattttctaaatttactggacattgaaaact--------------------------------------------------------------------------------------------------------------------------------------
>MiraAssembly69_c1004RC_merged_MiraAssembly69_c583RC
--------------------------------------------------------------------------------------------------------------------------------------------------------------------------------------------------------------------------------------------------------------------------------------------------------------------------------------------------------------------------ttgaagattttaaaccgactctgtcgtttattgccattctactttttttgggcatagatgtgcatgcatatggttttgtatcaaagttatttgctttttggcctttggtttaccttgtgttttccttccttccttccttccttccttccttccttcactcaaactctttctctcggacttgctgtttgcaggattacctgtggttagacttggacctcatttctggtga-------taaggagctccacatctgtcccaaagttttgtagagtccaatctatatggtatgtaagtttgtagttagtgaggttgggaaaaactgctttcattgagaatgagtaggccgcgaaaggacagaagcacctgtgaaggtgggagtgcacccgatggagt---tggtactagccgagggcacaatgttccatcaagtcatctcaatcatgaagttgctcaactcacaaagcttaggtcagaacccaataggcttatgagccaggtggggctggtaaaatcacttttacctatttccccagtaatgatgctggctcgccgagaaagtaattattcagggaggagtagattctcatctgctgatagttgtcatgtactaagccgatatttgcctgtcaatggaccccgaagaattgaccaaatggacagctgtgtatatgtttcacagttttctgatgatggttctctttttgttgcaggattccaggtatgcgtctgttgtgaagatgttattactggctgtctataaagttatgattc-cttacaaagattggaagtaataaattta-tactgtggttttttttaat--cctttttctcaaacaggaaagtcaaattaggatatataatgtcgacgatggatggaaaatccaa-------------------------------------------------------------------------------------------------------------------------------------------------------------------------------------------------------------------------------------------------------------------------------------------
>MiraAssembly69_c556RC_merged_MiraAssembly69_c706
------------------------------------------------------------------------------------------------------------------------------------------------------------------------------------------------------------------------------------------------------------------------------------------------------------------------------------------------------------------------------------taaaccgactctgtcgtttattgccattctactttttttgggcatagatgtgcatgcatatggttttgtatcaaagttatttgctttttggcctttggtttaccttgtgttttccttcc--------------------ttccttcactcaatctctttctctctgacttgctgtttgcaggattacctgtggttagacttggacctcatttctggtga-------taaggagctccacatctgtcccaaagttttgtagagtccaatc-atatggtatgtaagtttgtagttagtgaggttgggaaaaactgctttcattgagaatgagtaggccgcggaaggacagaagcacctgtgaaggtgggagtgcgcccgatggagt---tggtactagccgagggcacaatgttccatcaagttatctcaatcatgaagttgctcaactcacaaagcttaggtcagaacccaataggcttctgagccaggtggggctggtaaaatcacttttacctatttccccagtaatgatgctggctcgccgagaaagtaattattcagggaggggtagattctcatctgctgatagttgtcatgtactaagccgatatttgcctgtcaatggaccccgaagaattgaccaaatggacagctgtgtatatgtttcacagttttctgatgatggttctctttttgttgcaggattccaggtatgcgtctgttatgaagatgttattactggctgtgtataaagttatgattc-cttacaaagattggaagtaataaattta-tactgtggttttttttaat--cctttttctcaaacaggaaagtcaaattaggatatataatgtcgacgatggatggaaaatccaaaaggatattttagcaaaaagtttgcgatggacaattacggatgcatctctttcaccagatcaacgttatctcgtaagtttgttgcaacggcaagggaataatgtgcataaccc--------------------------------------------------------------------------------------------------------------------------------------------------------------------------
>MiraAssembly71_c197RC_merged_MiraAssembly71_rep_c4037_merged_MiraAssembly71_c130
atatttgatgaattaggtgcgctgtttgttgattactaggttttaggacgaacttgcacgcatcttaactaatcctaggccttgaacttttcacgaccacaaaaaacactagtgtcctcaagttttcttgagatttgaccttttggggtatgcccccgcttggccagactcattgggttacgttcttgtacataggaaataagtttttcgatatctcagtattaccccaactgacagcacacaaccatatgt-------------------------------------------------------ggtatcgcttcccttgttttttgatttcttcatcacgtagtcgttattccataagttgaagatttttaaccgactctgtagtttattgccattctactttttttgggcaccgatgtgcatgcatatggttttgtatcaaagttatttgctttttggcctttggtttaccttgtgttttccttcc--------------------ttccttcactcaatctctttctctctgacttgctgtttgcaggattacctgtggttagacttggacctcatttctggtga-------taaggagccccacatctgtcccaaagttttgtagagtccaatctatatggtatgtaagtttgtagttagtgaggttgggaaaaactgctttcattgagaatgagtaggccgcggaaggacagaagcacctgtgaaggtgggagtgcacccgatggagt---tggtactagccgagggcacaatgttccatcaagttatctcagtcatgaagttgctcaactcacaaagcttaggtcagaacccaataggcttctgagccaggtggggctggtaaaatcacttttacctatttccccagtaatgatgctggctcgccgagaaagtaattattcagggaggggtagattctcatctgctgatagttgtcatgtactaagccgatatttgcctgtcaatggaccccgaagaattgaccaaatggacagctgtgtatatgtttcacagttttctgatgatggttctctttttgttgcaggattccaggtatgcgtctgttatgaagatgttattactggctgtctataaagttatgattc-cttacaaagattggaagtaataaattta-tactgcggttttatttaat--cctttttctcaaacaggaaagtcaaattaggatatataatgtcgacgatggatggaaaatccaaaaggatattttagcaaaaagtttgcgatggacaattacggatgcatctctttcaccagatcaacgttatctcgtaagtttgttgcaacggcaagggaataatgtgcataacaccttaacatattctaaatttactggacattgaaaactctgtaatttaccttcacatggggaaagttgatgttttggtttgtatgatgatattattcagcataagcttccaacatttgtattcactattcactagttgcaattttttctgtatgttcctgatgcttgattgt
>MiraAssembly72_c16RC
--------------------------------------------------------------------------------------------------------------------------------------------------------------------------------------------------------------------------------------------------------------------------------------------------------------------------------------------------------------------------------------------------------------------------------------------------------------------------------ctttgggttaccttgtgttttccttcct----------------tcattcctt---tcaatctctttctctctgacttgctgtttgcaggattacctgtggttagacttggacctcatttctggtga-------taaggagctccacatctgtcccaaagttttgtagagtccaatctatatggtatgtaagtttgtagttagtgaggttgggaaaaactgctttcattgagaatgagtaggccgcgaaaggacagaagcacctgtgaaggtgggagtgcacccgatggagt---tggtactagccgagggcacaatgttccatcaagttatctcaatcatgaagttgctcaactcacaaagcttaggtcagaacccaataggcttctgagccaggtggggctggtaaaatcacttttacctatttccccagtaatgatgctggctcgccgagaaagtaattattcagggaggggtagattctcatctgctgatagttgtcatgtactaagccgatatttgcctgtcaatggaccccgaagaattgaccaaatggacagctgtgtatatgtttcacagttttctgatgatggttctctttttgttgcaggattccaggtatgcgtctgttatgaagatgttattactggctgtctataaagttatgattc-cttacaaagattggaagaaataaattta-tactgcggtttt--------------------------------------------------------------------------------------------------------------------------------------------------------------------------------------------------------------------------------------------------------------------------------------------------------------------------------------------------------------------
>MiraAssembly72_c882RC
---------------------------------------------------------------------------------------------------------------------------------------------------------------------------------------------------------------------------------------------------------------------------------------------------------------------------------------------------------------------------------------------------------------------------------------------------------------------------------------------------------------------------------------------------------------------------------------------------------------------------------------------------------------------------------------------------------------------------------------------------------------------------------------------------------------------------------------------------------------------------------------------------------------------------------------------------------------------------------------------tagttgtcatgtactaagccgatatttgcctgtcaatggaccccgaagaattgaccaaatggacagctgtgtatatgtttcacagttttctgatgatggttctctttttgttgcaggattccaggtatgcgtctgttatgaagatgttattactgcctgtctttaaagttatgattc-cttacaaagattggaagtaataaattta-tact----------------------------------------------------------------------------------------------------------------------------------------------------------------------------------------------------------------------------------------------------------------------------------------------------------------------------------------------------------------------------
>MiraAssembly73_c1039RC_merged_MiraAssembly73_c1943_merged_MiraAssembly73_c1943_merged_MiraAssembly73_c225
------------------------------------------------------------------------------------------------------------------------------------------------------------------------------------------------------------------------------------------------------------------------------------------------------------------------------------------------------------------------------------------------------------------------------------------------------------aaagttatttgctttttggcctttggtttaccttgtgttttccttcct----------------tcattccttcactcaatctctttctctctgacttgctgtttgcaggattacctgtggttagacttggacctcatttctggtga-------taaggagctccacatctgtcccaaagttttgtagagtccaatctatatggtatgtaagtttgtagttagtgaggttgggaaaaactgctttcattgagaatgagtaggccgcgaaaggacagaagcacctgtgaaggtgggagtgcacccgatggagt---tggtactagccgagggcacaatgttccatcaagttatctcaatcatgaagttgctcaactcacaaagcttaggtcagaacccaataggcttctgagccaggtggggctggtaaaatcactttcacctatttccccagtaatgatgctggctcgccgagaaagtaattattcagggaggggtagattctcatctgctgatagttgtcatgtactaagccgatatttgcctgtcaatggaccccgaagaattgaccaaatggacagctgtgtatatgtttcacagttttctgatgatggttctctttttgttgcaggattccaggtatgcgtctgttatgaagatgttattactggctgtctataaagttatgattc-cttacaaagattggaagtaataaattta-tactgcggttttttttaat--cctttt-----------------------------------------------------------------------------------------------------------------------------------------------------------------------------------------------------------------------------------------------------------------------------------------------------------------------------------------------------
>MiraAssembly74_c163RC
-------------------------------------------------------------------------------------------------------------------------------------------------------------------------------------------------------------------------------------------------------------------------------------------------------------------------------------------------------------gttattccataagttgaagatttttaaccgactctgtagtttattgccgttctactttttttgggcttagatgtgcatgcatatggttttgtatcaaagttatttgctttttggcctttggtttaccttgtgttttccttcc--------------------ttccttcactcaatctctttctctctgacttgctgtttgcaggattacctgtggttagacttggacctcatttctggtga-------taaggagctccacatctgtcccaaagttttgtagagtccaatctatatgttatgtaagtttgtagttagtgaggttgggaaaaact-ctttcattgagaatgagtaggccacgaaaggacagaagcacctgtgaaggtgggagtgcacccgatggagt---tggtactagccgagggcacaatgttccatcaagttatctcaatcatgaagttgctcaactcacaaagcttaggtcagaacccaataggcttctgagccaggtggggctggtaaaatcacttttacctatttccccagtaatgatgctggctcgccgagaaagtaattattcagggaggggtagattctcatctgctgatagttgtcatgtactaagccgatatttgcctgtcaatggaccccgaagaattgaccaaatggacagctgtgtatatgtttcacagttttctgatgatggttctctttttgttgcaggattccaggtatgcgtctgttatgaagatgttattactggctgtctataaagttatgattc-cttacaaagattggaagtaataaattta-tactgcggttttttttaat--cctttttctcaaacaggaaagtcaaattaggatatataatgtcgacgatggatggaaaatccaaaaggatattttagcaaaaagtttgcgatggacaattacggatgcatctctttcaccagatcaacgttatctcgtaagtttgttgcaacggcaagggaataatgtgcataacaccttaacatattctaaatttactggacattaaaaactctgtaatttaccttcacatggggaaagttgatgttttggtttgta-----------------------------------------------------------------------------------------
>MiraAssembly75_c404RC
--------------------------------------------------------------------------------------------------------------------------------------------------------------------------------------------------------------------------------------------------------------------------------------------------------------------------------------------------------------------------------------------------------------------------------------------------------------------------------------------------------------------------------------------------------------------------------------------------------------------------------------------------------------------------tgtaagtttgtagttagtgaggttgggaaaaactgctttcattgagaatgagtaggccgcgaaaggacagaagcacctgtgaaggtgggagtgcacccgatggagt---tggtactagccgagggcacaatgttccatcaagttatctcaatcatgaagttgctcaactcacaaagcttaggtcagaacccaataggcttctgagccaggtgggattggtaaaatcacttttacctatttccccagtaatgatgctggcttgccgagaaagtaattattcagggaggggtagattctcatctgctgatagttgtcatgtactaagccgatatttgcctgtcaatggaccccgaagaattgaccaaatggacagctgtgtatatgtttcacagttttctgatgatggt-------------------------------------------------------------------------------------------------------------------------------------------------------------------------------------------------------------------------------------------------------------------------------------------------------------------------------------------------------------------------------------------------------------------------------------------------------------------------------------------
>MiraAssembly75_c50
---------------------------------------------------------------------------------------------------------------------------------------------------------------------------------------------------------------------------------------------------------------------------------------------------------------------------------------------------------------------------------------------------------------tctactttttttgggcatagatgtgcatgcatatggttttgtatcaaagttattttctttttggcctttggtttaccttgtgtttttcttcct----------------tccttccttcactcaatctctttctctctgacttgctgtttgcaggattacctgtggttagacttggacctcatttctggtga-------taaggagctccacatctgtcccaaagttttgtagagtccaatctatatggtatgtaagtttgtagttagtgaggttgggaaaaactgctttcattgagaatgagtaggccgcgaaaggacagaagcacatgtgaaggtgggagtgcacccgatggagt---tggtactagccgagggcacaatgttccatcaagttatctcaatcatgaagttgctcaactcacaaagcttaggtcagaacccaataggcttctgagccaggtggggctggtaaaatcacttttacctatttcaccagtaatgatgctggctcgccgagaaagtaattattcagggaggggtagattctcatctgctgatagttgtcatgtactaagccgatatttgcctgtcaatggaccccgaagaattgaccaaatggacagctgtgtatatgtttcacagttttctgatgatggttctctttttgttgcaggattccaggtatgcgtctgttatgaagatgttattactggctgtctataaagttatgattc-cttacaaagattggaagtaataaattca-tactgcggttttttttaat--cctttttctcaaacaggaaagtcaaattaggatatataatgtcgacgatggatggaaaatccaaaaggatattttagcaaaaagtttgcgatggacaatta------------------------------------------------------------------------------------------------------------------------------------------------------------------------------------------------------------------------------------------------------
>MiraAssembly77_c1143
--------------------------------------------------------------------------------------------------------------------------------------------------------------------------------------------------------------------------------------------------------------------------------------------------------------------------------------------------------------------------------------------------------------------------------------------------------------------------------------------------------------------------------------------------------------------------------------------------tcatttctggtga-------taaggagctccacatctgtcccaaagttttgtagagtccaatctatatggtatgtaagtttgtagttagtgaggttgggaaaaactgctttcattgagaatgagtaggccgcgaaaggacagaagcacctgtgaaggtgggagtgcacccgatggagt---tggtactagccgagggcacaatgttccatcaagttatctcaatcatgaagttgctcaactcacaaagcttaggtcagaacccaataggcttctgagccaggtggggctggtaaaatcacttttacctatttccccagtaatgatgctggctcgccgagaaagtaattattcagggaggggtagattctcatctgctgatagttgtcatgtactaagccgatatttgcctgtcaatggaccccgaagaattgaccaaatggacagctgtgtatatgtttcacagttttctgatgatggttctctttttgttgcaggattccaggtatgcgtctgttatgaagatgttattactgcctgtctttaaagttatgattc-cttacaaagattggaagtaataaattta-tact----------------------------------------------------------------------------------------------------------------------------------------------------------------------------------------------------------------------------------------------------------------------------------------------------------------------------------------------------------------------------
>MiraAssembly78_c759RC_merged_MiraAssembly78_c373
------------------------------------------------------------------------------------------------------------------------------------------------------------------------------------------------------------------------------------------------acaaccatatgt-------------------------------------------------------ggtatcgcttcccttgttttttgatttcttcatcacgtagtcgttattccayaagttgaagatttttaaccaactctgtagtttattgccgttctactttttttgggcatagatgtgcatgcatatggttttgtatgaaagttatttgctttttggcctttggtttaccttgagttttccttcct--------tccttccttccttccttcactcaatctctttctctctgacttgctgtttgcaggattacctgtggttagacttggacctcatttctggtga-------taaggagctccacatctgtcccaaagttttgtagagtccaatctatatggtatgcaagtttgtagttagtgaggttgggaaaaactgatttcattgagaatgagaaggccgcgaaaggacagaagcacctgtgaaggtgggagtgcacccgatggagt---tggtactagccgagggcacaatgttccatcaagttatctcaatcatgaagttgctcaactcacaaagcttaggtcagaacccaataggcttctgagccaggtggggctggtaaaatcacttttacctatttccccagtaatgatgctggctcgccgagaaagtaattattcagggaggggtagattttcatctgctgatagttgtcatgtactaagccgatatttgcctgtcaatggaccccgaagaattgaccaaatggacagctgtgtatatgtttcacagttttctgatgatggttctctttttgttgcaggattccaggtatgcgtctgttatgaagatgttattactggctgtctataaagttatgattc-cttacaaagattggaagtaataaattta-tactgcggttttttttaat--cctttttctcaaacaggaaagtcaaattaggatatataatgtygacgatggatggaaaatccaaaaggatattttagcaaaaagtttgcgatggacaattacggatgcatctctttcaccagatcaacgttatctcgtaagtttgttgcaacggcaagggaataatgtgcataacaccttaacatattctaaatttactggacattgaaaactctgtaatttaccttcacatggggaaagttgatgttttggtttgtatgatgatattattcagcat----------------------------------------------------------------------
>MiraAssembly78_rep_c2906_merged_MiraAssembly78_c590_merged_MiraAssembly78_c759RC_merged_MiraAssembly78_rep_c2572
--------------------------------------------------------------------------------------------------------------------------------------------------------------------------------------------------------------------------------------------------------------------------------------------------------------------------------------------------------------------------ttgaagatttttaaccaactctgtagtttattgccgttctactttttttgggcatagatgtgcatgcatatggttttgtatcaaagttatttgctttttggcctttggtttgccttgtgttttccttcct----------------tccttccttcactcaatctctttctctctgacttgctgtttgcaggattacctgtggttagacttggacctcatttctggaaa-------tatggagctccacatctgtcccaaagttttctagagtccaatctatatggtatgtaagtttgtagttagtgaggttgggaaaaactgctttcattgagaatgagaaggccgcgaaaggacagaagcacctgtgaaggtgggagtgcacccgatggagt---tggtactagccgagggcacaatgttccatcaagttatctcaatcatgaagttgctcaactcacaaagcttaggtcagaacccaataggcttctgagccaggtggggctggtaaaatcacttttacctatttccccagtaatgatgctggctcgccgagaaagtaattattcagggaggggtagattytcatctgctgatagttgtcatgtactaagccgatatttgcctgtcaatggaccccgaagaattgaccaaatggacagctgtgtatatgtttcacagttttctgatgatggttctctttttgttgcaggattccaggtatgcgtctgttatgaagatgttattactggctgtctataaagttatgattc-cttacaaagattggaagtaataaattta-tactgcggttttttttaat--cctttttctcaaacaggaaagtcaaattaggatatataatgtygacgatggatggaaaatccaaaaggatattttagcaaaaagtttgcgatggacaattacggatgcatctctttcaccagatcaacgttatctcgtaagtttgttgcaacggcaagggaataatgtgcataacaccttaacatattctaaatttactggacattgaaaactctgtaatttaccttcacatggggaaagttgatgttttggtttgtatgatgatattattcagcat----------------------------------------------------------------------
>MiraAssembly80_c142RC
-----------------------------------------------------------------------------------------------------------------------------------------------------------------------------------------------------------------------------------------------------------------------------------------------------------------------------------------------------------------------------------------------------------------------------------------------------------------------------------------------------------------------------------------------------------------------aggattacctgtggttagacttggacctcatttctggtga-------taaggagctccacatctgtcccaaagttttgtagagtccaatctatatggtatgtaagtttgtagttagtgaggttgggaaaaactgctttcatcgagaatgagtaggccgcgaaaggacagaagcacctgtgaaggtgggagtgcacccgatggagt---tggtactagccgagggcacaatgttccatcaagttatctcaatcatgaagttgctcaactcacaaagcttaggtcagaacccaataggcttctgagccaggtggggctggtaaaatcacttttacctatttccccagtaatgatgctggctcgcagagaaagtaattattcagggaggggtagattctcatctgctgatagttgtcatgtactaagccgatatttgcctgtcaatggaccccgaagaattgaccaaatggacagctgtgtatatgtttcacagttttctgatgatggttctctttttgttgcaggattccaggtatgcgtctgttaggaagatgttattactggctgtctataaagttatgattc-cttacaaagactggaagtaaaaattta----------------------------------------------------------------------------------------------------------------------------------------------------------------------------------------------------------------------------------------------------------------------------------------------------------------------------------------------------------------------------------
>MiraAssembly80_c365RC_merged_MiraAssembly80_c486RC
----------------------------------------------------------------------------------------------------------------------------------------------------------------------------------------------------------------------------------------------------------------------------------------------------------------------------------------------------------------------------------------------------------------------------------------------------------------------------------------------------------------------------------------------------------------------------------------------------------ggtga-------taaggagctccacatctgtcccaaagttttgtagagtccaatctgtatggtatgtaagtttgtagttagtgaggttgggaaaaactgctttcattgagaatgagtaggccgcgaaaggacagaagcacctgtgaaggtgggagtgcacctgatggagt---tggtactagccgagggcacaatgttccatcaaattatctcaatcatgaagttgctcaactcacaaagcttaggtcagaacccaataggcttctgagccaggtggggctggtaaaatcacttttacctatttccccagtaatgatgctggctcgccgagaaagtaattattcagggaggggtagattctcatctgctgatagttgtcatgtactaagccgatatttgcctgtcaatggaccccgaagaattgaccaaatggacagctgtgtatatgtttcacagttttctgatgatggttctctttttgttgcaggattccaggtatgcgtctgttatgaagatgttattactggctgtgtataaagttatgattc-cttacaaagattggaagtaataaattt----------------------------------------------------------------------------------------------------------------------------------------------------------------------------------------------------------------------------------------------------------------------------------------------------------------------------------------------------------------------------------
>MiraAssembly81_c227
---------------------------------------------------------------------------------------------------------------------------------------------------------------------------------------------------------------------------------------------------------------------------------------------------------------------------------------------------------------------------------------------------------------------------------------------atatgattttgtatcaaagttatttgctttttggcctttggtttaccttgtgttttccttcct----------------tcattccttcactcaatctctttctctctgacttgctgtttgcaggattacctgtggttagacttggacctcatttctggtgataaggattaaggagctccacatctgtcccaaagttttgtagagtccaatctatatggtatgtaagtttgtagttagtgaggttgggaaaaactgctttcattgagaatgagtaggccgcgaaaggacagaagcacctgtgaaggtgggagtgcacctgatggagt---tggtactagccgagggcacaatgttccatcaagttatctcaatcatgaagttgctcaactcacaaagcttaggtcagaacccaataggcttctgagccaggtggggctggtaaaatcacttttacctatttccccagtaatgatgctggctcgccgagaaagtaattattcagggaggggtagattctcatctgctgatagttgtcatgtactaagccgatatttgcctgtcaatggaccccgaagaattgaccaaatggacagctgtgtatatgtttcacagttttctgatgat----------------------------------------------------------------------------------------------------------------------------------------------------------------------------------------------------------------------------------------------------------------------------------------------------------------------------------------------------------------------------------------------------------------------------------------------------------------------------------------------
>MiraAssembly81_c304
-----------------------------------------------------------------------------------------------------------------------------------------------------------------------------------------------------------------------------------------------------------------------------------------------------------------------------------------------------------------------------------------------------------------------------------------------------------------------------------------------------------------------------------------------------------------------------------------------------------------------aaggagctccacatctgtcccaaagttttgtagagtccaatctatatgttatgtaagtttgtagttagtgaggttgggaaaaact-ctttcattgagaatgagtaggccacgaaaggacagaagcacctgtgaaggtgggagtgcacccgatggagt---tggtactagccgagggcacaatgttccatcaagtcatctcaatcatgaagttgctcaactcacaaagcttaggtcagaacccaataggcttctgagccaggtggggctggtaaaatcacttttacctatttccccagtaatgatgctggctcgccgagaaagtaattattcagggaggggtagattctcatctgctgatagttgtcatgtactaagccgatatttgcctgtcaatggaccccgaagaattgaccaaatggacagctgtgtatatgtttcacagttttctgatgatggttctctttttgttgcaggattccaggtatgcgtctgttatgaagatgttattactggctgtctataaagttatgattc-cttacaaagattggaagtaataaattta-tactgcggttttttttaat--cctttttctcaaacaggaaagtcaaattaggatatataatgtcgacgatggatggaaaatccaaaaggatattttagcaaaaagtttgcgatggacaattacggatgcatctctttcaccagatcaacgttatctcgtaagtttgttgcaacggcaagggaataatgtgcataacaccttaacatatt---------------------------------------------------------------------------------------------------------------------------------------------------------------
>MiraAssembly82_rep_c190
--------------------------------------------------------------------------------------------------------------------------------------------------------------------------------------------------------------------------gtattaccccaactgacagcacacaaccatatgt-------------------------------------------------------ggtatcgcttcccttgttttttgatttcttcatcacgtagtcgttattccataagttgaagatttttaactgactctgtagtttattgccgttctactttttttgggcatagatgtgcatgcatatggttttgtatcaaagttatttgctttttggcctttggtttaccttgtgttttccttcc--------------------ttccttcactcaatctctttctctctgacttgctgtttgcaggattacctgtggttagacttggacctcatttctggtga-------taaggagctccacatctgtcccaaag--------------------------------------------------------aactgctttcattgagaatgagtaggccgcgaaaggacagaagcacctgtgaaggtgggagtgcacccgatggagt---tggtactagccgagggcacaatgttccttcaagttatctcaatcatgaagttgctcaactcacaaagcttaggtcagaacccaataggcttctgagccaggtggggctggtaaaatcacttttacctatttccccagtaatgatgctggctcgccgagaaagtaattattcagggaggggtagattctcatctgctgatagttgtcatgtactaagccgatatttgcctgtcaatggaccccgaagaattgaccaaatggacagctgtgtatatgtttcacagttttctgatgatggttctctttttgttgcaggattccaggtatgcgtctgttatgaagatgttattactggctgtctataaagttatgattc-cttacaaagattggaagtaataaattta-tactgcggttttttttaat--cctttttctcaaacaggaaagtcaaattaggatatataatgtcgacgatggatggaaaatccaaaaggatattttagcaaaaagtttgcgatggacaattacggatgcatctctttcaccagatcaacgttatctcgtaagtttgttgtaacggcaagggaataatstgcataacaccttaacatattctaaatttactggacattgaaaactctgtaatttaccttcacatggggaaagttgatgttttggtttgtataatgatattattcagcata---------------------------------------------------------------------
>MiraAssembly82_rep_c855
----------------------------------------------------------------------------------------------------------------------------------------------------------------------------------------------------------------------ctcagtattaccccaactgacagcacacaaccatatgt-------------------------------------------------------ggtatcgcttcccttgttttttgatttcttgatcacgtagtcgttattccataagttgaagatttttaactgacgctgtagtttattgccgttctactttttttgggcatagatgtgcatgcatatggttttgtatcaaagttatttgctttttggcatttggtttaccttgtattttcc------------------------ttccttcactcaatctctttctctctgacttgctgtttgcaggattacctgtggttagacttggacctcatttctggtga-------taaggagctccacatctgtcccaaagttttgtagagtccaatctatatggtatgtaagtttgtagttagtgaggttgggaaaaactgctttcattgagaatgagtaggccgcgaaaggacagaagcacctgtgaaggtgggagtgcacccgatggagt---tggtactagccgagggcacaatgttccttcaagttatctcaatcatgaagttgctcaactcacaaagcttaggtcagaacccaataggcttctgagccaggtggggctggtaaaatcacttttacctatttccccagtaatgatgctggctcgccgagaaagtaattattcagggaggggtagattctcatctgctgatagttgtcatgtactaagccgatatttgcctgtcaatggaccccgaagaattgaccaaatggacagctgtgtatatgtttcacagttttctgatgatggttctctttttgttgcaggattccaggtatgcgtctgttatgaagatgttattactggctgtctataaagttatgattc-cttacaaagattggaagtaataaatcta-tactgcggttttttttaat--cctt-------------------------------------------------------------------------------------------------------------------------------------------------------------------------------------------------------------------------------------------------------------------------------------------------------------------------------------------------------
>MiraAssembly83_c372RC_merged_MiraAssembly83_rep_c2949_merged_MiraAssembly83_c228
---------------------------------------------------------------------------------------------------------------------------------------------------------------------------------------------------------------------------------------------------------------------------------------------------------------------------------------------------------------------------------------------------------------------------------------------------------------gttatttgctttttggcctttggtttaccttgtgttttccttcc--------------------ttccttcactcaatctatttctct--------ctgtttgcaggattacctgtggttagacttggacctcatttctggtga-------taaggagctccacatctgtcccaaagttttgtagagtccaatctatatggtatgtaagtttgtagttagtgaggttgggaaaaactgctttcattgagaatgagtaggccgcgaaaggacagaagcacctgtgaaggtgggagtgcacccgatggagt---tggtactagccgagggcacaatgttccatcaagttatctcaatcatgaagttgctcaactcacaaagcttaggtcagaacccaataggcttctgagccaggtggggctggtaaaatcacttttacctatttccccagtaatgatgctggctcgccgagaaagtaattattcagggaggggtagattctcatctgctgatagttgtcatgtactaagccgatatttgcctgtcaatggaccccgaagaattgaccaaatggacagctgtgtatatgtttcacagttttctgatgatggttctctttttgttgcaggattccaggtatgcgtctgttatgaagatgttattactggctgtctataaagttatgattc-cttacaaagattggaagtaataaattta-tactgygktttt-tttaat--cctttttctcaaacaggaaagtcaaattaggatatataatgtcgacgatggatggaaaatccaaaaggatattttagcaaaaagtttgcgatggacaattacggatgcatctctttcaccagatcaacgttatctcgtaagtttgttgcaacggcaagggaataa--------------------------------------------------------------------------------------------------------------------------------------------------------------------------------------
