# Supplementary material for: Targeted NGS for species level phylogenomics: “made to measure” or “one size fits all”?
Source: PeerJ. 2017 Jul 25;5:e3569. doi: 10.7717/peerj.3569 (PMC5530999; doi:10.7717/peerj.3569)
Supplement: Data S2 — Sequences alignments (fasta format). [file peerj-05-3569-s002.gz › Final_Aln/SC/12504_AllSamples.aln]

>MiraAssembly68_c681RC_merged_MiraAssembly68_rep_c2638RC_merged_MiraAssembly68_c467
-------------------------------------------------------------------------------------------------------------------------------------------------------------------------------------------------------------------------------------------------------------------------caatgcgtwagtttctacctagattctttggctacccaaggtccttaagtagaaatcatccttactgcataaagttggtgtaacaggctgtcatcgaggctggtttaatagctcctctcgtcaatctgctccaaacagctgagtttgatataaagaaagaggctgcttggtcaatttcaaatgctacttctggtggtactcaagagcaagtcaagtatgtttcctgctagttcctgaattttcttagcttaatttcatgtgtagaattgagtt--gactttttaatgattggctgtcatgttgatggcaggtacttagtcagtcaaggctgtataaagcctttatgtgatctccttgtatgccctgatccaaggatcatcgttgtctgcttggaagggctggaaaatatcttgaaggttggggaagttgagaagaacgtgggaaacactggagatgttaactactatgcccagttgatagatgaagctgatgggttggaaaagatagaaaatctccagagtcatgacaacaatgagatttacgagaaggctgtgaagattctcgagacttattggttggaggaggaggatgagactttaccttcaggtaatggtgctccccagcctggcttcaactttggtggaagtgatgttcaacttccatctggtggattcagtttcagctgaaggtatgtagctcgtctatttcaagactcgctctcttcaagtaggaatgcgaacttgatca-------taagctagctttgttagttgacccattgtctgccccctgggtttgcattttacatccacatttaggatgtgtatgcatttcaacaaacaatcatttcgaag----------------------------------------------------------------------------------------------------------------------------------------------------------------------------------------------------------------------------------------------------------------------------------------------------------------------------------------------------------
>MiraAssembly68_c556RC_merged_MiraAssembly68_c467
-------------------------------------------------------------------------------------------------------------------------------------------------------------------------------------------------------------------------------------------------------------------------caatgcgtwagtttctacctagattctttggctacccaaggtccttaagtagaaatcatccttactgcataaagttggtgtaacaggctgtcatcgaggctggtttaatagctcctctcgtcaatctgctccaaacagctgagtttgatataaagaaagaggctgcttggtcaatttcaaatgctacttctggtggtactcaagagcaagtcaagtatgtttcctgctagttcctgaattttcttagcttaatttcatgtgtagaattgagtt--gactttttaatgattggctgtcatgttgatggcaggtacttagtcagtcaaggctgtataaagcctttatgtgatctccttgtatgccctgatccaaggatcatcgttgtctgcttggaagggctggaaaatatcttgaaggttggggaagttgagaagaacgtgggaaacactggagatgttaactactatgcccagttgatagatgaagctgatgggttggaaaagatagaaaatctccagagtcatgacaacaatgagatttacgagaaggctgtgaagattctcgagacttattggttggaggaggaggatgagactttaccttcaggtaatggtgctccccagcctggcttcaactttggtggaagtgatgttcaacttccatctggtggattcagtttcagctgaaggtatgtagctcatctatttcaagactcgctctcttcaagtaggaatgcgaacttgatca-------taagctagctttgttagttgacccattgtctgccccctgggtttgcattttacatccacatttaggatgtgtatgcatttcaacaaacaatcatttcgaagatcagaatggaaaaccgtcaaaattgatgcttctcataatcaactttaaacggtttttt-attttgttctcgacccaaaag------cagaagtagcatggcaaacacgg--------tctcctaggtggcagactcggggatcacctcccc--------------------------------------------------------------------------------------------------------------------------------------------------------------------------------------------------
>MiraAssembly69_c2129RC_merged_MiraAssembly69_rep_c3023RC
--------------------------------------------------------------------------------------------------------------------------------------------------------------------------------------------------------------------------------------------------------------------------------------------------------------------------------------------------------------------------------------------------------------------------------------------------------------------------------------------------------------------------------------------------------------------------------------------------------------------------------------------------------------gatcatcattgtatgcttggaaggactagaaaatatcttgaaggttggggaagttgagaaaaacttgggaagcactggagatgttaactactatgcccagttgatagatgaagctgatgggttggaaaagatagaaaatctccaaagtcatgacaacaatgaaatttacgagaagaccgtcaagattcttgagacttattggttggaggaggacgatgacactttaccttctggtgatggtgcttcccagcctggcttcaactttggtggaagtaatgttcaacttccatccggtgggttcaatttcagctgaaggtatggagctcat-tacttcaatactctctctcttcaaatagg-atgctaatgcaatca-------ttta-tagctttatgatttgacccaatttctggaccctgggtttgcattttacattcacctttaggatgtatgtgaaaaccatcaaat------------------------------------ttgatgcttctcgtaataaact-------------------------------------------------------------------------------------------------------------------------------------------------------------------------------------------------------------------------------------------------------------------------------------------------------------
>MiraAssembly69_c736RC_merged_MiraAssembly69_rep_c2474_merged_MiraAssembly69_c370
-------------------------------------------------------------------------------------------------------------------------------------------------------------------------------------------------------------------agggagtgctttacacactggtaaaggtgtatggtgcagaatggttgctactttcattgcgtaaggttttatgtagattctttggc-------------------caaatcattcttactgtataaagttggtgtaacaggctgtgattgaggctggtttaatagcgcctcttgtcaatctgctccaaacagctgagtttgacataaagaaagaagcggcttgggcaatttcaaatgctacttctggtggtactcatgagcaagtcaagtatgtttcctgctagttcctgaattttattagcttaatttcatatgtggaattgagtttggacattttaatgattggctgtcatgttgatggcaggtacttggtcagtcaaggctgtataaagcctttatgtgatctccttgtatgccctgatccaaggatcatcattgtatgcttggaaggactagaaaatatcttgaaggttggggaagttgagaaaaacttgggaagcactggagatgttaactactatgcccagttgatagatgaagctgatgggttggaaaagatagaaaatctccaaagtcacgacaacaatgaaatttacgagaagaccgtcaagattcttgagacttattggttggaggaggacgatgacactttaccttctggtgatggtgcttcccagcctggcttcaactttggtggaagtaatgttcaacttccatccggtgggttcaatttcagctgaaggtatggagctcat-tacttcaatactcactctcttcaaatagg-atgctaatgcaatca-------ttta-tagctttatgatttgacccaatttctggaccctgggtttgcattttacattcacctttaggatgtatgtgaaaaccatcaaat------------------------------------ttgatgcttctcgtaataaactwtatamggttttttgattttgttatctaagcaaaaaagcagtggtaaagagcgtggcaaacatggcgccatgctctcctaggtggta----------------------------------------------------------------------------------------------------------------------------------------------------------------------------------------------------------------------
>MiraAssembly72_c42RC_merged_MiraAssembly72_c1159
---------------------------------------------------------------------------------------------------------------------------------------------------------------------------------------------------------------------------------------------------------------------------------------------------------------------------------------------------------------------------------------------cttgtcaatctgctccaaacagctgagtttgacataaagaaagaagcggcttgggcaatttcaaatgctacttctggtggtactcatgagcaagtcaagtatgtttcctgctagttcctgaattttattagcttaatttcatatgtggaattgagtttggacattttaatgattggctgtcatgttgatggcaggtacttggtcagtcaaggctgtataaagcctttatgtgatctccttgtatgccctgatccaaggatcatcattgtatgcttggaaggactagaaaatatcttgaaggttggggaagttgagaaaaacttgggaagcactggagatgttaactactatgcccagttgatagatgaagctgatgggttggaaaagatagaaaatctccaaagtcatgacaacaatgaaatttacgagaagaccgtcaagattcttgagacttattggttggaggaggacgatgacactttaccttctggtgatggtgcttcccagcctggcttcaactttggtggaagtaatgttcaacttccatccggtgggttcaatttcagctgaaggtatggagctcat-tacttcaatactcactctcttcaaatagg-atgctaatgcaatca-------ttta-tagctttatgatttgacccaatttctggcccctgggtttgcattttacat--------------------------------------------------------------------------------------------------------------------------------------------------------------------------------------------------------------------------------------------------------------------------------------------------------------------------------------------------------------------------------------------------------
>MiraAssembly73_c509RC_merged_MiraAssembly73_rep_c2555
----------------------------------------------------------------------------------------------------------------------------------------------------------------------------------------------------------------------------------------------------------------------------------------------------------------------------------------------------------------------------------------------------------------------------------------------------------------------------------------------------------gctagttcctgaattttattagcttaatttcatatgtggaattgagtttggacattttaatgattggctgtcatgttgatggcaggtacttggtcagtcaaggctgtataaagcctttatgtgatctccttgtatgccctgatccaaggatcatcattgtatgcttggaaggactagaaaatatcttgaaggttggggaagttgagaaaaacttgggaagcactggagatgttaactactatgcccagttgatagatgaagctgatgggttggaaaagatagaaaatctccaaagtcatgacaacaatgaaatttacgagaagaccgtcaagattcttgagacttattggttggaggaggacgatgacactttaccttctggtgatggtgcttccc----------------------------------------------------------------------------------------------------------------------------------------------------------------------------------------------------------------------------------------------------------------------------------------------------------------------------------------------------------------------------------------------------------------------------------------------------------------------------------------------------------------------------------------------------------------------------------------------------
>MiraAssembly77_c20
-----------------------------------------------------------------------------------------------------------------------------------------------------------------------------------------------------------------------------------------------------------------------------------------------------------------------------------------------------------------------------------------------------------------------------------------------------aatttcaaatgctacttctggtggtactcatgagcaagtcaagtatgtttcctgctagttcctgaattttattagcttaatttcatatgtrgaattgagtttggacattttaatgattggctgtcatgttgatggcaggtacttggtcagtcaaggctgtataaagcctttatgtgatctccttgtatgccctgatccaaggatcatcattgtatgcttggaaggactagaaaatatcttgaaggttggggaagttgagaaaaacttgggaagcactggagatgttaactactatgcccagttgatagatgaagctgatgggttggaaaagatagaaaatctccaaagtcatgacaacaatgaaatttacgagaagaccgtcaagattcttgagacttattggttggaggaggacgatgacactttaccttctggtgatggtgcttcccagcctggcttcaactttggtggaagtaatgttcaacttccatccggtgggttcaatttcagctgaaggtatggagctcat-tacttcaatactcactctcttcaaatagg-atgctaatgcgatca-------ttta-tagctttatgatttgacccaatt-----------------------------------------------------------------------------------------------------------------------------------------------------------------------------------------------------------------------------------------------------------------------------------------------------------------------------------------------------------------------------------------------------------------------------------
>MiraAssembly80_c622
-----------------------------------------------------------------------------------------------------------------------------------------------------------------------------------------------------------------------------------------------------------------------------------------------------------------------------------------------------------------------------------------------------------------------------------------------------------------------------------------------------------------------------------------------------------------------------------------------------------------------------------------------------------------------------------------------------------------------------cttgggaagcactggagatgttaactactatgcccagttgatagatgaagctgatgggttggaaaagatagaaaatctccaaagtcatgacaacaatgaaatttacgagaagaccgtcaagattcttgagacttattggttggaggaggacgatgacactttaccttctggtgatggtgcttcccagcctggcttcaactttggtggaagtaatgttcaacttccatccggtgggttcaatttcagctgaaggtatggagctcat-tacttcaatactcgctctcttcaaatagg-atgctgatgcaatca-------ttta-tagttt----------------------------------------------------------------------------------------------------------------------------------------------------------------------------------------------------------------------------------------------------------------------------------------------------------------------------------------------------------------------------------------------------------------------------------------------------
>MiraAssembly80_c10RC
--------------------------------------------------------------------------------------------------------------------------------------------------------------------------------------------------------------------------------------------------------------------------------------------------------------------------------------------------------------------------------------------------------------------------------------------------------ttcaaatgctacttctggtggtactcatgagcaagtcaagtatgtttcctgctagttcctgaattttattagcttaatttcatatgtggaattgagtttggacattttaatgattggctgtcatgttgatggcaggtacttggtcagtcaaggctgtataaagcctttatgtgatctccttgtatgccctgatccaaggatcatcattgtatgcttggaaggactagaaaatatcttgaaggttggggaagttgagaaaaacttgggaagcactggagatgttaactactatgcccagttgatagatgaagctgatgggttggaaaagatagaaaatctccaaagtcatgacaacaatgaaatttacgagaagaccgtcaagattcttgagacttattggttggaggaggatgatgacactttaccttctggtgatggtgcttcccagcctggcttcaactttggtggaagtaatgttcaacttccatccggtgggttcaatttcagctgaaggtatggagctcat-tacttcaatactcgctctcttcaaatagg-atgctgatgcaatca-------ttta-tagttt----------------------------------------------------------------------------------------------------------------------------------------------------------------------------------------------------------------------------------------------------------------------------------------------------------------------------------------------------------------------------------------------------------------------------------------------------
>MiraAssembly83_c924_merged_MiraAssembly83_c46RC
--------------------------------------------------------------------------------------------------------------------------------------------------------------------------------------------------------------------------------------------------------------------------------------------------ctttggc-------------------caaatcattcttactgcataaagttggtgtaacaggctgtgattgaggctggtttaatagcgcctcttgtcaatctgctccaaacagctgagtttgacataaagaaagaagcggcttgggcaatttcaaatgctacttctggtggtactcatgagcaagtcaagtatgtttcctgctagttcctgaattttattagcttaatttcatatgtggaattgagtttggacattttaatgattggctgtcatgttgatggcaggtacttggtcagtcaaggctgtataaagcctttatgtgatctccttgtatgccctgatccaaggatcatcattgtatgcttggaaggactagaaaatatcttgaaggttggggaagttgagaaaaacttgggaagcactggagatgttaactactatgcccagttgatagatgaagctgatgggttggaaaagatagaaaatctccaaagtcatgacaacaatgaaatttacgagaagaccgtcaagattcttgagacttattggttggaggaggatgatgacactttaccttctggtgatggtgcttcccagcctggcttcaactttggtggaagtaatgttcaacttccatccggtgggttcaatttcagctgaaggtatggagctcat-tacttcaatactcactctcttcaaatagg-atgctaatgcaatca-------ttta-taactttatgatttgacccaatttctggcccctgggtttgcattttacattcacctttaggatgtatgtgaacaccatcaaat------------------------------------ttgatgcttctcgtaataaactttatacggttttttgattttgttatctaagcaaaaaagcagtggtaaagagcgtggcaaacatggcgccatgccctcctaggtggtaggctcaagaatcacctctcc--------------------------------------------------------------------------------------------------------------------------------------------------------------------------------------------------
>MiraAssembly71_c841RC_merged_MiraAssembly71_rep_c4456_merged_MiraAssembly71_c450
tggaaagctctgtagtttatttcttgccagatgtagtatatccaagctcttctaaccgtgttgccaaataaattacccctaaattctccacatggtgttgaaacaccacttagatagcagaaattatcaattttatctggggtcaaaggaaaataaattgtttctgtgtcttttgatggatcttgcactttccagtattcccttatgccctagggagtgctttacacactggtaaaggtgtatggtgcagaatggttgctactttcattgcgtaaggttttacatagattctttggc-------------------gatatcattcttactgcataaagttggtgtaacaggctgtgattgaggctggtttaatagcgcctcttgtcaatctgctccaaacagctgagtttgacataaagaaagaagcggcttgggcaatttcaaatgctacttctggtggtactcatgagcaagtcaagtatgtttcctgctagttcctgaattttattagcttaatttcatatgtggaattgagtttggacattttaatgattggctgtcatgttgatggcaggtacttggtcagtcaaggctgtataaagcctttatgtgatctccttgtatgccctgatccaaggatcatcattgtatgcttggaaggactagaaaatatcttgaaggttggggaagttgagaaaaacttgggaagcaccggagatgttaactactatgcccagttgatagatgaagctgatgggttggaaaagatagaaaatctccaaagtcatgacaacaatgaaatttacgagaagaccgtcaagattcttgagacttattggttggaggaggaggatgacactttaccttctggtgatggtgcttcccagcctggcttcaactttggtggaagtaatgttcaacttccatccggtgggttcaatttcagctgaaggtatggagctcat-tacttcaatactcactctcttcaaatagg-atgctaatgcgatca-------ttta-tagctttattatttgacccaatttctggcccctgggtttgcattttacattcacctttaggatgcatgtgaaaaccatcaaat------------------------------------ttgatgcttctcgtaataaactttataaggttttttgattttgttatctaagcaacaaagcagtggtaaagagcgtggcaaacatggcgccatgctctcctaggtggtaggctcaagaatcacctctccagaatctggctaggaagcacggatactctattttggcctctgtatcgcgtatcgtacgcgtatcggatacggatacgcttggatacgttttgtagagtatccgaaatttttatttattttttgasggtcggatacgttttggatacgctcggatacgtttcggatacgttcggggtttaatatgttattactta
>MiraAssembly83_c1371RC_merged_MiraAssembly83_c438
--------------------------------------------------------------------------------------------------------------------------------------------------------------------------------------------------------------------------------------------------------------------------------------------------------------------------------------------------------------------------------------------------------------------------------aaagaaagaagcggcttgggcaatttcaaatgctacttctggtggtactcatgagcaagtcaagtatgtttcctgctagttcctgaattttattaacttaatttcatatgtggaattgagtttggacattttaatgattggctgtcatgttgatggcaggtacttggtcagtcaaggctgtataaagcctttatgtgatctccttgtatgccctgatccaaggatcatcattgtatgcttggaaggactagaaaatatcttgaaggttggggaagttgagaaaaacttgggaagcaccggagatgttaactattatgcccagttgatagatgaagctgatgggttggaaaagatagaaaatctccaaagtcatgacaacaatgaaatttacgagaagaccgtcaagattcttgagacttattggttggaggaggacgatgacactttaccttctggtgatggtgctgcccagcctggcttcaactttggtggaagtaatgttcaacttccatccggtgggttcaatttcagctgaaggtatggagctcat-tacttcaatactcactctcttcaaatagg-atgctaatgcaatca-------ttta-taactttatgatttgacccaatttctggcccctgggtttgcattttacattcacctttaggat-------------------------------------------------------------------------------------------------------------------------------------------------------------------------------------------------------------------------------------------------------------------------------------------------------------------------------------------------------------------------------------------
>MiraAssembly81_c122
---------------------------------------------------------------------------------------------------------------------------------------------------------------------------------------------------------------------------------------------------------------------------------------------------------------------------------------------------------------------attgaggctggtttaatagcgcctcttgtcaatctgctccaaacagctgagtttgacataaagaaagaagcggcttgggcaatttcaaatgctacttctggtggtactcatgagcaagtcaagtatgtttcctgctagttcctgaattttattagcttaatttcatatgtggaattgagtttggacattttaatgattggctgtcatgttgatggcaggtacttggtcagtcaaggctgtataaagcctttatgtgatctccttgtatgccctgatccaaggatcatcattgtatgtttggaaggactagaaaatatcttgaaggttggggaagttgagaaaaacttgggaagcactggagatgttaactactatgcccagttgatagatgaagctgatgggttggaaaagatagaaaatctccaaagtcacgacaacaatgaaatttacgagaagaccgtcaagattcttgagacttattggttggaggaggaggatgacactttaccttctggtgatggtgcttcccagcctggcttcaactttggtggaagtaatgttcaacttccatccggtgggttcaatttcagctgaaggtatggagctcat-tacttcagtactcactctcttcaaatagg-atgctaatgcgatga-------ttta-tagctttatgatttgacccaatttctggcccctgggtttgcattttacattcacctttaggatgtatgtgaaaaccatcaaat------------------------------------ttgatgcttctcgtaataaactttatacggttttttgattttgttatctaagcaaaaaagcagtggtaaagagcgtggcaaacatggcgccatgctctccta-----------------------------------------------------------------------------------------------------------------------------------------------------------------------------------------------------------------------------
>MiraAssembly73_c83RC
-----------------------------------------------------------------------------------------------------------------------------------------------------------------------------------------------------------------------------------------------------------------------------------------------------------------------------------------------------------------------------------------------tgtcaatctgctccaaacagctgagtttgacataaagaaagaagcggcttgggcaatttcaaatgctacttctggtggtactcatgagcaagtcaagtatgttccctgctagttcctgaattttattagcttaatttcatatgtggaattgagtttggacattttaatgattggctgtcatgttgatggcaggtacttggtcagtcaaggctgtataaagcctttatgtgatctccttgtatgccctgatccaaggatcatcattgtatgcttggaaggactagaaaatatcttgaaagttggggaagttgagaaaaacttgggaagcactggagatgttaactactatgcccagttgatagatgaagctgatgggttggaaaagatagaaaatctccaaagtcatgacaacaatgaaatttacgagaagaccgtcaagattcttgagacttattggttggaggaggacgatgacactttaccttctggtgatggtgcttcccagcctggcttcaactttggtggaagtaatgttcaacttccatccggtgggttcaatttcagctgaaggtatggagctcat-tacttcaatactcactctcttcaaatagg-atgctaatgcaatca-------ttta-tcaacaaattacc--------------------------------------------------------------------------------------------------------------------------------------------------------actaag-------------------------------------------------------------------------------------------------------------------------------------------------------------------------------------------------------------------------------------------------------------------------------
>MiraAssembly75_c62RC
----------------------------------------------------------ggttgc--------------------------------------------------------------------------------------------------------------------------------------------------------------------------------------------tacttgctactttcattgcgtaaggttttacgtagattctttggc-------------------gaaatcattcttactgcataaagttggtgtaacaggctgtgattgaggctggtttaatagcgcctcttgtcaatctgctccaaacagctgagtttgacataaagaaagaagcggcttgggcaatttcaaatgctacttctggtggtactcatgagcaagtcaagtatgtttcctgctagttcctcaattttattagcttaatttcatatgtggaattgagtttggacattttaatgattggctgtcatgttgatggcaggtacttggtcagtcaaggctgtataaagcctttatgtgatctccttgtatgccctgatccaaggatcatcattgtatgcttggaaggactagaaaatatcttgaaggttggggaagttgagaaaaacttgggaagcactggagatgttaactactatgcccagttgatagatgaagctgatgggttggaaaagatagaaaatctccagagtcatgacaacaatgaaatttacgagaagaccgtcaagattcttgagacttattggttggaggaggatgatgacactttaccttctggtgatggtgcttcccagcctggcttcaactttggtggaagtaatgttcaacttccatccggtgggttcaatttcagctgaaggtatggagctcat-tacttcaataatcactctcttcaaatagg-ttgctaatgcaatca-------ttta-tagctttatgatttgacccaatttctggcccctgggtttgcattttacattcacctttaggatgtatgtgaaaaccatcaaat------------------------------------ttgatgcttctcgt---------------------------------------------------------------------------------------------------------------------------------------------------------------------------------------------------------------------------------------------------------------------------------------------------------------------
>MiraAssembly74_c68RC
----------------------------------------------------------------------------------------------------------------------------------------------------------------------------------------------------------------------------------------taaaggtgtatggtgcagaatggttgctactttcattgcgtaaggttttacatagattctttggc-------------------gaaatcattcttactgcataaagttggtgtaacaggctgtgattgaggctggtttaatagcgcctcttgtcaatctgctccaaacagctgagtttgacataaagaaagaagcggcttgggcaatttcaaatgctacttctggtggtactcatgagcaagtcaagtatgtttcctgctagttcctgaattttattagcttaatttcatatgtggaattgagtttggacattttaatgattggctgtcatgttgatggcaggtacttggtcagtcaaggctgtataaagcctttatgtgatctccttgtatgccctgatccaaggatcatcattgtatgtttggaaggactagaaaatatcttgaaggttggggaagttgagaaaaacttgggaagcactggagatgttaactactatgcccagttgatagatgaagctgatgggttggaaaagatagaaaatctccaaagtcatgacaacaatgaaatttacgagaagaccgtcaagattcttgagacttattggttggaggaggaggatgacactttaccttctggtgatggtgcttcccagcctggcttcaactttggtggcagtaatgttcaacttccatccggtgggttcaatttcagctgaaggtatggagctcat-tacttcaatactcactctcttcaaatagg-atgctaatgcgatca-------ttta-tagctttatgatttgacccaatttctggcccctgggtttgcattttacattcacctttaggatgtatgtgaaaaccatcaaat------------------------------------ttgatgcttctcgtaataaactttggata-----------------------------------------------------------------------------------------------------------------------------------------------------------------------------------------------------------------------------------------------------cgctcggatac--------------------------------------
>MiraAssembly82_c323
-------------------------------------------------------------------------------------------------------------------------------------------------------------------------------------------------------------------------------------------------atggtgcagaatggttgctactttcattgcgtaaggttttacatagattctttggc-------------------gaaatcattcttactgcataaagttggggtaacaggctgtgattgaggctggtttaatagcgcctcttgtcaatctgctccaaacagctgagtttgacgtaaagaaagaagcggcttgggcaatttcaaatgctacttctggtggtactcatgagcaagtcaagtatgtttcctgctagttcctgaattttattagcttaatttcatatgtggaattgagtttggacattttaatgattgactgtcatgttgatggcaggtacttggtcagtcaaggctgtataaatcctttatgtgatctccttgtatgccctgatccaaggatcatcattgtatgcttggaaggactagaaaatatcttgaaggttgg------------------------------------------------------------------------------------------------------------------------------------------------------------------------------------------------------------------------------------------------------------------------------------------------------------------------------------------------------------------------------------------------------------------------------------------------------------------------------------------------------------------------------------------------------------------------------------------------------------------------------------------------------------------------------------------------------------------------------------------------------------------------------------------------------------
>MiraAssembly71_rep_c4110
-----------------------------------------------------------------------------------------------------------------------------------------------------------------------------------------------------------------------------------------------------------------------------------------------------------------------------------------------------------------------------------------------------------------------------------------------------------------------------tactcatgagcaagtcaagtatgtttcctgctagttcctgaattttattagcttaatttc--atgtggaattgactttggacattttaatgattggctgtcatgttgatggcaggtacttggtcagtcaaggctgtataaagcctttatgtgatctccttgtatgccctgatccaaggatcatcattgtatgcttggaaggactagaaaatatcttgaaggttggggaagttgagaaaaacttgggaagcactggagatgttaactactatgcccagttgatagatgaagctgatgggttggaaaagatagaaaatctccaaagtcatgacaacaatgaaatttacgagaagaccgtcaagattcttgagacttactggttggaggaggatgatgacactttaccttctggtgatggtgcttcccagcctggcttcaactttggtggaagtaatgttcaacttccatccggtgggttcaatttcagctgaaggtatggagctcat-cacttcaatactcactctcttcaaatagg-atgctaatgcaatca-------ttta-tagctttatgatttgacccaatttctggccc---------------------------------------------------------------------------------------------------------------------------------------------------------------------------------------------------------------------------------------------------------------------------------------------------------------------------------------------------------------------------------------------------------------------------
>MiraAssembly78_c234RC_merged_MiraAssembly78_c562
--------------------------------------------------------------------------------------------------------------------------------------------------------------------------------------------------------------------------------------------------------------------------------------------------------------------------------------------------------------------------------------------------------gctccaaacagctgagtttgacataaagaaagaagcggcttgggcaatttcaaatgctacttctggtggtactcaggagcaagtcaagtatgcttcctgctagttcctgaattttattagcttaatttcatatgtggaattgagtttggatattttaatgattggctgtcatgttgatggcaggtacttggtcagtcaaggctgtataaagcctttatgtgatctccttgtatgcgctgatccaaggatcatcattgtatgcttggaaggactagaaaatatcttgaaggttggggaagttgagaaaaacttgggaagcactggagatgttaactactatgcccagttgatagatgaagctgatgggttggaaaagatagaaaatctccaaagtcatgacaacaatgaaatttacgagaagaccgtcaagattcttgagacttattggttggaggaggaggatgacactttaccttctggtgatggtgcttcccagcctggcttcaactttggtggaagtaatgttcaacttccatccggtgggttcaatttcagctgaaggtatggagctcat-tacatcagtactcactctcttcaaatagg-atgctaatgcgatca-------ttta-tagctttatgatttgacccaatttctggcccct-ggtttgcattttacattcacctttagga-gtatgtgaaaaccatcaaat------------------------------------ttgatgcttctcgtaataaactttatacggttttttgattttgttatctaagcaaaaaagcagtggtaaagagcgtggcaaacatggcgccatgctctcctaggtggtaggctcaagaatcacctctctagga---------------------------------------------------------------------------------------------------------------------------------------------agcacgrat----------------------------------------
>MiraAssembly74_c733RC_merged_MiraAssembly74_c493
------------------------------------------------------------------------------------------------------------------------------------------------------------------------------------------------------------------------------------------------------------------------------------------------------------------------------------------------------------------------------------------------------------------------------------------------------------------------------------------------------------------------------------------------------------------------------------------------------------------------------------gatctccttgtatgccctgatccaaggatcatcattgtatgtttggaaggactagaaaatatcttgaaggttggggaagttgagaaaaacttgggaagcactggagatgttaactactatgcccagttgatagatgaagctgatgggttggaaaagatagaaaatctccaaagtcatgacaacaatgaaatttacgagaagaccgtcaagattcttgagacttattggttggaggaggaggatgacactttaccttctggtgatggtgcttcccagcctggcttcaactttggtggaagtaatgttcaacttccatccggtgggttcaatttcagctgaaggtatggagctcat-tacttcaatacccactctcttcaaatagg-atgctaatgcgatgatttatatttta-tagctttatgatttgacccaatttctggcccctgggtttgcatt--------------------------------------------------------------------------------------------------------------------------------------------------------------------------------------------------------------------------------------------------------------------------------------------------------------------------------------------------------------------------------------------------------------
>MiraAssembly78_c345
------------------------------------------------------------------------------------------------------------------------------------------------aaaggaaaataaattgtttctgtgtcttttgatggatcttgcactttccagtattcccttatgccctagggagtgctttacacactggtaaaggtgtatggtgcagaatggttgctactttcattgcgtaaggttttacatagattctttggc-------------------gaaatcattcttactgcataaagttggtgtaacaggctgtgattgaggctggtttaatagcgcctcttgtcaatctgctccaaacagctgagtttgacataaagaaagaagcggcttgggcaatttcaaatgctacttctggtggtactcaggagcaagtcaagtatgcttcctgctagttcctgaattttattagcttaatttcatatgtggaattgagtttggacattttaatgattggctgtcatgttgatggcaggtacttggtcagtcaaggctgtataaagcctttatgtgatctccttgtatgcgctgatccaaggatcatcattgtatgcttggaaggactagaaaatatcttgaaggttggggaagttgagaaaaacttgggaagcactggagatgttaactactatgcccagttgatagatgaagctgatgggttggaaaagatagaaaatctccaaagtcatgacaacaatgaaatttacgagaagaccgtcaagattcttgagacttattggttggaggaggaggatgacactttaccttctggtgatggtgcttcccagcctggcttcaacttt-----------------------------------------------------------------------------------------------------------------------------------------------------------------------------------------------------------------------------------------------------------------------------------------------------------------------------------------------------------------------------------------------------------------------------------------------------------------------------------------------------------------------------------------------------------------------------------
