# Supplementary material for: Targeted NGS for species level phylogenomics: “made to measure” or “one size fits all”?
Source: PeerJ. 2017 Jul 25;5:e3569. doi: 10.7717/peerj.3569 (PMC5530999; doi:10.7717/peerj.3569)
Supplement: Data S2 — Sequences alignments (fasta format). [file peerj-05-3569-s002.gz › Final_Aln/SC/11366_AllSamples_Part2.aln]

>MiraAssembly68_c472RC_merged_MiraAssembly68_c471RC
gtctgcacaagatctcaaccaggaatcggaagcatctcccatggctgaagtattggaggacgaaactaagaatattgaaaagccggtggatgtctcaagtttagcatctgaagggtcagacaaaaagatgaagggagagaaaatagaagacacggaaatttgtgatgaagagactgagattgcaccaacagtggcaacagacctatcaagcttaggagaagttcagctgaatgatgagcctgtaaaggccctttatactagttcagatgctgaaagcctacaaacaaccaaaacagctgatgccggcgaagaggagcttgaagaaacctctatcattgcgtctcagttcccgatacwggaacatgaaaat---------------------------------------------------------gcaaccgaaattcctgactcagtgtctcagactgaagatcaggctgtcaaagagattcatgagacaggcacaagcctgaatgtgattgacggtgacatgaaggaaattgaataccatataagagaagttcctgaagtgttattggaacccacaaagcaacacggtgaggaagctagagatgatgaaattacccctggccagactccccaagctgagaaaacagaagagcaacttcaggtgccgtcctctggcttgctttctgaggaacaggagagtgaaactacaaccggaatcggaaaggggagcacgaatgaagacgctatggaagaggcaaggatgcaccaagctgaggttagcatgtcaagtaacttggaatcttacttt------------
>MiraAssembly69_c844RC
---------------------------------------------------------------------------------------------------------------------------------------------------agagacagaaaaatttgatgatgagactgatatcacacaagtagtcgtaacagatctatcaagcctgggacaagttcagcyaaatgaggagcctgtaaagccccttgacactagttcagatgctgaaagccaacgaacaagcaaaatagatgatgcaggcgaacaggagcttgaagaaacctctattattgagtctcaattcccaatacacgaactagaaaatgcaaacaatgcacatatacatgtagaaaagtcagatgcaaaggatttagaagttgaagcaaccacaattcctgacttagtgtctctttctgaagatcaggctgtcaaagagattcatgagacgggttcaagcctgaatgtaattgaacatgatacaaaggaaattgaaaaacagacaagagaagttactgaagtgtcattggaacccaca------------gacgcagctagagatgatgaaattacccctgctcagattccccaacctgagaaaacaggagagcaacttcaggtcccctcctctg--------------------------------------------------------------------------------------------------------------------------------------------------
>MiraAssembly71_c32RC
---------------------------------------------------------------aactaagaaaattgaaaagcatgtggatgtctcaagcttgatatctgaagggtcagaagaaaagataaagggagagaaaatagaagagacagaaaaatttgatgatgagactgatatcacacaagtagtcgtaacagatctatcaagcctgggacaagttcagctaaatgaggagcctgtaaagccccttgacactagttcagatgctgaaagccaacgaacaagcaaaatagatgatgcaggcgaacaggagcttgaagaaacctctattattgagtctcaattcccaatacacgaacaagaaaatgcaaacaatgcacatatacatgtagaaaagtcagatgcaaaggatttagaagttgaagcaaccacaattcctgacttagtgtctctttctgaagatcaggctgtcaaagagattcatgagacgggttcaagtctgaatgtaattgaacatgatgcaaaggaaattgaaaaacagacaagagaagttactgaagtgtcattggaacccaca------------gacgcagctagagatgatgaaattacccctgctcagattccccaacctgagaaaacaggagagcaacttcaggtcccctcctctggcttgctttcagatgaacaagagagtgaaacaacaaycggaatcggaatggggagcacaactaaagatgctgtggaagaggcaaagatgcgccaatctgaggttaggatggtaagtaatttagaacttacttttaatctctctcag
>MiraAssembly73_c683
---------------------------------------------------------------------------------------------------------------------------------------------------------------------------------------------------------------------------------------------------------------------------------------------------------------aggcgaacaggagcttgaagaaacctctattattgagtctcaattcccaatacacaaacaagaaaatgcaaacaatgcacatatacatgtaaaaaagtcagatgcaaaggatttagaagttgaagcaacctcaattcctgacttagtgtctctttctgaagatcaggctgtcaaagagattcatgagacgggttcaagcctgaatgtaattgaaaatgatacaaaggaaattgaaaaacagacaagagaagttactgaagtgtcattggaacccaca------------gacgcagctagagatgatgaaattacccctgctcagattccccaacctgagaaaacaggagagcaacttcaggtcccctcctc----------------------------------------------------------------------------------------------------------------------------------------------------
>MiraAssembly74_c710RC
-------------------------------------------------------------------------------------------------------------------------------------------------gaagagacagaaaaatttgatgatgagactgatatcacacaagtaaacgtaacagatctatcaagcctgggacaagttcagctaaatgaggagcctgtaaagccccttgacactagttcagatgctgaaagccaacgaacaagcaaaatagatgatgcaggcgaacaggagcttgaagaaacctctattattgagtctcaattcccaatacacgaacaagaaaatgcaaacaatgcacatatacatgtagaaaagtcagatgcaaaggatttagaagttgaagcaaccacaattcctgacttagtgtctctttctgaagatcaggctgtcaaagagattcatgagacgggttcaagcctgaatgtaattgaacatgatacaaaggaaattgaaaaacagacaagagaagttactgaagtgtcattggaacccaca------------gacgcagctagagatgatgaaattacccctgctcagattccccaacctgagaaaacaggagagcaacttcaggtcccctcctctggc------------------------------------------------------------------------------------------------------------------------------------------------
>MiraAssembly75_c889
--------------------------------------------------------------------------------------------------------------------------------------------------------------------------------------------------------------------------------------------------------------------------------------------------------------------------------------------------------------------acgaacaagaaaatgcaaacaatgcacatatacatgtagaaaagtcagatgcaaaggatttagaagttgaagcaascacaattcctgacttagkstctctttctgaagatcaggctgtcaaagagattcatgagacgggttcaagcctgaatgtaattgaacatgatacaaaggaaattgaaaaacagacaagagaagttactgaagtgtcattggaacccaca------------gacgcaactagagatgatgaaattacccctgc-------------------------------------------------------------------------------------------------------------------------------------------------------------------------------------------------------
>MiraAssembly77_c1152
-----------------------------------------------------------------------------------------------------------------------------------------------------------------------------------------------------------------------------------------------------------------------------------------------------------------------------------------ctattattgagtctcaattcccaatacaygaacaagaaaatgcaaacaatgcacatatacatgtagaaaagtcagatgcaaaggatttagaagttgaagcaaccacaattcctgacttagtgtctctttctgaagatcaggctgtcaaagagattcatgagacgggttcaagcctgaatgtaattgaacatgatacaaaggaaattgaaaaacagacaagagaagttactgaagtgtcattggaacccaca------------gacgcagctag----------------------------------------------------------------------------------------------------------------------------------------------------------------------------------------------------------------------------
>MiraAssembly78_c1067
--------------------------------------------------------------------------------------------------------------------------------------------------------------------------------------------------------------------------------------------------------------------------------------------------------------caggcgaacaggagcttgaagaatcctctattattgagtctcaattcccaatacacgaacaagaaaatgcaaacaatgcacatatacatgtagaaaagtcagatgcaaaggatttagaagttgaagcaaccacaattcctgacttagtgtctctttctgaagatcaggctgtcaaagagattcatgagacgggttcaagcctgaatgtaattgaacatgatacaaaggaaattgaaaaacagacaagagaagttactgaagtgtcattg------------------------------------------------------------------------------------------------------------------------------------------------------------------------------------------------------------------------------------------------------------
>MiraAssembly80_c695
------------------------------------------------------------------------------------------------------------------------------------------------------------------------------------------------------------------------------------------------------------------------------------------------------------------------------------------------tgagtctcaattcccaatacacgaacaagaaaatgcaaacaatgcacatatacatgtagaaaagtcagatgcaaaggatttagaagttgaagcaaccacaattcctgacttagtgtctctttctgaagatcaggctgtcaaagagattcatgagacgggttcaagcctgaatgtaattgaacatgatacaaaggaaattgaaaaacagacaagagaagttactgaagtgtcattggaacccaca------------gacgcagctagagatgatgaaattaccc-----------------------------------------------------------------------------------------------------------------------------------------------------------------------------------------------------------
>MiraAssembly81_c831RC
-------------------------------------------------------------------------------------------------------------------------------------------------------------------------------------------------------gatctatcaagcctgggacaagttcagctaaatgaggagcctgtaa---------------------------------------------------------------------agcttgaagaaacctctattattgagtctcaattcccaatacacgaacaagaaaatgcaaacaatgcacatatacatgtagaaaagtcagatgcaaaggatttagaagttgaagcaaccacaattcctgacttagtgtctctttctgaagatcaggctgtcaaagagattcatgagacgggttcaagcctgaatgtaattgaacatgatacaaaggaaattgaaaaacagacaagagaagttactgaagtgtcattggaacccaca------------gacgcagctagagatgatgaaattacccctgctcagattccccaacctgagaaaacaggagagcaacttcaggtcccctcctctggcttgctttcagatgaacaagagagtgaaacaacaatcggaatcggaatggggagcacaactaaagatgct---------------------------------------------------------------------------
>MiraAssembly82_c535RC
--------------------------------------------------------------------------------------------------------------------------------------------------------------------------------------------------------------------------------------------------------------------gttcagatgctgaaagccaacgaacaagcaaaatagatgatgcaggcgaacaggagcttgaagaaacctctattattgagtctcaattcccaatacacgaacaagaaaatgcaaacaatgcacatatacatgtagaaaagtcagatgcaaaggatttagaagttgaagcaaccacaattcctgacttagtgtctctttctgaagatcaggctgtcaaagagattcatgagacgggttcaagcctgaatgtaattgaacatgatacaaaggaaattgaaaaacagacaagagaagttactgaagtgtcattggaacccaca------------gacgcagctagagatgatgaaattacccctgctcagattccccaacctgagaaaacaggagagcaacttcaggtcccctcctctggcttgctttcagatgaacaagagagtgaaacaacaatcggaatcggaatggggagcacaactaaagatgatgtggaagaggcaaagatgcgccaatctgaggttaggatgg-----------------------------------
>MiraAssembly83_c2605
-----------------------------------------------------------------------------------------------------------------------------------------------------------------------------------------------------------------------------------------------------------------------------------------------------------------gcgaacaggagcttgaagaaacctctattattgagtctcaattcccaatacacgaacaagaaaatgcaaacaatgcacatatacatgtagaaaagtcagatgcaaaggatttagaagttgaagcaaccacaattccaaacttagtgtctcttcctgaagatcaggctgtcaaagagattcatgagacgggttcaagcctgaatgtaattgaacatgatacaaaggaaattgtaaaacagacaagagaagttactgaagtgtcattggaacccaca------------gacgcagctagagatgatgaaattacccctgctcagattccccaacctgagaaaacaggagagcaacttcaggtcccctcctctggcttgctttcagatgaasaagagagtgaaacaacaatcggaatcg-----------------------------------------------------------------------------------------------------
>MiraAssembly83_c812
---------------------------------------------------------------------------------------------------------------------------------------------------------------------------------------------------------------------------------------------------------------cactagttcagatgctgaaagccaacgaacaagcaaaatagatgatgcaggcgaacaggagcttgaagaaacctctattattgagtctcaattcccaattcacgaacaagaaaatgcaaacaatgcacatatacatgtagaaaagtcagatgcaaaggatttagaagttgaagcaaccacaattcctgacttagtgtctctttctgaagatcaggctgtcaaagagattcatgagacgggttcaagcctgaatgtaattgaacatgatacaaaggaaattgaaaaacagacaagagaagttactgaagtgtcattggaacccaca------------gacgcagctagagatgatgaaattaccccwgctcagattccccaacctgagaaaacaggagagcaacttcaggtcccctcctctggcttgctttcagatgaasaagagagtgaaacaacaatcggaatcg-----------------------------------------------------------------------------------------------------
