# Supplementary material for: Targeted NGS for species level phylogenomics: “made to measure” or “one size fits all”?
Source: PeerJ. 2017 Jul 25;5:e3569. doi: 10.7717/peerj.3569 (PMC5530999; doi:10.7717/peerj.3569)
Supplement: Data S2 — Sequences alignments (fasta format). [file peerj-05-3569-s002.gz › Final_Aln/Autre/ETS_AllSamples.aln]

>MiraAssembly69_c1869_merged_MiraAssembly69_c687
ttaatctttgagacaagcatatgactactggcaggatcaaccaggtagcattccttctgcgacaccggcacgacccaagccccccattgaataatcaaagaaggcaaggacggacacagtggtca-tccgcaacaagcgacgaacgcttttttgggtaaataacgatcgcaagacgtatacccgcataagtttcagcatccacgattacaagtcacagctaatggacatgggggccgcacaatcaaagtgcaatctgcatgaaacactagcaacacttcgaggcacacctccaccaaaagtggtgcaaggcgagaataggtacttttcggagaatagttcca-cacattgggtatggggcacagaaacccaagatattgcaacgggagaacttcctcttcccgtgcatactattgaagmgatatgtccgatatggacttcactgcacggagcagagaaatttccaatcccgacaaaatcaactaccacccatacgccattacgtacactttgcaccaact-cctccaaccaattgcacctcgagggacaagc-tgcccaactagaagcaaaggccaacaag-agcg
>MiraAssembly80_c227RC
ttaatctttgagacaagcatatgactactggcaggatcaaccaggtagcattccttctgcgacaccggcacgacccaagccccccattgaataatcaaagaaggcaaggacggacacagtggtca-ttcgcaacaagcgacgaacgcttttttgggtaaataacgatcgcaagacgtatacccgcataagtttcagcatccacgattacaagtcacagctaatggacatgggggccgcacaatcaaagtgcaatctgcatgaaacactagcaacacttcgaggcacacctccaccaaaagtggtgcaaggcgagaataggtacttttcggagaatagttcca-cacattgggtatggggcacagaaacccaagatattgcaacgggagaacttcctcttcccgtgcatactattgaagagatatgtccgatatggacttcactgcacggagcagagaaatttccaatcccgacaaaatcaactaccacccatacgccattacgtacactttgcaccaact-cctccaaccaattgcacctcgagggacaagc-tgcccaactagaagcaaaggccaacaag-agcg
>MiraAssembly69_c2242
-------------------------------------------------------------------------------------------------------------------------------------caagcgacgaacgcttttttgggtaaataacgatcgcaagacgtatacccgcataagtttcagcatccacgattacaagtcacagctaatggacatgggggccgcacaatcaaagtgcaatccgcatgaaacactagcaacacttcgaggcacacctccaccaaaagtggtgcaaggcgagaataggtacttttcggagaatagttcca-cacattgggtatggggcacagaaacccaagatatcgcaacgggagaacttcctcttcccgtgcatactattgaagagatatgtccgatatggacttcactgcacggagcagagaaatttccaatcccgacaaaatcaactaccac--------------------------------------------------------------------------------------------------
>MiraAssembly77_c22RC
ttaatctttgagacaagcatatgactactggcaggatcaaccaggtagcattccttctgcgacaccggcacgacccaagccccccattgaataatcaaagaaggcaaggacggacacagtggtca-tccgcaacaagcgacgaacgcttttttgggtaaataacgatcgcaagacgtatacccgcataagtttcagcatccacgattacaagtcacagctaatggacatgggggccgcacaatcaaagtgcaatccgcatgaaacactagcaacacttcgaggcacacctccaccaaaagtggtgcaaggcgagaataggtacttttcggagaatagttcca-cacattgggtatggggcacagaaacccaagatattgcaacgggagaacttcctcttcccgtgcatactattgaagagatatgtccgatatggacttcactgcacggagcagagaaatttccaatcccgacaaaatcaactaccacccatacgccattacgtacactttgcaccaact-cctccaaccaattgcacctcgagggacaagc-tgcccaactagaagcaaaggccaacaag-agcg
>MiraAssembly72_c1134
ttaatctttgagacaagcatatgactactggcaggatcaaccaggtagcattccttctgcgacaccggcacgacccaagccccccattgaataatcaaagaaggcaaggacggacacagtggtca-tccgcaacaagcgacgaacgcttttttgggtaaataacgatcgcaagacgtatacccgcataagtttcagcatccacgattacaagtcacagctaatggacatgggggccgcacaatcaaagtgcaatccgcatgaaacactagcaacacttcgaggcacacctccaccaaaagtggtgcaaggcgagaataggtacttttcggagaatagttcca-cacattgggtatggggcacagaaacccaagatattgcaacgggagaacttcctcttcccgtgcatactattgaagcgatatgtccgatatggacttcactgcacggagcagagaaatttccaatcccgacaaaatcaactaccacccatacgccattacgtacactttgcaccaact-cctccaaccaattgcacctcgagggacaagc-tgcccaactagaagcaaaggccaacaag-agcg
>MiraAssembly83_c615RC
ttaatctttgagacaagcatatgactactggcaggatcaaccaggtagcattccttctgcgacaccggcacgacccaag-cccccattgaataatcaaagaaggcaaggacggacacagtggtca-tccgcaacaagcgacgaacgcttttttgggtaaataacgatcgcaagacgtatacccgcataagtttcagcatccacgattacaagtcacagctaatggacatgggggccgcacaatcaaagtgcaatctgcatgaaacactagcaacacttcgaggcacacctccaccaaaagtggtgcaaggcgagaataggtacttttcggagaatagttcca-cacattgggtatggggcacagaaacccaagatattgcaacgggagaacttcctcttcccgtgcatactattgaagagatatgtccgatatggacttcactgcacggagcagagaaatttccaatcccgacaaaatcaactaccacccatacgccattacgtacactttgcaccaact-cctccaaccaattgcacctcgagggacaagc-tgcccaactagaagcaaaggccaacaag-agcg
>MiraAssembly81_c562
ttaatctttgagacaagcatatgactactggcaggatcaaccaggtagcattccttctgcgacaccggcacgacccaagccccccattgaataatcaaagaaggcaaggacaggcacagtggtca-ttcgctacaagcgacgaacgcttttttgggtaaataacgatcgcaagacgtatacccgcataagtttcagcatccacgattacaagtcacagctaatggacatgggggccgcacaatcaaagtgcaatctgcatgaaacactagctacacttcgaggctcacctccaccaaaagtggtgcaaggcgagaataggtacttttcggagaatagttccaccgcattgggtatgaggcacagaaacccaagatattgcaacgggagaacttcctcttcccgtgcatactattgaagagatatgtccgatatggacttcactgcacggagcagagaaatttccaatcccgacaaaatcaactaccacccatacgccattacgtacactttgcaccaact-cctccaaccaattgcacctcgagggacaagc-tgcccaactagaagcaaaggccaacaag-agca
>MiraAssembly74_c578
ttaatctttgagacaagcatatgactactggcaggatcaaccaggtagcattccttctgcgacaccggcacgacccaagccccccattgaataatcaaagaaggcaaggacaggcacagtggtca-ttcgctacaagcgacgaacgcttttttgggtaaataacgatcgcaagacgtatacccgcataagtttcagcatccacgattacaagtcacagctaatggacatgggggccgcacaatcaaagtgcaatctgcatgaaacactagctacacttcgaggctcacctccaccaaaagtggtgcaaggcgagaataggtacttttcggagaatagttccaccgcattgggtatgaggcacagaaacccaagatattgcaacgggagaacttcctcttcccgtgcatactattgaagagatatgtccgatatggacttcactgcacggagcagagaaatttccaatcccgacaaaatcaactaccacccatacgccattacgtacactttgcaccaact-cctccaaccaattgcacctcgagggacaaac-tgcccaacaagaagcaaaggccaacaag-agca
>MiraAssembly73_c1212_merged_MiraAssembly73_c2026
ttaatctttgagacaagcatatgactactggcaggatcaaccaggtagcattccnnnnnnnnnnnnnnnnnnnnnnnnnnnnnnnnnnnnnnnnnnnnnnnnnnnnnnnnnnnnnnnnnnnnnnn-nnnnnnnnnnnnnnnnnnnnnnnnnnnnnnnnnnnnnnnnnnnnnnnnnnnnnnnnnnnnnnnnnnnnnnnnnnnnnnnnnnnnnnnnnnnnnnnnnnnnnnnnnnnnnnnnacaatcaaagtgcaatctgcatgaaacactagcatgacttcgaggctcacctccaccaaaagtggtgcaaggcgagaacaggtacttttcggagaatagttccaccgcattgggtatgatgcacagaaacccaagatattgcaacgggagaacttcctcttcccgtgcatactattgaagagatatgtccgatatggacttcactgcacgaagcagagaaatttccaatcccgacaaaatcaactaccacccatacgccattacgtacactttgcaccaact-ccaccaaccaattgcacctcgagggacaaac-tgcccaacaagaagcaaaggccaacaag-agca
>MiraAssembly71_c61RC
ttaatctttgagacaagcatatgactactggcaggatcaaccaggtagcattccttctgcgacaccggcacgacccaagccccccattgaataatcaaagaaggcaaggataggcacagtggtca-tccgcaacaagcgacgaacgcttttttgggtaaataacgatcgcaagacgtatacccgcataagtttcagcatccacgattacaagtcacagctaatggacatgggggccgcacaatcaaagtgcaatctgcatgaaacactagcatgacttcgaggctcacctccaccaaaagtggtgcaaggcgagaataggtacttttcggagaatagttccaccgcattgggtatgaggcacagaaacccaagatattgcaacgggagaacttcctcttcccgtacatactattgaagagatatgtccgatatggacttcactgcacggagcagagaaatttccaatcccgacaaaatcaactaccacccatacgccattacgtacactttgcaccaact-cctccaaccaattgcacctcgagggacaaac-tgcccaacaagaagcaaaggccaacaag-agca
>MiraAssembly75_c551
ttaatctttgagacaagcatatgactactggcaggatcaaccaggtagcattccttctgcgacaccggcacgacccaagccccccattgaataatcaaagaaggcaaggacaggcacagtggtca-tccgcaacaagcgacgaacgcttttttgggtaaataacgatcgcaagacgtatacccgcataagtttcagcatccacgattacaagtcacagctaatggacatgggggccgcacaatcaaagtgcaatctgcatgaaacactagcatgacttcgaggcacacctccaccaaaagtggtgcaaggcgagaataggtacttttcggagaatagttccaccgcattgggtatgaggcacagaaacccaagatattgcaacgggagaacttcctcttcccgtgcatactattgaagagatatgtccgatatggacttcactgcacggagcagagaaatttccaatcccgacaaaatcaactaccacccatacgccattacgtacactttgcaccaact-cctccaaccaattgcacctcgagggacaaac-tgcccaacaagaagcaaaggccaacaag-agca
>MiraAssembly78_c2269
ttaatctttgagacaagcatatgactactggcaggatcaaccaggtagcattccttttgcgacaccggcacgacccaag-cccccattgaataatcaaagaaggcaaggacaggcacagtggtca-tccgcaacaagcgacaaacgcttttttgggtaaataacgatcacgagacgtatacccacataagtttcagcatccacaattacaagtcacagctaatggacatgggggccgcacaatcaaagtgcaatctacatga------------------------------------------------------------------------------------------------------------------------------------------------------------------------------------------------------------------------------------------------------------------------------------------------------------------------------------
>MiraAssembly78_c726
ttaatctttgagacaagcatatgactactggcaggatcaaccaggtagcattccttttgcgacaccggcacaacccaag-cccccattgaataatcaaagaaggcaaggacaagcacagtggtca-tccgcaacaagcgacaaacgcttttttgggtaaataacgatcacgagacgtatacccacataagtttcagcatccacaattacaagtcacagctaatggacatgggggccgcacaatcaaagtgcaatctacatgaaacactagcaacacttcgaggctcacctccaccaaaagtggtgcaaggcgagaatagggacttttcggagaatagttccaccgcattgggaatgaggcacaggaaccaaagatattgcaacgagagaactttctcttcccatgcatactattgaagagatatgtccgatatggacttcactgcccagagcagagaaatttccaatcccgacaaaatcaactacaacccacacgccattacgtacactttgcaccaact-cctccaaccaattgcacctcgagggacaagc-tgcccaacaagaagcaaaggccaacaag-agca
>MiraAssembly82_c244
ttaatctttgagacaagcatatgactactggcaggatcaaccaggtagcattccttttgcgacaccggcacgacccaagccccccattgaataatcaaagaaggcaaggacaggcacagtggtcattccgcaacaagcgacgaacgcttttttgggtaaataacgatcgcaagacgtatacccgcataagtttcagcatccacgattacaagtcacagctaatggacatgggggccgcacgatcaaagtgcaatctgcatgaaacactagcaacacttcgaggctcacctccaccaaaagtggtgcaaggcgagaatagggacttttcggagaatagttccaccgcattgggtatgaggcacaggaacccaagatattgcaacgggagaacttcctcttcccatgcatactattgaagagatatgtccgatatggacttcactgcacggagcagagaaatttccaatcctgacaaaatcaactaccacccatatgccattacgtacactttgcaccaact-cctccaaccaattgcacctcgagggacaagc-tgtccaactagaagcaaaggccaagaag-agca
>MiraAssembly78_c1891
-----------------------------------------------------------------------------------------------------------ggacaagcacagtggtca-tccgcaacaagcgacgaacgcttttttgggtaaataacgatcacgagacatatacccacataagtttcagcatccacaattacaagtcacagctaatggacatgggggccgcacaatcaaagtgcaatctacatgaaacactagcaacacttcgaggctcacctccacctaaagtggttaaaggcgagaatagggacatttcagagaatagttccaccgcattgggtatgaggcacaggaaccaaagatattgcaacaggagaacttcctcttcccatgcatactattgaagagatatgtccgatatggacttcactgcccagagcagagaaatttccaatcccgacaaaatcaactaccacccacacgccattacgtacactttgcaccaact-cctccaaccaattgcacctcgagggacaagc-tgcccaacaagaagcaaaggccaacaag-agca
>MiraAssembly68_c746
ttaatctttgagacaagcatatgactactggcaggatcaaccaggtagcattccttttgagacgctgccacctcccatg---cccattgaacaaatcaaaaaggcaaggatggg-acagcggtca-tccgcaacaagcgatgaacgc-ttttggggtaaataacaatcgcaagttgtatacccacataagtttcggcatccgagaatacgagtcgcaactaatggccatgatgaccgcacaatcaatgtgcaatttgcatgtaacacgagcagcactttgaggctcacctccaccaaaggtggtgcatagcgagaatagggacttttactatcg-aattccatcacattgggtatgagacacaggagcccgtgattgcacaaggagca---tgtcgctactgatgcatattattgaagagagttgtacgagatggactttcaccgcacaagcagagaaaaatccaatcccgacaaaatcaactaccacccacacgccattacgtacactatgcaccaactaactccaaccaattgcacctcaaaggcaaaacatgccctacaagaagcaaagagccgagagtagct
