# Supplementary material for: Targeted NGS for species level phylogenomics: “made to measure” or “one size fits all”?
Source: PeerJ. 2017 Jul 25;5:e3569. doi: 10.7717/peerj.3569 (PMC5530999; doi:10.7717/peerj.3569)
Supplement: Data S2 — Sequences alignments (fasta format). [file peerj-05-3569-s002.gz › Final_Aln/SC/18438_AllSamples.aln]

>MiraAssembly68_c439RC_merged_MiraAssembly68_rep_c2755RC
---------------------------------------------------------------------------------------------------------------------------------------------------------------------------------------------------------------------------------------------------------------------------------------------------------------------------------------------------------------------------------------------------------------------------------------------------------------------------------------------------------------------------------------------------------gatgttcccctgaagaaagaagaagaaaagaccagtaccattgatcagaagagtgaagatgttcctcaaaagaacgaggaagaaaaagatggggtaaaagaaatggaagaagatgacaaagtcgatgagaaagttgagatgcagaaaatggacgtggacccagagggtaaggaaaccgaagaagagaaaaaagaagaaaatggaagcaaagaggaggaagaggaaaggaaagaaggaggtggaagcgacgcaagggaagaggaaatggaggtgaaagaaactgaggagagcaaggagaaggtggctgacttgaaagaggtagaagaaaaggctgaaaagagcaaacgaaagaaagcttcaaagaagcgtggaaaggggaagactagtgggtcaaagaaaagcaaaactaaggagactgaggaagaagaaaaaaaagaaggcaaagaaagtaaaggagaggaagaggaaagtaaggaagaagctgaaagtgaggcgatggaagaggaaaaggaggtaaaagacaccaaggataataaggataaggtcgaggagaaggtagatggattgaaagtagaagacgaaagcctggaaaagcctaaaagaaagagaggttcaaagacgcatggtaaaaaggagatgcaagaggaaaaggagccaaaaacccccatggcttctgcaagtgatcgccccgtacgtgaaaggaaatctgtagaaaggctggttgcatcaattgaaaaagaatctgtcaaggacttgcatatagaaaaggtgcaccttcaatagtacgcttgctgttgatttttgaaattaagctccgttttgacagttgtttagatttattttatg--tttttgtgttgcagggccacggtacggcactgaaagacattcctaatggtaaattttttactgctttattttctccacttacttttagttacttttattggttacaattagacaagttcacacctgatgctattgttaacggattagatgaccaatgaatgattgttgggggta-------------------------------------------------------------------
>MiraAssembly68_rep_c2945
-------------------------------------------------------------------------------------------------------------------------------------------------------------------------------------------------------------------------------------------------------------------------------------------------------------------------------------------------------------------------------------------------------------------------------------------------------------------------------------------------------------------------------------------------------------------------------------------------------------------------------------------------------------------------------------------------------------------------------------------------------------------------------------------------------------------------------------------------------------------------------------------------------------------------------------------------------------------------------ctaaggagactgaggaagaagaaaaaaaagaaggcaaagaaagtaaaggagaggaagaggaaagtaaggaagaagctgaaagtgaggcgatggaagaggaaaaggaggtaaaagacaccaaggataataaggataaggtcgaggagaaggtagatggattgaaagtagaagacgaaagcctggaaaagcctaaaagaaagagaggttcaaagacgcatggtaaaaaggaaatgcaagaggaaaaggagccgaaaacccccatggcttctgcaagtgatcgccccgtacgtgaaaggaaatctgtagaaaggctggttgcatcaattgaaaaagaatctgtcaaggacttgcatatagaaaaggtgcaccttcaatagtacgcttgctgttgatttttgaaatt----------------------------------------------------------------------------------------------------------------------------------------------------------------------------------------------------------------------------------------------------------------------------------------
>MiraAssembly69_c833RC_merged_MiraAssembly69_rep_c2439RC
-------------------------------------------------------------------------------------------------------------------------------------------------------------------------------------------------------------------------------------------------------------------------------------------------------------------------------------------------------------------------------------------------------------------------------------------------------------------------------------------------------------------------------------------------------------------------------------------------------------------------------------------------------------------------------------------------------------------------------------------------------------------------------------------ggaaagagggaggtggaagtgatgccatggawgaggaaatagaggtgaaagaaactgaggagagcaaggatgaggggggtgacttgaaagaggtagaagagagggctcagaagagtaaacgaaagaaagctccaaagaagcgtggaaagggtaagactagtgggacaaagaaaaacaaaattaaggagactgaggaagaagaggaaaaagaaggcaaagaaagtatagtagaggaagaggaaagtaaggaagaatctgaaattgaggggatggaagaggg---------aaaagacaccaaggataacaaggaaaaggtcgacgaggaagtagatggattgaaagaagaagatgaaagccctgaaaagcctaaaagaaagcgagggtcaaagacacctggtaagaaggaaatcaaagaggaaaaggagcagaaaacccccatggcttctgcaagtgatcgccctgtacgtgaaaggaaatctgtagaaaggctagttgcatcaattgaaaaagaatctttcaaggacttgcttatagaaaaggtgctccttcaac-ccacgcttgcagttgattttcaaaatyaagctcagattcaacagttgtctagatttatgtaatgtttttttatattgcagggccgcggtacggcactgaaagacattcctaatggtasaact----ctaaattattttctccactcwcttttag----tttactgggtaacaatta---------acccctgatgctactgtttactgattagatgacaaatgaatgatttyaggggggtattcattatcaatatttgtaat---------------------------------------------
>MiraAssembly69_rep_c2407_merged_MiraAssembly69_c121
aagcattgaacagtagttggattttgtttctattcttgtttttggcacatgactgaagggttcactggttttaaggaaattacgtttttggttttttaagtggggctgggggtgttctttgttgaatgaacaaccactttgtgtttgactgattgcgtgatttgtacgttgtacactctggatgtggaaaatgtacctcacaaagcgtagtcaccaccacattgtagaccaatgagcataattgtatatgtgttgccgggccagtcttggtaccgagaataggtgttctgcttatgtattgtttgacattctacagagtaattgaattctttcaattgaaagatagtaactttgagtttgttgtgttgatagagtttggtactggcctaagctggacagttttttgggttagcaaagacggtgttttggattgc-tttttattttcaacttgatctactatgggtgaagaagagaccttgactgaagttgccgaggtagtgtcaaatgggagtatcacatctgaccacaaggacgaagttgttccccagaagaaagaggaggaaaagaccactacaactcagcagaagtgcgaagatgtttctcagaaaaacgaggaagaaaaagatggtgtaaaagaaatggaagaagatggcaaaaatgatgagaaagttgagaaggagaaaatggacgtggacctagaggacaaggaaacagaagaagagaaaaaagaagaaaatggaagtaaagaggaggacgaggaaaggaaagagggaggtggaagtgatgccatggaagakgaaatagaggtgaaagaaactgaggagagcaaggatgaggtgggtgacttgaaagaggtagaagagagggctcagaagagtaaacgaaagaaagctccaaagaagcgtggaaagggtaagactagtgggacaaagaaaaacaaaattaaggagactgaggaagaagaggaaaaagaaggcaaagaaagtataggagaggaagaggaaagtaaggaagaatctgaaattgaggggatggaagaggg---------aaaagacaccaaggataacgaggaaaaggtcgacgagaaagtagatggattgaaagaagaagatgaaagccctgaaaagcctaaaagaaagcgagggtcaaagacacctggtaagaaggaaatcaaagaggaaaaggagcagaaaacccccatggcttctgcaagtgatcgccctgtacgtgaaaggaaatctgtagaaaggctagttgcatcaattgaaaaagaatctttcaaggacttgcttatagaaaaggtgctccttcaac-ccacgcttgcagttgattttcaaaattaagctcagatt-----------------------------------------------------------------------------------------------------------------------------------------------------------------------------------------------------------------------------------------------------------------------------
>MiraAssembly71_c481RC_merged_MiraAssembly71_rep_c4001_merged_MiraAssembly71_rep_c4407_merged_MiraAssembly71_c184
-------------------------------------------------------------------------------------------------aagtggggttgggggtattctttggtgaatgaacaaccactttg--------tgattgcatgatttgtacgttgtacactctggatgtggaaaatgtacctcacaaagcgtagtcaccaccacattgtagaccaatgagcataattgtatatgtgttgctgggccagtcttggtaccgagaataggtgttctgcttatgtattgtttgacattctacagagtaattgaattctttcaattgaaagatagtaactttgagtttgttgtgttgatagagtttggtactggcctaagctggacagttttttgggttagcaaagacggtgttttggattgc-tttttattttcaacttgatctactatgggtgaagaagagaccttgactgaagttgctgaggtagtgtcaaatgggagtatcacatctgaccacaaggacgaagttgttccccagaagaaagaggaggaaaagaccactacaactcagcagaagtgcgaagatgtttctcagaaaaacgaggaagaaaaagatggtgtaaaagaaatggaagaagatggcaaaaatgatgagaaagttgagaaggagaaaatggacgtggacctagaggacaaggaaacagaagaagagaaaaaagaagaaaatggaagtaaagaggaggacgaggaaaggaaagagggaggtggaagtgatgccatggaagaggaaatagaggtgaaagaaactgaggagagcaaggatgaggtgggtgacttgaaagaggtagaagagagggctcagaagagtaaacgaaagaaagctccaaagaagcgtggaaagggtaagactagtgggacaaagaaaaacaaaattaaggagactgaggaagaagaggaaaaagaaggcaaagaaagtataggagaggaagaggaaagtaaggaagaatctgaaattgaggggatggaagaggg---------aaaagacaccaaggataacaaggaaaaggtcgacgagaaagtagatggattgaaagaagaagatgaaagccctgaaaagcctaaaagaaagcgagggtcaaagacacctggtaagaaggaaatcaaagaggaaaaggagcagaaaacccccatggcttctgcaagtgatcgccctgtacgtgaaaggaaatctgtagaaaggctagttgcatcaattgaaaaagaatctttcaaggacttgcttatagaaaaggtgctccttcaac-ccacgcttgcatttgattttcaaaattaagctcagattcaacagttgtctagatttatgtaatg-ttttttatattgcagggccgcggtacggcactgaaagacattcctaatggtacaaat----ctaaattattttctccactcacttttag----tttactgggtaacaatta---------acccctgatgctactgtttactgattagatgwcaaatgaatgattttaggggggtrttcattatcaatatytgtaattwcttgagttagcatgtacccaaagggaarcaattrttttgatga
>MiraAssembly71_rep_c4407_merged_MiraAssembly71_c184_merged_MiraAssembly71_rep_c4473
-------------------------------------------------------------------------------------------------aagtggggttgggggtattctttggtgaatgaacaaccactttg--------tgattgcatgatttgtacgttgtacactctggatgtggaaaatgtacctcacaaagcgtagtcaccaccacattgtagaccaatgagcataattgtatatgtgttgctgggccagtcttggtaccgagaataggtgttctgcttatgtattgtttgacattctacagagtaattgaattctttcaattgaaagatagtaactttgagtttgttgtgttgatagagtttggtactggcctaagctggacagttttttgggttagcaaagacggtgttttggattgc-tttttattttcaacttgatctactatgggtgaagaagagaccttgactgaagttgctgaggtagtgtcaaatgggagtatcacatctgaccacaaggacgaagttgttccccagaagaaagaggaggaaaagaccactacaactcagcagaagtgcgaagatgtttctcagaaaaacgaggaagaaaaagatggtgtaaaagaaatggaagaagatggcaaaaatgatgagaaagttgagaaggagaaaatggacgtggacctagaggacaaggaaacagaagaagagaaaaaagaagaaaatggaagtaaagaggaggacgaggaaaggaaagagggaggtggaagtgatgccatggaagaggaaatagaggtgaaagaaactgaggagagcaaggatgaggtgggtgacttgaaagaggnnnnnnnnnnnnnnnnnnnnnnnnnnnnnnnnnnnnnnnnnnnnnnnnnnnnnnnnnnnnnnnnnnnnnnnnnnnnnnnnnnnnnnnnnnnnnnnnnnnnnnnnnnnnnnnnnnnnnaaggcaaagaaagtataggagaggaagaggaaagtaaggaagaatctgaaattgaggggatggaagaggg---------aaaagacaccaaggataacaaggaaaaggtcgacgagaaagtagatggattgaaagaagaagatgaaagccctgaaaagcctaaaagaaagcgagggtcaaagacacctggtaagaaggaaatcaaagaggaaaaggagcagaaaacccccatggcttctggaagtgatcgccctgtacgtgaaaggaaatctgtagaaaggctagttgcatcaattgaaaaagaatctttcaaggacttgcttatagaaaaggtgctccttcaac-ccacgcttgcagttgattttcaaaattaagctcagattcaacagttgtctagatttatgtaatg---------------------------------------------------------------------------------------------------------------------------------------------------------------------------------------------------------------------------------------------------
>MiraAssembly72_c20
------------------------------------------------------------------------------------------------------------------------------------------------------------------------------------------------------------------------------------------------------------------------------------------------------------------------------------------------------------------agtttgttgtgttgatagagtttggtactggcctaagctggacagttttttgggttagcaaagacggtgttttggattgc-tttttattttcaacttgatctactatgggtgaagaagagaccttgactgaagttgccggggtagtgtcaaatgggagtatcacatctgaccacaaggacgaagttgttccccagaagaaagaggaggaaaagaccactacaactcagcagaagtgcgaagatgtttctcagaaaaacgaggaagaaaaagatggtgtaaaagaaatggaagaagatggcaaaaatgatgagaaagttgagaaggagaaaatggacgtggacctagaggacaaggaaacagaagaagagaaaaaagaagaaaatggaagtaaagaggaggacgaggaaaggaaagagggaggtggaagtgatgccatggaagaggaaatagaggtgaaagaaactgaggagagcaaggatgaggtgggtgacttgaaagaggtagaagagagggctcagaagagtaaacgaaagaaagctccaaagaagcgtggaaagggtaagactagtgggacaaagaaaaacaaaattaaggagactgaggaagaagaggaaaaagaaggcaaagaaagtataggagaggaagaggaaagtaaggaagaatctgaaattgaggggatggaagaggg---------aaaagacaccaaggataacgaggaaaaggtcgacgagaaagtagatggattgaaagaagaagatgaaagccctgaaaagcctaaaagaaagcgagggtcaaagacacctggtaagaaggaaatcaaagaggaaaaggagcagaaaacccccatggcttctggaagtgatcgccctgtacgtgaaaggaaatctgtagaaaggctagttgcatcaattgaaaaagaatctttcaaggacttgcttatagaaaaggtgctccttcaac-ccacgcttgcagttgattttcaaaattaagctcagattcaacagttgtctagwtttatgtaatg-ttttttatattgcagggccgcggtacggca--------------------------------------------------------------------------------------------------------------------------------------------------------------------------------------------------------------------
>MiraAssembly72_c399RC
------------------------------------------------------------------------------------------------------------------------------------------------------------------------------------------------------------------------------------------------------------------------------------------------------------------------------------------------------------------agtttgttgtgttgatagagtttggtactggcctaagctggacagttttttgggttagcaaagacggtgttttggattgc-ttttt-ttttcaacttgatctactatgggtgaagaagagaccttgactgaagttgccgaggtagtgtcaaatgggagtatcacatctgaccacaaggacgaagttgttccccagaagaaagaggaggaaaagaccactacaactcagcagaagtgcgaagatgtttctcagaaaaacgaggaagaaaaagatggtgtaaaagaaatggaagaagatggaaaaaatgatgagaaagttgagaaggagaaaatggacgtggacctagaggacaaggaaacagaagaagagaaaaaagaagaaaatggaagtaaagaggaggacgaggaaaggaaagagggaggtggaagtgatgccatggaagaggaaatagaggtgaaagaaactgaggagagcaaggaagaggtgggtgacttgaaagaggtagaagagagggctcagaagagtaaacgaaagaaagctccaaagaagcgtggaaagggtaagactagtgggacaaagaaaaacaaaattaaggagactgaggaagaagaggaaaaagaaggcaaagaaagtataggagaggaagaggaaagtaaggaagaatctgaaattgaggggatggaagaggg---------aaaagacaccaaggataacaaggaaaaggtcgacgagaaagtagatggattgaaagaagaagatgaaagccctgaaaagcctaaaagaaagcgagggtcaaagacacctggtaagaaggaaatcaaagaggaaaaggagcagaaaacccccatggcttctgcaagtgatcgccctgtacgtgaaaggaaatctgtagaaaggctagttgcatcaattgaaaaagaatctttcaaggacttgcttatagaaaaggtgctccttcaac-ccacgcttgcagttgattttcaaaattaagctcagattcaacagttgtctagttttatgtaatg-ttttttatattgcagggccgcggtacggca--------------------------------------------------------------------------------------------------------------------------------------------------------------------------------------------------------------------
>MiraAssembly73_c20RC
-----------------------------------------------------------------------------------------------------------------------------------------------------------------------------------------------------------------------------------------------------------------------------------------------------------------------------------gaattctttcaattgaaagatagtaactttgagtttgttgtgttgatagagtttggtactggcctaagctggacagttttttgggttagcaaagacggtgttttggattgcttttttattttcaacttgatctactatgggtgaagaagagaccttgactgaagttgccgaggtagtgtcaaatgggagtatcacatctgaccacaaggacgaagttgttccccagaagaaagaggaggaaaagaccagtacaactcagcagaagtgcgaagatgtttctcagaaaaacgaggaagaaaaagatggtgtaaaagaaatggaagaagatggcaaaaatgatgagaaagttgagaaggagaaaatggacgtggacctagaggacaaggaaacagaagaagagaaaaaagaagaaaatggaagtaaagaggaggacgaggaaaggaaagagggaggtggaagtgatgccatggaagaggaaatagaggtgaaagaaactgaggagagcaaggatgaggtgggtgacttgaaagaggtagaagagagggctcagaagagtaaacgaaagaaagctccaaagaagcgtggaaagggtaagactagtgggacaaagaaaaacaaaattaaggagactgaggaagaagaggaaaaagaaggcaaagaaagtataggagaggaagaggaaagtaaggaagaatctgaaattgaggggatggaagaggg---------aaaagacaccaaggataacgaggaaaaggtcgacgagaaagtagatggattgaaagaagaagatgaaagccctgaaaagcctaaaagaaagcgagggtcaaagacacctggtaagaaggaaatcaaagaggaaaaggagcagaaaacccccatggcttctgcaagtgatcgccctgtacgtgaaaggaaatctgtagaaaggctagttgcatcaattgaaaaagaatctttcaaggacttgcttatagaaaaggtgctccttcaac-ccacgcttgcagttgattttcaaaattaagctcagattcaacagttgtctagatttatgtaatg-ttttttatattgcagggcc-------------------------------------------------------------------------------------------------------------------------------------------------------------------------------------------------------------------------------
>MiraAssembly73_c495
--------------------------------------------------------------------------------------------------------------------------------------------------------------------------------------------------------------------------------------------------------------------------------------------------------------------------------------------------------------------------------------------------------------------------------------gttttggattgc-tttttattttcaacttgatctactatgggtgaagaagagaccttgactgaagttgccggggtagtgtcaaatgggagtatcacatctgaccacaaggacgaagttgttccccagaagaaagaggaggaaaagaccactacaactcagcagaagtgcgaagatgtttctcagaaaaatgaggaagaaaaagatggtgtaaaagaaatggaagaagatggcaaaaatgatgagaaagttgagaaggagaaaatggacgtggacctagaggacaaggaaacagaagaagagaaaaaagaagaaaatggaagtaaagaggaggacgaggaaaagaaagagggaggtggaagtgatgccatggaagaggaaatagaggtgaaagaaactgaggagagcaaggat------------------------------------------------------------------------------------------------------------------------------------------------------------------------------------------------------------------------------------------------------------------------------------------------------------------------------------------------------------------------------------------------------------------------------------------------------------------------------------------------------------------------------------------------------------------------------------------------------------------------------------------------------------------------------------------------------------------------------------------------------------------------------------------------------------------------
>MiraAssembly74_c193
-------------------------------------------------------------------------------------------------------------------------------------------------------------------------------------------------------------------------------------------------------------------------cttggtaccgagaataggtgttctgcttatgtattgtttgacattctacagagtaattgaattctttcaattgaaagatagtaactttgagtttgttgtgttgatagagtttggtactggcctaagctggacagttttttgggttagcaaagacggtgttttggattgc-tttttattttcaacttgatctactatgggtgaagaagagaccttgactgaagttgccgaggtagtgtcaaatgggagtatcacatctgaccacaaggacgaagttgttccccagaagaaagaggaggaaaagaccactacaactcagcagaagtgcgaagatgtttctcagaaaaacgaggaagaaaaagatggtgtaaaagaaatggaagaagatggcaaaaatgatgaggaagttgagaaggacaaaatggacgtggacctagaggacaaggaaacagaagaagagaaaaaagaagaaaatggaagtaaagaggaggacgaggaaaggaaagagggaggtggaagtgatgccatggaagaggaaatagaggtgaaagaaacagaggagagcaaggatgaggtgggtgacttgaaagaggtagaagagagggctcagaagagtaaacgaaagaaagctccaaagaagcgtggaaagggtaagactagtgggacaaagaaaaacaaaattaaggagactgaggaagaagaggaaaaagaaggcaaagaaagtataggagaggaagaggaaagtaaggaagaatctgaaattgaggggatggaagaggg---------aaaagacaccaaggataacaaggaaaaggtcaacgagaaagtagatggattgaaagaagaagatgaaagccctgagaagcctaaaagaaagcgagggtcaaagacacctggtaagaaggaaatcaaagaggaaaaggagcagaaaacccccgtggcttctgcaagtgatcgccctgtacgtgaaaggaaatctgtagaaaggctagttgcatcaattgaaaaagaatctttcaaggacttgcttatagaaaaggtgctccttcaac-ccacgcttgcagttgattttcaaaattaagctcagattcaacagttgtctagatttatgtaatg-ttttttatattgcagggccgcggtacrgcactgaaagacattcctaatggtacaact----ctaaattattttctccactcacttttag----tttat------------------------------------------------------------------------------------------------------------------------------------------------
>MiraAssembly74_c224
----------------------------------------------------------------------------------------------------------------------------------------------------------------------------------------------------------------------------------------------------------------------------------------------------------------------------------------------------agatagtaactttgagtttgttgtgttgatagagtttggtactggcctaagctggacagttttttgggttagcaaagacggtgttttggattgc-tttttattttcaacttgatctactatgggtgaagaagagaccttgactgaagttgctgaggtagtgtcaaatgggagtatcacatctgaccacaaggacgaagttgttccccagaagaaagaggaggaaaagaccaccacaactcagcagaagtgcgaagatgtttctcagaaaaacgaggaagaaaaagatggtgtaaaagaaatggaagaagatggcaaaaatgatgagaaagttgagaaggagaaaatggacgtggacctagaggacaaggaaacagaagaagagaaaaaagaagaaaatggtagtaaagaggaggacgaggaaaggaaagagggaggtggaagtgatgccatggaagaggaaatagaggtgaaagaaactgaggagagcaaggatgaggtgggtgacttgaaagaggtagaagagagggctcagaagagtaaacgaaagaaagctccaaagaagcgtggaaagggtaagactagtgggacaaagaaaaacaaaattaaggagactgaggacgaagaggaaaaagaaggcaaagaaagtataggagaggaagaggaaagtaaggaagaatctgaaattgaggggatggaagaggg---------aaaagacac---ggataacaaggaaaaggtcgacgagaaagtagatggattgaaagaagaagatgaaagccctgaaaagcctaaaagaaagcgagggtcaaagacacctggtaagaaggaaatcaaagaggaaaaggagcagaaaacccccatggcttctgcaagtgatcgccctgtacgtgaaaggaaatctgtagaaaggctagttgcatcaattgaaaaagaatctttcaaggacttacttatagaaaaggtgctccttcaac-ccacgcttgcagttgattttcaaaattaagctcagattcaacagttgtctagatttgtgtaatg-ttttttatattgcagggccgcggtacagcactgaaagacattc-------------------------------------------------------------------------------------------------------------------------------------------------------------------------------------------------------
>MiraAssembly75_c15RC
--------------------------------------------------------------------------------------------------------------------------------------------------------------------------------------------------------------------------------------------------------------------------------------------------------------ttgacattctacagagtaattgaattctttcaattgaaagatagtwactttgagtttgttgtgttgatagagtttggtactggcctaagctggacagttttttgggttagcaaagacggtgttttggattgc-tttttattttcaacttgatctactatgggtgaagaagagaccttgactgaagttgccgaggtagtgtcaaatgggagtatcacatctgaccacaaggacgaagttgttccccagaagaaagaggaggaaaagaccactacaactcagcagaactgcgaagatgtttctcagaaaaacgaggaagaaaaagatggtgtaaaagaaatggaagaagatggcaaaaatgatgagaaagttgagaaggagaaaatggacgtggacctagaggacaaggaaacagaagaagagaaaaaagaagaaaatggaagtaaagaggaggacgaggaaaggaaagagggaggtggaagtgatgccatggaagaggaaatagaggtgaaagaaactgaggagagcaaggatgaggtgggtgacttgaaagaggtagaagagagggctcagaagagtaaacgaaagaaagctccaaagaagcgtggaaagggtaagactagtgggacaaagaaaaacaaaattaaggagactgaggaagaagaggaaaaagaaggcaaagaaagtataggagaggaagaggaaagtaaggaagaatctgaaattgaggggatggaagaggg---------aaaagacac---ggataacaaggaaaaggtcgacgagaaagtagatggattgaaagaagaagatgaaagccctgaaaagcctaaaagaaaacgagggtcaaagacacctggtaagaaggaaatcaaagaggaaaaggagcagaaaacccccatggcttctgcaagtgatcgccctgtacgtgaaaggaaatctgtagaaaggctagttgcatcaattgaaaaagaatctttcaaggacttacttatagaaaaggtgctccttcaac-ccacgcttgcagttgattttcaaaattaagctcagatccaacagttgtctagatttatgtaatg-ttttttatattgcagggccgcggtacagcactgaaagacattcctaatggtacaact----cttaaattattt-------------------------------------------------------------------------------------------------------------------------------------------------------------------------
>MiraAssembly75_c303
---------------------------------------------------------------------------------------------------------------------------------------------------------------------------------------------------------------------------------------------------------------------------------------------------------------------------------------------------------------------------------------------------------------------------------------------------------------------------------------------------------------------------------------------------------------------------------------------------------------------------------------------------------------------------------------------------------------------------------------------gaagagaaaaaagaagaaaatggaagtaaagaggaggacgaggaaaggaaagagggaggtggaagtgatgccatggaagaggaaatagaggtgaaagaaactgaggagagcaaggatgaggtgggtgacttgaaagaggtagaagagaaggctcagaagagtaaacgaaagaaagctccaaagaagcgtggaaagggtaagactagtgggacaaagaaaaacaaaattaaggagactgaggaagaagaggaaaaagaaggcaaagaaagtataggagaggaagaggaaagtaaggaagaatctgaaattgaggggatggaagaggg---------aaaagacat---ggataacaaggaaaaggtcgacgagaaagtagatggattgaaagaagatgatgaaagccctgaaaagcctaaaagaaagcgagggtcaaagacacctggtaagaaggaaatcaaagaggaaaaggagcagaaaactcccatggcttctgcaagtgatcgccctgtacgtgaaaggaaatctgtagaaaggctagttgcatcaattgaaaaagaatctttcaaggacttacttatagaaaaggtgctccttcaac-ccacgcttgcagttgattttcaaa-------------------------------------------------------------------------------------------------------------------------------------------------------------------------------------------------------------------------------------------------------------------------------------------
>MiraAssembly77_c1101
-----------------------------------------------------------------------------------------------------------------------------------------------------------------------------------------------------------------------------------------------------------------------------------------------------------------------------------------------------------------------------------------------------------------------------------------ttggatttc-tttttattttcaacttgatctactatgggtgaagaagagaccttgactgaagttgccgaggtagtgtcaaatgggagtatcacatctgaccacaaggacgaagttgttccccagaagaaagaggaggaaaagaccactacaactcagcagaagtgcgaagatgtttctcagaaaaacgaggaagaaaaagatggtgtaaaacaaatggaagaagatggcaaaaatgatgagagagttgagaaggagaaaatggacgtggacctagaggacaaggaaacagaagaagagaaaaaagaagaaaatggaagtaaagaggaggacgaggcaaggaaagagggaggtggaagtgatgccatggaagaggaaatagaggtgaaagaaactgaggagagcaaggatgaggtgggtgacttgaaagaggtagaagagagggctcagaagagtaaacgaaagaaagctccaaagaagcgtggaaagggtaagactagtgggacaaagaaaaacaaaattaaggagactgaggaagaagaggaaaaagaaggcaaagaaagtatagtagaggaagaggaaagtaaggaagaatctgaaattgaggggatggaagaggg---------aaaagacaccaaggataacgaggaaaaggtcgacgagaaagtagatggattgaaagaagaagatgaaagccctgaaaagcctaaaagaaagcgagggtcaaagacacctggtaagaaggaaatcaaagaggaaaaggagcagaaaacccccatggcttctgcaagtgatcgccctgtacgtgaaaggaaatctgtagaaaggctagttgcatcaattgaaaaagaatctttcaaggacttgcttatagaaaaggtgctccttcaac-ccacgcttgcagttgattttcaaaattaagctcagattcaacagttgtctagatttatgtaatg-ttttttatattg--------------------------------------------------------------------------------------------------------------------------------------------------------------------------------------------------------------------------------------
>MiraAssembly77_c983
-----------------------------------------------------------------------------------------------------------------------------------------------------------------------------------------------------------------------------------------------------------------------------------------------------------------------------------------------------------------------------------------------------------------------gttagcaaagacggtgttttggattgc-tttttattttcaacttgatctactatgggtgaagaagagaccttgactgaagttgccgaggtagtgtcaaatgggagtatcacatctgaccacaaggacgaagttgttccccagaagaaagaggaggaaaagaccactacaactcagcagaagtgcgaagatgtttctcagaaaaacgaggaagaaaaagatggtgtaaaagaaatggaagaagatggcaaaaatgatgagaaagttgagaaggagaaaatggacgtggacctagaggacaaggaaacagaagaagagaaaaaagaagaaaatggaagtaaagaggaggacgaggataggaaagagggaggtggaagtgatgccatggaagaggaaatagaggtgaaagaaact---gagagcaaggatgaggtgggtgacttgaaagaggtagaagagagggctcagaagagtaaacgaaagaaagctccaaagaagcgtggaaagggtaagactagtgggacaaagaaaaacaaaattaaggagactgaggaagaagaggaaaaagaaggcaaagaaagtataggagaggaagaggaaagtaaggaagaatctgaaattgaggggatggaagaggg---------aaaagacaccaaggataacaaggaaaaggtcgacgagaaagtagatggattgaaagaagaagatgaaagccctgaaaagcctaaaagaaagcgagggtcaaagacacctggtaagaaggaaatcaaagaggaaaaggagcagaaaacccccatggcttctgcaagtgatcgccctgtacgtgaaaggaaatctgtagaaaggctagttgcatcaattgaaaaagaatctttcaaggacttgcttatagaaaaggtgctccttcaac-ccacgcttgcagttgattttcaaaattaagctcagattcaacagttg--------------------------------------------------------------------------------------------------------------------------------------------------------------------------------------------------------------------------------------------------------------------
>MiraAssembly78_c524RC_merged_MiraAssembly78_rep_c2644_merged_MiraAssembly78_c524RC_merged_MiraAssembly78_c512RC
------------------------------------------------------------------------------------------------------------------------------------------ttg--------tgattgcatgatttgtacgttgtacactctggatgtggaaaatgtacctcacaaagcgtagtcaccaccacattgtagaccaatgagcataattgtatatgtgtttcggggccagtcttggtaccgagaataggtgttctgcttatgtattgtttgacattctacagagtaattgagttctttcaattgaaagatagtaactttgagtttgttgtgttgatagagtttggtactggcctaagctggacagttttttgggttagcaaagacggtgttttggattgc-tttttattttaaacttgatctactatgggtgaagaagagaccttgactgaagttgccgaggtagtgtcaaatgggagtatcacatctgaccacaaggacgaagttgttccccagaagaaagaagaggaaaagaccactacaactcagcagaagtgcgaagatgtttctcagaaaaatgaggaagaaaaagatggtgtaaaagaaatggaagaagatgggaaaaatgatgagaaagttgagaaggagaaaatggacgtggacctagaggacaaggaaacagaagaagagaaaaaagaagaaaatggaagtaaagaggaggacgaggaaaggaaagagggaggtggaagtgatgccatggaagaggaaatagaggtgaaagaaactgaggagagcaaggatgaggtgggtgacttgaaagaggtagaagagagggctcagaagagtaaacgaaagaaagctccaaagaagcgtggaaagggtaagactagtgggacaaagaaaaacaaaattaaggagactgaggaagaagaggaaaaagaaggcaaagaaagtataggagaggaagaggaaagtaaggaagaatctgaaattgaggggatggaagaggg---------aaaagacaccaaggataacaaggaaaaggtcgacgagaaagtagatggattgaaagaagaagatgaaagccctgaaaagcctaaaagaaagcgagggtcaaagacacctggtaagaaggaaatcaaagaggaaaaggagcagaaaacccccatggcttctgcaagtgatcgccctgtacgtgaaaggaaatctgtagaaaggctagttgcatcaattgaaaaagaatctttcaaggacttgcttatagaaaaggtgctccttcaac-ccacgcttgcagtcgattttcaaaattaagctcagattcaacagttgtctagatttatgtaatg-ttttttatattgcagggccgcggtacggcactgaaagacattcctaatggtacaact----ctaaattattttctccactcacttttag----tttactgggtaacaatta---------acccctgatgctactgtttactgattagatgacaaatgaatgatattaggggg-tattcattatcaatatttgtaatttcttgagttagcatgtacccataggga-----------------
>MiraAssembly78_c848_merged_MiraAssembly78_rep_c2466
------------------------------------------------------------------------------------------------------------------------------------------------------------------------------------------------------------------------------------------------------------------------------------------------------------------------------taattgagttcwttcaattgaaagatagtaactttgagtttgttgtgttgatagagtttggtactggcctaagctggacagttttttgggttagcaaagacggtgttttggattgc-tttttattttaaacttgatctactatgggtgatgaagagaccttgactgaagttgccgaggtagtgtcaaatgggagtatcacatctgaccacaaggacgaagttgttccccagaagaaagaggaggaaaagaccactacaactcagcagaagtgcgaagatgtttctcagaaaaatgaggaagaaaaagatggtgtaaaagaaatggaagaagatgggaaaaatgatgagaaagttgagaaggagaaaatggacgtggacctagaggacaaggaaacagaagaagagaaaaaagaagaaaatggaagtaaagaggaggacgaggaaaggaaagagggaggtggaagtgatgccatggaagaggaaatagaggtgaaagaaactgaggagagcaaggatgaggtgggtgacttgaaagaggtagaagagagggctcagaagagtaaacgaaagaaagctccaaagaagcgtggaaagggtaagactagtgggacaaagaaaaacaaaattaaggagactgaggaagaagaggaaaaagaaggcaaagaaagtataggagaggaagaggaaagtaaggaagaatctgaaattgaggggatggaagaggg---------aaaagacaccaaggataacaaggaaaaggtcgacgagaaagtagatggattgaaagaagaagatgaaagccctgaaaagcctaaaagaaagcgagggtcaaagacacctggtaagaaggaaatcaaagaggaaaaggagcagaaaacccccatggcttctgcaagtgatcgccctgtacgtgaaaggaaatctgtagaaaggctagttgcatcaattgaaaaagaatctttcaaggacttgcttatagaaaaggtgctccttcaac-ccacgcttgcagttgattttcaaaattaagctcagattcaacagttgtctagatttatgtaatg-ttttttatattgcagggccgcggtacggcactgaaagacattcctaatggtacaact----ctaaattattttctccactcacttttag----tttactgggt-------------------------------------------------------------------------------------------------------------------------------------------
>MiraAssembly80_c477
------------------------------------------------------------------------------------------------------------------------------------------------------------------------------------------------------------------------------------------------------------------------------------------------------------------------------------------------------------------------------------------gtactggcctaagctggacagttttttgggttagcaaagacggtgttttggattgc-tttttattttcaacttgatctactatgggtgaagaagagaccttgactgaagttgccgaggtagtgtcaaatgggagtatcacatctgaccacaaggacgaagttgttccccagaagaaagaggaggaaaagaccactacaactcagcagaagtgcgaagatgtttctcagaaaaacgaggaagaaaaagatggtgtaaaagaaatggaagaagatggcaaaaatgatgagaaagttgagaaggagaaaatggacgtggacctagaggacaaggaaacagaagaagagaaaaaagaagaaaatggaagtaaagaggaggacgaggaaaggaaagagggaggtggaagtgatgccatggaagaggaaatagaggtgaaagaaactgaggagagcaaggatgaggtgggtgacttgaaagaggtagaagagagggctcagaagagtaaacgaaagaaagctccaaagaagcgtggaaagggtaagactagtgggacaaagaaaaacaaaattaaggagactgaggaagaagaggaaaaagaaggcaaagaaagtataggagaggaagaggaaagtaaggaagaatctgaaattgaggggatggaagaggg---------aaaagacaccaaggataacgaggaaaaggtcgacgagaaagtagatggattgaaagaagaagatgaaagccctgaaaagcctaaaagaaagcgagggtcaaagacacctggtaagaaggaaatcaaagaggaaaaggagcagaaaacccccatggcttctgcaagtgatcgccctgtacgtgaaaggaaatctgtagaaaggctagttgcatcaattgaaaaagaatctttcaaggacttgcttatagaaaaggtgctccttcaac-ccacgcttgcagttgattttcaaaattaagctcagattcaacagttgtctagatttatgtaatg-ttttttat------------------------------------------------------------------------------------------------------------------------------------------------------------------------------------------------------------------------------------------
>MiraAssembly80_c990RC_merged_MiraAssembly80_c1685
-----------------------------------------------------------------------------------------------------------------------------------------------------------------------------------------------------------------------------------------------------------------------------------------------------------------------------------------------------------------------------------------cgtactggcctaagctggacagttttttgggttagcaaagacggtgttttggattgc-cttttattttcaactcgatatactatgggtgaagaagagaccttgactgaagttgccgaggtagtgtcaaatgggagtatcacatctgaccacaaggacgaagttgttccccagaagaaagaggaggaaaagaccactacaactcagcagaagtgcgaagatgtttctcagaaaaacgaggaagaaaaagatggtgtaaaagaaatggaagaagatggcaaaaatgatgagaaagttgagaatgagaaaatggacgtggacctagaggacaaggaaacagaagaagagaaaaaagaagaaaatggaagtaaagaggaggacgaggaaaggaaagagggaggtggaagtgacgccatggaagaggaaatagaggtgaaagaaactgaggagagcaaggatgaggtgggtgacttgaaagaggtagaagagagggctcagaagagtaaacgtaagaaagctccaaagaagcgtggaaagggtaagactagtgggacaaagaaaaacaaaattaaggagactgaggaagaagaggaaaaagaaggcaaagaaagtataggagaggaagaggaaagtaaggaagaatctgaaattgaggggatggaagaggg---------aaaagacaccaaggataacaaggaaaaggtcgacgagaaagtagatggattgaaagaagaagatgaaagccctgaaaagcctaaaagaaagcgagggtcaaagacacctggtaagaaggaaatcaaagaggaaaaggagcagaaaacccccatggcttctgcaagtgatcgccctgtacgtgaaaggaaatctgtagaaaggctagttgcatcaattg--------------------------------------------------------------------------------------------------------------------------------------------------------------------------------------------------------------------------------------------------------------------------------------------------------------------------------------------------------------------
>MiraAssembly81_c132RC_merged_MiraAssembly81_rep_c2301RC_merged_MiraAssembly81_c138
------------------------------------------------------------------------------------------------------------------------------------------------------------------------------------------------------------------------------------ccaatgagcataattgtatatgtgttgccgggccagtcttggtaccgagaataggtgttctgcttatgtattgtttgacattctacagagtaattgaattctttcaattgaaagatagtaactttgagtttgttgtgttgatagagtttggtactggcctaagctggacagttttttgggttagcgaagacggtgttttggattgcttttttattttcaacttgatctactatgggtgaagaagagaccttgactgaagttgccgaggtagtgtcaaatgggagtatcacatctgaccacaaggacgaagttgttccccagaagaaagaggaggaaaagaccactattactcagcagaagtgcgaagatgtttctcagaaaaacgaggaagaaaaagatggtgtaaaagaaatggaagaagatggcaaaaatgatgagaaagttgagaaggagaaaatggacgtggacctagaggacaaggaaacagaagaagagaaaaaagaagaaaatggaagtaaagaggaggacgaggataggaaagagggaggtggaagtgatgccatggaagaggaaatagaggtgaaagaaactgaggagagcaaggatgaggtgggtgacttgaaagaggtagaagagagggctcagaagagtaaacgaaagaaagctccaaagaagcgtggaaagggtaagactagtgggacaaagaaaaacaaaattaaggagactgaggaagaagaggaaaaagaaggcaaagaaagtataggagaggaagaggaaagtaaggaagaatctgaaattgaggggatggaagaggg---------aaaagacaccaaggataacaaggaaaaggtcgacgagaaagtagatggattgaaagaagaagatgaaagccctgaaaagcctaaaagaaagcgagggtcaaagacacctggtaagaaggaaatcaaagaggaaaaggagcagaaaacccccmtggcttctgcaagtgatcgccctgtacgtgaaaggaaatctgtagaaaggctagttgcatcaattgaaaaagaatctttcaaggacttgcttatagaaaaggtgctccttcaac-ccacgcttgcagttgattttcaaaattaagctcagattcaacagttgtctagatttatgtaatg-ttttttatattgcagggccgcggtacggcactgaaagacattcctaatggtacaact----ctaaattattttctccactcacttttag----tttaytgggtaacaatta---------acccctgatgctactgtttactgattagatgacaaatgaatgattttaggcgggtattcattatcaatatttgtaatttcttgagttagcatgtacccaaagggaagcaatt----------
>MiraAssembly81_c705RC_merged_MiraAssembly81_c451RC
---------------------------------------------------------------------------------------------------------------------------------------------------------------------------------------------------------------------------------------------------------------------------------------------------------------------------------------------------------------------------------------------------------------------------------------ttttggattgc-tttttattttcaacttgatctactatgggtgaagaagagaccttgactgaagttgccgaggtagtgtcaaatgggagtatcacatctgaccacaaggacgaagttgttccccagaagaaagaggaggaaaagaccactacaactcagcagaagtgcgaagatgtttctcagaaaaacgaggaagaaaaagatggtgtaaaagaaatggaagaagatggcaaaaatgatgagaaagttgagaaggagaaaatggacgtggacctagaggacaaggaaacagaagaagagaaaaaagaagaaaatggaagtaaagaggaggacgaggaaaggaaagagggaggtggaagtgatgccatggaagaggaaatagaggtgaaagaaactgaggagagcaaggatgaggtgggtgacttgaaagaggtagaagagagggctcagaagagtaaacgaaagaaagctccaaagaagcgtgggaagggtaagactagtgggacaaagaaaaacaaaattaaggagactgaggaagaagaggaaaaagaaggcaaagaaagtataggagaggaagaggaaagtaaggaagaatctgaaattgaggggatggaagaggg---------aaaagacaccaaggataacaaggaaaaggtcgacgagaaagtagatggattgaaagaagaagatgaaagccctgagaagcctaaaagaaagcgagggtcaaagacacctggtaagaaggaaatcaaagaggaaaaggagcagaaaacccccgtggcttctgcaagtgatcgccctgtacgtgaaaggaaatctgtagaaaggctagttgcatcaattgaaaaagaatctttcaaggacttgcttatagaaaaggtgctccttcaac-ccacgcttgcagttgattttcaaaattaagctc----------------------------------------------------------------------------------------------------------------------------------------------------------------------------------------------------------------------------------------------------------------------------------
>MiraAssembly82_c284RC
--------------------------------------------------------------------------------------------------------------------------------------------------------------------------------------------------------------gtagtcaccaccacattgtagaccaatgagcataattgtatatgtgttgccgggccagtcttggtaccgagaataggtgttctgcttatgtattgtttgacattctacagagtaattgaattctttcaattgaaagatagtaactttgagtttgttgtgttgatagagtttggtactggcctaagctggacagttttttgggttagcaaagacggtgttttggattgc-tttttattttcaacttgatctactatgggtgaagaagagaccttgactgaagttgccgaggtagtgtcaaatgggagtatcacatctgaccacaaggacgaagttgttccccagaagaaagaggaggaaaagaccactacaactcagcagaagtgcgaagatgtttctcagaaaaacgaggaagaaaaagatggtgtaaaagaaatggaagaagatggcaaaaatgatgagaaagttgagaaggagaaaatggatgtggacctagaggacaaggaaacagaagaagagaaaaaagaagaaaatggaagtaaagaggaggacgaggaaaggaaagagggaggtggaagtgatgccatggaagaggaaatagaggtgaaagaaaccgaggagagcaaggatgaggtgggtgacttgaaagaggtagaagagagggctcagaagagtaaacgaaagaaagctccaaagaagcgtggaaagggtaagactagtgggacaaagaaaaacaaaattaaggagactgaggaagaagaggaaaaagaaggcaaagaaagtataggagaggaagaggaaagtaaggaagaatctgaaattgaggggatggaagaggg---------aaaagacaccaaggataacaaggaaaaggtcgacgagaaagtagatggattgaaagaagaagatgaaagccctgaaaagcctaaaagaaagcgagggtcaaagacacctggtaagaaggaaatcaaagaggaaaaggagcagaaaacccccatggcttctgcaagtgatcgccctgtacgtgaaaggaaatctgtagaaaggctagttgcatcaattgaaaaagaatctttcaaggacttgcttatagaaaaggtgctccttcaac-ccacgcttgcagttgattttcaaaattaagctcagattcaacagttgtctagatttatgtaatg-ttttttatattgcagggccgcggtacggcactgaaagacattcctaatggtacgact----ctaaattattttctccactcacttttag----tttactgggtaacaatta---------acccctgatgctactgtttactgattagatgacaaatgattgattttaggggggxattcattatcaagatttgtaatttcttgag-------------------------------------
>MiraAssembly82_c46
------------------------------------------------------------------------------------------------taagtggggttgggggtattctttggtgaatgaacaaccactttg--------tgattgcatgatttgtacgttgtacactctggatgtggaaaatgtacctcacaaagtgtagtcaccaccacattgtagaccaatgagcataattgtaaatgtgttgccgggccagtcttggtaccgagaataggtgttctgcttatgtattgtttgacattctacacagtaattgaattctttcaattgaaagatagtaactttgagtttgttgtgttgatagagtttggtactggcctaagctggacagttttttgggttagcaaagacggtgttttggattgc-tttttattttcaacttgatctactatgggtgaagaagagaccttgactgaagttgccgaggtagtgtcaaatgggagtatcacatctgaccacaaggacgaagttgttctccagaagaaagaggaggaaaagaccactacaactcagcagaagtgcgaagatgtttctcagaaaaacgaggaagaaaaggatggtgtaaaagaaatggaagaagatggcaaaaatgatgagaaagttgagaaggagaaaatggacgtggacctagaggacaaggaaacagaagaagagaaaaaagaagaaaatggaagtaaagaggaggacgaggaaaggaaagagggaggtggaagtgatgccatggaagaggaaatagaggtgaaagaaactgaggagagcaaggatgaggtgggtgacttgaaagaggtagaagagagggctcagaagagtaaacgaaagaaagctccaaagaagcgtggaaagggtaagactagtgggacaaagaaaaacaaaattaaggagaccgaggaagaagaggaaaaagaaggcaaagaaagtataggagaggaagaggaaagtaaggaagaatctgaaattgaggggatggaagaggg---------aaaagactccaaggataacaaggaaaaggtcgacgagaaagtagatggattgaaagaagaagatgaaagccctgaaaagcctaaaagaaagcgagggtcaaagacacctggtaagaaggaaatcaaagaggaaaaggagcagaaaacccccatggcttctgcaagtgatcgccctgtacgtgaaaggaaatctgtagaaaggctagttgcatcaattgaaaaagaatctttcaaggacttgcttatagaaaaggtgctccttcaac-ccacgcttgcagttgattttcaaaattaagctcagattcaacagttgtctagatttatgtaatg-ttttttatattgcagggccgcggtacggcactgaaagacattcctaatggtacgact----ctaaattattttctccactcacttttag----tttacggggtaacaatta---------atccctgatgctactgtttactgattagatgacaaatgattgattttagggggggtttcattatcaatatttgta-----------------------------------------------
>MiraAssembly83_c1452_merged_MiraAssembly83_rep_c3045RC_merged_MiraAssembly83_c531RC
-----------------------------------------------------------------------------------------------------------------------------------------------------------------------------------------------------------------------------------------------------------------------------------agaataggcgttctgcttatgtattgtttggcattctacagagtaattgaattctttcaattgaaagatagtaactttgagtttgttgtgttgatagagtttggtactggcctaagctggacagttttttggattagcaaagacggtgttttggattgc-tttttattttcaacttgatctactatgggtgaagaagagaccttgactgaagttgccggggtagtgtcaaatgggagtatcacatctgaccacaaggacgaagttgttccccagaagaaagaggaggaaaagaccactannnnnnnnnnnnnnnnnnnnnnnnnnnnnnnnnnnnnnnnggaagaaaaagatggtgtaaaagaaatggaagaagatggcaaaaatgatgagaaagttgagaaggagaaaatggacgtggacctagaggacaaggaaacagaagaagagaaaaaagaagaaaatggaagtaaagaggaggacgaggaaaggaaagagggaggtggaagtgatgccatggaagatgaaatagaggtgaaagaaactgaggagagcaaggatgaggtgggtgacttgaaagaggtagaagagagggctcagaagagtaaacgaaagaaagctccaaagaagcgtggaaagggtaagactagtgggacaaagaaaaacaaaattaaggagactggggc--------------------------------------------------------------------------------------------------------------------------------------tgggttacttgaaggctgaagctgtga-------------------------------------------------------------------------------------------------------------------------------------------------------------------------------------------------------------------------------------------------agcgatctagg--------------------------------------------------------------------------------------------------------------------------------------------------------------------------------------------------------------------------------------------------------------
>MiraAssembly83_c55RC
-------------------------------------------------------------------------------------------------------------------------------------------------------------------------------------------------------------------------------------------------------------------------------------------------------------tttgacattctacagagtaattgaattctttcaattgaaagatagtaactttgagtttgttgtgttgatagagtttggtactggcctaagctggacagttttttggattagcaaagacggtgttttggattgc-tttttattttcaacttgatctactatgggtgaagaagagaccttgactgaagttgccggggtagtgtcaaatgggagtatcacatctgaccacaaggacgaagttgttccccagaagaaagaggaggaaaagaccactacaactcagcagaagtgcgaagatgtttctcagaaaaacgaggaagaaaaagatggtgtaaaagaaatggaagaagatggcaaaaatgatgagaaagttgagaaggagaaaatggacgtggacctagaggacaaggaaacagaagaagagaaaaaagaagaaaatggaagtaaagaggaggacgaggaaaggaaagagggaggtggaagtgatgccatggaagaggaaatagaggtgaaagaaactgaggagagcaaggatgaggtgggtgacttgaaagaggtagaagagagggctcagaagagtaaacgaaagaaagctccaaagaagcgtggaaagggtaagactagtgggacaaagaaaaacaaaattaaggagactgaggaagaagaggaaaaagaaggcaaagaaagtataggagaggaagaggaaagtaaggaagaatctgaaattgaggggatggaagaggg---------aaaagacaccaaggataacgaggaaaaggtcgacgagaaagtagatggattgaaagaagaagatgaaagccctgaaaagcctaaaagaaagcgagggtcaaagacacctggtaagaaggaaatcaaagaggaaaaggagcagaaaacccccatggcttctggaagtgatcgccctgtacgtgaaaggaaatctgtagaaaggctagttgcatcaattgaaaaagaatctttcaaggacttgcttatagaaaaggtgctccttcaac-ccacgcttgcagttgattttcaaaattaagctcagattcaacagttgtctagatttatgtaatg-ttttttatattgcagggccgcggtacggcactgaaagacattcctaatggtacaact----ctaaattattttctccactctcttttag----tttactgggtaacaatta---------acccctgatgytactgtttactgattagatgac-----------------------------------------------------------------------------------------
