# Supplementary material for: Targeted NGS for species level phylogenomics: “made to measure” or “one size fits all”?
Source: PeerJ. 2017 Jul 25;5:e3569. doi: 10.7717/peerj.3569 (PMC5530999; doi:10.7717/peerj.3569)
Supplement: Data S2 — Sequences alignments (fasta format). [file peerj-05-3569-s002.gz › Final_Aln/SC/20551_AllSamples.aln]

>Consensus20551_Sample78
agtattaaactcggagatatagttcccgctgatgctcgtcttcttgagggtgatcctttgaaaattgaccaggtatgcattcaattagcagtctttgtacagtctggttgtatcagattagttgcatttcgttcgtgttactgaagttctcttgttggggttatgcagtctgctctaacaggcgagtcacttcctgtgacaaaaggccctggtgatggtgtttactttggttcgacctgcaagcaaggagagattgaggctgtagtaattgccactggtgttcacaccttctttgggaaggctgctcaccttgttgattccactaatcaagtgggccactttcagaaggcaagaaagtagacatawaaaatgcattcgctttgatgcactata-tgttctaaaacattrymttaaatagcaaggatgtcttactagtacccatgaataggtatct--------gtrgwgatagatttgrcacaaacc-tgcctttgatgtcaaatgcactat-------ttcaattatattttcttactacttctgcawttcaataaaacttccttgcaatttcgttaggtcttgactgcaattggaaacttytgtatatgttctatkgcggtgggaatgattattgagattattgtgatgtaccccatccaagatcggcagtatcggccyggaattkacaatctccttgtgcttcttattggagggattccaatygccatgyccacggttctatcagtaacaatggccataggatctcatcgtttagctcagcaggttggctaggtttgctggcttcttttgattactgttagttgattacttcatatgtgtagctgatgtcatctttaatttaacaatcaaagggagctatyacaaagagaatgacagcaatagaagagatggcaggcatggatgtgctatgtagtgacaagactggaattctaacattgaamaagcttaccgttgataagaatcttattgaggtgagggaagggatgctccctgatgatcattgcatctgtttctttgactgattgtggtcccttgttgctaactrtcttcatgattttg-tttattcctcaggtttttgccaaaggagtggacccggatagtgtagttttgatggcagctcgggcctcacggatggaaaaccaggatgcaattgatgctgctatagttgggacgttggctgatccaaaggaggtagttttttgtttctcggaaattagtctcttacatttctttctgat--------------------------------------------------------------
>MiraAssembly68_rep_c2742_merged_MiraAssembly68_c197RC_merged_MiraAssembly68_c173
---------------------------------------------------------------------------------------------------------------------------------------------------------------------------------------------cttcctgtgacaaaaggacctggtgatggtgtttactctggttcgacctgcaagcaaggagagattgaggctgtagtcattgccactggtgttcacaccttctttgggaaggctgctcaccttgttgattccactaatcaagtgggccattttcaaaaggcaagaaagtagaaatataaaaca-attcggtttgacgagctatattattcttaaacaggctgttaaaaaacaagtatgtcctactagtacccattaataggtatttgggaattgggagggatagattgggcacaaaccaaaccttcaaccttaaatgcacatttggtctgtttcactatattttcttacaaattctgcagtttaataaaatttcctcgtgatttcgttaggtcttgactgcaattggaaacttctgtatatgttctattgcggtgggaatgataatcgagattgttgtgatgtaccccatccaagatcggaagtatcgccctggaattgacaatcttcttgtgcttcttattggagkgattccgatcgccatgcccactgttctatcagtaacaatggccattggatctcatcgtttagctcagcaggttggctaggtttgctggcttcttttgattactgtgagttgcttacttcttctgtgtaactgatgtaatttttgattgaacgattgaagggagctattacaaagagaatgacagcaatagaagagatggcaggcatggatgtgctctgtagtgacaagactggaactctaacgttgaacaagcttactgttgacaagaatcttattgaggtgagtgaggggatgct-cctgatgatcattgcatctctttctttgattgattgcggtcgcatgttgctaactgtcttcatgattttgattttttcctcaggtatttgccaaaggagtggacccagattctgtagttttgatggcagctcgggcctcacggacggaaaaccaggatgcaattgatgctgctatagttgggatgttggccgatccaaaggaggtaattttctgtttcttagaacttag--tcttacatttcgttctgatactgatttatgtgtta----------------------------------------------
>MiraAssembly69_c246RC
----------------------------------------------------------------------------------------------------------------------------------------------------------------------------------------------------------------------------------------------gcaagcaaggagagattgaggctgtagtaattgccactggtgttcacaccttctttgggaaggctgctcaccttgttgattccactaatcaagtgggccactttcagaaggcaagaaagtagacatataaaatgcattcgctttgatgcactata-tgttctaaaacattatcttaaatagcaaggatgtcttactagtacccatgaataggtatct--------gtagtgatagatttggcacaaacc-tgcctttgatgtcaaatgcactat-------ttcaattatattttcttacaacttctgcatttcaataaaacttccttgcaattttgttaggtcttgactgcaattggaaacttctgtatatgttctattgcggtggggatgattattgagattattgtgatgtaccccatccaagatcggcagtatcggcctggaattgacaatctccttgtgcttcttattggagggattccaattgccatgcccacggttctatcagtaacaatggccataggatctcatcgtttagctcagcaggttggctaggtttgctggcttcttttgattactgttagttgattacttcatatgtgtagctgatgtcatttttaatttaacaattgaagggagctattacaaagagaatgacagcaatagaagagatggcaggcatggatgtgctatgtagtgacaagactggaactctaacattgaacaagcttacggttgataaaaatcttgttgaggtgagggaagggatgctccctgatgatcattgcatctgtttctttgactgattgtggtcccttgttgctaactgtcttcatgattttg-tttattcctcaggtttttgccaaaggagtggacccg-------------------------------------------------------------------------------------------------------------------------------------------------------------------------------------------------------------
>MiraAssembly71_c610RC_merged_MiraAssembly71_c164RC_merged_MiraAssembly71_c431
-----taaactcggagatatagttcccgctgatgctcgtcttcttgagggtgatcctttgaaaattgaccaggtatgcattcaattagcagtctttgtacagtctggttgtatcagattagttgcatttcgttcgtgttactgaagttcttttgttggggttatgcagtctgctctaacaggtgagtcacttcctgtgacaaaaggccctggtgatggtgtttactctggttcgacctgcaagcaaggagagattgaggctgtagtaattgccactggtgttcacaccttctttgggaaggctgctcaccttgttgattccactaatcaagtgggccactttcagaaggcaagaaagtagacatataaaatgcattcgctttgatgcactata-tgttctaaaacattatcttaaatagcaaggatgtcttactagtacccatgaataggtatct--------gtagtgatagatttggcacaaacc-tgcctttgatgtcaaatgcactat-------ttcaattatattttcttacaacttctgcatttcaataaaacttccttgcaattttgttaggtcttgactgcaattggaaacttctgtatatgttctattgcggtgggaatgattattgagattattgtgatgtaccccatccaagatcggcagtatcggcctggaatygacaatctccttgtgcttcttattggagggattccaattgccatgcccacggttctatcagtaacaatggccataggatctcatcgtttagctcagcaggttggctaggtttgctggcttcttttgattmctgttagttgattacttcatatgtgtagctgatgtcatttttaatttaacaattgaagggagctattacaaagagaatgacagcaatagaagagatggcaggcatggatgtgctatgtagtgacaagactggaactctaacattgaacaagcttacggttgataagaatcttgttgaggtgagggaagggatgctccctgatgatcattgcatctgtttctttgactgattgtggtcccttgttgctaactgtcttcatgattttg-tttattcctcaggtttttgccaaaggagtggacccggatagtgtagttttgatggcagctcgggcctcacggatggaaaaccaggatgcaattgatgctgctatagttgggacgttggctgatccaaaggaggtagttttctgtttcttggaaattag--tcttacatttctttctgatactgatttttttgttaaaagcatcctactccaaaccaattggtaggtcgataggctgatagg
>MiraAssembly72_c666RC
-------------------------------------------------------------------------------------------------------------------------------------------------------------------------------------------------------------------------------------------------------------------------------------------------------------------------------------------------------------------------------------attcgctttgatgcactaca-tgttctaaaacattatcttaaatagcaaggatgtcttactagtacccgtgaataggtatct--------gtagtgatagatttggcacaaacc-tgcctttgatgtcaaatgcactat-------ttcaattatattttcttacaacttctgcatttcaataaaacttccttgcaattttgttaggtcttgactgcaattggaaacttctgtatatgttctattgcggtgggaatgattattgagattattgtgatgtaccccatccaagatcggcagtatcggcctggaattgacaatctccttgtgcttcttattggagggattccaattgccatgcccacggttctatcagtaacaatggccataggatctcatcgtttagctcagcaggttggctaggtttgctggcttcttttgattactgttagttgattacttcatatgtgtagctgatgtcatttttaatttaacaattgaagggagctattacaaagagaatgacagcaatagaagagatggcrggcatggatgtgctatgtagtgacaagactggaactctaacatt----------------------------------------------------------------------------------------------------------------------------------------------------------------------------------------------------------------------------------------------------------------------------------------------------------------------------------------------------------------------------
>MiraAssembly73_c942RC
----------------------------------------------------------------------------------------------------------------------------------------------------------------------------------------------------------------------------------------------------------------------------------------------------------------------------------------------------------------------------------------------------------------------------------------------------------------------------------------------------------------------------------------------------------------------------------------------------------ctgcaattggaaacttctgtatatgttctattgcggtgggaatgattattgagattattgtgatgtaccccatccaagatcggcagtatcggcctggaattgacaatctccttgtgcttcttattggagggattccaattgccatgcccacggttctatcagtaacaatggccataggatctcatcgtttagctcagcaggttggctaggtttgctggcttcttttgattactgttagttgattacttcatatgtgtagctgatgtcatttttaatttaacaattgaagggagctattacaaagagaatgacagcaatagaagagatggcgggcatggatgtgctatgtagtgacaagactggaactctaacattgaacaagcttaccgttgataagaatcttattgagg-----------------------------------------------------------------------------------------------------------------------------------------------------------------------------------------------------------------------------------------------------------------------------------------------------------------------------------------
>MiraAssembly74_c42RC
-------------------------------------------------------------------------------------------------------------------------------------------------------------------------------------------------------------------------------------------------------gagagattgaggctgtagtaattgccactggtgttcacaccttctttgggaaggctgctcaccttgttgattccactaatcaagtgggccactttcagaaggcaagaaagtagacatataaaatgcattcgctttgatgcactata-tgttctaaaacattatcttaaatagcaaggatgtcttactagtacccatgaataggtatct--------gtagtgatagatttggcacaaacc-tgcctttgatgtcaaatgcactat-------ttcaattatattttcttacaacttctgcatttcaataaaacttccttgcaattttgttaggtcttgactgcaattggaaacttctgtatatgttctattgcggtgggaatgattattgagattattgtgatgtaccccatccaagatcggcagtatcggcctggaattgacaatctccttgtgcttcttattggagggattccaattgccatgcccacggttctatcagtaacaatggccataggatctcatcgtttagctcagcaggttggctaggtttgctggcttcttttgattactgttagttgattacttcatatgtgtagctgatgtcatttttaatttaacaattgaagggagctattacaaagagaatgacagcaatagaagagatggcaggcatggatgtgctatgtagtgacaagactggaactctaacattgaacaagcttaccgttgataagaatcttattgaggtgagggaagggatgctccctgatgatcattgcatctgtttctttgactgattagggtcccttgtt------------------------------------------------------------------------------------------------------------------------------------------------------------------------------------------------------------------------------------------------------------------------
>MiraAssembly75_c117
------------------------------------------------------------------------------------------------------------------------------------------------------------------------------------------------------------------------------------------------------------------------------------------------------------------------------------------gtgggccactttcagaaggcaagaaagtagacatataaaatgcattcgctttgatgcactata-tgttctaaaacattatcttaaatagcaaggatgtcttagtagtacccatgaataggtatct--------gtagtgatagatttggcacaaacc-tgcctttgatgtcaaatgcactat-------ttcaattatattttcttacaacttctgcatttcaataaaacttccttgcaattttgttaggtcttgactgcaattggaaacttctgtatatgttctattgcggtgggaatgattattgagattattgtgatgtaccccatccaagatcggcaatatcggcctggaattgacaatctccttgtgcttcttattggagggattccaattgccatgcccacggttctatcagtaacaatggccataggatctcatcgtttagctcagcaggttggctaggtttgctggcttcttttgattactgttagttgattacttcatatgtgtagctgatgtcatttttaatttaacaattgaagggagctattacaaagagaatgacagcaatagaagagatggcaggcatggatgtgctatgtagtgacaagactggaactctaacattgaacaagcttaccgttgataagaatcttattgaggtgagggaagggatgctccctgatgatcattgcatctgtttctttgactg----------------------------------------------------------------------------------------------------------------------------------------------------------------------------------------------------------------------------------------------------------------------------------------
>MiraAssembly77_rep_c387_merged_MiraAssembly77_rep_c178
------------------------------------------------------------------------------------------------------------------------------------------------------------------------------------------------------------------------------------------------------------------------------------------------------------------------------------------------------------------------------------------------------------------------------------------gtcttactagtacccatgaataggtatct--------gtagtgatagatttggcacaaacc-tgcctttgatgtcaaatgcactat-------ttcaattatattttcttacaacttctgcatttcwataaaacttccttgcaattttgttaggtcttgactgcaattggaaacttctgtatatgttctattgcggtgggaatgattattgagattattgtgatgtaccccatccaagatcggcagtatcggcctggaattgacaatctccttgtgcttcttattggagggattccaattgccatgcccacggttctatcagtaacaatggccataggatctcatcgtttagctcagcaggttggctaggtttgctggcttcttttgattactgttagttgattacttcatatgtgta-ctgatgtcatttttaatttaacaattgaagggagctattacaaagagaatgacagcaatagaagagatggcaggcatggatgtgctatgtagtgacaagactggaactctaacattgaacaagcttaccgttgat---------------------------------------------------------------------------------------------------------------------------------------------------------------------------------------------------------------------------------------------------------------------------------------------------------------------------------------------------------
>MiraAssembly80_c865RC
----------------------------------------------------------------------------------------------------------------------------------------------------------------------------------------------------------------------------------------------------------------------------------------------------------------------------------------------------------------------------------------------------------------------------------------------------------------------------------------------------------------------------------------------------------------tgcatttcaataaaacttccttgcaattttgttaggtcttgactgcaattggaaacttctgtatatgttctattgcggtgggaatgattattgagattattgtgatgtaccccatccaagatcggcagtatcggcctggaattgacaatctccttgtgcttcttattggagggattccaattgccatgcccacggttctatcagtaacaatggccataggatctcatcgtttagctcagcaggttggctaggtttgctggcttcttttgattactgttagttgattacttcatatgtgtagctgatgtcatttttaatttaacaattgaagggagctattacaaagagaatgacagcaatagaagagatggcag-----------------------------------------------------------------------------------------------------------------------------------------------------------------------------------------------------------------------------------------------------------------------------------------------------------------------------------------------------------------------------------------------------------------------
>MiraAssembly81_c493RC_merged_MiraAssembly81_c1092RC_merged_MiraAssembly81_c37
----------------------------------------------------------------------------------------------------------------------------------------------------------------------------------------------------------------------------------------------------------agattgaggctgtagtaattgccactggtgttcacaccttctttgggaaggctgctcaccttgttgattccactaatcaagtgggccactttcagaaggcaagaaagtagacatataaaatgcattcgctttgatgcactata-tgttctaaaacattatcttaaatagcaaggatgtcttactagtacccatgaataggtatct--------gtagtgatagatttggcacaaacc-tgcctttgatgtcaaatgcactat-------ttcaattatattttcttacaacttctgcatttcwataaaacttccttgcaattttgttaggtcttgactgcaattggaaacttctgtatatgttctattgcggtgggaatgattattgagattattgtgatgtaccccatccaagatcggcagtatcggcctggaattgacaatctccttgtgcttcttattggagggattccaattgccatgcccacggttctatcagtaacaatggccataggatctcatcgtttagctcagcaggttggctaggtttgctggcttcttttgattactgttagttgattacttcatatgtgtagctgatgtcatttttaatttaacaattgaagggagctattacaaagagaatgacagcaatagaagagatggcaggcatggatgtgctatgtagtgacaagactggaactctaacattgaacaagcttaccgttgataagaatcttattgaggtgagggaagggatgctccctgatgatcattgcatctgtttctttgactgatt-------------------------------------------------------------------------------------------------------------------------------------------------------------------------------------------------------------------------------------------------------------------------------------
>MiraAssembly82_rep_c248
----------------------------------------------------------------------------------------------------------------------------------------------------------------------------------------------------------------------------------------------------------------------tagtaattgccactggtgttcacaccttctttgggaaggctgctcaccttgttgattccactaatcaagtgggccactttcagaaggcaagaaagtagacatataaaatgcatttgctttgatgcactaaa-tgttctaaaacattatcttaaatagcaaggatgtcttactagtacccatgaatcggtatct--------gtagtgatagatttggcacaaacc-tgcctttgatgtcaaatgcactat-------tttaattatattttcttacaacttctgcatttcaataaaacttccttgcaatttcgttaggtcttgactgcaattggaaacttctgtatatgttctattgcggtgggaatgattattgagattattgtgatgtaccccatccaagatcggcagtatcggcctggaattgacaatctccttgtgcttcttattggagggattccaattgccatgcccacggttctatcagtaacaatggccataggatctcatcgtttagctcagcaggttggttaggtttgctggcttcttttgattactgttagttgattacttcatatgtgtagctgatgtcatttttaatttaacaattgaagggagctattacaaagagaatgacagcaatagaagagatggcaggcatggatgtgctatgtagtgacaagactggaactctaacattgaacaagcttaccgttgataagaatcttattgaggtaagggaagggatgctccctgatgatcattgcatctgtttctttgactgattgtggtcccttgttgctaactgtcttcatgattttg-tttattcctcaggtttttgccaaaggagtggacccggatagtgtagttttgatggcagctcgggcctcacggatggaaaaccaggatgcaattgatgctgctatagttgggac--------------------------------------------------------------------------------------------------------------------------------
>MiraAssembly83_c577RC_merged_MiraAssembly83_c12
----------------------------------------------------------------------------------------------------------------------------------------------------------------------------------------------------------------------------------ctggttcgacctgcaagcaaggagagattgaggctgtagtgattgccactggtgttcacaccttctttgggaaggctgctcaccttgttgattccactaatcaagtgggccactttcagaaggcaagaaagtagacatataaaatgcattcgctttgatgcactata-tgttctaaaacattatcttaaatagcaaggatgtcttactagtacccatgaataggtatct--------gtagtgatagatttggcacaaacc-tgcctttgatgtcaaatgcactat-------ttcaattatattttcttacaacttctgcatttcaataaaacttccttgcaattttgttaggtcttgactgcaattggaaacttctgtatatgttctattgcggtgggaatgattattgagattattgtgatgtaccccatccaagatcggcagtatcggcctggaattgacaatctccttgtgcttcttattggagggattccaattgccatgcccacggttctatcagtaacaatggccataggatctcatcgtttagctcagcaggttggctaggtttgctggcttcttttgattactgttagttgattacttcatatgtgtatctgatgtcatttttaatttaacaattgaagggagctattacaaagagaatgacagcaatagaagagatggcaggcatggatgtgctatgtagtgacaagactggaactctaacattgaacaagcttaccgttgataagaatcttattgaggtgagggaagggatgctccctgatgatcattgcatctgtttctttgactgattggggtcccttgttgctaactgtcttcatgattttg-tttattc------------------------------------------------------------------------------------------------------------------------------------------------------------------------------------------------------------------------------------------
