# Supplementary material for: Targeted NGS for species level phylogenomics: “made to measure” or “one size fits all”?
Source: PeerJ. 2017 Jul 25;5:e3569. doi: 10.7717/peerj.3569 (PMC5530999; doi:10.7717/peerj.3569)
Supplement: Data S2 — Sequences alignments (fasta format). [file peerj-05-3569-s002.gz › Final_Aln/SC/23011_AllSamples.aln]

>MiraAssembly68_c429RC_merged_MiraAssembly68_c296
------------------------------------------------------------------------------------------------------------------------------------------------------------------------ttgtgttctttttttccaggtttttgtggagggttggctttgttgcacagtcaaacatatgatctgagtgaaatcgtggtatcccaaattgatgcacataatccttttctcgaagctgcaacaaaagaacacgaggctgtactagaagatgtaactaatcccttcgaagtagcaactaatatggggttctcagtggggccgaatgtccacaacgatactggattggaagggaccaatgagtgtcttgtaggcggaaatcatgtgcaagcagcgcatcctgagaatcaacaggctgaagaccacatcttacgattgcagggttatgacacaccattgcagatggaggctatttgtgatgttccagttcctgatgctgtaaatcctggcattgattttgtctttgagtcagcttcctctcccaattttggttttggtgacgaaaataacatttcagccgactctgcgcttcgatcaactttgtttgacaaggcagaggaaaataatgactccgctgtcgttggaacagcagaggcgagagtgagagatgaattgttagaaggaactgaagttggtttaggaagtagcgtcgacatgcagactgcctgtggagcaaatccttctcttgcaacttctg-cagagactggkttgcctagtgaccaggtgactgtaactattggcaccatcgaggaagtcggtcaaaacgagcacagaaatcttctaaatgaagatgaggttcttgctccagagttgggctatgacatgggcaagaaccagaccttttatggttctaatgaagaactaaaacttgcttcttcatatccggtggaactcaatgtagatgcgaataatatctcctcaaatgacggtgaatatcctgggcctcctcctggctattgggaagctgatccacaccacacaatggaagcagatatttctgttgctgcccatactgccactgttgattgcagtgtaagttttagtcttccaactttcgaatgatggacccagtttgggccttgaatcatgtttctattatccttttggctttgttttcacc----------------------------------------------------------------------------------------------------------------------------------------------------------------------------------------------------------------------------------------------------------------------------
>MiraAssembly68_c542RC_merged_MiraAssembly68_c296
------------------------------------------------------------------------------------------------------------------------------------------------------------------------ttgtgttctttttttccaggtttttgtggagggttggctttgttgcacagtcaaacatatgatctgagtgaaatcgtggtatcccaaattgatgcacataatccttttctcgaagctgcaacaaaagaacacgaggctgtactagaagatgtaactaatcccttcgaagtagcaactaatatggggttctcagtggggccgaatgtccacaacgatactggattggaagggaccaatgagtgtcttgtaggcggaaatcatgtgcaagcagcgcatcctgagaatcaacaggctgaagaccacatcttacgattgcagggttatgacacaccattgcagatggaggctatttgtgatgttccagttcctgatgctgtaaatcctggcattgattttgtctttgagtcagcttcctctcccaattttggttttggtgacgaaaataacatttcagccgactctgcgcttcgatcaactttgtttgacaaggcagaggaaaataatgactccgctgtcgttggaacagcagaggcgagagtgagagatgaattgttagaaggaactgaagttggtttaggaagtagcgtcgacatgcagactgcctgtggagcaaatccttctcttgcaacttctg-cagagactggtttgcctagtgaccaggtgactgtaactattggcaccatcgaggaagtcggtcaaaacgagcacagaaatcttctaaatgaagatgaggttcttgctccagagttgggctatgacatgggcaagaacctgaccttttatggttctaatgaagagctaaaacttgcttcttcatatcctgtggaactcaatgtagatgcgaataatatctcctcaaatgacggtgaatatcctgggcctcctcctggctattgggaagctgatccacaccacac------------------------------------------------------------------------------------------------------------------------------------------------------------------------------------------------------------------------------------------------------------------------------------------------------------------------------------------------------------------------------------------------------------------------
>MiraAssembly69_c508RC_merged_MiraAssembly69_c210
---------------------------------------------------------------------------------------------------------------------------------------------------------------------------------------------------------ttggctttgttgcacaataaaaaatatgatctgagtgaaattgaagtataccaaaatgatgcacataatccttttctcaaagctgcaacaaacgaacacgtggctgtactagatgtaactaataatccctttgaagagacagctgatatggggttctcagtggggcagaacatccacagcgatactggaatggaagggaccaatgagtgtcttgtaggcgggatttatgtgcaagcagcgtgtcccgagactcaacaggctgaagaccacgtcttacgattgcagggttatgacacatcattgcagatggagggtacttgtgatgttccagttcctgatgctgtaaatcctagcattaattttgtatatgagtcagcttcttctcccaattttggttttggtgatgaaaataacgtttctgccgattctgctcttcaatcagcttttcttgacaaggcaaaggaaaataatgactctgctgtcattggaacagcagagccgagagtgagggatgaatcattggatggaactgaagttggtttaggaagtagtgtcgacatgcagactgcttgtggagcaaatccttctcttttaacttctg-cggagactgatttgcccattgaccaggtgactgcaactattggcactgttgaggaagtcagtcaaaacaaggatagaagtcttctaaatgaagacggggttcttgatccagagttgggttacaccatgggcaagaacctgacctcatatagttctaatgaagatctaaaacttgcttc---------------------------------taacatctcctcaaatgaccatgaatatcctgggcctcctcctagctatagggaagctgatccactctgcacaatggaagcagatatttctgttrctgcccatactgccactgttgattgcagcgtaagttttwgtgttccaactttctaatgaaggtcccagttt-ggccttgaatcatgtttctgttatccttttggctctgtttttaccgtcaattttcctgggcaatcaggcacattttttccccctagttatgtgctatcacatggacttttttgtatgtgttggctagagttattttggagttggattatgtgacaagactaggcagagttagtttctctacgaaattgtttacttatcatggcacttgaacttattttcat--------------------------------------------------------------------------------------------
>MiraAssembly69_rep_c2455RC_merged_MiraAssembly69_c210
---------------------------------------------------------------------------------------------------------------------------------------------------------------------------------------------------------ttggctttgttgcacaataaaaaatatgatctgagtgaaattgaagtataccaaaatgatgcacataatccttttctcaaagctgcaacaaacgaacacgtggctgtactagatgtaactaataatccctttgaagagacagctgatatggggttctcagtggggcagaacatccacagcgatactggaatggaagggaccaatgagtgtcttgtaggcgggatttatgtgcaagcagcgtgtcccgagactcaacaggctgaagaccacgtcttacgattgcagggttatgacacatcattgcagatggagggtacttgtgatgttccagttcctgatgctgtaaatcctagcattaattttgtatatgagtcagcttcttctcccaattttggttttggtgatgaaaataacgtttctgccgattctgctcttcaatcagcttttcttgacaaggcaaaggaaaataatgactctgctgtcattggaacagcagagccgagagtgagggatgaatcattggatggaactgaagttggtttaggaagtagtgtcgacatgcagactgcttgtggagcaaatccttctcttttaacttccg-cggagactgatttgcccattgaccaggtgactgcaactattggcactgttgaggaagtcagtccaaacaaggatagaagtcttctaaatgaagatggggttcttgatccagagttgggttacgccatgggcaagaacctgacctcatatagttctaatgaagatctaaaacttgcttc---------------------------------taacatctcctcaaatgaccatgaatatcctgggcctcctcctagctatagggaagctgatccactctgcacaatggaagcagatatttctgttactgcccata----------------------------------------------------------------------------------------------------------------------------------------------------------------------------------------------------------------------------------------------------------------------------------------------------------------------------------------------------------------------------------------
>MiraAssembly72_c214RC
-------------------------------------------------------------------------------------------------------------------------------------------------------------------------------------------------------------------------------------------------------------------------------------------------caaacgaacacgtggctgtactagatgtaactaataatccctttgaagagacagctgatatggggttctcagtggggcagaacatccacagcgatactggaatggaagggaccaatgagtgtcttgtaggcgggatttatgtgcaagcagcgtgtcccgagactcaacaggctgaagaccacgtcttacgattgcagggttatgacacaccattgcagatggagggtacttgtgatgttccagttcctgatgctgtaaatcctagcattaattttgtatatgagtcagcttcctctcccaattttggttttggtgatgaaaataacgtttctgccgattctgctcttcaatcagcttttcttgacaaggcaaaggaaaataatgactctgctgtcattggaacagcagagccgagagtgagggatgaatcattggatggaactgaagttggtttaggaagtagtgtcgacatgcagactgcttgtggagcaaatccttctcttttaacttctg-cggagactgatttgcccattgaccaggtgactgcaactattggcactgttgaggaagtcagtcaaaacaaggatagaagtcttctaaatgaagatggggttcttgatccagagttgggttacgccatgggcaagaacctgacctcttatagttctaatgaagaactaaaacttgcttc---------------------------------taacatctcgtcaaatgaccatgaatatcctgggcctcctcctagctatagggaagctgatccactctgcacaattgaagcagatatttctgttgctgcccatactgccactgttgattgcagcgtaagttttagtgttccaacttt---------------------------------------------------------------------------------------------------------------------------------------------------------------------------------------------------------------------------------------------------------------------------------------------------------------------------------------------
>MiraAssembly72_rep_c1799_merged_MiraAssembly72_c691RC
--------------------------------------------------------------------------------------------------------------------------------------------------------------------------------------------------------------------------------------------------------------------------------------------------------------------------------------------------------------------------ggggcagaacatccacagcgatactggaatggaagggaccaatgagtgtcttgtaggcgggattcatgtgcaagcagcgtgtcccgagactcaacaggctgaagaccacgtcttacgattgcagggttatgacacatcattgcagatggagggtacttgtgatgttccagttcctgatgctgtaaatcctagcattaattttgtatatgagtcagcttcctctcccaattttggttttggtgatgaaaataacgtttctgccgattctgctcttcaatcagcttttcttgacaaggcaaaggaaaataatgactctgctgtcattggaacagcagagccgagagtgagggatgaatcattggatggaactgaagttggtttaggaagtagtgtcgacatgcagactgcttgtggagcaaatccttctcttttaacttctg-cggagactgatttgcccattgaccaggtgactgcaactattggcactgttgaggaagtcagtcaaaacaaggatagaagtcttctaaatgaagatg-------------------------------------------------------------------------------------------------------------------------------------------------------------------------------------------------------------------------------------------------------------------------------------------------------------------------------------------------------------------------------------------------------------------------------------------------------------------------------------------------------------------------------------------------------------------------------------------------------------------
>MiraAssembly72_rep_c1977_merged_MiraAssembly72_c256RC
---------------------------------------------------------------------------------------------------------------------------------------------------------------------------------------------------------------------------------------------------------------------------------------------------------------------------------------------------------------------------------------------------------------------------------------------------------------------------------------------------------------------------atggagggtacttgtgatgttccagttcctgatgctgtaaatcctagcattaattttgtatatgagtcagcttcctctcccaattttggttttggtgatgaaaataacgtttctgccgattctgctcttcaatcagcttttcttgacaaggcaaaggaaaataatgacactgctgtcattggaacagcagagccgagagtgagggatgaatcattggatggaactgaagttggtttaggaagtagtgtcgacatgcagactgcttgtggagcaaatccttctcttttaacttctg-cggagactgatttgcccattgtccaggtgactgcaactattggcactgttgaggaagtaagtcaaaacaaggatagaagtcttctaaatgaagatggggttcttgatccagagttgggttacgccatgggcaagaacctgacctcatatagttctaatgaagatctaaaacttgcttc---------------------------------taacatctcctcaaatgaccatgaatatcctgggcctcctcctagctatagggaagctgatccactctgcacaatggaagcagatatttctgttactgcccatactg-------------------------------------------------------------------------------------------------------------------------------------------------------------------------------------------------------------------------------------------------------------------------------------------------------------------------------------------------------------------------------------
>MiraAssembly74_c385RC_merged_MiraAssembly74_c341RC
---------------------------------------------------------------------------------------------------------------------------------------------------------ggttacctgagtgagttgtgttatttttttccaggtttttgtggaggattgactttgttgcacaataaaaaatatgatctgagtgaaattgaagtataccaaaacgatgcacataatccttttctcaaagctgcaacaaacgaacacgtggctgtactagatgtaactaataatccctttgaagagacagctgatatggggttctcagtggggcagaacatccacagcgatactggaatggaagggaccaatgagtgtcttgtaggcgggattcatgtgcaagcagcgtgtcccgagactcaacaggctgaagaccacgtcttacgattgcagggttatgacacatcattgcagatggagggtacttgtgatgttccagttcctgatgctgtaaatcctagcattaattttgtatatgagtcagcttcctctcccaattttggttttggtgatgaaaataacgtttctgccgattctgctcttcaatcagcttttcttgacaaggcaaaggaaaataatgactctgctgtcattggaacagcagagccgagagtgagggatgaatcattggatggaactgaagttggtttaggaagtagtgtcgacatgcagattgcttgtggagcaaatccttctcttttaacttctg-cggagactgatttgcccattgaccaggtgactgcaactattggcactgttgaggaagtcagtcaaaacaaggatagaagtcttctaaatgaagatggggttcttgatccagagttgggttacgccatgggcaagaacctgacctcttatagttctaatgaagaactaaaacttgcttc---------------------------------taacatctcctcaaatgaccatgaatatcctgggcctcctcctagctatagggaagctgatccactctgcacaatggaagcagatatttctgttgctgcccatactgccactgttgattgcagcgtaagttttagtgttccaactttctaatgaaggtcccagttt-ggccttgaatcatgtttctgttatccttttggctctgtttttactgtcaattttcctgggcaatcaggcacatttttttc-----------------------------------------------------------------------------------------------------------------------------------------------------------------------------------------------------------------------------------------
>MiraAssembly74_c519RC_merged_MiraAssembly74_c341RC
---------------------------------------------------------------------------------------------------------------------------------------------------------ggttacctgagtgagttgtgttatttttttccaggtttttgtggaggattgactttgttgcacaataaaaaatatgatctgagtgaaattgaagtataccaaaacgatgcacataatccttttctcaaagctgcaacaaacgaacacgtggctgtactagatgtaactaataatccctttgaagagacagctgatatggggttctcagtggggcagaacatccacagcgatactggaatggaagggaccaatgagtgtcttgtaggcgggattcatgtgcaagcagcgtgtcccgagactcaacaggctgaagaccacgtcttacgattgcagggttatgacacatcattgcagatggagggtacttgtgatgttccagttcctgatgctgtaaatcctagcattaattttgtatatgagtcagcttcctctcccaattttggttttggtgatgaaaataacgtttctgccgattctgctcttcaatcagcttttcttgacaaggcaaaggaaaataatgactctgctgtcattggaacagcagagccgagagtgagggatgaatcattggatggaactgaagttggtttaggaagtagtgtcgacatgcagattgcttgtggagcaaatccttctcttttaacttctg-cggagactgatttgcccattgaccaggtgactgcaactattggcactgttgaggaagtcagtcaaaacaaggatagaagtcttctaaatgaagatggggttcttgatccagagttgggttacgccatgggcaagaacctgacctcttatagttctaatgaagaactaaaacttgcttc---------------------------------taacatctcctcagatgaccatgaatatcctgggcctcctcctagctatagggaagctgatccactctgcacaatggaagcagatatttctgttgctgcccatactgccactgttgattgcagcgtaagttttagtgttccaactttctaatgaaggtccc-------------------------------------------------------------------------------------------------------------------------------------------------------------------------------------------------------------------------------------------------------------------------------------------------------------------------------
>MiraAssembly75_c190RC
---------------------------------------------------------------------------------------------------------------------------------------------------------------------------------------------------------------------------------------------------------------------------------------------------------------------------------------------gaagagacagctgatatggggttctcagtggggcagaacatccacagtgatactggaatggaagggaccaatgagtgtcttgtaggcgggattcatgtgcaagcagcgtgtcccgagactcaacaggcttcagaccacgtcttacgattgcagggttatgacacatcattgcagatggagggtacttgtgatgttccagttcctgatgctgtaaatcctagcattaattttgtatatgagtcagcttcctctcccaattttggttttggtgatgaaaataacgtttctgccgattctgctcttcaatcaccttttcttgacaaggcaaaggaaaataatgactctgctgtcattggaacagcagagccgagagtgagggatgaatcattggatggaactgaagttggtttaggaagtagtgttgacatgcagactgcttgtggagcaaatccttgtcttttaacttctg-cggagactgatttgcccattgaccaggtgactgcaactattggcactgttgaggaagtcagtcaaaacaaggatagaagtcttctaaatgaagatggggttcttgatccagagttgggttacgccatgggcaagaacctgacctcttatagttctaatgaagaactaaaacttgcttc---------------------------------taacatctcctcaaatgaccatgamtatcctgggcctcctcctagctatagggaagctgatccactctgcacaatggaagcagatatttctgttgctgcccatactgccactgttgattgcagcgtaagttttagtgttccaactttctaatgaaggtcccagttt-ggccttgaatcatgtttctgttatcctt---------------------------------------------------------------------------------------------------------------------------------------------------------------------------------------------------------------------------------------------------------------------------------------------
>MiraAssembly75_c247RC_merged_MiraAssembly75_rep_c771
-------------------------------------------------------------------------------------------------------------------------------------------------------------------------------------------------------------------------------------------------------------------------------------------------------------------------------------------------------------------------------------------------------------------------------------------------------------------------------------------------tgcagggttatgacacatcattgcagatggagggtacttgtgatgttccagttcctgatgctgtaaatcctagcattaattttgtatatgagtcagcttcctctcccaattttggttttggtgatgaaaataacgtttctgccgattctgctcttcaatcagcttttcttgacaaggcaaaggaaaataatgactctgctgtcattggaacagcagagccgagagtgagggatgaatcattggatggaactgaagttggtttaggaagtagtgttgacatgcagactgcttgtggagcaaatccttgtcttttaacttctg-cggagactgatttgcccattgaccaggtgactgcaactattggcactgttgaggaagtcggtcaaaacaaggatagaagtcttctaaatgaagatggggttcttgatccagagttgggttacgccatgggcaagaacctgacctcttatagttctaatgaagaactaaaacttgcttc---------------------------------taacatctcctcaaatgaccatgaatatc-------------------------------------------------------------------------------------------------------------------------------------------------------------------------------------------------------------------------------------------------------------------------------------------------------------------------------------------------------------------------------------------------------------------------------------------------------------------
>MiraAssembly77_c7
-----------------------------------------------------------------------------------------------------------------------------------------------------------------------------------------------------------------------------------------------------------------------------------------------------------cgtggctgtactagatgtaactaataatccctttgaagagacagctgatatggggttctcagtggggcagaacatccacagcgatactggaatggaagggaccaatgagtgtcttgtaggcgggatttatgtgcaagcagcgtgtcccgagactcaacaggctgaagaccacgtcttacgattgcagggttatgacacatcattgcagatggagggtacttgtgatgttccagttcctgatgctgtaaatcctagcattaattttgtatatgagtcagcttcctctcccaattttggttttggtgatgaaaataacgtttctgccgattctgctcttcaatcagcttttcttgacaaggcaaaggaaaataatgactctgctgtcattggaacagcagagccgagagtgagggatgaatcattggatggaactgaagttggtttaggaagtagtgtcgacatgcagactgcttgtggagcaaatccttctcttttaacttctg-cggagactgatttgcccattgaccaggtgactgcaactattggcactgttgaggaagtcagtcaaaacaaggatagaagtcttctaaatgaagatggggttcttgatccagagttgggttacaccatgggcaagaacctgacctcatatagttctaatgaagatctaaaacttgcttc---------------------------------taacatctcctcaaatgaccatgaatatcctgggcctcctcctagctatagggaagctgatccactctgcacaatggaagcagatatttctgttgctgcccatactgccactgttgattgcagcgtaagtttttgtgttccaactttctaa-----------------------------------------------------------------------------------------------------------------------------------------------------------------------------------------------------------------------------------------------------------------------------------------------------------------------------------------
>MiraAssembly78_c385RC_merged_MiraAssembly78_c584
-------------------------------------------------------------------------------------------------------------------------------------------------------------------------------------------------------------------------------------------------------------------atgcacataatccttttctcaaagctgcaacaaacgaacacgtggctgtactagatgtaactaataatccctttgaagagacagctgatatggggttctcagtggggcagaacatccacagcgatactggaatggaagggaccaatgattgtcttgtaggcgggattcatgtgcaagcagcgtgtcccgagactcaacaggctgaagaccacgtcttacgactgcagggttatgacacatcattgcagatggagggtacttgtgatgttccagttcctgatgctgtaaatcctagcattaattttgtatatgagtcagcttcctctcccaattttggttttggtgatgaaaacaacgtttctgccgattctgctcttcaatcagcttttcttgacaaggcaaaggaaaataatgactctgctgtcattggaacagcagagccgagagtgagggatgaatcattggatggaactgaagttggtttaggaagtagtgtcgacatgcagactgcttgtggagcaaatccttctcttttaacttctg-cggagactgatttgcccattgaccaggtgactgcaactattgggaccgttgaggaagtcagtcaaaacaaggatagaagtcttctacatgaagatggggttcttgatccagagttgggttacgccatgggcaagaacctgacctcttatagttctaatgaagaactaaaacttgcttc---------------------------------taacatctcctcaaatgaccatgaatatcctgggcctcctcctagctatagggaagctgatccactctgcacaatggaagcagatatttctgttgctgcccatactgccactgttgattgcagcgtaagttttagtkttccaactttctaatgaaggtcccagttt-ggccttgaatcatgtttctgttatccttttggctctgtttttaccgtcaattttcctgggcaatcaggcacattttttttcc-tagttatgtgctatcacatggacttttttgtatgtgttggctagagttattttggagttggattatgtgacaagactaggcagagttagtttctctacgaaattgttcacttatcatggcacttgaacttattttcatgtgatcctgtcagatgagcaataagaaattgagaacgtacatgaatcctttttccgggattctgctagtctcgaagaaggaataatatgtct
>MiraAssembly78_c385RC_merged_MiraAssembly78_rep_c2923_merged_MiraAssembly78_c573
gagtgaggtaaaattcggaaaaagattttttgtctgcttgaatgcacaaatactgaaaatggaccagcaattgggctggacggaatattgttattagttcagcatcaaacatgtggaaccacttcttgaaaactgtggacttgcattcttgcaggttacctgagtgagttgtgttatttttttccaggtttttgtggaggattggctttgttgcacaatcaaaaacatgatctgagtgaaattgaagtataccaaaatgatgcacataatccttttctcaaagctgcaacaaacgaacacgtggctgtactagatgtaactaataatccctttgaagagacagctgatatggggttctcagtggggcagaacatccacagcgatactggaatggaagggmccaatgaktgtcttgtaggcgggattcatgtgcaagcagcgtgtcccgagactcaacaggctgaagaccacgtcttacgactgcagggttatgacacatcattgcagatggagggtacttgtgatgttccagttcctgatgctgtaaatcctagcattaattttgtatatgagtcagcttcctctcccaattttggttttggtgatgaaaacgtcgtttctgccgattctgctcttcaatcagcttttcttgacaaggcaaaggaaaataatgactctgctgtcattggaacagcagagccgagagtgagggatgaatcattggatggaactgaagttggtttaggaagtagtgtcgacatgcagactgcttgtggagcaaatccttctcttttaacttctg-mggagactgatttgcccattgaccaggtgactgcaactattgggaccgttgaggaagtcagtcaaaacaaggatagaagtcttctacatgaagatggggttcttgatccagagttgggttacgccatgggcaagaacctgacctcttatagttctaatgaagaactaaaacttgcttc---------------------------------taacatctcctcaaatgaccatgaatatcctgggcctcctcctagctatagggaagctgatccactctgcacaatggaagcagatatttctgttgctgcccatactgccactgttgattgcagcgtaagttttagtkttccaactttctaatgaaggtcccagttt-ggccttgaatcatgtttctgttatccttttggctctgtttttaccgtcaattttcctgggcaatcaggcacattttttttcc-tagttatgtgctatcacatggacttttttgtatgtgttggctagagttattttggagttggattatgtgacaagactaggcagagttagtttctctacgaaattgttcacttatcatggcacttgaacttattttcatgtgatcctgtcagatgagcaataagaaattgagaacgtacatgaatcctttttccgggattctgctagtctcgaagaaggaataatatgtct
>MiraAssembly81_c326RC_merged_MiraAssembly81_c322RC
---------------------------------------------------------------------------------------------------------------------------------------------------------------------------------------------------ggaggattgactttgttgcacaataaaaaatatgatctgagtgaaattgaagtataccaaaatgatgcacataatccttttctcaaagctgcaacaaacgaacacgtggctgtactagatgtaactaataatccctttgaagagacagctgatatggggttctcagtggggcagaacatccacagcgatactggaatggaagggaccaatgagtgtcttgtaggcgggattcatgtgcaagcagcgtgtaccgagactcaacaggctgaagaccacgtcttacgattgcagggttatgacacatcattgcagatggagggtacttgtgatgttccagttcctgatgctgtaaatcctagcattaattttgtatatgagtcagcttcctctcccaattttggttttggtgatgaaaataacgtttctgccgattctgctcttcaatcagcttttcttgacaaggcaaaggaaaataatgactctgctgtcattggaacagcagagccgagagtgagggatgaatcattggatggaactgaagttggtttaggaagtagtgtcgacatgcagactgcttgtggagcaaatccttctcttttaacttctg-cggagactgatttgcccattgaccaggtgactgcaactattggcactgttgaggaagtcagtcaaaacaaggatagaagtcttctaaatgaagatggggttcttgatccagagttgggttacgccatgggcaagaacctgacctcttatagttctaatgaagaactaaaacttgcttc---------------------------------taacatctcctcaaatgaccatgaatatcctgggcctcctcctagctatagggaagctgatccactctgcacaatggaagcagatatttctgttgctgcccatactgccactgttgattgcagcgtaagttttagtgttccaactttctaatgaaggtcccagttt-ggccttgaatcatgtttctgttatccttttggctctgtttttactgtcaattttcctgggcaatcaggcacatttttttcccctagttatgtgctatca----------------------------------------------------------------------------------------------------------------------------------------------------------------------------------------------------------------------
>MiraAssembly82_rep_c118
----gatggaaaattcggaaaaagattttttgtctgcttgaatgcacaaatactgaaaatggaccagcaattgggctggacggaatattgttattagttcagcatcaaacatgtggaaccacttcttgaaaactgtgggcttgcattcttgcaggttacctgagtgagttgtgtt-ttttttttcaggtttttgtggaggattggctttgttgcacaatcaaaaatatgatctgagtgaaattgaagtataccaaaatgatgcacataatccttttctcaaagctgcaacaagcgaacacgtggctgtactagatgtaactaataatccctttgaagagacagctgatatggggttctcagtggggcagaacatccacagcgatactggaatggaagggaccaatgagtgtcttgtaggcgggattcatgtgcaagcagcgtgtcccgagactcaacaggctgaagaccacgtcttacgattgcagggttatgacacatcattgcagatggagggtacttgtgatgttccagttcctgatgctgtaaatcctagcattaattttgtatacgagtcagcttcctctcccaattttggttttggtgatgaaaataacgtttctgccgattctgctcttcaatcagcttttcttgacaaggcaaaggaaaataatgactctgctgtcattggaacagcagagccgagagtgagggatgaatcattggatggaactgaagttggtttaggaagtagtgtcgacatgcagactgcttgtggagcaaatccttctcttttaacttctg-cggagactgatttgcccattgaccaggtgactgcaactattggcactgttgaggaagtcagtcaaaacaaggatagaagtcttctaaatgaagatggggttcttgatccagagttgggttacgccatgggcaagaacctgacctcttatagttctaatgaagaactaaaacttgcttc---------------------------------taacatctcctcaaatgaccatgaatatcctgggcctcctcctagctatagggaagctgatccactctgcacaatggaagcagatatttctgttgctgcccatactgccactgttgattgcagcgtaagttttagtgttccaactttctaatgaaggtcccagttt-ggccttraatcatgtttctgttatccttttsrckctgtttttaccgtcaattttcctgggcaatcargcacattttttyyccctagttatgtgctatcacatggacttttttgtatgtgttggctagagttattttggagttggattatgtgacaagactaggcagagttagtttctctacgaaattgtttacttatcatggcacttgaacttattttcatgt------------------------------------------------------------------------------------------
>MiraAssembly82_rep_c209
--------------------------------------------------------------------------------------------------------------------------------------------------------------------------------ttttttttcaggtttttgtggaggattggctttgttgcacaatcaaaaatatgatctgagtgaaattgaagtataccaaaatgatgcacataatccttttctcaaagctgcaacgaacgaacacgtggctgtactagatgtaactaataatccctttgaagagacagctgatatggggttctcagtggggcagaacatccacagcgatactggaatggaagggaccaatgagtgtcttgtaggcgggattcatgtgcaagcagcgtgtcccgagactcaacaggctgaagaccacgtcttacgattgcagggttatgacacatcattgcagatggagggtacttgtgatgttccagttcctgatgctgtaaatcctagcattaattttgtatatgagtcagcttcctctcccaattttggttttggtgatgaaaataacgtttctgccgattctgctcttcaatcagcttttcttgacaaggcaaaggaaaataatgtctctgctgtcattggaacagcagagccgagagtgagggatgaatcattggatggaactgaagttggtttaggaagtagtgttgacatgcagactgcttgtggagcaaatccttctcttttaacttctg-cggagactgatttgcccattgaccaggtgactgcaactattggcactgttgaggaagtcagtcaaaacaaggatagaagtcttctaaatgaagatggggttcttgatccagagttgggttacgccatgggcaagaacctgacctcttatagttctaatgaagaactaaaacttgcttc---------------------------------taacatctcctcaaatgaccatgaatatcctgggcctcctcctagctatagggaagctgatccactctgcacaatggaagcagatatttctgttgctgcccatactgccactgttgattgcagcgtaagttttagtgttccaactttctaatgaaggtcccagttt-ggccttgaatcatgtttctgttatccttttggcgctgtttttaccgtcaattttcctgggcaatcaagcacattttttccccctagttatgtgctatcacatggacttttttgtatgtgttggctagagttattttggagttggattatgtgacaagactaggcagagttagtttctctacgaaattgtttacttatcatggcacttgaacttattttcatgtgatcctgtcagatgagc-------------------------------------------------------------------------
>Sample71_mergedsequences
------------------------------------------------------------------------------------------------------------------------------------------------------------------------------------------------------------gctttgttgcacaatcaaaaatatgatctgagtgaaattgaagtataccaaaatgatgcacataatccttttctcaaagctgcaacaaacgaacacgtggctgtactagatgtaactaataatccctttgaagagacagctgatatggggttctcagtggggcagaacatccacagcgatactggaatggaagggaccaatgagtgtcttgtaggcgggattcatgtgcaagcagcgtgtcccgagactcaacaggctgaagaccacgtcttacgattgcagggttatgacacatcattgcagatggagggtacttgtgatgttccagttcctgatgctgtaaatcctagcattaattttgtatatgagtcagcttcctctcccaattttggttttggtgatgaaaataacgtttctgccgattctgctcttcaatcagcttttcttgacaaggcaaaggaaaataatgactctgctgtcattggaacagcagagccgagagtgagggatgaatcattggatggaactgaagttggtttaggaagtagtgtcgacatgcagactgcttgtggagcaaatccttctcttttaacttctg-cggagactgatttgcccattgaccaggtgactgcaactattggcactcttgaggaagtcagtcaaaacaaggatagaagtcttctaaatgaagatggggttcttgatccagagttgggttacgccatgggcaagaacctgacctcttatagttctaatgaagaactaaaacttgcttc---------------------------------taacatctcvtcaaatgaccatgaatatcctgggcctcctcctagctatagggaagctgatccactctgcacaatggaagcagatatttctgttgctgcccatactgccactgttgattgcagcgtaagttttagtgttccaactttctaatgaaggtcccagttt-ggccttgaatcatgkttctgytatccttttggctctgtttttaccgtcaattttcctgggcaatcaggcacatttttttcccctagttatgtgctatcacatggacttttttgtatgtgttggctagagttattttggagttggattatgtgacaagactaggcagagttagtttctctacgaaattrtttacttaacatggcacttgaacttattttcatg-------------------------------------------------------------------------------------------
>Sample73_mergedsequences
------------------------------------------------------------------------------------------------------------------------------------------------------------------------------------------------------------------------------------------------attgaagtataccaaaatgatgcacataatccttttctcaaagctgcaacaaacgaacacatggctgtactagatgtaactaataatccctttgaagagacagctgatatggggttctcagtggggcagaacatccacagcgatactggaatggaagggaccaatgagtgtcttgtaggcgggattcatgtgcaagcagcgtgtcccgagactcaacaggctgaagaccacgtcttacgattgcagggttatgacacatcattgcagatggagggtacttgtgatgttccagttcctgatgctgtaaatcctagcattaattttgtatatgagtcagcttcctctcccaattttggttttggtgatgaaaataacgtttctgccgattctgctcttcaatcagcttttcttgacaaggcaaaggaaaataatgactctgctgtcattggaacagcagagccgagagtgagggatgaatcattggatggaactgaagttggtttaggaagtagtgtcgacatgcagactgcttgtggagcaaatccttctcttttaacttctgccggagactgatttgcccattgaccaggtgactgcaactattggcactgttgaggaagtcagtcaaaacaaggatagaagtcttctaaatgaagatggggttcttgatccagagttgggttacgccatgggcaagaacctgacctcttatagttctaatgaagaactaaaacttgcttc---------------------------------taacatctcctcaaatgaccatgaatatcctgggccttctcctagctatagggaagctgatccactctgcacaatggaagcagatatttctgttgctgcccatactgccactgttgattgcagcgtaagttttagtgttccaactttctaatgaaggtcccagttt-ggccttgaatcatgtttctgttatccttttggctctgtttttaccgtcaattttcctgggcaatcaggcacattttttttccctagttat-------------------------------------------------------------------------------------------------------------------------------------------------------------------------------------------------------------------------------
>Sample80_mergedsequences
-----------------------------------------------------------------------------------------------------------------------------------------------------------------------------------------------------------------------------------------------------------------------------------------------------------------------------------taatccctttgaagagacagctgatatggggttctcagtggggcagaatatccacagcgatactggaatggaagggaccaatgagtgtcttgtaggcgggattcatgtgcaagcagcgtgtccggagactcaacaggctgaagaccacgtcttacgattgcagggttatgacacatcattgcagatggagggtacttgtgatgttccagttcctgatgctgtaaatcctagcattaattttgtatatgagtcagcttcctctcccaattttggttttggtgatgaaaataacgtttctgccgattctgctcttcaatcagcttttcttgacaaggcaaaggaaaataatgactctgctgtcattggaacagcagagccgagagtgagggatgaatcattggatggaactgaagttggtttaggaagtagtgtcgacatgcagactgcttgtggagcaaatccttctcttttaacttctg-cggagactgatttgcccattgaccaggtgactgcaactattggcactgttgaggaagtcagtcaaaacaaggatagaagtcttctaaatgaagatggggttcttgatccagagttgggttacgccatgggcaagaacctgacctcttatagttctaatgaagaactaaaacttgcttc---------------------------------taacatctcctcaaatgaccatgaatatcctgggcctcatcctagctatagggaagctgatccactctgcacaatggaagcagatatttctgttgctgcccatactgccactgttgattgcagcgtaagttttagtgttccaactttcta------------------------------------------------------------------------------------------------------------------------------------------------------------------------------------------------------------------------------------------------------------------------------------------------------------------------------------------
>Sample83_mergedsequences
----------------------------------------------------------------------------------------------------------------------------------------------------------gttacctgagtgagttgtgttatttttttccaggtttttgtggaggattggctttgttgcacaatcgaaaatatgatctgagtgaaattgaagtataccaaaatgatgcacataatccttttctcaaagctgcaacaaacgaacacgtggctgtactagatgtaactaataatccctttgaagagacagctgatatggggttctcagtggggcagaacatccacagcgatactggaatggaagggaccaatgagtgtcttgtaggcgggattcatgtgcaagcagcgtgtcccgagactcaacaggctgaagaccacgtcttacgattgcagggttatgacmcatcattgcagatggagggtacttgtgatgttccagttcctgatgctgtaaatcctagcattaattttgtgtatgagtcagcttcctctcccaattttggttttggtgatgaaaataacgtttctgccgattctgctcttcaatcagcttttcttgacaaggcaaaggaaaataatgactctgctgtcattggaacagcagagccgagagtgagggatgaatcattggatggaactgaagttggtttaggaagtagtgtcgacatgcagactgcttgtggagcaaatccttctcttttaacttctg-cggagactgatttgcccattgaccaggtgactgcatctattggcactgttgaggaagtcagtcaaaaaaaggatagaagtcttctaaatgaagatggggttcttgatccagagttgggttacgccatgggcaagaacctgacctcttatagttctaatgaagaactaaaacttgcttc---------------------------------taacatctcctcaaatgaccatgaatatcctgggcctcctcctagctatagggaagctgatccactctgcacaatggaagcagatatttctgttgctgcccatactgccactgttgattgcagcgtaagttttagtgttccaactttctaatgaaggtcccagttt-ggccttgaatcatgtttctgttatccttttggctctgtttttaccgtcaattttcctgggcaatcaggcacatttttttttcctagttatgtgctatcacatggacttttttgtatgt---------------------------------------------------------------------------------------------------------------------------------------------------------------------------------------------------
