# Supplementary material for: Targeted NGS for species level phylogenomics: “made to measure” or “one size fits all”?
Source: PeerJ. 2017 Jul 25;5:e3569. doi: 10.7717/peerj.3569 (PMC5530999; doi:10.7717/peerj.3569)
Supplement: Data S2 — Sequences alignments (fasta format). [file peerj-05-3569-s002.gz › Final_Aln/SC/13540_AllSamples.aln]

>Consensus13540_Sample68
-----------------------------------------------------------------------------------------------------------------cttggattattgttttttcggtgttctatgcaaggatttggagccagaaggattcggatgggagttggtctaatgcggcaaaccaaaatatcattacttttcttgaggccggtttggtatttgtcattccggagttgctggctttggttctgtttattcttccttggattcgcaatgtactcgaggaaacaaattgggtgatattatacctgctgacttggtggtttcaaacgcgaatctttgtgggtcgcgggctaagggaagggctagtgaataacataaagtacaccttgttctggattgtggtattggcttcaaaattcacattcagttacttccttcaaattaagcctttggtggtccccacaaaggctcttaagagtctca---atgcagagtaccactggcatcagtttttcactaacaccaacagagcagcggtagtcttgttgtggattcctgtcgttcttgtataccttatggatttgcaaatctggtatgcgatttattcttccttagttggggcaatagttgggttgttctcacatttaggtgagattcgaaatatcgaacagttaaggcttagattccaatttttcgcaagtgcattgcagtttaatctcaagccagaggatccaatcataagcttacaggcaacattggtgcataagctacgcgatgcaatccacagactgaagctacgatatgggctcggccaaccctacaagaaaattgaatcaagccaggtggaagcaaccagattcgccttaatatggaatgagatagttatatctttgcgagaagaagatatcatcagtgatcaagaattggaacttttagaacttccgcctaattgttgggacattagggttattcgctcggccttgtttcctcctttgcaatgagctgctgcgtgctcttagccaggcgggagagctgtgtgatttaccagaccgcgatctttggattaagatgtgcaagaatgaatataggcggtgtgcaatcattgaagcttatgatagcgtcaagttcttgtttcatgaaattgtgaagtacaactccgaagagtatacaattgtaacaaaattgtttgcggagatagatcatgctgttcaaattggaaaattgactggggcctacaagatgactgtcttacagcaaattcactcccggttgatttctcttattgagcttattttaatgcctaagagggagttaagtaaggtggtggatttattccaagcgttatacgaactctctgttagagaatttcccagggtgaagaaatctgtcgcacagttgaggcacgaaggtttggcacttcaaaatcaa---gctgctgatgcagggttgctttttgaaaatgctgttcagtttccggacgatgacgatgctttgttctacaggcagcttcgtcgtttgcagacaattcttacgtctagagattcaatgcacaatgtcccaaaaaatcttgaggcaagacgtcgcatttccttttttagcaactcactgtttatgtacatgcctcgtgctccccaggtggagaaaatgatggcttttagtgttctaactccttactatgatgaagaggttttatacgggaaagaatcgctaagaagtccaaacgaagatggtatctccaccttgttttatttgcagaagatttatgaggatgaatgggcaaattttatggagcggatgcatagagaaggaatggaggatgacgaggaaatatggacagtcaaagctagggatcttcgtctgtgggcttcttatagaggccaaacactctctcgtactgttagggggatgatgtattactatagggctcttaaaatgcttgcttttcttgattctgcatctgaaatagatataaggacgggttcagaacaaatcgcgtcttttggttcagtgaaactacatggtggtttgaatggtatcagcccgggtaggccaccagcttctaggaatctcgatagagcaacaactagtgtaagtcttctgtttaaagggagtgagtttggatgtgctcttatgaaatacacgtatgtggttgcttgtcaaatgtatgggtatcataagagaagaggtgattcgcgagctgaagatattttgtacttgatgaagaacaacgaggcacttcgtgttgcttacgtggatgaggtgcacttgggaagagaagaagttgagtattattctgttcttgtaaagtacgatcaacaactgaagaaagaggtggagatctataggataagattgcccggtcc--tttgaagcttggtgagggtaaaccagagaatcaaaaccacgctatcattttcactcgcggagatgcgcttcaaacaattgacatgaaccaagacaactattttgaggaggcacttaaaatgcgtaatctattggaggaattcaaaaggaattacggaataaggaaaccaacgattttaggagttagggaaaatgtgttcactggttctgtttcatcgctcgcttcgttcatgtctgctcaagaaacgagttttgtaaccctaggacagcgtgttttggcaaaccctttgaaggtgcgaatgcactatggccatccggatgtgtttgataggttttggttcttgaccagaggtggtatcagtaaagcttctagggtgatcaatattagtgaggacatatttgccggatttaattgca--cactgagaggtggaaatgtgactcaccatgaatatatacaagtgggtaaaggaagagatgttgggttgaatcagatatccatgtttgaggctaaagtttcaagtggaaatggtgaacaggttttgagccgagacgtgtataggttgggtcatagacttgacttcttccgtatgctttcattctattatacttctgtagggtcctacttcaatacgatggtggtcgttgtaactgtctatgcatttttgtggggccgcctttatcttgctctcagtggtgttgaggaggaagccatggacaacagtagcaacaacaaggccctcggcactatcataaaccagcaattcctcgttcagatgggtcttttcactgcacttccaatgatagtggagaattctctagagcacgggttccttccggcaatttgggattttataacaatgcagttgcaacttgcatcactattctacactttctcgatgggaacacgtacccacttcttcggacgaaccattcttcacggaggtgccaagtacagaggcacaggacgtggttttgtggtgcaacgcaagagctttgctgagaactatagactatatgcacgaagccattttgtgaaagcaattgagcttggggtgattttggtagtatatgctgtccatagcccattggccacaaacacatttgtct-acata-ccttaactatctcatgttggtttctggttgtttcatggatcatgtcaccctttgtgtttaacccttctgcgtttgattggttgaaaaccgtatatgattttgatgggttcatgaactggatttggtatagaggtgtgcttgtg-aaagctaatgagagctgggaaacatggtggtatg-agaacaagachatgtgaggacaactggtctgtggggaaaattgttggaaataattctagacctccgattcttcttttttcagtatggcattgtgtaccggctgcaaatcgcaggtggcaacactagtattggcgtttacttgctttcttggatctacttggttgtggtcgtcgcgatttatgtggtcatatcctatgcaggcgaaaaatacgctgcaaaggagcataagtactatcggctggktcagttcgttgtaatttcggtgacaatacttgtgattgttttattgctgaaattcaccaaatttgtatttcttgacctcgtatcgagcatgttggctttcatccccacagggtggggmctgatacttattgctcaggtacttaagccttttctgcagtcaacagtggtgtgggagactgttgtttc-tgtggctaggctatatgasatgttgtttgggttggktgttatggctccccttgmgatactttcatggatgcctgggttccagtcaatgcaaacaaggattctgtttaatgaagcattcagcagaggcctccagatatctcgtattattactgggaaaa---gctaatttcgacatgtaacttgaggtaatattctttctcaattttcttttaggatcatgttactctctgtatagttcaatc-aaatgcc-aatgtatgtcctcttcttgtc--tgtcttactaatctta-----------------------------------------------------------------------------------------------------------------------------------------------------------------------------------------------------------------------------------------------------------------------------------------------
>Consensus13540_Sample69
---------------------------------------------------------------------------------------------------------------------------------------------------------------------ttctgatggaaggtggtcttatgcggcaaacaaaaatataattacttttcttgaggctggtttggcatttgtcattccggagttgctggcgctggttctgtttattcttccttggattcgcaatgtactcgaggaaacaaattgggtgatattatacctgttgacctggtggtttcaaacacgaatctttgtgggtcgcgggctaagggagggkctagtgaacaacataaagtacaccttgttctggattgtggtattggcttcaaaattcacattcagttacttccttcagattaagccattggtggcccccacaaaggagcttctgaatctcaaggatgcaccgtattactggcatcagttcttcactaagaccaacagagcggcggtagccttgttgtggattcctgtcgttcttgtatactttatggatttgcaaatatggtatgcgatttattcttccttggttggggcaataattgggttattctcacacttaggtgagattcgaaatactgaacagttaaggcttagattccaattttttgcaagtgcattgcagtttaatctcaagccagatgatccaattgaaagcttacaggcatcattggtgcataagctacgcgatgcaatccacagactgaggctacggtatgggcttggccaaccctacacgaaaatcgaatcaagccaggtggaaacaaccagattcgccttaatatggaatgagataattatatcctttcgagaagaagatatcatcagtgatgaagaactggaacttttagaacttccgcctaattgttggaacattagggttattcgct-ggccttgtgtactsctttgcaacgagctgctgcttgctcttagccaggcgggagaacagtgggatttaycagacagggatctttggattaagatgtgcaagaatgaataccggcggtgtgcagtcattgaagcttatgayagcgtcaagttcttatttcatgaaattgtgaagtacaactctgaagagtatagaattgtaacaaaaytgttcrcggatatagatcatgctgtccaaamtggaaagttgacgtggacttacaaggtgactgtcttacagcaaattcactcccggttgatttctcttattgaggttcttttaatgcctaagaaggagttaagtaaggtggtggatttgttccaagcattgtacgaactctctgttagagaatttcccaaggtgaagaaatcygtcaaacagttgaagcaggaaggtttggctcctcaaaatcaagctgctgctgattcagsgttgctttttgaaaatgctgttcagtttccagacgatgatgacgctttgttctacaggcagcttcgtcgtttgcagacgattctcacgtctagagattcgatgcacaatatcccaaaaaaccttgaggcaagacgtcgtatttccttttttagcaactcactgtttatgaacatgcctcgtgctccccacgtggagaaaatgatggcttttagcgttctaactccttactacgatgaagacattatatatgggaaagaatcgctaagaagtccaaacgaagatggtatctccaccttgttttatttgcagaagatttatgaggatgagtgggcaaattttatggagcggatgcgtggagatggactggaggatgatgaggaaatatggacagtcaaagctagggatcttcgtctttgggcttcttatagaggccaaacactctctcgtactgttagggggatgatgtattactatagggctcttaaaatgcttgcttttcttgattctgcatccgaaattgatataaggaggggttctgaacaagtcgcgtcttttggttcagtggaactacccagtggtttgaatggtatcagcccgagtaaaccaccagcttctaggaatctcagtagagcaacaactagtgtaagtgttttgtttaaagggagtgagattggatgtgctctaatgaaatacacgtatgtggttgcttgtcaaatgtatgggtatcagaagcgaagaggtgaccagcgwgctgaagatattttgtacttgatggagaagaatgaggcacttcgtgttgcctacgtggatgagctgcgcgtgggaag---agaagttgagtattattctgttcttgtaaagtatgatcaacgactgaagaaagaggtggagatctataggataagattgccyggtcc--tttgaagcttggcgagggtaaaccagagaatcagaaccacgctatcattttcactcgcggagatgcccttcaaacaattgacatgaaccaagacaactattttgaggaggcacttaaaatgcgtaatctattggaggaattcaaaaagaattacggcataagaaaaccaacaattttgggagttagggaaagtgtgttcactggttctgtatcgtcgcttgcttggttcatgtctgctcaagaaacgagttttgtaaccctgggacagcgtgttttggcaaaccctttgaaggtgcgaatgcattatggccatccggatgtgtttgataggttttggttcttgaccagaggtggtataagtaaagcttctagggtgatcaatataagtgaggacatatttgctggatttaattgca--cgttgagaggtggaaacgtgactcaccatgaatatatacaagtgggtaaaggaagagatgttgggttgaatcagatatccatgtttgaggctaaagtttcaagcggaaatggtgaacaggttttgagcagagatgtgtataggttgggtcatagacttgacttcttccggatgctttcattctattttacttctgtaggktcctactttaatacgatgatggtcgttttgactgtttatgcatttttgtggggccgcctttatcttgctctcagtggtattgaaaaggtagccatggacaacagyagcarcaacaaggccctcggcactatcataaaccagcaattcctcgttcagatgggtcttttcactgcacttccaatgatagtggagaattccctrgagcatgggttccttccagcaatttgggattacataacaatgcagttccaacttgcatcactattctacactttctcgatgggaacacgtagccactactttggacgaaccattcttcatggaggtgcaaagtacagagccacaggacgtggttttgtggtgggacatargagctttgctgagaactatagactatatgcacgcagccattttgtgaaagcagttgagcttggggtgattttagtagtatatgctgcccatagcccattggccaaaaacacatttgtct-acatagggttaactatctcatgttggtttctggttatttcatggatcatgtccccctttgtgttcaatccttctgggtttgattggttgaacactgtgtatgactttgatgggttcatgaactggatttggtacagaggtgtgcttgtg-aaagctgaggagagctgggaaacatggtggtatgaagaacaagaccatttgaggacaactggtctgtggggaaaaatgttggaaataattctagacctccgtttcttcttttttcagtatggcattgtgtaccgactgaaaattgctggtggcaacactagtattggagtttacttgctttcctggatgtacttggttgtggtggtagcaatttacgttgccatatcctatgcaggcgaaaaatatgctgcgaaggagcataagaaatatcggttggttcagttcactgtgatctcggtgacaatacttgtgattgttttattgttgaaattcaccgactttgtagttcttgatctcgtatcgagcattttggctttcatccccacagggtggggcctgatacttattgctcaggtacttaagccttttctgcagtcaacagtggtgtgggaaactattgtttc-tgtggctaagctatatgacatgttgcttgggttggtggtcatggctccccttgctmtgctttcctggatgcctgggttccagtcaatgcaaacaaggattctgtttaatgaagcattcagcagaggcctccagatatctcgtattattactgggaaaaagcgctaatttcgacatgtaacctgaggtaa--------------tttctcttaggatcatgtt--tccatttgtagttcaatc-aaatatc-aatgtatgtcctcttctcgtcagtatcgtactaatcttagccagtacattttaatttcaaagtttttgaaagttccatttgtactgatcagaaaaaaaa-tacaaactagatgctac-aaaatgaagtaagaaaaggacatctcaaaaagaatatgtgatcacccatctctatgtcaaatagttgtttgactaaagcaggaattttccaatgcttgtaaatgtcaaggttg-----------------------------------------------------------------------------------------------
>Consensus13540_Sample71
---------------------------------------------------------------------------------------------------------------------------------------------------------------------ttctgatggaaggtggtctaatgcggcaaacaaaaatataattacttttcttgaggctggtttggcatttgtcattccggagttgctggcgctggttctgtttattcttccttggattcgcaatgtactcgaggaaacaaattgggtgatattatacctgttgacctggtggtttcaaacacgaatctttgtgggtcgcgggctaagggagggtctagtgaacaacataaagtacaccttgttctggattgtggtattggcttcaaaattcacattcagttacttccttcagattaagccattggtggccccgacaaaggagcttctgaatatcaaggatgcaccgtattactggcatcagttcttcactaagaccaacagagcggcggtagccttgttgtggattcctgtcgttcttgtatactttatggatttgcaaatatggtatgcgatttattcttccttggttggggcaataattgggttattctcacacttaggtgagattcgaaatactgaacagttaaggcttagattycaattttttgcaagtgcattgcagtttaatctcaagccagatgatccaattgaaagcttacaggcatcattggtgcataagctacgcgatgcaatccacagactgaggctacgatatgggcttggccaaccctacacgaaaatcgaatcaagccaggtggaaacaaccagattcgccttaatatggaatgagataattatatcctttcgagaagaagatatcatcagtgatgaagaactggaacttttagaacttccgcctaattgttggaacattagggttattcgct-ggccttgtgtactcctttgcaacgagctgctgcttgctcttagccaggcgggagaacagtgggatttatcagacagggatctttggattaagatgtgcaagaatgaataccggcggtgtgcagtcattgaagcttatgatagcgtcaagttcttatttcatgaaattgtgaagtacaactctgaggagtatagaattgtaacaaaattgttcgcggatatagatcatgctgtccaaamtggaaagttgacgtggacttacaaggtgactgtcttacagcaaattcactcccggttgatttctcttattgaggttcttttaatgcctaagaaggagttaagtaaggtggtggatttgttccaagcattgtacgaactctctgttagagaatttcccaaggtgaagaaatccgtcaaacagttgaagcaggaaggtttggctcctcaaaatcaagctgctgctgattcagggttgctttttgaaaatgctgttcagtttccagacgatgatgacgctttgttctacaggcagcttcgtcgtttgcagacgattctcacgtctagagattcgatgcacaatatcccaaaaaaccttgaggcaagacgtcgtatttccttttttagcaactcactgtttatgaacatgcctcgtgctccccacgtggagaaaatgatggcttttagcgttctaactccttactacgatgaagacattatatatgggaaagaatcgctaagaagtccaaacgaagatggtatctccaccttgttttatttgcagaagatttatgaggaygagtgggcaaattttatggagcggatgcgtggaggtggactggaggatgatgaggaaatatggacagtcaaagctagggatcttcgtctttgggcttcttatagaggccaaacactctctcgtactgttagggggatgatgtattactatagggctcttaaaatgcttgcttttcttgattctgcatcagaaattgatataaggaggggttctgaacaagtcgcgtcttttggttcagtggaactacccagtggtttgaatggtatcagcccgagtaaaccaccagcttctaggaatctcagtagagcaacaactagtgtaagtgttttgtttaaagggagtgagattggatgtgctctaatgaaatacacgtatgtggttgcttgtcaaatgtatgggtatcagaagcgaagaggtgaccagcgtgctgaagatattttgtacttgacggagaagaatgaggcacttcgtgttgcctacgtggatgagctgcgcgtgggaag---agaagttgagtattattctgttcttgtaaagtatgatcaacgactgaagaaagaggtggagatctataggataagattgcccggtcc--tttgaagcttggcgagggtaaaccagagaatcagaaccacgctatcattttcactcgcggagatgcccttcaaacaattgacatgaaccaagacaactattttgaggaggcacttaaaatgcgtaatctattggaggaattcaaaaagaattacggcataagaaaaccaacaattttgggagttagggaaagtgtgttcactggttctgtatcgtcgcttgcttggttcatgtctgctcaagaaacgagttttgtaaccctaggacagcgtgttttggcaaaccctttgaaggtgcgaatgcattatggccatccggatgtgtttgataggttttggttcttgaccagaggtggtataagtaaagcttctagggtgatcaatataagtgaggacatatttgctggatttaattgca--cgttgagaggtggaaacgtgactcaccatgaatatatacaagtgggtaaaggaagagatgttgggttgaatcagatatccatgtttgaggctaaagtttcaagcggaaatggtgaacaggttttgagcagagatgtgtataggttgggtcatagacttgacttcttccggatgctttcattctattttacttctgtagggtcctactttaatacgatgatggtcgttttgactgtttatgcatttttgtggggccgcctttatcttgctctcagtggtattgaaaaggtagccatggacaacagtagcagcaacaaggccctcggcactatcataaaccagcaattcctcgttcagatgggtcttttcactgcacttccaatgatagtggagaattccctagagcatgggttccttccagcaatttgggattacataacaatgcagttccaacttgcatcactattctacactttctcgatgggaacacgtagccactactttggacgaaccattcttcatggaggtgcaaagtacagagccacaggacgtggttttgtggtgggacataagagctttgctgagaactatagactatatgcacgcagtcattttgtgaaagcagttgagcttggggtgattttagtagtatatgctgcccatagcccattggccaaaaacacatttgtct-acatagcgttaactatctcatgttggtttctggttatttcatggatcatgtccccctttgtgttcaatccttctgggtttgattggttgaacaccgtgtatgactttgatgggttcatgaactggatttggtacagaggtgtgcttgtg-aaagctgaggagagctgggaaacatggtggtatgaagaacaagaccatttgaggacaactggtctgtggggaaaaatgttggaaataattctagacctccgtttcttcttttttcagtatggcattgtgtaccgactgaaaattgctggtggcaacactagtattggagtttacttgctttcctggatgtacttggttgtggtggtagcaatttacgttgccatatcctatgcaggcaaaaaatatgctgccaaggagcataagaaatatcggttggttcagttcactgtgatctcagtgacaatacttgtgattgttttattgttgaaattcaccgactttgtagttcttgatctcgtatcgagcattttggctttcatccccacagggtggggcctgatacttattgctcaggtacttaagccttttctgcagtcaacagtggtgtgggaaactattgtttc-tgtggctaagctatatgacatgttgcttgggttggtggttatggctccccttgcgatgctttcctggatgcctgggttccagtcaatgcaaacaaggattctgtttaatgaagcattcagcagaggcctccagatctctcgtattattactgggaaaaagcgctaatttcgacatgtaacctgaggtaa--------------tttctcttaggatcatgtt--tccatttgtagttcaatc-aaatatc-aatgtatgtcctcttctcgtcagtatcgtactaatcttagccagtacattttaatttcaaagtttttgaaagttccatttgtactgatcagaaaaaaaa-tacaaactagatgcaac-aaaatgaagtaagaaaaggacatctcaaaaagaatatgtgatcacccatctctatgtcaaatagttgtttgactaaagcaggaattttccaatgcttgtaaatgtcaaggttgtgtagtttaccctcagaaagagttaaagatgaagcctttggttgctttgaatwatttttttga--------------------------------
>Consensus13540_Sample72
---------------------------------------------------------------------------------------------------------------------------------------------------------------------------------------------------------------------------------------------------------------------------------------------------------------------------------------------------------------------------cgggctaagggagggtctagtgaacaacataaagtacaccttgttctggattgtggtattggcttcaaaattcacattcagttacttccttcagattaarccattggtggcccccacaaaggagcttctgaatctcaaggatgcaccgtattactggcatcagttcttcactaagaccaacagagcggcggtagccttgttgtggattcctgtcgttcttgtataccttatggatttgcaaatatggtatgcgatttattcttccttggttggggcaataattgggttattctcacacttaggtgagattcgaaatactgaacagttaaggcttagattccaattttttgcaagtgcattgcagtttaatctcaagccagatgatccaattgaaagcttacaggcatcattggtgcataagctacgcgatgcaatccacagactgaggctacgatatgggcttggccaaccctacacgaaaatcgaatcaagccaggtggaaacaaccagattcgccttaatatggaatgagataattatatcctttcgagaagaagatatcatcagtgataaagaactggaacttttagaacttccgcctaattgttggaacattagggttattcgct-ggccttgtgtactcctttgcaacgagctgctgcttgctcttagccaggcgggagaacagtgggatttaccagacagggatctttggattaagatgtgcaagaatgaataccggcggtgtgcagtcattgaagcttatgacagcgtcaagttcttatttcatgaaattgtgaagtacaactctgaagagtatagaattgtaacgaaattgttcacggatatagatcatgctgtccaaaatggaaagttgacgtggacttacaaggtgactgtcttacagcaaattcactcccggttgatttctcttattgaggttcttttaatgcctaagaaggagttaagtaaggtggtggatttgttccaagcattgtacgaactctctgttagagaatttcccaaggtgaagaaatccgtcaaacagttgaagcaggaaggtttggctcctcaaaatcaagctgctgctgattcagggttgctttttgaaaatgctgttcagtttccagacgatgatgacgctttgttctacaggcagcttcgtcgtttgcagacgattctcacgtctagagattcgatgcacaatgtcccaaaaaaccttgaggcaagacgtcgtatttcctttttcagcaactcactgtttatgaacatgcctcgtgctccccacgtggagaaaatgatggcttttagcgttctaactccttactacgatgaagacattatatatgggaaagaatcgctaagaagtccaaacgaagatggtatctccaccttgttttatttgcagaagatttatgaggatgagtgggcaaattttatggagcggatgcgtggagatggactggaggatgatgaggaaatatggacagtcaaagctagggatcttcgtctttgggcttcttatagaggccaaacactctctcgtactgttagggggatgatgtattactatagggctcttaaaatgcttgcttttcttgattctgcatccgaaattgatataaggaggggttctgaacaagtcgcgtcttttggttcagtggaactacccagtggtttgaatggtatcagcccgagtaaaccaccagcttctaggaatctcagtagagcaacaactagtgtaagtgttttgtttaaagggagtgagattggatgtgctctaatgaaatacacgtatgtggttgcttgtcaaatgtatgggtatcagaagcgaagaggtgaccagcgtgctgaagatattttgtacttgatggagaagaatgaggcacttcgtgttgcctacgtggatgagctgcgcgtgggaag---agaagttgagtattattctgttcttgtaaagtatgatcaacgactgaagaaagaggtggagatctataggataagattgcccggtcc--tttgaagcttggcgagggtaaaccagagaatcagaaccacgctatcattttcactcgcggagatgcccttcaaacaattgacatgaaccaagacaactattttgaggaggcacttaaaatgcgtaatctattggaggaattcaaaaagaattacggcataagaaaaccaacaattttgggagttagggaaagtgtgttcactggttctgtatcgtcgcttgcttggttcatgtctgctcaagaaacgagttttgtaaccctaggacagcgtgttttggcaaaccctttgaaggtgcgaatgcattatggccatccggatgtgtttgataggttttggttcttgaccagaggtggtataagtaaagcttctagggtgatcaatataagtgaggacatatttgctggatttaattgcacwcgttgagaggtggaaacgtgactcaccatgaatatatacaagtgggtaaaggaagagatgttgggttgaatcagatatccatgtttgaggctaaagtttcaagcggaaatggtgaacaggttttgagcagagatgtgtataggttgggtcatagacttgacttcttccggatgctttcattctattttacttctgtagggtcctactttaatacgatgatggtcgttttgactgtttatgcatttttgtggggccgcctttatcttgctctcagtggtattgaaaaggtagccatggacaacagtagcagcaacaaggccctcggcactatcataaaccagcaattcctcgttcagatgggtcttttcactgcacttccaatgatagtggagaattccctagagcatgggttccttccagcaatttgggattacataacaatgcagttccaacttgcatcactattctacactttctcgatgggaacacgtagccactactttggacgaaccattcttcatggaggtgcaaagtacagagccacaggacgtggttttgtggtgggacataagagctttgctgagaactatagactatatgcacgcagccattttgtgaaagcagttgagcttggggtgattttagttgtatatgctgcccatagcccattggccaaaaacacatttgtct-acatagcgttaactatctcatgttggtttctggttatttcatggatcatgtccccctttgtgttcaatccttctgggtttgattggttgaacaccgtgtatgactttgatgggttcatgaactggatttggtacagaggtgtgcttgtg-aaagctgaggagagctgggaaacatggtggtatgaagaacaagaccatttgaggacaactggtctgtggggaaaaatgttggaaataattctagacctccgtttcttcttttttcagtatggcattgtgtaccgactgaaaattgctggtggcaacactagtattggagtttacttgctttcctggatgtacttggttgtggtggtagcaatttacgttgccatatcctatgcaggcgaaaaatatgctgcgaaggagcataagaaatatcggttggttcagttcactgtgatctcagtgacaatacttgtgattgttttattgttgaaattcaccgactttgtatttcttgatctcgtatcgagcattttggctttcatccccacagggtggggcctgatacttattgctcaggtacttaagccttttctgcagtcaacagtggtgtgggaaactattgtttc-tgtggctaagctatatgacatgttgcttgggttggtggttatggctccccttgcgatgctttcctggatgcctgggttccagtcaatgcaaacaaggattctgtttaatgaagcattcagcagaggcctccagatatctcgtattattactgggaaaaagcgctaatttcgacatgtaacctgaggtaa--------------tttctcttaggatcatgtt--tccatttgtagttcaatc-aaatatc-aatgtatgtcctcttctcgtcagtatcgtacgaatctttgccag------------------------------------------------------------------------------------------------------------------------------------------------------------------------------------------------------------------------------------------------------------------------------------------
>Consensus13540_Sample73
---------------------------------------------------------------------------------------------------------------------------------------------------------------------------------------------------------------------------------------------------------------------------------------------------------------------------------------------------------------------------------------------------------------------------------------------------------------------------------------------------ggagcttctgaatctcaaggatgcaccgtattactggcatcagttcttcactaagaccaacagagcggcggtagccttgttgtggattcctgtcgttcttgtatactttatggatttgcaaatatggtatgcgatttattcgtccttggttggggcaataattgggttattctcacacttaggtgagattcgaaatactgagcagttaaggcttagattmcaattttttgcaagtgcattgcagtttaatctcaagccagatgatccaattgaaagcttacagkcatcattggtgcataagctacgcgatgcaatccacagactgaggctacgatatgggcttggccaaccctacacgaaaatcgaatcaagccaggtggaaacaaccagattcgccttaatatggaatgagataattatatcctttcgagaagaagatatcatcagtgataaagaactggaacttttagaacttccgcctaattgttggaacattagggttattcgct-ggccttgtgtactcctttgcaacgagctgctgcttgctcttagccaggcgggagaacagtgggatttaccagacagggatctttggattaagatgtgcaagaatgaataccggcggtgtgcagtcattgaagcttatgatagcgtcaagttcttatttcatgaaattgtgaagtacaactctgaagagtayagaattgtaacaaaattgttcatggatatagatcatgctgtccaaactggaaagttgacgtggacttacaaggtgactgtcttacagcaaattcactcccggttgatttctcttattgaggttcttttaatgcctaagaaggagttaagtaaggtggtggatttgttccaagcattgtacgaactctctgttagagaatttcccaaggtgaagaaatccgtcaaactgttgaagcaggaaggtttggctcctcaaaatcaagctgctgctgattcagggttgctttttgaaaatgctgttcagtttccagacgatgatgacgctttgttctacaggcagcttcgtcgtttgcagacgattctcacgtctagagattccatgcacaatatcccaaaaaaccttgaggcaagacgtcgtatttccttttttagcaactcactgtttatgaacatgcctcgtgctccccacgtggagaaaatgatggcttttagcgttctaactccttactacgatgaagacattatatatgggaaagaatcgctaagaagtccaaacgaagatggtatctccaccttgttttatttgcagaagatttatgaggatgagtgggcaaattttatggagcggatgcgtggagatggactggaggatgatgaggaaatatggacagtcaaagctagggatcttcgtctctgggcttcttatagaggccaaacactctctcgtactgttagggggatgatgtattactatagggctcttaaaatgcttgcttttcttgattctgcatccgaaattgatataaggaggggttctgaacaagtcgcgtcttttggttcagtggaactacccagtggtttgaatggtatcagcccgagtaaaccaccagcwtctaggaatctcagtagagcaacaactagtgtaagtgttttgtttawagggagtgagattggatstgctctaatgaaatacacktatgtggttgcttgtcaaatgtatgkgtatcagaagmgwagaggtgaccagcgtgctgaagatattttgtacttgatggagaagaatgaggcacttcgtgttgcctacgtggatgagctgcgcgtgggaag---agaagttgagtattattctgttcttgtaaagtatgatcaacgactgaagaaagaggtggagatctataggataagattgcccggtccwwwtkrwagcttggcgagggtaaaccagagaatcagaaccacgctatcattttcactcgcggagatgcccttcaaacaattgacatgaaccaagacaactattttgaggaggcacttaaaatgcgtaatctattggaggaattcaaaaagaattacggcataagaaaaccaacaattttgggagttagggaaagtgtgttcactggttctgtatcgtcgcttgcttggttcatgtctgctcaagaaacgagttttgtaaccctaggacagcgtgttttggcaaaccctttgaaggtgcgaatgcattatggccatccggatgtgtttgataggttttggttcttgaccagaggtggtataagtaaagcttctagggtgatcaatataagtgaggacatatttgctggatttaattgca--cgttgagaggtggaaacgtgactcaccatgaatatatacaagtgggtaaaggaagagatgttgggttgaatcagatatccatgtttgaggctaaagtttcaagcggaaatggtgaacaggttttgagcagagatgtgtataggttgggtcatagacttgacttcttccggatgctttcattctattttacttctgtagggtcctactttaatacgatgatggtcgttttgactgtttatgcatttttgtggggccgcctttatcttgctctcagtggtattgaaaaggtagccatggacaacagtagcaacaacaaggccctcggcactatcataaaccagcaattcctcgttcagatgggtcttttcactgcacttccaatgatrgtggagaattccctagagcatgggttccttccagcaatttgggattacataacaatgcagttccaacttgcatcactattctacactttctcaatgggaacacgtagccactactttggacgaaccattcttcatggaggtgcaaagtacagagccacaggacgtggttttgtggtgggacataagagctttgctgagaactatagactatatgcacgcagtcattttgtgaaagcagttgagcttggggtgattttagtagtatatgctgcccatagcccattggccaaaaacacatttgtct-acatagcgttaactatctcatgttggtttctggttatttcatggatcatgtccccctttgtgttcaatccttctgggtttgattggttgaacaccgtgtatgactttgatgggttcatgaactggatttggtacagaggtgtgcttgtg-aaagctgaggagagctgggaaacatggtggtatgaagaacaagaccatttgaggacaactggtctgtggggaaaaatgttggaaataattctagacctccgtttcttcttttttcagtatggcattgtgtaccgactgaaaattgctggtggcaacactagtattggagtttacttgctctcctggatgtacttggttgtggtggtagcaatttacgttgccatatcctatgcaggcgaaaaatatgctgcgaaggagcataagaaatatcggttggttcagttcactgtgatctcagtgacaatacttgtgattgttttattgctgaaattcaccgactttgtatttcttgatctcgtatcgagcatgttggctttcatccccacagggtggggcctgatacttattgctcaggtacttaagccttttctgcagtcaacagtgatgtgggaaactattgtttc-tgtggctaagctatatgacatgttgcttgggttggttgttatggctccccttgcgatgctttcctggatgcctgggttccagtcaatgcaaacaaggattctgtttaatgaagcattcagcagaggcctccagatatctcgtattattactgggaaaaagcgctaatttcgacatgtaacctgaggtaa--------------tttctcttaggatcatgtt--tccatttgtagttcaatc-aaatatc-aatgtatgtcctcttctcgtcagtatcgtactaatcttagccagtacattataatttcaaagtttttgaaagttccatttgtac--------------------------------------------------------------------------------------------------------------------------------------------------------------------------------------------------------------------------------------------------
>Consensus13540_Sample74
------------------------------------------------------------------------------------------------------------------------------------------------------------------ggattctgatggaaggtggtctaatgcggcaaacaaaaatataattacttttcttgaggctggtttggcatttgtcattccggagttgctggcgctggttctgtttattcttccttggattcgcaatgtactcgaggaaacaaattgggtgatattatacctgttgacctggtggtttcaaacacgaatctttgtgggtcgcgggctaagggagggtctagtgaacaacataaagtacaccttgttctggattgtggtattggcttcaaaattcacattcagttacttccttcagattaagccattggtggcccccacaaaggagcttctgaatctcaaggatgcaccgtattactggcatcagttcttcactaagaccaacagagcggcggtagccttgttgtggattcctgtcgttcttgtatactttatggatttgcaaatatggtatgcgatttattcttccttggttggggcaataattgggttattctcacacttaggtgagattcgaaatactgaacagttaaggcttagattccaattttttgcaagtgcattgcagtttaatctcaagccagatgatccaattgaaagcttacaggcatcattggtgcataagctacgcgatgcaatccacagactgaggctacgatatgggcttggccaaccctacacgaaaatcgaatcaagccaggtggaaacaaccagattcgccttaatatggaatgagataattatatcctttcgagaagaagatatcatcagtgatgaagaactggaacttttagaacttccgcctaattgttggaacattagggttattcgct-ggccttgtgtactcctttgcaacgagctgctgcttgctcttagccaggcgggagaacagtgggatttaccagacagggatctttggattaagatgtgcaagaatgaataccggcggtgtgcagtcattgaagcttatgacagcgtcaagttcttatttcatgaaattgtgaagtacaactctgaagagtatagaattgtaacaaaattgttcgcggatatagatcatgctgtccaaactggaaagttgacgtggacttacaaggtgactgtcttacagcaaattcactcccggttgatttctcttattgaggttcttttaatgcctaagaaggagttaagtaaggtggtggatttgttccaagcattgtacgaactctctgttagagaatttcccaaggtgaagaaatccgtcaaacagttgaagcaggaaggtttggctcctcaaaatcaagctgctgctgattcagggttgctttttgaaaatgctgttcagtttccagacgatgatgacgctttgttctacaggcagcttcgtcgtttgcagacrattctcacgtctagagattcgatgcacaatatcccaaraaaccttgaggcaagacgtcgtatttccttttttagcaactcactgtttatgaacatgcctcgtgctccccacgtggagaaaatgatggcttttagcgttctaactccttactacgatgaagacatyatatatgggaaagaatcgctaagaagtccaaacgaagatggtatctccaccttgttttatttgcagaagatttatgaggacgagtgggcaaattttatggagcggatgcgtggagatggactggaggatgatgaggaaatatggacagtcaaagctagrgatcttcgtctttgggcttcttatagaggccaaacactctctcgtactgttagggggatgatgtattactatagggctcttaaaatgcttgcttttcttgattctgcatcmgaaattgatataaggaggggwtctgaacaagtcgcgtcttttggttcagtggaactacccagtggtttgaatggtatcagcccgagtaaaccaccagcttctaggaatctcagtagagcaacaactagtgtaagtgttttgttcaaagggagtgagattggatgtgctctaatgaaatacacgtatgtggttgcttgtcaaatgtatgggtatcagaagcgaagaggtgaccagcgtgctgaagatattttgtacttgatggagaagaatgaggcacttcgtgttgcctacgtggatgagctgcgcgtgggaag---agaagttgagtattattctgttcttgtaaagtatgatcaacgactgaagaaagaggtggagatctataggataagattgcccggtcc--tttgaagcttggcgagggtaaaccagagaatcagaaccacgctatcattttcactcgcggagatgcccttcaaacaattgacatgaaccaagacaactattttgaggaggcacttaaaatgcgtaatctattggaggaattcaaaaagaattacggcataagaaaaccaacaattttgggagttagggaaagtgtgttcactggttctgtatcgtcgcttgcttggttcatgtctgctcaagaaacgagttttgtaaccctaggacagcgtgttttggcaaaccctttgaaggtgcgaatgcattatggccatccggatgtgtttgayaggttttggttcttgaccagaggtggtataagtaaagcttctagggtgatcaatataagtgaggacatatttgctggatttaattgca--cgttgagaggtggaaacgtgactcaccatgaatatatacaagtgggtaaaggaagagatgttgggttgaatcagatatccatgtttgaggctaaagtttcaagyggaaatggtgaacaggttttgagcagagatgtgtataggttgggtcatagacttgacttcttccggatgctttcattctattttacttctgtagggtcctactttaatacgatgatggtcgttttgactgtttatgcatttttgtggggccgcctttatcttgctctcagtggtattgaaaaggtagccatggacaacagtagcagcaacaaggccctcggcactatcataaaccagcaattcctcgttcagatgggtcttttcactgcacttccaatgatagtggagaattccctagagcatgggttccttccagcaatttgggattacataacaatgcagttccaacttgcatcactattctacactttctcgatgggaacacgtagccactactttggacgaaccattcttcatggaggtgcaaagtacagagccacaggacgtggttttgtggtgggacataggagctttgctgagaactatagactatatgcacgcagccattttgtgaaagcagttgagmttggggtgattttagtagtatatgctgcccatagcccattggccaaaaacacatttgtct-acatagcgttaactatctcatgttggtttctggttatttcatggatcatgtccccctttgtgttcaatccttctgggtttgattggttgaacaccgtgtatgactttgatgggttcatgaactggatttggtacagaggtgtgcttgtg-aaagctgaggagagctgggaaacatggtggtatgaagaacaagaccatttgaggacaactggtctgtggggaaaaatgttggaaataattctagacctccgtttcttcttttttcagtatggcattgtgtaccgactgaaaattgctggtggcaacactagtattggagtttacttgctttcctggatgtacttggttgtggtggtagcaatttacgttgccatatcctatgcaggcgaaaaatatgctgcsaaggagcataagaaatatcggttggttcagttcactgtgatctcagtgacaatacttgtgattgttttattgttgaaattcaccgactttgtatttcttgatctcgtatcgagcattttggctttcatccccacagggtggggcctgatacttattgctcaggtacttaagccttttctgcagtcaacagtggtgtgggaaactattgtttc-tgtggctaagctatatgacatgttgcttgggttggtggttatggctccccttgcgatgctttcctggatgcctgggttccagtcaatgcaaacaaggattctgtttaatgaagcattcagcagaggcctccagatatctcgtattattactgggaaaaagcgctaatttcgacatgtaacctgaggtaa--------------tttctcttaggatyatgtt--tccatttgtagttcaatc-aaatatc-aatgtwtgtcctcttctcgtcagtatcgtactaatcttagccagtacattttaatttcaaagtttttgaaagttccatttgtactgatcagaaaaaaaa-tacaaactagatgctac-aaaatgaagtaagaaaaggacatctcaaaaagtatatgtgatcacccatctctatgtcaaatagttgtttgactaaagcaggaattttccaatgctt---------------------------------------------------------------------------------------------------------------
>Consensus13540_Sample75
-------------------------------------------------------------------------------------------------------------------------------------------------------------------------------------------------------------------------------------------------------------------gttctgtttattcttccttggattcgcaatgtactcgaggaaacaaattgggtgatattatacctgttgacctggtggtttcaaacacgaatctttgtgggtcgcgggctaagggagggtctagtgaacaacataaagtacaccttgttctggattgtggtattggcttcaaaattcacattcagttacttccttcagattaagccattggtggcccccacaaaggagcttctgaatctcaaggatgcaccgtattactggcatcagttcttcactaagaccaacagagcggcggtagccttgttgtggattcctgtcgttcttgtatactttatggatttgcaaatatggtatgcgatttattcttccttggttggggcaataattgggttattctcacacttaggtgagattcgaaatactgaacagttaaggcttagattccaattttttgcaagtgcattgcagtttaatctcaagccagatgatccaattgaaagcttacaggcatcattggtgcataagctacgcgatgcaatccacagactgaggctacgatatgggcttggccaaccctacacgaaaatcgaatcaagccaggtggaaacaaccagattcgccttaatatggaatgagataattatatcctttcgagaagaagatatcatcagtgatgaagaactggaacttttagaacttccgcctaattgttggaacattagggttattcgct-ggccttgtgtactcctttgcaacgagctgctgcttgctcttagccaggcgggagaacagtgggatttaccagacagggatctttggattaagatgtgcaagaatgaataccggcggtgtgcagtcattgaagcttatgatagcgtcaagttcttatttcatgaaattgtgaagtacaactctgaggagtatagaattgtaacaaaattgttcgcggatatagatcatgctgtccaaaatggaaagttgacgtggacttacaaggtgactgtcttacagcaaattcactcccggttgatttctcttattgaggttcttttaatgcctaagaaggagttaagtaaggtggtggatttgttccaagcattgtacgaactctctgttagagaatttcccaaggtgaagaaatccgtcaaacagttgaagcaggaaggtttggctcctcaaaatcaagctgctgctgattcagggttgctttttgaaaatgctgttcagtttccagacgatgatgacgctttgttctacaggcagcttcgtcgtttgcagacgattctcacgtctagagattcgatgcacaatatcccaagaaaccttgaggcaagacgtcgtatttccttttttagcaactcactgtttatgaacatgcctcgtgctccccacgtggagaaaatgatggcttttagcgttctaactccttactacgatgaagacattatatatgggaaagaatcgctaagaagtccaaacgaagatggtatctccaccttgttttatttgcagaagatttatgaggatgagtgggcaaattttatggagcggatgcgtggagatggactggaggatgatgaggaaatatggacagtcaaagctagggatcttcgtctttgggcttcttatagaggccaaacactctctcgtactgttagggggatgatgtattactatagggctcttaaaatgcttgcttttcttgattctgcatccgaaattgatataaggaggggttctgaacaagtcgcgtcttttggttcaatggaactacccagtggtttgaatggtatcagcccgagtaaaccaccagcttctaggaatctcagtagagcaacaactagtgtcagtgttttgtttaaagggagtgagattggatgtgctctaatgaaatacacgtatgtggttgcttgtcaaatgtatgggtatcagaagcgaagaggtgaccagcgtgctgaagatattttgtacttgatggagaagaatgaggcacttcgtgttgcctacgtggatgagctgcgcgtgggaag---agaagttgagtattattctgttcttgtaaagtatgatcaacgactgaagaaagaggtggagatctataggataagattgcccggtcc--tttgaagcttggcgagggtaaaccagagaatcagaaccacgctatcattttcactcgcggagatgcccttcaaacaattgacatgaaccaagacaactattttgaggaggcacttaaaatgcgtaatctattggaggaattcaaaaagaattacggcataagaaaaccaacaattttgggagttagggaaagtgtgttcactggttctgtatcgtcgcttgcttggttcatgtctgctcaagaaacgagttttgtaaccctaggacagcgtgttttggcaaaccctttgaaggtgcgaatgcattatggccatccggatgtgtttgataggttttggttcttgaccagaggtggtataagtaaagcttctagggtgatcaatataagtgaggacatatttgctggatttaattgca--cgttgagaggtggaaacgtgactcaccatgaatatatacaagtgggtaaaggaagagatgttgggttgaatcagatatccatgtttgaggctaaagtttcaagcggaaatggtgaacaggttttgagcagagatgtgtataggttgggtcatagacttgacttcttccggatgctttcattctattttacttctgtagggtcctacttyaatacgatgatggtcgttttgactgtttatgcatttttgtggggccgcctytatcttgctctcagtggtattgaaaaggtagccgtggacaacagtagcaacaacaaggccctcggcactatcataaaccagcaattcctcgttcagatgggtcttttcactgcacttccaatgatagtggagaattccctagagcatgggttccttccagcaatttgggattacataacaatgcagttccaacttgcatcactattctacactttctcratgggaacacgtagccactactttggacgaaccattcttcatggaggtgcaaagtacagagccacaggacgtggttttgtggtgggacataagagctttgctgagaactatagactatatgcacgcagccattttgtgaaagcagttgagcttggggtgattttagtagtatatgctgcccatagcccattggccaaaaacacatttgtct-acatagcgttaactatctcatgttggtttctggttatttcatggatcatgtccccctttgtgttcaatccttctgggtttgattggttgaacactgtgtatgactttgatgggttcatgaactggatttggtacagaggtgtgcttgtg-aaagctgaggagagctgggaaacatggtggtatgaagaacaagaycatttgaggacaactggtctgtggggaaaaatgttggaaataattctagacctccgtttcttcttttttcagtatggcattgtgtaccgactgaaaattgctggtggcaacactagtattggagtttacttgctttcctggatgtacttggttgtggtggtagcaatttacgttgccatatcctatgcaggcgaaaaatatgctgcgaaggagcataagaaatatcggttggttcagttcactgtgatctcagygacaatacttgtgattgttttattgytgaaattcaccgactttgtakttcttgatctcgtatcgagcatkttggctttcatccccacagggtggggcctgatacttattgctcaggtacttaagccttttctgcagtcaacagtggtgtgggaaactattgtttc-tgtggctaagctatatgacatgttgmttgggttggtggttatggctccccttgcgatgctttcctggatgcctgggttccagtcaatgcaaacaaggattctgtttaatgaagcattcagcagaggcctccagatatctcgtattattactgggaaaaagcgctaatttcaacatgtaacctgaggtaa--------------tttctcttaggatcatgtt--tccatttgtagttcaatcaaaatatc-aatgtatgtcctcttctcgtcagtatcgtactaatcttagccagtacattttaatttcaaagtttttgaaagttccattt------------------------------------------------------------------------------------------------------------------------------------------------------------------------------------------------------------------------------------------------------
>Consensus13540_Sample77
----------------------------------------------------------------------------------------------------------------------------------------------------------------------------------------------------------------------------------------------------------------------------------------------------------------------------------------------------------------------------------------------------------aagtacaccttgttctggattgtggtattggcttcaaaattcacattcagttacttccttcagattaagccattggtggcccccacaaaggagcttctgaatctcaaggatgcaccgtattactggcatcagttcttcaccaagaccaacagagcggcggtagccttgttgtggattcctgtcgttcttgtatactttatggatttgcaaatatggtatgcgatttattcttccttggttggggcaataattgggttattctcacacttaggtgagattcgaaatactgaacagttaaggcttagattccaattttttgcaagtgcattgcagtttaatctcaagccagatgatccaattgaaagcttacaggcatcgttggtgcataagctacgcgatgcaatccacagactgaggctacgatatgggcttggccaaccctacacgaaaatcgaatcaagccaggtggaaacaaccagattcgccttaatatggaatgagataattatatcctttcgagaagaagatatcatcagtgatgaagaactggaacttttagaacttccgcctaattgttggaacattagggttattcgct-ggccttgtgtactcctttgcaacgagctgctgcttgctcttagccaggcgggagaacagtgggatttaccagacagggatctttggattaagatgtgcaagaatgaataccggcggtgtgcagtcattgaagcttatgatagcgtcaagttcttatttcatgaaattgtgaagtacaactctgaagagtatagaattgtaacaaaattgttcgcggatatagatcatgctgtccaaamtggaaagttgacgtggacttacaaggtgactgtcytacagcaaattcactcccggttgatttctcttattgaggttcttttaatgcctaagaaggagttaagtaaggtggtrgatttgttccaagcattgtacgaactctctgttagagaatttcccaaggtgaagaaatccgtcaaacagttgaagcaggaaggtttggctcctcaaaatcaagctgctgctgattcagggttgctttttgaraatgctgttcagtttccagacgatgatgacgctttgttctacaggcagcttcgtcgtttgcagacgattctcacgtctagagattcgatgcacaatatcccaaaaaaccttgaggcaagacgtcgtatttccttttttagcaactcactgtttatgaacatgcctcgtgctccccacgtggagaaaatgatggcttttagcgttctaactccttactacgatgaagacattatatatgggaaagaatcgctaagaagtccaaacgaagatggtatctccaccttgttttatttgcagaagatttatgaggatgagtgggcaaattttatggagcggatgcgtggagatggactggaggatgatgaggaaatatggacagtcaaagctagggatcttcgtctttgggcttcttatagaggccaaacactctctcgtactgttagggggatgatgtattactatagggctcttaaaatgcttgcttttcttgattctgcatccgaaattgatataaggaggggttctgaacaagtcgcgtcttttggttcagtggaactacccagtggtttgaatggtatcagcccgagtaaaccaccagcttctaggaatctcagtagagcaacaactagtgtaagtgttttgtttaaagggagtgagattggatgtgctctaatgaaatacacgtatgtggttgcttgtcaaatgtatgggtatcagaagcgaagaggtgaccagcgagctgaagatattttgtacttgatggagaagaatgaggcacttcgtgttgcctacgtggatgagctgcgcgtgggaag---agaagttgagtattattctgttcttgtaaagtatgatcaacgactgaagaaagaggtggagatctataggataagattgcccggtcc--tttgaagcttggcgagggtaaaccagagaatcagaaccacgctatcattttcactcgcggagatgcccttcaaacaattgacatgaaccaagacaactattttgaggaggcacttaaaatgcgtaatctattggaggaattcaaaaagaattacggyataagaaaaccaacaattttgggagttagggaaagtgtgttcactggttctgtatcgtcgcttgcttggttcatgtctgctcaagaaacgagttttgtaaccctaggacagcgtgttttggcaaaccctttgaaggtgcgaatgcattatggccatccggatgtgtttgayaggttttggttcttgaccagaggtggtataagtaaagcttctagggtgatcaatataagtgaggacatatttgctggatttaattgca--cgttgagaggtggaaacgtgactcaccatgaatatatacaagtgggtaaaggaagagatgttgggttgaatcagatatccatgtttgaggctaaagtttcaagcggaaatggtgaacaggttttgagcagagatgtgtataggttgggtcatagacttgacttcttccggatgctttcatkckattttacttctgtagggtcctactttaatacgatgatggtcgttttgactgtttatgcatttttgtggggccgcctttatcttgctctcagtggtattgaaaaggtagccgtggacaacagtagcaacaacaaggccctcggcactatcataaaccagcaattcctcgttcagatgggtcttttcactgcacttccaatgatagtggagaattccctagagcatgggttccttccagcaatttgggattacataacaatgcagttccaacttgcatcactattctacactttctcgatgggaacacgtagccactactttggacgaaccattcttcatggaggtgcaaagtacagagccacaggacgtggttttgtggtgggacataagagctttgctgagaactatagactatatgcacgcagtcattttgtgaaagcagttgagcttggggtgattttagtagtatatgctgcccatagcccattggccaaaaacacatttgtct-acatagcgttaactatctcatgttggtttctggttatttcatggatcatgtccccctttgtgttcaatccttctgggtttgattggttgaacaccgtgtatgactttgatgggttcatgaactggatttggtacagaggtgtgcttgtg-aaagctgaggagagctgggaaacatggtggtatgaagaacaagaccatttgaggacaactggtctgtggggaaaaatgttggaaataattctagacctccgtttcttcttttttcagtatggcattgtgtaccgactgaaaattgctggtggcaacactagtattggagtttacttgctttcctggatgtacttggttgtggtggtagcaatttacgttgccatatcctatgcaggcgaaaaatatgctgcgaaggagcataagaaatatcggttggttcagttcactgtgatctcagtgacaatacttgtgattgttttattgctgaaattcaccgactttgtatttcttgatctcgtrtcgagcatgttggctttcatccccacagggtggggcctgatacttattgctcaggtacttaagccttttctgcagtcaacagtggtgtgggaaactattgtttc-tgtggctaagctatatgacatgttgcttgggttggtggttatggctccccttgcgatgctttcctggatgcctgggttccagtcaatgcaaacaaggattctgtttaatgaagcattcagcagaggcctccagatatctcgtattattactgggaaaaagcgctaatttcgacatgtaacctgaggtaa--------------tttctcttaggatcatgtt--tccatttgtagttcaatc-aaatatc-aatgtatgtcctcttctcgtcagtatcgtactaatcttagccagt-----------------------------------------------------------------------------------------------------------------------------------------------------------------------------------------------------------------------------------------------------------------------------------------
>Consensus13540_Sample78
tactctaaggcttctgcaagcggtgcttgatgcgggcactcagtatagtttggtktctcgagagacactgtggctaggtgttagaatggtgcttaagggaatggttgccgcaacttggattattgttttttcggtgttctacgcaaggatttggagccagaaggattctgatggaaggtggtctaatgcggcaaacaaaaatataattacttttcttgaggctggtttggcatttgtcattccggagttgctggcgctggttctgtttattcttccttggattcgcaacgtactcgaggaaacaaattgggtgatattatacctgttgacctggtggtttcaaacacgaatctttgtgggtcgcgggctaagggaggggctagtgaacaacataaagtacaccttgttctggattgtggtattggcttcaaaattcacattcagttacttccttcagattaagccattggtggcccccacaaaggagcttctgaatcttaaggatgcaccgtattactggcatcagttcttcactaagaccaacagagcggcggtagccttgttgtggattcctgtcgttcttgtatacctcatggatttgcaaatatggtatgcgatttattcttccttggttggggcaatagttgggttattctcacacttaggtgagattcgaaatactgaacagttaaggcttagattccaattttttgcaagtgcattgcagtttaatctcaagccagatgatccaattgaaagcttacaggcatcattggtgcataagctacgtgatgcaatccacagactgaggctacgatatgggcttggycaaccctacacgaaaatcgaatcaagccaggtggaaacaaccagattcgccttaatatggaatgagataattatatcctttcgagaagaagatatcatcagtgatgaagaactggaacttttagaacttccgcctaattgttggaacattagggttattcgct-ggccttgtgtactcctttgcaacgagctgctgcttgctcttagccaggcgggagaacagtgggatttaccagacagggatctttggattaagatgtgcaagaatgaataccggcggtgtgcagtcattgaagcttatgatagcgttaagttcttatttcatgaaattgtgaagtacaactctgaagagtatagaattgtaacaaaattgttcacggatatagatcatgctgtccaaactggaaagttgacgtggacttacaaggtgactgtcttacagcaaattcactcccggttgatttctcttattgaggttcttttaatgcctaagaaggagttaagtaaggtggtggatttgttccaagcattgtacgaactctctgttagagaatttcccaaggtgaagaaatccgtcaaacagttgaagcaggaaggtttggctccacaaaatcaagctgctgctgattcagggttgctttttgaaaatgctgttcagtttccagacgatgatgacgctttgttctacaggcagcttcgtcgtttgcagacgattctcacgtctagagattcgatgcacaatatcccaaaaaaccttgaggcaagacgtcgtatttccttttttagcaactcactgtttatgaacatgcctcgtgctccccacgtggagaaaatgatggcttttagcgttctaactccttactacgatgaagacattatatatgggaaagaatcgctaagaagtccaaacgaagatggtatctccaccttgttttatttgcagaagatttatgaggatgagtgggcaaattttatggagcggatgcgtggagatggactggaggatgatgaggaaatatggacagtcaaagctagggakcttcgtctttgggcctcttatagaggccaaacactctctcgtactgttagggggatgatgtattactatagggctcttaaaatgcttgcttttcttgattctgcatccgaaattgatataaggaggggttctgaacaagtcgcgkcttttggttcagtggaactacccagtggtttgaatggtatcagcccgagtaaaacaccagcttctaggaatctcagtagagcaacaactagtgtaagtgttttgtttaaagggagtgaggttggatgtgctctaatgaaatacacgtatgtggttgcttgtcaaatgtatgggtatcagaagcgaagaggtgaccagcgagctgaagatattttgtacttgatggagaagaatgaggcacttcgtgttgcctacgtggatgagctgcgcgtgggaag---agaagttgagtattattctgttcttgtaaagtatgatcaacaactgaagaaagaggtggagatctataggataagattgcccggtcc--tttgaagcttggcgagggtaaaccagagaatcagaaccacgctatcattttcactcgcggagatgcccttcaaacaattgacatgaaccaagacaactattttgaggaggcacttaaaatgcgtaatctattggaggaattcaaaaagaattacggcataagaaaaccaacaattttgggagttagggaaagtgtgttcactggttctgtatcgtcgcttgcttggttcatgtctgctcaagaaacgagttttgtaaccctaggacagcgtgttttggcaaaccctttgaaggtgcgaatgcattatggccatccggatgtgtttgataggttttggttcttgaccagaggtggtataagtaaagcttctagggtgatcaatataagtgaggacatatttgctggatttaattgca--cgttgagaggtggaaacgtgactcaccatgaatatatacaagtgkgtaaaggaagagatgttgggttgaatcagatatccatgtttgaggctaaagtttcaagcggaaatggtgaacaggkkttgagcagagatgtgtataggktgggtcatagacttgacttcttccggatgctttcattctattttacttctgtagggtcctactttaatacgatgatggkcgttttgactgtttatgcatttttgtggggccgcctttatcttgctctcagtggtattgaaaaggtagccatggacaacagtagcaacaacaaggccckcggcactatcataaaccagcaattcctcgttcagatgggtcttttcactgcacttccaatgatagtggagaattccctagagcatgggttccttccagcaatttgggattacataacaatgcagttccaacttgcatcactattctacactttctcgatgggaacacgtagccactactttggacgaaccattcttcatggaggtgcaaagtacagagccacaggacgkggttttgtggtgggacataggagctttgctgagaactatagactatatgcacgcagccattttgtgaaagcagttgagcttggggtgattttagtagtatatgctgcccatagcccattggccaaaaacacatttgtct-acatagcgktaactatctcatgttggtttctggttatttcatggatcatgtccccctttgtgttcaatccttctgggtttgattggttgaacaccgtgtatgactttgatgggttcatgaactggatttggtacagaggtgtgcttgtg-aaagctgaggagagctgggaaacatggtggtatgaagaacaagaccatttgaggacaactggkctgtggggaaaaatgttggaaataattctagacctccgtttcttcttttttcagtatggcattgtgtaccgactgaaaattgctggtggcaacactagtattggagtttacttgctttcctggatgtacttggttgtggtggtagcaatttacgttgccatatcctatgcaggcgaaaaatatgctgcgaaggagcataagaaatatcggttggttcagttcactgtgatttcagtgacaattcttgtgattgttttattgctgaaattcaccgaatttgtatttcttgatctcgtatcaagcatgttggctttcatccccacagggtggggcctgatacttattgctcaggtacttaagccttttctgcagtcaacagtggtgtgggaaactattgtttc-tgtggctaagctatatgacatgttgcttgggttggtggttatggctccccttgcgatgctttcctggatgcctgggttccagtcaatgcaaacaaggattctgtttaatgaagcattcagcagaggcctccagatatctcgtattattactgggaaaaagcgctaatttcgacatgtaacttgaggtaa--------------tttctcttaggatcatgtt--tccatttgtagttcaatc-aaatatc-aatgtatgtcctcttctcgtcagtatcgtactaatcttagccagtacattttaatttcgtagtttttgaaagttccatttgtactgatcgagaaaaaaa-tacaaactagatgctacaaaaatgaagtaagaaaaggacatctcaaaaagaatatgtgatcacccatctctatgtcaaatagttgtttgactaaagcaggaattttccaatgcttgtaaatgtcaaggttgtgtagtttaccctcag--agagttaaagatgaagcctttggttgctttgaattatttttttgaggtaaaaatgcattacaattttgcgaactttt
>Consensus13540_Sample80
----------------------------------------------------------------------------------------------------------------------------------------------------------------------------------------------------------------------------------------------------------------------------------------------------------------------------------------------------------cgaatctttgtgggtcgcgggctaagggagggtctagtgaacaacataaagtacaccttgttctggattgtggtattggcttcaaaattcacattcagttacttccttcagattaagccattggtggcccccacaaaggagcttctgaatctcaaggatgcaccgtattactggcatcagttcttcactaagaccaacagagcggcggtagccttgttgtggattcctgtcgttcttgtatactttatggatttgcaaatatggtatgcgatttattcttccttggttggggcaataattgggttattctcacacttaggtgagattcgaaatactgaacagttgaggcttagattccaattttttgcaagtgcattgcagtttaatctcaagccagatgatccaattgaaagcttacaggcatcattggtgcataagctacgcgatgcaatccacagactgaggctacgatatgggcttggccaaccctacacaaaaatcgaatcaagccaggtggaaacaaccagattcgccttaatatggaatgagataattatatcctttcgagaagaagatatcatcagtaatgaagaactggaacttttagaacttccgcctaattgttggaacattagggttattcgct-ggccttgtgtactcctttgcaacgagctgctgcttgctcttagccaggcgggagaacagtgggatttaccagacagggatctttggattaagatgtgcaagaatgaataccggcggtgtgcagtcattgaagcttatgatagcgtcaagttcttatttcatgaaattgtgaagtacaactctgaagagtatagaattgtaacaaaattgttcrcggatatagatcatgctgtccaaamtggaaagttgacgtggacttacaaggtgactgtcytacagcaaattcactcccggttgatttctcttattgaggttcttttaatgcctaagaaggagttaagtaaggtggtggatttgttccaagcattgtacgaactctctgttagagaatttcccaaggtgaagaaatccgtcaaacagttgaagcaggaaggtttggctcctcaaaatcaagctgctgctgattcagggttgctttttgaaaatgctgttcagtttccagacgatgatgacgctttgttctacaggcagcttcgtcgtttgcagacgattctcacgtctagagattcgatgcacaatatcccaaaaaaccttgaggcaagacgtcgtatttccttttttagcaactcactgtttatgaacatgcctcgtgctccccacgtggagaaaatgatggcttttagcgttctaactccttactacgatgaagacattatatatgggaaagaatcgctaagaagtccaaacgaagatggtatctccaccttgttttatttgcagaagatttatgaggacgagtgggcaaattttatggagcggatgcgtggagatggactggaggatgatgatgaaatatggacagtcaaagctagggatcttcgtctttgggcttcttatagaggccaaacactctctcgtactgttagggggatgatgtattactatagggctcttaaaatgcttgcttttcttgattctgcatccgaagttgaaataaagaggggttctgaacaagtcgcgtcttttggttcagtggaactacccagtggtttgaatggtatcagcccgagtaaaccaccagcttctaggaatctcagtagagcaacaactagtgtaagtgttttgtttaaagggagtgagattggatgtgctctaatgaaatacacgtatgtggttgcttgtcaaatgtatgggtatcagaagcgaagaggtgaccagcgtgctgaagatattttgtacttgatggagaagaatgaggcacttcgtgttgcctacgtggatgagctgcgcgtgggaag---agaagttgagtattattctgttcttgtaaagtatgatcaacgactgaagaaagaggtggagatctataggataagattgcccggtcc--tttgaagcttggcgagggtaaaccagagaatcagaaccacgctatcattttcactcgcggagatgcccttcaaacaattgacatgaaccaggacaactattttgaggaggcacttaaaatgcgtaatctattggaggaattcaaaaagaattacggcataagaaaaccaacaattttgggagttagggaaagtgtgttcactggttctgtatcgtcgcttgcttggttcatgtctgcccaagaaacgagttttgtaaccctaggacagcgtgttttggcaaaccctttgaaggtgcgaatgcattatggccatccggatgtgtttgataggttttggttcttgaccagaggtggtataagtaaagcttctagggtgatcaatataagtgaggacatatttgctggatttaattgca--cgttgagaggtggaaacgtgactcaccatgaatatatacaagtgggtaaaggaagagatgttgggttgaatcagatatccatgtttgaggctaaagtttcaagcggaaatggtgaacaggttttgagcagagatgtgtataggttgggtcatagacttgacttcttccggatgctttcattctattttacttctgtagggtcctacttcaatacgatgatggtcgttttgactgtttatgcatttttgtggggccgcctttatcttgctctcagtggtattgaaaaggtagccgtggacaacagtagcaacaacaaggccctcggcactatcataaaccagcaattcctcgttcagatgggtcttttcactgcacttccaatgatagtggagaattccctagagcatgggttccttccagcaatttgggattacataacaatgcagttccaacttgcatcactattctacactttctcgatgggaacacgtagccactactttggacgaaccattcttcatggaggtgctaagtacagagccacaggacgtggttttgtggtgggacataagagctttgctgagaactatagactatatgcacgcagccattttgtgaaagcagttgagcttggggtgattttagtagtatatgctgcccatagcccattggccaaaaacacatttgtctaacatagcgttaactatctcatgttggtttctggttatttcatggatcatgtccccctttgtgttcaatccttctgggtttgattggttgaacaccgtgtatgactttgatgggttcatgaactggatttggtacagaggtgtgcttgtgaaaagctgaggagagctgggaaacatggtggtatgaagaacaagaccatttgaggacaactggtctgtggggaaaaatgttggaaataattctagacctccgtttcttcttttttcagtatggcattgtgtaccgactgaaaattgctggtggcaacactagtattggagtttacttgctttcctggatgtacttggttgtggtggtagcaatttacgttgccatatcctatgcaggcgaaaaatatgctgcgaaggagcataagaaatatcggttggttcagttcactgtgatctcggtgacaatacttgtgattgttttattgttgaaattcaccgactttgtagttcttgatctcgtatcgagcattttggctttcatccccacagggtggggcctgatacttattgctcaggtacttaagccttttctgcagtcaacagtggtgtgggaaactattgtttcttgtggctaagctatatgacatgttgcttgggttggtggttatggctccccttgcgatgctttcctggatgcctgggttccagtcaatgcaaacaaggattctgtttaatgaagcattcagcagaggcctccagatatctcgtattattactgggaaaaagcgctaatttcgacatgtaacctgaggtaa--------------tttctcttaggatcatgtt--tccatttgtagttcaatc-aaatatc-aatgtatgtcctcttctcgtcagtatcgtactaatcttagccagtacattttaatttcaaagttttt-------------------------------------------------------------------------------------------------------------------------------------------------------------------------------------------------------------------------------------------------------------------
>Consensus13540_Sample81
---------------------------------------------------------------------------------------------------------------------------------------------------------------------------------------------------------------------------------------atttgtcattccggagttgctggcgctggttctgtttattcttccttggattcgcaatgtactcgaggaaacaaattgggtgatattatacctgttgacctggtggtttcaaacacgaatctttgtgggtcgcgggctaagggagggtctagtgaacaacataaagtacaccttgttctggattgtggtattggcttcaaaattcacattcagttacttccttcagattaagccattggtrgcccccacaaaggagcttctgaatctcaaggatgcaccgtattactggcatcagttcttcactaagaccaacagagcggcggtagccttgttgtggattcctgtcgttcttgtatactttatggatttgcaaatatggtatgcgatttrywsytysttrgwwsgggcaataattgggttattctcacacttaggtgagattcgaaatactgaacagttaaggcttagattccaattttttgcaagtgcattgcagtttaatctcaagccagatgatccaattgaaagcttacaggcatcattggtgcataagctacgcgatgcaatccacagactgaggctacgatatgggcttggccaaccctacacgaaaatcgaatcaagccaggtggaaacaaccagattcgccttaatatggaatgagataattatatcctttcgagaagaagatatcatcagtaatgaagaactggaacttttagaacttccgcctaattgttggaacattagggttattcgct-ggccttgtgtactcctttgcaacgagctgctgcttgctcttagccaggcgggagaacagtgggatttatcagacagggaactttggattaagatgtgcaagaatgaataccggcggtgtgcagtcattgaagcttatgacagcgtcaagttcttatttcatgaaattgtgaagtacaactctgaagagtatagaattgtaacaaaattgttcgcggatatagatcatgctgtcctaactggaaagttgacgtggacttacaaggtgactgtcttacagcaaattcactcccggttgatttctcttattgaggttcttttaatgcctaagaaggagttaagtaaggtggtggatttgttccaagcattgtacgaactctctgttagagaatttcccaaggtgaagaaatccgtcaaacagttgaagcaggaaggtttggctcctcaaaatcaagctgctgctgattcagggttgctttttgaaaatgctgttcagtttccagacgatgatgacgctttgttctacaggcagcttcgtcgtttgcagacgattctcacgtctagagattcgatgcacaatatcccaaaaaaccttgaggcaagacgtcgtatttccttttttagcaactcactgtttatgawcatgcctcgtgctccccacgtggagaaaatgatggcttttagcgttctaactccttactacgatgaagacattatatatgggaaagaatcgctaagaagtccaaacgaagatggtatctccaccttgttttatttgcagaagatttatgaggatgagtgggcaaattttatggagcggatgcgtggaggtggactggaggatgatgaggaaatatggacagtcaaagctagggatcttcgtctttgggcttcttatagaggccaaacactctctcgtactgttagggggatgatgtattactatagggctcttaaaatgcttgcttttcttgattctgcatccgaagttgatataaggaggggttctgaacaagtcgcgtcttttggttcagtggaactacccagtggtttgaatggtatcagcccgagtaaaccaccagcttctaggaatctcagtagagcaacaactagtgtaagtgttttgtttaaagggagtgagattggatgtgctctaatgaaatacacgtatgtggttgcttgtcaaatgtatgggtatcagaagcgaagaggtgaccagcgtgctgaagatattttgtacttgatggagaagaatgaggcacttcgtgttgcctacgtggatgagctgcgcgtgggaag---agaagttgagtattattctgttcttgtaaagtatgatcaacgactgaagaaagaggtggagatctataggataagattgcccggtcc--tttgaagcttggcgagggtaaaccagagaatcagaaccacgctatcattttcactcgcggagatgcccttcaaacaattgacatgaaccaagacaactattttgaggaggcacttaaaatgcgtaatctattggaggaattcaaaaagaattacggcataagaaaaccaacaattttgggagttagggaaagtgtgttcactggttctgtatcgtcgcttgcttkgttcatgtctgctcaagaaacgagttttgtaaccctaggacagcgtgttttggcaaaccctttgaaggtgcgaatgcattatggccatccggatgtgtttgataggttttggttcttgaccagaggtggtataagtaaagcttctagggtgatcaatataagtgaggacatatttgctggatttaattgca--cgttgagaggtggaaacgtgactcaccatgaatatatacaagtgggtaaaggaagagatgttgggttgaatcagatatccatgtttgaggctaaagtttcaagcggaaatggtgaacaggttttgagcagagatgtgtataggttgggtcatagacttgacttcttccggatgctttcattctattttacttctgtagggtcctactttaatacgatgatggtcgttttgactgtttatgcatttttgtggggccgcctttatcttgctctcagtggtattgaaaaggtagccatggacaacagtagcagcaacaaggccctcggcactatcataaaccagcaattcctcgttcagatgggtcttttcactgcacttccaatgatagtggagaattccctagagcatgggttccttccagcaatttgggattacataacaatgcagttccaacttgcatcactattctacactttctcgatgggaacacgtagccactactttggacgaaccattcttcatggaggtgcaaagtacagagccacaggacgtggttttgtggtgggacataggagctttgctgagaactatagactatatgcacgcagccattttgtgaaagcagttgagcttggggtgattttagtagtatatgctgcccatagcccattggccaaaaacacatttgtct-acatagcgttaactatctcatgttggtttctggttatttcatggatcatgtccccctttgtgttcaatccttctgggtttgattggttgaacaccgtgtatgmctttgatgggttcatgaactggatttggtacagaggtgtgcttgtg-aaagctgaggagagctgggaaacatggtggtatgaagaacaagaccatttgaggacaactggtctgtggggaaaaatgttggaaataattctagacctccgtttcttcttttttcagtatggcattgtgtaccgactgaaaattgctggtggcaacactagtattggagtttacttgctttcctggatgtacttggttgtggtggtagcaatttacgttgccatatcctatgcaggcgaaaaatatgctgccaaggagcataagaaatatcggttggttcagttcactgtgatctcagtgacaatacttgtgattgttttattgttgaaattcaccgactttgtatttcttgatctcgtatcgagcattttggctttcatccccacagggtggggcctgatacttattgctcaggtacttaagccttttctgcagtcaacagtggtgtgggaaactattgtttc-tgtggctaagctatatgacatgttgcttgggttggtggttatggctccccttgcgatgctttcctggatgcctgggttccagtcaatgcaaacaaggattctgtttaatgaagcattcagcagaggcctccagatatctcgtattattactgggaaaaagcgctaatttcgacatgtaacctgaggtaa--------------tttctcttaggatyatgtt--tccatttgtagttcaatc-aaatatc-aatgtwtgtcctcttctcgtcagtatcgtactaatcttagccagtacattttaatttcaaagtttttgaaagttccatttgtactgatcagaawaaaaa-tacaaactagatgctac-aaaatgaagtaagaaaaggacatctcaaaaagaatatgtgatcacccatctctatgtcaaatagttgtttgactaa------------------------------------------------------------------------------------------------------------------------------------
>Consensus13540_Sample82
-----------------------------------------------------------------------------------------------------------------------------------------------------------------------------------ggtctaatgcggcaaacaaaaacataattacttttcttgaggctggtttggcatttgtcattccggagttgctggcactggttctgtttattcttccttggattcgcaatgtactcgaggaaacaaattgggtgatattatacctgttgacctggtggtttcaaacacgaatctttgtgggtcgcgggctaagggaggggctagtgaacaacataaagtacaccttgttctggattgtggtattggcttcaaaattcacattcagttacttccttcagattaagccattggtggcccccacaaaggagcttctgaatctcaaggatgcaccgtattactggcatcagttcttcactaagaccaacagagcggcggtagccttgttgtggattcctgttgttcttgtataccttatggatttgcaaatatggtatgcgatttattcttccttggttggggcaataattgggttattctcacacctaggtgagattcgaaatactgaacagttaaggcttagattccaattttttgcaagtgcattgcagtttaatctcaagccagatgatccaattgaaagcttacaggcatcattggtgcataagctacgcgatgcaatccacagattgaggctacgatatgggcttggccaaccctacacgaaaatcgaatcaagccaggtggaaacaaccagattcgccttaatatggaatgagataattatatcttttcgagaagaagatatcatcagtgataaagaactggaacttttagaacttccgcctaattgttggaacattagggttattcgct-ggccttgtgtactcctttgcaacgagctgctgcttgctcttagccaggcgggagaacagtgggatttaccagacagggatctttggattaagatgtgcaagaatgaataccggcggtgtgcagtcattgaagcttatgatagcgtcaagttcttatttcatgaaattgtgaagtacaactctgaagagtatagaattgtaacaaaattgttcacggatatagatcatgctgtccaaactggaaagttgacgtggacttacaaggtgactgtcttacagcaaattcactcccggttgatttctcttattgaggttcttttaatgcctaagaaggagttaagtaaggtggtggatttgttccaagcattgtacgaactctctgttagagaatttcccaaggtgaagaaatccgtcaaacagttaaagcaggaaggtttggctcctcaaaatcaagctgctgctgattcagggttgctttttgaaaatgctgttcagtttccagacgatgatgacgctttgttctacaggcagcttcgtcgtttgcagacgattctcacgtctagagattcgatgcacaatatcccaagaaaccttgaggcaagacgtcgtatttccttttttagcaactcactgtttatgaacatgcctcgtgctccccacgtggagaaaatgatggcttttagcgttctaactccctactacgatgaagacattatatatgggaaagaatcgctaagaagtccaaacgaagatggtatctccaccttgttttatttgcagaagatttatgaggatgagtgggcaaattttatggagcggatgcgtggagatggactggaggatgatgaggaaatatggacagtcaaagctagggatcttcgtctttgggcttcttacagaggccaaacactctctcgtactgttagggggatgatgtattactatagggctcttaaaatgcttgcttttcttgactctgcatccgaaattgatataaagaggggttctgaacaagtcgcgtcttttggttcagtggaactacccagtggtttgaatggtatcagcccgagtaaaccaccagcttctaggaatctcagtagagcaactactagtgtaagtgttttgtttaaagggagtgagattggatgtgctctaatgaaatacacgtatgtggttgcttgtcaaatgtatgggtatcaaaagcgaagaggtgaccagcgagctgaagatattttgtacttgatggagaagaatgaggcacttcgtgttgcctacgtggatgagctgcgcgtgggaag---agaagttgagtattattctgttcttgtaaagtatgatmaacaactgaagaaagaggtggagatctatagaataagattgcccggtcc--tttgaagcttggcgagggtaaaccagagaatcagaaccacgctatcattttcactcgtggagatgcccttcaaacaattgacatgaaccaagacaactattttgaagaggcacttaaaatgcgtaatctattggaggaattcaaaaagaattacggcataagaaaaccaacaattttgggagttagggaaagtgtgttcactggttctgtatcgtcgcttgcttggttcatgtctgctcaagaaacgagttttgtaaccctaggacagcgtgttttggcaaaccctttgaaggtgcgaatgcattatggccatccggatgtgtttgataggttttggttcttgaccagaggtggtataagtaaagcttctagggtgatcaatataagtgaggacatatttgctggatttaattgca--cgttgagaggtggaaaygtgactcaccatgaatatatacaagtgggtaaaggaagagatgttgggttgaatcagatatccatgtttgaggctaaagtttcaagcggaaatggtgaacaggttttgagcagagatgtgtataggttgggtcatagacttgacttcttccggatgckttcaktctattttacttctgtagggtcctactttaatacgatgatggtcgttttgactgtttatgcatttttgtggggccgcctttatcttgctctcagtggtattgaaaaggtagccatggacaacagtagcaacaacaaggccctcggcactatcataaaccagcaattcctcgttcagatgggtcttttcactgcacttccaatgatagtggagaattccctagagcatgggttccttccagcaatttgggattacataacaatgcagttccaactttcatcactattctacactttctcaatgggaacacgtagccactactttggacgaaccattcttcatggaggtgcaaagtacagagccacaggacgtggttttgtggtgggacataagagctttgctgagaactatagactatatgcacgcagccattttgtgaaagcagttgagcttggggtgattttagtagtgtatgctgcccatagcccattggccaaaaacacatttgtct-acatagcgttaactatctcatgttggtttctggttatttcatggatcatgtccccctttgtgttcaatccttctgggtttgattggttgaacaccgtgtatgactttgatgggttcatgaactggatttggtacagaggtgtgcttgtg-aaagctgaggagagctgggaaacatggtggtatgaagaacaagaccatttgaggacaactggtctgtggggaaaaatgttggaaataattctagacctccgtttcttcttttttcagtatggcattgtgtaccgactgaaaattgctggtggcaacactagtattggagtttacttgctttcctggatgtacttggttgtggtggtagcaatttacgttgccatatcctatgcaggcgaaaaatatgctgcgaaggagcataagaaatatcggttggttcagttcactgtgatttcagtgacaatacttgtgattgttttattgctgaaattcaccgactttgtatttcttgatctcgtatcaagcatgttggctttcatccccacagggtggggcctcatacttattgctcaggtacttaagccttttctgcagtcaacagtggtgtgggaaactattgtttc-tgtggcaaagctatatgacatgttgcttgggttggtggttatggctccccttgcgatgctttcctggatgccggggttccagtcaatgcaaacaaggattctgtttaatgaagcattcagcagaggcctccagatatctcgtattattactgggaaaaagcgctaatttcgacatgtaacttgaggtaa--------------tttctcttaggatcatgtt--tccatttgtagttcaatc-aaatatc-aatgtatgtcctcttctcgtcagtatcgtactaatcttagccagtacattttaatttcaaagtttttgaaagttccatttgtactgatxgagaaaaaaaxtacaaactagatgctac-aaaatgaagtaagaaaaggacat-----------------------------------------------------------------------------------------------------------------------------------------------------------------------------------------
>ConsensusSample83_Al1
---------------------------------------------------------------------------------------------------------------------------------------------------------------------------------------------------------------------------------------------------------------------------------------------------------ggaaacaaattgggtgatattatacctgttgacctggtggtttcaaacacgaatctttgtgggtcgcgggctaagggagggtctagtgaacaacataaagtacaccttgttctggattgtggtattggcttcaaaattcacattcagttacttccttcagattaagccattggtggcccccacaaaggagcttctgaatctcaaggatgcaccgtattactggcatcagttcttcactaagaccaacagagcggcggtagccttgttgtggattcctgtcgttcttgtatactttatggatttgcaaatatggtatgcgatttattcttccttggttggggcaataattgggttattctcacacttaggtgagattcgaaatactgaacagttaaggcttagattccaattttttgcaagtgcattgcagtttaatctcaagccagatgatccaattgaaagcttacaggcwtcattggtgcataagctacgcgatgcaatccacagactgaggctacgatatgggcttggccaaccctacacgaaaatcgaatcaagccaggtggaaacaaccagattcgccttaatatggaatgagataattatatcctttcgagaagaagatatcatcagtgatgaagaactggaacttttagaacttccgcctaattgttggaacattagggttattcgct-ggccttgtgtactcctttgcaacgagctgctgcttgctcttagccaggcgggagaacagtgggatttaccagacagggatctttggattaagatgtgcaagaatgaataccggcggtgtgcagtcattgaagcttatgatagcgtcaagttcttatttcatgaaattgtgaagtacaactctgargagtatagaattgtaacaaaattgttcgcggatatagatcatgctgtccaaactggaaagttgacgtggacttacaaggtgactgtcttacagcaaattcactcccggttgatttctcttattgaggttcttttaatgcctaagaaggagttaagtaaggtggtggatttgttccaagcattgtacgaactctctgttagagaatttcccaaggtgaagaaatccgtcaaacagttgaagcaggaaggtttggctcctcaaaatcaagctgctgctgattcagggttgctttttgaaaatgctgttcagtttccagacgatgatgacgctttgttctacaggcagcttcgtcgtttgcagacgattctcacgtctagagattcgatgcacaatatcccaaaaaaccttgaggcaagacgtcgtatttccttttttagcaactcactgtttatgaacatgcctcgtgctccccacgtggagaaaatgatggcttttagcgttctaactccttactacgatgaagacattatatatgggaaagaatcgctaagaagtccaaacgaagatggtatctccaccttgttttatttgcagaagatttatgaggatgagtgggcaaattttatggagcggatgcgtggagatggactggaggatgatgaggaaatatggaccgtcaaagctagggatcttcgtctttgggcttcttatagaggccaaacactctctcgtactgttagggggatgatgtattactatagggctcttaaaatgcttgcttttcttgattctgcatccgaaattgatataaggaggggttctgaacaagtcgcgtcttttggttcagt---------cagtggtttgaatggtatcagcccgagtaaaccaccagcttctaggaatctcagtagagcaacaactagtgtaagtgttttgtttaaagggggtgagattggatgtgctctaatgaaatacacgtatgtggttgcttgtcaaatgtatgggtatcagaagcgaagaggtgaccagcgtgctgaagatattttgtacttgatggagaagaatgaggcacttcgtgttgcctacgtggatgagctgcgcgtgggaag---agaagttgagtattattctgttcttgtaaagtatgatcaacgactgaagaargaggtggagatctataggataagattgcccggtcc--tttgaagcttggcgagggtaaaccagagaatcagaaccacgctatcattttcactcgcggagatgcccttcaaacaattgacatgaaccargacaactattttgaggaggcacttaaaatgcgtaatctattggaggaattcaaaaagaattacggcataagaaaaccaacaattttgggagttagggaaagtgtgttcactggttctgtatcgtcgcttgcttggttcatgtctgctcaagaaacgagttttgtaaccctaggacagcgtgttttggcaaaccctttgaaggtgcgaatgcattatggccatccggatgtgtttgacaggttttggttcttgaccagaggtggtataagtaaagcttctagggtgatcaatataagtgaggacatatttgctggatttaattgca--cgttgagaggtggaaacgtgactcaccatgaatatatacaagtgggtaaaggaagagatgttgggttgaatcagatatccatgttcgaggctaaagtttcaagcggaaatggtgaacaggttttgagcagagatgtgtataggttgggtcatagacttgacttcttccggatgctttcattctattttacttctgtagggtcctactttaatacgatgatggtcgttttgactgtttatgcatttttgtggggccgcctttatcttgctctcagtggtattgaaaaggtagccgtggacaacagtagcaacaacaaggccctcggcactatcataaaccagcaattcctcgttcagatgggtcttttcactgcacttccaatgatagtggagaattccctagagcatgggttccttccagcaatttgggattacataacaatgcagttccaacttgcatcactattctacactttctcgatgggaacacgtagccactactttggacgaaccattcttcatggaggtgcaaagtacagagccacaggacgtggttttgtggtgggacataggagctttgctgagaactatagactatatgcacgcagccattttgtgaaagcagttgagcttggggtgattttagtagtatatgctgcccatagcccattggccaaaaacacatttgtct-acatagcgttaactatctcatgttggtttctggttatttcatggatcatgtccccctttgtgttcaatccttctgggtttgattggttgaacactgtgtatgactttgatgggttcatgaactggatttggtacagaggtgtgcttgtg-aaagctgaggagagctgggaaacatggtggtatgaagaacaagaccatttgaggacaactggtctgtggggaaaaatgttggaaataattctagacctccgtttcttcttttttcagtatggcattgtgtaccgactgaaaattgctggtggcaacactagtattggagtttacttgctttcctggatgtacttggttgtggtggtagcaatttacgttgccatatcctatgcaggcgaaaaatatgctgcgaaggagcataagaaatatcggttggttcagttcactgtgatctcagtgacaatacttgtgattgttttattgctgaaattcaccgactttgtatttcttgatctcgtatcgagcatgttggctttcatccccacagggtggggcctgatacttattgctcaggtacttaagccttttctgcagtcaacagtggtgtgggaaactattgtttc-tgtggctaagctatatgacatgttgcttgggttggtggttatggctccccttgcgatgctttcctggatgcctgggttccagtcaatgcaaacaaggattctgtttaatgaagcattcagcagaggcctccagatatckcgtattattactgggaaaaagcgctaatttcgacatgtaacytgaggtaa--------------tttctcttaggatcatgtt--tccatttgtagttcaatc-aaatatcaaatgtatgtcctcttctcgtcagtatcgtactaatcttagccattacattttaatttcaaagtttttgaaagttccatttgtactgatcagaaaaaaaa-tacaaactagatgctac-aaaatgaagtaagaaaag----------------------------------------------------------------------------------------------------------------------------------------------------------------------------------------------
>ConsensusSample83_Al2
---------------------------------------------------------------------------------------------------------------------------------------------------------------------------------------------------------------------------------------------------------------------------------------------------------ggaaacaaattgggtgatattatacctgttgacctggtggtttcaaacacgaatctttgtgggtcgcgggctaagggagggtctagtgaacaacataaagtacaccttgttctggattgtggtattggcttcaaaattcacattcagttacttccttcagattaagccattggtggcccccacaaaggagcttctgaatctcaaggatgcaccgtattactggcatcagttcttcactaagaccaacagagcggcggtagccttgttgtggattcctgtcgttcttgtatactttatggatttgcaaatatggtatgcgatttattcttccttggttggggcaataattgggttattctcacacttaggtgagattcgaaatactgaacagttaaggcttagattccaattttttgcaagtgcattgcagtttaatctcaagccagatgatccaattgaaagcttacaggcwtcattggtgcataagctacgcgatgcaatccacagactgaggctacgatatgggcttggccaaccctacacgaaaatcgaatcaagccaggtggaaacaaccagattcgccttaatatggaatgagataattatatcctttcgagaagaagatatcatcagtgatgaagaactggaacttttagaacttccgcctaattgttggaacattagggttattcgct-ggccttgtgtactcctttgcaacgagctgctgcttgctcttagccaggcgggagaacagtgggatttaccagacagggatctttggattaagatgtgcaagaatgaataccggcggtgtgcagtcattgaagcttatgatagcgtcaagttcttatttcatgaaattgtgaagtacaactctgargagtatagaattgtaacaaaattgttcgcggatatagatcatgctgtccaaactggaaagttgacgtggacttacaaggtgactgtcttacagcaaattcactcccggttgatttctcttattgaggttcttttaatgcctaagaaggagttaagtaaggtggtggatttgttccaagcattgtacgaactctctgttagagaatttcccaaggtgaagaaatccgtcaaacagttgaagcaggaaggtttggctcctcaaaatcaagctgctgctgattcagggttgctttttgaaaatgctgttcagtttccagacgatgatgacgctttgttctacaggcagcttcgtcgtttgcagacgattctcacgtctagagattcgatgcacaatatcccaaaaaaccttgaggcaagacgtcgtatttccttttttagcaactcactgtttatgaacatgcctcgtgctccccacgtggagaaaatgatggcttttagcgttctaactccttactacgatgaagacattatatatgggaaagaatcgctaagaagtccaaacgaagatggtatctccaccttgttttatttgcagaagatttatgaggatgagtgggcaaattttatggagcggatgcgtggagatggactggaggatgatgaggaaatatggacagtcaaagctagggatcttcgtctttgggcttcttatagaggccaaacactctctcgtactgttagggggatgatgtattactatagggctcttaaaatgcttgcttttcttgattctgcatccgaaattgatataaggaggggttctgaacaagtcgcgtcttttggttcagtggaactacccagtggtttgaatggtatcagcccgagtaaaccaccagcttctaggaatctcagtagagcaacaactagtgtaagtgtcttgtttaaagggagtgagattggatgtgctctaatgaaatacacgtatgtggttgcttgtcaaatgtatgggcatcagaagcgaagaggtgaccagcgtgctgaagatattttgtacttgatggagaagaatgaggcacttcgtgttgcctacgtggatgagctgcgcgtgggaag---agaagttgagtattattctgttcttgtaaagtatgatcaacgactgaagaaagaggtggagatctataggataagattgcccggtcc--tttgaagcttggcgagggtaaaccagagaatcagaaccacgctatcattttcactcgcggagatgcccttcaaacaattgacatgaaccaggacaactattttgaggaggcacttaaaatgcgtaatctattggaggaattcaaaaagaattacggcataagaaaaccaacaattttgggagttagggaaagtgtgttcactggttctgtatcgtcgcttgcttggttcatgtctgctcaagaaacgagttttgtaaccctaggacagcgtgttttggcaaaccctttgaaggtgcgaatgcattatggccatccggatgtgtttgacaggttttggttcttgaccagaggtggtataagtaaagcttctagggtgatcaatataagtgaggacatatttgctggatttaattgca--cgttgagaggtggaaacgtgactcaccatgaatatatacaagtgggtaaaggaagagatgttgggttgaatcagatatccatgttcgaggctaaagtttcaagcggaaatggtgaacaggttttgagcagagatgtgtataggttgggtcatagacttgacttcttccggatgctttcattctattttacttctgtagggtcctactttaatacgatgatggtcgttttgactgtttatgcatttttgtggggccgcctttatcttgctctcagtggtattgaaaaggtagccgtggacaacagtagcaacaacaaggccctcggcactatcataaaccagcaattcctcgttcagatgggtcttttcactgcacttccaatgatagtggagaattccctagagcatgggttccttccagcaatttgggattacataacaatgcagttccaacttgcatcactattctacactttctcgatgggaacacgtagccactactttggacgaaccattcttcatggaggtgcaaagtacagagccacaggacgtggttttgtggtgggacataggagctttgctgagaactatagactatatgcacgcagccattttgtgaaagcagttgagcttggggtgattttagtagtatatgctgcccatagcccattggccaaaaacacatttgtct-acatagcgttaactatctcatgttggtttctggttatttcatggatcatgtccccctttgtgttcaatccttctgggtttgattggttgaacactgtgtatgactttgatgggttcatgaactggatttggtacagaggtgtgcttgtg-aaagctgaggagagctgggaaacatggtggtatgaagaacaagaccatttgaggacaactggtctgtggggaaaaatgttggaaataattctagacctccgtttcttcttttttcagtatggcattgtgtaccgactgaaaattgctggtggcaacactagtattggagtttacttgctttcctggatgtacttggttgtggtggtagcaatttacgttgccatatcctatgcaggcgaaaaatatgctgcgaaggagcataagaaatatcggttggttcagttcactgtgatctcagtgacaatacttgtgattgttttattgctgaaattcaccgactttgtatttcttgatctcgtatcgagcatgttggctttcatccccacagggtggggcctgatacttattgctcaggtacttaagccttttctgcagtcaacagtggtgtgggaaactattgtttc-tgtggctaagctatatgacatgttgcttgggttggtggttatggctccccttgcgatgctttcctggatgcctgggttccagtcaatgcaaacaaggattctgtttaatgaagcattcagcagaggcctccagatatckcgtattattactgggaaaaagcgctaatttcgacatgtaacytgaggtaa--------------tttctcttaggatcatgtt--tccatttgtagttcaatc-aaatatcaaatgtatgtcctcttctcgtcagtatcgtactaatcttagccattacattttaatttcaaagtttttgaaagttccatttgtactgatcagaaaaaaaa-tacaaactagatgctac-aaaatgaagtaagaaaag----------------------------------------------------------------------------------------------------------------------------------------------------------------------------------------------
