# Supplementary material for: Targeted NGS for species level phylogenomics: “made to measure” or “one size fits all”?
Source: PeerJ. 2017 Jul 25;5:e3569. doi: 10.7717/peerj.3569 (PMC5530999; doi:10.7717/peerj.3569)
Supplement: Data S2 — Sequences alignments (fasta format). [file peerj-05-3569-s002.gz › Final_Aln/MC/1501_AllSamples.aln]

>MiraAssembly68_c1527RC
-----------------------------------------------------------------------------------------------------------------------------------------------------------------------------------------------------------------------------------------------------------------------------------------------------------------------------------------------------------------------------------------caagatgatttttattttctacctttcttgtgtatatcttctatgtaccaaaattccaactgaagcctcagtttcatgatctaatggg----catttggcaggttgttctcctgtgggaccaataaagaaggggattcataccttgtggagtggaatgaaggtgaaggtgctgtcaagcgtacatatcatggtcttgcgaaaagatctgaaggggttgtgcactttgataccactaagaaccgattcttggcagctggcgacgagtccatgatcaaattctgggacatggacagtgttaatttattgactactaccgatgcagagggtggattactggtaattgtta-atacatgtccatcaatgtacttgtatctgccaagatccttcttcctaaccaaaagggttcgtggtttggattggtgcggtttccatataattcataaaccgaacagttccagaccaaactgcagaatgccgttggggttgg--ttttgttt--------------------------------------------------------------------------------------------------------------------------------------------------------------------------------------------------------------------------------------------
>MiraAssembly68_rep_c2880RC_merged_MiraAssembly68_c364RC_merged_MiraAssembly68_rep_c3074RC_merged_MiraAssembly68_c174
c----------------------------------------------------------atttgaagtttatgtggagatatgtaacatacaaatattcttgaaatacactagaattatctcactcttcttcaaaagt-----tgtatacctaatctgattgaatttgatttgtcgagaatttggtgcatgcactgttttcgtcattatataggtcttacccttattttacctttctaccccagtttatcttttcaacggcaactgatgggaaaataaaggcatggttgtatgacaacctgggttctagagttgactatgatgctccaggtcattcatccaccacaatggtgtacagtgctgatgggaccaggttcacaagatgatttttattttctacctttcttgtgtatatcttctatgtaccaaaattccaactgaagcctcagtttcatgatctaatggg----catttggcaggttgttttcctgtgggaccaataaagaaggggattcataccttgtggagtggaatgaaggtgaaggtgctgtcaagcgtacatatcatggtcttgcgaaaagatctgaaggggttgtgcactttgataccactaagaaccgattcttggcagctggcgacgagtccatgatcaaattctgggacatggacagtgttaatttattgactactaccgatgcagagggtggattactggtaattgttagatacatgtccatcaatgtacttgtatctgccaagatccttcttcctaaccaaaagggttcgtggtttggattggtgcggtttccatataattcataaaccgaacagttccagaccaaactgcagaatgccrttggggttgg--ttttgtttcatggttccaagacaattcct--------ggtatcattaactgatttcaagtagtcatgcatttacaccttagtagcacgaagcg-cgggcgggagcgggtacgga-----ggagcggaggcaccaagaagctcctaaagttgggagc------------------------------tcctaaggagcc----------------------------------------------
>MiraAssembly69_rep_c2589RC_merged_MiraAssembly69_c392RC_merged_MiraAssembly69_c277RC
---------------------------------------------------------------------------------------------------------------------------cgcttcttcaaaagtttttatttttattttatcttactgaatttgattagtggagaatttggtgcgtgcatggtgttcaccattatataggtcttactcttactttaattttctaccccagtttatcttttcaacggcaactgatgggaaaataaaggcatggttgtatgacaacctgggttctagagttgactatgatgctccaggtcattcatccaccacaatgatgtacagtgctgatgggaccaggttcacaagatgattcttgttttctacctttcttgtgtatatcatctatgtaccaaaatttcaactgacgcctcagtttcatgatctaatgggggcccatttggtaggttgttctcctgtgggactaataaagaaggggattcataccttgtggaatggaatgaaagtgaaggagctgtcaagcgtacatatcatggtcttgcgaaacgatctgaaggagttgtgcactttgatacaactaagaaccgattcttggcagctggcgatgagtccatgatcaaattctgggacatggacagtgttaatatattgactactactgatgcagagggtggattactggtaattgttagatacatgcccatcaatttatttttatctgccaagatcctttttcgtaatcaaaagggtt-gtggttcagattgttgtggtttccatataattcataaatggaacagctccagagtaaaccgcagaatgcggttcgtgttagagtgtcatcgactgattccagtcatgcaattacatgttagatgacattgtaatatttggagcaatctattcttcaaattaacatattaagggttgtcgtgcgggtgc-------------------------------------------------------------------------------------------------------------------------------------------
>MiraAssembly71_rep_c4051RC_merged_MiraAssembly71_c252RC_merged_MiraAssembly71_c312
ggattaatcctgcaaatatacttccattagtagagaagaatgtacaagtaaacctggacattagaagtttacgtggagatatttaacatacaaatatttctg--actcactagaaatatct--cccttcttcaaaagtttttatttttattttatcttactgaatttgattagtggagaatttggtgcatgcatggtgttcaccattatataggtcttactcttactttaattttctaccccagtttatcttttcaacggcaactgatgggaaaataaaggcatggttgtatgacaacctgggttctagagttgactatgatgctccaggtcattcatccaccacaatgatgtacagtgctgatgggaccaggttcacaagatgattcttgttttctacctttcttgtgtatatcatctatgtaccaaaatttcaactgacgcctcagtttcatgatctaatgggggcccatttggtaggttgttctcctgtgggactaataaagaaggggattcataccttgtggaatggaatgaaagtgaaggagctgtcaagcgtacatatcatggtcttgcgaaacgatctgaaggagttgtgcactttgatacaactaagaaccgattcttggcagctggcgatgagtccatgatcaaattctgggacatggacagtgttaatatattgactactactgatgcagagggtggattactggtaattgttagatacatgcccatcaatttatttttatctgccaagatcctttttcgtaatcaaaagggtt-gtggttcggattgttgtggtttccatataattcataaatggaacagctccagagtaaactgcagaatgcggttcgtgttagagtgtcatcgactgattccagtcatgcacttacatgttagatgacattgtaatatttggagcaatctattcttcaaattaacatattaagggttgtcgtgtgggtgctagtatgaaagattgaaatagaagagcaagcagacccttgaaagtatatgcacaataaccaacagatttgtaagctcaaattcctaaaaagtgaaatccttc-------------------------------------
>MiraAssembly72_c176
----------------------------------------------------------------------------------------------------------------------------------------------------------------------------------------------------------------------------------------------------------------------actgatgggaaaataaaggcatggttgtatgacaacctgggttctagagttgactatgatgctccwggtcattcatccaccacaatgatgtacagtgctgatgggaccaggttcacaagatgattcttgttttctacctttcttgtgtatatcatctatgtaccaaaatttcaactgacgcctcagtttcatgatctaatgggggcccatttggtaggttgttctcctgtgggactaataaagaaggggattcatacctcgtggaatggaatgaaagtgaaggagctgtcaagcgtacatatcatggtcttgcgaaacgatctgaaggagttgtgcactttgatacaactaagaaccgattcttggcagctggcgatgagtccatgatcaaattctgggacatggacagtgttaacatattgactactactgatgcagagggtggattactggtaattgttagatacatgcccatcaatttatttttatctgccaagatcctttttcgtaatcaaaagggtt-gtggttcggattgttgtggtttccatataattcataaatggaacag-----------------------------------------------------------------------------------------------------------------------------------------------------------------------------------------------------------------------------------------------------------------------------------------
>MiraAssembly72_c406RC
----------------------------------------------------------------------------------------------------------------------------------------------------------------------------------------------------------------------------------------------------------------------actgatgggaaaataaaggcatggttgtatgacaacctgggttctagagttgactatgatgctccaggtcattcatccaccacaatgatgtacagtgctgatgggaccaggttcacaagatgattcttgttttctacctttcttgtgtatatcatctatgtaccaaaatttcaactgacacctcagtttcatgatctaatgggggcccatttggtaggttgttctcctgtgggactaataaagaaggggattcataccttgtggaatggaatgaaagtgaaggagctgtcaagcgtacatatcatggtcttgcgaaacgatctgaaggagttgtgcactttgatacaactaagaaccgattcttggcagctggcgatgagtccatgatcaaattctgggacatggacagtgttaatatattgactactactgatgcagagggtggattactggtaattgttagatacatgcccatcaatttatttttatctgccaagatcctttttcgtaatcaaaagggtt-gtggttcggattgttgtggtttccatataattcataaatggaacag-----------------------------------------------------------------------------------------------------------------------------------------------------------------------------------------------------------------------------------------------------------------------------------------
>MiraAssembly73_rep_c2349RC_merged_MiraAssembly73_c821RC_merged_MiraAssembly73_c248
-------------------------------------------------------------------------------------------------------------------------------------------------------------------------------------------------------------------------------------------------------------------gcaactgatgggaaaataaaggcatggttgtatgacaacctgggttctagagttgactatgatgctccaggtcattcatccaccacaatgatgtacagtgctgatgggaccaggttcacaagatgattcttgttttctacctttcttgtgtatatcatctatgtaccaaaatttcaactgacgcctcagtttcatgatctaatgggggcccatttggtaggttgttctcctgtgggactaataaagaaggggattcataccttgtggaatggaatgaaagtgaaggagctgtcaagcgtacatatcatggtcttgcgaaacgatctgaaggagttgtgcactttgatacaactaagaaccgattcttggcagctggcgatgagtccatgatcaaattctgggacatggacagtgttaatatattgactactactgatgcagagggtggattactggtaattgttagatacatgcccatcaatttatttttatctgccaagatcctttttcgtaatcaaaagggtt-gtggttcggattgttgtggtttccatataattcataaatggaacagctcgagagtaaactgcagaatgcggttcgt-----------------------------------------------------------------------------------------------------------------------------------------------------------------------------------------------------------------------------------------------------------
>MiraAssembly74_c589RC_merged_MiraAssembly74_c79RC
------------------------------------------------------------------------------------------------------------------------------------------------------------------aatttgattagtggagaatttggtgcgtgcatggtgttyaccattatataggtcttactcttactttaattttctaccccagtttatcttttcaacggcaactgatgggaaaataaaggcatggttgtatgacaacctgggttctagagttgactatgatgctccaggtcattcatccaccacaatgatgtacagtgctgatgggaccaggttcacaagatgattcttgttttctacctttcttgtgtatatcatctatgtaccaaaatttcaactgacgcctcagtttcatgatctaatgggggcccatttggtaggttgttctcctgtgggactaataaagaaggggattcataccttgtggaatggaatgaaagtgaaggagctgtcaagcgtacrtatcatggtcttgcgaaacgatctgaaggagttgtgcactttgatacaactaagaaccgattcttggcagctggcgatgagtccatgatcaaattctgggacatggacagtgttaatatattgactactactgatgcagagggtggattactggtaattgttagatacatgcccatcaatttatttttatctgccaagatcctttttcgtaatcaaaagggtt-ggggttcggattgttgtggtttccatataattcataaatggaacagctccagagtaaactgcagaatgcggttcgtgttagagtgtcatcgactgattccagtcatgcacttacatgttagatgacattgtaatatttggagcaatctattcttcaaattaacatattaagggttgt------------------------------------------------------------------------------------------------------------------------------------------------------
>MiraAssembly75_c221RC
---------------------------------------------------------------------------------------------------------------------------------------------------------------------------------------------------------------------------------------------------------------------------------------------------------------------------------------aggtcattcatccaccacaatgatgtacagtgctgatgggaccaggttcacaagatgattcttgttttctacctttcttgtgtatatcatctatgtaccaaaatttcaactgacgcctcagtttcatgatctaatgggggcccatttggtaggttgttctcctgtgggactaataaagaaggggattcataccttgtggaatggaatgaaagtgaaggagctgtcaagcgtacatatcatggtcttgcgaaacgatctgaaggagttgtgcactttgatacaactaagaaccgattcttggcagctggcgatgagtccatgatcaaattctgggacatggacagtgttaatatattgactactactgatgcagagggtggattactggtaattgttagatacatgcccatcaatttatttttatctgccaagatcctttttcgtaatcaaaagggtt-gtggttcggattgttgtggtttccatataattcataaatggaacagctccagagtaaactgcaga----------------------------------------------------------------------------------------------------------------------------------------------------------------------------------------------------------------------------------------------------------------------
>MiraAssembly77_c1035
---------------------------------------------------------------------------------------------------------------------------------------------------------------------------------------------------------------------------------------------------------------------aactgatgggaaaataaaggcatggttgtatgacaacctgggttctagagttgactatgatgctccaggtcattcatccaccacaatgatgtacagtgctgatgggaccaggttcacaagatgattcttgttttctacctttcttgtgtatatcatctatgtaccaaaatttcaactgacgcctcagtttcatgatctaatgggggcccatttggtaggttgttctcctgtgggaccaataaagaaggagattcgttccttgtggaatggaatgaaagtgaaggagctgtcaagcgtacatatcatggtcttgcgaaacgatctgaaggagttgtgcactttgatacaactaagaaccgattcttggcagctggcgatgagtccatgatcaaattctgggacatggacagtgttaatatattgactactactgatgcagagggtggattactggtaattgttagatacatgcccatcaatttatttttatctgccaagatcctttttcgtaatcaaaagggtt-gtggttcggattgttgtggtttccatataattcataaatggaacag-----------------------------------------------------------------------------------------------------------------------------------------------------------------------------------------------------------------------------------------------------------------------------------------
>MiraAssembly78_rep_c2743RC_merged_MiraAssembly78_c407RC
---------------------------------------------------------------------------------------------------------------------------------------------------------------ctgaatttgattagtggagaatttggtgcgtgcatggtgttcgccattatataggtcttactcttactttaattttctaccccagtttatcttttcaacggcaactgatgggaaaatcaaggcatggttgtatgacaacctgggttctagagttgactatgatgctccaggtcattcatccaccacaatgatgtacagtgctgatgggaccaggttcacaagatgattcttgttttctacctttcatgtgtatatcatctatgtaccaaaatttcaactgacgcctcagtttcatgatctaat-ggggcccatttggtaggttgttctcctgtgggactaataaagaaggggattcataccttgtggaatggaatgaaagtgaaggagctgtcaagcgtacatatcatggtcttgcgaaacgatctgaaggagttgtgcactttgatacaactaagaaccgattcttggcagctggcgatgaatccatgatcaaattctgggacatggacagtgttaatatattgactactactgatgcagagggtggattactggtaattgttagatacatgcccatcaatttatttttatctgccaagatcctttttcgtaatcaaaagggtt-gtggttcggattggtgtggtttccatataattcataaatggaacagctccagagtaaactgcagaatgcggttcgtgttagagtgtcatcgactgattccagtcatgcacttrcwtgttagatgacattgtaatatttggagcaatctattcttcaaattaacatattaagggtggtcgttcgggtgctagtatgaaagattgaaatagaagagcaagcagacccttgaaagtatatgcacaataaccaacagatttgtaagctcaaattcctaaaatgtgaaatccttcagctttctatttagtgaaacaaagcgaaacaaaattt
>MiraAssembly80_c138RC
----------------------------------------------------------------------------------------------------------------------------------------------------------------------------------------------------------------------------------------------------------------------------------------------------------------------------------------------------------------------------------aggttcacaagatgattcttgttttctacctttcttgtgtatatcatctatgtaccaaaatttcaactgacgcctcagtttcatgatctaatgggggcccatttggtaggttgttctcctgtgggactaataaagaaggggattcataccttgtggaatggaatgaaagtgaaggagctgtcaagcgtacatatcatggtcttgcgaaacgatctgaaggagttgtgcactttgatacaactaagaaccgattcttggcagctggcgatgagtccatgatcaaattctgggacatggacagtgttaatatattgactactactgatgcagagggtggattactggtaattgttagatacatgcccatcaatttatttttatctgccaagatcctttttcgtaatcaaaagggtt-gtggttcggattgttgtggttt-----------------------------------------------------------------------------------------------------------------------------------------------------------------------------------------------------------------------------------------------------------------------------------------------------------------
>MiraAssembly80_c432
------------------------------------------------------------------------------------------------------------------------------------------------------------------------------------------------------------------------------------------------------------------------------------------------------------------------------------------------------cacaatgatgtacagtgctgatgggaccaggttcacaagatgattcttgttttctacctttcttgtgtatatcatctatgtaccaaaatttcaactgacgcctcagttccatgatctaatgggggcccatttggtaggttgttctcctgtgggactaataaagaaggggattcataccttgtggaatggaatgaaagtgaaggagctgtcaagcgtacatatcatggtcttgcgaaacgatctgaaggagttgtgcact-------------------------------------------------------------------------------------------------------------------------------------------------------------------------------------------------------------------------------------------------------------------------------------------------------------------------------------------------------------------------------------------------------------------------------------------------------------------------------------------------------------------------------
>MiraAssembly81_c83_merged_MiraAssembly81_c82
---------------------------------------------------------------------------------------------------------------------------cgcttcttcaaaagtttttatttttattttatcttactgaatttgattagtggagaatttggtgcgtgcatggtgttyaccattatataggtcttactcttactttaattttctaccccagtttatcttttcaacggcaactgatgggaaaataaaggcatggttgtatgacaacctgggttctagagttgactatgatgctccaggtcattcatccaccacaatgatgtacagtgctgatgggaccaggttcacaagatgattcttgttttctacctttcttgtgtatatcatctatgtaccaaaatttcaactgacgcctcagtttcatgatctaatgggggcccatttggtaggttgttctcctgtgggactaataaagaaggggattcataccttgtggaatggaatgaaagtgaaggagctgtcaagcgtacatatcatggtcttgcgaaacgatctgaaggagttgtgcactttgatacaactaagaaccgattcttggcagctggcgatgagtccatgatcaaattctgggacatggacagtgttaatatattgactactactgatgcagagggtggattactggtaattgttagatacatgcccatcaatttatttttatctgccaagatcctttttcgtaatcaaaagggtt-gtggttcggattgttgtggtttccatataattcataaatggaacagctccagagtaaactgcagaatgcggttcgtgttagagtgtcatcgactgattccagtcatgcacttacatgttagatgacattgtaatatttggagcaatctattcttcaaattaacatattaagggttgtcgtgcgggtgctagtatgaaagattgaaatagaagagcaagcagacccttgaaagtatatgcacaataaccaacagatttgtaagctcaaattcctaaaaagtgaaatccttcagctttccatttagtgaaacaaagcg-----------
>MiraAssembly82_c31RC
------------------------------------------------------------------------------------------------------------------------------------------------tttaattttatcttactgaatttgattagtggagaatttggtgcgtgcatggtgttcgccattatataggtcttactcttactttaattttctaccccagtttatcttttcaacggcaactgatgggaaaataaaggcatggttgtatgacaacctgggttctagagttgactatgatgctccaggtcattcatccaccacaatgatgtacagtgctgatgggaccaggttcacaagatgattcttgttttctacctttcatgtgtatatcatctatgtaccaaaatttcaactgacgcctcagtttcatgatctaatgggggcccatttggtaggttgttctcctgtgggactaataaagaaggggattcataccttgtggaatggaatgaaagtgaaggagctgtcaagcgtacatatcatggtcttgcgaaacgatctgaaggagttgtgcactttgatacaactaagaaccgattcttggcagctggcgatgaatccatgatcaaattctgggacatggacagtgttaatatattgactactactgatgcagagggtggattactggtaattgttagatacatgcccatcaatttatttttatctgccaagatcctttttcgtaatcaaaagggtt-gtggttcggattggtgtggtttccatataattcataaatggaccagctccagagtaaactgcagaatgcggttcgtgttagagtgtcatcgactgattccagtcatgcacttacatgttagatgacattgtaatatttggagcaatctattcttcaaattaa---------------------------------------------------------------------------------------------------------------------------------------------------------------------
>MiraAssembly82_c775
--------------------------------------------------------------------------------------------------------------------------------------------------------------------------------------------------------------------------------------------------------------caacggcaactgatgggaaaataaaggcatggttgtatgacaacctgggttctagagttgactatgatgctccaggtcattcatccaccacaatgatgtacagtgctgatgggaccaggttcacaagatgattcttgttttctgcctttcatgtgtatatcatctatgtaccaaaatttcaactgacgcctcagtttcatgatctaatgggggcccatttggtaggttgttctcctgtgggactaataaagaaggggattcataccttgtggaatggaatgaaagtgaaggagctgtcaagcgtacatatcatggtcttgcaaaacgatctgaaggagttgtgcactttgatacaactaagaaccgattcttggcagctggcgatgaatccatgatcaaattctgggacatggacagtgttaatatattgactactactgatgcagagggtggattactggtaattgttagatacatgcccatcaatttatttttatct-----------------------------------------------------------------------------------------------------------------------------------------------------------------------------------------------------------------------------------------------------------------------------------------------------------------------------------------------------------------------
>MiraAssembly83_c120RC
-----------------------------------------------------------------------------------------------------------------------------------------------------------------------------------------------------------------------cttacttttactttaattttctaccccagtttatcttttcaacggcaactgatgggaaaataaaggcatggttgtatgacaacctgggttctagagttgactatgatgctccaggtcattcatccaccacaatgatgtacagtgctgatgggaccaggttcacaagatgattcttgttttctacctttcttgtgtatatcatctatgtaccaaaatttcaactgacgcctcagtttcatgatctaatgggggcccatttggtaggttgttctcctgtgggactaataaagaaggggattcataccttgtggaatggaatgaaagtgaaggagctgtcaagcgtacatatcatggtcttgcgaaacgatctgaaggagttgtgcactttgatacaactaagaaccggttcttggcagctggcgatgagtccatgatcaaattctgggacatggacagtgttaatatattgactactactgatgcagagggtggattactggtaattgttagatacatgcccatcaatttatttttatctgccaagatcctttttcgtaatcaaaagggtt-gtggttcggattgttgtggtttccatataattcataaatggaacagctccagagtaaactgcagaatgcggttcgtgttagagtgtcatcgactgattccagtcatgcacttacatgttagatgacattgtaatatttggagcaatctattcttcaaattaacatattaagggttgtcgttcgggtgctagtat-------------------------------------------------------------------------------------------------------------------------------------
>MiraAssembly83_c445RC
--------------------------------------------------------------------------------------------------------------------------------------------------------------------------------------------------ggtgttcaccattatataggtcttactcttactttaattttctaccccagtttatcttttcaacggcaactgatgggaaaataaaggcatggttgtatgacaacctgggttctagagttgactatgatgctccaggtcattcatccaccacaatgatgtacagtgctgatgggaccaggttcacaagatgattcttgttttctacctttattgtgtatatcatctatgtaccaaaatttcaactgacgcctcagtttcatgatctaatgggggcccatttggtaggttgttctcctgtgggactaataaagaaggggattcataccttgtggaatggaatgaaagtgaaggagctgtcaagcgtacgtatcatggtcttgcgaaacgatctgaaggagttgtgcactttgatacgactaagaaccgattcttggcagctggcgatgagtccatgatcaaattctgggacatggacagtgttaatatattgactactactgatgcagagggtggattactggtaattgttagatacatgcccatcaatttatttttatctgccaagatcctttttcgtaatcaaaagggyt-gtggttcggattgttgtggtttccatataattcataaatggaacagctccagag---------------------------------------------------------------------------------------------------------------------------------------------------------------------------------------------------------------------------------------------------------------------------------
