# Supplementary material for: Targeted NGS for species level phylogenomics: “made to measure” or “one size fits all”?
Source: PeerJ. 2017 Jul 25;5:e3569. doi: 10.7717/peerj.3569 (PMC5530999; doi:10.7717/peerj.3569)
Supplement: Data S2 — Sequences alignments (fasta format). [file peerj-05-3569-s002.gz › Final_Aln/SC/22407_AllSamples.aln]

>MiraAssembly68_c2050RC_merged_MiraAssembly68_c455
---------------------------------------------------------------------------------------------------------------------------------------------------------cagtactgagtacgtgttattttgacaaggttactgattatgtacatcaaatcacattgagaagttttggtggttactttttgtct--agtccattcaagcaaatttatgtgggtactgtacttgtacaatatggtaatgatgcaatcctgtacacatgcagaaggaatatgctgcatggtaattcacttcaaatcaccaactacagtatatttttgcattttacgtgcatgcgtagtaaatttcacatcttattctctgttgcagttcctgcccggtatgatggcgtgtacggggacatatttactgatgggtttactccaccttcctcgagtattgccccaatgtttcccttctatgaaaactcatctgaatgggatgactttggtgaagtcatcaatcctgatgattatgtaatcaaggaagaagataaggaccaaggatcaatgcaggtagttgcccatcttattctgattcagtttcccctgctgttgattcccaaatggatgcctttattctgttacctttac-----ttttattttatttttggtgaactt-aactgcaaaagaaatctgatgggaagaccatctatcaattcaacgattatggagtatgtacgtattttcactgttcatcatctatg-----------------------------------------------------------------------------------------------------------------------------------------------------------------------------------------------------------------------------------------------------------------------------------------------------------------------------------------------------------------------------------------------------------------
>MiraAssembly68_c299_merged_MiraAssembly68_c533RC
----------------------------------------------------ctgaaatttatagacgcttagactttaagctgtgacttgaatgctctcttgaggaaaacttatttccttggttggattccagaataagctctcttgatttgcagtactgagtacgtgttattttgacaaggttactgattatgtacatcaaatcacattgagaagttttggttgttactttttgtctagagtccattcaagaaaatttatgtgggcgctgtacttgtacaatatggtaatgatgc-atcttgtacacatgcagaaggaatatgctgcattgtaattcacttcaaatcaccaactacactatatttttgcgttttacgtgcatgcgtagtaaatttcacatcttattctctgttacagttcctgcccggtatgatggtgtgtacggggacatatttactgatgggtttactccaccttcctcgagtattgccccaatgtttcccttctatgaaaattcatctgaatgggatgactttggtgaagtcatcaatcctgatgattgtgtaatcaaggaagaagatatggaccaaggatcaatgcaggtagttggccatcttattctgattcagtttccccaactgttgattcccaaatggatgcctttattctgttacctttacttttattttattttatttttggtgaactt-aactgcaaaagaaatctgatgggaaggccatctatcaattcaacgattatggagtatgtacgtattttcactgttcatcwtctatgtaggttggcggagatccgaatggaaacttggatgaaggttccgcyagtttaatacttracacggcaccttcaaaagtggtgtcttatgaattgactgtaagtaaaatttcagcgtttagttgcgagggtrtttcacccctggcttattcctccaagcaacagaataagcagcttaggttttgctagagttctatctttgaaatttggacctcttatgcactttattttctttgtaccaggtccaagtgaagtcttcattgctttacatggatt--------------------------------------------------------------------------------------------------------------------------------
>MiraAssembly69_c2137RC_merged_MiraAssembly69_c795
-----------------------------------------------------------------------------gaagctgtgacttgaatgctctct------aacattgtttctttggttggattccggaataagctcacttgatttgcagtactgagtacctgctattttgacaaggttacttattatgtacagcaaattacgttaagaagttttggtcgttactttttgtctagagtctattgaagcaaattcatgtgagtac------tgtacgatagggtaattatgc-attttgtacacatgcagaaggaatgtgctgtgtggtaattcacttcagatcaccaactatagtatgtttctgcattttacgtgcatgcatggtaaatttcacattgtattctctgtcgcagttcctgcccggtatgatggtgtgtaccgggagatagtaattgatgggtttgttccaccttcctcaagcgttgccccaatgttccccttctatgaaaactcatctgaatgggatgactttggtgaagtcatcaatcctgacgattatgtaatcaaggaagaagatatggaccaaggatcgatgcaggtag-tgcccatcttattctgattcagtttcccttactgttgatacccaaacagatacctttgttctgttaccttta-------gttactttaatcttggtgaacttgaactgcaaaagaaatgagatgtgaagaccttctatc-attcgatcattgttgattatgtat-ttttttcaccatttatcttctatgtaggttaacggagatccgaatggtagatttgatgaaggttcc-----------------------------------------------------------------------------------------------------------------------------------------------------------------------------------------------------------------------------------------------------------------------------------------------------------------------------------------------------------------------
>MiraAssembly71_c364RC
--------------------------------------------------------------------------------------------------------------------------------------------------------------------------------------------------------------------------------------------------------------aaattcatgtgagtac------tgtacgatagggtaattatgc-attttgtacacatgcagaaggaatgtgctgtgtgttaattcacttcagatcaccaactatagtatgtttctgcatttttcgtgaatgcatggtaaagttcacattgtattctctgttgcagttcctgcccggtatgatggtgtgtaccgggagatagtaattgatgggtttgttccaccttcctcaagcgttgccccaatgttccccttctatgaaaactcatctgaatgggatgactttggtgaagtcatcaatcctgacgattatgtaatcaaggaagaagatatggaccaaggatcgatgcaggtag-tgcccatcttattctgattcagtttcccttactgttgatacccaaacagatg--------------ccttta-------gttattttaatcttggtgaacttaaactgcaaaagaaatgagatgtgaagaccttctatcaattcgatcattgttgaatatgtat-ttttttcaccatttatcttctatgtaggttaacggagatccgaatggtagatttgatgaaggttccgcaagtttaattcttgacacggcaccttcaaaagttatgtcgaatgaattgactgtaagtgaacttttcacttttaattgcccatgtattgcacccctatcttattcctccaagcaacagaataagcaccttaggttttgcgtcagttctatctt--aaattcagac------------------------------------------------------------------------------------------------------------------------------------------------------------------------------------------------
>MiraAssembly71_c545RC_merged_MiraAssembly71_c230
----------------------------------------------------------------------tagacttgaagctgtgacktgaatgctctct------aacattgtttctttggttggattccggaataagctcacttgatttgcagtactgagtacctgctattttgacaaggttacttattatgtacagcaaattacgttaagaagttttggttgttactttttgtctagagtctattgaagcaaattcatgtgagtac------tgtacgatagggtaattatgc-attttgtacacatgcagaaggaatgtgctgtgtgttaattcacttcagatcaccaactatagtatgtttctgcattttacgtgcatgcatggtaaatttcacattgtattctctgttgcagttcctgcccggtatgatggtgtgtaccgggagatagtaattgatgggtttgttccaccttcctcaagcgttgccccaatgttccccttctatgaaaactcatctgaatgggatgactttggtgaagtcatcaatcctgacgattatgtaatcaaggaagaagatatggaccaaggatcgatgcaggtag-tgcccatcttattctgattcagtttcccttactgttg-------aacagatgcctttgttctgttaccttta-------gttattttaatcttggtgaacttaaactgcaaaagaaatgagatgtgaagaccttctatcaattcgatcattgttgattatgtat-ttttttcaccatttatcttctatgtaggttaacggagatccgaatggtagattt-----------------------------------------------------------------------------------------------------------------------------------------------------------------------------------------------------------------------------------------------------------------------------------------------------------------------------------------------------------------------------------
>MiraAssembly72_c1563RC_merged_MiraAssembly72_c1552
----------------------------------------------------------------------------------------------------------------------------------------------------------------------------------------------------------------------------------------------------ctattgaagcaaattcatgtgagtac------tgtacgatagggtaattatgc-attttgtacacatgcagaaggaatgtgctgtgtggtaattcacttcagatcaccaactatagtatgtttctgcattttacgtgcatgcatggtaaatttcaca-tgtattctctgttgcagttcctgcccggtatgatggtgtgtaccgggagatagtaattgatgggtttgttccaccttcctcaagcgttgccccaatgttccccttctatgaaaactcatctgaatgggatgactttggtgaagtcatcaatcctgacgattatgtaatcaaggaagaagatatggaccaaggatcgatgcaggtag-tgcccatcttattctgattcagtttcccttactgttgatacccaaacagatg--------------ccttta-------gttattttaatcttggtgaacttaaactgcaaaagaaatgagatgtgaagaccttctatcaattcgatcattgttgaatatgtat------------------------------------------------------------------------------------------------------------------------------------------------------------------------------------------------------------------------------------------------------------------------------------------------------------------------------------------------------------------------------------------------------------------------------------------
>MiraAssembly72_c689
---------------------------------------------------------------------------------------------------------------------------------------------------------------------------------------------------------------------------------------------------------------------------------------------gggtaattatgc-attttgtacacatgcataaggaatgtgctgtgtggtaattcacttcagatcaccaactatagtatgtttctgcatttttcgtgaatgcatggtaaatttcacattgtattctctgttgcagttcctgcccggtatgatggtgtgtaccgggagatagtaattgatgggtttgttccaccttcctcaagcgttgccccaatgttccccttctatgaaaactcatctgaatgggatgactttggtgaagtcatcaatcctgacgattatgtaatcaaggaagaagatatggaccaaggatcgatgcaggtag-tgcccatcttattctgattcagtttcccttactgttgatacccaaacagatgcctttgttctgttaccttta-------gttattttaatcttggtgaacttaaactgcaaaagaaatgagatgtgaagac---ctatcaattcaatcat----------------tttttcaccatttatcttctatgtaggttaacggagatccgaa---------------------------------------------------------------------------------------------------------------------------------------------------------------------------------------------------------------------------------------------------------------------------------------------------------------------------------------------------------------------------------------------
>MiraAssembly73_c816RC_merged_MiraAssembly73_c692
----------------------------------------------------------------------------------------------------------------------------------------------------------------------------------------------------------tattacgtcaagaagttttggttgttactttttgtctagagtctattgaagcaaattcatgtgagtac------tgtacgatagggtaattatgc-attttgtacacatgcagaaggaatgtgctgtgtggcaattcacttcagatcaccaactatagtatgtttctgcattttacgtgcatgcatggtaaatttcacattgtattctctgttgcagttcctgcccggtatgatggtgtgtaccgggagatagtaattgatgggtttgttccaccttcctcaagcgttgccccaatgttccccttctatgaaaactcatctgaatgggatgactttggtgaagtcatcaatcctgacgattatgtaatcaaggaagaagatatggaccaaggatcgatgcaggtag-tgcccatcttattctgattcagtttcccttactgttgatacccaaacagatgcctttgttctgttaccttta-------gttattttaatcttggtgaacttaaactgcaaaagaaatgagatgtgaagaccttctatcaattcgatcgttgttgattatgtat-ttttttcaccatttatcttctatgtaggttaacggagatccgaatggtagatttgatg-------------------------------------------------------------------------------------------------------------------------------------------------------------------------------------------------------------------------------------------------------------------------------------------------------------------------------------------------------------------------------
>MiraAssembly74_c465
-------------------------------------------------------------------------------------------------------------------------------------------------------------------------------------------------------------------------------------------------------------------------------------------------------------------------------------------------------------------------------------------------------------------------------------------------------gtgtaccgggagatagtaattgatgggtttgttccaccttcctcaagcgttgccccaatgttccccttctatgaaaactcatctgaatgggatgactttggtgaagtcatcaatcctgacgattatgtaatcaaggaagaagatatggaccaaggatcgatgcaggtag-tgcccatcttattctgattcagtttcccttactgttgatacccaaacagatgcctttgttctgttaccttta-------gttattttaatcttggtgaacttaaactgcaaaagaaatgagatgtgaagaccttctatcaattcgatcattgttgattatgtat-ttttttcaccatttatcttctatgtaggttaacggagatccgaatggtagatttgatgaaggttctgcaagtttaattcttgacacg--------------------------------------------------------------------------------------------------------------------------------------------------------------------------------------------------------------------------------------------------------------------------------------------------------------------------------------------------
>MiraAssembly75_c174RC
----------------------------------------------------------------------------------------------------------------------------------------------------------------------------------------------------------aattacgttaagaagttttggttgttactttttgtctagagtctattgaagcaaattcatgtgagtac------tgtacgatagggtaattatgc-attttgtacacatgcagaaggaatgtgctgtgtggtaattcacttcagatcactaactattgtatgtttctgcattttacgtgcatgcatggtaaatttcacattgtattctctgttgcagttcctgcccggtatgatggtgtgtaccgggagatagtaattgatggttttgttccaccttcctcaagcgttgccccaatgttccctttctatgaaaactcatctgaatgggatgactttggtgaagtcatcaatcctgacgattatgtaatcaaggaagaagatatggaccaaggatccatgcaggtag-tgcccatcttattctgattcagtttcccttactgttgatacccaaacagatgcctttgttctgttaccttta-------gttattttaatcttggtgaacttaaactgcaaaagaaatgagatgtgaagaccttctatcaattcgatcattgttgattatgtat-ttttttcaccatttatcttctatgtaggttaacggagatccgaatggtagatttgatgaaggttccgcaagtttaattcttgacacggcaccttcaaaagttgtgtcgaatgaatt---------------------------------------------------------------------------------------------------------------------------------------------------------------------------------------------------------------------------------------------------------------------------------------------------------------------
>MiraAssembly77_rep_c286RC_merged_MiraAssembly77_rep_c1255
--------------------------------------------------------------------------------------------------------------------------------------------------cgat----------------------------------------------------------------------------------------------------agggtaattcatgtgagtac------tgtacgatagggtaattatgc-attttgtatacatgcagaaggaatgtgctgtgtggtaatttacttcagatcaccaactatagtatgtttctgcattttacgtgcatgcatggtaaatttcacattgtattctctgtcgcagttcctgcccggtatgatggtgtgtaccgggagatagtaattgatgggtttgttccaccttcctcaagcgttgccccaatgttccccttctatgaaaactcatctgaatgggatgactttggtgaagtcatcaatcctgacgattatgtaatcaaggaagaagatatggaccaaggatcratgcaggtag-tgcccatcttattctgattcagtttcccttactgttgatacccaaacagatgcctttgttctgttaccttta-------gttattttaatcttggtgaacttaaactgcaaaagaaatgagatgtgaagaccttctatcaattcgat-----------------------------------------------------------------------------------------------------------------------------------------------------------------------------------------------------------------------------------------------------------------------------------------------------------------------------------------------------------------------------------------------------------------------------------------------------------
>MiraAssembly77_rep_c303RC
--------------------------------------------------------------------------------------------------------------------------------------------------cgat----------------------------------------------------------------------------------------------------agggtaattcatgtgagtac------tgtacgatagggtaattatgc-attttgtatacatgcagaaggaatgtgctgtgtggtaatttacttcagatcaccaactatagtatgtttctgcattttacgtgcatgcatggtaaatttcacattgtattctctgttgcagttcctgcccggtatgatggtgtgtaccgggagatagtaattgatgggtttgttccaccttcctcaagcgttgccccaatgttccccttctatgaaaactcatctgaatgggatgactttggtgaagtcatcaatcctgacgattatgtaatcaaggaagaagatatggaccaaggatcaatgcaggtag-tgcccatcttattctgattcagattcccttactgttgatacccaaacagatgcctttgttctgttaccttta-------gttattttaatcttggtgaacttgaactgcaaaagaaatgagatgtgaagaccttctatcaattcgataattgttgattatgt--------------------------------------------------------------------------------------------------------------------------------------------------------------------------------------------------------------------------------------------------------------------------------------------------------------------------------------------------------------------------------------------------------------------------------------------
>MiraAssembly78_c229RC
tctatgattttttagtcattgtttttttttgcctccaataattttgttgactctgtagtttatagacatttagacttgaagctgtgacttgaatgctctct------aacattgtttctttggttggattccggaataagctcacttgatttgcagtactgagtacctgctattttgacaaggttacttattatgtacagcgaattacgttaagaagttttggtggttagtttttgtctagagtctattgaagcaaattcatgtgagtac------tgtacgatagggtaattatgc-attttgtacacatgcagaaggaatgtgctgtgtggtaattcacttcagatcaccaactatagtatgtttctgcattttacgtgcatgcatggtaaatttcacattgtattctctgttgcagttcctgcccggtatgatggtgtgtaccgggagatagtaattgatgggtttgttccaccttcctcaagcgttgccccaatgttccccttctatgaaaactcatctgaatgggatgactttggtgaagtcatcaatcctgacgattatgtaatcaaggaagaagatatggaccaaggatcgatgcaggtag-tgcccatcttattctgattcagtttcccttactgttgatacccaaacagatgcctttgttctgttaccttta-------gttattttaatcttggtgaacttaaactgcaaaagaaatgagatgtgaagaccttctatcaattcgatcattgttgattatgtat-ttttttcaccatttatcttctatgtaggttaacggagatccgaatggtagatttgatgaaggttccgcaagtttaattcttgacacggcaccttcaaaagttgtgtcgaatgaattgactgtaagtgaacttttcacttttaattgcccatgtattgcac-------------------------------------------------------------------------------------------------------------------------------------------------------------------------------------------------------------------------------------------------------------------------
>MiraAssembly80_c337RC_merged_MiraAssembly80_c377RC_merged_MiraAssembly80_c885
----------------------------------------------------------------------------------------------------------------------------------------------------------------------------------------------------------------------------------------------------------------------------------------------ggtaattatgc-attttgtacacatgcagaaggaatgtgctgtgtggtaactcacttcagatcaccaactatagtatgtttctgcattttacgtgcatgcatggtaaatttcacattgtattctctgttgcagttcctgcccggtatgatggtgtgtaccgggagatagtaattgatgggtttgttccaccttcctcaagcgttgccccaatgttccccttctatgaaaactcatctgaatgggatgactttggtgaagtcatcaatcctgacgattatgtaatcaaggaagaagayatggaccaaggatcgatgcaggtag-tgcccatcttattctgattcagtttcccttactgttgatacccaaacagatgcctttgtwctgttaccttta-------gtwattttaatcttggtgaacttaaactgcaaaagaaatgagatgtgaagaccttctatcaattcgatcattgttgattatgtat-gtttttcaccatttatct-----------------------------------------------------------------------------------------------------------------------------------------------------------------------------------------------------------------------------------------------------------------------------------------------------------------------------------------------------------------------------------------------------------------------
>MiraAssembly81_c77
-----------------------------------------------------------------------------------------------------------------------------------------------------------------------------------------------------------------ttaagaagttttggttgttactttttgtctagagtctattgaagcaaattcatgtgagtac------tgtacgatagggtaattatgc-attttgtacacatgcagaaggaatgtgctgtgtggtaattcacttcagatcaccaactatagtatgtttctgcattttacgtgcatgcatggtaaatttcacattgtattctctgtcgcagttcctgcccggtatgatggtgtgtaccgggagatagtaattgatgggtttgttccaccttcctcaagcgttgccccaatgttccccttctatgaaaactcatctgaatgggatgactttggtgaagtcatcaaccctgacgattatgtaatcaaggaagaagatatggaccaaggatcgatgcaggtag-tgcccatcttattctgattcagtttcccttactgttgatacccaaacagatgcctttgttctgttaccttta-------gttattttaatcttggtgaacttaaactgcaaaagaaatgagatgtgaagaccwyctatcaattcgatcattgttgattatgtat-ttttttcaccatttatcttctatgtaggttaacggagatccgaatggtagatttgatgaaggttccgcaagtttaattcttgacacggcaccttcaaaagttgtgtcgaatgaattgacsgtaagtgwacttttcacttttrattgcccatgtattgcacccctatcttattcctccaagcaac-------------------------------------------------------------------------------------------------------------------------------------------------------------------------------------------------------------------------------------------------
>MiraAssembly82_c923RC
-------------------------------------------------------agatctattattgattgggccatgaaatggacttgaattctctctt------aacattgtttctttggttggattccggaataagctcacttgatttgcagtactgagtacctgctattttgacaaggttacttattatgtacagcaaattacgttaagaagttttggttgttactttttgtctagagtctattgaagcaaattcatgtgagtac------tgtacgatagggtaattatgc-attttgtacacatgcagaaggaatgtgctgcatggtaattcacttcagatcaccaactatagtatgtttctgcattttacgtgcatgcatggtaaagttcacattgtattctctgttgcagttcctgcccggtatgatggtgtgtaccgggagatagtaattgatgggtttgttccaccttcctcaagcgttgccccaatgttccccttctatgaaaactcatctgaatgggatgactttggtgaagtcatcaatcctgacgattatgtaatcaaggaagaagatatggaccaaggatcgatgcaggtag-tgcccatcttattctgattcagtttcccttactgttgatacccaaacagatgcctttgttctgttaccttta-------gttattttaatcttggtgaacttaaactgcaaaagaaatgagatgtgaagaccttctatcaattcgatcattgttgattatgtat-ttttttcaccatttatcttctatgtaggttaacggagatccgaatggtagatttgatgaatgttccgcaagtttaattcttgacacggcaccttcaaaagttgtgtcgaatgaattgactgtaagtgaacttttcacttttaattgcccatgtattgxacccctatcttattcctccaagcagcagaataagcaccttaggttttgcgtcagttctatctt--aaattcagacctcttcttcac-ttactttctttgtaccaggtccaagtgaagcccgcattgctttacatggattatgagggccgttctgatggtcgatcagttaaatcaattttagctcatgtggctcctttaaagcttgtatggatcctttttatcctctctcaaataatgatattgaaaaatcatttctttctgtcatag
>MiraAssembly83_c1574RC_merged_MiraAssembly83_c181
---------------------------------------------------------------------------------------------------ct------aacattgtttctttggttggattccggaataagctcacttgatttgcagtactgagtacctgctattttgacaaggttacttattatgtacagcaaattacgttaagaagttttggttgttactttttgtctagagtctattgaagcaaattcatgtgagtac------tgtacgatagggtaattatgc-attttgtacacatgcagaaggaatgtgctgtgtggtaattcacttcagatcaccaactatagtatgtttctgcattttacgtgcatgcatggtaaatttcacattgtattctctgttgcagttcctgcccggtatgatggtgtgtaccgggagatagtaattgatgggtttgttccaccttcctcaagcgttgccccaatgttccccttctatgaaaactcatctgaatgggatgactttggtgaagtcatcaaccctgacgattatgtaatcaaggaagaagatatggaccaaggatcgatgcaggtag-tgcccatcttattctgattcagtttcccttactgttgatacccaaacagatgcctttgttctgttaccttta-------gttattttaatcttggtgaacttaaactgcaaaagaaatgagatgtgaagaccttctatcaattcgatcattgttgattatgtat-ttttttcaccatttatcttctatttaggttaacggagatccgaatggtagatttgatgaaggttccgcaagt-----------------------------------------------------------------------------------------------------------------------------------------------------------------------------------------------------------------------------------------------------------------------------------------------------------------------------------------------------------------
>MiraAssembly83_c247RC
------------------------------------------------------------------------------------------------------------------------------------------------------------------------------------------------------------------------------------------------------------------------------------------------------------------------------------------------------------------------------------------------------------------tgtattctctgttgcagttcctgcccggtatgatggtgtgtaccgggagatagtaattgatgggtttgttccaccttcctcaagcgttgccccaatgttccccttctatgaaaactcatctgaatgggatgactttggtgaagtcatcaatcctgacgattatgtaatcaaggaagaagatatggaccaaggatcgatgcaggtag-tgcccatcttattctgtttcagtttcccttactgttgatacccaaacagatgcctttgttctgttaccttta-------gttattttaatcttggtgaactttaactgcaaaagaaatgagatgtgaagaccttctatcaattcgatcattgttgattatgtag-ttttttaaccacttatcttctatgtaggttaatggagatccgaatggtagatttgatgaaggttccgcaagtttaattct---------------------------------------------------------------------------------------------------------------------------------------------------------------------------------------------------------------------------------------------------------------------------------------------------------------------------------------------------------
