# Supplementary material for: Targeted NGS for species level phylogenomics: “made to measure” or “one size fits all”?
Source: PeerJ. 2017 Jul 25;5:e3569. doi: 10.7717/peerj.3569 (PMC5530999; doi:10.7717/peerj.3569)
Supplement: Data S2 — Sequences alignments (fasta format). [file peerj-05-3569-s002.gz › Final_Aln/SC/21989_AllSamples.aln]

>MiraAssembly68_c389_merged_MiraAssembly68_rep_c2689RC_merged_MiraAssembly68_c272
---------------------------------------------------------------------------------------------------------------------------------------------------------------------------------------------------------------------------gcaattttgcagattattctaatttacat----tattacaacttgcagaattggcaaggtttactgccaggaaaatggcgcctcttgtactccaccggaaggcacatagggttaacacttcggcagcctcctgcccgagtccttattggtgatgtgcatctaactgtaaaaacgacatcaaagtcttacacaaccttttcattcacctctgaaattagttttacggtgttgattggccacaattggccccacgacaaggcaggagtagctgggaaattgggagtggactcttgttttagattaacagccggtaaacggttatatctcaaggaagaaaaggaaacaaatttcctcccatcctcatcaaacaccgcagattccttggtcaaaaagctctctcggagaaggtggaggaaagcgattccttttaaggagttcccttcaagccttcctgtggccaaacttgtctctaatgagattgaggttgcaatgagtctcaatgatccgttggcgaagaatgtcgatgctgccaaaaatgcagttcatgaggkcaggacacaagttccgccagaaatgtttgatctctccaacctagtttgtggaacatatgtggacagtcggctgctggtccttcgcggggtgagtggatccgctctcatctttactaaaacttgtgca---aatgagctgtaaatgggaagtttcccatttctttttttatgttcagggggtgtacagtgggc-----agtcagtttgtatttatgttcctaattgctattgattattgatg------tacagaaacagaaaaatcagaggttttaattttgaggcagcatacatcagacaaggcaac---------------------------------------------------------------------------------------------------------------------------------------------------------------------------------------------------------------------------------ttcatttttgtcggccgacgaggcgaaagaaacaaactcacatttttcacttgtttccaaatgctctctattttcctttatttataaacctctctaccccaatccatcatccaaaa-----------------------------------------------------------------------------------------------------cagtcttaggcctt-----------------gt------t
>MiraAssembly69_c2120_merged_MiraAssembly69_rep_c2685_merged_MiraAssembly69_c395
-------------------------------------------------------------------------------------------------------------------------------------------------------aattggttgctcaacctcaactagtgtgtgtcgtatgtttcttctggtggagtgttccatcgtgtattgggattttgctgtttattctaatttacac-taatactgaaacttgcagaattggcgaggtttactgccaggaaaatggcgcctcttgtactccaccggaagacacatagggttaacactccggcagcctcctgcccgagtcctyatcggtgatgtgtatctaactgtagaaaggacatcaaagccttacacaaccttttcattcacmtctgaaattagtttcacagtgttgattggccacaattggccccacgacaaggcaggcgtagctgggaaattgggagtggattcttgttttagattagcagccgggaaacggctatatctcagggaagaaaaggaaacgaattcccttacatcctcatcaaacaccacagactccatagtcaaaaagctctctcagagaaggtggaggaaagtgattccttttaaggattttccttcaagccttcctgtggccaaactcatctctaaagagatcgaggttgaaatgagtctcagcgatcctttggggaagaatgtcaatgctgccaaagatgcagttcatgaggtcaggacacaagttccaccagaaatgtttgatctctccaaactggtttgtggtacgtatgtggacagtcggctgctggtccttcgtggggtgagtgggtcagctctcttctttactagaacttgtgca---aatgagccatagagagcaaggttccccttggttttt--------------tgttggggggcc-----gatcggattgtattgatgttcctaactgc-----------------------------------------------------------------------------------------------------------------------------------------------------------------------------------------------------------------------------------------------------------------------------------------------------------------------------------------------------------------------------------------------------------------------------------------------------------------------------------------------------------------------------------------------------------------------------------
>MiraAssembly69_c700_merged_MiraAssembly69_rep_c2498_merged_MiraAssembly69_c421
----------------------------------------------------------------------------------------------------------------------------------------------------------------------------------------------------------------------------------------------------------------------------------------------------------------------------------------------------------ctcctgcccgagtcctcatcggtgatgtgtatctaactgtagaaaggacatcaaagccttacacaaccttttcattcacctctgaaattagtttcacagtgttgattggccacaattggccccacgacaaggcaggcgtagctgggaaactgggagtggattcttgttttagattagcagccgggaaacggctatatctcagggaagaaaaggaaacgaattcccttacatcctcatcaaacaccacagattccatagtcaaaaagctctctcagagaaggtggaggaaagtgattcctttcaaggattttccttcaagccttcctgtggccaaactcatctctaaagagatcgaggttgaaatgagtctcagtgatcctttggggaagaatgtcaatgctgccaaagatgcagttcatgaggtcaggacacaagttccaccagaaatgtttgatctctccaaactggtttgtggtacatatgtggacagtcggctgctggtccttcgtggggtgagtgggtcagctctcttctttactagaacttgtgca---aatgagccatagagagcaaggttccccttggttttt--------------tgttgkggggcc-----gatcggattgtattgatgttcctaactgccattgatta---atg------tacakaaacagaaaaattacaggtttgggcatataggcagcatacgttagacaggacttct-----------------------------------------------------------------------------------------------------------------------------------------------------------------------------------------------------------------------------------------aaaggcaaaacaagttgt-----------------------------------------------------------aacctcgctacaccggatacttttccgaaa-----attttcaggacaactttcggagttgcgtaacccagtgagtcatcatccaaaaaccgtttatgaggtgccagattattggattatgaggtgcacgtttatttttcaattttaagcacttgagggccacattcgcaat
>MiraAssembly71_c127RC_merged_MiraAssembly71_rep_c4049RC_merged_MiraAssembly71_c350
ctctcttagcgtagtaggctggcccacttcatcgaattattggagatgttaaatccgcattcaaagccgaaggtaaattattcttgaactcctttcttttcgttgagagtatcctttgttacctaaactctactagtgttaaggttgattgaattggttgctcaacctcaactagtgtgtgtcgtatgtttcttctggtggagtgttccat-gtgtattgggattttgctgtttattctaatttacacttaatactgaaacttgcagaattggcgaggtttactgccaggaaaatggcgcctcttgtactccaccggaagacacatagggttaacactccggcagcctcctgcccgagtccttatcggtgatgtgtatctaactgtagaaaggacatcaaagccttacacaaccttttcattcacctctgaaattagtttcacagtgttgattggccacaattggccccacgacaaggcaggcgtagctgggaaattgggagtggattcttgttttagattagcagccgggaaacggctatatctcagggaagaaaaggaaacgaattcccttacatcctcatcaaacgccacagattccatagtcaaaaagctctctcagagaaggtggaggaaagtgattcctttcaaggattttccttcaagccttcctgtggccaaactcatctctaaagagatcgaggttgaaatgagtctcagtgatcctttggggaagaatgtcaatgctgccaaagatgcagttcatgaggtcaggacacaagttccaccagaaatgtttgatctctccaaactggtttgtggtacatatgtggacagtcggctgcttgttcttcgtggggtgagtgggtcagctctcttctttactagaacttgtgca---aatgagccatagagagcaaggttccccttggttttt--------------tgttggggggcc-----gatcggattgtattgatgttcctaactgccattgatta---atg------tacagaaacacaaaaattacaggtttgagcatataatgtatacattgaaaaatagatgtatctgtatatataaagacctttaaataattgagtaaacaaaatcgaaaggacaattcaaaaatgaaaccaagatcactaacttgaattttggtgggttctatcccttaccggcttaataatgtgagggatagaagtctaaaagcgaactttgggagaccgtatgaatcctaaatcctagcattatcagaaagattctagccatatgcatatgtcagacaggacttcattttttc-agcggcaaaataaacaataaaggcaaaacaagttgt-----------------------------------------aacctcgctacaccggatacttttc--------------------------------------------------------------------------------------------------------------------------------------------------
>MiraAssembly72_c114
-----------------------------------------------------------------------------------------------------------------------------------------------------------------------------------------------------------------------------------------------------------------------------------------------------------------------------------------------------gcagcctcctgcccgagtcctcatcggtgatgtgtatctaactgtagaaaggacatcaaagccttacacaaccttttcattcacctctgaaattagtttcacagtgttgattggccacaattggccccatgacaaggcaggcgtagctgggaaattgggagtggattcttgttttagattagcagccgggaaacggctatatctcagggaagaaaaggaaacgaattcccttacatcctcatcaaacaccacagactccatagtcaaaaagctctctcaaagaaggtggaggaaagtgattccttttaaggattttccttcaagccttcctgtggccaaactgatctctaaagagatcgaggttgaaatgagtctcagtgatcctttggggaagaatgtcaatgctgccaaagatgcagctcatgaggtcaggacacaagttccaccagaaatgtttgatctctccaaactggtttgtggtacatatgtggacagtcggctgctggtccttcgtggggtgagtgggtcagctctcttctttactagaacttgtgca---aatgagccatagagagcaaggttccccttggttttt--------------tgtt-gggggtt-----gatccgattgtattgatgttcctaactgccattgatta---atg------tacagatacagaaaaattacaggtttgagcatt-----------------------------------------------------------------------------------------------------------------------------------------------------------------------------------------------------------------------------------------------------------------------------------------------------------------------------------------------------------------------------------------------------------------------------------------------------------------------------------------------------------------------------
>MiraAssembly72_c82RC
-------------------------------------------------------------------------------------------------------------------------------------------------------------------------------------------------------------------------------------------------------------------------------------------------------------------------------------------------------------------------------------------------------------caaagccttacacaaccttttcattcacctctgaaattagtttcacagtgttgattggccacaattggccccacgacaaggcaggcgtagctgggaaattgggagtggattcttgtttcagattagcagccgggaaacggctatatctccgggaagaaaaggaaacgaattcccttacatcctcatcaaacaccacagattccatcgtcaaaaagctctctcagagaaggtggaggaaagtgattccttttaaggattttccttcaagccttcctgtggccaaactcgtctccaaagagatcgaggttgaaatgagtctcagcgatcctttggggaagaatgtcaatgctgccaaagatgctgttcatgaggtcaggacacaagttccaccagaaatgtttgacctctccaaactggtttgtggtacatatgtggacagtcggctgctggtccttcgtggggtgagtgggtcagctctcttctttactagaacttgtgca---aatgagccatagagagcaaggttccccttggttttt--------------tgttggggggct-----aatcggattgtattgatgttcctaactgccattgatta---atg------tacagatacagaaaaattacaggtttgagcatataggcagcatacgtcagacaggacttc---------------------------------------------------------------------------------------------------------------------------------------------------------------------------------------------------------------------------------attttttc-agcggct-------------------------------------------------------------------------------------------------------------------------------------------------------------------------------------------------------------------------------------------------
>MiraAssembly73_c1054RC_merged_MiraAssembly73_c167
---------------------------------------------------------------------------------------------------------------------------------------------------------------------------------------------------------------------------------------------------------------------------------------------------------------------------------------------------------------------------atcggtgatgtgtatctaactgtagaaaggacatcaaagccttacacaaccttttcattcacctctgaaattagttttacagtgttgattggccacaattggccccacgacaaggcaggcgtagctgggaagttgggagtggattcttgttttagattaacagccgggaaacggctatatctcagggaagaaaaggaaacgaattcccttacatcctcatcaaacgccacagattccatagtcaaaaagctctctcagagaaggtggaggaaagtgattccttttaaggattttccttcaagccttcctgtggccaaactcatctctaaagagatcgtggttgaaatgagtctcagcgatcctttggggaagaatgtcaatgctgccaaagatgcagttcatgaggtcaggacacaagttccaccagaaatgtttgatctctccaaactggtttgtggtacatatgtggacagtcggctgctggtccttcgtggggtgagtgggtcagctctattctttactagaacttgtgca---aatgagccatagagagcaaggttccccttggttttt--------------tgttgtggggcc-----gatcggattgtattgatgttcctaactgccattgatta---atg------tacagatacagaaaaattacaggtttgagcatataggcagcatacgtcagacaggacttc---------------------------------------------------------------------------------------------------------------------------------------------------------------------------------------------------------------------------------attttttc-agcggctg--------------------------------------------------------------------------------------------------------------------------------------------------------------------------------------------------------tggccctcaagt----------------------------
>MiraAssembly73_c1106RC_merged_MiraAssembly73_rep_c3135_merged_MiraAssembly73_c323
-------------------------------------------------------------------------------------------------------------------------------------------------------------------------------------------------------------------------------------------------------------------------------------------------------------------------------------------------------------------gagtccttatcggtgatgtgtatctaactgtagaaaggacatcaaagccatacacaaccttttcattcacctctgaaattagtttcacagtgttgattggccacaattggccccatgacaaggcgggcgtagctgggaaattgggagtggattcttgttttagattagcagccgggaaacggctatatctcagggaagaaaaggaaacgaattcccttacatcctcatcaaacaccacagactccatagtcaaaaagctctctcagagaaggtggaggaaagtgattccttttaaggattttccttcaagccttcctgtggccaaactcatctctaaagagatcgaggttgaaatgagtctcagtgatcctttggggaagaatgtcaatgctgccaaagatgcagttcatgaggtcaggacacaagttccaccagaaatgtttgatctctccaaaatggtttgtggtacatatgtggacagtcggctgctggtccttcgtggggtgagtgggtcagctctcttctttactagaacttgtgca---aatgagccatagagagcaaggttccccttggttttt--------------tgtt-gggggtc-----gatccgattgtattgatgttcctaactgccattgatta---atg------tacagatacagaaaaattacaggtttgagcatatag--------------------------------------------------------------------------------------------------------------------------------------------------------------------------------------------------------------------------------------------------------------------------------------------------------------------------------------------------------------------------------------------------------------------------------------------------------------------------------------------------------------------------
>MiraAssembly74_c122
----------------------------------------------------------------------------------------------------------------------------------------------------------------------------------------------------------------------gtattgggattttgctgtttattctaatttacac-taatactgaaacttgcagaattggcgaggtttactgccaggaaaatggcgcctcttgtactcaaccggaagacacatagggttaacactccggcagcctcctgcccgagtccttgtcggtgatgtgtatctaactgtagaaaggacatcaaagccttacacaaccttttcattcacctctgaaattagtttcacagtgttgattggccacaattggccccacgacaaggcaggcgtagctgggaaattgggagtggattcttgttttagattagcagccgggaaacggctatatctcagggaagaaaaggaaacgaattcccttacatcctcatcaaacaccacagactccatagtcaaaaagctctctcagagaaggtggaggaaagtgattccttttaaggattttccttcaagccttcctgtggccaaactcatctctaaagagatcgaggttgaaatgagtctcagtgatcctttggggaagaatgtcaatgctgccaaagatgcagttcatgaggtcaggacacaagttccaccagaaatgtttgatctctccaaactggtttgtggtacatatgtggacagtcggctgctggttcttcgtggggtgagtgggtcagctctcttctttactagaacttgtgca---aatgagccatagagagcaaggttccccttggttttt--------------tgttggggggcc-----gatcggattgtatttatgttcctaactgccattgatta---atgtacagatacagaaacagaaaaattacaggtttgagcatataggcagcatacgtaagacaggacttc---------------------------------------------------------------------------------------------------------------------------------------------------------------------------------------------------------------------------------attttttc-agc-----------------------------------------------------------------------------------------------------------------------------------------------------------------------------------------------------------------------------------------------------
>MiraAssembly74_c390
--------------------------------------------------------------------------------------------------------------------------------------------------------------------------------------------------------------------------------------------------------------------------------------------------------------------------------------------------------------------------------------------------------------------------------------------------------------gttgattggccacaattggccccacgacaaggcaggcgtagctgggaaattgggagtggattcttgttttagattagcagccgggaaacggctatatctcagggaagaaaaggaaacgaattcccttacatcctcatcaaacaccacagattccatagtcaaaaagctctctcagagaaggtggaggaaagtgattccttttaaggattttccttcaagccttcctgtggccaaactcatctctaaagagatcgaggttgaaatgaatctaagtgatcctttggggaagaatgtcaatgctgccaaagatgcagttcatgaggtcaggacacaagttccaccagaaatgtttgatctctccaaactggtttgtggtacatatgtggacagtcggctgctggtccttcgtggggtgagtgggtcagctctcttctttactagaacttgtgca---aatgagccatagagagcaaggttccccttggttttt--------------tgttgggggccc-----gatcggattgtattgatgttcctaactgccattgatta---atg------tacagaaacagaaaaattacaggtttgagcatataggcagcatacgtcaaacaggacttc---------------------------------------------------------------------------------------------------------------------------------------------------------------------------------------------------------------------------------attttttc-agcggcaaaataaac-----------------------------------------------------------------------------------------------------------------------------------------------------------------------------------------------------------------------------------------
>MiraAssembly75_c42RC
-----------------------------------------------------------------------------------------------------------------------------------------------------------------------------------------------------------------------------------------------------------------------------------------------------atggcgcctcttgtactccaccggaagacacatagggttaacactccggcagcctcctgcccgagtccttgtcggtgatgtgtatctaactgtagaaaggacatcaaagccttacacaaccttttcattcacctctgaaattagtttcacagtgttgattggccacaattggccccacgacaaggcaggcgtagctgggaagttgggagtggattcttgttttagattagcagccgggaaacggctatatctcagggaagaaaaggaaacgaattcccttacatcctcatcaaacaccacagattccatagtcaaaaagctctctcagagaaggtggaggaaagtgattccttttaaggattttccttcaagccttcctgtggccaaactcatctctaaagagatcgaggttgaaatgagtctcagtgatcctttggggaagaatgtcaatgctgccaaagatgcagttcatgaggtcaggacacaagttccaccagaaatgtttgatctctccaaactggtttgtggtacatatgtggacagtcggctgctggtccttcgtggggtgagtgggtcagctctcttctttactagaacttgtgca---aatgagccatagagagcaaggttccccttggttttt--------------tgttggggggcc-----gatcggattgtatcracgttcctaactgccattgatta---atg------tacagaaacagaaaaattacaggtttgagcatataggcagcatacgaaacaagttgtaacct------------------------------------------------------------------------------------------------------------------------------------------------------------------------------------------------------------------------------------------------------------------------------------------------------------------------------------------------------------------------------------------------------------------------------------------------------------------------------------------------
>MiraAssembly75_c538RC
---------------------------------------------------------------------------------------------------------------------------------------------------------------------------------------------------------------------------------------------------------------------------------------------------------------------------ggaagacacatagggttaacactccggcagcctcctgcccgagtccttgtcggtgatgtgtatctaactgtagaaaggacatcaaagcc---cacaaccttttcattcacctctgaaattagtttcacagtgttgattggccacaattggccccacgacaaggcaggcgtagctgggaarttgggagtggattcttgttttagattagcagccgggaaacggctatatctcagagaagaaaaggaaacgaattcccttacatcctcatcaaacaccacagactccatagtcaaaaagctctctcagagaaggtggaggaaagtgattccttttaaggattttccttcaagccttcctgtggccaaactcatctctaaagagatcgaggttgaaatgagtctcagtgatcctt----------------------------------------------------------------------------------------------------------------------------------------------------------------------------------------------------------------------------------------------------------------------------------------------------------------------------------------------------------------------------------------------------------------------------------------------------------------------------------------------------------------------------------------------------------------------------------------------------------------------------------------------------------------------------------------------------------------------------------------------------------------------------------------------------------------------------------------------------------------
>MiraAssembly77_c337
----------------------------------------------------------------------------------------------------------------------------------------------------------------------------------------------------------------------------------------------------------------------------------------------------------------------------------acatagggttaacactccggcagcctcctgcccgagtccttatcggtgatgtgtatctaactgtagaaaggacatcaaagccttacacaaccttttcattcacctctgaaattagtttcacagtgttgattggccacaattggccccacgacaaggcaggcgtagctgggaaattgggagtggattcttgttttagattaacagccgggaaacggctatatctcagggaagaaaaggaaacgaattcccttacatcctcatcaaacaccacagactccatagtcaaaaagctctctcagagaaggtggaggaaagtgattcctttcaaggattttccttcaagccttcctgtggccaaactcatctctaaagagatcgtggttgaaatgagtctcagcgatcctttggggaagaatgtcaatgctgccaaagatgcagttcatgaggtcaggacacaagttccaccagaaatgtttgatctctccaaactggtttgtggtacatatgtggacagtcggctgctggtccttcgtggggtgagtgggtcagctctcttctttactagaacttgtgca---aatgagccatagag---------------------------------------------------------------------------------------------------------------------------------------------------------------------------------------------------------------------------------------------------------------------------------------------------------------------------------------------------------------------------------------------------------------------------------------------------------------------------------------------------------------------------------------------------------------------------------------------------------------------------------------------------------------------
>MiraAssembly77_rep_c348
--------------------------------------------------------------------------------------------------------------------------------------------------------------------------------------------------------------------------------------------------------------------------------------------------------------------------------------------aacactccggcagcctcctgcccgagtccttatcggtgatgtgtatctaactgtagaaaggacatcaaagccttacacaaccttttcattcacctctgacattagtttcacagtgttgattggccacaattggccccacgacaaggcaggcgtagctgggaaattgggagtggattcttgttttagattagcagccgggaaacggctatatctcagggaagaaaaggaaacgaattcccttacatcctcatcaaacaccacagattccatagtcaaaaagctctctcagagaaggtggaggaaagtgattcctttcaaggattttccttcaagccttcctgtggccaaactcatctctaaagagatcgaggttgaaatgagtctcagtgatcctttgggtaagaatgtcaatgctgccaaagatgcagctcatgaggtcaggacacaagttccaccagaaatgtttgatctctccaaactggtttgtggtacatatgtggacagtcggctgctggtccttcgtggggtgagtgggtcagctctcttctttactagaacttgtgca---aatgagccatagagagcaaggttccccttggttttt--------------tgttggggggcc-----gatcggattgtattgatgttcctaactgccattgatta---atg------tacagaaacagaaaac----------------------------------------------------------------------------------------------------------------------------------------------------------------------------------------------------------------------------------------------------------------------------------------------------------------------------------------------------------------------------------------------------------------------------------------------------------------------------------------------------------------------------------------------
>MiraAssembly78_rep_c3098RC_merged_MiraAssembly78_c374RC_merged_MiraAssembly78_rep_c2561_merged_MiraAssembly78_c293
-------------------------------------------------------------------------------------gaactcctttcttttcgttgagagtatcctttattacctaaactgtactagtgttaaggttgattgaattggttgctcaacctcaacta--gtgtgtcgtatgtttcttctggtggagtgttccatcgtgtattgggattttgctgtttattctaatttacac-taatactgaaacttgcagaattggcgaggtttactgccaggaaaatggcgcctcttgtactccaccggaagacacatagggttaacactccggcagcctcctgcccgagtccttatcggtgatgtgtatctaactgtagaaaggacatcaaaaccttacacaaccttttcattcacctctgaaattagtttcacagtgttgattggccacaattggccccacgacaaggcaggcgtagctgggaaattgggagtggattcttgttttagattagcagccgggaaacggctatatctcagggaagaaaaggaaacgaattcccttacatcctcatcaaacaccacagattccatagtcaaaaagctctctcagagaaggtggaggaaagtgattccttttaagggttttccttcaagccttcctgtggccaaactcatctctaaagagatcgaggttgaaatgagtctcagtgatcctttggggaagaatgtcaatgmtgccaaagatgcagttcatgaggtcaggacacaagttccaccagaaatgtttgatctctccaaactggtttgtggtacatatgtggacagtcggctgctggtccttcgtggggtgagtgggtcagctctcttctttactagaacttgtgca---aatgagccatagagagcaaggttccccttggttttt--------------tgttgggggccc-----gatcggattttatggatgttcctaattgccattgatta---atg------cacagaaacagaaaaattacaggtttgagcatataggcagcatacgtcagacaggacttc---------------------------------------------------------------------------------------------------------------------------------------------------------------------------------------------------------------------------------attttttccagcggcaaaataaacaatagagtccggatcccatca-----------------------------------------gggatcccggaccaagcctctcatccgggacagggcctttgggctcggttttcgatattttttgaaaaaataaat------------------------------------------------tacggggttgtgtccggaaagtgattttagggggagtac---------
>MiraAssembly80_c42
--------------------------------------------------------------------------------------------------------------------------------------------------------------------------------------------------------------------------------------------------------------------------------------------------------------------------------------------------------------------------------------------------------gacatcaaagccttacacaaccttttcattcacctctgaaattagtttcacagtgttgattggccacaattggccccacgacaaggcaggcgtagctgggaaattgggagtggattcttgttttagattagcagccgggagacggctatatctcagggaagaaaaggaaacgaattcccttacatcctcatcaaacaccacagactccatagtcaaaaagctctctcagagaaggtggaggaaagtgattccttttaaggattttccttcaagccttcctgtggccaaactcatctctaaagagatcgaggttgaaatgagtctcagcgatcctttggggaagaatgtcaatgctgccaaagatgctgttcatgaggtcaggacacaagttccaccagaaatgtttgatctctccaaactggtttgtggtacatatgtggacagtcggctgctggtccttcgtggggtgagtgggtcagctctcttctttactagaacttgtgcaaataatgagccatagagagcaaggttccccttg-----------------------------------------------------------------------------------------------------------------------------------------------------------------------------------------------------------------------------------------------------------------------------------------------------------------------------------------------------------------------------------------------------------------------------------------------------------------------------------------------------------------------------------------------------------------------------------------------------------------------------------------------------
>MiraAssembly80_c92
--------------------------------------------------------------------------------------------------------------------------------------------------------------------------------------------------------------------------------------------------------------------------------------------------------------------------------------------------------------------------------------------------------gacatcaaagccttacacaaccttttcattcacctctgaaattagtttcacagtgttgattggccacaattggccccacgacaaggcaggcgtagctgggaaattgggagtggattcttgttttagattagcagccgggaaacggctatatctcagggaagaaaaggaaacgaattcccttacatcctcatcaaacaccacagattccatagtaaaaaagctctctcagagaaggtggaggaaagtgattccttttaaggattttccttcaagccttcctgtggccaaactcatctctaaagagatcgaggttgaaatgagtctcagtgatcctttggggaagaatgtcaatgctgccaaagatgcagttcatgaggtcagaacacaagttccaccagaaatgtttgatctctccaaactggtttgtggtacatatgtggacagtcggctgctggtccttcgtggggtgagtgggtcagctctcttctttactagaacttgtgca---aatgagccatagagagcaaggttccccttggttttt--------------tgttggggggcc-----gatcggattgtattgatgttcctaactgccattgat----------------------------------------------------------------------------------------------------------------------------------------------------------------------------------------------------------------------------------------------------------------------------------------------------------------------------------------------------------------------------------------------------------------------------------------------------------------------------------------------------------------------------------------------------------------------------
>MiraAssembly81_c430RC
----------------------------------------------------------------------------------------------------------------------------------------------------------------------------------------------------------------------------------------------taatttacac-taatactgaaacttgcagaattggcgaggtttactgccaggaaaatggcgcctcttgtactccaccggaagacacatagggttaacactccggcagcctcctgcccgagtccttgtcggtgatgtgtatctaactgtagaaaggacatcaaagccttacacaaccttttcattcacctctgaaattagtttcacagtgttgattggccacaattggccccatgacaaggcaggcgtagctgggaaattgggagtggattcttgttttagattagcagccgggaaacggctatatctcagggaagaaaaggaaacgaattcccttacatcctcatcaaacaccacagattccatagtcaaaaagctctctcagagaaggtggaggaaagtgattccttttaaggattttccttcaagccttcctgtggccaaactcatctctaaagagatcgaggttgaaatgagtctcagcgatcctttggggaagaatgtcaatgctgccaaagatgcagttcatgagctcaggacacaagttccaccagaaatgtttgatctctccaaactggtttgtggtacatatgtggacagtcggctgctggtccttcgtggggtgagtgggtcagctctcttctttactagaacttgtgca---aatgagccatagagagcaaggttccc---------------------------------------------------------------------------------------------------------------------------------------------------------------------------------------------------------------------------------------------------------------------------------------------------------------------------------------------------------------------------------------------------------------------------------------------------------------------------------------------------------------------------------------------------------------------------------------------------------------------------------------------------------
>MiraAssembly81_c48RC
---------------------------------------------------------------------------------------------------------------------------------------------------------------------------------------------------------------------------------------------------------------------------------------------------------------------------------------------------------------------------------------------------------------------------------------------------------acagtgttgattggccacaattggccccacgacaaggcaggggtagctgggaaattgggagtggattcttgttttagattaacagccgggaaacggctatatctcagggaagaaaaggaaacgaattcccttacatcctcatcaaacaccacaggttccatagtcaaaaagctctctcagagaaggtggaggaaagtgattccttttaaggattttccttcaagccttcctgtggccaaactcatctctaaagagatcgaggttgaaatgagtctcggtgatcctttggggaagaatgtcaatgctgccaaagatgcagttcatgaggtcaggacacaagttccaccagaaatgtttgatctctccaaactggtttgtggtacatatgtggacagtcggctgctggtccttcgtggggtgagtgggtcagctctcttctttactagaacttgtgca---aatgagccatagagagcaaggttccccttggttttt----------------gttggggggc-----gatcggattgtattgatgttcctaactgccattgatta---atg------tacagaaacagaaaaattacaggtttgagcatataggcagcatacgtcagacaggacttc---------------------------------------------------------------------------------------------------------------------------------------------------------------------------------------------------------------------------------atttt------------------------------------------------------------------------------------------------------------------------------------------------------------------------------------------------------------------------------------------------------------
>MiraAssembly82_c163
--------------------------------------------------------------------------------------------------------------------------------------------------------------------------------------------------------------tccatcgtgtattgggattttgctgtttattctaatttacac-taatactgaaacttgcagaattggcgaggtttactgccaggaaaatggcgcctcttgtactccaccggaagacacatagggttaacactccggcagcctcctgcccgagtccttatcggtgatgtgtatctaactgtagaaaggacatcaaagccttacacaaccttttcattcacctctgaaattagtttcacagtgttgattggccacaattggccccacgacaaggcaggcgtagctgggaaattgggagtggattcttgttttagattagcagccgggaaacggctatatctcagggaagaaaaggaaacgaattaccttacatcctcatcaaacaccacagattccatagtcaaaaagctctctcagagaaggtggaggaaagtgattccttttaaggattttccttcaagccttcctgtggccaaactcatctctaaagagatcgaggttgaaatgagtctcagtgatcctttggggaagaatgtcaatgctgccaaagatgcagttcatgaggtcaggacacaagttccaccagaaatgtttgatctctccaaactggtttgtggtacatatgtggacagtcggctgctggtccttcgtggggtgagtgggtcagctctcttctttactagaacttgtgca---aatgagccatagagagcaaggttccccttggttttt--------------tgttggggggcc-----gatcggattgtcttgatgttcctaactgccattgatta---atg------tacagaaacagaaaaattacaggtttgagcatataggcagcatacgtcagacaggacttc---------------------------------------------------------------------------------------------------------------------------------------------------------------------------------------------------------------------------------attttttc-agcggcaaaataaacaataaaggcaaaacaagtxgt-----------------------------------------aacctxgctacaccggatacttxtccgaaa-----attttcaggacaactttcggagttgcgtaaccccgtca----------------------------------------------------------tgagtccggattct--------------------------
>MiraAssembly82_c393RC
-----------------------------------------------------------------------------------------------------------------------------------------------------------------------------------------------------------------------------------------------------------------------------------------actgccaggaaaatggcgcctcttgtactccaccggaagacacatagggttaacactccggcagcctcctgcccgagtccttatcggtgatgtgtatctaactgtagaaaggacatcaaagccttacacaaccttttcattcacctctgaaattagtttcacagtgttgattggccacaattggccccacgacaaggcaggcgtagctgggaaattgggagtggattcttgttttagattagcagccgggaaacggctatatctcagggaagaaaaggaaacgaattcccttacatcctcatcaaacaccacagattccatagtcaaaaagctctctcagagaaggtggaggaaagtgattccttttaaggattttccttcaagccttcctgtggccaaactcatctctaaagagatcgaggttgaaatgagtctcagtgatcctttggggaagaatgtcaatgctgccaaagatgcagttcatgaggtcaggacacaagttccaccagaaatgtttgatctctccaaactggtttgtggtacatatgtggacagtcggctgctggxccttcgtggggtgagtgggtcagctctcttctttactagaacttgtgca---aatgagccatagagagcaaggttccccttggttttt--------------tgttggggggccgatcggatcggattgtattgatgttcctaactgccattgatta---atg------tacagaaacagaaaaattacaggtttgagcatataggcagcatacgtcagacaggacttc---------------------------------------------------------------------------------------------------------------------------------------------------------------------------------------------------------------------------------attttttc-agcggcaaaataaacaataaaggcaaaacaagtagt-----------------------------------------aaccttgctacaccggatacttatccgaaa-----attttcaggacaactttcggagttgcgtaaccc-------------------------------------------------------------------------------------------------------
>MiraAssembly83_c224RC
---------------------------------------------------------------------------------------------------------------------------------------------------------------------------------------------------------------------------------------------------------------------------------------------------------------ttgtactccaccggaagacacatagggttaacgctccggcagcctcctgcccgagtccttatcggtgatgtgtatctaactgtagaaaggacatcaaagccttacacaaccttttcattcacctctgaaattagtttcacagtgttgattggccacaattggccccacgacaaggcaggcgtagctgggaagttgggagtggattcttgttttagattagcagccgggaaacggctatatctcagggaagaaaaggaaacgaattcccttacatcctcatcaaacaccacagattccatagtcaaaaagctctctcagagaaggtggaggaaagtgattccttttaaggattttccttcaagccttcctgtggccaaactcatctctaaagagatcgaggttgaaatgagtctcagtgatcctttggggaagaatgtcaatgctgccaaagatgctgttcatgaggtcaggacacaagttccaccagaaatgtttgatctctccaaactggtttgtggtacatatgtggacagtcggctgctggtccttcgtggggtgagtgggtcagctctcttctttactagaacttgtgca---aatgagccatagagagcaaggttccccttggttttt--------------tgttggggggcc-----gatcggattgtattgatgttcctaactgccattgatta---atg------tacagatacagaaaaattacaggtttgagcatataggcagcatacgtcagacaggacttc---------------------------------------------------------------------------------------------------------------------------------------------------------------------------------------------------------------------------------attttttc-agcggctg--------------------------------------------------------------------------------------------------------------------------------------------------------------------------------------------------------tggccctcaagt----------------------------
>MiraAssembly83_rep_c3019_merged_MiraAssembly83_c2261
------------------------------------------------------------------------------------------------------------------------------------------------------------------------------gtctgtgtcgtatgtttcttctggtggagtgttccattgtctattgggattttgctgtttattctaatttacac-taatactgaaacttgcagaattggcgaggtttactgccaggaaaatggcgcctcttgtactcgaccggaagacacatagggttaacactccggcagcctcctgcccgagtccttatcggtgatgtgtatctaactgtagaaaggacatcaaagccttacacaaccttttcattcacctctgaaattagtttcacagtgttgattggccacaattggccccacgacaaggcaggcgtagctgggaagttgggagtggattcttgttttagattagcagccgggaaacggctatatctcagggaagaaaaggaaacgaattcccttacatcctcatcaaacaccacagattccatagtcaaaaagctctctcagagaaggtggaggaaagtgattccttttaaggattttccctcaagccttcctgtggccaaactcatctctaaagagatcgaggttgaaatgagtctcagtgatcctttggggaagaatgtcaatgctgccaaagatgctgttcatgaggtcaggacacaagttccaccagaaatgtttgatctctccaaactggtttgtggtacatatgtggacagtcggctgctggtccttcgtgggg----------------------------------------------------------------------------------------------------------------------------------------------------------------------------------------------------------------------------------------------------------------------------------------------------------------------------------------------------------------------------------------------------------------------------------------------------------------------------------------------------------------------------------------------------------------------------------------------------------------------------------------------------------------------------------------------------------------------------
