# Supplementary material for: Targeted NGS for species level phylogenomics: “made to measure” or “one size fits all”?
Source: PeerJ. 2017 Jul 25;5:e3569. doi: 10.7717/peerj.3569 (PMC5530999; doi:10.7717/peerj.3569)
Supplement: Data S2 — Sequences alignments (fasta format). [file peerj-05-3569-s002.gz › Final_Aln/SC/22985_AllSamples_Part3.aln]

>MiraAssembly68_c191RC_merged_MiraAssembly68_rep_c2930RC_merged_MiraAssembly68_c1265_merged_MiraAssembly68_rep_c2894RC
-------------------------------------------------------------------------------------------------------------------------------------------------------------------------------------------------------------------atctctaagagtaaatttaattgacttcgagataatttgctatgtgaaaatttgagaactctgwtgttcttgctgttctgctcttgaatagaaggtatgttttttccttgcctgccctgtggcgatgacagagtcctcacttactttgatgtaattgctcctgcgtgtgttcttccagtgtatcaaaagagttcagggacactcaacgcttggctacacatgcgttcatgtctcacaagttcaagttgagagcagagcacctgggtcttcacaaagcaatttgtgttctgttagggtggaaaagtgtggtggcccctgatgttagcacatgggttccagagcacattcctcataaagaagccatggctcagaaggaggatgtcattctctggccaccggtcgtcatcattcataacagttctatagaagaaaataaagtggatgagcagaaagtcgtaagtttagaggcagttggagattttcttagaggtgagnnnnnnnnnnnnnnnnnnnnnnnnnnnnnnnnnnnnnnnnnnnnnnnnnnnnnnnnnnnnnnnnnnnnnnnnnnnnnnnnnnnnnnnnnnnnnnnnnnnnnnnnnnnnnnnnnnnnnnnnnnnnnnnnnnnnnnnnnnnnnnnnnnnnnnnnnnnnnnnnnnnnnnnnnnnnnnnnnnnnnnnnnnnnnnnnnnnnnnnnnnnnnnnnnnnnnnnnnnnnnnnnnnnnnnnnnnnnnnnnnnnnnnnnnnnnnnnnnnnnnnnnnnnnnnnnnnnnnnnnnnnnnnnnnnnnnnnnnnnnnnnnnnnnnnnnnnnnnnnnnnnnnnnnnnnnnnnnnnnnnnnnnnnnnnnnnnnnnnnnnnnnnnnnnnnnnnnnnnnnnnnnnnnnnnnnnnnnnnnnnnnnnnnnnnnnnn-----------nnnnnnnnnnnnnnnnnnnnnnnnnnnnnnnnnnnnnnnnnnnnnnnnnnnnnnnnnnnnnn-nnnnnnnnnnnnnn--nnnnnnnnnnnnnnnnnnnnnnnnnnnnnnnnnnnnnnnagcaactataagtatttgcattaac-tggggttatttggggagaatatatatatgggcgtgaagatattttatcc--------acacgcttacagtgttgtaactattatgtgaccaagctggatgcatccttaaaactctggattttgttttgtgcttgtaataaattgtttcattttctttttatttgtttaatgacaggtaaaggttttagcggggggaaattcaagacgtgccttgggaagccaggaaaccatagtgtcatagtggtaaggttcttgggtacgtttcctggtttgcaagatgcagagaggcttcacaaatattttgtcgacaacaagcgtggaag---agattttgggctagtgggcctcaattccagcaagggcaaaagcagcagcagtaatgaggtagctgggcagaagaatgtggaactcgtgctttacggatacatggggatttctgaggacttggataaagttggtatggatacaaagagaaagtgttggataaagagcaagaaggagatccatgatcttgaaaatgctcctgttaaacccgattaagcgt---------ggggcctattactacgactgaaaagttcttctgaccaaaaaacagtttttgatttac-----agtttatgtttagacatgag---tattatccct----tatatcctacctggattgattttgatggtttggataggaagtggctggttaaacttccggtctatatttgcacttgccaaagtaacaagaaatgttgttcct-----cagtctcaaggaaattggcaacattataacatttggtgattcggatcagttctggatttgtcatgcttggcttcttctgtcgtacaaattaaagacaattagcactaaaccga------aactatgttggtgttgggttcttttctaatagaacaaaggtgaattataggtacttatccaaaaa
>MiraAssembly68_c191RC_merged_MiraAssembly68_rep_c2611RC_merged_MiraAssembly68_c353RC_merged_MiraAssembly68_c97
gactcaaatgaccccttttgaccactggtgtgtgataaaactggacacctaccttaaacctattaggttttaccgtgtctttttccttttcccaatcaggattttttgtttgtgcgtgcgtgtttgtgtaaacttgtggccaggcacattgtctacatatttacgtttattaatatggaagaattttccacattgtgtgaagaagttagcaatctctaagagtaaatttaattgacttcgagataatttgctatgtgaaaatttgagaactctgttgttcttgctgttctgctcttgaatagaaggtatgttttttccttgcctgccctgtggcgatgacagagtcctcacttacttttatgtaattgctcctgcgtgtgttcttccagtgtatcaaaagagttcagggacactcaacgcttggctacacatgcgttcatgtctcacaagttcaagttgagagcagagcacctgggtcttcacaaagcaatttgtgttctgttagggtggaaaagtgtggtggcccctgatgttagcacatgggttccagagcatattcctcataaagaagccatggctcagaaggaggatgtcattctctggccaccggtcgtcatcattcataacagttctatagaagaaaataaagtggatgagcagaaagtcgtaagtttagaggcagttggagattttcttagaggtgagtgtcttctatctatggtcaatagatccaatgtgatgcttcaaaactgaattgcaattttgaacctatatggttatgggtgtcactttctttatgagatttaaggcctcacatctcctttgaaagtaggatcttttttatgaggtggttcagagttggtttaagccttctacattcatgtctgagtgtgttttcgtctaagttctaacccttaaggaagaatgatatcatgccatcatatcattcagtaaggaatttgatgatttgctttccattgaccaggatgatttttttttttttcaaaatgtatacatgtgaaatatgtttatatacacgaaagttctgatgtactttttgaccaaacaggatatagcagttataagatggattatgtttgtgctggccgtttaggaatg-----------gatcgttattttcaatttcttacgtttgatgcttcggaactaaattgcagttgtcagtgaag-taatagagttcatt--gtgtcactctagtattcaaccagtaacttggtgatttgcagcaacttaaagtatttgcattaac-tggggttatttggggagaatatatatatgggcgtgaagatattttatcc--------acacgcttacagtgttgtaactattatgtgaccaagctggatgcatccttaaaactctggattttgttttgtgctcgtaataaattgtttcattttctttttatttgtttaatgacaggtaaaggttttagcggggggaaattcaagacgtgccttgggaagccaggaaaccatagtgtcatagtggtaaggttcttgggtacgtttcctggtttgcaagatgcagagaggcttcacaaatattttgtcgacaacaagcgtggaag---agattttgggctagtgggcctcaattccagcaagggcaaaagcagcagcagtaatgaggtagctgggcagaagaatgtggaactcgtgckttacggatacatggggatttctgaggacttggataaagttggtatggatacaaagagaaagtgttggataaagagcaagaaggagatccatgatcttgaaaatgctcctgttaaacccgattaagcgt---------ggggcctattactacgactgaaaagttcttctgaccaaaaaacagtttttgatttac-----agtttatgtttagacatgag---tattatccct----tatatcctacctggattgattttgatggtttggataggaagtggctggttaaacttccggtctatatttgcacttgccaaagtaacaagaaatgttgttcct-----cagtctcaaggaaattggcaacattataacatttggtgattcggatcagttctggatttgtcatgcttggcttcttctgtcgtacaaattaaagacaattagcactaaaccga------aactatgttggtgttgggttcttttctaatagaacaaaggtgaattataggtacttatccaaaaa
>MiraAssembly69_c2180_merged_MiraAssembly69_c564RC
-------------------------------------------------------------------------------------------------------------------------------------------------------------------------------------------------------------------------------------------------------------------------------------------------------------------------------------------------------------------------------------------------------------------------------------------------------------------------------------------------------------------------------------------------------------------------------------------------------------------------------------------------------------------------------------------------------------------------------------------------------------------------------------------------------------------------------------------------------------------------------------------------------------------------------------------------------------------------------------------------------------------------------------------------------------------------------------------------------------------------------------------------------------------------------------------------------------------------------------------atagaattcttagtgtgtcattctagtattcaaccagtaacttggtgatttgccgcaactgtaagtatttgcattaac-gggggttattcggggata--atataaatggacgtggaaatagtttaccc--------acacact---agtgttgtaaatattatgtgacaaagctggatgcatccttaaaagtctggatgttgttttgttctt-taatataatgtttcattttctttttatttggtcaatggcaggtaaaggttttagcggggggaaattcaagacatgccttgggaagccaggaaaccatagtgtcatagtggtaaggttcttgggtacgttttctggtttgcaagatgcagagaggcttcacaagtattttgttgacaacaagcgtggtagattagatttctggcaaggggcccatatttccagcatgggcaaaagcagcagcagtaatgaggtagctgggctgaataatttggaactcttgctmtatgggtacatggggatttccgaggacttggatgaagtcaatatggatacaaagagaaagtgttgtataaagagcaagagggagatccatgatcttgaaaacgctcctgttaaacccgactaagactctaagagtggggctc---------------------------------ggatctggtccagttct---------tctgg-accagttcggtccattttgcggtt----cagatctcatct-aacgaaaatggacggctyggatgggagggggctcggacgatccgagccgtcgatctcagttgg--agggctcggatgtatccactggctggaaggggactggaggtgatctcatccgctaagtgtgggggcctattactatgactc------------------------------------------------------------------------------------------------------------------------------------
>MiraAssembly72_c770
-----------------------------------------------------------------------------------------------------------------------------------------------------------------------------------------------------------------------------------------------------------------------------------------------------------------------------------------------------------------------------------------------------------------------------------------------------------------------------------------------------------------------------------------------------------------------------------------------------------------------------------------------------------------------------------------------------------------------------------------------------------------------------------------------------------------------------------------------------------------------------------------------------------------------------------------------------------------------------------------------------------------------------------------------------------------------------------------------------------------------------------------------------------------------------------------------------------------------------------------------------------------------------------------------------------------------------------------------------------------------------------------------------------------------------------------------------------------------------------------------------------------------------------------------------------------------------------------------------------------------------cacaagtattttgttgacaacaagcgtggtagattagatttctggcaaggggcccatatttccagcatgggcaaaagcagcagcagtaatgaggtagctgggctgaataatttggaactcttgctctatgggtacatggggatttccgaagacttggatgaagtcaatatggatacaaagagaaagtgttgtataaagagcaagagggagatccatgatcttgaaaacgctcctgttaaacccgactaagactctaagagtggggctc---------------------------------ggatctggtccagttct---------tctgg-accagttcggtccattttgcggtt----cagatct--------------------------------------------------------------------------------------------------------------------------------------------------------------------------------------------------------------------------------------------------------------------------------------------
>MiraAssembly80_c357RC_merged_MiraAssembly80_c160
------------------------------------------------------------------------------------------------------------------------------------------------------------------------------------------------------------------------------------------------------------------------------------------------------------------------------------------------------------------------------------------------------------------------------------------------------------------------------------------------------------------------------------------------------------------------------------------------------------------------------------------------------------------------------------------------------------------------------------------------------------------------------------------------------------------------------------------------------------------------------------------------------------------------------------------------------------------------------------------------------------------------------------------------------------------------------------------------------------------------------------------------------------------------------------------------------------------------------------------------------------------------------------------------------------tatttgcattaac-ggggtttattcggggata--atataaatggacgtggaaatagtttaccc--------acacact---agtgttgtaaatattatgtgacaaagctggatgcatccttaaaagtctggatgttgttttkttctt-taatataatgtttcattttctttttatttggtcaatggcaggtaaaggttttagcggggggaaattcaagacatgccttgggaagccaggaaaccatagtgtcatagtggtaaggttcttgggtacgttttctggtttgcaagatgcagagaggcttcacaagtattttgttgacaacaagcgtggtagattagatttctggcaaggggcccatatttccagcatgggcaaaagcagcagcagtaatgaggtagctgggctgaataatttggaactcttgctctatgggtacatggggatttccgaggacttggatgaagtcaatatggatacaaagagaaagtgttgtataaagagcaagagggagatccatgatcttgaaaacgctcctgttaaacccgactaagactctaagagtggggctc---------------------------------ggatctggtccagttc-----------------------------------------------------------------------------------------------------------------------------------------------------------------------------------------------------------------------------------------------------------------------------------------------------------------------------------------------
>MiraAssembly83_c125RC
--------------------------------------------------------------------------------------------------------------------------------------------------------------------------------------------------------------------------------------------------------------------------------------------------------------------------------------------------------------------------------------------------------------------------------------------------------------------------------------------------------------------------------------------------------------------------------------------------------------------------------------------------------------------------------------------------------------------------------------------------------------------------------------------------------------------------------------------------------------------------------------------------------------------------------------------------------------------------------------------------------------------------------------------------------------------------------------------------------------------------------------------------------------------------------------------------tatgattcttgtgaactaaattgcagttctcagtaaaaccaatagaattcata--gtgtcattctagtattcaaccagtaacttggtgatttgccgcaactgtaagtatttgcattaac-gggggttattcggggata--atataaatggacgtggaaatagtttaccc--------acacact---agtgttgtaaatattatgtgacaaagctggatgcatccttaaaagtctggatgttgttttgttctt-taatataatgtttcattttctttttatttggtcaatggcaggtaaaggttttagtggggggaaattcaagacatgccttgggaagccaggaaaccatagtgtcatagtggtaaggttcttgggtacgttttctggtttgcaagatgcagagaggcttcacaagtattttgttgacaacaagcgtggtagattagatttctggcaaggggcccatatttccagcatgggcaaaagcagcagcagtaatgaggtagctgggctgaataatttggaactcttgctctatgggtacatggggatttccgaggacttggatgaagtcaatatggatacaaagagaaagtgttgtataaagagcaagagggagatccatgatcttgaaaacgctcctgttaaacccgactaagactctaagagtggggctc---------------------------------ggatctggtccagttct---------tctgg-accagttcggtccattttgcagtt----cagatctcatct-aacgaaaatggacggctcggatgggagggggctcagacgatccgagccgtcgatctcagttgg--agggctcggatgtatccactggctggaaggggactggaggtgatctcatccgctaagagtgggggcctattactatgactcatagacca-aaaaacagttttcaacttttgtttatgttagacatgagttatattacac--------------------------------------------------------------------------
>MiraAssembly71_rep_c3877RC
--------------------------------------------------------------------------------------------------------------------------------------------------------------------------------------------------------------------------------------------------------------------------------------------------------------------------------------------------------------------------------------------------------------------------------------------------------------------------------------------------------------------------------------------------------------------------------------------------------------------------------------------------------------------------------------------------------------------------------------------------------------------------------------------------------------------------------------------------------------------------------------------------------------------------------------------------------------------------------------------------------------------------------------------------------------------------------------------------------------------------------------------------------------------------------------------------------------------------------------------------------------------------------------------------------------tttgcattaat-gggggttattcggggata--atataaatggacgyggaaatagtttaccc--------acgcact---agtgttgtaaatattatgtgacaaagctggatgcatccttaaaagtctggatgttgttttgttctt-taatataatgtttcattatctttttatttggtcaatggcaggtaaaggttttagcggggggaaattcaagacatgccttgggaagccaggaaaccatagtgtcatagtggtaaggttcttgggtacgttttctggtttgcaagatgcagagaggcttcacaagtattttgttgacaacaagcgtggtagattagatttctggcaaggggcccatatttccagcatgggcaaaagcagcagcagtaatgaggtagctgggctgaataatttggaactcttgctctatgggtacatggggatttccgaggacttggatgatgttaatatggatacaaagagaaagtgttgtataaagagcaagagggagatccatgatcttgaaaacgctcctgttaaacccgactaagactctaagagtggggctc---------------------------------ggatctggtccagttct---------tctgg-accagttcggtccattttgcggtt----cagatctcatct-aacgaaaatggacggctcggatgggagggggctcggacgatccgagccgtcgatc-------------------------------------------------------------------------------------------------------------------------------------------------------------------------------------------------------------------------------
>MiraAssembly73_rep_c2580RC_merged_MiraAssembly73_c146
-----------------------------------------------------------------------------------------------------------------------------------------------------------------------------------------------------------------------------------------------------------------------------------------------------------------------------------------------------------------------------------------------------------------------------------------------------------------------------------------------------------------------------------------------------------------------------------------------------------------------------------------------------------------------------------------------------------------------------------------------------------------------------------------------------------------------------------------------------------------------------------------------------------------------------------------------------------------------------------------------------------------------------------------------------------------------------------------------------------------------------------------------------------------------------------------------------------------------------------------------------------------------------------------------------------------gcattaac-ggaggttattcggggata--atataaatggacgtggaaatagtttaccc--------acaaact---agtgttgtaaatattttgtgacaaagctggatgcatccttaaaagtctggatgttgttttgttctt-taatataatgtttcattttctttttatttggtcaatggcaggtaaaggtttcagcggggggaaattcaagacatgccttgggaagccaggaaaccatagtgtcatagtggtaaggttcttgggtacgttttctggtttgcaagatgcagagaggcttcacaagtattttgttgacaacaagcgtggtagattagatttctggcaaggggcccatatttccagcatgggcaaaagcagcagcagtaatgaggtagctgggctgaataatttggaa-------------------------------------------------------------------------------------------------------------------------------------------------------------------------------------------------------------------------------------------------------------------------------------------------------------------------------------------------------------------------------------------------------------------------------------------------------------------------------------------------------------------------------------------------------
>MiraAssembly71_c736_merged_MiraAssembly71_c1064RC
-------------------------------------------------------------------------------------------------------------------------------------------------------------------------------------------------------------------------------------------------------------------------------------------------------------------------------------------------------------------------------------------------------------------------------------------------------------------------------------------------------------------------------------------------------------------------------------------------------------------------------------------------------------------------------------------------------------------------------------------------------------------------------------------------------------------------------------------------------------------------------------------------------------------------------------------------------------------------------------------------------------------------------------------------atttrcttgtgaaatatgcttgtatacatgacagttctgagatactttttgaccaatcaggatatakcagttataagatggattatttctgtgctgaccttttaggaatgcgtcttctttttttcttttttgtgaattttttacatatgattcttgtgaactaaattgcagttctcagtaaaaccaatagaattcata--gtgtcattctagtattcaaccagtaacttggtgatttgccgcaactgtaagtatttgcattaac-gggggttattcggggata--atataaatggacgcggaaatagtttaccc--------acgcact---agtgttgtaaatattatgtgacaaagctggatgcatccttaaaagtctggatgttgttttgttctt-taatataatgtttcattttctttttatttggtcaatggcaggtaaaggttttagtggggggaaattcaagacatgccttgggaagccaggaaaccatagtgtcatagtggtaaggttcttgggtacgttttctggtttgcaagatgcagagaggcttcacaagtattttgttgacaacaagcgtggtagagtagatttctggcaaggggggcatatttccagcatgggcaaaagcagcagcagtaatgaggtagctgggctgaataatttggaactcttgctatatgggtacatggggatttccgaggacttggatgaagtcaatatggatacaaagagaaagtgttgtataaagagcaagagggagatccatgatcttgaaaacgctcctgttaaacccgactaagactctaagagtggggctc---------------------------------ggatctggtccagttct---------tctgg-aycagttcggtccattttgcggtt----cagatctcatct-aacgaaaatggacggctcggatgggagggggctcggacgatccgagccgtcgatctcagttgg--agggctcggaggtatccactggctggaaggggactggaggtgatctcatccgctaagagtgggggcctattactatgactcatagacca-aaaaacagttttcaatttctgtttatgttagacatgagttctattacacc----------ttatatcttacctggatcgatttcaatgg----------------------------------
>MiraAssembly81_c113
----------------------------------------------------------------------------------------------------------------------------------------------------------------------------------------------------------------------------------------------------------------------------------------------------------------------------------------------------------------------------------------------------------------------------------------------------------------------------------------------------------------------------------------------------------------------------------------------------------------------------------------------------------------------------------------------------------------attttctt-------------------------------------------------------------------------------------------------------------------------------------------------------------------------------------------------------------------------------------------------------------------------------------------------------------------caaaatatttacttgtgaaatatgcttgtatacatgacagttctgagatactttttgaccaatcaggatatatcagttataagatggattatttctgtgctgaccttttaggaatgcgtcttctttttttcttttttgtgaattttttacatatgattcttgtgaactaaattgcagttctcagtaaaaccaatagaattcata--gtgtcattctagtattcaaccagtaacttggtgatttgccgcaactgtaagtatttgcattaat-gggggttattcggggata--atataaatggacgtggaaatagtttaccc--------acacact---agtgttgtaaatattatgtgacaaagctggatgcatccttaaaagtctggatgttgttttgttctt-taatataatgtttcattttctttttatttggtcaatggcaggtaaaggttttagcggggggaaattcaagacatgccttgggaagccaggaaaccatagtgtcatagtggtaaggttcttgggtacgttttctggtttgcaagatgcagagaggcttcacaagtattttgttgacaacaagcgtggtagagtagatttctggcaaggggggcatatttccagcatgggcaaaagcagcagcagtaatgaggtagctgggctgaataatttggaactcttgctatatgggtacatggggatttccgaggacttggatgaagtcaatatggatacaaagagaaagtgttgtataaagagcaagagggagatccatgatcttgaaaacgctcctgttaaacccgactaagactctaagagtggggctc---------------------------------ggatctggtccagttct---------tctgg-accagttcrgtccattttgcggtt----cagatctcatct-aacgaaaatggacggctcggatgggagggggctcggacgatccgagccgtcgatctcarttgg--agggctcggaggtatccactggctggaaggggactggaggtgatctaatccgctaagagtgg-------------------------------------------------------------------------------------------------------------------------------------------------------
>MiraAssembly72_c58
-------------------------------------------------------------------------------------------------------------------------------------------------------------------------------------------------------------------------------------------------------------------------------------------------------------------------------------------------------------------------------------------------------------------------------------------------------------------------------------------------------------------------------------------------------------------------------------------------------------------------------------------------------------------------------------------------------------------------------------------------------------------------------------------------------------------------------------------------------------------------------------------------------------------------------------------------------------------------------------------------------------------------------------------------------------------------------------------------------------------------------------------------------------------------------------------------------------------------------------------------------------------------------------------------------------------attaac-gggggttattcggggata--atataaatggacgtggaaatagtttacccacacacagacacact---agtgttgtaaatattatgtgacaaagctggatgcatccttaaaagtctggatgttgttttgttctt-taatataatgtttcattttctttttatttggtcaatggcaggtaaaggttttagcggggggaaattcaagacatgccttgggaagccaggaaaccatagtgtcatagtggtaaggttcttgggtacgttttctggtttgcaagatgcagagaggcttcacaagtattttgttgacaacaagcgtggtagattagatttctggcaaggggcccatatttccagcatgggcaaaagcagcagcagtaatgaggtagctgggctgaataatttggaactcttgctctatgggtacatggggatttccgaggacttggatgaagtcaatatggatacaaagagaaagtgttgtataaagagcaagagggagatccatgatcttgaaaacgctcctgttaaacccgactaagactcttaa---gaggctc---------------------------------ggatctggtccagttct---------tctgg-accagttcggtccattttgcggtt----cagatct--------------------------------------------------------------------------------------------------------------------------------------------------------------------------------------------------------------------------------------------------------------------------------------------
>MiraAssembly69_c836_merged_MiraAssembly69_rep_c2534RC_merged_MiraAssembly69_c418RC
--------------------------------------------------------------------------------------------------------------------------------------------------------------------------------------------------------------------------------------------------------------------------------------------------------------------------------------------------------------------------------------------------------------------------------------------------------------------------------------------------------------------------------------------------------------------------------------------------------------------------------------------------------------------------------------------------------------------------------------------------------------------------------------------------------------------------------------------------------------------------------------------------------------------------------------------------------------------------------------------------------------------------------------------------------------------------------------------------------------------------------------------------------------------------ctttttttttgtgaattttttwcatwtgattcttgtgaactaaattgcagttctcagtaaaaccaatagaattcttagtgtgtcattctagtattcaaccagtaacttggtgatttgccgcaactgtaagtatttgcattaac-gggggttattcggggata--atataaatggacgtggaaatagtttacccacacacagacacact---agtgttgtaaatattatgtgacaaagctggatgcatccttaaaagtctggatgttgttttgttctt-taatataatgtttcattttctttttatttggtcaatggcaggtaaaggttttagcggggggaaattcaagacatgccttgggaagccaggaaaccatagtgtcatagtggtaaggttcttgggtacgttttctggtttgcaagatgcagagaggcttcacaagtattttgttgacaacaagcgtggtagattagatttctggcaaggggcccatatttccagcatgggcaaaagcagcagcagtaatgaggtagctgggctgaataatttggaactcttgctmtatgggtacatggggatttccgaggacttggatgaagtcaatatggatacaaagagaaagtgttgtataaagagcargagggagatccatgatcttgaaaacgctcctgttaaacccgactaagactctaagagtgggggcctattactacgactcaga---------gaccaaaaaacaggtttcaatttttgtttatgtttatg-ttagacatgagttctattacacct----tatatcttacctggatcgatttcaatggtttggattagaagtggttggttaaatttccggtctatattagcacttgccaaagtaacaagaaacgttgtcctcagtaaccgcctcaaggaa---------------------------------------------------------------------------------------------------------------------------------------------------------------------------
>MiraAssembly75_c157
--------------------------------------------------------------------------------------------------------------------------------------------------------------------------------------------------------------------------------------------------------------------------------------------------------------------------------------------------------------------------------------------------------------------------------------------------------------------------------------------------------------------------------------------------------------------------------------------------------------------------------------------------------------------------------------------------------------------------------------------------------------------------------------------------------------------------------------------------------------------------------------------------------------------------------------------------------------------------------------------------------------------------------------------------------------------------------------------------------------------------------------------------------------------------------------------------------------------------------------------------------------------------------------ggtgatttgccgcaactgtaagtatttgcattaacggggggttattcggggata--atataaatggacgtggaaatagtttaccg--------acacact---agtgttgtaaatattatgtgacaaagctggatgcatccttaaaagtctggatgttgttttgttctt-taatataatgtttcattttctttttatttgttcaatggcaggtaaaggttttagcggggggaaattcaagacatgccttgggaagccaggaaaccatagtgtcatagtggtaaggttcttgggtacgttttctggtttgcaagatgcagagaggcttcacaagtattttgttgacaacaagcgtggtagattagatttctggcaaggggcccatatttccagcatgggcaaaagcagcagcagtaatgaggtagctgggctgaataatttggaactcttgctctatgggtacatggggatttccgaggacttggatgaagtcaatatggatacaaagagaaagtgttgtataaagagcaagagggagatccatgatcttgaaaacgctcctgttaaacccgactaagactctaagagtaagggcctattactacgactcata---------gac-------------------------------------------------------------------------------------------------------------------------------------------------------------------------------------------------------------------------------------------------------------------------------------------------------------------------------------------------------------------
>MiraAssembly78_c195RC_merged_MiraAssembly78_c955
-----------------------------------------------------------------------------------------------------------------------------------------------------------------------------------------------------------------------------------------------------------------------------------------------------------------------------------------------------------------------------------------------------------aaaaaa------------------------tgcacatggcttcgtagacca----------------------------------------------------------------------------------------------------------------------------------------------------------------------------------------------------------------------------------------------ggagattttctt-------------------------------------------------------------------------------------------------------------------------------------------------------------------------------------------------------------------------------------------------------------------------------------------------------------------caaaatatttacttgtgaaatatgcttgtatacatgacagttctgagatactttttgaccaatcaggatatagcagttataagatcgattatttttgtgctggccttttaggaatgcgtct-----tctttaattttttgaattttttacatatgattcttgtgaactaaattgcagttctcagtaaaaccaatagaattcata--gtgtcattctagtattcaaccagtaacttggtgatttgccgcaactgtaagtatttgcattaac-gggggttattcggggata--atataaatggacgtggaaatagtttaccc--------acacact---agtgttgtaaatattatgtgacaaagctggatgcatccttaaaagtctggatgttgttttgttctt-taatataatgtttcattttctttttatttggtcaatggcaggtaaaggttttagcggggggaaattcaagacatgccttgggaagccaggagaccatagtgtcatagtggtaaggttcttgggtacgttttctggtttgcaagatgcagagaggcttcacaagtattttgttgacaacaagcgtggtagagtagatttctggcaagggggccatatttcccgcatgggcaaaagcagcagcagtaatgaggtagctgggctgaataacttggaactcttgctctatgggtacatggggatttccgaggacttggatgaagtcagtatggatacaaagagaaagtgttgtataaagagcaagagggagatccatgatcttgaaaatgctcctgttaaacccgactaagactctaagagtgggggcctattactacgactcata---------gaccaaaaaacagttttcaatttt------tgtttatg-ttagacatgagttctattacacct----tatatcttacctggatcgatttcaatggtttggattagaagtggttggttaaatttcaggtctatatttgcacttgccaaagtaacaagaaacgttgtcctcagtaaccgcctcaaggaaaatgaacttgataaagaaaattgcattccatttctatgatga------------tgcagtgtgctggttaagggttttgataccactagaatcgaaacgctgaaatggctatatgtacattgaattaagat------------------------------------acta
>MiraAssembly82_rep_c872_merged_MiraAssembly82_rep_c160RC
-----------------------------------------------------------------------------------------------------------------------------------------------------------------------------------------------------------------------------------------------------------------------------------------------------------------------------------------------------------------------------------------------------------------------------------------------------------------------------------------------------------------------------------------------------------------------------------------------------------------------------------------------------------------------------------------------------------------------------------------------------------------------------------------------------------------------------------------------------------------------------------------------------------------------------------------------------------------------------------------------------------------------------------------------------------------------------------------------------------------------------------------------------------------------------------------ttttttacatatgattcttgtgaactaaattgcagttctcagtaaaaccaatagaattcata--gtgtcattctagtattcaaccagtaacttggtgatttgccgcaactgtaagtatttgcattaac-ggtggttattcagggata--atataaatggacgtggaaatagtttaccc--------acacact---agtgttgtaaatattacgtgacaaagctggatgcatccttaaaagtctggatgttgttttgttctt-taatataatgtttcatcttctttttatttggtcaatggcaggtaaaggttttagcggggggaaattcaagacatgccttgggaagccaggaaaccatagtgtcatagtggtaaggttcttgggtacgttttctggtttgcaagatgcagagaggcttcacaagtattttgttgacaacaagcgtggtagagtagatttctggcaagggggccatatttccagcatgggcaaaagcagcagcagtaatgaggtagatgggctgaataatttggaactcttgctctatgggtacatggggatttccgaggacttggatgaagtcaatatggatacaaagagaaagtgttgtataaagagcaagagggagatccatgatcttgaaaacgctccggttaaacccgactaagactctaagagtggaggcctattactacgactcata---------gaccaaaaaacagttttcagtttt------tgtttatg-ttagacatgagtactattacacct----tatatcttacctggatcgatttcaatggtktggattagaagyrgttggttaaatttccggtctatatttgcacttgccaaagtcacaagaaacgttgtcctcagtaaccgcctcaaggaaattgacagcgttatatcatatcgtcatgcttggcttcat------------------------------------------------------------------------------------------------------------------------------------
>MiraAssembly74_c114
------------------------------------------------------------------------------------------------------------------------------------------------------------------------------------------------------------------------------------------------------------------------------------------------------------------------------------------------------------------------------------------------------------------------------------------------------------------------------------------------------------------------------------------------------------------------------------------------------------------------------------------------------------------------------------------------------------------------------------------------------------------------------------------------------------------------------------------------------------------------------------------------------------------------------------------------------------------------------------------------------------------------------------------------------------------------------------------------------------------------------------------------------------------------------------------------------------gtgaactaaattgcagttctcagtaaaaccaatagaattcata--gtgtcattctagaattcaaccagtaacttggtgatttgccgcaactgtaagtatttgcattaac-gggggttattcggggata--atataaatggacgtggaaatagtttaccc--------acacact---agtgttgtaattattatgtgacaaagctggatgcatccttaaaagtctggatgtagttttgttctt-taatataatgtttcattttctttttatttggtcaatggcaggtaaaggttttagcggggggaaattcaagacatgccttgggaagccaggaaaccatagtgtcatagtggtaaggttcttgggtacgttttctggtttgcaagatgcagagaggcttcacaagtattttgttgacaacaagcgtggtagagtagatttctggcaaggggcccatatttccagcatgggcaaaagcagcagcagtaatgaggtagctgggctgaataatttggaactcttgctctatgggtacatggggatttccgaggacttggatgaagtcaatatggatacaaagagaaagtgttgtataaagagcaagagggagatccatgatcttgaaaacgctcctgttaaacccgactaagactctaagagt-ggggcctattactacgactcata---------gaccaaaaaacagttttcagtttt------tgtttatg-ttagacatgagttctattacacct----tagatcttacctggatcgatttcaatggtttggattagaagtggttggttaaatttccggtctatatttgcacttgccaaagtaacaagaaacgttgtcctcggtaacg------------ttggcttcatttgtacaaat------------------------------------------------------------------------------------------taatgacagtaagtccacatctgct-----------------------------------
>MiraAssembly75_c342RC_merged_MiraAssembly75_c287RC
-----------------------------------------------------------------------------------------------------------------------------------------------------------------------------------------------------------------------------------------------------------------------------------------------------------------------------------------------------------------------------------------------------------------------------------------------------------------------------------------------------------------------------------------------------------------------------------------------------------------------------------------------------------------------------------------------------------------------------------------------------------------------------------------------------------------------------------------------------------------------------------------------------------------------------------------------------------------------------------------------------------------------------------------------------------------------------------------------------------------------------------------------------------------------------------------------------------------------------------------------------------------------------------------------------------------------------ggttattcggggata--atataaatggacgtggaaatagtttaccg--------acacact---agtgttgtaaatattatgtgacaaagctggatgcatccttaaaagtctggatgttgttttgttctt-taatataatgtttcattttctttttatttggtcaatggcaggtaaaggttttagcggggggaaattcaagacatgccttgggaagccaggaaaccatagtgtcatagtggtaaggttcttgggtacgttttctggtttgcaagatgcagagaggcttcacaagtattttgttgacaacaagcgtggtagaktagatttctggcaaggggcccatatttccagcatgggcmaaagcagcagcagtaatgaggtagctgggctgaataatttggaactcttgctctatgggtacatggggatttccgaggacttggatgaagtcaatatggatacaaagagaaagtgttgtataaagagcaagagggagatccatgatcttgaaaacgctcctgttaaacccgactaagactctaagagtgggggtctat----------------------------gcaaacagttttcaatttt------tgtttatg-ttagacatgagttctattacacct----tatatcgtac-----------------------------------------------------------------------------------------------------------------------------------------------------------------------------------------------------------------------------------------------------------------------------------------
>MiraAssembly73_c159RC_merged_MiraAssembly73_c119RC
------------------------------------------------------------------------------------------------------------------------------------------------------------------------------------------------------------------------------------------------------------------------------------------------------------------------------------------------------------------------------------------------------------------------------------------------------------------------------------------------------------------------------------------------------------------------------------------------------------------------------------------------------------------------------------------------------------------------------------------------------------------------------------------------------------------------------------------------------------------------------------------------------------------------------------------------------------------------------------------------------------------------------------------------------------------------------------------------------------------------------------------------------------------------------------------------------------------------------------------------------------------------------------------------------------------------------------------------------ggacgtggaaatagtttacccacacacagacacact---agtgttgtaaatattatgtgacaaagctggatgcatccttaaaagtctggatgttgttttgttctt-taatataatgtttcattttctttttatttggtcaatggcaggtaaaggttttagcggggggaaattcaagacatgccttgggaagccaggaaaccgtagtgtcatagtggtaaggttcttgggtacgttttctggtttgcaagatgcagagaggcttcacaagtattttgttgacaacaagcgtggtagattagatttctggcaaggggcccatatttccagcatgggcaaaagcagcagcagtaatgaggtagctgggctgaataatttggaactcttgctctatgggtacatggggatttccgaggacttggatgaagtcaatatggatacaaagagaaagtgttgtataaagagcaagagggagatccatgatcttgaaaacgctcctgttaaacccgactaagactctaagagtgggggcctattactacgactc--a---------gaccaaaaaacagttttcaacttt------tgtttatg-ttagacatgagctctattacaccttatatatatcttacctggatcgatttcaatggt----------------------------------------------------------------------------------------------------------------------------------------------------------------------------------------------------------------------------------------------------------------------
