# Supplementary material for: Targeted NGS for species level phylogenomics: “made to measure” or “one size fits all”?
Source: PeerJ. 2017 Jul 25;5:e3569. doi: 10.7717/peerj.3569 (PMC5530999; doi:10.7717/peerj.3569)
Supplement: Data S2 — Sequences alignments (fasta format). [file peerj-05-3569-s002.gz › Final_Aln/SC/18861_AllSamples.aln]

>Consensus18861_Sample69
---------------------------------------------------------------------------------------------------------------------------------------------------------------------------------------------------------------------------------------------------ccaactgccctgctaatcctttgtcccaccacatgccttccaaggttaacccaggttataaagtagctgcttgcattatgttatatactactaaactctttttcaagtgttctatgtaggattttacatgtaattggcacaagaatttttgtatacctcttgaaagccatcccaattttctttgtccaacggaactt---------------tatgcagtcattgtactacctttctcttttgttagaataaaagaaatttcagccttcaaaaccggcaaccaagt-aaaagcacacttgtgatgaatgaatttttcaggggcatggctgtggaggatccttcaatgccctgtggcataaaacttgtgatagaagactacccttatgcagcagatggtcttctcatttggtcggctataaaagacttagttgaatcgtatgttcaccacttctactctaaacccggcttggtcacatctgacactgagctccagtcctggtgggacgagattaaaaaygagggccactacaacaaaaggaacgagccttggtggcctaaactcaacacaaaagaggacttatccgggattttaacaacgatgatttggattgcttcaggccaacatgcggctataaattttgggcaatacccatttggagggtatgtccctaaccgtccaaccctaatgagaagactcattcctcaagaagatgagcctgaatataaggacttcatggacaaccctcaacaaacatttttatcctctttgccaactcaactccaagcgacaaaagtaatggcggtccaagacactttgtcaactcactctgaagacgaggagtatctgcatgaggtggacaatcttcagggtcaacgtttcgatgaccatggtgttctaaagctgtttggtaaattttcctctagactagaggagattgaaaagattattaatggaagaaataaggatactcgtctaaggaaccgaagtggtgctggcattcctccgtatgagctgcttcttccatcatcagtcaaaggggtgactggtcgtggtgtccccaacagcatctccatctgaagatggcgccgagtttcaaattttctatctttattagttcttccgcagtgatctctgatttttcacagtttgatgaaataagtggcagaaatctgcgtagg-attttttttttcttttcctttttggggatctgcagctacgtaggttcagtgaaacagaagtttgtattgaatcgttacacagaaaatggaccaataactaatctctctgaagta-----------gctggcactttccacggatactgcattctctcctacatacaatgccattctga-------------------------------------------------------------tgggaaa-------------------------------------------
>Consensus18861_Sample78
---------------------------------------------------------------------------------------------------------------------------------------------------------------------------------cagattctaaaggtggcccccaccacatagggttgtgtgctcgggtaccgtttgtaacgatttgccccaactgccctgctaatcctttgtctcaccacatgccttataaggttaacccaggttataaagtagytgcttgcattaykttatatactactaaactctttttcaagttttctatgtaggattttacatgtaattggcacaagaattttcgcatacctcttgaaagccaacccaattttctttgtccaackgaactt---------------tatgcagtcactgtactacctttctcttttgtkagaataaaagaaatttcagccttcaaaaccggcaaccaagt-aaaagtacacttgtgatgaatgwatttttcaggggcatggctgtggaggatccttcaatgccctgtggcataaaacttgtgatagaagactacccttatgcagcagatggtcttctcatttggtcggctataaaagacttagttgaatcgtatgttcaccacttctactctaaacccggcttggtcaaatctgacactgagctccagtcctggtgggacgagattaaaaacgagggccactacaacaaaaggaacgagccttggtggcctaaactcaacacaaaagaggacttatccgggattttaacaacgatgatttggattgcttcaggccaacatgcggctataaattttgggcaatacccaattggagggtatgttcctaaccgtccaaccctaatgagaagactcattcctcaagaagatgagcctgaatataaggacttcatggacaaccctcaacaaacttttttatcctctttgccaactcaactccaagcgacaaaagtaatggcggtccaagacactttgtcaactcactctgaagacgaggagtatctgcatcaggtggacaatcttcagggtcaacgtttcgatgaccatggtgttctaaagctgtttggtaaattttcctctagactagaggagattgaaaagatgattaatggaagaaataaggatactcgtctaaggaaccgaagtagtgctggcattcctccgtatgagctgcttcttccatcatcagtcaaaggggtgactggtcgtggtgtccccaacagcatctccatctgaagatggcgccgagtttcaaattttctatctttattagttcttccgcagkgatctctgatttttcacagtttgatggaataagtggcagaaaactgcgtagg-cttttttttttcttttcctttttggggatctgcagctacgtaggttcagtgamacagaagtttgtattgaatcgttacacagaaaatggaccaataactaatctctctgaagta-----------gctggcgctttccagggatactgcattctctcctacatacactgtcatcgagaatctctaatatcaggaagaaaa----------saaaaagcttctgaacccgtccattctgatgggaaatttgtca-aggcttcaaaaattcaccagtg-------------
>MiraAssembly68_c2182RC_merged_MiraAssembly68_c638RC_merged_MiraAssembly68_rep_c2669RC_merged_MiraAssembly68_rep_c3071_merged_MiraAssembly68_rep_c3459_merged_MiraAssembly68_rep_c3790
------------------------------------------------------------------------------------------------------------------------------------------------------------------------------------------------------------------------------------------------------------------------------------------------------------------------------------------------------------------------------------------------ggaagttacgtattcctcttcaaa-ccaaaccaattttcttcgtcacatagcccttttatgcagagtctgatgccttgtcactgttcaactagtctctttgtacaaaattactgaaatttcagcctttgaacagagcaaccatgtcaaactcacactggtgatatatgaa-atttcaggggcatgrctgtggaggatccttcaatgccctgtggcataaaacttgtgatagaagactacccttacgcagcagatggtcttctcatatggtcggctataaaagacttggtggaatcctatgttcgccacttctactctgaacccaactcggtcacatctgacattgagctccagtcctggtggaatgagataaaaaacaagggccactacgataaaaggaacgagccttggtggccaaaactcaacacaaaagaggacttatccgggattttaaccacaatgatttggatcgcttcaggccaacacgcggctataaattttgggcaatacccatttggagggtatgttcctaaccgtccaaccctaatgagaagactcattcctcaagaagatgagcctgaatatgagaagttcatgcacaaccctcaacaaacttttttatcctctttgccaactcaactccaagcgacaaaagtaatggcggtccaagacactttgtcaactcactctccagacgaggagtatctgggtcaggtgcacgatcttcagggtcaacgtatcaatgaccatgaagttctaaagctgtttgagaacttttcctctaaattagaggagattgaaaagacgattcatggaagaaataaggatagtcgtctaaggaaccgaagtggtgctggtattcctccgtatgaactgcttcttccgtcatcgggccccggggtgaccggtcgtggcgtccccaacagcatctccatctgacgatggcattgagtctc-aattttcttcctttacta---tataggtactgatccttgttttttcagtagttgatgtaataagtggcaggaagctatgtagg-cttatt--------------------gagacggaagtttgtaaattagtttgagtatcatgttgtattga----cgacgcaaattgtgagagagggattaatctcaaggggttatagtatacacagctagctgttttttgg------ctgctgtctcttttctttttgccgaatgaggctttaatattttaggaacaaaatgaacaagaacagaatagttcagggatgaaatattgtgcagatgaatcgatgatatggtgcaaaagattaacaatacacctatcagttc
>MiraAssembly71_c357_merged_MiraAssembly71_rep_c4003
-------------------------------------------------------------------------------------------------------------------------------------------------------------------------------------------------cccccaccacatagggttgtgtgctcgggtaccgtttgtaacgatttgccccaactgccctgctaatcctttgtctcaccacatgccttataaggttaacccaggttataaagtagctgcttgcattacgttatatactactaaactctttttcaagttttctatgtaggattttacatgtaattggcacaagaatttttgtatacctcttgaaagccatcccaattttctttgtccaacggaactt---------------tatgcagtcattgtactacctttctcttttgttagaataaaagaaatttaagccttcaaaaccggcaaccaagt-aaaagcacacttgtgatgaatgaatttttcaggggcatggctgtggaggatccttcaatgccctgtggcataaaacttgtgatagaagactacccttatgcagcagatggtcttctcatttggtcggctataaaagacttagttgaatcgtatgttcaccacttctactctaaacccggcttggtcacatctgacactgagctccagtcctggtgggacgagattaaaaacgagggccactacaacaaaaggaacgagccttggtggcctaaactcaacacaaaagaggacttatccgggattttaacaacgatgatttggattgcttcaggccaacatgcggctataaattttgggcaatacccatttggagggtatgttcctaaccgtccaaccctaatgagaagactcattcctcaagaagatgagcctgaatataaggacttcatggacaaccctcaacaaacttttttatcctctttgccaactcaactccaagcgacaaaagtaatggcggtccaagacactttgtcaactcactctgaagacgaggagtatctgcatcaggtggacaatcttcagggtcaacgtttcgatgaccatggtgttctaaagctgtttggtaaattttcctctagactagaggagattgaaaagattattaatggaagaaataaggatactcgtctaaggaaccgaagtggtgctggcattcctccgtatgagctgcttcttccatcatcagtcaaaggggtgactggtcgtggtgtccccaacagcatctccatctgaagatggcgccgagtttcaaattttctatctttattagttcttccgcagtgatctctgatttttcacagtttgatgaaataagtgatca----ctgcggaat-------------------------------------------aactaataaagatagaaaat----ttgaaactcggcgc-----------------------------------------------------------------------------------------------------------------------------------------------------------------------------------------------------------------
>MiraAssembly71_rep_c4704_merged_MiraAssembly71_c419RC_merged_MiraAssembly71_rep_c4405
--------------------------------------------------------------------------------------------------------------------------------------------------------------------------------------------------------------------------------------------------------------------------------------------------------------------------------------------------------------------------------------------------------------------------------------------ccaacggaactt---------------tatgcagtcattgtactacctttctcttttgttagaataaaagaaatttaagccttcaaaaccggcaaccaagt-aaaagcacacttgtgatgaatgaatttttcaggggcatggctgtggaggatccttcaatgccctgtggcataaaacttgtgatagaagactacccttatgcagcagatggtcttctcatttggtcggctataaaagacttagttgaatcgtattttcaccacttctactctaaacccggcttggtcacatctgacactgagctccagtcctggtgggacgagattaaaaacgagggccactacaacaaaaggaacgagccttggtggcctaaactcaacacaaaagaggacttatccgggattttaacaacgatgatttggattgcttcaggccaacatgcggctataaattttgggcaatacccatttggagggtatgttcctavccgtccaaccctaatgagaagactcattcctcaagaagatgagcctgaatataaggacttcatggacaaccctcaacaaacttttttatcctctttgccaactcaactccaagcgacaaaagtaatggcggtccaagacactttgtcaactcactctgaagacgaggagtatctgcatcaggtggacaatcttcagggtcaacgtttmgatgaccatggtgttctaaagctgtttggtaaattttcctctagactagaggagattgaaaagattattaatggaagaaataaggatactcgtctaaggaaccgaagtggtgctggcattcctccgtatgagctgcttcttccatcatcagtcaaaggggtgactggtcgtggtgtccccaacagcatctccatctgaagatggcgccgagtttcaaattttctatctttattagttcttccgcagtgatctctgatttttcacagtttgatgaaataagtggcagaaaactgcgtagg-cttttttttttcttttcctttttggggatctgcagctacgtaggttcagtgaaacagaagtttgtattgaatcgttacacagaaaatggaccaataactaatctctctgaagta-----------gctggcgctttccacggatactgcattctctcctacatacactgtcatcgagaatctctaatatcaggaagaaaa-----------aaaaagcttctgaacccgtccattctgattggaaatttgtca-aggcttcagaaattcacc-----------------
>MiraAssembly72_c104RC
-------------------------------------------------------------------------------------------------------------------------------------------------------------------------------------------------------------------------------------------------------------------------------------------------------------------------------------------------------------------------------------------gcacaagaatttttgtatacctcttgaaagccatcccaattttctttgtccaacggaactt---------------tatgcagtcattgtactacctttctcttttgttagaataaaagaaatttcagccttcaaaaccggcaaccaagt-aaaagcacacttgtgatgaatgaatttttcaggggcatggctgtggaggatccttcaatgccctgtggcataaaacttgtgatagaagactacccttatgcagcagatggtcttctcatttggtcggctataaaagacttagttgaatcgtatgttcaccacttctactctaaacccagcttggtcacatctgacactgagctccagtcctggtgggacgagattaaaaacgagggccactacaacaaaaggaacgagccttggtggcctaaactcaacacaaaagaggacttatccgggattttaacaacgatgatttggattgcttcaggccaacatgcggctataaattttgggcaatacccatttggagggtatgtccctaaccgtccaaccctaatgagaagactcattcctcaagaagatgagcctgaatataaggacttcatggacaaccctcaacaaacatttttatcctctttgccaactcaactccaagcgacaaaagtaatggcggtccaagacactttgtcaactcactctgaagacgaggagtatctgcatcaggtggacaatcttcagggtcaacgtttcgatgaccatggtgttctaaagctgtttggtaaattttcctctagactagaggagattgaaaagattattaatggaagaaataaggatactcgtctaaggaaccgaagtggtgctggcattcctccgtatgagctgcttcttccatcatcagtcaaaggggtgactggtcgtggtgtccccaacagcatctccatctgaagatggcgccgagtttcaaattttctatctttattagttcttccgcagtgatctctgatttttcacagtttgatgaaataagtggcagaaatctgcgta----------------------------------------------------------------------------------------------------------------------------------------------------------------------------------------------------------------------------------------------------------------------------------------------------
>MiraAssembly72_c493RC
------------------------------------------------------------------------------------------------------------------------------------------------------------------------------------------------------------------------------------------------------------------------------------------------------------------------------------------------------------------------------------------------------------------------------------------------------------------------------------------------------------------------------------------------------------------------------tcaggggcatggctgtggaggatccttcaatgccctgtggcataaaacttgtgatagaagactacccttatgcagcagatggtcttctcatttggtcggctataaaagacttagttgaatcgtatgttcaccacttctactctaaacccggcttggtcacatctgacactgagctccagtcctggtgggacgagattaaaaacgagggccactacaacaaaaggaacgagccttggtggcctaaactcaacacaaaagaggacttatccgggattttaacgacgatgatttggattgcttcaggccaacatgcggctataaattttgggcaatacccatttggagggtatgtccctaaccgtccaaccctaatgagaagactcattcctcaagaagatgagcctgaatataaggacttcatggacaaccctcaacaaacatttttatcctctttgccaactcaactccaagcgacaaaagtaatggcggtccaagacactttgtcaactcactctgaagacgaggagtatctgcatcaggtggacaatcttcagggtcaacgtttcgatgaccatggtgttct--------------------------------------------------------------------------------------------------------------------------------------------------------------------------------------------------------------------------------------------------------------------------------------------------------------------------------------------------------------------------------------------------------------------------------------------------------------------------------------------------------------------------------------------------------------------------------------------
>MiraAssembly73_c73_merged_MiraAssembly73_rep_c2868RC_merged_MiraAssembly73_c73_merged_MiraAssembly73_c309RC
--------------------------------------------------------------------------------------------------------------------------------------------------------------------------------------------------------------------------------------------------------------------------------------------------------------------------------------------actaaactctttttcaagttttctatgtaggattttacatgtaattggcacaagaatttttgtatacctcttgaaagccatcccaattttctttgtccaacggaactt---------------tatgcagtcattgtactacctttctcttttgttagaataaaagaaatttcagccttcaaaaccggcaaccaagt-aaaagcacacttgtgatgaatgaatttttcaggggcatggctgtggaggatccttcaatgccctgtggcataaaacttgtgatagaagactacccttatgcagcagatggtcttctcatttggtcggctataaaagacttagttgaatcgtatgttcaccacttctactctaaacccggcttggtcacatctgacactgagctccagtcctggtgggacgagattaaaaacgagggccactacaacaaaaggaacgagccttggtggcctaaactcaacacaaaagaggacttatccgggattttaacaacgatgatttggattgcttcaggccaacatgyggctataaattttgggcaatacccatttggagggtatgttcctaaccgtccaaccctaatgagaagactcattcctcaagaagatgagcctgaatataaggacttcatggacaaccctcaacaaacttttttatcctctttgccaactcaactccaagcgacaaaagtaatggcggtccaagacactttgtcaactcactctgaagacgaggagtatctgcatcaggtggacaatcttcagggtcaacgtttcgatgaccatggtgttctaaagctgtttggtaaattttcctctagactagaggagattgaaaagatgattaatggaagaaataaggatactcgtctaaggaaccgaagtggtgctggcattcctccgtatgagctgcttcttccatcatcagtcaaaggggtgactggtcgtggtgtccccaacagcatctccatctgaagatggcgccgagtttcaaattttctatctttattagttcttccgcagtgatctctgagttttcacagtttgatgaaataagtggcag---------------------------------------------------------------------------------------------------------------------------------------------------------------------------------------------------------------------------------------------------------------------------------------------------------------
>MiraAssembly74_c125_merged_MiraAssembly74_c110
-----------------------------------------------------------------------------------------------------------------------------------------------------------------------------------------------------------------------------------------------------------------------------caccacatgccttataaggttaacccaggttataaagtagctgcttgcattacgttatatactactaaactctttttcaagttttctatgtaggattttacatgtaattggcacaagaatttttgtatacctcttgaaagccatcccaattttctttgtccaacggaactt---------------tatgcagtcattgtactacctttctcttttgttagaataaaagaaatttcagccttcaaaaccggcaaccaagt-aaaagcacacttgtgatgaatgaatttttcaggggcatggctgtggaggatccttcaatgccctgtggcataaaacttgtgatagaagactacccttatgcagcagatggtcttctcatttggtcggctataaaagacttagttgaatcgtatgttcaccacttctactctaaacccggcttggtcacatctgacactgagctccagtcctggtgggacgagattaaaaacgagggccactacaacaaaaggaacgagccttggtggcctaaactcaacacaaaagaggacttatccgggattttaacaacgatgatttggattgcttcaggccaacatgcggctataaattttgggcaatacccatttggagggtatgttcctaaccgtccaaccctaatgagaagactcattcctcaagaagatgagcctgaatataaggacttcatggacaaccctcaacaaacttttttatcctctttgccaactcaactccaagcgacaaaagtaatggcggtccaagacactttgtcaactcactctgaagacgaggagtatctgcatcaggtggacaatcttcagggtcaacgtttcgatgaccatggtgttctaaagctgtttggtaaattttcctctagactagaggagattgaaaagattattaatggaagaaataaggatactcgcctaaggaaccgaagtggtgctggcattcctccgtatgagctgcttcttccatcatcagtcaaaggggtgactggtcgtggtgtccccaacagcatctccatctgaagatggcgccgagtttcaaattttctatctttattagttcttccgcagtgatctctgatttttcacagtttgataaaataagtggcagaaaactgcgtagg-cttttttttttcttttcctttttggggatctgcagctacgtaggttcagtgaaacagaagtttgtattgaatcgttacacagaaaatggaccaataactaat-------------------------------------------------------------------------------------------------------------------------------------------------------------------------------------------
>MiraAssembly74_rep_c2332
------------------------------------------------------------------------------------------------------------------------------------------------------------------------------------------------------------------------------------------------------------------------------------------------------------------------------------------------------------------------------------------------------------------------------------------------------------------------------------------------------------------------------------------------------------------------------------------------------------------------------------------------------------------------------------------------------------------acttctactctaaacccggcttggtcacatctgacactgagctccagtcctggtgggacgagattaaaaacgagggccactacaacaaaaggaacgagccttggtggcctaaactcaacacaaaagaggacttatccgggattttaacaacgatgatttggattgcttcaggccaacatgcggctataaattttgggcaatacccatttggagkgtatgttcctaaccgtccaaccctaatgagaagactcattcctcaagaagatgagcctgaatataaggacttcatggacaaccctcaacaaacttttttatcctctttgccaactcaactccaagcgacaaaagtaatggcggtccaagacactttgtcaactcactctgaagacgaggagtatctgcatcaggtggacaatcttcagggtcaacgtttcgatgaccatggtgttctaaagctgtttggtaaattttcctctagactagaggagtac----------------------------------------------------------------------------------------------------------------------------------------------------------------------------------------------------------------------------------------------------------------------------------------------------------------------------------------------------------------------------------------------------------------------------------------------------------------------------------------------------------------------------------------------------
>MiraAssembly75_c14RC
--------------------------------------------------------------------------------------------------------------------------------------------------------------------------------------------------------------------------------------------------------------------------------------------------------------------------------------------------------------------atgtaggattttacatgtaattggcacaagaatttttgtatacctcttgaaagccaacccaattttctttgtccaacggaactt---------------tatgcagtcactgtactacctttctcttttgttagaataaaagaaatttcagccttcaaaaccggcaaccaagt-aaaagcacacttgtgatgaatgaatttttcaggggcatggctgtggaggatccttcaatgccctgtggcataaaacttgtgatagaagactacccttatgcagcagatggtcttctcatttggtcggctataaaagacttagttgaatcgtatgttcaccacttctactctaaacccggcttggtcacatctgacactgagctccagtcctggtgggacgagattaaaaatgagggccactacaacaaaaggaacgagccttggtggcctaaactcaacacaaaagaggacttatccgggattttaacaacgatgatttggattgcttcaggccaacatgcggctataaattttgggcaatacccatttggagggtatgttcctaaccgtccaaccctaatgagaagactcattcctcaagaagatgagcctgaatataaggacttcatggacaaccctcaacaaacttttttatcctctttgccaactcaactccaagcgacaaaagtaatggcggtccaagacactttgtcaactcactctgaagacgagaagtatctgcatcaggtggacaatcttcagggtcaacgtttcgatgaccatggtgttctaaagctgtttggtaaattttcctctagactagaggagattgaaaagattattaatggaagaaataaggatactcgtctaaggaaccgaagtggtgctggcattcctccgtatgagctgcttcttccatcatcagtcaaaggggtgactggtcgtggtgtccccaacagcatctccatctgaagatggcgccgagtttcaaattttttatctttattagttcttccgcagtgatctctgatttttcacagtttgatgaaataagtggcagaaatct---------------------------------------------------------------------------------------------------------------------------------------------------------------------------------------------------------------------------------------------------------------------------------------------------------
>MiraAssembly77_c386RC
-------------------------------------------------------------------------------------------------------------------------------------------------------------------------------------------------------------------------------------------------------------------------------------------------------------------------------------------------------------------------------------------------------------------------------------------------------------------------------------actacctttctcttttgttagaataaaagaaatttcagccttcaaaaccggcaaccaagt-aaaagcacacttgtgatgaatgaatttttcaggggcatggctgtggaggatccttcaatgccctgtggcataaaacttgtgatagaagactacccttatgcagcagatggtcttctcatttggtcggctataaaagacttagttgaatcctatgttcaccacttctactctaaacccggcttggtcacatctgacactgagctccagtcctggtgggacgagattaaaaacgagggccactacaacaaaaggaacgagccttggtggcctaaactcaacacaaaagaggacttatccgggattttaacaacgatgatttggattgcttcaggccaacatgcggctataaattttgggcaatacccatttxgagggtatgttcctaaccgtccaaccctaatgagaagactcattcctcaagaagatgagcctgaatataaggacttcatggacaaccctcaacaaacttttttatcctctttgccaactcaactccaagcgacaaaagtaatggcggtccaagacactttgtcaactcactctgaagacgagaagtatctgcatcaggtggacaatcttcagggtcaacgtttcgatgaccatggtgttctaaagctgtttggtaaattttcctctagactagaggagattgaaaagattattaatggaagaaataaggatactcgtctaaggaaccgaagtggtgctggcattcctccgtatgagctgcttcttccatcatcagtcaaaggggtgactggtcgtggtgtccccaacagcatctccatctgaagatggtgccgagtttcaaattttctatctttattagttcttccgcagtgatctctgatttttcacagtttgatgaaa-------------------------------------------------------------------------------------------------------------------------------------------------------------------------------------------------------------------------------------------------------------------------------------------------------------------------
>MiraAssembly77_rep_c223RC
-------------------------------------------------------------------------------------------------------------------------------------------------------------------------------------------------------------------------------------------------------------------------------------------------------------------------------------------------------------------------------------------------------------------------------------------------ggaactt---------------tatgcagtcactgcactacctttctcttttgttagaataaaagaaatttcagccttcaaaaccggcaaccaagt-aaaagcacacatgtgatgaatgaatttttcaggggcatggctgtggaggatccttcaatgccctgtggcataaaacttgtgatagaagactacccttatgcagcagatggtcttctcatttggtcggctataaaagacttagttgaatcctatgttcaccacttctactctaaacccggcttggtcacatctgacactgagctccagtcctggtgggacgagattaaaaacgagggccactacaacaaaaggaacgagccttggtggcctaaactcaacacaaaagaggacttatccgggattttaacaacgatgatttggattgcttcaggccaacatgcagctataaattttgggcaatacccatttggagggtatgttcctaaccgtccaaccctaatgagaagactcattcctcaagaagatgagcctgaatataaggacttcatggacaaccctcaacaaacttttttatcctctttgccaactcaactccaagcgacaaaagtaatggcggtccaagacactttgtcaactcactctgaagacgaggagtatctgcatcaggtggacaatcttcagggtcaacgtttcgatgaccatggtgttctaaagctgtttggtaaattttcctctagactagaggagattgaaaagattattaatggaagaaataaggatactcgtctaaggaaccgaagtggtgctggcattcctccgtatgagctgcttcttccatcatcagtcaaaggggtgactggtcgtggtgtccccaacagcatctccatctgaagatggcgccgagtttcaaattttctatctttgttagttcttccgcagtgatctctgatttttcacagtttgatgaaat------------------------------------------------------------------------------------------------------------------------------------------------------------------------------------------------------------------------------------------------------------------------------------------------------------------------
>MiraAssembly80_c146RC
-------------------------------------------------------------------------------------------------------------------------------------------------------------------------------------------------------------------------------------------------------------------------------------------------------------------------------------------------------------------------------------------------------------------------------------------------ggaactt---------------tacgcagtcactgtactacctttctcttttgttagaataaaagaaatttcagccttcaaaaccggcaaccaagt-aaaagcacacttgtgatgaatgaatttttcaggggcatggctgtggaggatccttcaatgccctgtggcataaaacttgtgatagaagactacccttatgcagcagatggtcttctcatttggtcggctataaaagacttagttgaatcgtatgttcaccacttctactctaaacccggcttggtcacatctgacactgagctccagtcctggtgggacgagattaaaaacgagggccactacaacaaaaggaacgagccttggtggcctaaactcaacacaaaagaggacttatccgggattttaacaacgatgatttggattgcttcaggccaacatgcggctataaattttgggcaatacccatttggagggtatgttcctaaccgtccaaccctaatgagaagactcattcctcaagaagatgagcctgaatataaggacttcatggacaaccctcaacaaacttttttatcctctttgccaactcaactccaagcgacaaaagtaatggcggtccaagacactttgtcaactcactctgaagacgagaagtatctgcatcaggtggacaatcttcagggtcaacgtttcgatgaccatggtgttctaaagctgtttggtaaattttcctctagactagaggagattgaaaagattattaatggaagaaataaggatactcgtctaaggaaccgaagtggtgctggcattcctccgtatgagctgcttcttccatcatcagtcaaaggggtgactggtcgtggtgtccccaacagcatctccatctgaagatggcgccgagtttcaaattttctatctttattagttcttccgcagtgatctctgatttttcacagtttgatgaaataagtggcagaaatctgc-------------------------------------------------------------------------------------------------------------------------------------------------------------------------------------------------------------------------------------------------------------------------------------------------------
>MiraAssembly81_c140RC_merged_MiraAssembly81_c44
--------------------------------------------------------------------------------------------------------------------------------------------------------------------------------------------------------------------------------------------------------------------------------------------------------ggttataaagtagctgcttgcattacgttatatactactaaactctttttcaagttttctatgtaggattttacatgtaattggcacaagaatttttgtatacctcttgaaagccatcccaattttctttgtccaacggaactt---------------tatgcagtcattgtactacctttctcttttgttagaataaaagaaatttcagccttcaaaaccggcaaccaagt-aaaagcacacttgtgatgaatgaatttttcaggggcatggctgtggaggatccttcaatgccctgtggcataaaacttgtgatagaagactacccttatgcagcagatggtcttctcatttggtcggctataaaagacttagttgaatcgtatgttcaccacttctactctaaacccggcttggtcacatctgacactgagctccagtcctggtgggacgagattaaaaaagagggccactacaacaaaaggaacgagccttggtggcctaaactcaacacaaaagaggacttatccgggattttaacaacgatgatttggattgcttcaggccaacatgcggctataaattttgggcaatacccatttggagggtatgttcctaaccgtccaaccctaatgagaagactcattcctcaagaagatgagcctgaatataaggacttcatggacaaccctcaacaaacttttttatcctctttgccaactcaactccaagcgacaaaagtaatggcggtccaagacactttgtcaactcactctgaagacgaggagtatctgcatcaggtggacaatcttcagggtcaacgtttcgatgaccatggtgttctaaagctgtttggtaaattttcctctagactagaggagattgaaaagattattaatggaagaaataaggatactcgcctaaggaaccgaagtggtgctggcattcctccgtatgagctgcttcttccatcatcagtcaaaggggtgactggtcgtggtgtccccaacagcatctccatctgaagatggcgccgagtttcaaattttctmtctttattagttcttccgcagtgatctctgatttttcacagtttgatgaaataagtggcagaaatctgcgtaggttttttttttttcttttcctttttggggatctgcagctacgtaggttcagtgaaacagaagtttgtattgaatcgttacacagaaaatggaccaataactaatctctctgaagta-----------gctggcgctttccacggatactgcattctct-------------------------------------------------------------------------------------------------------------------------------------
>MiraAssembly81_c140RC_merged_MiraAssembly81_c634RC
----------------------------------------------------------------------------------------------------------------------------------------------------------------------------------------------------------------------------------------------------------------------------------------------------------------------------------------------------------------------------------------------------------------------------------------------------------------------------------------------------------------------------------------------------------------------------------------------------------------------------------gatagaagactacccttatgcagcagatggtcttctcatttggtcggctataaaagacttagttgaatcgtatgttcaccacttctactctaaacccggcttggtcacatctgacactgagctccagtcctggtgggacgagattaaaaacgagggccactacaacaaaaggaacgagccttggtggcctaaactcaacacaaaagaggacttatccgggattttaacaacgatgatttggattgcttcaggccaacatgcggctataaattttgggcaatacccatttggagggtatgttcctaaccgtccaaccctaatgagaagactcattcctcaagaagatgagcctgaatataaggacttcatggacaaccctcaacaaacttttttatcctctttgccaactcaactccaagcgacaaaagtaatggcggtccaagacactttgtcaactcactctgaagacgaggagtatctgcatcaggtggacaatcttcagggtcaacgtttcgatgaccatggtgttctaaagctgtttggtaaattttcctctagactagaggagattgaaaagattattaatggaagaaataaggatactcgcctaaggaaccgaagtggtgctggcattcctccgtatgagctgcttcttccatcatcagtcaaaggggtgactggtcgtggtgtccccaacagcatctccatctgaagatggcgccgagtttcaaattttctmtctttattagttcttccgcagtgatctctgatttttcacagtttgatgaaataagtggcagaaatctgcgtaggttttttttttttcttttcctttttggggatctgcagctacgtaggttcagtgaaacagaagtttgtattgaatcgttacacagaaaatggaccaataactaatctctctgaagta-----------gctggcgctttccacggatactgcattctct-------------------------------------------------------------------------------------------------------------------------------------
>MiraAssembly81_c140RC_merged_MiraAssembly81_rep_c2183
------------------------------------------------------------------------------------------------------------------------------------------------------------------------------------------------------------------------------------------------------------------------------------------------------------------------------------------------------------------------------------------------------------------------------------------------------------------------------------------------------------------------------------------------------------------------------------------------------------------------------------------------------------------------------------------------------------------acttctactctaaacccggcttggtcacatctgacactgagctccagtcctcgtgcgacgagattaaaaaagagggccactacaacaaaaggaacgagccttggtggcctaaactcaacacaaaagaggacttatccgggattttaacaacgatgatttggattgcttcaggccaacatgcggctataaattttgggcaatacccatttggagggtatgttcctaaccgtccaaccctaatgagaagactcattcctcaagaagatgagcctgaatataaggacttcatggacaaccctcaacaaacttttttatcctctttgccaactcaactccaagcgacaaaagtaatggcggtccaagacactttgtcaactcactctgaagacgaggagtatctgcatcaggtggacaatcttcagggtcaacgtttcgatgaccatggtgttctaaagctgtttggtaaattttcctctagactagaggagattgaaaagattattaatggaagaaataaggatactcgcctaaggaaccgaagtggtgctggcattcctccgtatgagctgcttcttccatcatcagtcaaaggggtgactggtcgtggtgtccccaacagcatctccatctgaagatggcgccgagtttcaaattttctmtctttattagttcttccgcagtgatctctgatttttcacagtttgatgaaataagtggcagaaatctgcgtaggttttttttttttcttttcctttttggggatctgcagctacgtaggttcagtgaaacagaagtttgtattgaatcgttacacagaaaatggaccaataactaatctctctgaagta-----------gctggcgctttccacggatactgcattctct-------------------------------------------------------------------------------------------------------------------------------------
>MiraAssembly82_c43
-------------------------------------------------------------------------------------------------------------------------------------------------------------------------------------------------------------------------------------------------------------------------------------------------------------------------------------------------------------------------------------------------------------------------------------------------------------------------------------------------------------------------------------------------------------------------------------------------------------------------------------------------------------------------------------------------------------------------------------------------------------------------------------------------------caaaaggaacgatccttggtggcctaaactcgacacaaaagaggacttatccgggattttaacaacgatgatttggattgcttcaggccaacatgcggctataaattttgggcaatacccatttggagggtatgttcctaaccgtccaaccctaatgagaagactcattcctcaagaagatgagcctgaatataaggacttcatggacaaccctcaacaaacttttttatcctctttgccaactcaactccaagcgacaaaagtaatggcggtccaagacactttgtcaactcactctgaagacgaggagtatctgcatcaggtggacaatcttcagggtcaacgtttcgatgaccatggtgttctaaagctgtatggtaaattttcctct-------------------------------------------------------------------------------------------------------------------------------------------------------------------------------------------------------------------------------------------------------------------------------------------------------------------------------------------------------------------------------------------------------------------------------------------------------------------------------------------------------------------------------------------------------------------
>MiraAssembly82_rep_c162
ggttgttaaagtttgtatcagagcacaaccctagtctgcatggtgtggccatctgaacatggtaaataataattgccacttaggatgcaacatcctctttgcattggcccagcgacctttcccctactggacatcgtgtgtcacttaggtctgtatagcatattcgtgtgttcataccagattctagaggtggcccccacgaaatagggttatgtgctcgggtaccgtttgtaacgatttgccccaactgccctgctaatcctttgtctcaccacatgccttataaggtaaacccagattataaagtagctgcttgcattacgttatatactactaaactctatttcaagttttctatgtaggattttacatgtaattggcacaagaatttttgtatacctcttgaaagccaagccaattttctttgtccaacggaactt---------------tatgcagtcactgtactacctttctctttttttagaataaaagaaatttcagccttcaaaaccggcaaccaagt-aaaagcacacttgtgatgaatgaatttttcaggggcatggctgtggaggatccttcaatgccctgtggcataaaacttgtgatagaagactacccttatgcagcagatggtcttctcatttggtcggctataaaagacttagttgaatcgtatgttcaccacttctactctaaacccggcttggtcacatctgacactgagctccagtcctggtgggacgagattaaaaacgagggccactacaacaaaaggaacgagccttggtggcctaaactcaacacaaaagaggacttatccggaattttaacaacgatgatttggattgcttcaggccaacatgcggctataaattttgggcaatacccatttggagggtatgttcctaaccgtccaaccctaatgagaagactcattcctcaagaagatgagcctgaatataaggacttcatggacaaccctcaacaaacttttttatcctctttgccaactcaactccaagcgacaaaagtaatggcggtccaagacactttgtcaactcactctgaagacgaggagtatctgcatcaggtggacaatcttcagggtcaacgtttcgatgaccatggtgttctaaagctgtatggtaaattttcctctagactagaggagattgaaaagatgattaatggaagaaataaggatactcgtctaaggaaccgaagtggtgctggcattcctccgtatgagctgcttcttccatcatcagtcaaaggggtgactggtcgtggtgtccccaacagcatctctatctgaagatggcgccgagtttcaaattttctctctttattagttcttccgtagtgatctctgatttttcacagttggatgaaataagtggcagaaaactgcttagg-cttttttttttcttttcctttttggggatctgcagctacgtaggttcagtgaaacagxagtttgtattgaatcgttacacagaaaatggaccaataactaatctctctcaagta-----------gctggcgctttccacggatactgcattctc--------------------------------------------------------------------------------------------------------------------------------------
>MiraAssembly82_rep_c271RC
-----------------------------------------------------------------------------------------------------------------------------------catcatatggcacttaggtctgtatagcatatccgtgtgttcataccagattctagaggtggcccccaccacatagggttgtgtgctcgggtaccgtttgtaacgatttgccccaactgccctgctaatcctttgtctcaccacatgccttataaggttaacccaggttataaagtagctgcttgcattacgttatatgctactaaactctttttcaagttttctatgtaggattttacatgtaattggcccaagaatttttgtatacctcttgaaagccaatccaattttctttgtccaacagaactt---------------tatgcagtcaatgtactacctttctctttttttagaataaaagaaatttcagccttcaaaaccggcaaccaagt-aaaagcacacttgtgatgaatgaatttttcaggggcatggctgtggaggatccttcaatgccctgtggcataaaacttgtgatagaagactacccttatgcagcagatggtcttctcatttggtcggctataaaagacttagttgaatcgtatgttcaccacttctactctaaacccggcttggtcacatctgacactgagctccagtcctggtgggacgagattaaaaacgagggccactacaacaaaaggaacgagccttggtggcctaaactcaacacaaaagaggacttatccggaattttaacaacgatgatttggattgcttcaggccaacatgcggctataaattttgggcaatacccatttggagggtatgttcctaaccgtccaaccctaatgagaagactcattcctcaagaagatgagcctgaatataaggacttcatggacaaccctcaacaaacttttttatcctctttgccaactcaactccaagcgacaaaagtaatggcggtccaagacactttgtcaactcactctgaagacgaggagtatctgcatcaggtggacaatcttcagggtcaacgtttcgatgagcatggtgttctaaagctgtttggtaaattttcctctagactagaggagattgaaaagatgattaatggaagaaataaggatactcgtctgaggaaccgaagtggtgctggcattcctccgtatgagctgcttcttccatcatcagtcaaaggggtgactggtcgtggtgtccccaacagcatctccatctgaagatggcgccgagtttcaaattttctatctttattagttcttccgcagtgatctctgatttttcacagtttgatgaaataagtggcagaaaactgcgtagg-cttttttttttcttttcctttttggggatctgcagctacgtaggttcagtgaaa-------------------------------------------------------------------------------------------------------------------------------------------------------------------------------------------------------------------------------------------
>MiraAssembly83_c164_merged_MiraAssembly83_c167RC
----------------------------------------------------------------------------------------------------------------------------------------------------------------------------------------------------------------------------------------------------------------------------------------------------------------------------------------------------------------------------------------------------------------------------------ttttctttgtccaacggaactt---------------tatgcagtcactgtactacctttctcttttgttagaataaaagaaatttcagccttcaaaaccggcaaccaagt-aaaagcacacttgtgatgaatgaatttttcaggggcatggctgtggaggatccttcaatgccctgtggcataaaacttgtgatagaagactacccttatgcagcggatggtcttctcatttggtcggctataaaagacttagttgaatcgtatgttcaccacttctactctaaacccggcttggtcacatctgacactgagctccagtcctggtgggacgagattaaaaacgagggccactacaacaaaaggaacgagccttggtggcctaaactcaacacaaaagaggacttatccgggattttaacaacgatgatttggattgcttcaggccaacatgcggctataaattttggccaatacccatttggagggtatgttcctaaccgtccaaccctaatgagaagactcattcctcaagaagatgagcctgaatataaggacttcatggacaaccctcaacaaacttttttatcctctttgccaactcaactccaagcgacaaaagtaatggcggtccaagacactttgtcaactcactctgaagacgaggagtatctgcatcaggtggacaatcttcagggtcaacgtttcgatgaccatggtgttctaaagctgtttggtaaattttcctctagactagaggagattgaaaagattattaatggaagaaataaggatactcgtctaaggaaccgaagtggtgctggcattcctccgtatgagctgcttcttccatcatcagtcaaaggggtgactggtcgtggtgtccccaacagcatctccatctgaagatggcgccgagtttcaaattttctatctttgttagttcttccgcagtgatctctgatttttcacagtttgatgaaataagtggcagaaatctgcgtagg--ttttttttttcttttcctttttggggatctgcagctacgtaggttcagtgaaacagaagtttgtattgaatcgttacacagaaaatggaccaataactaatctctctgaagta-----------gctggcg-------------------------------------------------------------------------------------------------------------------------------------------------------------
>MiraAssembly83_c164_merged_MiraAssembly83_c62RC
--------------------------------------------------------------------------------------------------------------------------------------------------------------------------------------------------------------------------------------------------------------------------------------------------------ggttataaagtagctgcttgcattacgttatatactactaaactctttttcaagttttctatgtaggattttacatgtaattggcacaagaatttttgaatacctcttgaaagccaacccaattttctttgtccaacggaactt---------------tatgcagtcactgcactacctttctcttttgttagaataaaagaaatttcagccttcaaaaccggcaaccaagt-aaaagcacacatgtgatgaatgaatttttcaggggcatggctgtggaggatccttcaatgccctgtggcataaaacttgtgatagaagactacccttatgcagcagatggtcttctcatttggtcggctataaaagacttagttgaatcctatgttcaccacttctactctaaacccggcttggtcacatctgacactgagctccagtcctggtgggacgagattaaaaacgagggccactacaacaaaaggaacgagccttggtggcctaaactcaacacaaaagaggacttatccgggattttaacaacgatgatttggattgcttcaggccaacatgcagctataaattttgggcaatacccatttggagggtatgttcctaaccgtccaaccctaatgagaagactcattcctcaagaagatgagcctgaatataaggacttcatggacaaccctcaacaaacttttttatcctctttgccaactcaactccaagcgacaaaagtaatggcggtccaagacactttgtcaactcactctgaagacgaggagtatctgcatcaggtggacaatcttcagggtcaacgtttcgatgaccatggtgttctaaagctgtttggtaaattttcctctagactagaggagattgaaaagattattaatggaagaaataaggatactcgtctaaggaaccgaagtggtgctggcattcctccgtatgagctgcttcttccatcatcagtcaaaggggtgactggtcgtggtgtccccaacagcatctccatctgaagatggcgccgagtttcaaattttctatctttgttagttcttccgcagtgatctctgatttttcacagtttgatgaaataagtggcagaaatctgcgtagg--ttttttttttcttttcctttttggggatctgcagctacgtaggttcagtgaaacagaagtttgtattgaatcgttacacagaaaatggaccaataactaatctctctgaagta-----------gctggcg-------------------------------------------------------------------------------------------------------------------------------------------------------------
