# Supplementary material for: Targeted NGS for species level phylogenomics: “made to measure” or “one size fits all”?
Source: PeerJ. 2017 Jul 25;5:e3569. doi: 10.7717/peerj.3569 (PMC5530999; doi:10.7717/peerj.3569)
Supplement: Data S2 — Sequences alignments (fasta format). [file peerj-05-3569-s002.gz › Final_Aln/SC/22821_AllSamples.aln]

>Consensus22821_Sample68
------------------------------------------------------------------------------------------------------------------------------------------------------------------------------------------------tttcttttcctg-ttttttatttgacagatcattcaagatattagttttagtcattatagtcaatgggttgctattatttcaaataaggggacttgccatatatatgttatgtccccttttggtggtgatgctggctttgaaactcttaatcctcatgatgaagatcaatctctttatccagttttaactctaccatggtggtctacttcatctttcagtattaatcagcatgattctccaccgccc----------ccgcctgttacc------------ctatctgttgttagccgcataaaagataacaactccgggttgcttagtt-----------------------------------------------------------------------------------------------------------------------------------------------------------cagttaccaatg-ctgcttcttcagcggcaggaaaagtttctgttccatctggtgctgttgctgctgtttttcacaatagcatatctcgtggttttcaagacattcagccaagggctaacccattggagcatctgttggtttatactccatccggttatgttgttcaatatgaacttctgccact----aatcggagtagaactgagtgacaatggtttaagaactcggtcgaattcc-tacatgcacaccccagatgatgaattaaggctgaaggttgaacctgttcaatggtgggatgtgtgcagacgatcagattggccagagagagaagaatctaattctgkgactacctttgcaagacaagaagttgcagagatgattggtaatagctataaaactaagcttccagatgtgaatgagagtcttgggggaaaacagttggtgaaagttgattcagtaaagcccca-tgagagatcccattggtacctatcaaatgtagaggtgcaaattaactctgggacgttaccaatatggcaaaaatccaaggtaattttttactcattagacttctggcacctttatattttattctttctattggttatgatc-cgttgttgtggattttagattcgtttctacatgattactcctccaagaatcaatggttatgtgggtggggagctggagattgagcaggttccgtttcatgaagtggaagtaaaacggaaggatttgttgcctgtttttgatcatttccatagcatcaagtcaaattggaatgacaggtgatggccgttttatttgctaagttaattagtgtcttgttttggatgctttcacaccttgctgataatgcatgtagtatgtattgcttggtgccactaagaacattcttgcctggtgattaatgcagagggctatggggaggaacatatccgaatgcttcatcattggggctccatcaggtcagagagaagg
>Consensus22821_Sample72
---------------------------------------------------------------------------------------------------------------------------------------------------------------------------------------------------------------------------tatcattcaagatattagttttagtcattatagtcaatgggttgctattatttcgaataaggggacttgccatatatatgttatgtccccttttggtggtgatgctggctttgaaactcttaatcctcatggcgaaggtcaatmtcttygtccacttttaactctaccatggtggtctacttcatctttcagtattaatcagcatgattctccaccgccc----------ccacctgttacc------------ctctctgttgttagcvggattaaagataactactccgggttgctaagtt-----------------------------------------------------------------------------------------------------------------------------------------------------------tagttaccaatg-ctgcttcttcagtggcaggaaaagtttctgttccatctggtgctgttgctgctgttttccacaatagcatatctcatggttttcaagacattcagccaagggttaaacckttagagcatctgttagtttatgctccatcaggttatgttgtccaatatgaacttctgccacttttagattggggtagaattgagtaacaatggcttaagaactctgtcgaattccatacatgaacwycssmgatgatgatttaaggctaaaggtcgaacctgttcaatggtgggatgtatgcagacgatcwgattgcccagagagggaagaatctatttctgcgactacctttgcaagacaagaagttgcgragattactgcaartagctgtaaaactaagatttcatatgtgaaggagagtcataggggaaaaaagttggtgaaagttgatttagtaaagcccca-tgagagatcccattggtatctatctaatgtggaggtgcaaattaactctggaaggttaccaatatggcaaaaatccaagttaa-tttttattcattagacttttggaacctttatattttattctttcaactggttatgattattttgttttggattttagattcgt---------------------------------------------------------------------------------------------------------------------------------------------------------------------------------------------------------------------------------------------------------------------------------------------------------------------------------------------------------
>Consensus22821_Sample73
--------------------------------------------------------------------------------------------------------------------------------------------------------------------------------------------------------------------------------------------------------------------------------------------------------------------------------------------------------ctcatgttgaagatcaatatctttgtctacttttaactctaccatggtggtctacttcatctttcagtatt-atcagcatgattctccaccgccc----------ccacctgttaccacctgttaccctctatttgttgttagcmggattaaagataactactccgggttgctaagtt--------------------------------------------------------------------------------------------------------------------------------------------------------taacagttaccaatg-ctgcttcttcagtggcaggaaaagtttctgttccatctggtgctgttgctgctgttttccacaatagcatatctcatggttttcaagacattcagccaagggttaaaccgttagagcatctgttagtttatgctccatcaggttatgttgtccaatatgaacttctgccact----gattggggtagaattgagtaacaatggcttaagaactctgtcgaattcc-tacatgaac------gatgatgatttaaggctgaaggttgaacctgttcaatggtgggatgtatgcagacgatcagattggccagagagggaagaatctatttctgggactacctttgcaagacaagaagttgcggagattactgcgaatagctgtaaaactaagatttcagatgtgaaggagagtcacaggggaaaaaagttggtgaaagttgatttagtaaagcccca-tgagagatcccattggtatctatctaatgtggaggtgcaaattaactctggaaggttaccaatatggcaaaaatccaagttaa-tttttattcattagacttttggaacctttatattttattcttt-------------------------------------------------------------------------------------------------------------------------------------------------------------------------------------------------------------------------------------------------------------------------------------------------------------------------------------------------------------------------------------------------
>MiraAssembly69_c2305RC_merged_MiraAssembly69_c288RC
------------------------------------------------------------------------------------------------------------------------------------------------------------------------------------------------------------------------------------------------------------------------------ttcaaataaggggacttgccatatatacgttctgtctccttttggtggagatgctggctttgaaactcttaatcctcatggtgaagatcaatatctttgtccacttttaactctaccatggtggtctacttcatctttcagtattaatcagcatgattctccaccgccc----------ccacctgttacc------------ctatctgttgttagccggattaaagataactactccgggttgcttagtt-----------------------------------------------------------------------------------------------------------------------------------------------------------cagttaccaatg-ctgcttcttcagtggcaggaaaagtttctgttccatctggtgctgttgctgctgttttccacaatagcatatctcatggttttcaagacattcagccgagggttaaaccgttggagcatctgttagtttatgctccatcaggttatgttgtccaatatgaacttctgccact----gattggagtagagttgagtgacaatggcttaagaactctgtcgaattcc-tacatgaac------gatgatgatttaaggctgaaggttgaacctgttcaatggtgggatgtatgcagacgatcagattggccagagagggaagaatctatttctgggactacctttgcaagacaagaagttgcggagattactgcgaatagctgtaaaactaagatttcagatgtgaaggagagtcacaggggaaaaaagttggtgaaagttgatttagtaaagcccca-tgagagatcccactggtatctatctaatgtggaggtgcaaattaactctggaaggttaccaatatggcaaaaatccaaggtaa-tttttatttattagacttttggagcctttatattttattctttcaattggttatgatccttttgttg-------------------------------------------------------------------------------------------------------------------------------------------------------------------------------------------------------------------------------------------------------------------------------------------------------------------------------------------------------------------------
>MiraAssembly83_c24RC
------------------------------------------------------------------------------------------------------------------------------------------------------------------------------------------------------------------------------------------------------------------------------------------------------------------------------------------------tcttaatcctcatggtgaagatcaatatctttgtccacttttaactctaccatggtggtctacttcatctttcagtattaatcagcatgattctccaccaccc----------ccacctgttacc------------ctatctgttgttagccggattaaagataactactccgggttgctaagtt-----------------------------------------------------------------------------------------------------------------------------------------------------------cagttaccaatg-ctgcttcttcagtggcaggaaaagtttctgttccatctggtgctgttgctgctgttttccacaatagcatatctcatggttttcaagacattcagccgagggttaaaccgttggaacatctgttagtttatgctccatcaggttatgttgtccaatatgaacttctgccact----gattggagtagagttgagtgacaatggcttaagaactctgtcgaattcc-tacatgaac------gatgatgatttaaggctgaaggttgaacctgttcaatggtgggatgtatgcagacgatcagattggccagagagggaagaatctatttctgggactacctttgcaagacaagaagttgcggagattactgcgaatagctgtaaaactaagatttcagatgtgaaggagagtcacaggggaaaaaagttggtgaaagttgatttagtaaagcccca-tgagagatcccactggtatctatctaatgtggaggtgcaaattaactctggaaggttaccaatatggcaaaaatccaaggtaa-tttttatttattagacttttggagcctttatatt----------------------------------------------------------------------------------------------------------------------------------------------------------------------------------------------------------------------------------------------------------------------------------------------------------------------------------------------------------------------------------------------------------
>MiraAssembly71_c1207_merged_MiraAssembly71_c1107RC
-----------------------------------------------------------------------------------------------------------------------------------------------------------------------------------------------------------------------------tcattcaagatatcagttttagtcattatagtcaatgggttgctattatttcaaataaggggacttgccatatatacgttctgtctccttttggtggagatgctggctttgaaactcttaatcctcatggtgaagatcaatatctttgtccacttttaactctgccatggtggtctacttcatctttcagtattaatcagcatgattctccaccgccc----------ccacccgttacc------------ctatctgttgttagccggattaaagataactactccgggttgctaagtt-----------------------------------------------------------------------------------------------------------------------------------------------------------cagttaccaatg-ctgcttcttcagtggcaggaaaagtttctgttccatctggtgctgttgctgctgttttccacaatagcatatctcatggttttcaagacagtcagccgagggttaaaccgttggaacatctgttagtttatgctccatcaggttatgttgtccaatatgaacttctgccact----gattggagtagagttgagtgacaatggcttaagaactctgtcgaattcc-tacatgaac------gatgatgatttaaggctgaaggttgaacctgttcaatggtgggatgtatgcagacgatcagattggccagagagggaagaatctatttctgggactacctttgcaagacaagaagttgcggagattactgcgaatagctgtaaaactaagatttcagatgtgaaggagagtcacaggggaaaaaagttggtgaaagttgatttagtaaagcccca-tgagagatcccactggtatctatctaatgtggaggtgcaaattaactctggaaggttaccaatatggcaaaaatccaaggtaa-tttttatttattagacttttggagcctttatattttattctttcaattggttatgatccttttgtcgtggattttagattcgtttctacacgattactcctccaagaatcaatggttacatgggtggggagctggagattgagcaggttccatttcatgaagtggaaataaaacggaaggatttgttgcctgtttttgatcatttccgtagcatcaagtcaaactggaatgacaggtgatgtccgttttatttgctaagtggattagtgtctt-----------------------------------------------------------------------------------------------------------------------------------------------------------
>MiraAssembly81_c149
----------------------------------------------------------------------------------------------------------------------------------------------------------------------------------------------------------------------------------------------------------------------------------------------------------gttctgtctccttttggtggagatgctggctttgaaactcttaatcctcatggtgaagatcaatatctttgtccacttttaactctaccatggtggtctacttcatctttcagtattaatcagcatgattctccaccgccc----------ccacctgttacc------------ctatctgttgttagccggattaaagataactactccgggttgctaagtt-----------------------------------------------------------------------------------------------------------------------------------------------------------cagttaccaatg-ctgcttcttcagtggcaggaaaagtttctgttccatctggtgctgttgctgctgttttccacaatagcatatctcatggttttcaagacagtcagccgagggttaaaccattggagcatctgttagtttatgctccgtcaggttatgttgtccaatatgaacttctgccact----gattggagtagagttgagtgacaatggcttaagaactctgtcgaattcc-tacatgaac------gatgatgatttaaggctgaaggttgaacctgttcaatggtgggatgtatgcagacgatcagattggccagagagggaagaatctatttctgggactacctttgcaagacaagaagttgcggagattactgcgaatagctgtaaaactaagatttcagatgtgaaggagagtcacaggggaaaaaagttggtgaaagttgatttagtaaagcccca-tgagagatcccactggtatctatctaatgtggaggtgcaaattaactctggaaggttaccaatatggcaaaaatccaaggtaa-tttttatttattagacttttggagcctttatattttattctttcaattggttatgatccttttgtcgtggatttyagattcgtttctacacgattactcctccaagaatcaatggttacatgggtggggagctggagattgagcaggttccatttcatgaagtggaaataaaacggaaggatttgttgcctgtttttgatcatttccgtagcatcaagtcaaactggaatgacag-------------------------------------------------------------------------------------------------------------------------------------------------------------------------------------------------
>MiraAssembly75_c108
-------------------------------------------------------------------------------------------------------------------------------------------------------------------------------------------------------------------------------------------------------------------------------------------------------------------------------gatgctggcttggaaactcttaatcctcatgttgaagatcaatatcttcgtctacttttaactctaccatggtggtctacttcatctttcagtattaatcagcatgattctccaccgccc----------ccacctgttacc------------ctatctgttgttagccggattaaagataactactccgggttgctaagtt-----------------------------------------------------------------------------------------------------------------------------------------------------------cagttaccaatg-ctgcttcttcagtggcaggaaaagtttctgttccatctggtgctgttgctgctgttttccacaatagcatatctcatggttttcaagacattcagccgagggttaaaccgttggagcatctgttagtttatgctccatcaggttatgttgtccaatatgaacttctgccact----gattggagtagagttgagtgacaatggcttaagaactctgtcgaattcc-tacatgaac------gatgatgatttaaggctgaaggttgaacctgttcaatggtgggatgtatgcagacgatcagattggccagagagggaagaatctatttctgggactacctttgcaagacaagaagttgcggagattactgcgaatagctgtaaaactaagatttcagatgtgaaggagagtcacaggggaaaaaagttggtgaaagttgatttagtaaagcccca-tgagagatcccactggtatctatctaatgtggaggtgcaaattaactctggaaggttaccaatatggcaaaaatccaaggtaa-tttttatttattagacttttggagcctttatattttattctttcaaytggttatgatycttttgtcgtggattttagattcgtttctaca--------------------------------------------------------------------------------------------------------------------------------------------------------------------------------------------------------------------------------------------------------------------------------------------------------------------------------------------------
>MiraAssembly77_rep_c302
---------------------------------------------------------------------------------------------------------------------------------------------------------------------------------------------------------------------------------------------------------------------------------------------------------------------------------------------------------------------------------------------------atggtggtctacttcatctttcagtattaatcagcatgattctccaccgccc----------ccacctgttacc------------ctatctgttgttagccggattaaagataactactccgggttgctaagtt-----------------------------------------------------------------------------------------------------------------------------------------------------------cagttaccaatg-ctgcttcttcagtggcaggaaaagtttctgttccatctggtgctgttgctgctgttttccacaatagcatatctcatggttttcaagacattcagccgagggttaaaccgttggagcatctgttagtttatgctccatcaggttatgttgtccaatatgaacttctgccact----gattggagtagagttgagtgacaatggcttaagaactttgtcgaattcc-tacatgaac------gatgatgatttaaggctgaaggttgaacctgttcaatggtgggatgtatgcagacgatcagattggccagagagggaagaatctatttctgggactacctttgcaagacaagaagttgcggagattactgcgaatagctgtaaaactaagatttcagatgtgaaggagagtcacaggggaaaaaagttggtgaaagttgatttagtaaagcccca-tgagagatcccactggtatctatctaatgtggaggtccaaattaactctggaaggttaccaatatggcaaaaatccaaggtaa-tttttatttattagac----------------------------------------------------------------------------------------------------------------------------------------------------------------------------------------------------------------------------------------------------------------------------------------------------------------------------------------------------------------------------------------------------------------------------
>MiraAssembly74_c62RC
------------------------------------------------------------------------------------------------------------------------------------------------------------------------------------------------------------------------------------------------------------------------------------------------------atatgttctgtctccttttggtggagatgctggctttgaaactcttaatcctcatgttgaagatcattatcttcgtccacttttaactctaccatggtggtctacttcatctttcagtattaatcagcatgattctccaccgccc----------ccacctgttacc------------ctatctgttgttagccggattaaagataactactccgggttgctaagtt-----------------------------------------------------------------------------------------------------------------------------------------------------------cagttaccaatg-ctgcttcttcagtggcaggaaaagtttctgttccatctggtgctgttgctgctgttttccacaatagcatatctcatggttttcaagacattcagccgagggttaaaccgttggaacatctgttagtttatgctccatcaggttatgttgtccaatatgaacttctgccact----gattggagtagagttgagtgacaatggcttaagaactctgtcgaattcc-tacatgaac------gatgatgatttaaggctgaaggttgaacctgttcaatggtgggatgtatgcagacgatcagattggccagagagggaagaatctatttatgggactacctttgcaagacaagaagttgcggagattactgcgaatagctgtaaaactaagatttcagatgtgaaggagagtcacagggggaaaaagttggtgaaagttgatttagtaaagcccca-tgagagatcccactggtatctatctaatgtggaggtgcaaattaactctggaaggttaccaatatggcaaaaatccaaggtaa-tttttatttattagacttttggagcctttatatttyattctttcawttggttatgatccttytgtcgtggattttagattcgtttctacacgatta---ctccwmsaatcaatggttgg---------------------------------------------------------------------------------------------------------------------------------------------------------------------------------------------------------------------------------------------------------------------------------------------------------------------
>MiraAssembly74_c575RC
----------------------------------------------------------------------------------------------------------------------------------------------------------------------------------------------------------------------------------------------------------------------------------------------------------------------------------------------------aatcctcatggtgaagatcaatatctttgtccactcttaactctaccatggtggtctacttcatctttcagtattaatctgcatgattctccaccgccc----------ccacctgttacc------------ctatctgttgttagccggattaaagataactactccgggttgctaagtt-----------------------------------------------------------------------------------------------------------------------------------------------------------cagttaccaatg-ctgcttcttcagtggcaggaaaagtttctgttccatctggtgctgttgctgctgttttccacaatagcatatctcatggttttcaagacagtcagccgagggttaaaccgttggagcatctgttagtttatgctccatcaggttatgttgtccaatatgaacttctgccact----gattggagtagagttgagtgacaatggcttaagaactctgtcgaattcc-tacatgaac------gatgatgatttaaggctgaaagttgaacctgttcaatggtgggatgtatgcagacgatcagattggccagagagggaagaatctatttctgggactacctttgcaagacaagaagttgcggagattactgcgaatagctgtaaaactaagatttcagatgtgaaggagagtcacaggggaaaaaagttggtgaaagttgatttagtaaagcccca-tgagagatcccactggtatctatctaatgtggaggtgcaaattaactctggaaggttaccaatatggcaaaaatccaaggtaa-tttttatttattagacttttggagcctttatatttcattctttcaattggttatgatccttctgtcgtggattttagattcgtttctacacgatta---ctccaagaatcaatggtt-----------------------------------------------------------------------------------------------------------------------------------------------------------------------------------------------------------------------------------------------------------------------------------------------------------------------
>MiraAssembly83_c23RC
--------------------------------------------------------------------------------------------------------------------------------------------------------------------------------------------------------------------------------------------------------------------------------------------------------------------------gtggtgatgctggctttgaaactcttaatcctcatgktgaagatcaatatctttgtccacttttaactctaccatggtggtctacttcatctttcagtattaatcagcatgattctccaccgccc----------ccacctgttacc------------ctatctgttgttagccggattaaagataactactccgggttgctaagtt-----------------------------------------------------------------------------------------------------------------------------------------------------------cagttaccaatg-ctgcttcttcagtggcaggaaaggtttctgttccatctggtgctgttgctgctgttttccacaatagcatatctcatggttttcaagacattcagccgagggttaaaccgttggaacatctgttagtttatgctccatcaggttatgttgtccaatatgaacttctgccact----gattggagtagagttgagtgacaatggcttaagaactctgtcgaattcc-tacatgaac------gatgatgatttaaggctgaaggttgaacctgttcaatggtgggatgtatgcagacgatcagattggccagagagggaagaatctatttctgggactacctttgctagacaagaagttgcggagattactgcgaatagctgtaaaactaagatttcagatgtgaaggagagtcacaggggaaaaaagttgttgaaagttgatttagtaaagcccca-tgagagatcccactggtatctatctaatgtggaggtgcaaattaactctggaaggttaccaatatggcaaaaatccaaggtaa-tttttwtttattagacttttggagcctttatattttattctttcaattggttatgatccttttgtcgtggattttagattcgtttctacacgattactcctccaagaatcaatggttacatgggtggggagctggagattgagcaggttccatttcatgaagtggaaataaaacggaaggatttgttgcctgtttttgatcatttccgtagcatcaagtcaaactggaatgacaggtgatgtccgttttatttgctaagtggattagtgtcttgtcttggat--------------------------------------------------------------------------------------------------------------------------------------------------
>MiraAssembly80_c90
---------------------------------------------------------------------------------------------------------------------------------------------------------------------------------------------------------------------------------------------------------------------------------------------------------------------------------------------------------------------------------------------------------------------------------tcagcatgattctccaccgccc----------ccacctgttacc------------ctatctgttgttagccggattaaagataactactccgggttgctaagtt-----------------------------------------------------------------------------------------------------------------------------------------------------------cagttaccaatg-ctgcttcttcagtggcaggaaaagtttctgttccatctggtgctgttgctgctgttttccacaatagcatatctcatggttttcaagacattcagccgagggttaaaccgttggaacatctgttagtttatgctccatcaggttatgttgtccaatatgaacttctgccact----gattggagtagagttgagtgacaatggcttaagaactctgtcgaattcc-tacatgaac------gatgatgatttaaggctgaaggttgaacctgttcaatggtgggatgtatgcagacgatcagattggccagagagggaagaatctatttctgggactacctttgcaagacaagaagttgcagagattactgcgaatagctgtaaaactaagatttcagatgtgaaggagagtcacaggggaaaaaagttggtgaaagttgatttagtaaagcccca-tgagagatcccactggtatctatctaatgtggaggtgcaaattaactctggaaggttaccaatatggcaaaaatccaaggtaa-tttttatttattagacttttggagcctttatattttattc-ttcaattggttatgatcctgttttc--------------------------------------------------------------------------------------------------------------------------------------------------------------------------------------------------------------------------------------------------------------------------------------------------------------------------------------------------------------------------
>MiraAssembly75_c201
------------------------------------------------------------------------------------------------------------------------------------------------------------------------------------------------------------------------------------------------------------------------------------------------------------------------------------------------------------------------------------------aactctaccatggtggtttacttcatctttcagtattaatcagcatgattctccaccgccc----------ccacctgttacc------------ctct---ttgttggcaggattaaagataactactccgggttgctaagtt-----------------------------------------------------------------------------------------------------------------------------------------------------------tagttaccaatg-ctgcttcttcagtggcaggaaaagtttctgttccatctggtgctgttgctgctgttttccacaatagcatatctcatggttttcaagacattcagccaaggtttaaacctttagagcatctgttagtttatgctccatcaggttatgttgtccaatatgaacttctgcaact----gattggggtagaattgagtaacaatggcttaagaactatgtcgaattcc-tacatgaac------gatgatgatttaaggctaaaggtcgaacctgttcaatggtgggatgtatgcagacgatcaaattgcccagagagggaagaatctatttctgtgactacctttgcaagacaagaagttgcgaagattactgcaagtagctgtaaaactaagatttcatatgtgaaggagagtcataggggaaaaaagttggtgaaagttgatttagtaaagcccca-tgagagatcccattggtatctatctaatgtggaggtgcaaattaactctggaaggttaccaatatggcaaaaatccaagttag-tttttattcattagacttttggaacctttatattttattctttcaactggttatgattattttatcttggattttagatt------------------------------------------------------------------------------------------------------------------------------------------------------------------------------------------------------------------------------------------------------------------------------------------------------------------------------------------------------------
>MiraAssembly83_c350_merged_MiraAssembly83_c52RC
------------------------------------------------------------------------------------------------------------------------------------------------------------------------------------------------------------------------------------------------------------tcaatgggttgctattatttcaaataaggggacttgccatatatatgttctgtctccttttggtggagatgctggctttgaaactcttaatcctcatgttgaagatcaatatcttcgtccacttttaactctaccatggtggtttacttcatctttcagtattaatcagcatgattctccaccgccc----------ccacctgttacc------------ctct---ttgttggcaggattaaagataactactccgggttgctaagtt-----------------------------------------------------------------------------------------------------------------------------------------------------------tagttaccaatg-ctgcttcttcagtggcaggaaaagtttctgttccatctggtgctgttgctgctgttttccacaatagcatatctcatggttttcaagacattcagccaagggttaaacctttagagcatctgttagtttatgctccatcaggttatgttgtccaatatgaacttctgccact----gattggggtagaattgagtaacaatggcttaagaactatgtcgaattcc-tacatgaac------gatgatgatttaaggctaaaggtcgaacctgttcaatggtgggatgtatgcagacgatcaaattgcccagagagggaagaatctatttctgtgactacctttgcaagacaagaagttgcgaagattactgcaagtagctgtaaaactaagatttcatatgtgaaggagagtcataggggaaaaaagttggtgaaagttgatttagtaaagcccca-tgagagatcccattggtatctatctaatgtggaggtgcaaattaactctggaaggttaccaatatggcaaaaatccaagttag-tttttattcattagacttttggaacctttatattttattctttcaactggttatgattmttttrtcttggattttagattcgtttctacatgattactcctccaagaatcagtggttatatgggtggggagctggagattgagcaggctccatttcatgaagtggcaattaaatggaaggatttgttgcctgtttttgatcatttccgtagcatcaagtgaaattggaatgacaggtgatgtccgttttatttgctaagtggattagtgtcttgtcttaaatgtttttgcaccttgctgaaaatatatgtggtatgtgttgcttagtgccact-----------------------------------------------------------------------------------------------
>MiraAssembly77_c393RC
----------------------------------------------------------------------------------------------------------------------------------------------------------------------------------------------------------------------------------------------------------------------------------------------------------------------------------------------------------------------------------------------------------------------------------------------------------------------------------------------------------------------------cgggttgctaagtt-----------------------------------------------------------------------------------------------------------------------------------------------------------tagttaccaatg-ctgcttcttcagtggcaggaaaagtttctgttccatctggtgctgttgctgctgttttccacaatagcatatctcatggttttcaagacattcagccaagggttaaacctttagagcatctgttagtttatgctccatcaggttatgttgtccaatatgaacttctgccact----gattggggtagaattgagtaacaatggcttaagaactmtgtcgaattcc-tacatgaac------gatgatgatttaaggctgaaggttgaacctgttcaatggtgggatgtatgcagacgatcagattggccagagagggaagaatctatttctgggactacctttgcaagacaagaagttgcggagattactgcgaatagctgtaaaactaagatttcatatgtgaaggagagtcataggggaaaaaagttggtgaaagttgatttagtaaagcccca-tgagagatcccattgg----------------------------------------------------------------------------------------------------------------------------------------------------------------------------------------------------------------------------------------------------------------------------------------------------------------------------------------------------------------------------------------------------------------------------------------------------------------------------------------------------------------
>MiraAssembly69_c1442RC_merged_MiraAssembly69_rep_c2432RC
-----------------------------------------------------------------------------------------------------------------------------------------------------------------------------------------------------------------------------------------------------------------------------------------------------------------------------------------------------------------------------------------------------------------------------------------------------cc----------ccacctgttacc------------ctctttgttgttagcaggattaaagataactactccgggttgctaagtt-----------------------------------------------------------------------------------------------------------------------------------------------------------tagttaccaatg-ctgcttcttcagtggcaggaaaagtttctgttccatctggtgctgttgctgctgttttccacaatagcatatctcatggttttcaagacattcagccaagggttaaacctttagagcatctgttagtttatgctccatcaggttatgttgtccaatatgaacttctgccact----gattggggtagaattgagtaccaatggcttaagaactctgtcgaattcc-tacatgaac------gatgatgatttaaggctaaaggtcgaacctgttcaatggtgggatgtatgcagacgatctgattgcccagagagggatgaatctatttctgcgactacctttgcaagacaagaagttgcgaagattactgcaagtagctgtaaaactaagatttcatatgt---ggagagtcataggggaaaaaagttggtgaaagttgatttagtaaagcccca-tgagagatcccattggtatctatctaatgtggacgtgcaaattaactctggaaggttaccaataaggcaaaaatccaatttaa-gttttattcattagacttttggaacctttatattttattctttcaactggttatgattattttgtcttggattttagattcgtttctacatgattactcctcca----------gttacatgggtggggagctggagactgagcaggtt---------------------------------------------------------------------------------------------------------------------------------------------------------------------------------------------------------------------------------------------------------------------------------------
>MiraAssembly69_c359RC_merged_MiraAssembly69_rep_c3089_merged_MiraAssembly69_c2143
------------------------------------------------------------------------------------------------------------------------------------------------------------------------------------------------------------------------------------------------------------------------------------------------------------------------------------------------------------------------ttatcttcgtccacttttaactctaccatggtggtctacttcatctttcagtattaatcagcatgattctccaccgccc----------ccacctgttacc------------ctctttgttgttagcaggattaaagggaactactccgggttgctaagtt-----------------------------------------------------------------------------------------------------------------------------------------------------------tagttaccaatg-ctgcttcttcagtggcaggaaaagtttctgttccatctggtgctgttgctgctgttttccacaatagcatatctcatggttttcaagacattcagccaagggttaaacctttagagcatctgttagtttatgctccatcaggttatgttgtccaatatgaacttctgccact----gattggggtagaattgagtaccaatggcttaagaactctgtcgaattcc-tacatgaac------gatgatgatttaaggctaaaggtcgaacctgttcaatggtgggatgtatgcagacaatctgattgcccagagagggatgaatctatttctgcgactacctttgcaagacaagaagttgcgaagattactgcaagtagctgtaaaactaagatttcatatgtgaaggagagtcataggggaaaaaagttggtgaaagttgatttagtaaagcccca-tgagagatcccattggtatctatctaatgtggacgtgcaaattaactctggaaggttaccaataaggcaaaaatccaagttaa-gttttattcattagacttttggaacctttatattttattctttcaactggttatgattattttgtcttggattttagattcgtttctacatgattactcctcca----------gttacatgggtggggagctggagattgagcaggttccatttcatgaagtggaaataaaacggaaggatttgttgcctgtttttgatcatttttgtagcctcaagtcaaactggattgacaggtgatgttcgtgttatttgctaagtgaattagtgtcttgtctta-----------------------------------------------------------------------------------------------------------------------------------------------------
>MiraAssembly80_c40
------------------------------------------------------------------------------------------------------------------------------------------------------------------------------------------------------------------------------------------------------------------------------------------------------------------------------------------------------------------------------------------------------------------atctttcagtattaatcagcatgattctccaccgccc----------ccacctgttacc------------ctctttgttgttagcaggattaaagggaactactccgggttgctaagtt-----------------------------------------------------------------------------------------------------------------------------------------------------------taattaccaatg-ctgcttcttcagtggcaggaaaagtttctgttccatctggtgctgttgctgctgttttccacaatagcatatctcatggttttcaagacattcagccaagggttaaacctttagagcatctgttagtttatgctccatcaggttatgttgtccaatatgaacttctgccact----gattggggtagaattgagtaccaatggcttaagaactctgtcgaattcc-tacatgaac------gatgatgatttaaggctaaaggtcgaacctgttcaatggtgggatgtatgcagacaatctgattgcccagagagggatgaatctatttctgcgactacctttgcaagacaagaagttgcgaagattactgcaagtagctgtaaaactaagatttcatatgtgaaggagagtcataggggaaaaaggttggtgaaagttgatttagtaaagcccca-tgagagatcccattggtatctatctaatgtggacgtgcaaattaactctggaaggttaccaataaggcaaaaatccaatttaa-gttttattcattagacttttggaacctttatattttattctttcaac---------------------------------------------------------------------------------------------------------------------------------------------------------------------------------------------------------------------------------------------------------------------------------------------------------------------------------------------------------------------------------------------
>MiraAssembly74_c120
-----------------------------------------------------------------------------------------------------------------------------------------------------------------------------------------------------------------------------------------------------------------------------------------------------------------------------gagatgctggctttgaaactcttaatcctcatgttgaagatcattatcttcgtccacttttaactctaccatggtggtctacttcatctttcagtattaatcagcatgattctccaccgccc----------ccacctgttacc------------ctctttgttgttagcaggattaaagggaactactccaggttgctaagtt-----------------------------------------------------------------------------------------------------------------------------------------------------------tagttaccaatg-ctgcttcttcagtggcaggaaaagtttctgttccatctggtgctgttgctactgttttccacaatagcatatctcatggttttcaagacattcagccaagggttaaacctttagagcatctgttagtttatgctccatcaggttatgttggccaatatgaacttctgccact----gattggggtagaattgagtaccaagggcttaagaactctgtcgaattcc-tacatgaac------gatgatgatttaaggctaaaggtcgaacctgttcaatggtgggatgtatgcagacgatctgattgcccagagagggatgaatctatttctgcgactacctttgcaagacaagaagttgcgaagattactgcaagtagctgtaaaactaagatttcatatgtgaaggagagtcataggggaaaaaagttggtgaaagttgatttagtaaagcccca-tgagagatcccattggtatctatctaatgtggacgtgcaaattaactctggaaggttaccaataaggcaaaaatccaagttaa-gttttattcattagacttttggaacctttatattttattctttcaactkgttatgattattttgtcttggattttagat-------------------------------------------------------------------------------------------------------------------------------------------------------------------------------------------------------------------------------------------------------------------------------------------------------------------------------------------------------------
>MiraAssembly81_c26RC
---------------------------------------------------------------------------------------------------------------------------------------------------------------------------------------------------------------------------------------------------------------------------------------ggggatttgccatatatatgttctgtctccttttggtggagatgctggctttgaaactcttaatcctcatgttgaagatcattatcttcgtccacttttaactctaccatggtggtctacttcatctttcagtattaatcagcatgattctccaccgccc----------ccacctgttacc------------ctctttcttgttagcaggattaaagggaactactccaggttgctaagtt-----------------------------------------------------------------------------------------------------------------------------------------------------------tagttaccaatg-ctgcttcttcagtggcaggaaaagtttctgttccatctggtgctgttgctactgttttccacaatagcatatctcatggttttcaagacattcagccaagggttaaacctttagagcatctgttagtttatgctccatcaggttatgttggccaatatgaacttctgccact----gattggggtagaattgagtaccaagggcttaagaactctgtcgaattcc-tacatgaac------gatgatgatttaaggctaaaggtcgaacctgttcaatggtgggatgtatgcagacgatctgattgcccagagagggatgaatctatttctgcgactacctttgcaagacaagaagttgcgaagattactgcaagtagctgtaaaactaagatttcatatgtgaaggagagtcataggggaaaaaagttggtgaaagttgatttagtaaagcccca-tgagagatcccattggtatctatctaatgtggacgtgcaaattaactctggaaggttaccaataaggcaaaaatccaagttaa-gttttattcattagacttttggaacctttatattttattctttcaactggttatgattattttgtcttggattttagattcgtttctacatgattactcctcca----------gttacatgggtggggagctggagattgagcaggttccatttcatgaagtggaaataaaacggaaggatttgttgcctgtttttgatcatttcygtagcatcaagtcaaactggaatgacaggtgatgtccgttttatttgctaa--------------------------------------------------------------------------------------------------------------------------------------------------------------------------
>MiraAssembly77_rep_c1091
------------------------------------------------------------------------------------------------------------------------------------------------------------------------------------------------------------------------------------------------------------------------------------------------------------------------------------------------------------------------------------------------------------------------------------gcatgattctccaccgccc----------ccacctgttacc------------ctctctgttgttagcgggattaaagataattactccgggttgcaaagat-----------------------------------------------------------------------------------------------------------------------------------------------------------tagttaccaatgcctgcttcttcagtggaaggaaaagtttctgttccatctggtcctgttgctgctgttttccacaatagcatatctcatggttttcaagacattcagccaagggttaaaccgttagagcatctgttaatttatgctccatcaggttatgttgtccaatatgaacttctcccact----gattggggtagaattgagtaacaatggcttaagaactctgtcgaattcc-tacatgaac------gatgatgatttaaggctgaaggttgaacctgttcaatggtgggatgtatgcagacgatcagattggccagagagggaagaatctatttctgggactacctttgcaagacaagaagttgcggagattactgcgaatagctgtaaaactaagatttcatatgtgaaggagagtcataggggaaaaaagttggtgaaagttgatttagtaaagcccca-tgagagatcccactggtatctatctaatgtggaggtgcaaattaactctggaaggttaccaatatggcaaaaatccaaggtaa-tttttattcattagacttttggaacctttatatttta-------------------------------------------------------------------------------------------------------------------------------------------------------------------------------------------------------------------------------------------------------------------------------------------------------------------------------------------------------------------------------------------------------
>MiraAssembly83_c57RC_merged_MiraAssembly83_c486RC
-------------------------------------------------------------------------------------------------------------------------------------------------------------------------------------------------------------------------------------------------------------caatgggttgctattatttcaaataaggggacttgccatatataygttctgtctcctttyggtggagatgctggctttgaaactcttaatcctcatgttgaagatcaatatcttcgtctacttttaactctaccatggtggtctacttcatctttcagtattagtcagcatgattctccacygcccccacctgttaccacctgttacc------------ctctctgttgttagcgggattaaagakaattactccgggttgctaagtt-----------------------------------------------------------------------------------------------------------------------------------------------------------tagttaccaatg-ctgcttcttcagtggcaggaaaagtttctgttccatctggtcctgttgctgctgttttccacaatagcatatctcatggttttcaagacaytcagccaagggttaaaccgttagagcatctgttagtttatgctccatcaggttatgttgtccaatatgaacttctcccact----gattggggtagaattgagtaacaacggcttaagaactctgtcgaattcc-tacatgaac------gatgatgatttaaggctaaaggtcaaacctgttcaatggtggtatgtatgcagacgatcagattgcccagagagggaataatctatttctgcgactacctttgcaagacaagaagttgcggagattactgcgaatagctgtaaaactaagatttcatatgtgaaggagagtcataggggaaaaaagttggtgaaagttgatttagtaaagcccca-tgagagttcccattggtatctatctaatgtggaggtgcaaattaactctggaaggttaccaatatggcaaaaatccaaggta-----------attagacttttggaacctttatattttattctttcaactggttatgattcttttgtcttggattttagattcgtttctacatgattactcctccaagaatcagtggttacatgggtggggagctggagattgagcaggctccatttcatgaagtggcaattaaatggaaggatttgttgcctgttt-----------------------------------------------------------------------------------------------------------------------------------------------------------------------------------------------------------------------------------------
>MiraAssembly69_c163
------------------------------------------------------------------------------------------------------------------------------------------------------------------------------------------------------------------------------------------------------------------------------------------gacttgccatatatatgttctgtctcctttcggtggagatgctggctttgaaactcttaatcctcatgttgaagattaatatcttcgtctacttttaactctaccatggtggtctacttcatctttcagtattagtcagcatgattctccaccgccc----------ccacctgttacc------------ctctctgttgttagcgggattaaagataattactccgggttgctaagtt-----------------------------------------------------------------------------------------------------------------------------------------------------------tagttaccaatg-ctgcttcttcagttgcaggaaaagtttctgttccatctggtcctgttgctgctgttttccacaatagcatatctcatggttttcaagacattcagccaagggttaaaccgttagagcatctgttagtttatgctccatcaggttatgttgtccaatatgaacttctcccact----gattggggtagaattgagtaacaacggcttaagaactctgtcgaattcc-tacatgaac------gatgatgatttaaggctaaaggtcaaacctgttcaatggtggtatgtatgcagacgatcagattgcccagagagggaataatctatttatgcgactacctttgcaagacaagaagttgcggagattactgcgaatagctgtaaaactaagatttcatatgtgaaggagagtcataggggaaaaaagttggtgaaagttgatttagtaaagcccca-tgagagttcccattggtatctatctaatgtggaggtgcaaattaactctggaaggttaccaatatggcaaaaatccaaggtaa-tttttatttattagacttttggagcctttatattttattctttcaattggttatgatccttttgtyktggattttagattcgtttctacacgattactcctccaagaatcaatggttacatgggtggggagctggagattgagcagtttccatttcatgaagtggaaataaaacggaaggatttgttgcctgtttttgatcatttc------------------------------------------------------------------------------------------------------------------------------------------------------------------------------------------------------------------------------
>MiraAssembly75_c223
--------------------------------------------------------------------------------------------------------------------------------------------------------------------------------------------------------------------------------------------------------------------------------------------------------------------------------------------------------------------------atcttcgtctacttttaactctaccatggtggtctacttcatctttcagtattaatcagcatgattctccaccgccc----------ccacctgttacc------------ctctctgttgttagcgacattaaagataattactccgggttgctaagtt-----------------------------------------------------------------------------------------------------------------------------------------------------------tagttaccaatg-ctgcttcttcagtggcaggaaaagtttctgttccatctggtcctgttgctgctgttttccacaatagcatatctcatggttttcaagacattcagccaagggttaaaccgttagagcatctgttagtttatgctccatcaggttatgttgtccaatatgaacttctcccact----gattggggtagaattgagtaacaacggcttaagaactctgtcgaattcc-tacatgaac------gatgatgatttaaggctaaaggtcaaacctgttcaatggtggtatgtatgcagacgatcagattgcccagagagggaataatctat-----------------caagacaagaagttgtggagattactgcgaatagctgtaaaactaagatttcatatgtgaaggagagtcataggggaaaaaagttggtgaaagttgatttagtaaagcccca-tgagagttcccattggtatctatctaatgtggaggtgcaaattaactctggaaggttaccaatatggcaaaaatccaaggtaa-tttttattcattagacttttggaacctttatattttattctttcaactggttatgattcttttgt---------------------------------------------------------------------------------------------------------------------------------------------------------------------------------------------------------------------------------------------------------------------------------------------------------------------------------------------------------------------------
>MiraAssembly69_c188
--------------------------------------------------------------------------------------------------------------------------------------------------------------------------------------------------------------------------------------------------------------------------------------------------------------------------------------------------------------------------------------------ctctaccatggtggtctacttcatctttcagtattagtcagcatgattctccaccgccc----------ccacctgttacc------------ctctctgttgttagcgggattaaagataattactccgggttgctaagtt-----------------------------------------------------------------------------------------------------------------------------------------------------------tagttaccaatg-ctgcttcttcagtggcaggaaaagtttctgttccatctggtcctgttgctgctgttttccacaatagcatatctcatggttttcaagacattcagccaagggttaaaccgttagagcatcttttagtttatgctccatcaggttatgttgtccaatatgaacttctcccaat----gattggggtagaattgagtaacaacggcttaagaactctgtcgaattcc-tacatgaac------gatgatgatttaaggctaaaggtcaaacctgttcaatggtggtatgtatgcagacgatcagattgcccagagagggaataatctatttctgcgactacctttgcaagacaagaagttgcggagattactgcgaatagctgtaaaactaagatttcatatgtgaaggagagtcataggggaaaaaagttggtgaaagttgatttagtaaagcccca-tgagagttcccattggtatctatctaatgtggaggtgcaaattaactctggaaggttaccaatatggcgaaaatccgaggtaa-tttttattcattaaacttttggaacctttatattttattctttcaactggttatgattcttttgtcttggattttagattcgtttctacatrattactcctccaagaatcagtggttatatgggtggggagctggagattgagcaggctccatttcatgaagtggcaattaaatggaaggatttgttgcctgttttttatcatttccgtagcatcaagtgaaattggaatgacaggtgatgtccgttttatttgctaagt------------------------------------------------------------------------------------------------------------------------------------------------------------------------
>MiraAssembly74_c95
-------------------------------------------------------------------------------------------------------------------------------------------------------------------------------------------------------------------------------------------------------------------------------------------------------------------------ggtggagatgctggctttgaaactcttaatcctcatgttgaagatcawtatcttcgtccacttttaactctaccatggtggtctacttcatctttcagtattaatcagcatgattctccaccgcccc---------ccacctgttacc------------ctctttgttgttagccggattaaagataactactccgggttgctaagtt-----------------------------------------------------------------------------------------------------------------------------------------------------------tagttaccaatg-ctgcttcttcagtggcaggaaaagtttctgttccatctggtgctgttgctgctgttttcca-aatagcatatctcatggttttaaagacattcagccaagggttaaacctttagagcatctgttagtttatgctccatcaggttatgttgtccaagatgaaattctgccact----gattggggtagaattgagtaacaatggcttaagaactctatcgaattcc-tacatgaac------gatgatgatttaaggctaaaggtcgaacctattcaatggtgggatgtacgcagatgatcagattgcccagagagggaagaatctatttctgcgactacctttgcaagacaagaagttgcgaagattactgcaagtagctgtaaaactaagatttcatatgtgaaggagagtcataggggaaaaaagttggtgaaagttgatttagtaaagcccca-tgagagatctcattggtatctatgtaatgtggaggtgcaaattaactcaggaaggttaccaatatggcaaaaatcc-agttaa-ttttgattcattagacttttggaacctttatattttattctttcaacttgttatgattattttgtcttggattttagattcgtttctacacgattactcc----------------------------------------------------------------------------------------------------------------------------------------------------------------------------------------------------------------------------------------------------------------------------------------------------------------------------------------
>MiraAssembly82_c255
----------------------------------------------------------------------------------------------------------------------------------------------------------------------------------------------------------------------------------------------------------------------------atttcaaataaggggacttgccatatatacgttctgtctccttttggtggagatgctggctttgaaactcttaatcctcatggtgaagatcaatatctatgtccacttttaactctaccatggtggtctacttcatctttcagtmttaatcagcatgattctccaccgccc----------ccacctgttacc------------ctatctgttgttagccgrattaaagataactactccgggttgctaagtt-----------------------------------------------------------------------------------------------------------------------------------------------------------cagttaccaatg-ctgcttcttcagtggcaggaaaagtttctgttccatctggtgctgttgctgctgttttccacaatagcatatctcatggttttcaagacattcagccgagggttaaaccgttggagcatctgttagtttatgctccatcaggttatgttgtccaatatgaacttctgccact----gattggagtagagttgagtgacaatggcttaagaactctgtcgaattcc-tacgtgaac------gatgatgatttaaggctgaaggttgaacctgttcaatggtgggatgtatgcagacgatcagattggccagagagggaagaatctatttctgggactaactttgcaagacaagaagttgcggagattactgcgaatagctgtaaacct-----------------------------------------------------------------------------------------------------------------------------------------------------------------------------------------------------------------------------------------------------------------------------------------------------------------------------------------------------------------------------------------------------------------------------------------------------------------------------------------------------------------------------------------------------------------------------------------------------
>MiraAssembly78_c968_merged_MiraAssembly78_rep_c2566_merged_MiraAssembly78_c400RC
--------------------------------------------------------------------------------------------------------------------------------------------------------------------------------------------------------------------------------------------------------------------------------------------------------------------cttttggtggagatgctggctttgaaactcttaatcctcatgttgaagatcaatatctttgtccacttataactctaccatggtggtctacttcatctttcagtattaatcagcatgattctccaccgcct----------ccacctgttacc---------------------------cggattaaagataactacttcgggttgctaagtt-----------------------------------------------------------------------------------------------------------------------------------------------------------cagttaccaatg-ctgcttctttagtggcaggaaaagtttctgttccatctggtgctgttgctgctgttttccacaatagcatatcacatggttttcaagacattcagccaagggttaaaccgttggagcatctgttagtttatgctccatcaggttatgttgtccaatatgaacttctgccact----gattggggtagaattgaataacaatgtcttaagaactccgtcgaattcc-tacatgaac------gatgatgatttaaggctgaaggtcaagcctgttcaatggtgggatgtatgtagacaatcagattggccagagagggaagaatcta-ttctgcgactacctttgcaagacaagaagttgcggagattactgcgaatagctgtaaaactaagatttcagatgtgaaggagagtc--agggggaaaaagttggtgaaagttgatttagtaaagcccca-tgagagatcccattggtatctatctaatgtggaggtgcaaattgactctggaaggttaccaatatggcaaaaatccaaggtaa-attttattcattagacttttggaacctatatattttattctttcaactggatatgattcttttgtcttggattttagattcgtttctgcacgattactcctccaagaatcagtggttacatgggtggggagctggagattgagcaggttccatttcatgaagtggaaataaaatggaaggatttgttgcccgtttttgatcatttccgtagcatcgagtcaaactggaatgacaggtgatgtccgttttatttgctaagtgga---------------------------------------------------------------------------------------------------------------------------------------------------------------------
>MiraAssembly78_c129RC
gacataaacatcttccgtatcataccgtcttgtgtgcatgcttcaggcaatcaaacccatgattggagctctgctcatgttcatctttacaagctgcaccatggaataacaaaagctgtaagttattgcacatgtgcatctttagtgcccagatcttaaattgtcgttgccctcgtcacttaaggtttcatttttcttttcctgccttttttttttacagaacattcaagatatcagttttagtcattttagtccatgggtttctattttttcaaataaggggacttgccatatatatgttctgtctccttttggtggagatgctggctttgaaactcttaatcctcatgttgaagatcaatatcttcgtccacttttaactctaccatggtggtctacttcatctttcagtattaatcagcatgattctccaccgccc----------ccacctgttacc------------ctctttgttgttagcatcattaaagataactactccgggttgctaagtt-----------------------------------------------------------------------------------------------------------------------------------------------------------tagttaccaatg-ctgcttcttcagtggcaggaaaagtttcagttccatctggtgctgttgctgttgttttccacaatagcatatatcatggttttcaagacattcagccaagggttaaacctttagagcatctgttagtttatgctccatcaggttatgttgtccaatatgaacttctgccact----gattggggtagaattgagtaacaatggcttaagaactctgtcgaattcc-tacttgaac------gatgatgatttaaggctaaaggtcgaacctgttcaatggtg--------------------------------------aatctatttctgcgacaacctttgcaagacaagaagttgcgaagattactgcaagtagctgtaaaactaagatttcatatgtgaaggagaggcatagggggaaaaagttggtgaaagttgatttagtaaagcccca-tgagagatcccattggtatctatctaatgtggaggtgcaaattaactctggaaggttaccaatatggcaaaaatccaagttaa-tttttattcattagacttttggaacctttatatttta-tcttkcaactggttatcattattttgtcttggattttagattcgtttctacacaattactcctcca----------gttacatgggtggggagttggagattgagcaggtttcatttcatgaagtggaaatagaacggaaggatttgttgcctgtttttgatcatttctgtagcctcaagtcaaactggaatgacaggtgatgttcgtgttatttgctaartgaattagtgtcttgtctt------------------------------------------------------------------------------------------------------------------------------------------------------
>MiraAssembly71_c541_merged_MiraAssembly71_c753RC
-----------------------------------------------------------------------------------------------------------------------------------------------------------------------------------------------------------------------------acattcaagatatcagttttagtcattatagtcaatgggttgctattatttcaaataaggggatttgccatatatatgttctgt-------------------tggctttgaaactcttaatcctcatgttgaagatcattatcttcgtccacttttaactctaccatggtggtctacttcatctttcagtattaatcagcatgattctccaccgccc----------ccacctgttacc------------ctctttgttgttagcaggattaaaggaaactactccgggttgctaagtt-----------------------------------------------------------------------------------------------------------------------------------------------------------tagttaccaatg-ctgcttcttcagtggcaggaaaagtttctgttccatctggtgctgttgctgctgttttccacaatagcatatctcatggttttcaagacattcagccaagggttaaacctttagagcatctgttagtttatgcttcatcaggttatgttgtccaatatgaacttctgccact----gattggggtagaattgagtatcaatggcttaagaactctgtcgaattcc-tacatgaac------gatgatgatttaaggctaaaggtcgaacctgttcaatggtgggatgtatgcagacgatctgattgcccagagaggga------------------------------------------------------------------------------------------------------------------------tgatttagtaaagccccatttattgatcccattggtatctatctaatgtggacgtgcaaattaactctggaaggttaccaataaggcaaaaatccaagttaa-gttttattcattagacttttggaacctttatattttattctttcaactggttatgattattttgtctt------------------------------------------------------------------------------------------------------------------------------------------------------------------------------------------------------------------------------------------------------------------------------------------------------------------------------------------------------------------------
>MiraAssembly71_c628
-------------------------------------------------------------------------------------------------------------------------------------------------------------------------------------------------------------------------------------------------------------------------attatttcaaataaggggacttgccatatatacgttctgtctccttttggtggagatgctggctttgaaactcttaatcctcatggtgaagatcaatatctttgtccacttttaactctaccatggtggtctacttcatctttcagtattaatcagcatgattctccaccgccc----------ccacctgttacc------------ctctttgttgttagcaggattaaagataactacttcgggttgctaagtttagttactgttagaatattgcggaattattcttttctattaacatctcgacgaatatatagtgagctarttacaatatttgcactattgccctaactacgaaactaattacattgtaaggacatattatccaatctaacatattatacaatctaacagttaccaatg-ctgcttcttcagtggcaggaaaagtt---------tctggtgctgttgctgctgttttccgcaatagcatatctcatggttttcaagacattcagccaagggttaaacctttagagcatctgttagtttatgcttcatcaggttatgttgtccaatatgaacttctgccact----gattggggtagaattgagtaacaatggcttaagaactctgtcgaattcc-tacatgaac------gatgatgatttaaggctaaaggtcgaacctgttcaatggtgggatgtatgcagacgatctgatt----------------------------------------------------------------------------------------------------------------------------------------------------------------------------------------------------------------------------------------------------------------------------------------------------------------------------------------------------------------------------------------------------------------------------------------------------------------------------------------------------------------------------------------------------------------------------------------------------------------------------------------------------------------------------------------
