# Supplementary material for: Targeted NGS for species level phylogenomics: “made to measure” or “one size fits all”?
Source: PeerJ. 2017 Jul 25;5:e3569. doi: 10.7717/peerj.3569 (PMC5530999; doi:10.7717/peerj.3569)
Supplement: Data S2 — Sequences alignments (fasta format). [file peerj-05-3569-s002.gz › Final_Aln/SC/15098_AllSamples.aln]

>Consensus15098_Sample68
-------------------------------------------------------------------------------------------------------------------------------------------------------------------------------------------------caacgctttggcttaaggttggcccctccatcacagcagtcgcccact------tcaaaccattttttctccttgcaaagccc----tacacaatcggtgagtattgcaaatcttcatgccaatcctcgtgtacaaggagaaaagttggtagcatgctcttttttgctatctcggcctttcacacgaatagtatcggataaaatgtttgtttggtgaatcaattatgtttttaaaacaattacattgaaagtcacatttgaatatgcagggaaactctgctgcgacatccccaggtcctcttcatctaagaaatcagcttcacaggccacctgtagcgattgactctccaaaagcaacatttcctgatatggctaatagacttccacaatttaaccacgatgcctctcaaggagtatcccaaccagtttctatcaattttggtcgccaattccccttcttggaggctgtggcaggcagtcacccctctctaccatcgtctctacaactcggctcttcaacgccacccagtttatggacaaatctgcagattcaaccaggtccatctggcatagaacctcccaaacttccctctgattttcccatctctggtgattcaccaaattccaatctccagactcatccatgggctacgaaaaagcaaactgtgtctggggaatcgggtgtatggtctgtgaattcacaaggcctcgactatggagaggagcacactggaaagaaaaggtcaggtcaacaaactcattcacacatagttgaccaggtttcacatacaggaggattgtttcaacagaagaactatgacaatgcaaggcatggtgacaaacagacaccagctgtttctgcaacagatcttgaagcctttggtcgctctttgaaaccgtctaatcttcatcagaattattctctcttgcatcaagtaagctctttgaacaatgtgaagactgattcaagtacgatgatttcagagaaaaatcatggagcaggttctgatttgaatcttcagcagttacctgctgttgcaggacatcacatgatgtacggacacaattcaggcatcaacaatcctataaatagtggactgaatgttgcagcacggctggactccttcaccaatggggatgttaaaatgctgagttttgatgagtctaccaacacttcatgggagatggccaaaagtggtcgaagttattcgcaaattgattctaatagtgataatatggcaccttctagaacagaacattcccagattagttttccaatggcaccatcttggtttaagcattgtggaaccttgcaaaatagccagatgccaatgtatgatgcaaggacagtcacgaattctgcacatcagtttccttttaggaacccttttgagaattctcasatgagcccttctatggtcaaattgaatgctgctagtgccagtcaggttagagctgccagcttagcagtgggtaaatcaccacctcctagtgtgttgcctccagaggccattacatggaatttgtcctccatgctttcaaggaagcgtaaaatagcaacgattgaccttctaccatggcacaaggaagtgacacaaagttccaagagggttcactccatcaggtgtgtactgtgactgccaaatgtctttggactactcttttctctcttatttcaattgaacagcgccattctcatgttgcgatgtttagcatattggcttcagaaggaaagaa-a---ctttcgattttgcatttcttctagtggctatcgatataggaatgcagtc-tcttacattgtcaactc-tcctagccttgggattttttctctccacttctaatttagtgtgaaagccttgagatgatgttgtatgcattcttg-tttttgcagcgaggcagaaatagaatgggcagaagctgcaaatcgttttattgaaaaggtgcgaactaattggaatgatcatagaggaaattagtcaccggaagtggtctaagttctgttttta-tttgcaggtcgaatatggggccgaaatgcttgaagaagctctgcctttggtccgatttaagagacgacttgtccttacaacacagcttatgcagcagttgtttatgcctgcaccagcagccattctttctgcggatgccacttcaaactttgacagtgtggcatactttgctgctaagctggcattaggtgatgcatgcaatctggcatcttgctcaagaagtgattcc
>MiraAssembly69_c235_merged_MiraAssembly69_rep_c2417RC_merged_MiraAssembly69_c236
cggcgcgtgtggctcaccccggcgtcgtacggaggcgtccgacccatccccgaactcgtctcgacgagacgaacaaaacccatgcctcaaaacttctttccgatgtgttccaatttgaccaacatttatgtgtgttcggatggaccgtgtgctctcgtcccgtgacgaaactcgacgccgatatcaccaatggactcgtttcaatgagatctacctaacggtaccctaacggt-acctaacggaagtgtaacggaggggtgccgctcgtagggtttaagwttcggacagggggccgcatgtaatttatctttc---------------ggaggggaggtccgagattttgaggtttcggggaggggtgccgctcgta--------atttacccaaatgtttatttgg----ttacttatgtttttaaagcaatcataytggaagtcatatttcaatatgcagggaaactctgctccagcatctccaggtcctcttcatctaagaaatcagcttcacaggccacctgtggcaatcgactctccaaaagcaacgtttcctggtatggctaacagacttccacaatttaaccatgatgcatctcaaggagtatcccaatcagtttccatcaatttcggtcgccaatttcccttcttggaggctgtgccaggcagtgataccactytaccatcgtctctgcaacttggctcttcaacgccaccyggtttgtggacaaatctacagagtcaaccaggtccctctggcctagaacctcccagacttcactctgatttcccgatctctggtgattcaccaaattccgatctccagactcatccatgggctacgaaaaagcaatctgtstctggggaatcaggtgtatggtctgtgaattcac---------actatggagaggagcacactgggaagacaaggtcaggtccacaaattcattcagacatagttgac---------------------ttgtttcaacacccaaattatgacaatgcaaggcatgg---------------agctgtttccgcaacagatcttgaagcctttggtcgctctttgaaaccatctaatcttcatcagacttattctctattgcatcaagtaagctctttgaacaatgtgaagactgat---agtacgatgattttggagaaaaatcatggagcaggttctgatttgaatcttcagcagttacctgctactgcgggacatcacatgatgtacggacataattcaggcgtcaacaatcctataaatagtggactgaatgtggcagcacagctggactcctttaccaatagggatgttaaaatgctgacttttgatgagtctaccaacgcttcatgggagatggccaaaagtggtcgaagtgattcacaaataaattctactagtgataatatggcaccttctagaacagaactttcccagattagttttccgatggcaccaccttggtttaagcattatggaaccttgcaaaatagccagatgccaatgtatgatgcaaggacagtcacgaattctgcacatcagtttccttttaggaacccttttgagaattctcagatgagcctttccatggtccaatcaaatactgctagtgcaagtca---tacagctgctgccttggcaatgcataagtcaccaccttctagtgtgctgcctccagaggccattacatggaacttgtcctccacgagttcaaggaagcgtaaaattgcaacaactgagatgctaccatggcacaaggaagtgacaca---ttccaagagggttccctccatcaggtgtttactgcgattgccaaatgtctttggactactcttttctctc------------------------------------------------------------------------------------------------------------------------------------------------------------------------------------------------------------------------------------------------------------------------------------------------------------------------------------------------------------------------------------------------------------------------------------------------------------------------------------------------------------------------------------------------------------------------------------------
>MiraAssembly71_c405
--------------------------------------------------------------------------------------------------------------------------------------------------------------------------------------------------------------------------------------------------------------------------------------------------------------------------------------------------------------------------------------------------------aaaatgtttatttgg----ttacttatgtttttaaagcaatcatwttggaagtcatatttcaatatgcagggaaactctgctccagcatctccaggtcctcttcatctaagaaatcagcttcacaggccacctgtggcaatcgactctccaaaagcaacgtttcctggtatggctaacagacttccacaatttaaccatgatgcatctcaaggagtatcccaatcagtttccatcaatttcggtcgccaatttcccttcttggaggctgtgccaggcagtgataccactctaccatcgtctctgcaacttggctcttcaacaccacccagtttgtggacaaatctacagagtcaaccaggtccctctggcctagaacctcccasacttcactctgatttcccga-----------------------------------------------------------------------------------------------------------------------------------------------------------------------------------------------------------------------------------------------------------------------------------------------------------------------------------------------------------------------------------------------------------------------------------------------------------------------------------------------------------------------------------------------------------------------------------------------------------------------------------------------------------------------------------------------------------------------------------------------------------------------------------------------------------------------------------------------------------------------------------------------------------------------------------------------------------------------------------------------------------------------------------------------------------------------------------------------------------------------------------------------------------------------------------------------------------------------------------------------------------------------------------------------------------------------------------------------------------------------------------------------------------------------------------------------------------------------------------------------------------------------------------------------------------------------------------------------------------------------------------------------------------------------------------------------------
>MiraAssembly71_rep_c4571_merged_MiraAssembly71_c404
----------------------------------------------------------------------------------------------------------------------------------------------------------------gtggctaaatcacatgatcaatattccgggtcacaacgctttggcttaaggttggcccctccatcgcagcagtcacctactgcaaccacaaacaattttttctccttgcagagccc----ttcacagtcggtgagtactgcaactcttcatgccaatccttgtgtacaagatgaaaagttggtagcatgcccttttttgctatctcggcctttcacatgaacagtatcggggaaawtgtttatttgg----ttacttatgtttttaaagcaatcatattggaagtcatatttcaatatgcagggaaactctgctccagcatctccaggtcctcttcatctaagaaatcagcttcacaggccacctgtggcaatcgactctccaaaagcaacgtttcctggtatggctaacagacttccacaatttaaccatgatgcatctcaaggaggatcccaatcagtttccatcaatttcggtcgccaatttcccttcttggaggctgtgccaggcagtgataccactctaccatcgtctctgcaacttggctcttcaacgccacctggtttgtggacaaatctacagagtcaaccaggtccctctggcctagaacctcccagacttcactctgatttcccgatctctggtgattcaccaaattccgatctccagactcatccatgggctacgaaaaagcaatctgtgtctggggaatcaggtgtatggtctgtgaattcac---------actatggagaggagcac------------------------------------------------------------------------------------------------------------------------------------------------------------------------------------------------------------------------------------------------------------------------------------------------------------------------------------------------------------------------------------------------------------------------------------------------------------------------------------------------------------------------------------------------------------------------------------------------------------------------------------------------------------------------------------------------------------------------------------------------------------------------------------------------------------------------------------------------------------------------------------------------------------------------------------------------------------------------------------------------------------------------------------------------------------------------------------------------------------------------------------------------------------------------------------------------------------------------------------------------------------------------------------------------------------------------------------------------------------------------------------------------------------------------------------------------------------------------------------------------------------------------------------------------------------------------
>MiraAssembly72_c427RC_merged_MiraAssembly72_c28
-------------------------------------------------------------------------------------------------------------------------------------------------------------------------------------------------------------------------------------------------------------------------------------------------------------------------------------------------------------------------------------------------------------------------------------------agcaatcatattggaagtcatatttcaatatgcagggaaactctgctccagcatctccaggtcctcttcatctaagaaatcagcttcacaggccacctgtggcaatcgactctccaaaagcaacatttcctggtatggctaacagacttccrcaatttaaccatgatgcatctcaaggagtaccccaatcagtttccatcaatttcggtcgccaatttcccttcttggaggctgtgccaggcagtgataccactctaccatcgtctctgcaacttggctcttcaacgccacctggtttgtggacaaatctacagagtcaaccaggtccctctggcctagaacctcccagacttcactctgatttcccgatctctggtgattcaccaaattccgatctccagactcatccatgggctacgaaaaagcaatctgtgtctggggaatcaggtgtatggtctgtgaattcac---------actatggagaggagcacactgggaagacaaggtcaggtccacaaattcattcagacatagttgac---------------------ttgtttcaacacccaaattatgacaatgcaaggcatgg---------------agctgtttccgcaacagatcttgaagcctttggtcgctctttgaaaccatctaatcttcatcagacttattctctattgcatcaagtaagctctttgaacaatgtgaagactgat---agtacgatgattttggagaaaaatcatggagcaggttctgatttgaatcttcagcagttacctgctactgcgggacatcacatgatgtacggacataattcaggcgtcaacaatcctataaatagtggactgaatgtggcagcacagctggactcctttaccaatagggatgttaaaatgctgacttttgatgagtctaccaatgcttcatgggagatggccaaaagtggtcgaagtgattcacaaataaattctactactgataatatggcaccttctagaacagaactttcccagattagttttccgatggcaccaccttggtttaagcattatggaaccttgcaaaatagccagatgccaatgtatgatgcaaggacagtc------------------------------------------------------------------------------------------------------------------------------------------------------------------------------------------------------------------------------------------------------------------------------------------------------------------------------------------------------------------------------------------------------------------------------------------------------------------------------------------------------------------------------------------------------------------------------------------------------------------------------------------------------------------------------------------------------------------------------------------------------------------------------------------------------------------------------------------------------------------------------------------------------------------------
>MiraAssembly73_c879
------------------------------------------------------------------------------------------------------------------------------------------------------------------------------------------------------------------------------------------------------------------------------------------------------------------------------------------------------------------------------------------------------------------------------cttatgtttttaaagcaatcatattggaagtcatatttcaatatgcagggaaactctgctccagcatctccaggtcctcttcatctaagaaatcagcttcacaggccacctgtggcaatcgactctccaaaagcaacgtttcctggtatggctaacagacttccacaatttaaccatgatgcatctcaaggagtatcccaatcagtttccatcaatttcggtcgccaatttcccttcttggaggctgtgccaggcagtgataccactctaccatcgtctctgcaacttggctcttcaacgccacccggtttgtggacaaatctacagagtcaaccaggtccctctgg----------------------------------------------------------------------------------------------------------------------------------------------------------------------------------------------------------------------------------------------------------------------------------------------------------------------------------------------------------------------------------------------------------------------------------------------------------------------------------------------------------------------------------------------------------------------------------------------------------------------------------------------------------------------------------------------------------------------------------------------------------------------------------------------------------------------------------------------------------------------------------------------------------------------------------------------------------------------------------------------------------------------------------------------------------------------------------------------------------------------------------------------------------------------------------------------------------------------------------------------------------------------------------------------------------------------------------------------------------------------------------------------------------------------------------------------------------------------------------------------------------------------------------------------------------------------------------------------------------------------------------------------------------------------------------------------------------------------------------------
>MiraAssembly74_c73RC
---------------------------------------------------------------------------------------------------------------------------------------------------------------------------------------------------------------------------------------------------------------------------------------------agtcggtgagtactgcaactcttcatgccaatccttgtgtacaagatgaaaagttggtagcatgcccttttttgctatctcggcctttcacatgaacagtatcggggaaattgtttatttgg----ttacttatgtttttaaagcaatcatattgraagtcatatttcaatatgcagggaaactctgctccagcatctccaggtcctcttcatctaagaaatcagcttcacaggccacctgtggcaatcgactctccaaaagcaacgtttcctggtatggctaacagacttccacaatttaaccatgatgcatctcaaggagtatcccaatcagtttccatcaatttcggtcgccaatttcccttcttggaggctgtgccaggcagtgataccactctaccatcgtctctgcaacttggctcttcaacgccacctggtttgtggacaaatctacagagtcaaccaggtccctctggcctagaacctcccagacttcactctgatttcccgatctctggtgattcaccaaattccgatctccagactcatccatgggctacgaaaaagcaatctgtgtctggggaatcaggtgtatggtctgtgaattcac---------actatggagaggagcacactgggaagacaaggtcaggtccacaaattcattcagacatagttgac---------------------ttgtttcaacacccaaattatgacaatgcaaggcatgg---------------agctgtttccgcaacagatcttgaagcctttggtcgctctttgaaaccatctaatcttcatcagacttattctctattgcatcaagtaagctctttgaacaatgtgaagactgat---agtatgatgattttggagaaaaatcatggagcaggttctgatttgaatcttcagcagttacctgctactgcgggacatcacatgatgtacggacataattcaggcgtcaacaatcctataaatagtggactgaatgtggcagcacagctggactcctttaccaatagggatgttaaaatgctgacttttgatgagtctaccaacgcttc-------------------------------------------------------------------------------------------------------------------------------------------------------------------------------------------------------------------------------------------------------------------------------------------------------------------------------------------------------------------------------------------------------------------------------------------------------------------------------------------------------------------------------------------------------------------------------------------------------------------------------------------------------------------------------------------------------------------------------------------------------------------------------------------------------------------------------------------------------------------------------------------------------------------------------------------------------------------------------------------------------------------------------------------------------------------------------------------------------
>MiraAssembly75_c51RC
------------------------------------------------------------------------------------------------------------------------------------------------------------------------------------------------------------------------------------------------------------------------------------------------------------------------------------------------------------------------------------------------------------------------------------------------tcatattggaagtcatatttcaatatgcagggaaastctgctccagcatctccaggtcctcttcatctaagaaatcagcttcacaggccacctgtggcaatcgactctccaaaagcaacgtttcctggtatggctaacagacttccacaatttaaccatgatgcatctcaaggagtatcccaatcagtttccatcaatttcggtcgccaatttcccttcttggaggctgtgccaggcagtgataccactttaccatcgtctctgcaacttggctcttcaacgccacccggtttgtggacaaatctacagagtcaaccaggtccctctggcctagaacctcccagacttcactctgatttcccgatctctggtgattcaccaaattccgatctccagactcgtccatgggctacgaaaaagcaatctgtgtctggggaatcaggtgtatggtctgtgaattcac---------actatggagaggagcacactgggaagacaaggtcaggtccacaaattcattcagacatagttgac---------------------ttgtttcaacacccaaattatgacaatgcaaggcatgg---------------agctgtttccgcaacagatcttgaagcctttggtcgctctttgaaaccatctaatcttcatcagacttattctctattgcatcaagtaagctctttgaacaatgtgaagactgat---agtacgatgattttggagaaaaatcatggagcaggttctgatttgaatcttcagcagttacctgctactgcgggacatcacatgatgtacggacataattcaggcgtcaacaatcctataaatagtggactgaatgtggcagcacagctggactcctttaccaatagggatgttaaaatgctgacttttgatgagtctaccaacgcttcatgggagatggccaaaagtggtcgaagtgattcacaaataaattctactagtgataatatggcaccttctagaacagaactttcccagattagttttccgatggcaccaccttggtttaagcattatggaaccttgcaaaatagccagatgccaatgtatgatgcaaggacagtcacgaattctgcacatcagtttccttttaggaacccttttgagaattctcagatgagcctttccatggtccaatcaaatactgctagtgcaagtca---tacagctgctgccttggcagtgcataagtcaccaccttctagtgtgctgcctccagaggccattacatggaacttgtcctccacgagttcaaggaagcgtaaaattgcaacaactgagatgctaccatggcacaaggaagtgacaca---ttccaagagggttccctccatcaggtgtttactgcgattgccaaatgtctttggactactcttttctctcctatttcaattgaacagcaccattctcctattgcagtgttcaccgcattggcgtcaggagaaaaaag-aaaccttatgattttgcatttcttcttgtggctttggatttagaaatgctgtc-tttaacatttttaactcagcataaccttggatttttttctctccacttctgatttagtgtgagag--ttgagatgatgttgtatgcattcttg-tttttgcagtgaggcagaaatagaatgggcagaagctgcaaatcgttttattgaaaaggtaaaaactaattggactgatcatagagg-aattaattgcaggaagtggtctaagttctgttttcattttgcaggttgaatatgaggccgaaatggttgaagaaactaggcctttgg------ttaagagacgacttgtcctttcaacacagcttatgcagcagttgcttaggcctgcaccagtggccattctttctgaggatgccac----------------------------------------------------------------------------------------
>MiraAssembly77_c74RC
--------------------------------------------------------------------------------------------------------------------------------------------------------------------------------------------------------------------------------------------------------------------------------------------------------------------------------------------------------------------------------------------------------------------------------------------------atattggaagtcatatttcaatatgcagggaaactctgctccagcatctccaggtcctcttcatctaagaaatcagcttcacaggccacctgtggcaatcgactctccaaaagcaacgtttcctggtatggctaacagacttccacaatttaaccatgatgcatctcaaggagtatcccaatccgtttccatcaatttcggtcgccaatttcccttcttggaggctgtgccaggcagtgataccactctaccatcgtctctgcaacttggctcttcaacgccacccggtttgtggacaaatctacagagtcaaccaggtccctctggcctagaacctcccagacttcactctgatttcccgatctctggtgattcaccaaattccgatctccagactcatccatgggctacgaaaaagcaatctgtgtctggggaatcaggtgtatggtctgtgaattcac---------actatggagaggagcacactgggaagacaaggtcaggtccacaaattcattcagacatagttgac---------------------ttgtttcaacacccaaattatgacaatgcaaggcatgg---------------agctgtttccgcaacagatcttgaagcctttggtcgctctttgaaaccatctaatcttcatcagacttattctctattgcatcaagtaagctctttgaacaatgtgaagactgat---agttcgatgattttggagaaaaatcatggagcaggttctgatttgaatcttcagcagttacctgctactgcaggacatcacatgatgtacggacataattcaggcgtcaacaatcctataaatagtggactgaatgtggcagcacagctggactcctttaccaatagggatgttaaaatgctgacttttgatgagtctaccaatgcttcatgggagatggccaaaagtggtcgaagtgattcacaaataaattctactagtgataatatggcaccttctagaacagaactttcgcagattagttttccgatggcaccaccttggtttaagcattatggaaccttgcaaaatagccagatgccaatgtatgatgcaaggacagtcacgaattctgcacatcagtttccttttaggaacccttttgagaattctcagatgagcctttccatggtccaatcgaatactgctagtgcaagtca---aacagctgctgccttggcagtgcataagtcaccaccttctagtgtgctgcctccagaggccattacatggaacttgtcctccacgagttcaaggaagcgtaaaattacaacaactgagatgctaccatggcacaaggaagtgacaca---ttccaagagggttccctccatcaggtgtttactgcgatttccaaatgtctttggactactcttttctctcttatttcaattgaacagcaccattctcatattgcagtgttcaccgcattggcgtcaggagaaaaaag-aaaccttatgattttgcatttcttcttgtggctttggatttagaaatgctgtc-tttaacatttttaactcagcataaccttggatttttttctctccacttctgatttagtgtgagag--ttgagatgatgttgtatgcattcttg-tttttgcagtgaggcagaaatagaatgggcagaagctgcaaatcgttttattgaaaaggtaaaaactaattggactgatcatagagg-aattaattgcaggaagtggtctaagttatgttttcattttgcaggttgaatatgaggccgaaatggttgaagaaactaggcctttgg------ttaagagacgacttgtcctttcaacacagcttatgcagcagttgctt------------------------------------------------------------------------------------------------------------------------------
>MiraAssembly78_c137RC_merged_MiraAssembly78_rep_c2539RC
ctctgtac---------------------tggaagttccggaacca-------------------gaaactcccgaga-----------------------------------------------------------------------------catctatggctaaatcacatgatcaatattccgggtcacaacgctttggcttaaggttggcccctccatcgcagcagtcacctactgcaaccacaaacaattttttctccttgcagagccc----ttcacagtcggtgagtactgcaacttttcatgccaatcgtcgtgtacaagatgaaaagttggtagcatgcccttttttgctatctcggcctttcacatgaacagtatcggggaaaatgtttatttgg----ttacttatgtttttaaagcaatcatattggaagtcatatttcaatatgcagggaaactctgctccagcatctccaggtcctcttcatctaagaaatcagcttcacaggccacctgtggcaatcgactctccaaaagcaacgtttcctggtatggctaacagacttccacaatttaaccatgatgcgtctcaaggagtatcccaatcagtttccatcaatttcggtcgccaatttcccttcttggaggctgtgccaggcagtgataccactctaccatcgkctctgcaacttggctcttcaacgccacccggtttgtggacaaatctacagagtcaaccaggtccctctggcctagaacctcccagacttcactctgatttcccgatctctggtgattcaccaaattccgatctccagactcatccatgggctacgaaaaagcaatctgtgtctggggaatcaggtgtatggtctgtgaattcac---------actatggagaggagcacactgggaagacaaggtcaggtccacaaattcattcagacatagttgac---------------------ttgtttcaacacccaaattatgacaatgcaaggcatgg---------------agctgtttccgcaacagatcttgaagcctttggtcgctctttgaaaccatctaatcttcatcagacttattctctattgcatcaagtaagctctttgaacaatgtaaagactgat---agtacgatgattttggagaaaaatcatggagcaggttctgatttgaatcttcagcagttacctgctactgcgggacatcacatgatgtacggacataattcaggcgtcaacaatcctataaatagtggactgaatgtggcagcacagctggactcctttaccaataaggatgttaaaatgctgacttttgatgagtctaccaacgcttcatgggagatggccaaaagtggtcgaagtgattcacaaataaattctactagtgataatatggcaccttctagaacagaactttcccagattagttttccgatggcaccaccttggtttaagcattatggaaccttgcaaaatagccagatgccaatgtatgatgcaaggacagtcacgaattctgcacatcagtttccttttaggaacccttttgagaattctcagatgagcctttccatggtccaatcgaatactgctagtgcaagtca---tacagctgctgccttggcagtgcataagtcaccaccttctggtgtgctgcctccggaggccattacatggaacttgtcctccacgagttcaaggaagcgtaaaattgcaacaactgagatgctaccatggcacaaggaagtgacaca---ttccaagagggttccctccatcaggtgtttactgcgattgccaaatgtctttggactactcttttctctcttatttcaattgaacagcaccattctcctattgcagtgttcaccgcattggcgt------------------------------------------------------------------------------------------------------------------------------------------------------------------------------------------------------------------------------------------------------------------------------------------------------------------------------------------------------------------------------------------------------------------------------------------------------------------------------------------------------------------------------------
>MiraAssembly80_c15RC
----------------------------------------------------------------------------------------------------------------------------------------------------------------------------------------------------------------------------------------------------------------------------------------------------------------------------------------------------------------------------------------------------------------------------------------------aatcatattggaagtcatatttcaatatgcagggaaactctgctccagcatctccaggtcctcttcatctaagaaatcagcttcacaggccacctgtggcaatcgactctccaaaagcaacgtttcctggtatggctaacagacttccacaatttaaccatgatgcatctcaaggagtatcccaatcagtttccatcaatttcggtcgccaatttcccttcttggaggatgtgccaggcagtgataccactctaccatcgtctctgcaacttggctcttcaacgccacccggtttgtggacaaatctacagagtcaaccaggtccctctggcctagaacctcccagacttcactctgatttcccgatctctggtgatttaccaaattccgatctccagactcatccatgggctacgaaaaagcaatctgtctctggggaatcaggtgtatggtctgtgaattcac---------actatggagaggagcacactgggaagacaaggtcaggtccacaaattcattcagacatagttgac---------------------ttgtttcaacacccaaattatgacaatgcaaggcatgg---------------agctgtttccgcaacagatcttga----------------------------------------------------------------------------------------------------------------------------------------------------------------------------------------------------------------------------------------------------------------------------------------------------------------------------------------------------------------------------------------------------------------------------------------------------------------------------------------------------------------------------------------------------------------------------------------------------------------------------------------------------------------------------------------------------------------------------------------------------------------------------------------------------------------------------------------------------------------------------------------------------------------------------------------------------------------------------------------------------------------------------------------------------------------------------------------------------------------------------------------------------------------------------------------------------------------------------------------------------------------------------------------------------------------------------------------------------------------------------------------------------------------------
>MiraAssembly81_c444RC_merged_MiraAssembly81_rep_c2163RC_merged_MiraAssembly81_rep_c2163RC_merged_MiraAssembly81_c432_merged_MiraAssembly81_c444RC_merged_MiraAssembly81_rep_c2163RC_merged_MiraAssembly81_rep_c2163RC_merged_MiraAssembly81_c63
-----------------------------------------------------------------------------------------------------------------------------------------------------------------------------------------------------------------------------------------------------------------------------------------------------------------------------------gtacaagatgaaaagttggtagcatgcccttttttgctatctcggcctttcacatgarcagtatcggggaaattgtttatttgg----ttacttatgtttttaaagcaatcatattggaagtcatatttcaatatgcagggaaactctgctccagcatctccaggtcctcttcatctaagaaatcagcttcacaggccacctgtggcaatcgactctccaaaagcaatgtttcctggtatggctaacagacttccacaatttaaccatgatgcatctcaaggagtatcccaatcagtttccatcaatttcggtcgccaatttcccttcttggaggctgtgccaggcagtgataccactctaccatcgtctctgcaacttggctcttcaacgccacctggtttgtggacaaatctacagagtcaaccaggtccctctggcctagaacctcccagacttcactctgatttcccratctctrgtgattcaccaaattccgatctccagactcatccatgggctaygaaaaagcaatctgtgtctggggaatcaggtgtatggtctgtgaattcac---------actatggagaggagcacactgggaagacaaggtcaggtccacaaattcattcagacatagttgac---------------------ttgtttcaacacccaaattatgacaatgcaaggcatgg---------------agctgtttccgcaacagatcttgaagcctttggtcgctctttgaaaccatctaatcttcatcagacttattctctattgcatcaagtaagctctttgaacaatgtgaagactgat---agtacgatgattttggagaaaaatcatggagcaggttctgatttgaatcttcagcagttacctgctactgcgggacatcacatgatgtacggacataattcaggcgtcaacaatcctataaatagtggactgaatgtgggagcacagctggactcctttaccaatagggatgttaaaatgctgacttttgatgagtctaccaacgcttcatgggagatggccaaaagtggtcgaagtgattcacaaataaattctactagtgataatatggcaccttctagaacagaactttcccagattagttttccgatggcaccaccttggtttaagcattatggaaccttgcaaaatagccagatgccaatgtatgatgcaaggacagtcacgaattctgcacatcagtttccttttaggaacccttttgagaattctcagatgagcctttccatggtccaatcgaatactgctagtgcaagtca---tacagctgctgccttggcagtgcataagtcaccaccttctagtgtgctgcctccagaggccattacatggaacttgtcctccacgagttcaaggaagcgtaaaattgcaacaactgagatgctaccatggcacaaggaagtgacaca---ttccaagagggttccctccatcaggtgtttactgcgattgccaaatgtctttggactactcttttctctcttatttcaattgaacagcaccattctcctattgcagtgttcaccgcattggcgtcaggagaaaaaag-aaaccttatgattttgcatttcttcttgtggctttggatttagaaatgctgtc-tttaacatttttaactcagtataatcttggatttttttctctccacttctgatttagtgtgagag--ttgagatgatgttgta-------ttg-tttttgcagtgaggcagaaatagaatgggcagaagctgcaaatcgttttattgaaaaggtaaaaactaattggactgatcatagagg-aattaattgcaggaagtggtctaagttctgttttcattttgcaggttgaatatgaggccgaaat----------------------------------------------------------------------------------------------------------------------------------------------------------------------------------------------------------
>MiraAssembly81_c51RC_merged_MiraAssembly81_rep_c2236RC_merged_MiraAssembly81_rep_c2236RC_merged_MiraAssembly81_c432_merged_MiraAssembly81_c51RC_merged_MiraAssembly81_rep_c2163RC_merged_MiraAssembly81_rep_c2163RC_merged_MiraAssembly81_c432_merged_MiraAsse
-----------------------------------------------------------------------------------------------------------------------------------------------------------------------------------------------------------------------------------------------------------------------------------------------------------------------------------gtacaagatgaaaagttggtagcatgcccttttttgctatctcggcctttcacatgarcagtatcggggaaattgtttatttgg----ttacttatgtttttaaagcaatcatattggaagtcatatttcaatatgcagggaaactctgctccagcatctccaggtcctcttcatctaagaaatcagcttcacaggccacctgtggcaatcgactctccaaaagcaatgtttcctggtatggctaacagacttccacaatttaaccatgatgcatctcaaggagtatcccaatcagtttccatcaatttcggtcgccaatttcccttcttggaggctgtgccaggcagtgataccactctaccatcgtctctgcaacttggctcttcaacgccacctggtttgtggacaaatctacagagtcaaccaggtccctctggcctagaacctcccagacttcactctgatttcccratctctrgtgattcaccaaattccgatctccagactcatccatgggctaygaaaaagcaatctgtgtctggggaatcaggtgtatggtctgtgaattcac---------actatggagaggagcacactgggaagacaaggtcaggtccacaaattcattcagacatagttgac---------------------ttgtttcaacacccaaattatgacaatgcaaggcatgg---------------agctgtttccgcaacagatcttgaagcctttggtcgctctttgaaaccatctaatcttcatcagacttattctctattgcatcaagtaagctctttgaacaatgtgaagactgat---agtacgatgattttggagaaaaatcatggagcaggttctgatttgaatcttcagcagttacctgctactgcgggacatcacatgatgtacggacataattcaggcgtcaacaatcctataaatagtggactgaatgtggsagcacagctggactcctttaccaatagggatgttaaaatgctgacttttgatgagtctaccaacgcttcatgggagatggccaaaagtggtcgaagtgattcacaaataaattctactagtgataatatggcaccttctagaacagaactttcccagattagttttccgatggcaccaccttggtttaagcattatggaaccttgcaaaatagccagatgccaatgtatgatgcaaggacagtcacgaattctgcacatcagtttccttttaggaacccttttgagaattctcagatgagcctttccatggtccaatcgaatactgctagtgcaagtca---tacagctgctgccttggcagtgcataagtcaccaccttctagtgtgctgcctccagaggccattacatggaacttgtcctccacgagttcaaggaagcgtaaaattgcaacaactgagatgctaccatggcacaaggaagtgacaca---ttccaagaggattccctccatcaggtgtttactgcgattgccaaatgtctttggactactcttttctctcttatttcaattgaacagcaccattctcctattgcagtgttcaccgcattggcgtcaggagaaaaaag-aaaccttatgattttgcatttcttcttgtggctttggatttagaaatgctgtc-tttaacatttttaactcagcataacctcggatttttttctctccacttctgatttagtgtgagag--ttgagatgatgttgtatgcattcttg-tttttgcagtgaggcagaaatagaatgggcagaagctgcaaatcgttttattgaaaaggtaaaaactaattggactgatcatagagg-aattaattgcaggaagtggtctaagttctgttttcattttgcaggttgaatatgaggccgaaatggttgaagaaactaggcctttgg------ttaagagacgacttgtcctttcaacacagcttatgcagcagttgcttaggcctgcaccartggccattctttctgcggatgccacttcaaactatgacagcgtggcatactt-------------------------------------------------------------
>MiraAssembly82_c51RC_merged_MiraAssembly82_rep_c140
----------------------------------------------------------------------------------------------------------------------------------------------------------------------aaatcacatgatcaatattccgggtcacaacgctttggcttaaggttggcccctccatcgcagcagtcacctactgcaaccacaaacaattttttctccttgcagagccc----ttcacagtcggtgagtactgcaactcttcatgccaatccttgtgtacaagatgaaaagttggtagcatgcccttttttgctatctcggcctttcacatgaacagtatcggggaaa-tgtttatttgg----ttacttatgtttttaaagcaatcatattggaagtcatatttcaatatgcagggaaactctgctccagcatctccaggtcctctccatctaagaaatcagcttcacaggccacctgtggcaatcgactctccaaaagcaaygtttcctggtatggctaacaggcttccacaatttaaccatgatgcatctcaaggagtatcccaatcagtttccatcaatttcggtcgccaatttcccttcttggaggctgtgccaggcagtgataccactctaccatcgtctctgcaacttggctcttcaacgccacccggtttgtggacaaatctacagagtcaaccaggtccctctggcctagaacctcccagacttcaccctgatttccctatctctggtgattcaccaaattccgatctccagactcatccatgggctacgaaaaagcaatctgtgtctggggaatcaggtgtatggtctgtgaattcac---------actatggagaggagcacactgggaagacaaggtcaggtccacaaattcattcagacatagttgac---------------------ttgtttcaacacccaaattatgacaatgcaaggcatgg---------------agctgtttccgcaacagatcttgaagcctttggtcgctctttgaaaccatctaatcttcatcagacttattctctattgcatcaagtaagctctttgaacaatgtgaagactgat---agtacgatgattttggagaaaaatcatggagcaggttctgatttgaatcttcagcagttacctgctactgcgggacatcacatgatgtacggacataattcaggcgtcaacaatcctataaatagtggactgaatgtggcagcacagctggactcctttaccaatagggatgttaaaatgctgacttttgatgagtctaccaacgcttcatgggagatggccaaaagtggtcgaagtgattcacaaataaattctactagtgataatatggcaccttctagaacagaactttcccagattagttttccgatggcaccaccttggtttaagcattatggaaccttgcaaaatagccagatgccaatgtatgatgcaaggacagtcacgaattctgcacatcagtttccttttaggaacccttatgagaattctcagatgagcctttccatggtccaatcgaatactgctagtgcaagtca---tacagctgctgccttggcagtgcataagtcaccaccttctagtgtgctgcctccggaggccattacatggaacttgtcctccacgagttcaaggaagcgtaaaattgcaacaactgagatgctaccatggcacaaggaagtgacaca---ttccatgagggttccctccatcaggtgtttactgcgattgccaaatgtctttggactactcttttctctcttatttcaattgaacagtaccattctcctattgcagtgttcaccgcattggcgtcaggagaaaaaag-aaaccttatgattttgcatttcttcttgtggctttggatttagaaatgctgtcttttaacatttttaactcagcataaccttggatttttttctctccacttctgatttagtgtgagag--ttgagatgatgttgtatgcattcttgttttttgcagtgaggcagaaatagaatgggcagaagctgcaaatcgttttattgaaaaggtaaaaactaattggactgatcatagagg-----aattgcaggaagtggtctaagttctgttttcattttgcaggttgaatatgaggccgaaatggttgaagaaactaggcctttggttcgatttaagagacgacttgtcctttcaacacagcttatgcagcagttgcttaggcctgcaccagtgggcattctttctgcggatgccacttcaaactatgacagcgtgccatactttgctgctaggttggcattaggtgatgcatgcaatctggcctcttgctcaataagtgattc-
>MiraAssembly83_c33RC_merged_MiraAssembly83_c32RC
-----------------------------------------------------------------------------------------------------------------------------------------------------------------------------------------------------------------------------------------------------------------------------agagccc----ttcacagtcggtgagtactgcaactcttcatgccaatccttgtgtacaagatgaaaagttggtagcatgcccttttttgctatctcggcctttcacatgaacagtatcggggaaaatgtttatttgg----ttacttatgtttttaaagcaatcatattggaagtcatatttcaatatgcagggaaactctgctccagcatctccaggtcctcttcatctaagaaatcagcttcacaggccacctgtggcaatcgactctccaaaagcaacgtttcctggtatggctaacagacttccacaatttaaccatgatgcatctcaaggagtatcccaatcmgtttccatcaatttcggtcgccaatttcccttcttggaggmtgtgccaggcagtgataccactctaccatcgtctctgcaacttggctcttcaacgccacccggtttgtggacaaatctacagagtcaaccaggtccctctggcctagaacctcccagacttcactctgatttcccgatctctggtgattcaccaaattccgatctccagactcatccatgggctacgaaaaagcaatctgtgtctggggaatcaggtgtatggtctgtgaattcac---------actatggagaggagcacactgggaagacaaggtcaggtccacaaattcattcagacatagttgac---------------------ttgtttcaacacccaaattatgacaatgcaaggcatgg---------------agctgtttccgcaacagatcttgaagcctttggtcgctctttgaaaccatctaatcttcatcagacttattctctattgcatcaagtaagctctttgaacaatgtgaagactgat---ggtaccatgattttggagaaaaatcatggagcaggttctgatttgaatcttcagcagttacctgctactgcgggacatcacatgatgtacggacataattcaggtgtcaacaatcctataaatagtggactgaatgtggcagcacagctggactcctttaccaatagggatgttaaaatgctgacttttgatgagtctaccaacgcttcatgggagatggccaaaagtggtcgaagtgattcacaaataaattctactagtgataatatggcaccttctagaacagaactttcccagattagttttccgatggcaccaccttggtttaagcattatggaaccttgcaaaatagccagatgccaatgtatgatgcaaggacagtcacgaattctgcacatcagtttccttttaggaacccttttgagaattctcagatgagcctttccatggtccaatcgaatactgctagtgcaagtca---tacagctgctgccttggcagtgcataagtcaccaccttctagtgtgctgcctccagaggccattacatggaacttgtcctccacgagttcaaggaagcgtaaaattgcaacaactgagatgctaccatggcacaaggaagtgacaca---ttccaagagggttccctccatcaggtgtttactgcgattgccaaatgtctttggactactctcttctctcttatttcaattgaacagcaccattctcctattgcagtgttcaccgcattggcgtcaggagaaaaaagaaaaccttatgattttgcatttcttcttgtggctttggatttagaaatgctgtc-tttaacatttttaactcagcataaccttggatttttttctctccacttctgatttagtgtgaaag--ttgagatgatgttgtatgcattcttg-tttttgcagtgaggcagaaatagaatgggcagaagctgcaaatcgttttattgaaaaggtaaaaactaattggactgatcatagagg-aattaattgcaggaagtggtctaagttctgttttcattttgcaggttgaatatgaggccgaaatggttgaagaaactaggcctttgg------ttaagagacgacttgtcctttcaacacagcttatgcagcagttgcttaggcctgcaccagtggccattctttctgcggatgccacttcaaactatgacagcgtggcatactttgctgctaggttggcattaggtgac------------------------------------
