# Supplementary material for: Targeted NGS for species level phylogenomics: “made to measure” or “one size fits all”?
Source: PeerJ. 2017 Jul 25;5:e3569. doi: 10.7717/peerj.3569 (PMC5530999; doi:10.7717/peerj.3569)
Supplement: Data S2 — Sequences alignments (fasta format). [file peerj-05-3569-s002.gz › Final_Aln/SC/17284_AllSamples.aln]

>MiraAssembly68_rep_c3353RC_merged_MiraAssembly68_c518RC_merged_MiraAssembly68_c473
------------------------------------------------------------------------------------------------------------------------------------------------------------------------------------------------------------------------------------------------------------------------------------------------------------gcatagtctgcccacttgtatctgtgctctgctgtccgttctataccttcctgatttgtat----------gggctctcattcttgcttcctttctattgaggtgcaggccactgtcattgaccctgcagatattgaaggccttgaatctgcrctgaataagaataaggttgg-tattgaagaaagtggttagattgtcaacttcgagttttgtttgctaatcatcttaaaaaagtaatactgggtttccgtttcctttaaaagattgacactatctttggatgcaggttactcttttctttacggaatctccaaccaatccattcctgagatgtgttgacatcaaattggyttcgaaactttgccacgataaaggagcactcgtgtgcattgatggaacttttgcaacacctctaaaccagaaggcccttgcccttggggctgacattgttctacactccgcaacgaaatacattggaggacacaatgatgtatgctaccgt-tggattcagtaccgaagctagttattcaga-aagattactaatac-tagaccatagatgctacgaagtactaactagcaccattcctgttttaggttattgcaggttgcatcagcggttctgagaagttgatttcagcagttcgtaacttgcatcatattcttggtggccttctcaacccggtgggtaaatgagatatctttttgtacttgttacggtctgatg---tttttactttttggtaagatcctttgagaaatctgggt----agtcttgtacgatgatactgttctacacctttgagcttgtatcacctaggaaatgaatggcttttgcatggaagacctgcatcctgtttactactaatttgttcaccaaagctattgcagagtgtggcggtgttttgcaatgctc
>MiraAssembly69_c294RC_merged_MiraAssembly69_c282
-----------------------------------------------------------------------------------------------------------------------------------------------------------------------------------------------ttgaggttcaggaccaatgcaat--------tctctgagatagtactttgaggaagtgggattwtkgattag--gaaaaccggatttatatcaca--------gcatgagcataatgggtccg-------ctataggatactgtctgttatataacttcctaatttatatttttrtgtgagcattctcattcttgcttttttcckattgtgatgcaggccactgtccttgacccttcagatattgaaggccttgaatctgcactgaataagaataaggttag-tatcgaagaaagtggttgtattgacgactttgagtttcgcttactaatcatcttgcagaagtaatactggatttccatttcctttaaaagatttacact-cttttggatgcaggtttctcttttctttacagaatctccaaccaatcccttcctgagatgcgttgacattaaattggtctcaaaactttgccacgagaaaggagcacttgtgtgcattgatggaacttttgcaacacctctaaaccagaaggcccttgaccttggggctgacattgttctgcactctgcaacgaaatacattggaggacacaatgatgtatgctaccctctggatttagtactgaatctagttatttggg-aaaattactaactc-tgtacggtagatgctacgaagtactaacccgcacctctactattttaggtcattgctggttgcatmagtggttctgagaagttgatttcagcagttcgtaacttgcatcatatccttggtggccttctcaacccggtgggtgaatgagatatctttttgtactctttatggtcttgtatg-ttttttctttttggcgagattctwtcagaraactgggttatagatcttgtaccttgata--------------------------------------------------------------------------------------------------------------------------------
>MiraAssembly69_c373
----------------------------------------------------------------------------------------------------------------------------------------------------------------------------------------------------------------------------------------------------------------------------------------------------------------------------------------------------------------------------------------------------------------------------------ttgacccttcagatattgaaggccttgaatctgcactgaataagaataaggttag-tatcgaagaaagtggttgtattgacgactttgagtttcgcttactaatcatcttgcagaagtaatactggatttccatttcctttaaaagattggcact-cttttggatgcaggtttctcttttctttacagaatctccaaccaatcccttcctgagatgcgttgacattgaattggtctcaaaactttgccacgagaaaggagcacttgtgtgcattgatggaacttttgcaacacctctaaaccagaaggcccttgaccttggggctgacattgttctgcactctgcaacgaaatacattggaggacacaatgatgtatgctaccctctggatttagtactgaatctagttatttggg-aaaattactaactc-tgt-----------------------------------------------------------------------------------------------------------------------------------------------------------------------------------------------------------------------------------------------------------------------------------------------------------------------------------------------------------------------------
>MiraAssembly71_rep_c4040RC_merged_MiraAssembly71_c167_merged_MiraAssembly71_c477RC_merged_MiraAssembly71_c167
-------------------------------------------------------gctggtgggcatattgtaacaaccacagattgctataggaagactcggatatttattgaaaccatccttcccaagatggggatcacgg--------tatgtttccccttactgggactgttttgatgctttatgtattgaggttcaggaccaatgcaat--------tctctgagatagtactttgaggaagtgggattattgattaggagaaaaccggttttat-------------------agcataatgggtccg-------ctataggatactgtctgttatataacttcctaatttatattattatgtcagcattctcattcttgcttttttcctattgtgatgcaggccactgtccttgacccttcagatattgaaggccttgaatctgcactgaataagaacaaggttag-tatcgaagaaagtggttgtattgacgactttgagtttcgcttactaatcatcttgcagaagtaatactggatttccatttcctttaaaagattgacact-cttttggatgcaggtttctcttttctttacagaatctccaaccaatcccttcctgagatgcgttgacattgaattggtctcaaaactttgccacgagaaaggagcacttgtgtgcattgatggaacttttgcaacacctctaaaccagaaggcccttgaccttggggctgacattgttctgcactctgcaacgaaatacattggaggacacaatgatgtatgctaccctctggatttagtactgaatctagttatttggg-aaaattactaactc-tgtacsgtagatgctacgaagtactaacccgcacctctactattttaggtcattgctggttgcatcagtggttctgagaagttgatttcagcagttcgtaacttgcatcatatccttggtggccttctcaacccggtgggtgaatgagatatctttttgtactctttatggtcttttatgtttttttctttttggcgagattctttcagagaactgggttatagatcttgtaccttgatacaattctactcctttgacctcgtatgacgtagaaaattattggcttttgcatggaggatgtgcatcctgtttagtactaatttgacctccaaagctattgcagact----------------------
>MiraAssembly72_c1252RC_merged_MiraAssembly72_c45
----------------------------------------------------------------------------------------------------------------------------------------------------------------------------------------------------------------------------------------------------------------------------------------------------------------------------------------------------------------------------------------------cttgcttttttcctattgtgatgcaggccactgtccttgacccttcagatattgaaggccttgaatctgcactgaataagaataaggttag-tatcgaagaaagtggttgtattgacgactttgagtttcgcttactaatcatcttgcagaagtaatactggatttccatttcctttaaaagattgacact-cttttggatgcaggtttctcttttctttacagaatctccaaccaatcccttcctgagatgcgttgacattgaattggtctcaaaactttgccacgagaaaggagcacttgtgwgcattgatggaacttttgcaacacctctaaaccagaaggcccttgaccttggggctgacattgttctgcactctgcaacgaaatacattggaggacacaatgatgtatgctaccctctggatttagtactgaatctagttatttggg-aaaattactaactc-tgtacggtagatgctacgaagtactaacccgcacctctactattttaggtcattgctggttgcatcagtggttctgagaagttgatttcagcagttcgtaacttgcatcatatccttggtggccttctc-----------------------------------------------------------------------------------------------------------------------------------------------------------------------------------------------------------------------------------------------
>MiraAssembly73_c242RC
--------------------------------------------------------------------------------------------------------------------------------------------------------------------------------------------------------------------------------------------------------------------------------------------------------------------------------------------------------------------------------------------------------tcctattgtgatgcaggccactgtccttgacccttcagatattgaaggccttgaatctgcactgaataagaataaggttag-tatcgaagaaagtgattgtattgacgactttgagtttcgcttactaatcatctagcagaagtaatactggatttccatttcctttaaaagattgactct-cttttggatgcaggtttctcttttctttacagaatctccaaccaatcccttcctgagatgcgttgacattgaattggtctcaaaactttgccacgagaaaggagcacttgtgtgcattgatggaacttttgcaacacctctgaaccagaaggcccttgaccttggggctgacattgttctgcactctgcaacgaaatacattggaggacacaatgatgtatgctaccctctggatttagtactgaatctagttatttggg-aaaattactaactc-tgtacagtagatgctacgaagtactaacccgcacctctactattttaggtcattgctggttgcatyagtggttctgagaagttgatttcagcagttcgtaacttgcatcatatc--------------------------------------------------------------------------------------------------------------------------------------------------------------------------------------------------------------------------------------------------------------
>MiraAssembly73_c258RC
----------------------------------------------------------------------------------------------------------------------------------------------------------------------------------------------------------------------------------------------------------------------------------------------------------------------------------------------------------------------------------------------------------------------------------------------atattgaaggccttgaatctgcactgaataagaataaggttag-tatcgaagaaagtggttgtatcgacgactttgagcttcgcttactaatcatcttgcagaagtaatactggatttccatttcctttaaaagattgacact-cttttggatgcaggtttctcttttctttacagaatctccaaccaatccattcctgagatgcgttgacattgaattggtctcaaaactttgccacgagaaaggagcacttgtgtgcattgatggaacttttgcaacacctctaaaccagaaggcccttgaccttggggctgacattgttctgcactctgcaacgaaatacattggaggacacaatgatgtatgctaccctctggatttagtactgaatctagttatttggg-aaaattactaactc-tgtacagtagatgctac---------------------------------------------------------------------------------------------------------------------------------------------------------------------------------------------------------------------------------------------------------------------------------------------------------------------------------------------------------------
>MiraAssembly74_c43RC
--------------------------------------------------------------------------------------------------------------------------------------------------------------------------------------------------------------------------------------------------------------------------------ggttttat-------------------agcataatgggtccg-------ctataggatactgtctgttatataacttcctaatttatattattatgtcagcattctcattcttgcttttttcctattgtgatgcaggccactgtccttgacccttcagatattgaaggccttgaatctgcactgaataagaacaaggttag-tatcraagaaagtggttgtattgacgactttgagtttcgcttactaatcatcttgcagaagtaatactggatttccatttcctttaaaagattgacact-cttttggatgcaggtttctcttttctttacagaatctccaaccaatcccttcctgagatgcgttgacattgaattggtctcaaaactttgccacgagaaaggagcacttgtgtgcattgatggaacttttgcaacacctctaaaccagaaggcccttgaccttggggctgacattgttctgcactctgcaacgaaatacattggaggacacaatgatgtatgctaccctctggatttagtactgaatctagttatttggg-aaaattactaactc-tgtacggtagatgctacgaagtactaacccgcacctctactattttaggtcattgctggttgcatcagtggttctgagaagttgatttcagcagttcgtaacttgcatcatatccttggtggccttctcaacccggtgggtgaatgagatatctttttgtactctttatggtcttttatgtttttttctttttggcgagattctttcagagaactgggttatagatcttgtaccttgatac-------------------------------------------------------------------------------------------------------------------------------
>MiraAssembly75_c161
--------------------------------------------------------------------------------------------------------------------------------------------------------------------------------------------------------------------------------------------------------------------------------------------------------------------------------------------------------------------------tttatgtcagcattctcattcttgcttttttcctattgtgatgcaggccactgtccttgacccttcagatattgaaggccttgaatctgcactgaataagaataaggttag-tatcgaagaaagtggttgtattgacgactttgagtttcgcttactaatcatcttgcagaagcaatactggatttccatttcctttaaaagattgacact-cttttggatgcaggtttctcttttctttacagaatctccaaccaatcccttcctgagatgcgttgacattgaattggtctcaaaactttgccacgagaaaggagcacttgtgtgcattgatggaacttttgcaacacctctaaaccagaaggcccttgaccttggggctgacattgttctgcactctgcaacgaaatacattggaggacacaatgatgtatgctaccctctggatttagtactgaatctagttatttggg-aaaattactaactc-tgtacggtagatgctacgaagtactaacccgcacctctactattttaggtcattgctggttgcatcagtggttctgagaag-----------------------------------------------------------------------------------------------------------------------------------------------------------------------------------------------------------------------------------------------------------------------------------------------
>MiraAssembly77_c1176
----------------------------------------------------------------------------------------------------------------------------------------------------------------------------------------------------------------------------------------------------------------------------------------------------------------------------------------------------------------------------------------------------------------------------------------------------------------------------------------------gaagaaagtggttgtattgacatctttgagttttgcttactgatcatcttgcaaaagtaatactggatttccatttcctttaaaagattgacact-cttttggatgcaggtttctcttttctttacagaatctccaaccaatcccttcctgaggtgcattgacatcgaattgatttcaaaattttgccgcgagaaaggagcacttttgtgtgcacttttgtctccaacca-atctctggctatttgggtgcatggcttggaatctggttgtgcccaattcttt---------------------------------------------------------------catcttcgcg-acagttgttaatacttgctctgtaagtgtta---------------------------------------------------------------------------------------------------------------------------------------------------------------------ttctgcttttttgtt----------------------------------------------------------------------------------------------------------------------------------------------------------------------------
>MiraAssembly77_rep_c1034RC
------------------------------------------------------------------------------------------------------------------------------------------------------------------------------------------------------------------------------------------------------------------------------------------------------------------------------------------------------------------------------------------------------------------------------------------------------------gaatctgcactgaataagaataaggttagttatcgaagaaagtggttgtattgacgactttgagtttcgcttactaatcatcttgcagaagtaatactggatttccatttcctttaaaagattgacact-cttttggatgcaggtttctcttttctttacagaatctccaaccaatcccttcctgagatgcgttgacattgaattggtctcaaaactttgccacgagaaaggagcacttgtgtgcattgatggaacttttgcaacacctctaaaccagaaggcccttgaccttggggctgacattgttctgcactctgcaacgaaatacattggaggacacaatgatgtatgctaccctctggatttagtactgaatctagttatttggg-aaaattactaactc-tgtacggtagatgctacgaagtactaacccgcacctctactattttaggtcattgctgg---------------------------------------------------------------------------------------------------------------------------------------------------------------------------------------------------------------------------------------------------------------------------------------------------------------------
>MiraAssembly78_c413RC
---------------------------------------------------------------------------------------------------------------------------------------------------------------------------------tgatgctttatgtattgaggttcaggaccaatgcaattctctgagtctctgagatagtactttgaggaagtgggattattgattag--gaaaaccggatttatatcacagcatgactgcatgagcataatgggtccg-------ctataggataccgtctgttatataacttcctagtttatatttttatgtgagcattctcattcttgcttttttcctattgtgatgcaggccactgtcctcgacccttcagatattgaaggccttgaatctgcactgaataagaataaggttgg-tatcgaagaaagtggttgtattgacgactttgagtttctcatactaatcatcttgcagaagtaatactggatttccatttcctttaaaagattgacact-cttttgtatgcaggtttctcttttctttacagaatctccaaccaatcccttcctgagatgcgttgacattgaattggtctcaaaactttgccacgagaaaggagcccttgtgtgcattgatggaacttttgcaacacctctaaaccagaaggcccttgaccttggggctgacattgttctgcactctgcaacgaaatacattggaggacacaatgatgtatgctaccctctggatttagtactgaatctagttatttggg-aaaattactaactc-tgtacggtagatgctacgaagtactaacccgcacctctactattttaggtcattgctggttgcatcagtggttctgagaagttgatttcagcagttcgtaacttgcatcatatccttggtggmcttctcaacccggtgggtgaatgagatatctttttgtactctttatggtcttgtatgtttttttctttttggcgagattctttcagagaactgggttatagatcttgtaccttgatacaattctactcctttgacctcgtatgatgtagaaaattattggcttttgcatgtaggatgtgcatcctgtttagtactaatttgatctccaaaactattgcagactgtgg-ggtgttttgcaac----
>MiraAssembly78_c457
---------------------------------------------------------------------------------------------------------------------------------------------------------------------------------------------------------------------------------------------------------------------------------------------------------tgagcataatgggtcag-------ctataggatactgtctgttatataacttcctartttatatttttatgtgagcattctcattattgctcttttcctattgtgatgcaggccactgtccttgacccttcagatattgaaggccttgaatctgcactgaataagaataaggttag-tatcgaagaaagtggttgtattgacgactttgagtttcgcttactaatcatcttgcagaagtaatactggatttccttttcctttaaaagattgacact-cttttggatgcaggtttctcttttctttacagaatctccaaccaatcccttcctgagatgcgttgacattgaattggtctcaaaactttgccacgagaaaggagcccttgtgtgcattgatggaacttttgcaacacctctaaaccagaaggcccttgaccttggggctgacattgttctgcactctgcaacgaaatacattggaggacacaatgatgtatgctaccctctggatttagtactgaatctagttatttggg-aaaattactaactc-tgtacggtagatgctacg--------------------------------------------------------------------------------------------------------------------------------------------------------------------------------------------------------------------------------------------------------------------------------------------------------------------------------------------------------------
>MiraAssembly80_c247
----------------------------------------------------------------------------------------------------------------------------------------------------------------------------------------------------------------------------------------------------------------------------------------------------------------------------------------------------------------------------------------------cttgcttttttcctattgtgatgcaggccactgtccttgacccttcagatattgaaggccttgaatctgcactgaataagaataaggttag-tatcgaagaaagtggttgtattgacgactttgagtttcgcttactaatcatcttgcagaagtaatactggatttccatttcctttaaaagattgacact-cttttggatgcaggtttctcttttctttacagaatctccaaccaatcccttcctgagatgcgttgacattgaattggtctcaaaactttgccacgagaaaggagcacttgtgtgcattgatggaacttttgcaacacctctaaaccagaaggcccttgaccttggggctgacattgttctgcactctgcaacgaaatacattggaggacacaatgatgtatgctaccctctggatttagtactgaatctagttatttgggaaaaattactaactc-tgtacagtagatgctacgaagtactaacccgcacctctactattttaggtcattgctggttgcatcagt-----------------------------------------------------------------------------------------------------------------------------------------------------------------------------------------------------------------------------------------------------------------------------------------------------------
>MiraAssembly80_c538RC
----------------------------------------------------------------------------------------------------------------------------------------------------------------------------------------------------------------------------------------------------------------------------------------------------------------------------------------------------------------------------------------------cttgcttttttcctattgtgatgcaggccactgtccttgacccttcagatattgaaggccttgaatctgcactgaataagaataaggttag-tatcgaagaaagtggttgtattgacgactttgagtttcgcttactaatcatcttgcagaagtaatactggatttccatttcctttaaaagattggcact-cttttggatgcaggtttctcttttctttacagaatctccaaccaatcccttcctgagatgcgttgacattgaattggtctcaaaactttgccacgagaaaggagcacttgtgtgcattgatggaacttttgcaacacctctaaaccagaaggcccttcaccttggggctgacattgttctgcactctgcaacgaaatacattggaggacacaatgatgtatgctaccctctggattaagtactgaatctagttatttggg-aaaattactaactc-tgtacggtagatgctacgaagtactaacccgcacctctactattttaggtcattgctggttgcatcagtggttctgagaagttgatttcagca-----------------------------------------------------------------------------------------------------------------------------------------------------------------------------------------------------------------------------------------------------------------------------------
>MiraAssembly81_c212
--------------------------------------------------------------------------------------------------------------------------------------------------------------------------------------------------------------------------------------------------------------------------aaaactggatatatatcaca--------gcatgagcataatgggtccg-------ctataggatactgtctgttatataacttcctaatttatatttttatgtgagcattctcattcttgcttttttcctattgtgatgcaggccactgtccttgacccttcagatattgaaggccttgaatctgcactgaataagaataaggttag-tatcgaagaaagtggttgtattgacgactttgagtttcgcttactaatcatcttgcagaagtaatactggatttccatttcctttaaaagattgacact-cttttggatgcaggtttctcttttctttacagaatctccaaccaatccctttctgagatgtgttgacattgaattggtctcaaaactttgccacgagaaaggagcacttgtgtgcattgatggaacttttgcaacacctctaaaccagaaggcccttgaccttggggctgacattgttctgcactctgcaacgaaatacattggaggaca--------------------------------------------------------------------------------------------------------------------------------------------------------------------------------------------------------------------------------------------------------------------------------------------------------------------------------------------------------------------------------------------------------------------------------------------------
>MiraAssembly81_c72RC
--------------------------------------------------------------------------------------------------------------------------------------------------------------------------------------------------------------------------------------------------------------------------aaaactggatatatatcaca--------gcatgagcataatgggtccg-------ctataggatactgtctgttatataacttcctaatttatatttttatgtgagcattctcattcttgcttttttcctattgtgatgcaggccactgtccttgacccttcagatattgaaggccttgaatctgcactgaataagaataaggttag-tatcgaagaaagtggttgtattgacgactttgagtttcgcttactaatcatcttgcagaagtaatactggatttccatttcctttaaaagattgacact-cttttggatgcaggtttctcttttctttacagaatctccaaccaatcccttcctgagatgcgttgacattgaattggtctcaaaactttgccacgagaaaggagcacttgtgtgcattgatggaacttttgcaacacctctaaaccagaaggcccttgaccttggggctgacattgttctgcactctgcaacgaaatacattggaggacacaatgatgtatgctaccctctggatttagtactgaatctagttatttggg-aaaattactaactc-tgtacggtagatgctacgaagtactaacccgcacctctactattttaggtcattgctggttgcatcagtggttctgagaagttgatttcagcagttcgtaacttgcatcatatccttggtggccttctcaacccggtgggtgaatgagatatctttttgtactctttatggtcttgtatg-ttttttctttttggcgagattctttcagagaactgggttatagatcttgtaccttgatacaattctactcttttgacctcg----------------------------------------------------------------------------------------------------------
>MiraAssembly82_rep_c871_merged_MiraAssembly82_c128RC
gatatcagcatcagggatgactgcaagtactgtcatgttgttggctttggttcctgctggtgggcatattgtaacaaccacagattgctataggaagactcggatatttattgaaaccatccttcccaagatggggatcacggtatgttactatgtttccccttactgggactgttttgatgctttatgtattgaggttcaggaccaatgcaat--------tctctgagatagtactttgaggaagtgggattattgattag--gaaaaccggatttatatcaca--------gcatgagcataatgggtccg-------ctataggatattgtctgttatataacttcctaatttatatttttatgtgagcattctcattcttgctcttttcctattgtgatgcaggccactgtccttgacccttcagatattgaaggccttgaatctgcactgaataagaataaggttag-tatcgaagaaagtggttgtattgacgactttgagtttcgcttactaatcatcttgcagaagtaatactggatttccatttcctttaaaagattgacact-cttttggatgcaggtttctcttttctttacagaatctccaaccaatcccttcctgagatgygttgacattgaattggtctcaaaactttgccacgagaaaggagcacttgtgtgcattgatggaacttttgcaacacctctaaaccagaaggcccttgaccttggggctgacattgttctgcactctgcaacgaaatacattggaggacacaatgatgtatgctaccctctggatttagtactgaatcttgtgatttggg-aaaattactaactc-tgtacggtagatgctacgaagtactaacccgcacctctactattttaggtcattgctggttgcatcagtggttctgagaagttgatttcagcagttcgtaacttgcatcatatccttggtggccttctcaacccggtgggtgaatgagatatctttttgtactctttatggtcttgtatg-ttttttctttttggcgagattctttcagagaactgggttatagatcttgtaccttgatacaattctactcctttgacctc-----------------------------------------------------------------------------------------------------------
>MiraAssembly83_c573RC_merged_MiraAssembly83_c570RC_merged_MiraAssembly83_c573RC_merged_MiraAssembly83_c22RC
----------------------------------------------------------------------------------------------------------------------------------------------------------------------------------------------attgaggttcaggaccaatgcaat--------tctctgagatagtactttgaggaagtgggattattgattag--gaaaaccggatttatatcaca--------gcatgagcataatgggtccg-------ctataggatactgtctgttatataacttcctaatttatatttttgtgtgagcatyctcattcttgcttttttcctattgtgatgcaggccactgtccttgacccttcagatattgaaggccttgaatctgcactgaataagaataaggttag-tatcgaagaaagtggttgtattgacgactttgagtttcgcttactaatcatcttgcagaagtaatactggatttccatttcctttaaaagattggcact-cttttgkatgcaggtttctcttttctttacagaatctccaaccaatcccttcctgagatgcgttgacattgaattggtctcaaaactttgccacgagaaaggagcacttgtgtgcattgatggaacttttgcaacacctctaaaccagaaggcccttgaccttggggctgacattgttctgcactctgcaacgaaatacattggaggacacaatgatgtatgctaccctctggatttagtactgaatctagttatttggg-aaaattactaactc-tgtacggtagatgctacgaagtactaacccgcacctctactattttaggtcattgctggttgcatcagtggttctgagaagttgatttcagcagttcgtaacttgcatcatatccttggtggccttctcaacccggtgggtgaatgagatatctttttgtactctttatg------------------------------------------------------------------------------------------------------------------------------------------------------------------------------------------------------
