# Supplementary material for: Targeted NGS for species level phylogenomics: “made to measure” or “one size fits all”?
Source: PeerJ. 2017 Jul 25;5:e3569. doi: 10.7717/peerj.3569 (PMC5530999; doi:10.7717/peerj.3569)
Supplement: Data S2 — Sequences alignments (fasta format). [file peerj-05-3569-s002.gz › Final_Aln/ITS_AllSamples.aln]

>MiraAssembly75_c448_merged_MiraAssembly75_c635RC_merged_MiraAssembly75_c615
ccgattgaatggtccggtgaagtgttcggatcgcggcgacgtgggcggttcgctgccggcgacgtcgcgagaagtccactgaaccttatcatttagaggaaggagaagtcgtaacaaggtttccgtaggtgaacctgcggaaggatcattgnnnnnnnnnn---nnnnnnnn-nnnnnnnnnnnnnnnnnnnnnnnnnnnnnnnnnnnnnnnnnnnnnnnnnnnnnnnnnnn---nnnnnnnnnnnnnnnnnnnngcagacgtgcatggagctttcgagcgatgtgttcgtctgcttgtcgaacaacgaaccccggcgcaaatcgcgccaaggataatggaat-gagtttgtgcatgcatggccctgcccgtctacgggtggcgttggcttgcacatc-ttttg---tataactaaatgactctcggcaacggatatctcggctcttgcatcgatgaagaacgtagcgaaatgcgatacttggtgtgaattgcagaatcccgtgaaccatcgagtctttgaacgcaagttgcgcctgaagccatcaggttgaaggcacgtctgcctgggcgtcacgcattgcgtcgctcactcaccccgtgcctcactgggcggg-tacgtgcgtgggcggatattggccccccgttcacatttgtgctcggttggcctaaaaataaggtccttgatgacggacatcacaacaagtggtggttgccaaactgtcgcgtcacgttgtgcatgcta--ctccgtcgtcggtgggctcattnnnnnnnnnnnnnnnnnnnnnnnnnnnnnnnnnnnnnnnnnnnnnnnnnnnnnnnnnnnnnngctgagtttaagcatatcaataagcggaggaaaagaaacttacaaggattcccctagtaacggcgagcgaaccgggaata
>MiraAssembly74_c2126_merged_MiraAssembly74_c578RC
ccgattgaatggtccggtgaagtgttcggatcgcggcgacgtgggcggttcgctgccggcgacgtcgcgagaagtccactgaaccttatcatttagaggaaggagaagtcgtaacaaggtttccgtaggtgaacctgcggaaggatcattgtcaaaacctg---acatctag-aaaactcgtgaacttgttcatagagaatggggaatgcawcggtttggcccagtgccttt---cttttgctttccccttgcgagcagacgtgcctggagctttcgagcgatatgttcgtctgcttgccgaacaacgaaccccggcgcaaatcgcgccaaggataatggaat-gagtttgtgcatgcatggccctgcccgtctacgggtggtgttggcttgcacatc-ttttg---tataactaaatgactctcggcaacggatatctcggctcttgcatcgatgaagaacgtagcgaaatgcgatacttggtgtgaattgcagaatcccgtgaaccatcgagtctttgaacgcaagttgcgcctgaagccatcaggttgaaggcacgtctgcctgggcgtcacgcattgcgtcgctcactcaccccgtgcctcactgggcggg-taagtgcgtgggcggatattggccccccgttcacatttgtgctcggtcggcctaaaaataaggtccctgatgacggacatcacaacaagtggtggttgccaaactgtcgcgacacgttgtgcatgcta--ctccgtcgtcggtgggctcatcgacccttaagtgccatggaacttggtacctcaactgcgaccccaggtcaggcgggattacccgctgagtttaagcatatcaataagcggaggaaaagaaacttacaaggattcccctagtaacggcgagcgaaccgggaata
>MiraAssembly69_c687RC
ccgattgaatggtccggtgaagtgttcggatcgcggcgacgtgggcggttcgctgccggcgacgtcgcgagaagtccactgaaccttatcatttagaggaaggagaagtcgtaacaaggtttccgtaggtgaacctgcggaaggatcattgtcaaaacctg---acatctag-aaaactcgtgaacttgttcatagagaatggggaatgcatcggtttggcccagtgcctct---ccttttgctttcccttgcgagcagacgtgcatggagctttcgagcgatgtgttcgtctgcttgtcgaacaacgaaccccggcgcaaatcgcgccaaggataatggaat-gagtttgtgcatgcatggccctgcccgtctacgggtggcgttggcttgcacatc-ttttg---tataactaaatgactctcggcaacggatatctcggctcttgcatcgatgaagaacgtagcgaaatgcgatacttggtgtgaattgcagaatcccgtgaaccatcgagtctttgaacgcaagttgcgcctgaagccatcaggttgaaggcacgtctgcctgggcgtcacgcattgcgtcgctcactcaccccgtgcctcactgggcgggttacgtgcgtgggcggatattggccccccgtccacatttgtgctcggttggcctaaaaataaggtccctgatgacggacatcacaacaagtggtggttgccaaactgtcgcgacacgttgtgcatgcta--ctccgccgtcggtgggctcattgacccttaagtgccatggaacttggtacctcaactgcgaccccaggtcaggcgggattacccgctgagtttaagcatatcaataagcggaggaaaagaaacttacaaggattcccctagtaacggcgagcgaaccgggaata
>MiraAssembly77_c22
ccgattgaatggtccggtgaagtgttcggatcgcggcgacgtgggcggttcgctgccggcgacgtcgcgagaagtccactgaaccttatcatttagaggaaggagaagtcgtaacaaggtttccgtaggtgaacctgcggaaggatcattgtcaaaacctg---acatctag-aaaactcgtgaacttgttcatagagaatggggaatgcatcggtttggcccagtgcctct---ccttttgctttcccttgcgagcagacgtgcatggagctttcgagcgatgtgttcgtctgcttgtcgaacaacgaaccccggcgcaaatcgcgccaaggataatggaat-gagtttgtgcatgcatggccctgcccgtctacgggtggcgttggcttgcacatc-ttttg---tataactaaatgactctcggcaacggatatctcggctcttgcatcgatgaagaacgtagcgaaatgcgatacttggtgtgaattgcagaatcccgtgaaccatcgagtctttgaacgcaagttgcgcctgaagccatcaggttgaaggcacgtctgcctgggcgtcacgcattgcgtcgctcactcaccccgtgcctcactgggcgggttacgtgcgtgggcggatattggccccccgtccacatttgtgctcggttggcctaaaaataaggtccctgatgacggacatcacaacaagtggtggttgccaaactgtcgcgacacgttgtgcatgcta--ctccgccgtcggtgggctcattgacccttaagtgccatggaacttggtacctcaactgcgaccccaggtcaggcgggattacccgctgagtttaagcatatcaataagcggaggaaaagaaacttacaaggattcccctagtaacggcgagcgaaccgggaata
>MiraAssembly72_c1333_merged_MiraAssembly72_c968RC
ccgattgaatggtccggtgaagtgttcggatcgcggcgacgtgggcnnnnnnnnnnnnnnnnnnnnnnnnnnnnnnnnnnnnnnnnnnnnnnnnnnnnnnnnnagaagtcgtaacaaggtttccgtaggtgaacctgcggaaggatcattgtcaaaacctg---acatctag-aaaactcgtgaacttgttcatagagaatggggaatccatcggtttggcccagtgcctct---ccttttgctttcccttgcgagcagacgtgcatggagctttcgagcgatgtgttcgtctgcttgtcgaacaacgaaccccggcgcaaatcgcgccaaggataatggaat-gagtttgtgcatgcatggccctgcccgtctacgggtggcgttggcttgcacatc-ttttg---tataactaaatgactctcggcaacggatatctcggctcttgcatcgatgaagaacgtagcgaaatgcgatacttggtgtgaattgcagaatcccgtgaaccatcgagtctttgaacgcaagttgcgcctgaagccatcaggttgaaggcacgtctgcctgggcgtcacgcattgcgtcgctcactcaccccgtgcctcactgggcgggttacgtgcgtgggcggatattggccccccgtccacatttgtgctcggttggcctaaaaataaggtccctgatgacggacatcacaacaagtggtggttgccaaactgtcgcgacacgttgtgcatgcta--ctccgccgtcggtgggctcattgacccttaagtgccatggaacttggtacctcaactgcgaccccaggtcaggcgggattacccgctgagtttaagcatatcaataagmggaggaaaagaaacttacaaggattcccctagtaacggcgagcgaaccgggaata
>MiraAssembly71_c61
ccgattgaatggtccggtgaagtgttcggatcgcggcgacgtgggcggttcgctgccggcgacgtcgcgagaagtccactgaaccttatcatttagaggaaggagaagtcgtaacaaggtttccgtaggtgaacctgcggaaggatcattgtcaaaacctg---acatctag-aaaactcgtgaacttgttcatagagaatggggaatgcatcggtttggcccagtgcctct---ccttttgctttcccttgcgagcagacgtgcatggagctttcgagcgatgtgttcgtctgcttgtcgaacaacgaaccccggcgcaaatcgcgccaaggataatggaat-gagtttgtgcatgcatggccctgcccgtctacgggtggcgttggcttgcacatc-ttttg---tataactaaatgactctcggcaacggatatctcggctcttgcatcgatgaagaacgtagcgaaatgcgatacttggtgtgaattgcagaatcccgtgaaccatcgagtctttgaacgcaagttgcgcctgaagccatcaggttgaaggcacgtctgcctgggcgtcacgcattgcgtcgctcactcaccccgtgcctcactgggcgggttaagtgcgtgggcggatattggccccccgttcacatttgtgctcggttggcctaaaaataaggtccctgatgacggacatcacaacaagtggtggttgccaaactgtcgcgacacgttgtgcatgcta--ctccgtcgtcggtgggctcattgacccttaagtgccatggaacttggtacctcaactgcgaccccaggtcaggcgggattacccgctgagtttaagcatatcaataagcggaggaaaagaaacttacaaggattcccctagtaacggcgagcgaaccgggaata
>MiraAssembly83_c2657
------------------------------------------------------------------------------------------------------------------------------------------ggaaggatcattgtcaaaacctg---acatctag-aaaactcgtgaacttgttcatagagaatggggaatgcatcggtttggcccagtgcctct---ccttttgctttcccttgcgagcagacgtgcatggagctttcgagcgatgtgtttgtctgcttgtcgaacaacgaaccccggcgcaaatcgcgccaaggataatggaat-gagtttgtgcatgcatggccctgcccgtctacgggtggcgttggcttgcacatc-ttttg---tataactaaatgactctcggcaacggatatctcggctcttgcatcgatgaagaacgt--------------------------------------------------------------------------------------------------------------------------------------------------------------------------------------------------------------------------------------------------------------------------------------------------------------------------------------------------------------------------------------------------------------------------------------------------------------
>MiraAssembly80_c227
ccgattgaatggtccggtgaagtgttcggatcgcggcgacgtgggcggttcgctgccggcgacgtcgcgagaagtccactgaaccttatcatttagaggaaggagaagtcgtaacaaggtttccgtaggtgaacctgcggaaggatcattgtcaaaacctg---acatctag-aaaactcgtgaacttgttcatagagaatggggaatgcatcggtttggcccagtgcctct---ccttttgctttcccttgcgagcagacgtgcatggagctttcgagcgatgtgttcgtctgcttgtcgaacaacgaaccccggcgcaaatcgcgccaaggataatggaat-gagtttgtgcatgcatggccctgcccgtctacgggtggcgttggcttgcacatc-ttttg---tataactaaatgactctcggcaacggatatctcggctcttgcatcgatgaagaacgtagcgaaatgcgatacttggtgtgaattgcagaatcccgtgaaccatcgagtctttgaacgcaagttgcgcctgaagccatcaggttgaaggcacgtctgcctgggcgtcacgcattgcgtcgctcactcaccccgtgcctcactgggcgggttaagtgcgtgggcggatattggccccccgttcacatttgtgctcggttggcctaaaaataaggtccctgatgacggacatcacaacaagtggtggttgccaaactgtcgcgacacgttgtgcatgcta--ctccgccgtcggtgggctcattgacccttaagtgccatggaacttggtacctctactgcgaccccaggtcaggcgggattacccgctgagtttaagcatatcaataagcggaggaaaagaaacttacaaggattcccctagtaacggcgagcgaaccgggaata
>MiraAssembly73_c910RC
ccgattgaatggtccggtgaagtgttcggatcgcggcgacgtgggcggttcgctgccggcgacgtcgcgwgaagtccactgaaccttatcatttagaggaaggagaagtcgtaacaaggtttccgtaggtgaacctgcggaaggatcattgtcaaaacctg---acatctagaaaaactcgtgaacttgttcatagagaatggggaatgcatcggtttggcccagtgcctct---ccttttgctttcccttgcgagcagacgtgcatggagctttcgagcgatgtgttcgtctgcttgtcgaacaacgaaccccggcgcaaatcgcgccaaggataatggaat-gagtttgtgcatgcatggccctgcccgtctacgggtggcgttggcttgcacatc-ttttg---tataactaaatgactctcggcaacggatatctcggctcttgcatcgatgaagaacgtagcgaaatgcgatacttggtgtgaattgcagaatcccgtgaaccatcgagtctttgaacgcaagttgcgcctgaagccatcaggttgaaggcacgtctgcctgggcgtcacgcattgcgtcgctcactcaccccgtgcctcactgggcgggttaaatgcgtgggcggatattggccccccgttcacatttgtgctcggttggcctaaaaataaggtccctgatgacggacatcacaacaagtggtggttgccaaactgtcgcgacatgttgtgcgtgcta--ctctgtcgtcggtgggctcattgacccttaagtgccatggaacttggtacctcaactgcgaccccaggtcaggcgggattacccgctgagtttaagcatatcaataagcggaggaaaagaaacttacaaggattcccctagtaacggcg---------------
>MiraAssembly82_c244RC
ccgattgaatggtccggtgaagtgttcggatcgcggcgacgtgggcggttcgctgccggcgacgtcgcgagaagtccactgaaccttatcatttagaggaaggagaagtcgtaacaaggtttccgtaggtgaacctgcggaaggatcattgtcaaaacttg---acatctag-aaaactcgtgaacttgttcatatagaatggggaatgcatcggtttggcccagtgcctct--ccttttgctttccccttgcgagcagacgtgcttggagctttcgagcgacgtgttcgtctgcttgtcgaacaacgaaccccggcgcaaatcgcgccaaggataatggaat-gagtttgtgcatgcatgtccctgcccgtctacgggtggcgttggcttgcacatc-ttttg---tataactaaatgactctcggcaacggatatctcggctcttgcatcgatgaagaacgtagcgaaatgcgatacttggtgtgaattgcagaatcccgtgaaccatcgagtctttgaacgcaagttgcgcctgaagccatcaggttgaaggcacgtctgcctgggcgtcacgcattgcgtcgctcactcaccccgtgcctcactgggcggg-taagtgcgtgggcggatattggccccccgttcacatttgtgctcggttggcctaaaaataaggtccctgatgacggacatcacaacaagtggtggttgccaaactgtcgcgacacgttgtgcatgcta--ctccgtcctcggtgggctcattgacccttaagtgccatcgaacttggtacctcaactgcgaccccaggtcaggcgggattacccgctgagtttaagcatatcaataagcggaggaaaagaaacttacaaggattcccctagtaacggcgagcgaaccgggaata
>MiraAssembly81_c1367_merged_MiraAssembly81_c562RC
-----------------------------------------------------------------------------------------------------------------------------------------------------------aacctg---acatctag-aaaactcgtgaacttgttcatagagaatggggaatgcatcggtttggcccagtgcctct---cttttgctttccccttgcgagcagacgtgcctggagctttcgagcgatatgttcgtctgcttgccgaacaacgaaccccggcgcaaatcgcgccaaggataatggaat-gagtttgtgcatgcatggccctgcccgtctacgggtggtgttggcttgcacatctttttg---tataactaaatgactctcggcaacggatatctcggctcttgcatcgatgaagaacgtagcgaaatgcgatacttggtgtgaattgcagaatcccgtgaaccatcgagtctttgaacgcaagttgcgcctgaagccatcaggttgaaggcacgtctgcctgggcgtcacgcattgcgtcgctcactcaccccgtgcctcactgggcggg-taagtgcgtgggcggatattggccccccgttcacatttgtgctcggttggcctaaaaataaggtccctgatgacggacatcacaacaagtggtggttgccaaactgtcgcgacacgttgtgcatgcta--ctccgtcgtcggtgggctcatcgacccttaagtgccatggaacttggtacctcaactgcgaccccaggtcaggcgggattacccgctgagtttaagcatatcaataagcggaggaaaagaaacttacaaggattcccctagtaacggcgagcgaaccgggaata
>MiraAssembly78_c2207RC
--------------------------------------------------cgctgccggcgacgtcgcgagaagtccactgaaccttatcatttagaggaaggagaagtcgtaacaaggtttccgtaggtgaacctgcggaaggatcattgtcaaaacctg---acatctag-aaaactcgtgaacttgttcataaagaacggggaatgcatcggtttggcccagtgcctct---cctttgctttcccctcgcgagcagatgtgcatggagcttttgagcaatgtgttcgtctgcttgtcgaacaacgaaccccggcgcaaatcgcgccaaggaaaatggaat-gagtttgtgcatgcatgtccctgcccgtctacgggtggtgttggcttgcacatc-ttttg---tataattaaatgactctcggcaacggatatctcggctcttgcatcgatgaagaacgtagcgaaatgcgatacttggtgtgaattgcagaatcccgtgaaccatcgagtctttgaacgcaagttgcgcctgaagccatcaggttgaaggcacgtctgcctgggcgtcacgcattgcgtcgctcactcaccccgtgcctcactgggcggg-taagtgtgtgggcggatattggccctccgttcacatttgtgctcggttggcctaaaaataaggtccctgatgacggacatcacaacaagtggtggttgcaaaactgtcgcgacacgttgtgcatgcta--ctccatcgttggtgggctcgttgacccttaagtgccatcgaacttggtacctcaattgcgaccccaggtcaggcgggattacccgctgagtttaagcatatcaataagcggaggaaaagaaacttacaaggattcccctagtaacggcgagcgaaccgggaata
>MiraAssembly78_c726RC
ccgattgaatggtccggtgaagtgttcggatcgcggcgacgtgggcggttcgctgccggcgacgtcgcgagaagtccactgaaccttatcatttagaggaaggagaagtcgtaacaaggtttccgtaggtgaacctgcggaaggatcattgtcaaaacctg---acatctag-aaaactcgtgaacttgttcataaagaatggggaatgcatcggtttggcctagtgcctct---cctttgctttcccctcgtgagcagacgtgcatggagcttttgagcaatgtgttcgtttgcttgtcgaacaacgaaccccggcgcaaatcgcgccaaggataatggaat-gagtttgtgcatgcatgtccctgcccgtctatgggtggcgttggcttgcacatc-ttttg---tataattaaatgactctcggcaacggatatctcggctcttgcatcgatgaagaacgtagcgaaatgcgatacttggtgtgaattgcagaatcccgtgaaccatcgagtctttgaacgcaagttgcgcctgaagccatcaggttgaaggcacgtctgcctgggcgtcacgcattacgtcgctcactcaccccgtgcctcactgggcggg-taagtgtgtgggcggatattggtcctccgttcacatttgtgctcggttggcctaaaaataaggtccctgatgacggacatcacaacaagtggtggttgcaaaactgtcgcgacacgttgtgcatgcta--ctccatcgttggtgggctcgttgacccttaagtgccatcgaacttggtacctcaactgcgaccccaggtcaggcgggattacccgctgagtttaagcatatcaataagcggaggaaaagaaacttacaaggattcccctagtaacggcgagcgaaccgggaata
>MiraAssembly68_c746RC
ccgattgaatggtccggtgaagtgttcggatcgcggcgacgtgggcggttcgctgccggcgacgtcgcgagaagtccactgaaccttatcatttagaggaaggagaagtcgtaacaaggtttccgtaggtgaacctgcggaaggatcattgtcgaaacctgccaacaagcag-aaaacttgcgaacttgtcta-atacaggtgggaatgcgtgggttggggcctagttctctttccttccgctttcccctcgcgagtagatgcgcgccgagctttcgggcaacgtgttcatttactcgtcgaacaacgaaccccggcgcaaaacgcgccaaggacaattgaacaaagtttgtgcacat---cccctgcccattttcgggtggtgttggcgtgcacatc-tttcgaaaaacaactaaacgactctcggcaacggatatctcggctcttgcatcgatgaagaacgtagcgaaatgcgatacttggtgtgaattgcagaatcccgtgaaccatcgagtctttgaacgcaagttgcgcctgaagccattaggttgaaggcacgtctgcctgggcgtcacgcattgcgtcgcccactcaccccgtgcctcagtgggcggg-taagtgtgtgggcggatattggccccccgttcacattcgtgctcggtcggcctaaaaaagacggtcccgatgacggacatcacggcaagtggtggttgccaaaccgtcgcgtcatgtcgtgcatgccattctttgtcgtgggctggttcatcgacccttaagtaccatcaattgtggtacctcagctgcgaccccaggtcaggcgggattacccgctgagtttaagcatatcaataagcggaggaaaagaaacttacaaggattcccctagtaacggcgagcgaaccgggaata
