# Supplementary material for: Targeted NGS for species level phylogenomics: “made to measure” or “one size fits all”?
Source: PeerJ. 2017 Jul 25;5:e3569. doi: 10.7717/peerj.3569 (PMC5530999; doi:10.7717/peerj.3569)
Supplement: Data S2 — Sequences alignments (fasta format). [file peerj-05-3569-s002.gz › Final_Aln/SC/19963_AllSamples.aln]

>Consensus19963_Sample68
-------------------------------------------------------------------------------attacgggcttgactaaaa-----------------------------------------------------------------------atagttgcctcagg-----------------------------------atttcttcat----ct----------------------tccatggaccgagagagtgcactggtgcagatagggkgwgwrw--ragagagagagaga--------------------------gagagagagagagagagagagagagttdtctc---ttccactctgttctctcggttacccgcacagagaatctcacagtttc-tttccctctctcaaaatcaacccccttttcttttcatcgctaaaaaaattctcaatttcagttactttcccgccatccaaacatggacttagcaacaaaactccaattcatcgacctccgctcaaccttcctcaccggtccatcctcccgtttagacgttcagaaacctattctccgaccacgtttcagcccaatttcttccacatgtcggtcatatcatcattctatcaaatacagaacgaatttccttaaccctagaaaaccaataaaaaactctactagggtttcggctaaattgtcagaggtgaccgtccaaacatcggtggcaaataccggtgtcaaggaggacgatatcgaatcgctgttttcggattattccactgatgaaatcgactataaacgtgcaaataacaagaaatcaaataccggggcatcgagtgtggcatcgggtgttaggttagagaat-gtgaataagagctataagggtgtgactgtgttgaaagacgtgacttgggaagtgaagaaaggcgaaaaagtggggttggtgggggtaaatggtgctgggaagacaacccagttgagaattattgctgggttagaagaacccgattcgggtaatgttgtgaaggccaaacacaatatgaaaatcgcgtttttgagtcaagaattcgaggtttcattgagtaggactgtgaaggaggagttgtttagtgcttttgaagagcagatggaggtggcaaagaggttggagaaggtgcagaaggcgattgaggggtcagtggacgatttggagttgatggggaggcttttggatgagtttgatttgcttcagaggagagcacagtctgtggatttggatcaggtggatgtcaagattagtaagttgatgcctgaac-ttgggtttgctccggaggattcagataggttagtggcttcgtttagtggtgggtggcagatgaggatgtcacttgggaagattctacttcaggtatcagtgtaactggattcatagttggtcttgaaattttgttactacctcagtccccagttttgatgaatttgaaaactttttcaaaaaagaagatattttgattggtgggaataaatctcgaattgtttccccaaaaaactgattattgttgaccagatta-aaggcatgactgttgtgaacaagttctgat-----------acttctcaaataatctaagagacatgtctgggcaatgaatattgaataatgagctctggcatttctataatagcatctatttacgatct----attggaactaccggtcgaatttgcccgatgatggtaaggataagggtatagtgtatttggg-----------------------------------------------------------------------------------------------------------------------------------------------------------------------------------------------------------------------------------------------------------------------------------------------------------------------------------------------------------
>Consensus19963_Sample71
-------------------------------------------ttt----------------------------------------------------------------------------------------------------------------------tgacgtcgttttaaccaaa-----------------------------------acgacgtcgttttgaaggggaggagacgggggaggagactgaagggtgtagccgtagcagcgtcgcwgagagagagagaga--gagagagagagarr----------------------garagagagagaggcagagggaaagagagttttctc---ttccactctgttc-----------------------ctcacagtttcttttccctttcccaaacttgatttccttcggttactttcgc---------tcccatttcaggtgtttttcccgccatccaaacatggacttagcagcaaaacttcaattcatcgacctcccctcagccttcctaaccggttcatcatcccgtttagacgttcagaaacccaatctccgaccacgtttcagctcaatttcttccacagctcggtca---catcattgtatcaaatacacgacgaatttcctcaaacatggcaaaccaataaacaaccctgttagggtttcagccaaattgtcagaagcgacc------------gcggaaaagaccgttgtcgaggaggacgatgtcgaatcgttgttttcgaagaattcggcggatgaaattgactacaagcgtggaaataataagaaatcaaatagcggggcgtcgagtgtgtcatcgggtgctaagctagagaac-gtgagtaagagctataagggcgtgactgtattgcaagacgtgagttgggaagtgaagaaaggcgaaaaagtgggtttggtgggtgtgaatggtgctgggaagacaactcagttgaggattattgctgggttggaagaacccgattcaggtaatgttgtaaaggcaaaacacaatatgaagatagcgtttttgagtcaagaattcgaggtttcgttgagtaggactgtgaaggaggagttgttaagtgcttttgaagagcagatggaggttgcgaagaggttggagaaggtgcagaaggcaattgagggctcggtggacgatttggagttgatggggaggcttttggatgagttcgatttgcttcagagaaaagcacaggctgtggatttggatcaggtggatgtcaagattagtaaattgatgcctgaac-ttgggtttgctccagaggattcagataggttagtggcttcttttagtggagggtggcagatgaggatgtcacttgggaagatactacttcaggtattggtgtgattggattcttatttggtcttgatattttcttacta---------------------------------------------aagacattttgattagtgagaagaaatatcgaattgttt--tcacaagactgattattgttgaccaaattataaggcaygactgtcgagaaaagactaagagtatggggcagagctaattattggtttctctgcatagacttcaggatgcaaggttgtggtgtaaataagctcttttcattagcggtragggtgttggattttaaaatagggtgtgctggaacacaactaattagtatcgcatagaaaaggaa-------------------------------------------------------------------------------------------------------------------------------------------------------------------------------------------------------------------------------------------------------------------------------------------------------------------------------------------------------------------------
>Consensus19963_Sample72
-----------------------------------------------------------------------------------------------------------------------------------tat--------------------------------------------------------------------------------------ttcttcatctccct----------------------cccacggactgagagagtgcgctgttgctgatagactgcggga--gagagagagagaga------------------------aagagagagaggcagagggaaagagagttttctc---ttccactctgttc-----------------------ctcacagtttattttccctttcccaaacttgatttccttcggttactttcgc---------acccatttcaggtgtttttcccgccatccaaacatggacttagcagcaaaacttcaattcatcgacctcccctcagccttcctaaccggttcatcatcccgtttagacgttcagaaacccaatctccgaccacgtttcagctcaatttcttccacagctcggtca---catcattgtatcaaatacacgacgaatttcctcaaacatggcaaaccaataaacaaccctgttagggtttcagccaaattgtcagaagcgacc------------gcggaaaagaccgttgtcgaggaggacgatgtcgaatcgttgttttcgaagaattcggctgatgaaattgactacaagcgtggaaataataagaaatcaaccagcggggcgtcgagtgtgtcatcgggtgctaagctagagaac-gtgagtaagagctataagggcgtgactgtattgcaagacgtgagttgggaagtgaagaaaggcgaaaaagtgggtttggtgggtgtgaatggtgctgggaagacaactcagttgaggattattgctgggttggaagaacccgattcaggtaatgttgtaaaggcaaaacacaatatgaagatagcgtttttgagtcaagaattcgaggtttcgttgagtaggactgtgaaggaggagttgttaagtgcttttgaagagsagatggaggttgcgaagaggttggagaaggtgcagaaggcaattgagggctcggtggacgatttggagttgatggggaggcttttggatgagttcgatttgcttcagagaaaagcacaggctgtggatttggatcaggtggatgtcaagattagtaaattgatgcctgaac-ttgggtttgctccagaggattcagataggttagtggcttcttttagtggagggtggcagatgaggatgtcacttgggaagatactacttcaggtattggtgtgattggattcttatttggtcttgatattttcttacta---------------------------------------------aagacattttgattagtgagaagaaatatcgaattgttt--tcacaagactgattattgttgaccaaattataaggcatgactgtcgagaaaagactaagagcatggg-caga---------------------------------------------------------------------------------------------------------------------------------------------------------------------------------------------------------------------------------------------------------------------------------------------------------------------------------------------------------------------------------------------------------------------------------------------------------------------------------------------------------------------
>Consensus19963_Sample73
---------------------------------------------------------------------------------------ctggaccataacttcctca-----------------aaactagttta--------------------------------------------------------------------------------------ttcttcatctccct----------------------cccacggactgagagagtgcgctgttgcagatagactgcggga--gagagagagag----------------------------agagagagaggcagagggaaagagagttttctc---ttccactctgttc-----------------------ctcacagtttcttttccctttcccaaacttgatttccttcggttactttcgc---------tcccatttcaggtgtttttcccgccatccacacatggacttagcagcaaaacttcaattcatcgacctcccctcagccttcctaaccggttcatcctcccgtttagacgttcagaaacccaatctccgaccacgtttcagctcaatttcttccacagctcggtca---catcattgtatcaaatacacgacgaatttcctcaaacatggcaaaccaataaacaaccctgttagggtttcagccaaattgtcagaagcgacc------------gcggaaaagaccgttgtcgaggaggacgatgtcgaatcgttgttttcgaagaattcggctgatgaaattgactacaagcgtggaaataataagaaatcaactagcggggcgtcgagtgtgtcatcgggtgctaagctagagaac-gtgagtaagagctataagggcgtgactgtattgcaagacgtgagttgggaagtgaagaaaggcgaaaaagtgggtttggtgggtgtgaatggtgctgggaagacaactcagttgaggattattgctgggttggaagaacccgattcaggtaatgttgtaaaggcaaaacacaatatgaagatagcgtttttgagtcaagaattcgaggtttcgttgagtaggactgtgaaggaggagttgttaagtgcttttgaagagcagatggaggttgcgaagaggttggagaaggtgcagaaggcaattgagggctcggtggacgatttggagttgatggggaggcttttggatgagttcgatttgcttcagagaaaagcacaggctgtggatttggatcaggtggatgtcaagattagtaaattgatgcctgaac-ttgggtttactccagaggattcagataggttagtggcttcttttagtggagggtggcagatgaggatgtcacttgggaagatactacttcaggtattggtgtgattggattcttatttggtcttgatattttcttacta---------------------------------------------aagacattttgattagtgagaagaaatatcgaattgytt--tcacaagactgattattgttgaccaaattataaggcatgactgtcgagaaaagactaagagtatggggcrgagctaa----------------------------------------------------------------------------------------------------------------------------------------------------------------------------------------------------------------------------------------------------------------------------------------------------------------------------------------------------------------------------------------------------------------------------------------------------------------------------------------------------------------
>MiraAssembly69_c2170_merged_MiraAssembly69_rep_c2379RC_merged_MiraAssembly69_c785RC
---------------------------------------------------------------------ttacgggtgtttatacggtttacccagtatttcttcatctgatgataaaaaaataaaaaaaatat--------------------------------------------------------------------------------------ttcttcatctccct----------------------cccacggactgagagagtgcgctgttgcagatagactgcggga--gagagagagagaga----------------------gaaagagatagaggcagagggaaagagagttttctc---ttccactctgttc-----------------------ctcacagtttcttttccctttcccaaacttgatttccttcggttactttcgc---------tcccatttcaggtgtttttcccgccatccaaacatggacttagcagcaaaacttcaattcatcgacctcccttcagccttcctaaccggttcatcatcccgtttagacgttcagaaacccaatctccgaccacgtttcagctcaatttcttccacagctcggtca---catcattgtatcaaatacacgacgaatttcctcaaacatggcaaaccaataaacaatcctgttagggtttcagccaaattgtcagaagcgacc------------gcggaaaagaccgttgtcgaggaggacgatgtcgaatcgttgttttcgaagaattcggctgatgaaattgactacaagcgtggaaataataagaaatcaactagcggggcgtcgagtgtgtcatcgggtgctaagctagagaac-gtgagtaagagctataagggcgtgactgtattgcaagacgtgagttgggaagtgaagaaaggcgaaaaagtgggtttggtgggtgtgaatggtgctgggaagacaactcagttgaggattattgctgggttggaagaacccgattcaggtaatgttgtaaaggcaaaacataatatgaagatagcgtttttgagtcaagaattcgaggtttcgttgagtaggactgtgaaggaggagttgttaagtgcttttgaagagcagatggaggttgcgaagaggttggagaaggtgcagaaggcaattgagggctcggtggacgatttggagttgatggggaggcttttggatgagttcgatttgcttcagagaaaagcacaggctgtggatttggatcaggtggatgtcaagattagtaaattgatgcctgaac-ttgggtttgctccagaggattcagataggttagtggcttcttttagtggagggtggcagatgaggatgtcacttgggaagatactacttcaggtattggtgtgattggattcttatttggtcttgatattttcttacta---------------------------------------------aagacattttgattagtgaraagaaatatcgaattgttt--tcacaagactgattattgttgaccaaattataaggcatgactgtcgagaaaagactaagactatggggcagagctaattattggtttccatgcatagacttcaggatgcaaggttgtggtgtaaataagctcttttcattagcggtaagggtgttggattttaraatagggtgtgctggaacacaactaattagtatcgtatagaaaaggaaatactctataaagcactgatacttctactttgcagactgaacagtcttgcatcatgatgggtaacaa------------------------------------------------------------------------------------------------------------------------------------------------------------------------------------------------------------------------------------------------------------------------------------------------------
>MiraAssembly69_c785RC_merged_MiraAssembly69_rep_c2497_merged_MiraAssembly69_c1990
----------------------------------------------------------------------------------------tggaccataacttcctca-----------------aaactagtttacgggtgataaagaaatactttttacgggtgtttatacggtttactcagtatttcttcgtctgatgataaaaaaataaaaaaataatttcttcatctccct----------------------cccacggactgagagagtgcgctgttgcagatagactgcggga--gagagagagagaga----------------------gaaagagagagaggcagagggaaagagagttttctcttattccactctgttc-----------------------ctcacagtttcttttccctttcccaaacttgatttccttcggttactttcgc---------tcccatttcaggtgtttttcccgccatccaaacatggacttagcagcaaaacttcaattcatcgacctcccctcagccttcctaaccggttcatcatcccgtttagacgttcagaaacccaatctccgaccacgtttcagcccaatttcttcctcagctcggtca---catcattgtatcaaatacacaacgaatttcctcaaacatggcaaaccaataaacaaccctgttagggtttcagccaaattgtcagaagcgacc------------gcggaaaagaccgttgtcgaggaggacgatgtcgaatcgttgttttcgaagaattcggctgatgaaattgactacaagcgtggaaataataagaaatcaactagcggggcgtcgagtgtgtcatcgggtgctaagctagagaacggtgagtmcgaagctgcggggcttccggtggagtcttgaccgnnnnnnnnnnnnnnnnnnnnnnnnnnnnnnnnnnnnnnnnnnnnnnnnnnnnnnnnnnnnnnnnnnnnnnnnnnnnnnnnnnnnnnnnnnnnnnnnnnnnnnnnnnnnnnnnnnnnnnnnnnnnnnnnnnnnnnnnnnnnnnnnnnnnnnnnnnnnnnnnnnnnnnnnnnnnnnnnnnnnnnnnnnnnnnnnnnnnnnnnnnnnnncttttgaagagcagatggaggttgcgaagaggttggagaaggtgcagaaggcaattgagggctcggtggacgatttggagttgatggggaggcttttggatgagttcgatttgcttcagagaaaagcacaggctgtggatttggatcaggtggatgtcaagattagtaaattgatgcctgaac-ttgggtttgctccagaggattcagataggttagtggcttcttttagtggagggtggcagatgaggatgtcacttgggaagatactacttcaggtattggtgtgattggattcttatttggtcttgatattttcttacta---------------------------------------------aagacattttgattagtgaraagaaatatcgaattgttt--tcacaagactgattattgttgaccaaattataaggcatgactgtcgagaaaagactaagactatggggcagagctaattattggtttccatgcatagacttcaggatgcaaggttgtggtgtaaataagctcttttcattagcggtaagggtgttggattttaraatagggtgtgctggaacacaactaattagtatcgtatagaaaaggaaatactctataaagcactgatacttctactttgcagactgaacagtcttgcatcatgatgggtaacaa------------------------------------------------------------------------------------------------------------------------------------------------------------------------------------------------------------------------------------------------------------------------------------------------------
>MiraAssembly74_c253RC_merged_MiraAssembly74_c237
------------------------------------------------------------------------------------------------------ctca-----------------aaactagttta--------------------------------------------------------------------------------------ttcttcatctccct----------------------cccacggactgagagagtgcgctgttgcagatagactgcggga--gagagagagagagagagagagagagagagagagaaggagagagagagaggcagagggaaagagagttttctc---ttccactctgttc-----------------------ctcacagtttcttttccctttcccaaacttgatttccttcggttactttcgc---------tcccatttcaggtgtttttcccgccatccaaacatggacttagcagcaaaacttcaattcatcgacctcccctcagccttcctaaccggttcatcatcccgtttagacgttcagaaacccaatctccgaccacgtttcagctcaatttcttccacagctcggtca---catcattgtatcaaatacacgacgaatttcctcaaacatggcaaaccaataaacaaccctgttagggtttcagccaaattgtcagaagcgacc------------gcggaaaagaccgttgtcgaggaggacgatgtcgaatcgttgttttcgaagaattcggcggatgaaattgactacaagcgtggaaataataagaaatcaactagcggggcgtcgagtgtgtcatcgggtgctaagctagagaac-gtgagtaagagctataagggcgtgactgtattgcaagacgtgagttgggaagtgaagaaaggcgaaaaagtgggtttggtgggtgtgaatggtgctgggaagacaactcagttgaggattattgctgggttggaagaacccgattcaggtaatgttgtaaaggcaaaacacaatatgaagatagcgtttttgagtcaagaattcgaggtttcgttgagtaggactgtgaaggaggagttgttaagtgcttttgaagagcagatggaggttgcgaagaggttggagaaggtgcagaaggcaattgagggctcggtggacgatttggagttgatggggaggcttttggatgagttcgatttgcttcagagaaaagcacaggctgtggatttggatcaggtggatgtcaagattagtaaattgatgcctgaac-ttgggtttgctccagaggattcagataggttagtggcttcttttagtggagggtggcagatgaggatgtcacttgggaagatactacttcaggtattggtgtgattggattcttatttggtcttgatattttcttacta---------------------------------------------aagacattttgattagcgagaagaaatatcgaattgttt--tcacaagactgattattgttgaccaaattataaggcatgactgtcgagaaaagactaagagtatggggcagagctaattattggtttctatgcatagacttcaggatgcaaggttgtggtgtaaataagctcttttcattagcggtaagggtgttggattttaa-------------------------------------------------------------------------------------------------------------------------------------------------------------------------------------------------------------------------------------------------------------------------------------------------------------------------------------------------------------------------------------------------------------------------
>MiraAssembly74_c253RC_merged_MiraAssembly74_c707
-------------------------------------------------------------------------------------------------------------------------------------------------------------------------------------------------------------------------------------------------------------------------------------------------------------------------------------------------------------------------------------------------------------------------------------------------------------------------------------------------------------------------catggacttagcagcaaaacttcaattcatcgacctcccctcagccttcctaaccggttcatcatcccgtttagacgttcagaaacccaatctccgaccacgtttcagctcaatttcttccacagctcggtca---catcattgtatcaaatacacgacgaatttcctcaaacatggcaaaccaataaacaatcctgttagggtttcagccaaattgtcagaagcgacc------------gcggaaaagaccgttgtcgaggaggacgatgtcgaatcgttgttttcgaagaattcggctgatgaaattgactacaagcgtggaaataataagaaatcaactagcggggcgtcgagtgtgtcatcgggtgctaagctagagaac-gtgagtaagagctataagggcgtgactgtattgcaagacgtgagttgggaagtgaagaaaggcgaaaaagtgggtttggtgggtgtgaatggtgctgggaagacaactcagttgaggattattgctgggttggaagaacccgattcaggtaatgttgtaaaggcaaaacacaatatgaagatagcgtttttgagtcaagaattcgaggtttcgttgagtaggactgtgaaggaggagttgttaagtgcttttgaagagcagatggaggttgcgaagaggttggagaaggtgcagaaggcaattgagggctcggtggacgatttggagttgatggggaggcttttggatgagttcgatttgcttcagagaaaagcacaggctgtggatttggatcaggtggatgtcaagattagtaaattgatgcctgaac-ttgggtttgctccagaggattcagataggttagtggcttcttttagtggagggtggcagatgaggatgtcacttgggaagatactacttcaggtattggtgtgattggattcttatttggtcttgatattttcttacta---------------------------------------------aagacattttgattagcgagaagaaatatcgaattgttt--tcacaagactgattattgttgaccaaattataaggcatgactgtcgagaaaagactaagagtatggggcagagctaattattggtttctatgcatagacttcaggatgcaaggttgtggtgtaaataagctcttttcattagcggtaagggtgttggattttaa-------------------------------------------------------------------------------------------------------------------------------------------------------------------------------------------------------------------------------------------------------------------------------------------------------------------------------------------------------------------------------------------------------------------------
>MiraAssembly75_c41RC
------------------------------------------------------------------------------------------gaccataacttcctca-----------------aaactagttca--------------------------------------------------------------------------------------ttcttcatctccct----------------------cccacggact--gagagtgcgctgttgcagatagactgcgggagagagagagagagaga----------------------gaaagagagagaggcagagggaaagagagttttctc---ttccactctgttc-----------------------ctcacagtttcttttccctttcccaaacttgatttccttcggttactttcgc---------tgccatttcaggtgtttttcccgccatccaaacatggacttagcagcaaaacttcaattcatcgatctcccctcagccttcctaaccggttcatcatcacgtttagacgttcagaaacccaatctccgaccacgtttcagctcaatttcttccacagctcggtca---catcattgtatcaaatacacgacgaatttcctcaaacatggcaaaccaataaacaaccctgttagggtttcagccaaattgtcagaagcgacc------------gcggaaaagaccgttgtcgaggaggacgatgtcgaatcgttgttttcgaagaattcggctgatgaaattgactacaagcgtggaaataataagaaatcaactagcggggcgtcgagtgtgtcatcgggtgctaagctagagaat-gtgagtaagagctataagggcgtgactgtattgcaagacgtgagttgggaagtgaagaaaggcgaaaaagtgggtttggtgggtgtgaatggtgctgggaagacaactcagttgaggattattgctgggttggaagaacccgattcaggtaatgttgtaaaggcaaaacacaatatgaagatagcgtttttgagtcaagaattcgaggtttcgttgagtcggactgttaaggaggagttgttaagtgcttttgaagagcagatggaggttgcgaagaggttggagaaggtgcagaaggcaattgagggctcggtggacgatttggagttgatggggaggcttttggatgagttcgatttgcttcagagaaaagcacaggctgtggatttggatcaggtggatgtcaagattagtaaattgatgcctgaac-ttgggtttgctccagaggattcagataggttagtggcttcttttagtggagggtggcagatgaggatgtcacttgggaagatactacttcaggtattggtgtgattggattcttatttggtcttgatattttcttacta---------------------------------------------aagacattttgattagtgagaagaaatatcgaattgttt--tcacaagactgattattgttgaccaaattataaggcatgactgtcgagaaaagactaagagtatggggcagagctaattattggtttccatgcatagacttcaggatgcaaggttgtggtgta------------------------------------------------------------------------------------------------------------------------------------------------------------------------------------------------------------------------------------------------------------------------------------------------------------------------------------------------------------------------------------------------------------------------------------------------------------------
>MiraAssembly75_c482RC_merged_MiraAssembly75_c422
-----------------------------------------------------------------------------------------------------------------------------------------------------------------------------------------------------------------------------------------------------------------------------------------------------------------------------------------------------------------------------gttttctc---ttccactctgttc-----------------------ctcacagtttcttttccctttcccaaacttgatttccttcggttactttcgc---------tgccatttcaggtgtttttcccgccatccaaacatggacttagcagcaaaacttcaattcatcgacctcccctcagccttcctaaccggttcatcatcacgtttagacgttcagaaacccaatctccgaccacgtttcagctcaatttcttccacagctcggtca---catcattgtatcaaatacacgacgaatttcctcaaacatggcaaaccaatannnnnnnnnnnnnnnnnnncagccaaattgtcagaagcgacc------------gcggaaaagaccgttgtcgaggaggacgatgtcgaatcgttgttttcgaagaattcggctgatgaaattgactacaagcgtggaaataataagaaatcaactagcggggcgtcgagtgtgtcatcaggtgctaagctagagaat-gtgagtaagagctataagggcgtgactgtattgcaagacgtgagttgggaagtgaagaaaggcgaaaaagtgggtttggtgggtgtgaatggtgctgggaagacaactcagttgaggattattgctgggttg-----------------------------------------------------------------------------------------------------------------------------------------------------------------------------------------------------------------------------------------------------------------------------------------------------------------------------------------------------------------------------------------------------------------------------------------------------------------------------------------------------------------------------------------------------------------------------------------------------------------------------------------------------------------------------------------------------------------------------------------------------------------------------------------------------------------------------------------------------------------------------------------------------------------------------------------------------------------------------------------------------------------------------------------------------------------------------------------------------------------------------------------
>MiraAssembly77_rep_c187RC
----------------------------------------------------------------------------------------------------------------------------------------------------------------------------------------------------------------------------------------------------------------------------------------------------------------------------------------------------agagagagaggcagagggaaagagagttttctc---ttccactctgatc-----------------------ctcacagtttcttttccctttcccaaacttgatttccttcggttactttcgc---------tcccatttcaggtgtttttcccgccatccaaacatggacttagcagcaaaacttcaattcatcgacctcccctcagccttcctaaccggttcatcatcacgtttagacgttcagaaacccaatctccgaccacgtttcagctcaatttcttccacagctcggtca---catcattgtatcaaatacacgacgaatttcctcaaacatggcaaaccagttaacaaccctgttagggtttcagccaaattgtcagaagcgacc------------gcggaaaagaccgttgtcgaggaggacgatgtcgaatcgttgttttcgaagaattcggctgatgaaattgactacaagcgtggaaataataagaaatcaactagcggggcgtcgagtgtgtcatcgggtgctaagctagagaac-gtgagtaagagctataagggcgtgactgtattgcaagacgtgagttgggaagtgaagaaaggcgaaaaagtgggtttggtgggtgtgaatggtgctgggaagacaactcagttgaggattattgctgggttggaagaacccgattcaggtaatgttgtaaaggcaaaacacaatatgaagatagcgtttttgagtcaagaattcgaggtttcgttgagtaggactgtgaaggaggagttgttaagtgcttttgaagagcagatggaggttgcgaagaggttggagaaggtgcagaaggcaattgagggctcggtggacgatttggagttgatggggaggcttttggatgagttxgatttgcttcagagaaaagcacaggctgtggatttggatcaggtggatgtcaagattagtaaattgatgcctgaac-ttgggtttgctccagaggattcagataggttagtggcttcttttagtggagggtggcagatgaggatgtcacttgggaagatactacttcaggtattggtgtgattggattcttatttggtcttgatattttcttacta---------------------------------------------aagacattttgattagtgagaagaaatatcgaattgxtt--tcacaagactgattattgttgaccaaatt----------------------------------------------------------------------------------------------------------------------------------------------------------------------------------------------------------------------------------------------------------------------------------------------------------------------------------------------------------------------------------------------------------------------------------------------------------------------------------------------------------------------------------------------------------------
>MiraAssembly77_rep_c299
---------------------------------------------------------------------------------------------------------------------------------------------------------------------------------------------------------------------------------------------------------------------ggact--gagagtgcgctgttgcagatagactgcgg----gagagagagagaga----------------------gaaagagagagaggcagagggaaagagagttttctc---ttccactctgttc-----------------------ctcacagtttcttttccctttcccaaacttgatttccttcggttacttccgc---------tgccatttcaggtgtttttcccgccatccaaacatggacttagcagcaaaacttcaattcatcgacctcccctcagccttcctaaccggttcatcatcacgtttagacgttcagaaacccaatctccgaccacgtttcagctcaatttcttccacagctcggtca---catcattgtatcaaatacacgacgaatttcctcaaacatggcaaaccaataaacaaccctgttagggtttcagccaaattgtcagaagcgacc------------gcggaaaagaccgttgtcgaggaggacgatgtcgaatcgttgttttcgaagaattcggctgatgaaattgactacaagcgtggaaataataagaaatcaactagcggggcgtcgagtgtgtcatcgggtgctaagctagagaac-gtgagtaagagctataagggcgtgactgtattgcaagacgtgagttgggaagtgaagaaaggcgaaaaagtgggtttggtgggtgtgaatggtgctgggaagacaactcagttgaggattattgctgggttggaagaacccgattcaggtaatgttgtaaaggcaaaacacaatatgaagatagcgtttttgagtcaagaattcgaggtttcgttgagtaggactgtgaaggaggagttgttaagtgcttttgaagagcagatggaggttgcgaagaggttggagaaggtgcagaaggcaattgagggctcggtggacgatttggagttgatggggaggcttttggatgagttcgatttgcttcagagaaaagcacaggctgtggatttggatcaggtggatgtcaagattagtaaattgatgcctgaactttgggtttgctccagaggattcagataggttagtggcttcttttagtggagggtggcagatgaggatgtcacttgggaagatactacttcaggtattggtgtgattggattcttatttggtcttgatattttcttacta---------------------------------------------aagacattttgattagtgagaagaaatatcgaattgxtt--tcacaagactgattattgttgaccaaattataaggcatgactgtcgagaaaagact-------------------------------------------------------------------------------------------------------------------------------------------------------------------------------------------------------------------------------------------------------------------------------------------------------------------------------------------------------------------------------------------------------------------------------------------------------------------------------------------------------------------------------------
>MiraAssembly78_c545_merged_MiraAssembly78_rep_c2692_merged_MiraAssembly78_c397RC_merged_MiraAssembly78_rep_c2720RC
-------------------------------------------------------------------------------------------accacaacttcctca-----------------aaactagtttacggg--------------------------tgtttacggtttacccagt-----------------------------------atttcttcatctccct----------------------cccacggactgagagagtgcgctgttgcagatagactgcgggg--gggagagag------------------------------agagagagaggcagagggaaagagagttttctc---ttccactctgttc-----------------------ctcacagtttcttttccctttcccaaacttgaactccttcggttactttcgc---------tcccatttcaggtgtttttcccgccatccaaacatggacttagcagcaaaacttcaattcatcgacctcccctcagccttcctagccggttcatcatcccgtttagacgttcagaaacccaatctccgaccacgtttcagcccaatttcttccacagctcggtca---catcattgtatcaaatacacaacgaatttcctcatacatggcaaaccaataaacaaccctgttagggtttcagccaaattgtcagaagcgacc------------gcggaaaagaccgttgtcgaggaggacgatgtcgaatcgttgttttcgaaggattcggctgatgaaattgactacaagcgtggaaataataagaaatcaactagcggggcgtcgagtgtgtcatcgggtgctaagctagagaac-gtgagtaagagctataagggcgtgactgtattgcaagacgtgagttgggaagtgaagaaaggcgaaaaagtgggtttggtgggtgtgaatggtgctgggaagacaactcagatgaggattattgctgggttggaagaacccgattcaggtaatgttgtaaaggcaaaacacaatatgaagatagcgtttttgagtcaagaattcgaggtttcgttgagtaggactgtgaaggaggagttgttaagtgcttttgaagagcagatggaggttgcgaagaggttggagaaggtgcagaaggcaattgagggctcagtggacgatttggagttgatggggaggcttttggatgagttcgatttgcttcagagaaaagcacaggctgtggatttggataaggtggatgtcaagattagtaaattgatgcctgaac-ttgggtttgctccagaggattcagataggttagtggcttcttttagtggagggtggcagatgaggatgtcacttgggaagatactacttcaggtattggtgtgattggattcttatttggtcttgatattttcttacta---------------------------------------------aagacattttgattagtgagaagaaatatcgaattgttt--tcacaagactgattattgttgaccaaattataaggcatgactgtcgagaaaagactaagagtatgcggcagagctaattattggtttctatgcatagacttcaggatgcaaggttgtggtgtaaataagctcttttcattagcggtaagggtgttggattttaaaatagggtgtgctggaacacaactaattagtatcgtatggaaaaggaaatactctataaagcactgatacttctactttgcagactgaacagtcttgcatcatgatgggtaacaatcctcatgaataatatacgaggtcaatgcactgtgcttcaaaatttctttttttgaacaagcatttgatacttctcaaaaaatctaagtggcacgtctgggcaatgaatattgaataatgagctctgccgtttctata------------------------------------------------------------------------------------------------------------------------------------------------------------
>MiraAssembly78_rep_c2501RC_merged_MiraAssembly78_c466
caaactaaaattattaatattcaaactgttctcaaaatatta-tttttatcttattactccagtatttttcttc-aattttttttggctggaccacaacttcctca-----------------aaactagtttacggg--------------------------tgtttacggtttacccagt-----------------------------------atttcttcatctccct----------------------cccacggactgagagagtgcgctgttgcagatagactgcgggg--gagagagagagaga--------------------gagaaagagagagaggcagagggaaagagagttttctc---ttccactctgttc-----------------------ctcacagtttcttttccctttcccaaacttgaacatcttcggtaactttcgc---------tcccatttcaggtgtttttcccgccatccaaacatggacttagcagcaaaacttcaattcatcgmcctcccctcagccttcctagccggttcatcatcccgtttagacgttcagaaacccaatctccgaccacgtttcagcccaatttcttccacagctcggtca---catcattgtatcaaatacacaacgaatttcctcaaacatggcaaaccaataaacaaccctgttagggtttcagccaaattgtcagaagcgacc------------gcggaaaagaccgttgtcgaggaggacgatgtcgaatcgttgttttcgaaggattcggctgatgaaattgactacaagcgtggaaataataagaaatcaactagcggggcgtcgagtgtgtcatcgggtgctaagctagagaac-gtgagtaagagctataagggcgtgactgtattgcaagacgtgagttgggaagtgaagaaaggcgaaaaagtgggtttggtgggtgtgaatggtgctgggaagacaactcagatgaggattattgctgggttggaaaaacccgattcaggtaatgttgtaaaggcaaaacacaatatgaagatagcgtttttgagtcaagaattcgaggtttcgttgagtaggactgtgaaggaggagttgttaagtgcttttgaagagcagatggaggttgcgaagaggttggagaaggtgcagaaggcaattgagggctcagtggacgatttggagttgatggggaggcttttggatgagttcgatttgcttcagagaaaagcacaggctgtggatttggataaggtggatgtcaagattagtaaattgatgcctgaac-ttgggtttgctccagaggattcagataggttagtggcttcttttagtggagggtggcagatgaggatgtcacttgggaagatactacttcaggtattggtgtgattggattcttatttggtcttgatattttcttacta---------------------------------------------aagacattttgattagtgagaagaaatatcgaattgttt--tcacaagactgattattgttgaccaaattat--------------------------------------------------------------------------------------------------------------------------------------------------------------------------------------------------------------------------------------------------------------------------------------------------------------------------------------------------------------------------------------------------------------------------------------------------------------------------------------------------------------------------------------------------------------
>MiraAssembly80_c194RC_merged_MiraAssembly80_c107
------------------------------------------------------------------------------------------------------------------------------------------------------------------------------------------------------------------------------------------------------------------------------gagtgcgctgctgcagatagactgcggga--gagagagagagaga----------------------gaaagagagagaggcagagggaaagagagttttctc---ttccactctgttc-----------------------ctcacagtttctttttcctttcccaaacttgattgccttcggttactttcgc---------tcccatttcaggtgtttttcccgccatccaaacatggacttagcagcaaaacttcaattcatcgacctcccctcagccttcctaaccggttcatcatcccgtttagacgttcagaaacccaatctccggccacgtttcagctcaatttcttccacagctcggtca---catcattgtatcaaatacacgacgaatttcctcaaacatggcaaaccaataaacaaccctgttagggtttcagccaaattgtcagaagcgacc------------gcggaaaagaccgttgtcgaggaggacgatgtcgaatcgttgttttcgaagaattcggctgatgaaattgactacaagcgtggaaataataagaaatcaactagcggggcgtcgagtgtgtcatcgggtgctaagctagagaac-gtgagtaagagctataagggcgtgactgtattgcaagacgtgagttgggaagtgaagaaaggcgaaaaagtgggtttggtgggtgtgaatggtgccgggaagacaactcagttgaggattattgctgggttggaagaacccgattcaggtaatgttgtaaaggcaaaacacaatatgaagatagcgtttttgagtcaagaattcgtggtttcgttgagtaggactgtgaaggaggagttgttaagtgcttttgaagagcagatggaggttgcgaagaggttggagaaggtgcagaaggcaattgagggctcggtggacgatttggagttgatggggaggcttttggatgagttcgatttgcttcagagaaaagcacaggctgtggatttggatcaggtggatgtcaagattagtaaattgatgcctgaac-ttgggtttgctccagaggattcagataggttagtggcttcttttagtggagggtggcagatgaggatgtcacttgggaagatactacttcaggtattggtgtgattggattcttatttggtcttgatattttcttacta---------------------------------------------aagacattttgattagtgagaagaaatatcgaattgctt--tcacaagactgattattgttgaccaaattataaggcatgactgtcgagaaaagactaagagtatggggcagagccaattattggtttcta---------------------------------------------------------------------------------------------------------------------------------------------------------------------------------------------------------------------------------------------------------------------------------------------------------------------------------------------------------------------------------------------------------------------------------------------------------------------------------------------------
>MiraAssembly81_c363RC_merged_MiraAssembly81_rep_c2147RC_merged_MiraAssembly81_c135
------------------------------------------------------------------------------------------------------------------tacaaaaataaaaaaattat--------------------------------------------------------------------------------------ttcttcatctccct----------------------cccacggactgagagagtgcgctgttgcagatagactgcggga--gagagagagagaga----------------------gaaagagagagaggcagagggaaagagagttttctc---ttccactctgttc-----------------------ctcacagtttcttttccctttcccaaacttgatttccttcggttactttcgc---------tcccatttcaggtgtttttcccgccatccaaacatggacttagcagcaaaacttcaattcatcgacctcccctcagccttcctaaccggttcatcatcccgtttagacgttcagaaacccaatctccgagcacgtttcagctcaatttcttccacagctcggtca---catcattgtatcaaatacacgacgaatttcctcaaacatggcaaaccaataaacaaccctgttagggtttcagccaaattgtcagaagcgacc------------gcggaaaagaccgttgtcgaggaggacgatgtcgaatcgttgttttcgaagaattcggctgatgaaattgactacaagcgtggaaataataagaaatcaactagcggggcgtcgagtgtgtcatcgggtgctaagctagagaac-gtgagtaagagctataagggcgtgactgtattgcaagacgtgagttgggaagtgaagaaaggcgaaaaagtgggkttggtgggtgtgaatggtgctgggaagacaactcagttgaggattattgctgggttggaagaacccgattcaggtaatgttgtaaaggcaaaacacaatatgaagatagcgtttttgagtcaagaattcgaggtttcgttgagtaggactgtgaaggaggagttgttaagtgcttttgaagagcagatggaggttgcgaagaggttggagaaggtgcagaaggcaattgagggctcggtggacgatttggagttgatggggaggctkttggatgagttcgatttgcttcagagaaaagcacaggctgtggatttggatcaggtggatgtcaagattagtaaattgatgcctgaac-ttgggtttgctccagaggattcagataggttagtggcttcttttagtggagggtggcagatgaggatgtcacttgggaagatactacttcaggtattggtgtgattggattcttatttggtcttgatattttcttacta---------------------------------------------aagacattytgattagtgagaagaaatatcgaattgttt--tcacaagactgattattgttgaccaaattataaggcatgactgtcgagaaaagactaagagtatggggcagagctaattattggtttcyatgcatagacttcaggatgcaaggttgtggtgtaaataaactcttttcattagcggtaaggg--------------------------------------------------------------------------------------------------------------------------------------------------------------------------------------------------------------------------------------------------------------------------------------------------------------------------------------------------------------------------------------------------------------------------------------
>MiraAssembly82_rep_c115
----------------------------------------------------------------------------------------------ataacttcctca-----------------aaacta------------------------------------gtttacggtttacccagt-----------------------------------atttcttcatctccct----------------------cccacggactgagagagtgcgctgttgcagatagactgcggga--gagagagagagagagagagagagagagagagagagagaaagagagagaggcagagggaaagagagttttctc---ttccactctgttc-----------------------ctcacagtttcttttccctttctcaaacttgatttccttcggttactttcgc---------tcccatttcaggtgtttttcccgccatcaaaacatggacttagcagcaaaacttcaattcatcgacctcccctcagccttcctaaccggttcatcatcccgtttagaagttcagaaacccagtctccgaccacgtttcagcccaatttcttccacagctcggtca---catcattgtatcaaatacacaacgaatttcctcaaacatggcaaaccaataaacaaccctattagggtttcagccaaattgtcagaagcgacc------------gcggaaaagaccgttgtcgaggaggacgatgtcgaatcgttgttttcgaagaattcggctgatgaaattgactacaagcgtggaaataataagaaatcaactagcggggcgtcgagtgtgtcatcgggtgctaagctagagaac-gtgagtaagagctataagggcgtgactgtattgcaagacgtgagctgggaagtgaagaaaggcgaaaaagtgggtttggtgggcgtgaatggtgctgggaagacaactcagttgaggattattgctgggttggaagaacccgattcaggtaatgttgtaaaggcaaaacacaatatgaagatagcgtttttgagtcaagaattcgaggtttcgttgagtaggactgtgaaggaggagttgttaagtgcttttgaagagcagatggaggttgcgaagaggttggagaaggtgcagaaggcaattgagggctcggtggacgatttggagttgatggggaggcttttggatgagttcgatttgcttcagagaaaagcacaggctgtggatttggatcaggtggatgtcaagattagtaaattgatgcctgaac-ttgggtttgctccagaggattcagataggttagtggcttcttttagtggagggtggcagatgaggatgtcacttgggaagatactacttcaggtattggtgtgattggattcttatttggtcttgatattttcttacta---------------------------------------------aagacattttgattaxtgagaagaaatatcgaattgttt--tcacaagactgattattgttgaccaaattataaggcatgactgtcgagaaaagactaagtgtatggggcagagctaattattggtttctatgcatagacttcaggatgcaaggttgtggtgtaaataagctcttttcattagcggtaagggtgttggattttaaaatagggtgtgctggaacacaactaattagtatcgtacagaaaaggaaatactccataaagcactgatacttctactttgcagactgaacagtcttgcatcacgatgggtaacaatcctcatgaataatatacgaggtcaatgcactgtgcttcaaaatttatatttttgaacaagcatctgatacttctcaaaaaatctaagtggcacgtctgggcaatgaatattgaataatgagctctgccgtttctatatagcatctatggacgatccatttgaactagtggtgaaatttggctgataatggtaagcataaaggtataatgtctttggatcctccaatatcttgtatttttggagaagaaaaagcatagggtcaacataatagaatttctagtctcccttgtgtt
>MiraAssembly82_rep_c142RC
-------------------------------------tattattttttatcttattactccagtatttttxxxc-aattttttttggctggaccataacttcctca-----------------aaacta------------------------------------gtttacggtttacccagt-----------------------------------atttcttcatctccct----------------------cccacggactgagagagtgcgctgttgcagatagactgcggga--gagagagagagaga------------gagagaaagagaaagagagagaggcagagggaaagagagttttctc---ttccactctgttc-----------------------ctcacagtttcttttccctttcccaaacttgatttccttcggttactttcgc---------tcccatttcaggtgtttttcccgccatccaaacatggacttagcagcaaaacttcaattcatcgacctcccctcagccttcctaaccggttcatcatcccgtttagaagttcagaaacccaatctccgaccacgtttcagcccaatttcttccacagctcggtca---cgtcattgtatcaaatacacaacgaatttcctcaaacatggcaaaccaataaacaaccctattagggtttcagccaaattgtcagaagcgacc------------gcggaaaagaccgttgtcgaggaggacgatgtcgaatcgttgttttcgaagaattcggctgatgaaattgactacaagcgtggaaataataagaaatcaactagcggggcgtcgagtgtgtcatcgggtgctaagctagagaac-gtgagtaagagctataagggcgtgactgtattgcaagacgtgagctgggaagtgaagaaaggcgaaaaagtgggtttggtgggcgtgaatggtgctgggaagacaactcagttgaggattattgctgggttggaagaacccgattcaggtaatgttgtaaaggcaaaacacaatatgaagatagcgtttttgagtcaagaattcgaggtttcgttgagtaggactgtgaaggaggagttgttaagtgcttttgaagagcagatggaggttgcgaagaggttggagaaggtgcagaaggcaattgagggctcggtggacgatttggagttgatggggaggcttttggatgagttcgatttgcttcagagaaaagcacaggctgtggatttggatcaggtggatg----------------------------------------------------------------------------------------------------------------------------------------------------------------------------------------------------------------------------------------------------------------------------------------------------------------------------------------------------------------------------------------------------------------------------------------------------------------------------------------------------------------------------------------------------------------------------------------------------------------------------------------------------------------------------------------------------------------------------------------------------------------------------------------------------------------------------------------------------------
>MiraAssembly83_c305RC_merged_MiraAssembly83_rep_c2936RC_merged_MiraAssembly83_rep_c2936RC_merged_MiraAssembly83_c256
a----------------------aactgttctcaaaatattc-tttttatcttattactccagtatttttcttcaattcttttttggctggaccgtaacttcctca-----------------aaactagtttacggg--------------------------tgtttacggtttacccagt-----------------------------------atttcttcatctccct----------------------cccacggactgagagagtgcgctgttgcagatagactgcggga--gagagagagagaga-----------------------gaagagagagaggcagagggaragagagttttctc---ttccactctgttc-----------------------ctcacagtttcttttccctttcccaaacttgatttccttcggttactttcgc---------tcccatttcaggtgtttttcccgccatccaaacatggacttagcagcaaaacttcaattcatcgacctcccctcagccttcctaaccggttcatcatcccgtttagacgttcagaaacccaatctccgaccacgtttcagctcaatttcttccacagctcggtca---catcattgtatcaaatacacgacgaatttcctcaaacatggcaaaccaataaacaaccctgttagggtttcagccaaattgtcagaagcgacc------------gcggaaaagaccgttgtcgaggaggacgatgtcgaatcgttgttttcgaagaattcggctgatgaaattgactacaagcgtggaaataataagaaatcaactagcggggcgtcgagtgtgtcatcgggtgctaagctagagaac-gtgagtaagagctataagggcgtgactgtattgcaagacgtaagttgggaagtgaagaaaggcgaaaaagtgggtttggtgggtgtgaatggtgctgggaagacaactcagttgaggattattgctgggttggaagaacccgattcaggtaatgttgtaaaggcaaaacacaatatgaagatagcgtttttgagtcaagaattcgaggtttcgttgagtaggactgtgaaggaggagttgttaagtgcttttgaagagcagatggaggttgcgaagaggttggagaaggtgcagaaggcaattgagggctcggtggacgatttggagttgatggggaggcttttggatgagttcgatttgcttcagagaaaagcacaggctgtggatttggatcaggtggatgtcaagattagtaaattgatgcctgaac-ttgggtttgctccagaggattcagataggttagtggcttcttttagtggagggtggcagatgaggatgtcacttgggaagatactacttcaggtattggtgtgattggattcttatttggtcttgatattttcttact-----------------------------------------------agacattttgattagtgagaagaaatatcgaattgttt--tcacaagactgattattgttgaccaaattataaggcatgactgtcgagaaaagactaagagtatggggcagagctaattattggtttccatgcatagacttcaggatgcaaggttgtggtgtaaataagctcttttcattagcggtaagggtgttggattttaga------------------------------------------------------------------------------------------------------------------------------------------------------------------------------------------------------------------------------------------------------------------------------------------------------------------------------------------------------------------------------------------------------------------------
>MiraAssembly83_rep_c2935RC_merged_MiraAssembly83_c809RC
-----------------------------------------------------------------------------------------------------------------------------------------------------------------------------------------------------------------------------------------------------------------------------------------------------------------------------------------------------------------------------------------------------------------------------------------------------------------------------------------------------------------catccaaacatggacttagcagcaaaacttcaattcatcgacctcccctcagccttcctaaccggttcatcatcccgtttagacgttcagaaacccaatctccgaccacgtttcagctcaatttcttccacagctcggtca---catcattgtatcaaatacacgacgaatttcctcaaacatggcaaaccaataaacaaccctgttagggtttcagccaaattgtccgaagcgacc------------gcggaaaagaccgttgtcgaggaggacgatgtcgaatcgttgttttcgaagaattcggctgatgaaattgactacaagcgtggaaataataagaaatcaactagcggggcgtcgagtgtgtcatcgggtgctaagctagagaac-gtgagtaagagctataagggcgtgactgtattgcaagacgtgagttgggaagtgaagaaaggcgaaaaagtgggtttggtgggtgtgaatggtgctgggaagacaactcagttgaggattattgctgggttggaagaacccgattcaggtaatgttgtaaaggcaaaacacaatatgaagatagcgtttttgagtcaagaattcgaggtttcgttgagtaggactgtgaaggaggagttgttaagtgcttttgaagagcagatggaggttgcgaagaggttggagaaggtgcagaaggcaattgagggctcggtggacgatttggagttgatggggaggcttttggatgagttcgatttgcttcagagaaaagcacaggctgtggatttggatcaggtggatgtcaagattagtaaattgatgcctgaac-ttgggttttctccagaggattcagataggttagtggcttcttttagtggagggtggcagatgaggatgtcacttgggaagatactacttcaggtattggtgtgattggattcttatttggtcttgatattttcttacta---------------------------------------------aagacattttgattagtgag------------------------------------------------------------------------------------------------------------------------------------------------------------------------------------------------------------------------------------------------------------------------------------------------------------------------------------------------------------------------------------------------------------------------------------------------------------------------------------------------------------------------------------------------------------------------------------------------------------------
