# Supplementary material for: Targeted NGS for species level phylogenomics: “made to measure” or “one size fits all”?
Source: PeerJ. 2017 Jul 25;5:e3569. doi: 10.7717/peerj.3569 (PMC5530999; doi:10.7717/peerj.3569)
Supplement: Data S2 — Sequences alignments (fasta format). [file peerj-05-3569-s002.gz › Final_Aln/Mit_AllSamples.aln]

>MiraAssembly68_c746RC
------------------------------------------------------------------------------------------------------------------------------------------------------------------------------------------------------------------------------------------------------------------------------------------------------------------------------------------------------------------------------------------------------------------------------------------------------------------------------------------------------------------------------------------------------------------------------------------------------------------------------------------------------------------------------------------------------------------------------------------------------------------------------------------------------------------------------------------------------------------------------------------------------------------------------------------------------------------------------------------------------------------------------------------------------------------------------------------------------------------------------------------------------------------------------------------------------------------------------------------------------------------------------------------------------------------------------------------------------------------------------------------------------------------------------------------------------------------------------------------------------------------------------------------------------------------------------------------------------------------------------------------------------------------------------------------------------------------------------------------------------------------------catttattttttgtttaattaatataaaattatcctttttgaaaaaaattctgaatttttttgtggagttgctccatatttttgtgaagatgttccaattcaaagtttttgaaaagaagtttgttttgctcaaaaaaagggccattatgactgttcggacataatgatgttccttcctgccacaagggcaaaggctaattttactactataggggggggtggtctccctcccaaggggaagccgtggccacccgttgccgggtgccaaggcacgttgctatcgagaccactcgggcaattcttggccgtttggccttggttactcgagcaaacacgacccgtcggtaatgctcggaaaaaagaccgaaatacccctgaagcgaaatgct----------attttggcccgtcccgcaaggcaaagcacgattccatcgggcagagcaagtctctatcgggcaattcttggccttttggccttggacacccgtgaaaacatgtcccgtcggtaatgctcggaaaaaagaccgaaatacccctgaagcgaaatgatcttttggcccgtcccgcaaggcaaagcacgattctatcgggcaaagcaagtctctatcgggcaattcttgaccgtttggcctcggttaccactgaaaacatgac--ccgtcggtagtgcttggtaaaaaatgcccgtatgacaacactccctcgccaaggcagggcaaagcgaagcacgaatctatcgggcagaaactagatttccatagctgtttggtctcaaatgcccgtgctttcatgtcccgttggcaatgctagccctctt------tcttcccgatgatgcattggtgttccc-----------ttcgggggatgcctccttgcggaggggtaa---gctcgtcgcctaggcagtgagcgccggccgatggatctccgtcggctatggca-----------------------------------------ccttcccgatgatgcattggtgtttc----------cttcgggggatgcctccttgcggaggggtaa---gcttgtcgcctaggcggtgagcgccggtcgatggatctctgtcggctatggca------------------------------------------------------ccttcccgatgatgcattggtgttcc----------cttcgggggatgcctccttgcggaggggtaa---gctcactgcctaggcggtgtgcgccggctgatggatctctgtcggctatggcacc-----------------------------------------ttcccgatgatgcattggtgttc---------ccttcgggggatgcctccttgcggaggggtaa---gcttgtcgcctaggcggtgagcgccggctgatggatct-catcggctatggcaccttcccgatgatgcattggtgtccccgcacggaaaagcgtagctggccaacggtctttgactcgtaatg----------ccacggtgcgtagcccaggggatgcctccttgttgaggggtcagcttgtcg----cctaggtggcgagcgccggccaatggtt---ccccattggctatggcactgt------------------tgcttcggaaagcttggcacctcggtgtg--------------------------------------------------------------------------------------------------------------------------------------------------------------------------------------------------------------------------------------------------------------------------------ccaagcgggca----------------------------------------------------------------------------------------------------------------------------------------------------------------------------------------------------------------------------tcctctatgacgcattggtgttcccctcgg-gggatgccttcttgttgagaggtgagctcgttgctcgggtcccttcggtaatcttcctcgatgatgcattggtgttccctttgggggatgcctcct----------tgcggaggggtaagctcgtcgcctaggcggtgtgcgccggccaatgtttctccattggctatggcattgttggtttggaaagcttggcccctcgctgttccaagtgggcatcctcgatgacgcattggtgttcccctcgggggattcctccttgttgagaggtgagatcgttgctcg------ggtcgctttggtaatgttcctcgatgatgcattggtgttcccttcgggggatgcttccttgccgagaggtaagctcgtcgcc------tattttattaagatgggcggggggcgccaggcgatggatctcatccattgtctacggcactgtccccttcggtaatcctcgatgacgcattggaattcccttcgggggatgcatccttgctaagaggtaaagctcgtgccacatgatggatc---tcatccgttgc-ctgcggcactgtcccttcggta-----atcttgctcaattgcgggcttcctcgatgattccttggtgttccccttgggggattcttccttgttgaggggtaagctcgctctgctcggtcccttgtgaatatataaaagcttagttcctatcggttttgatagtttctttgcttcg-cgtcgcttatgggtttcatgctaaacggtgcttgcctagctactctcggctctttgcttcttgtagggcatgttttgcctttgaggtgcaattggttggagttagttggtgcatagtgtacgtaatggcgtgtgggtggtagttgattttgtcgggattggatttttctctgcttgtgcggtgaaagtccatctcgtacaactctcttcaataatatgcatcagtagcgaca---tgctccttgtgcaatcacgggctcctgtgtctcatacccaatgtgatggaatt-cgatagtaaaagtccctattctcgctatgcaccacctttggtggaggtgagcctcaaagtgctgctcgtgttacatgcaaattgcacattgattgtgcggtcatcatggccattagttgcgactcgtattctcggatgccgaaacttatgtgggtatacaacttgcgattgttatttaccc-caaaagcgttcatcgcttgttgcgg-atgaccgctgt-cccatccttgcctttttgatttgttcaat---gggcatgggaggtggcagcgtctcaaaaggaatgctacctggttgatcctgccagtagtcatatgcttgtctcaaagattaagccatgcatgtgtaagtatgaactaattcagactgtgaaactgcgaatggctcattaaatcagttatagtttgtttgatggtatcttctactcggataaccgtagtaattctagagctaatacgtgcaacaaaccccgacttctggaagggatgcatttattagataaaaggtcaacgcgggctttgcccgttgctctgatgattcatgataactcgacggatcgcacggccttcgtgccggcgacgcatcattcaaatttctgccctatcaactttcgatggtaggatagtggcctactatggtggtgacgggtgacggagaattagggttcgattccggagagggagcctgagaaacggctaccacatccaaggaaggcagcaggcgcgcaaattacccaatcctgacacggggaggtagtgacaataaataacaataccgggctcattgagtctggtaattggaatgagtacaatctaaatcccttaacgaggatccattggagggcaagtctggtgccagcagccgcggtaattccagctccaatagcgtatatttaagttgttgcagttaaaaagctcgtagttggattttgggttgggtcgatcggtccgcctttgggtgtgcacctgtcgtctcgtcccttctgccggcgatgcgctcctggccttaattggccgggtcgtgcctccggcgctgttactttgaagaaattagagtgctcaaagcaagcctacgctctggatacattagcatgggataacaccataggatttcgatcctattctgttggccttcgggatcggagtaatgattaacagggacagtcgggggcattcgtatttcatagtcagaggtgaaattcttggatttatgaaagacgaacaactgcgaaagcatttgccaaggatgttttcattaatcaagaacgaaagttgggggctcgaagacgatcagataccgtcctagtctcaaccataaacgatgccgaccagggatcagcggatgttacttttaggactccgctggcaccttatgagaaatcaaagtttttgggttccggggggagtatggtcgcaaggctgaaacttaaaggaattgacggaagggcaccaccaggagtggagcctgcggcttaatttgactcaacacggggaaacttaccaggtccagacatagtaaggattgacagactgagagctctttcttgattctatgggtggtggtgcatggccgttcttagttggtggagcgatttgtctggttaattccgttaacgaacgagacctcagcctgctaactagctatgtggaggtgaccctcgacagctagcttcttagagggactatggcctttcaggccacggaagtttgaggcaataacaggtctgtgatgcccttagatgttctgggccgcacgcgcgctacactgatgtattcaacgagtttatagccttggccgaaaggtccgggtaatctttgaaatttcatcgtgatggggatagatcattgcaattgttggtcttcaacgaggaattcctagtaagcgcgagtcatcagctcgcgttgactacgtccctgccctttgtacacaccgcccgtcgctcctaccgattgaatggtccggtgaagtgttcggatcgcggcgacgtgggcggttcgctgccggcgacgtcgcgagaagtccactgaaccttatcatttagaggaaggagaagtcgtaacaaggtttccgtaggtgaacctgcggaaggatcattg------tcgaaacctgccaacaagcag-aaaacttgcgaacttgtcta-atacaggtgggaatgcgtgggttggggcctagttctctttccttccgctttc-ccctcgcgagtagatgcgcgccgagctttcgggcaacgtgttcatttactcgtcgaacaacgaaccccggcgcaaaacgcgccaaggacaattgaacaaagtttgtgcacat---cccctgcccattttcgggtggtgttggcgtgcacatctttcgaaaaacaactaaacgactctcggcaacggatatctcggctcttgcatcgatgaagaacgtagcgaaatgcgatacttggtgtgaattgcagaatcccgtgaaccatcgagtctttgaacgcaagttgcgcctgaagccattaggttgaaggcacgtctgcctgggcgtcacgcattgcgtcgcccactcaccccgtgcctcagtgggcggg-taagtgtgtgggcggatattggccccccgttcacattcgtgctcggtcggcctaaaaaagacggtcccgatgacggacatcacggcaagtggtggttgccaaaccgtcgcgtcatgtcgtgcatgccattctttgtcgtgggctggttcatcgacccttaagtaccatcaattgtggtacctcagctgcgaccccaggtcaggcgggattacccgctgagtttaagcatatcaataagcggaggaaaagaaacttacaaggattcccctagtaacggcgagcgaaccgggaatagcccagcttgaaaatcgggcaatctcattgttcgaattgtagtctggagaagcgtcctcagcgacggaccgggcccaagtcccctggaagggggcgccagagagggtgagagccccgtcgtgctcggaccctgtcgcaccacgaggcgctgtcggcgagtcgggttgtttgggaatgcagccccaatcgggcggtaaattccgtccaaggctaaatattggcgagagaccgatagcaaacaagtaccgcgagggaaagat--gaaaaggactttgaaaagagagtcaaagagtgcttgaaattgtcgggagggaagcgaatgggggccggcgatgcgccccggtcggatgtggaacgggctaaaacccggtccgccaatcgactcggggtgtggaccggtgcggattgggacggaggccaaagcccaggaagtcgttaagcctgtggagacgccttcgcctcgatcgtggctggcagcgtgcgcctttggcgtgcttcggcatctgcacgctcccggcaccggccagtgggctctccattcggcccgtcttgaaacacggaccaaggagtctgacatgtgtgcgagtcaacgggcgagtaaacccgtaaggcgtaaggaagctgattggtgggatcccctagcgggttgcaccgccgaccgaccttgatcttctgagaagggttcgagtgtgagcatgcctgtcgggacccgaaagatggtgaactatgcctgagcggggcgaagccagaggaaactctggtggaggcccgcagcgatactgacgtgcaaatcgttcgtctgacttgggtataggggcgaaagactaatcgaaccgtctagtagctggttccctccgaagtttccctcaggatagctggagcccgtgtgcgagttctatcgggtaaagccaatgattagaggcatcgggggcgcaacgccctcgacctattctcaaactttaaataggtaggacggcgcggctgctctgctgagccgcgccacggaatcgagagctccaagtgggccatttttggtaagcagaactggcgatgcgggatgaaccggaagccaggttacggtgcccaactgcgcgctaacctagaacccacaaagggtgttggtcgattaagacagcaggacggtggtcatggaagtcgaaatccgctaaggagtgtgtaacaactcacctgccgaatcaactagccccgaaaatggatggcgcttaagcgcgcgacctatacctggccgtcggggcaagtgccaggcctcgatgagtaggagggcgcagcggtcgctgcaaaaccttaggcgtgagcctgggcggagcggccgttggtgcggatcttggtggtagtagcaaatattcaaatgagaactttgaaggccgaagaggggaaaggttccatgtgaacggcacttgcacatgggttagtcgatcctaagagtcgggggaagcccgacagagagcgcgttcagcgcgaacttcgaaagggaatcgggttaaaattcctgaaccgggacgtggcggctgacggcaacgttagggagtccggagacgtcggcgggggcctcgggaagagttatcttttctgtttaacaacctgcccaccctggaaacggctcagccggaggtagggtccagcggttggaagagcaccgcacgtcgcgtggtgtccggtgcgcccccggcggcccttgaaaatccggaggaccgagtgcctttcacgcccggtcgtactcataaccgcatcaggtctccaaggtgaacagcctctggtcgatggaacaatgtaggcaagggaagtcggcaaaatggatccgtaacttcgggaaaaggattggctctgaggactgggcacgggggtcccagtcctgaacccgtcggctgtcggtggactgctcgagctgcacccgcggcgagagcgggtcgtcgcgtgccggccgggggacggactgggaacggctctttgcggggccttccccgggcgtcgaacagtcaactcagaactggtacggacaaggggaatccgactgtttaattaaaacaaagcattgcgatggtccctgcggatgctcacgcaatgtgatttctgcccagtgctctgaatgtcaaagtgaagaaattcaaccaagcgcgggtaaacggcgggagtaactatgactctcttaaggtagccaaatgcctcgtcatctaattagtgacgcgcatgaatggattaacgagattcccactgtccctgtctactatccagcgaaaccacagccaagggaacgggcttggcagaatcagcggggaaagaagaccctgttgagcttgactctagtccgactttgtgaaatgacttgagaggtgtaggataagtgggagctcaaaaggcgaaagtgaaataccactacttttaacgttattttacttattccgtgaatcggaggcggggcaatgcccctctttttggaccgaaggctcgcttatgcgggccgatccgggcggaagacattgtcaggtggggagtttggctggggcggcacatctgttaaaagataacgcaggtgtcctaagatgagctcaacgagaacagaaatctcgtgtggaacagaagggtaaaagctcgtttgattctgatttccagtacgaatacgaaccgtgaaagcgtggcctaacgatcctttagaccttcggaatttgaagctagaggtgtcagaaaagttaccacagggataactggcttgtggcagccaagcgttcatagcgacgttgctttttgatccttcgatgtcggctcttcctatcattgtgaagcagaattcaccaagtgttggattgttcacccaccaatagggaacgtgagctgggtttagaccgtcgtgagacaggttagttttaccctactgatgacagtgtcgcaatagtaattcaacctagtacgagaggaaccgttgattcgcacaattggtcatcgcgcttggttgaaaagccagtggcgcgaagctaccgtgcgccggattatgactgaacgcctctaagtcagaatccgggctagaagcgatgcatgcgcccgccgcccgtttgccgaccagcagtaggggccatttggcccccaaaggcacgtgtctttggtgttagcctgcgcgatggatgcgtcgtgcaggccgccttgaattacaattcctatcgagcggcgggtagaatcctttgcagacgacttaaatacgcgacggggtattgtaagtggcagagtggccttgctgccacgatccactgagattcagccctgcgtcgctccgattcgtccctcccc--tccacccccatgcttattttctttttccaagagtaataaagaggctcgacggagaaaagtgaggggaaaagctactcctag-tccttaggaacccgtgtgcctctaatactacgac--tttgtgcttcgccgtttg-ccttcaatgcccttc----gcgcactagcaaagcatgacgggaagtacacttgaaatggcacatgagcacacgaaaaagcaaagcgggcagtgccacgacttgactaaagccaaggcccaacatgaaaatacatggcttttcgatgggtagcaaggcaaa-------agctgtgcaaggcgaggcatgaca---------caa---ctctatgctcgaaagtaagaccgaaaaagcc-------------------------------------------------------------------------------aagggatagcaagccgattgcttgtcaatg--------------------------ggccatgcatga-----------------------------------------------------------------------ctcacggcatgccgagacaa-ggggtggccaaggtattgc-----------------------------------tcacggcaagccattacaaggg----ttggctcca---------gagttgccaag-taccgct---gggtaacggccggtggc---------------catggcaagccgattgcttgtcaccaggcaaggcattgct--cacggcatgccaagacca-------agggtggccaagccctgactcacggcat--gccaagacaaggggtggccaagct--attgctcacggc----aagccgttacaagggttggct---------cccaagttgccatgtagcgctgggtaacggccggtggccaaggcatggcaag------------ccgattgcttgtcaccgggcaatgcattgctcac-------------------------------------------------------------------------------------------ggctaaaaagctgctgggtaacggctaaaaagttgct---gggtaacggctaaaawg--------------------------------------------------------------------------------------------------------------------------------------------------------------------------------------------------------------------------------------------------------------------------------------------------------------------------------------------------------------------------------------------------------------------------------------------------------------------------------------------------------------------------------------------------------------------------------------------------------------------------------------------------------------------------------------------------------------------------------------------------------------------------------------------------------------------------------------------------------------------------------------------------------------------------------------------------------------------------------------------------------------------ttgctgggta------------------------------------------------------------------------------------------------------------------------------------------------------------------------------------------------------------------------------------------------------------------------------------------------------------------------------------------------------------------------------------------------------------------------------------------------------------------------------------------------------------------------------------------------------------------------------------------------------------------------------------------------------------------------------------------------------------------------------------------------------------------------------------------------------------------------------------------------------------------------------------------------------------------------------------------------------------------------------------------------------------------------------------------------------------------------------------------------------------------------------------------------------------------------------------------------------------------------------------------------------------------------------------------------------------------------------------------------------------------------------------------------------------------------------------------------------------------------------------------------------------------------------------------------------------------------------------------------------------------------------------------------------------------------------------------------------------------------------------------------------------------------------------------------------------------------------------------------------------------------------------------------------------------------------------------------------------------------------------------------------------------------------------------------------------------------------------------------------------------------------------------------------------------------------------------------------------------------------------------------------------------------------------------------------------------------------------------------------------------------------------------------------------------------------------------------------------------------------------------------------------------------------------------------------------------------------------------------------------------------------------------------------------------------------------------------------------------------------------------------------------------------------------------------------------------------------------------------------------------------------------------------------------------------------------------------------------------------------------------------------------------------------------------------------------------------------------------------------------------------------------------------------------------------------------------------------------------------------------------------------------------------------------------------------------------------------------------------------------------------------------------------------------------------------------------------------------------------------------------------------------------------------------------------------------------------------------------------------------------------------------------------------------------------------------------------------------------------------------------------------------------------------------------------------------------------------------------------------------------------------------------------------------------------------------------------------------------------------------------------------------------------------------------------------------------------------------------------------------------------------------------------------------------------------------------------------------------------------------------------------------------------------------------------------------------------------------------------------------------------------------------------------------------------------------------------------------------------------------------------------------------------------------------------------------------------------------------------------------------------------------------------------------------------------------------------------------------------------------------------------------------------------------------------------------------------------------------------------------------------------------------------------------------------------------------------------------------------------------------------------------------------------------------------------------------------------------------------------------------------------------------------------------------------------------------------------------------------------------------------------------------------------------------------------
>MiraAssembly69_c687RC
--------------------------------------------------------------------------------------------------------------------------------------------------------------------------------------------------------------------------------------------------------------------------------------------------------------------------------------------------------------------------------------------------------------------------------------------------------------------------------------------------------------------------------------------------------------------------------------------------------------------------------------------------------------------------------------------------------------------------------------------------------------------------------------------------------------------------------------------------------------------------------------------------------------------------------------------------------------------------------------------------------------------------------------------------------------------------------------------------------------------------------------------------------------------------------------------------------------------------------------------------------------------------------------------------------------------------------------------------------------------------------------------------------------------------------------------------------------------------------------------------------------------------------------------------------------------------------------------------------------------------------------------------------------------------------------------------------------------------------------------------------------------------------------------------------------------------------------------------------------------------------------------------------------------------------------------------------------------------------------------------------------------------------------------------------------------------------------------------------------------------------------------------------------------------------------------------------------------------------------------------------------------------------------------------------------------------------------------------------------------------------------------------------------------------------------------------------------------------------------------------------------------------------------------------------------------------------------------------------------------------------------------------------------------------------------------------------------------------------------------------------------------------------------------------------------------------------------------------------------------------------------------------------------------------------------------------------------------------------------------------------------------------------------------------------------------------------------------------------------------------------------------------------------------------------------------------------------------------------------------------------------------------------------------------------------------------------------------------------------------------------------------------------------------------------------------------------------------------------------------------------------------------------------------------------------------------------------------------------------------------------------------------------------------------------------------------------------------------------------------------------------------------------------------------------------------------------------------------------------------------------------------------------------------------------------------------------------------------------------------------------------------------------------------------------------------------------------------------------------------------------------------------------------------------------------------------------------------------------------------------------------------------------------------------------------------------------------------------------------------------------------------------------------------------------------------------------------------------------------------------------------------------------------------------------------------------------------------------------------------------------------------------------------------------------------------------------------------------------------------------------------------------------------------------------------------------------------------------------------------------------------------------------------------------------------------------------------------------------------------------attggaaatttctctgctccgtgcagtgaagtccatatcggacatatcgcttcaatagtatgcacgggaagaggaagttctcccgttgcaatatcttgggtttctgtgccccatacccaatgt-gtggaactattctccgaaaagtacctattctcgccttgcaccacttttggtggaggtgtgcctcgaagtgttgctagtgtttcatgcagattgcactttgattgtgcggcccccatgtccattagctgtgacttgtaatcgtggatgctgaaacttatgcgggtatacgtcttgcgatcgttatttacccaaaaaagcgttcgtcgcttgttgcgg-atgaccactgtgtccgtccttgccttctttgattattcaatggggggcttgggtcgtgccggtgtcgcagaaggaatgctacctggttgatcctgccagtagtcatatgcttgtctcaaagattaagccatgcatgtgtaagtatgaactaattcagactgtgaaactgcgaatggctcattaaatcagttatagtttgtttgatggtatcttctactcggataaccgtagtaattctagagctaatacgtgcaacaaaccccaacttctggaagggacgcatttattagataaaaggtcaacgcgggctttgcccgttgctctgatgattcatgataactcgacggatcgcacggccttcgtgccggcgacgcatcattcaaatttctgccctatcaactttcgatggtaggatagtggcctactatggtggtgacgggtgacggagaattagggttcgattccggagagggagcctgagaaacggctaccacatccaaggaaggcagcaggcgcgcaaattacccaatcctgacacggggaggtagtgacaataaataacaataccgggctcattgagtctggtaattggaatgagtacaatctaaatcccttaacgaggatccattggagggcaagtctggtgccagcagccgcggtaattccagctccaatagcgtatatttaagttgttgcagttaaaaagctcgtagttggattttgggttgggtcgatcggtccgcctttcggtgtgcacctgtcgactcgtcccttctgccggcgatgcgctcctggccttaatcggtcgggtcgtgcctccggcgctgttactttgaagaaattagagtgctcaaagcaagcctacgctctggatacattagcatgggataacaccataggatttcgatcctattctgttggccttcgggatcggagtaatgattaacagggacagtcgggggcattcgtatttcatagtcagaggtgaaattcttggatttatgaaagacgaacaactgcgaaagcatttgccaaggatgttttcattaatcaagaacgaaagttgggggctcgaagacgatcagataccgtcctagtctcaaccataaacgatgccgaccagggatcagcggatgttacttttaggactccgctggcaccttatgagaaatcaaagtttttgggttccggggggagtatggtcgcaaggctgaaacttaaaggaattgacggaagggcaccaccaggagtggagcctgcggcttaatttgactcaacacggggaaacttaccaggtccagacatagtaaggattgacagactgagagctctttcttgattctatgggtggtggtgcatggccgttcttagttggtggagcgatttgtctggttaattccgttaacgaacgagacctcagcctgctaactagctatgtggaggtgaccctcgacagctagcttcttagagggactatggcctttcaggccacggaagtttgaggcaataacaggtctgtgatgcccttagatgttctgggccgcacgcgcgctacactgatgtattcaacgagtttatagccttggccgaaaggcccgggtaatctttgaaatttcatcgtgatggggatagatcattgcaattgttggtcttaaacgaggaattcctagtaagcgtgagtcatcagctcacgttgactacgtccctgccctttgtacacaccgcccgtcgctcctaccgattgaatggtccggtgaagtgttcggatcgcggcgacgtgggcggttcgctgccggcgacgtcgcgagaagtccactgaaccttatcatttagaggaaggagaagtcgtaacaaggtttccgtaggtgaacctgcggaaggatcattg------tcaaaacctg---acatctag-aaaactcgtgaacttgttcatagagaatggggaatgcatcggtttggcccagtgcctct---ccttttgcttt-cccttgcgagcagacgtgcatggagctttcgagcgatgtgttcgtctgcttgtcgaacaacgaaccccggcgcaaatcgcgccaaggataatggaat-gagtttgtgcatgcatggccctgcccgtctacgggtggcgttggcttgcacatcttttg---tataactaaatgactctcggcaacggatatctcggctcttgcatcgatgaagaacgtagcgaaatgcgatacttggtgtgaattgcagaatcccgtgaaccatcgagtctttgaacgcaagttgcgcctgaagccatcaggttgaaggcacgtctgcctgggcgtcacgcattgcgtcgctcactcaccccgtgcctcactgggcgggttacgtgcgtgggcggatattggccccccgtccacatttgtgctcggttggcctaaaaataaggtccctgatgacggacatcacaacaagtggtggttgccaaactgtcgcgacacgttgtgcatgcta--ctccgccgtcggtgggctcattgacccttaagtgccatggaacttggtacctcaactgcgaccccaggtcaggcgggattacccgctgagtttaagcatatcaataagcggaggaaaagaaacttacaaggattcccctagtaacggcgagcgaaccgggaatagcccagcttgaaaatcgggcaatctcattgttcgaattgtagtctggagaagcgtcctcagcgacggaccgggcccaagtcccctggaagggggcgccagagagggtgagagccccgtcgtgctcggaccctgtcgcaccacgaggcgctgtcgacgagtcgggttgtttgggaatgcagccccaatcgggcggtaaattctgtccaaggctaaatattggcgagagaccgatagcaaacaagtaccgcgagggaaagat--gaaaaggactttgaaaagagagtcaaagagtgcttgaaattgtcgggagggaagcgaatgggggccggcgatgcgccccggtcggatgtggaacgggt--aaccccggtccgccaatcgactcgggacgtggaccggtgcggattggggcggaggccaaagcccaggaagtcgttaagcctgtggagacgcctttgcctcgatcgtggctggcagcgtgcgcctttggcgtgcttcggcatctgcgcgctcccggcaccggccagtgggctctccattcggcccgtcttgaaacacggaccaaggagtctgacatgtgtgcgagtcaacgggcgagtaaacccgtaaggcgcaaggaagctgattggcgggatcccctagtgggttgcaccgccgaccgaccttgatcttctgagaagggttcgagtgtgagcatgcctgtcgggacccgaaagatggtgaactatgcctgagcggggcgaagccagaggaaactctggtggaggcccgcagcgatactgacgtgcaaatcgttcgtctgacttgggtataggggcgaaagactaatcgaaccgtctagtagctggttccctccgaagtttccctcaggatagctggagcccgtgtgcgagttctatcgggtaaagccaatgattagaggcatcgggggcgcaacgccctcgacctattctcaaactttaaataggtaggacggcgcggctgctccgttgagccgcgccacggaatcgagagctccaagtgggccatttttggtaagcagaactggcgatgcgggatgaaccggaagccaggttacggtgcccaactgcgcgctaacctagaacccacaaagggtgttggtcgattaagacagcaggacggtggtcatggaagtcgaaatccgctaaggagtgtgtaacaactcacctgccgaatcaactagccccgaaaatggatggcgcttaagcgcgcgacctatacctggccgtcggggcaagtgccaggcctcgatgagtaggagggcgcagcggtcgctgcaaaaccttaggcgtgagcctgggcggagcggccgttggtgcggatcttggtggtagtagcaaatattcaaatgagaactttgaaggccgaagaggggaaaggttccatgtgaacggcacttgcacatgggttagtcgatcctaagagtcgggggaagcccgacagagagcgcattcagcgcgaacttcgaaagggaatcgggttaaaattcctgaaccgggacgtggcggctgacggcaacgttagggagtccggagacgtcggcgggggcctcgggaagagttatcttttctgtttaacaacctgcccaccctggaaacggctcagccggaggtagggtccagcggttggaagagcaccgcacgtcgcgtggtgtccggtgcgcccccggcggcccttgaaaatccggaggaccgagtgcctttcacgcccggtcgtactcataaccgcatcaggtctccaaggtgaacagcctctggtcgatggaacaatgtaggcaagggaagtcggcaaaatggatccgtaacttcgggaaaaggattggctctgaggactgggcacgggggtcccagtcctgaacccgtcggctgtcggtggactgctcgagctgcacccgcggcgagagcgggtcgtcgcgtgccggccgggggacggactgggaacggctcctcgcggggccttccccgggcgtcgaacagtcaactcagaactggtacggacaaggggaatccgactgtttaattaaaacaaagcattgcgatggtccctgcggatgctcacgcaatgtgatttctgcccagtgctctgaatgtcaaagtgaagaaattcaaccaagcgcgggtaaacggcgggagtaactatgactctcttaaggtagccaaatgcctcgtcatctaattagtgacgcgcatgaatggattaacgagattcccactgtccctgtctactatccagcgaaaccacagccaagggaacgggcttggcagaatcagcggggaaagaagaccctgttgagcttgactctagtccgactttgtgaaatgacttgagaggtgtagtataagtgggagctccaaaggcgaaagtgaaataccactacttttaacgttattttacttattccgtgaatcggaggcggggcaacgcccctctttttggaccgaaggcttgcttatgcaggtcgatccgggcggaagacattgtcaggtggggagtttggctggggcggcacatctgttaaaagataacgcaggtgtcctaagatgagctcaacgagaacagaaatctcgtgtggaacagaagggtaaaagctcgtttgattctgatttccagtacgaatacgaaccgtgaaagcgtggcctaacgatcctttagaccttcggaatttgaagctagaggtgtcagaaaagttaccacagggataactggcttgtggcagccaagcgttcatagcgacgttgctttttgatccttcgatgtcggctcttcctatcattgtgaagcagaattcaccaagtgttggattgttcacccaccaatagggaacgtgagctgggtttagaccgtcgtgagacaggttagttttaccctactgatgacagtgtcgcaatagtaattcaacctagtacgagaggaaccgttgattcgcacaattggtcatcgcgcttggttgaaaagccagtggcgcgaagctaccgtgcgtcggattatgactgaacgcctctaagtcagaatccgggctagaagcgatgcatgtgcccgccgcccgtttgccgaccagcagtaggggc---attgcccccaaaggcacgtgtctttggcgttagcccgtgcaacggatgcgttgtgtgggccgccttaaagtacaattcctatcgagcggcgggtagaatcctttgcagacgacttaaatacgcgacggggtattgtaagtggcagagtggccttgctgccacgatccactgagattcagccctgcgtcgctccgattcgtccctccccc-ttcacacaaacacaaatctccattttccaatatccggtaggaggttt---------------cggaaacgcctgcacctag-tcc-----aactatcatgcctttgttacgatagcaaggcatggctcgcagttag-ccatccatgcattattgaagtccactagcgcaatg--gaatggaatgaagggaatgaaggatgaaagccc-----aaagcaaggcatatggc--taaggcatatctaagggcaaggc----catggattggggca---ctgtccttgccttttgccatggcacc--cggtgattcctccaagcctaaggcaatgcaaggccta---cctatataaggaggatgcaaggtcgcta----------taaggcctt----------------------------acaaggtggtcgccatgtcgcgacaatgccgtgcaaggcaaagcaaggccataacaaggtggatgccatgtccggacaaggtggatgccagggccttgcaaggcaaa-------------------------------------------------------------------gcggggccattacaa-------gcaatgtcccgag------------aaggcaatgccagggccttccaagg---caaggccaggcccttacaagg-----tggatgccatgtcgsgacaaggtgg-----------------------------------------------------atgccagggccgtgcaaggcaaagcggggccattacaaggtggatgcaatgtcccgag-------------------------------------------------------------------------------------aaggcaaggccaggccctt--acaagg------------------------tggtcgccatgtcgtgaaagg--------------------gccgtgcaaggcaaagcaa-------------------ggccattacaagggggtggccatg---------------------------------tcgcgacaa-------------ggcaaagcaaggcca--ttaca-----------------------------------------------------------------------------------------------------------------------------------------------------------------------------------------------------------------------------------------------------------------------------------------------------------------------------------------------------------------------------------------------------------------------------------------------------------------------------------------------------------------------------------------------------------------------------------------------------------------------------------------------------------------------------------------------------------------------------------------------------------------------------------------------------------------------------------------------------------------------------------------------------------------------------------------------------------------------------------------------------------------------------------------------------------------------------------------------------------------------------------------------------------------------------------------------------------------------------------------------------------------------------------------------------------------------------------------------------------------------------------------------------------------------------------------------------------------------------------------------------------------------------------------------------------------------------------------------------------------------------------------------------------------------------------------------------------------------------------------------------------------------------------------------------------------------------------------------------------------------------------------------------------------------------------------------------------------------------------------------------------------------------------------------------------------------------------------------------------------------------------------------------------------------------------------------------------------------------------------------------------------------------------------------------------------------------------------------------------------------------------------------------------------------------------------------------------------------------------------------------------------------------------------------------------------------------------------------------------------------------------------------------------------------------------------------------------------------------------------------------------------------------------------------------------------------------------------------------------------------------------------------------------------------------------------------------------------------------------------------------------------------------------------------------------------------------------------------------------------------------------------------------------------------------------------------------------------------------------------------------------------------------------------------------------------------------------------------------------------------------------------------------------------------------------------------------------------------------------------------------------------------------------------------------------------------------------------------------------------------------------------------------------------------------------------------------------------------------------------------------------------------------------------------------------------------------------------------------------------------------------------------------------------------------------------------------------------------------------------------------------------------------------------------------------------------------------------------------------------------------------------------------------------------------------------------------------------------------------------------------------------------------------------------------------------------------------------------------------------------------------------------------------------------------------------------------------------------------------------------------------------------------------------------------------------------------------------------------------------------------------------------------------------------------------------------------------------------------------------------------------------------------------------------------------------------------------------------------------------------------------------------------------------------------------------------------------------------------------------------------------------------------------------------------------------------------------------------------------------------------------------------------------------------------------------------------------------------------------------------------------------------------------------------------------------------------------------------------------------------------------------------------------------------------------------------------------------------------------------------------------------------------------------------------------------------------------------------------------------------------------------------------------------------------------------------------------------------------------------------------------------------------------------------------------------------------------------------------------------------------------------------------------------------------------------------------------------------------------------------------------------------------------------------------------------------------------------------------------------------------------------------------------------------------------------------------------------------------------------------------------------------------------------------------------------------------------------------------------------------
>MiraAssembly72_c1113RC_merged_MiraAssembly72_c1304_merged_MiraAssembly72_c1134RC_merged_MiraAssembly72_c1433RC_merged_MiraAssembly72_c1462RC_merged_MiraAssembly72_c1236_merged_MiraAssembly72_c1333_merged_MiraAssembly72_c968RC_merged_MiraAssembly72_c1448R
-------------------------------------------------------------------------------------------------------------------------------------------------------------------------------------------------------------------------------------------------------------------------------------------------------------------------------------------------------------------------------------------------------------------------------------------------------------------------------------------------------------------------------------------------------------------------------------------------------------------------------------------------------------------------------------------------------------------------------------------------------------------------------------------------------------------------------------------------------------------------------------------------------------------------------------------------------------------------------------------------------------------------------------------------------------------------------------------------------------------------------------------------------------------------------------------------------------------------------------------------------------------------------------------------------------------------------------------------------------------------------------------------------------------------------------------------------------------------------------------------------------------------------------------------------------------------------------------------------------------------------------------------------------------------------------------------------------------------------------------------------------------------------------------------------------------------------------------------------------------------------------------------------------------------------------------------------------------------------------------------------------------------------------------------------------------------------------------------------------------------------------------------------------------------------------------------------------------------------------------------------------------------------------------------------------------------------------------------------------------------------------------------------------------------------------------------------------------------------------------------------------------------------------------------------------------------------------------------------------------------------------------------------------------------------------------------------------------------------------------------------------------------------------------------------------------------------------------------------------------------------------------------------------------------------------------------------------------------------------------------------------------------------------------------------------------------------------------------------------------------------------------------------------------------------------------------------------------------------------------------------------------------------------------------------------------------------------------------------------------------------------------------------------------------------------------------------------------------------------------------------------------------------------------------------------------------------------------------------------------------------------------------------------------------------------------------------------------------------------------------------------------------------------------------------------------------------------------------------------------------------------------------------------------------------------------------------------------------------------------------------------------------------------------------------------------------------------------------------------------------------------------------------------------------------------------------------------------------------------------------------------------------------------------------------------------------------------------------------------------------------------------------------------------------------------------------------------------------------------------------------------------------------------------------------------------------------------------------------------------------------------------------------------------------------------------------------------------------------------------------ttgagagggcagctcattgccccaaa-----------------------------------------------------cttcgattttgcttatgtg-ttcatgctaaacggtgcttgcctcgctcttgttggc-ctttgcttctagttgggca-gcttgtccctcgaggtgcaattggttggag-gagttggtgcaaagtgtacgtaatggcgtatgggtggtagttgattttgtcgggattggaaatttctctgctccgtgcagtgaagtccatatcggacatatcgcttcaatagtatgcacgggaagaggaagttctcccgttgcaatatcttgggtttctgtgccccatacccaatgt-gtggaactattctccgaaaagtacctattctcgccttgcaccacttttggtggaggtgtgcctcgaagtgttgctagtgtttcatgcggattgcactttgattgtgcggcccccatgtccattagctgtgacttgtaatcgtggatgctgaaacttatgcgggtatacgtcttgcgatcgttatttacccaaaaaagcgttcgtcgcttgttgcgg-atgaccactgtgtccgtccttgccttctttgattattcaatggggggcttgggtcgtgccggtgtcgcagaaggaatgctacctggttgatcctgccagtagtcatatgcttgtctcaaagattaagccatgcatgtgtaagtatgaactaattcagactgtgaaactgcgaatggctcattaaatcagttatagtttgtttgatggtatcttctactcggataaccgtagtaattnnnnnnnnnnnnnnnnnnnnnnnnnnnnnnnnnnnnnnnnnnnnnnnnnnnnnnnnnnnnnnnnnnnnnnnnnnnnnnnnnnnnnnnnnnnnnnnnnnnnnnactcgacggatcgcacggccttcgtgccggcgacgcatcattcaaatttctgccctatcaactttcgatggtaggatagtggcctactatggtggtgacgggtgacggagaattagggttcgattccggagagggagcctgagaaacggctaccacatccaaggaaggcagcaggcgcgcaaattacccaatcctgacacggggaggtagtgacaataaataacaatnnnnnnnnnnnnnnnnnnnnnnnnnnnnnnnnnnnnnnnnnnnnnnnnnnnnnnnnnnnnnnnnnnnnggcaagtctggtgccagcagccgcggtaattccagctccaatagcgtatatttaagttgttgcagttaaaaagctcgtagttggattttgggttgggtcgatcggtccgcctttcggtgtgcacctgtcgactcgtcccttctgccggcgatgcgctcctggccttaatcggtcgggtcgtgcctcyggcgctgttactttgaagaaattagagtgctcaaagcaagcctacgctctggatacattagcatgggataacaccataggatttcgatcctattctgttggccttcgggatcggagtaatgattaacagggacagtcgggggcattcgtatttcatagtcagaggtgaaattcttggatttatgaaagacgaacaactgcgaaagcatttgccaaggatgttttcattaatcaagaacgaaagttgggggctcgaagacgatcagataccgtcctagtctcaaccataaacgatgccgaccannnnnnnnnnnnnnnnnnnnnnnnnnnnnnnnnnnnnnnnnnnnnnnnnnnnnnnnnnnnnnnnnnnnnnnnnnnnnnnnnnnnnnnnnnnnnnnnnnnnnnnnnnnnnnnnnnnnnnnnnnnnnnnnnnnnnnnnnnnnnnnnnnnnnnnnnnnnnnnnnnnnnnnnnnnnnnnnnnnnnnnnnnnnnnnnnnnnnnnnnnagagctctttcttgattctatgggtggtggtgcatggccgttcttagttggtggagcgatttgtctggttaattccgttaacgaacgagacctcagcctgctaactagctatgtggaggtgaccctcgacagctagcttcttagagggactatggcctttcaggccacggaagtttgaggcaataacaggtctgtgatgcccttagatgttctgggccgcacgcgcgctacactgannnnnnnnnnnnnnnnnnnnnnnnnnnnnnnnnnnnnnnnnnnnnnnnnnnnnnnnnncgtgatggggatagatcattgcaattgttggtcttaaacgaggaattcctagtaagcgtgagtcatcagctcacgttgactacgtccctgccctttgtacacaccgcccgtcgctcctaccgattgaatggtccggtgaagtgttcggatcgcggcgacgtgggcnnnnnnnnnnnnnnnnnnnnnnnnnnnnnnnnnnnnnnnnnnnnnnnnnnnnnnnnnagaagtcgtaacaaggtttccgtaggtgaacctgcggaaggatcattg------tcaaaacctg---acatctag-aaaactcgtgaacttgttcatagagaatggggaatccatcggtttggcccagtgcctct---ccttttgcttt-cccttgcgagcagacgtgcatggagctttcgagcgatgtgttcgtctgcttgtcgaacaacgaaccccggcgcaaatcgcgccaaggataatggaat-gagtttgtgcatgcatggccctgcccgtctacgggtggcgttggcttgcacatcttttg---tataactaaatgactctcggcaacggatatctcggctcttgcatcgatgaagaacgtagcgaaatgcgatacttggtgtgaattgcagaatcccgtgaaccatcgagtctttgaacgcaagttgcgcctgaagccatcaggttgaaggcacgtctgcctgggcgtcacgcattgcgtcgctcactcaccccgtgcctcactgggcgggttacgtgcgtgggcggatattggccccccgtccacatttgtgctcggttggcctaaaaataaggtccctgatgacggacatcacaacaagtggtggttgccaaactgtcgcgacacgttgtgcatgcta--ctccgccgtcggtgggctcattgacccttaagtgccatggaacttggtacctcaactgcgaccccaggtcaggcgggattacccgctgagtttaagcatatcaataagmggaggaaaagaaacttacaaggattcccctagtaacggcgagcgaaccgggaatagcccagcttgaaaatcgggcannnnnnnnnnnnnnnnnnnnnnnnnnnnnnnnnnnnnnnnnnnnnnnnnnnnnnnnnnnnnnnnnnnnnnnnnnnnnagagagggtgagagccccgtcgtgctcggaccctgtcgcaccacgaggcgctgtcgacgagtcgggttgtttgggaatgcagccccaatcgggcggtaaattctgtccaaggctaaatattggcgagagaccgatagcaaacaagtaccgcgagggaaagat--gaaaaggactttgaaaagagagtcaaagagtgcttgaaattgtcgggagggaagcgaatgggggccggcgatgcgccccggtcggatgtggaacgggt--aaccccggtccgccaatcgactcgggacgtggaccggtgcggattggggcggaggccaaagcccaggaagtcgttaagcctgtggagacgcctttgcctcgatcgtggctggcagcgtgcgcctttggcgtgcttcggcatctgcgcgctcccnnnnnnnnnnnnnnnnnnnnnnnnnnnnnnnnnnnnnnnnnnnnnnnnnnnnnnnnnnnnnnnnnnnnnnnnnnnnnnnnnnnnnnnnnnnnnnnnnnnnnnnnnnnnnnnnnnnnnnnnnnnnnnnnnnnnnnnnnnnnnnnnnnnnnnnnnnnnnnnnnnnagggttcgagtgtgagcatgcctgtcgggacccgaaagatggtgaactatgcctgagcggggcgaagccagaggaaactctggtggaggcccgcagcgatactgacgtgcaaatcgttcgtctgacttgggtataggggcgaaagactaatcgaaccgtctagtagctggttccctccgaagtttccctcaggatagctggagcccgtgtgcgagttctatcgggtaaagccaatgattagaggcatcgggggcgcaacgccctcgacctattctcaaactttaaataggtaggacggcgcggctgctccgttgagccgcgccacggaatcgagagctccaagtgggccatttttggtaagcagaactggcgatgcgggatgaaccggaagccaggttacggtgcccaactgcgcgctaacctagaacccacaaagggtgttggtcgattaagacagcaggacggtggtcatggaagtcgaaatccgctaaggagtgtgtaacaactcacctgccgaatcaactagccccgaaaatggatggcgcttaagcgcgcgacctatacctggccgtcggggcaagtgccaggcctcgatgagtaggagggcgcagcggtcgctgcaaaaccttaggcgtgagcctgggcggagcggccgttggtgcggatcttggtggtagtagcaaatattcaaatgagaactttgaaggccgaagaggggaaaggttccatgtgaacggcacttgcacatgggttagtcgatcctaagagtcgggggaagcccgacagagagcgcattcagcgcgaacttcgaaagggaatcgggttaaaattcctgaaccgggacgtggcggctgacggcaacgttagggagtccggagacgtcggcgnnnnnnnnnnnnnnnnnnnnnnnnnnnnnnnnnnnnnnnnnnnnnnnnnnnnnnnnnnnnnnnnnnnnnnnnnnnnnnnnnnnnnnnnnnnnnnnnnnnnnnnnnnnnnnnnnnnnnnnnnnnnnnnnnnnnnnnnnnnnnnnnnnnnnnnnnnnnnnnnnnnnnnnnnnnnnnnnnnnnnnnnnnnnnnnnnnnnnnnnnnnnnnnnnnnnnnnnnnnnnnnnnnnnnnnnnnnnnnnnnnnnnnnnnnnnnnnnnnnnnnnnnnnnnnnnnnnnnnnnnnnnnnnnnnnnnnnnnnnnnnnnnnnnnnnnnnnnnnnnnnnnnnnnnnnnnnnnnnnnnnnnnnnnnnnnnnnnnnnnnnnnnnnnnnnnnnnnnnnnnnnnnnnnnnnnnnnnnnnnnnnnnnnnnnnnnnnnnnnnnnnnnnnnnnnnnnnnnnnnnnnnnnnnnnnnnnnnnnnnnnnnnnnnnnnnnnnnnnnnnnnnnnnnnnnnnnnnnnnnnnnnnnnnnnnnnnnnnnnnnnnnnnnnnnnnnnnnnnnnnnnnnnnnnnnnnnnnnnnnnnnnnnnnnnnnnnnnnnnnnnnnnnnnnnnnnnnnnnnnnnnnnnnnnnnnnnnntgcctcgtcatctaattagtgacgcgcatgaatggattaacgagattcccactgtccctgtctactatccagcgaaaccacagccaagggaacgggcttggcagaatcagcggggaaagaagaccctgttgagcttgactctagtccgactttgtgaaatgacttgagaggtgtagtataagtgggagctccaaaggcgaaagtgaaataccactacttttaacgttattttacttattccgtgaatcggaggcggggcaacgcccctctttttggaccnnnnnnnnnnnnnnnnnnnnnnnnnnnnnnnnnnnnnnnnnnnnnnnnnnnnnnnnnnnnnnnnnnnnnnnnnnnnnnnnnnnnnnnnnnnnnnnnnnnnnnnnnnnnnnnnnagaacagaaatctcgtgtggaacagaagggtaaaagctcgtttgattytgatttccagtacgaatacgaaccgtgaaagcgtggcctaacgatcctttagaccttcggaatttgaagctagaggtgtcagaaaagttaccacagggataactggcttgtggcagccaagcgttcatagcgacgttgctttttgatccttcgatgtcggctcttcctatcattgtgaagcagaattcaccaagtgttggattgttcacccaccaatagggaacgtgagctgggtttagaccgtcgtgagacaggttagttttaccctactgatgacagtgtcgcaatagtaattcaacctagtacgagaggaaccgttgattcgcacaattggtcatcgcgcttggttgaaaagccagtggcgcgaagctaccgtgcgtcggattatgactgaacgcctctaagtcagaatccgggctagaagcgatgcatgtgcccgccgcccgtttgccgaccagcagtaggggc---attgcccccaaaggcacgtgtctttggcgttagcccgtgcaacggatgcgttgtgtgggccgccttaaagtacaattcctatcgagcggcgggtagaatcctttgcagacgacttaaatacgcgacggggtattgtaagtggcagagtggccttgctgccacgatccactgagattcagccctgcgtcgctccgattcgtccctccccc-ttcacacaaacacaaatctccattttccaatatccggtaggaggttt---------------cggaaacgcctgcacctag-tcc-----aactatcatgcctttgttacgatagcaaggcatggctcgcagttag-ccatccatgcattattgaagtccactakcgcaatg--gaatggaatgaagggaatgaaggatgaaagccc-----aaagcaaggcatatggc--taaggcatatctaagggcaaggc----catggattggggca---ctgtccttgccttttgccatggcacc--cggtgattcctccaagcctaaggcaatgcaaggccta---cctatataaggaggatgcaaggtcgcta----------taaggcctt----------------------------acaaggtggtcgccatgtcgcgacaatgccgtgcaaggcaaagcaaggccataacaaggtggatgccatgtcgggacaaggtggatgccagggccttgcaaggcaaa-------------------------------------------------------------------------------------------------------------------------------------------------------------------------------------------------------------------------------------------------------------------------------------------------------------------------------------------------------------------------------------------------------------------------------------------------------------------------------------------------------------------------------------------------------------------------------------------------------------------------------------------------------------------------------------------------------------------------------------------------------------------------------------------------------------------------------------------------------------------------------------------------------------------------------------------------------------------------------------------------------------------------------------------------------------------------------------------------------------------------------------------------------------------------------------------------------------------------------------------------------------------------------------------------------------------------------------------------------------------------------------------------------------------------------------------------------------------------------------------------------------------------------------------------------------------------------------------------------------------------------------------------------------------------------------------------------------------------------------------------------------------------------------------------------------------------------------------------------------------------------------------------------------------------------------------------------------------------------------------------------------------------------------------------------------------------------------------------------------------------------------------------------------------------------------------------------------------------------------------------------------------------------------------------------------------------------------------------------------------------------------------------------------------------------------------------------------------------------------------------------------------------------------------------------------------------------------------------------------------------------------------------------------------------------------------------------------------------------------------------------------------------------------------------------------------------------------------------------------------------------------------------------------------------------------------------------------------------------------------------------------------------------------------------------------------------------------------------------------------------------------------------------------------------------------------------------------------------------------------------------------------------------------------------------------------------------------------------------------------------------------------------------------------------------------------------------------------------------------------------------------------------------------------------------------------------------------------------------------------------------------------------------------------------------------------------------------------------------------------------------------------------------------------------------------------------------------------------------------------------------------------------------------------------------------------------------------------------------------------------------------------------------------------------------------------------------------------------------------------------------------------------------------------------------------------------------------------------------------------------------------------------------------------------------------------------------------------------------------------------------------------------------------------------------------------------------------------------------------------------------------------------------------------------------------------------------------------------------------------------------------------------------------------------------------------------------------------------------------------------------------------------------------------------------------------------------------------------------------------------------------------------------------------------------------------------------------------------------------------------------------------------------------------------------------------------------------------------------------------------------------------------------------------------------------------------------------------------------------------------------------------------------------------------------------------------------------------------------------------------------------------------------------------------------------------------------------------------------------------------------------------------------------------------------------------------------------------------------------------------------------------------------------------------------------------------------------------------------------------------------------------------------------------------------------------------------------------------------------------------------------------------------------------------------------------------------------------------------------------------------------------------------------------------------------------------------------------------------------------------------------------------------------------------------------------------------------------------------------------------------------------------------------------------------------------------------------------------------------------------------------------------------------------------------------------------------------------------------------------------------------------------------------------------------------------------------------------------------------------------------------------------------------------------------------------------------------------------------------------------------------------------------------------------------------------------------------------------------------------------------------------------------------------------------------------------------------------------------------------------------------------
>MiraAssembly80_c227
---------------------------------------------------------------------------------------------------------------------------------------------------------------------------------------------------------------------------------------------------------------------------------------------------------------------------------------------------------------------------------------------------------------------------------------------------------------------------------------------------------------------------------------------------------------------------------------------------------------------------------------------------------------------------------------------------------------------------------------------------------------------------------------------------------------------------------------------------------------------------------------------------------------------------------------------------------------------------------------------------------------------------------------------------------------------------------------------------------------------------------------------------------------------------------------------------------------------------------------------------------------------------------------------------------------------------------------------------------------------------------------------------------------------------------------------------------------------------------------------------------------------------------------------------------------------------------------------------------------------------------------------------------------------------------------------------------------------------------------------------------------------------------------------------------------------------------------------------------------------------------------------------------------------------------------------------------------------------------------------------------------------------------------------------------------------------------------------------------------------------------------------------------------------------------------------------------------------------------------------------------------------------------------------------------------------------------------------------------------------------------------------------------------------------------------------------------------------------------------------------------------------------------------------------------------------------------------------------------------------------------------------------------------------------------------------------------------------------------------------------------------------------------------------------------------------------------------------------------------------------------------------------------------------------------------------------------------------------------------------------------------------------------------------------------------------------------------------------------------------------------------------------------------------------------------------------------------------------------------------------------------atggttct---------------------------------------------------------------------------------------------------------------------------------------------------------------------------------------ccgtcggctatggcaactcctcgaagacgcattggcttctccttcgggggatgcctccttgccgagaggtgagcatgtggccaatggagatgct-ctttcgaaggaatgcaagaacttgttcgaggagtgcttggactgcctccatcttgccggttgtatcacctcgccaattgagatggcgttggaaagtgatgccacgggcttgtggtagctctagctctttgacggctttagtagtgcatgacttggatg-tgtatcacccttggacacgccgctgtccctatcgaaatactcctcgaagacgcattggcttctccttcgggggatgcctccttgccgagaggtgagcatgtggccaatggagatgctctttcgaaggaatgcaagaacttgtttgaggagtgcttggactgcctccatcttgccggttgtatcacctcgccaattgaaatggcgttggaaagtgatgccacgggcttgtggtagctctagctctttgacggctttagtagtgcatgactttgatgtgtatcacccttggacacgccgctgtccctatcgaaatactcctcgaagacgcattggcttctccttcgg-gggatgcctccttgctgagaggtgagaatgttgaggg---------------------------------------------gcaagttgctcgtcgccttggtggcgggcgccggtcgatggttctccgtcggctatggcaactcccccgatgatgcaatgtg-aacttgcacattgttgagggtacccaatgatgcaatggctcccaaggtgtgggagctt---ccatgttgaggggcaagttgctcgtcgcc-----ttggtggcgggcgccggtcgatggttctccgtcggctatggca-actcctcgaagacgcattggcttctccttcgggggatgcctccttgccgagaggtgagcatgtggccaatggagatgctctttctaaggaatgcaagaacttgttcgaggagtgcttggactgcctcca-------tcttgccggttgtatcacctcgccaattgagatggcgttggaaagtgatgccacgggcttgtggt--agctctagctctttgacggctttagtagtgcatgac-tttgatgtgtatcacccttggacacgcagctgttcctatcgaaatgctcctcgaagatgcattggcttccccttcgggggatgcctcattgttgagaggccagctcattgccccaaa-----------------------------------------------------cttcgattttgcttatgtg-ttcatgctaaacggtgcttgcctcgctcttgttggc-ctttgcttctagttgggca-gcttgtccctcgaggtgcaattggttggag-gagttggtgcaaagtgtacgtaatggcgtatgggtggtagttgattttgtcgggattggaaatttctctgctccgtgcagtgaagtccatatcggacatatctcttcaatagtatgcacgggaagaggaagttctcccgttgcaatatcttgggtttctgtgccccatacccaatgt-gtggaactattctccgaaaagtacctattctcgccttgcaccacttttggtggaggtgtgcctcgaagtgttgctagtgtttcatgcagattgcactttgattgtgcggcccccatgtccattagctgtgacttgtaatcgtggatgctgaaacttatgcgggtatacgtcttgcgatcgttatttacccaaaaaagcgttcgtcgcttgttgcga-atgaccactgtgtccgtccttgccttctttgattattcaatggggggcttgggtcgtgccggtgtcgcagaaggaatgctacctggttgatcctgccagtagtcatatgcttgtctcaaagattaagccatgcatgtgtaagtatgaactaattcagactgtgaaactgcgaatggctcattaaatcagttatagtttgtttgatggtatcttctactcggataaccgtagtaattctagagctaatacgtgcaacaaaccccaacttctggaagggacgcatttattagataaaaggtcaacgcgggctttgcccgttgctctgatgattcatgataactcgacggatcgcacggccttcgtgccggcgacgcatcattcaaatttctgccctatcaactttcgatggtaggatagtggcctactatggtggtgacgggtgacggagaattagggttcgattccggagagggagcctgagaaacggctaccacatccaaggaaggcagcaggcgcgcaaattacccaatcctgacacggggaggtagtgacaataaataacaataccgggctcattgagtctggtaattggaatgagtacaatctaaatcccttaacgaggatccattggagggcaagtctggtgccagcagccgcggtaattccagctccaatagcgtatatttaagttgttgcagttaaaaagctcgtagttggattttgggttgggtcgatcggtccgcctttcggtgtgcacctgtcgactcgtcccttctgccggcgatgcgctcctggccttaatcggtcgggtcgtgcctccggcgctgttactttgaagaaattagagtgctcaaagcaagcctacgctctggatacattagcatgggataacaccataggatttcgatcctattctgttggccttcgggatcggagtaatgattaacagggacagtcgggggcattcgtatttcatagtcagaggtgaaattcttggatttatgaaagacgaacaactgcgaaagcatttgccaaggatgttttcattaatcaagaacgaaagttgggggctcgaagacgatcagataccgtcctagtctcaaccataaacgatgccgaccagggatcagcggatgttacttttaggactccgctggcaccttatgagaaatcaaagtttttgggttccggggggagtatggtcgcaaggctgaaacttaaaggaattgacggaagggcaccaccaggagtggagcctgcggcttaatttgactcaacacggggaaacttaccaggtccagacatagtaaggattgacagactgagagctctttcttgattctatgggtggtggtgcatggccgttcttagttggtggagcgatttgtctggttaattccgttaacgaacgagacctcagcctgctaactagctatgtggaggtgaccctcgacagctagcttcttagagggactatggcctttcaggccacggaagtttgaggcaataacaggtctgtgatgcccttagatgttctgggccgcacgcgcgctacactgatgtattcaacgagtttatagccttggccgaaaggcccgggtaatctttgaaatttcatcgtgatggggatagatcattgcaattgttggtcttaaacgaggaattcctagtaagcgtgagtcatcagctcacgttgactacgtccctgccctttgtacacaccgcccgtcgctcctaccgattgaatggtccggtgaagtgttcggatcgcggcgacgtgggcggttcgctgccggcgacgtcgcgagaagtccactgaaccttatcatttagaggaaggagaagtcgtaacaaggtttccgtaggtgaacctgcggaaggatcattg------tcaaaacctg---acatctag-aaaactcgtgaacttgttcatagagaatggggaatgcatcggtttggcccagtgcctct---ccttttgcttt-cccttgcgagcagacgtgcatggagctttcgagcgatgtgttcgtctgcttgtcgaacaacgaaccccggcgcaaatcgcgccaaggataatggaat-gagtttgtgcatgcatggccctgcccgtctacgggtggcgttggcttgcacatcttttg---tataactaaatgactctcggcaacggatatctcggctcttgcatcgatgaagaacgtagcgaaatgcgatacttggtgtgaattgcagaatcccgtgaaccatcgagtctttgaacgcaagttgcgcctgaagccatcaggttgaaggcacgtctgcctgggcgtcacgcattgcgtcgctcactcaccccgtgcctcactgggcgggttaagtgcgtgggcggatattggccccccgttcacatttgtgctcggttggcctaaaaataaggtccctgatgacggacatcacaacaagtggtggttgccaaactgtcgcgacacgttgtgcatgcta--ctccgccgtcggtgggctcattgacccttaagtgccatggaacttggtacctctactgcgaccccaggtcaggcgggattacccgctgagtttaagcatatcaataagcggaggaaaagaaacttacaaggattcccctagtaacggcgagcgaaccgggaatagcccagcttgaaaatcgggcaatctcattgttcgaattgtagtctggagaagcgtcctcagcgacggaccgggcccaagtcccctggaagggggcgccagagagggtgagagccccgtcgtgctcggaccctgtcgcaccacgaggcgctgtcgacgagtcgggttgtttgggaatgcagccccaatcgggcggtaaattctgtccaaggctaaatattggcgagagaccgatagcaaacaagtaccgcgagggaaagat--gaaaaggactttgaaaagagagtcaaagagtgcttgaaattgtcgggagggaagcgaatgggggccggcgatgcgccccggtcggatgtggaacgggt--aaccccggtccgccaatcgactcgggacgtggaccggtgcggattggggcggaggccaaagcccaggaagtcgttaagcctgtggagacgcctttgcctcgatcgtggctggcagcgtgcgcctttggcgtgcttcggcatctgcgcgctcccggcaccggccagtgggctctccattcggcccgtcttgaaacacggaccaaggagtctgacatgtgtgcgagtcaacgggcgagtaaacccgtaaggcgcaaggaagctgattggcgggatcccctagtgggttgcaccgccgaccgaccttgatcttctgagaagggttcgagtgtgagcatgcctgtcgggacccgaaagatggtgaactatgcctgagcggggcgaagccagaggaaactctggtggaggcccgcagcgatactgacgtgcaaatcgttcgtctgacttgggtataggggcgaaagactaatcgaaccgtctagtagctggttccctccgaagtttccctcaggatagctggagcccgtgtgcgagttctatcgggtaaagccaatgattagaggcatcgggggcgcaacgccctcgacctattctcaaactttaaataggtaggacggcgcggctgctccgttgagccgcgccacggaatcgagagctccaagtgggccatttttggtaagcagaactggcgatgcgggatgaaccggaagccaggttacggtgcccaactgcgcgctaacctagaacccacaaagggtgttggtcgattaagacagcaggacggtggtcatggaagtcgaaatccgctaaggagtgtgtaacaactcacctgccgaatcaactagccccgaaaatggatggcgcttaagcgcgcgacctatacctggccgtcggggcaagtgccaggcctcgatgagtaggagggcgcagcggtcgctgcaaaaccttaggcgtgagcctgggcggagcggccgttggtgcggatcttggtggtagtagcaaatattcaaatgagaactttgaaggccgaagaggggaaaggttccatgtgaacggcacttgcacatgggttagtcgatcctaagagtcgggggaagcccgacagagagcgcattcagcgcgaacttcgaaagggaatcgggttaaaattcctgaaccgggacgtggcggctgacggcaacgttagggagtccggagacgtcggcgggggcctcgggaagagttatcttttctgtttaacaacctgcccaccctggaaacggctcagccggaggtagggtccagcggttggaagagcaccgcacgtcgcgtggtgtccggtgcgcccccggcggcccttgaaaatccggaggaccgagtgcctttcacgcccggtcgtactcataaccgcatcaggtctccaaggtgaacagcctctggtcgatggaacaatgtaggcaagggaagtcggcaaaatggatccgtaacttcgggaaaaggattggctctgaggactgggcacgggggtcccagtcctgaacccgtcggctgtcggtggactgctcgagctgcacccgcggcgagagcgggtcgtcgcgtgccggccgggggacggactgggaacggctcctcgcggggccttccccgggcgtcgaacagtcaactcagaactggtacggacaaggggaatccgactgtttaattaaaacaaagcattgcgatggtccctgcggatgctcacgcaatgtgatttctgcccagtgctctgaatgtcaaagtgaagaaattcaaccaagcgcgggtaaacggcgggagtaactatgactctcttaaggtagccaaatgcctcgtcatctaattagtgacgcgcatgaatggattaacgagattcccactgtccctgtctactatccagcgaaaccacagccaagggaacgggcttggcagaatcagcggggaaagaagaccctgttgagcttgactctagtccgactttgtgaaatgacttgagaggtgtagtataagtgggagctccaaaggcgaaagtgaaataccactacttttaacgttattttacttattccgtgaatcggaggcggggcaacgcccctctttttggaccgaaggcttgcttatgcaggtcgatccgggcggaagacattgtcaggtggggagtttggctggggcggcacatctgttaaaagataacgcaggtgtcctaagatgagctcaacgagaacagaaatctcgtgtggaacagaagggtaaaagctcgtttgattctgatttccagtacgaatacgaaccgtgaaagcgtggcctaacgatcctttagaccttcggaatttgaagctagaggtgtcagaaaagttaccacagggataactggcttgtggcagccaagcgttcatagcgacgttgctttttgatccttcgatgtcggctcttcctatcattgtgaagcagaattcaccaagtgttggattgttcacccaccaatagggaacgtgagctgggtttagaccgtcgtgagacaggttagttttaccctactgatgacagtgtcgcaatagtaattcaacctagtacgagaggaaccgttgattcgcacaattggtcatcgcgcttggttgaaaagccagtggcgcgaagctaccgtgcgtcggattatgactgaacgcctctaagtcagaatccgggctagaagcgatgcatgtgcccgccgcccgtttgccgaccagcagtaggggc---attgcccccaaaggcacgtgtctttggcgttagcccgtgcaacggatgcgttgtgtgggccgccttaaagtacaattcctatcgagcggcgggtagaatcctttgcagacgacttaaatacgcgacggggtattgtaagtggcagagtggccttgctgccacgatccactgagattcagccctgcgtcgctccgattcgtccctccccc-ttcacacaaacacaaatctccattttccaatatccggtaggaggttt---------------cggaaacgcctgcacctag-tcc-----aactatcatgcctttgttacgatagcaaggcatggctcgcagttag-ccatccatgcattattgaagtccactagcgcaatg--gaatggaatgaagggaatgaaggatgaaagccc-----aaagcaaggcatatggc--taaggcatatctaagggcaaggc----cat-----------------tccttgccttttgccatggcacc--cggtgattcctccaagcctaaggcaatgcaaggccta---cctatataaggaggatgcaaggtcgcta----------taaggcctt----------------------------acaaggtggtcgccatgtcgcgacaatgccgtgcaaggcaaagcaaggccataacaaggtggatgccatgtcgggacaaggtggatgccagggccttgcaaggcaaagcggggccattacaa-------gcaatgtcccgagaaggc---aatgccagggccttccaaggcaaggccaggcccttacaaggtggtcgccatgtcgtgaaa--gggccgtgcaaggcaatgccagggccttacaagg---caaggccaggcccttgcaagg-----tggtcgccatgtcgtgacaaggccgtgca-aggcaaagcggggccattacaaggtggatgccatgtcccgagaaggcaatgccagggccttacaaggcaaggccaggcccttacaaggtggtcgccatgtcgtgaa---agggccgt-----------------------------------------------gcaaggcaatgcc----agggccttacaaggcaaggccaggccctt--gcaagg------------------------tggtcgccatgtcgtgacaag--------------------gccgggcaaggcaaagcgg-------------------ggccattacaaggtggatgccatg---------------------------------tcccgagaa-------------ggcaatggcagggcc--ttacaaggcaaggccaggcc---cwtscaaggtggtcgccatgtcgtgac----------------aaggccgtgcaaggc------aaagcggggccattacaagg--tggatgcaatgtcccga--gaaggcaatgccagggcctta---caaggcaaggc---------------------------------------------------------------------------------------caggcccttacaagg-tgctcgccatgtcgtgaaagggccgtgcaagg---caatgccagggccttacaaggcaaggccaggcccttgcaaggtggtcgccatgtcgtgacaaggccgt----------gcaaggcaaagcggggccatt----------------------------------------------------------------------------------------------------------------------------------------------------------------------------------------------------------------------------------------------------------------------------------------------------------------------------------------------------------------------------------------------------------------------------------------------------------------------------------------------------------------------------------------------------------------------------------------------------------------------------------------------acaaggtggatgcaatgtcccgagaaggca--------------------------------------------------------------------------------------------------------------------------------------------------------------------------------------------------------------------------------------------------------------------------------------------------------------------------------------------------------------------------------------------------------------------------------------------------------------------------------------------------------------------------------------------------------------------------------------------------------------------------------------------------------------------------------------------------------------------------------------------------------------------------------------------------------------------------------------------------------------------------------------------------------------------------------------------------------------------------------------------------------------------------------------------------------------------------------------------------------------------------------------------------------------------------------------------------------------------------------------------------------------------------------------------------------------------------------------------------------------------------------------------------------------------------------------------------------------------------------------------------------------------------------------------------------------------------------------------------------------------------------------------------------------------------------------------------------------------------------------------------------------------------------------------------------------------------------------------------------------------------------------------------------------------------------------------------------------------------------------------------------------------------------------------------------------------------------------------------------------------------------------------------------------------------------------------------------------------------------------------------------------------------------------------------------------------------------------------------------------------------------------------------------------------------------------------------------------------------------------------------------------------------------------------------------------------------------------------------------------------------------------------------------------------------------------------------------------------------------------------------------------------------------------------------------------------------------------------------------------------------------------------------------------------------------------------------------------------------------------------------------------------------------------------------------------------------------------------------------------------------------------------------------------------------------------------------------------------------------------------------------------------------------------------------------------------------------------------------------------------------------------------------------------------------------------------------------------------------------------------------------------------------------------------------------------------------------------------------------------------------------------------------------------------------------------------------------------------------------------------------------------------------------------------------------------------------------------------------------------------------------------------------------------------------------------------------------------------------------------------------------------------------------------------------------------------------------------------------------------------------------------------------------------------------------------------------------------------------------------------------------------------------------------------------------------------------------------------------------------------------------------------------------------------------------------------------------------------------------------------------------------------------------------------------------------------------------------------------------------------------------------------------------------------------------------------------------------------------------------------------------------------------------------------------------------------------------------------------------------------------------------------------------------------------------------------------------------------------------------------------------------------------------------------------------------------------------------------------------------------------------------------------------------------------------------------------------------------------------------------------------------------------------
>MiraAssembly83_c615
----------------------------------------------------------------------------------------------------------------------------------------------------------------------------------------------------------------------------------------------------------------------------------------------------------------------------------------------------------------------------------------------------------------------------------------------------------------------------------------------------------------------------------------------------------------------------------------------------------------------------------------------------------------------------------------------------------------------------------------------------------------------------------------------------------------------------------------------------------------------------------------------------------------------------------------------------------------------------------------------------------------------------------------------------------------------------------------------------------------------------------------------------------------------------------------------------------------------------------------------------------------------------------------------------------------------------------------------------------------------------------------------------------------------------------------------------------------------------------------------------------------------------------------------------------------------------------------------------------------------------------------------------------------------------------------------------------------------------------------------------------------------------------------------------------------------------------------------------------------------------------------------------------------------------------------------------------------------------------------------------------------------------------------------------------------------------------------------------------------------------------------------------------------------------------------------------------------------------------------------------------------------------------------------------------------------------------------------------------------------------------------------------------------------------------------------------------------------------------------------------------------------------------------------------------------------------------------------------------------------------------------------------------------------------------------------------------------------------------------------------------------------------------------------------------------------------------------------------------------------------------------------------------------------------------------------------------------------------------------------------------------------------------------------------------------------------------------------------------------------------------------------------------------------------------------------------------------------------------------------------------------------------------------------------------------------------------------------------------------------------------------------------------------------------------------------------------------------------------------------------------------------------------------------------------------------------------ttgttcgaggactgcttggactgcctccatcttctcggttggatcacttcgccaattgatatggcgtgagaaagtgatgccacgggcttgtggtagctctagctctttgacggctttagtagtgcatgacttggatg-tgtatcacccttggacacgccrctgtccctatcgaaatactcctcgaagacgcattggcttctccttcgggggatgcctccttgctgagaggtgagaatgtggccaatggagatgctttttcgaaggaatgcaagaacttgtttgaggagtgcttggactgcctccatcttgccggttgtatcacctcgccaattgagatggcgttggaaagtgatgccacgggcttgtggtagctctagctctttgacggctttagtagtgcatgacttggatgtgtatcacccttggacacgccgctgtccctatcgaaatactcctcgaagacgcattggcttctcctttgg-gggatgcctccttgctgagaggtgagaatgtggccaa---------------------------------------------tggagatgctcttt----------cgaaggaatgcaagaacttgtttgaggagtgcttggactgcctccatcttgccggttg-tatcacctcgccaattgaaatggcgttggaaagtgatgccacgggcttgtggtagctctagctctttgacggctttagtagtgcatgact-----ttgatgtgtatcacccttggacacgccgctgtccctatcgaaatactcctcgaagacgcattggcttccccttcgggggatgcctccttgctgagaggtgagaatgtggccaatggagatgctctttcgaaggaatgcaagaacttgtttgaggagtgcttggactgcctcca-------tcttgccggttgtatcacctcgccaattgaagtggcgttggaaagtgatgccacgggcttgtggt--agctctagctctttgacggctttagtagtgcaggac-tttgatgtgtatcacccttggacacgccgctgttcctatcgaaatgctcctcgaagacgcattggcttccccttcgggggatgcctcattgttgagaggccagctcattgccccaaa-----------------------------------------------------cttcgattttgcttatgtg-ttcatgctaaacggtgcttgcctcgctcttgttggc-ctttgcttctagttgggca-gcttgtccctcgaggtgcaattggttggag-gagttggtgcaaagtgtacgtaatggcgtatgggtggtagttgattttgtcgggattggaaatttctctgctccgtgcagtgaagtccatatcggacatatctcttcaatagtatgcacgggaagaggaagttctcccgttgcaatatcttgggtttctgtgccccatacccaatgt-gtggaactattctccgaaaagtacctattctcgccttgcaccacttttggtggaggtgtgcctcgaagtgttgctagtgtttcatgcagattgcactttgattgtgcggcccccatgtccattagctgtgacttgtaatcgtggatgctgaaacttatgcgggtatacgtcttgcgatcgttatttacccaaaaaagcgttcgtcgcttgttgcgg-atgaccactgtgtccgtccttgccttctttgattattcaat-gggggcttgggtcgtgccggtgtcgcagaaggaatgctacctggttgatcctgccagtagtcatatgcttgtctcaaagattaagccatgcatgtgtaagtatgaactaattcagactgtgaaactgcgaatggctcattaaatcagttatagtttgtttgatggtatcttctactcggataaccgtagtaattctagagctaatacgtgcaacaaaccccaacttctggaagggacgcatttattagataaaaggtcaacgcgggctttgcccgttgctctgatgattcatgataactcgacggatcgcacggccttcgtgccggcgacgcatcattcaaatttctgccctatcaactttcgatggtaggatagtggcctactatggtggtgacgggtgacggagaattagggttcgattccggagagggagcctgagaaacggctaccacatccaaggaaggcagcaggcgcgcaaattacccaatcctgacacggggaggtagtgacaataaataacaataccgggctcattgagtctggtaattggaatgagtacaatctaaatcccttaacgaggatccattggagggcaagtctggtgccagcagccgcggtaattccagctccaatagcgtatatttaagttgttgcagttaaaaagctcgtagttggattttgggttgggtcgatcggtccgcctttcggtgtgcacctgtcgactcgtcccttctgccggcgatgcgctcctggccttaatcggtcgggtcgtgcctccggcgctgttactttgaagaaattagagtgctcaaagcaagcctacgctctggatacattagcatgggataacaccataggatttcgatcctattctgttggccttcgggatcggagtaatgattaacagggacagtcgggggcattcgtatttcatagtcagaggtgaaattcttggatttatgaaagacgaacaactgcgaaagcatttgccaaggatgttttcattaatcaagaacgaaagttgggggctcgaagacgatcagataccgtcctagtctcaaccataaacgatgccgaccagggatcagcggatgttacttttaggactccgctggcaccttatgagaaatcaaagtttttgggttccggggggagtatggtcgcaaggctgaaacttaaaggaattgacggaagggcaccaccaggagtggagcctgcggcttaatttgactcaacacggggaaacttaccaggtccagacatagtaaggattgacagactgagagctctttcttgattctatgggtggtggtgcatggccgttcttagttggtggagcgatttgtctggttaattccgttaacgaacgagacctcagcctgctaactagctatgtggaggtgaccctcgacagctagcttcttagagggactatggcctttcaggccacggaagtttgaggcaataacaggtctgtgatgcccttagatgttctgggccgcacgcgcgctacactgatgtattcaacgagtttatagccttggccgaaaggcccgggtaatctttgaaatttcatcgtgatggggatagatcattgcaattgttggtcttaaacgaggaattcctagtaagcgtgagtcatcagctcacgttgactacgtccctgccctttgtacacaccgcccgtcgctcctaccgattgaatggtccggtgaagtgttcggatcgcggcgacgtgggcggttcgctgccggcgacgtcgcgagaagtccactgaaccttatcatttagaggaaggagaagtcgtaacaaggtttccgtaggtgaacctgcggaaggatcattg------tcaaaacctg---acatctag-aaaactcgtgaacttgttcatagagaatggggaatgcatcggtttggcccagtgcctct---ccttttgcttt-cccttgcgagcagacgtgcatggagctttcgagcgatgtgttcgtctgcttgtcgaacaacgaaccccggcgcaaatcgcgccaaggataatggaat-gagtttgtgcatgcatggccctgcccgtctacgggtggcgttggcttgcacatcttttg---tataactaaatgactctcggcaacggatatctcggctcttgcatcgatgaagaacgtagcgaaatgcgatacttggtgtgaattgcagaatcccgtgaaccatcgagtctttgaacgcaagttgcgcctgaagccatcaggttgaaggcacgtctgcctgggcgtcacgcattgcgtcgctcactcaccccgtgcctcactgggcgggttaagtgcgtgggcggatattggccccccgttcacatttgtgctcggttggcctaaaaataaggtccctgatgacggacatcacaacaagtggtggttgccaaactgtcgcgacacgttgtgcatgcta--ctccgccgtcggtgggctcattgacccttaagtgccatggaacttggtacctcaactgcgaccccaggtcaggcgggattacccgctgagtttaagcatatcaataagcggaggaaaagaaacttacaaggattcccctagtaacggcgagcgaaccgggaatagcccagcttgaaaatcgggcaatctcattgttcgaattgtagtctggagaagcgtcctcagcgacggaccgggcccaagtcccctggaagggggcgccagagagggtgagagccccgtcgtgctcggaccctgtcgcaccacgaggcgctgtcgacgagtcgggttgtttgggaatgcagccccaatcgggcggtaaattctgtccaaggctaaatattggcgagagaccgatagcaaacaagtaccgcgagggaaagat--gaaaaggactttgaaaagagagtcaaagagtgcttgaaattgtcgggagggaagcgaatgggggccggcgatgcgccccggtcggatgtggaacgggt--aaccccggtccgccaatcgactcgggacgtggaccggtgcggattggggcggaggccaaagcccaggaagtcgttaagcctgtggagacgcctttgcctcgatcgtggctggcagcgtgcgcctttggcgtgcttcggcatctgcgcgctcccggcaccggccagtgggctctccattcggcccgtcttgaaacacggaccaaggagtctgacatgtgtgcgagtcaacgggcgagtaaacccgtaaggcgcaaggaagctgattggcgggatcccctagtgggttgcaccgccgaccgaccttgatcttctgagaagggttcgagtgtgagcatgcctgtcgggacccgaaagatggtgaactatgcctgagcggggcgaagccagaggaaactctggtggaggcccgcagcgatactgacgtgcaaatcgttcgtctgacttgggtataggggcgaaagactaatcgaaccgtctagtagctggttccctccgaagtttccctcaggatagctggagcccgtgtgcgagttctatcgggtaaagccaatgattagaggcatcgggggcgcaacgccctcgacctattctcaaactttaaataggtaggacggcgcggctgctccgttgagccgcgccacggaatcgagagctccaagtgggccatttttggtaagcagaactggcgatgcgggatgaaccggaagccaggttacggtgcccaactgcgcgctaacctagaacccacaaagggtgttggtcgattaagacagcaggacggtggtcatggaagtcgaaatccgctaaggagtgtgtaacaactcacctgccgaatcaactagccccgaaaatggatggcgcttaagcgcgcgacctatacctggccgtcggggcaagtgccaggcctcgatgagtaggagggcgcagcggtcgctgcaaaaccttaggcgtgagcctgggcggagcggccgttggtgcggatcttggtggtagtagcaaatattcaaatgagaactttgaaggccgaagaggggaaaggttccatgtgaacggcacttgcacatgggttagtcgatcctaagagtcgggggaagcccgacagagagcgcattcagcgcgaacttcgaaagggaatcgggttaaaattcctgaaccgggacgtggcggctgacggcaacgttagggagtccggagacgtcggcgggggcctcgggaagagttatcttttctgtttaacaacctgcccaccctggaaacggctcagccggaggtagggtccagcggttggaagagcaccgcacgtcgcgtggtgtccggtgcgcccccggcggcccttgaaaatccggaggaccgagtgcctttcacgcccggtcgtactcataaccgcatcaggtctccaaggtgaacagcctctggtcgatggaacaatgtaggcaagggaagtcggcaaaatggatccgtaacttcgggaaaaggattggctctgaggactgggcacgggggtcccagtcctgaacccgtcggctgtcggtggactgctcgagctgcacccgcggcgagagcgggtcgtcgcgtgccggccgggggacggactgggaacggctcctcgcggggccttccccgggcgtcgaacagtcaactcagaactggtacggacaaggggaatccgactgtttaattaaaacaaagcattgcgatggtccctgcggatgctcacgcaatgtgatttctgcccagtgctctgaatgtcaaagtgaagaaattcaaccaagcgcgggtaaacggcgggagtaactatgactctcttaaggtagccaaatgcctcgtcatctaattagtgacgcgcatgaatggattaacgagattcccactgtccctgtctactatccagcgaaaccacagccaagggaacgggcttggcagaatcagcggggaaagaagaccctgttgagcttgactctagtccgactttgtgaaatgacttgagaggtgtagtataagtgggagctccaaaggcgaaagtgaaataccactacttttaacgttattttacttattccgtgaatcggaggcggggcaacgcccctctttttggaccgaaggcttgcttatgcaggtcgatccgggcggaagacattgtcaggtggggagtttggctggggcggcacatctgttaaaagataacgcaggtgtcctaagatgagctcaacgagaacagaaatctcgtgtggaacagaagggtaaaagctcgtttgattctgatttccagtacgaatacgaaccgtgaaagcgtggcctaacgatcctttagaccttcggaatttgaagctagaggtgtcagaaaagttaccacagggataactggcttgtggcagccaagcgttcatagcgacgttgctttttgatccttcgatgtcggctcttcctatcattgtgaagcagaattcaccaagtgttggattgttcacccaccaatagggaacgtgagctgggtttagaccgtcgtgagacaggttagttttaccctactgatgacagtgtcgcaatagtaattcaacctagtacgagaggaaccgttgattcgcacaattggtcatcgcgcttggttgaaaagccagtggcgcgaagctaccgtgcgtcggattatgactgaacgcctctaagtcagaatccgggctagaagcgatgcatgtgcccgccgcccgtttgccgaccagcagtaggggc---attgcccccaaaggcacgtgtctttggcgttagcccgtgcaacggatgcgttgtgtgggccgccttaaagtacaattcctatcgagcggcgggtagaatcctttgcagacgacttaaatacgcgacggggtattgtaagtggcagagtggccttgctgccacgatccactgagattcagccctgcgtcgctccgattcgtccctccccc-ttcacacaaacacaaatctccattttccaatatccagtcggaggttt---------------cggaaacgcctgcacctag-tcc-----aactatcatgcctttgttacgatagcaaggcatggctcgcagttag-ccatccatgcattattgaagtccactagtgcaatg--gaatggaatgaagggaatgaaggatgaaagccc-----aaagcaaggcatatggc--taa------------ggcaaggc----catggattggggca---ctgtccttgccttttg-catggcacc--cggtgattcctccaagcctaaggcaatgcaaggccta---cctatataaggaggatgcaaggtcgcta----------taaggcctt----------------------------acaaggtggtcgccatgtcgcgacaatgccgtgcaaggcaaagcaaggccataacaaggtggatgccatgtcccgagaaggc-aatgccagggccttccaaggcaaggccaggcccttacaaggtggatgccatgtcacaacatggtttgcgcgacaatgccgtgcaaggcaaagcggggccattacaaggtggatgccatgtcccgag------------aaggcaatgccagggccttacaagg---caaggccaggcccttacaagg-----tggtcgccatgtcgtgaaagggccgtgc--------------------------------------------aaggcaatgccagggccttacaaggcaaggccaggcccttgcaaggtggtcgccatgtcgtgaa---agggccgt-----------------------------------------------gcaaggcaatgcc----agggccttacaaggcaaggccaggccctg--gcaagg------------------------tggtcgccatgtcgtgacaag--------------------gccgtgcaaggcaaagcgg-------------------ggccattacaaggtggatgccatg---------------------------------tcccgagaa-------------ggcaatgccagggcc--ttacaaggcaaggccaggcc---cttacaaggtggtcgccatgtcgtgac----------------aaggccgtgcaaggc------aaagcggggccattacaagg--tggatgcaatgtcccga--gaaggcaatgcgagggcctta---caaggcaaggccagg----------------------------------------------------------------------------------acaggcccttacaagg-tggtcgccatgtcgtgacaaggccgtgcaagg---caaagcggggccattacaa------gccatctcatgacttgaaagccaccattatggcctaaggccac----------acggcctcactcacggccctt-ggccaccctcacggccccttggccatttctatcatgcatggccacccttggccttcccacggcttcaaagccacattcatggcctaaggtcactcacacggcctcaaggc----------tcccctcacggctcctaagcca--------------------------------------actgacggcctcaaggacaccctcacggctcctaagc--caactgacggcctcacggccaccctcacggcctt------------cccgtggcctcatggccatgtcgcgacaatgccgtgcaaggcaaagcggggccattacaagg--tggatgcaatgtcc----cgagaaggcaatgccagggcctta-----------caaggcaaggccaggcc---------------------------------------------------------------------------------------------------------------------------------------------------------------------------------------------------------------------------cttacaaggtggtcgccatgtcgtgaaagggccgtg----------------------caaggcaatgccagggccttacaaggcaaggccaggcccttgcaag-----------------gtggtcgccatg----------------------------------------------------------------------------------------------------------------------------------------------------------------------------------------------------------------------------------------------------------------------------------------------------------------------------------------------------------------------------------------------------------------------------------------------------------------------------------------------------------------------------------------------------------------------------------------------------------------------------------------------------------------------------------------------------------------------------------------------------------------------------------------------------------------------------------------------------------------------------------------------------------------------------------------------------------------------------------------------------------------------------------------------------------------------------------------------------------------------------------------------------------------------------------------------------------------------------------------------------------------------------------------------------------------------------------------------------------------------------------------------------------------------------------------------------------------------------------------------------------------------------------------------------------------------------------------------------------------------------------------------------------------------------------------------------------------------------------------------------------------------------------------------------------------------------------------------------------------------------------------------------------------------------------------------------------------------------------------------------------------------------------------------------------------------------------------------------------------------------------------------------------------------------------------------------------------------------------------------------------------------------------------------------------------------------------------------------------------------------------------------------------------------------------------------------------------------------------------------------------------------------------------------------------------------------------------------------------------------------------------------------------------------------------------------------------------------------------------------------------------------------------------------------------------------------------------------------------------------------------------------------------------------------------------------------------------------------------------------------------------------------------------------------------------------------------------------------------------------------------------------------------------------------------------------------------------------------------------------------------------------------------------------------------------------------------------------------------------------------------------------------------------------------------------------------------------------------------------------------------------------------------------------------------------------------------------------------------------------------------------------------------------------------------------------------------------------------------------------------------------------------------------------------------------------------------------------------------------------------------------------------------------------------------------------------------------------------------------------------------------------------------------------------------------------------------------------------------------------------------------------------------------------------------------------------------------------------------------------------------------------------------------------------------------------------------------------------------------------------------------------------------------------------------------------------------------------------------------------------------------------------------------------------------------------------------------------------------------------------------------------------------------------------------------------------------------------------------------------------------------------------------------------------------------------------------------------------------------------------------------------------------------------------------------------------------------------------------------------------------------------------------------------------------------------------------------------------------------------------------------------------------------------------
>MiraAssembly77_c343RC_merged_MiraAssembly77_c764RC_merged_MiraAssembly77_c22
----------------------------------------------------------------------------------------------------------------------------------------------------------------------------------------------------------------------------------------------------------------------------------------------------------------------------------------------------------------------------------------------------------------------------------------------------------------------------------------------------------------------------------------------------------------------------------------------------------------------------------------------------------------------------------------------------------------------------------------------------------------------------------------------------------------------------------------------------------------------------------------------------------------------------------------------------------------------------------------------------------------------------------------------------------------------------------------------------------------------------------------------------------------------------------------------------------------------------------------------------------------------------------------------------------------------------------------------------------------------------------------------------------------------------------------------------------------------------------------------------------------------------------------------------------------------------------------------------------------------------------------------------------------------------------------------------------------------------------------------------------------------------------------------------------------------------------------------------------------------------------------------------------------------------------------------------------------------------------------------------------------------------------------------------------------------------------------------------------------------------------------------------------------------------------------------------------------------------------------------------------------------------------------------------------------------------------------------------------------------------------------------------------------------------------------------------------------------------------------------------------------------------------------------------------------------------------------------------------------------------------------------------------------------------------------------------------------------------------------------------------------------------------------------------------------------------------------------------------------------------------------------------------------------------------------------------------------------------------------------------------------------------------------------------------------------------------------------------------------------------------------------------------------------------------------------------------------------------------------------------------------------------------------------------------------------------------------------------------------------------------------------------------------------------------------------------------------------------------------------------------------------------------------------------------------------------------------------------------------------------------------------------------------------------------------------------------------------------------------------------------------------------------------------------------------------------------------------------------------------------------------------------------------------------------------------------------------------------------------------------------------------------------------------------------------------------------------------------------------------------------------------------------------------------------------------------------------------------------------------------------------------------------------------------------------------------------------------------------------------------------gccgctgtccctatcgaaatgctcctcgaagacgcattggcttctccttcgggggatgcctccttgctgagaggtgagaatgtggccaatggagatgctctttcgaaggaatgcaagaacttgtttgaggagtgcttggactgcctcca-------tcttgccggttgtatcacctcgccaattgagatggcgttggaaagtgatgccacgggcttgtggt--agctctagctctttgacggctttagtagtgcatgac-tttgatgtgtatcacccttggacacgccgctgttcctatcgaaatgctcctcgaagacgcattggcttccccttcgggggatgcctcattgttgagaggccagctcaatgccccaaa-----------------------------------------------------cttcgattttgcttatgtg-ttcatgctaaacggtgcttgcctcgctcttgttggc-ctttgcttctagttgggca-gcttgtccctcgaggtgcaattggttggag-gagttggtgcaaagtgtacgtaatggcgtatgggtggtagttgattttgtcgggattggaaatttctctgctccgtgcagtgaagtccatatcggacatatctcttcaatagtatgcacgggaagaggaagttctcccgttgcaatatcttgggtttctgtgccccatacccaatgt-gtggaactattctccgaaaagtacctattctcgccttgcaccacttttggtggaggtgtgcctcgaagtgttgctagtgtttcatgcggattgcactttgattgtgcggcccccatgtccattagctgtgacttgtaatcgtggatgctgaaacttatgcgggtatacgtcttgcgatcgttatttacccaaaaaagcgttcgtcgcttgttgcgg-atgaccactgtgtccgtccttgccttctttgattattcaatggggggcttgggtcgtgccggtgtcgcagaaggaatgctacctggttgatcctgccagtagtcatatgcttgtctcaaagattaagccatgcatgtgtaagtatgaactaattcagactgtgaaactgcgaatggctcattaaatcagttatagtttgtttgatggtatcttctactcggataaccgtagtaattctagagctaatacgtgcaacaaaccccaacttctggaagggacgcatttattagataaaaggtcaacgcgggctttgcccgttgctctgatgattcatgataactcgacggatcgcacggccttcgtgccggcgacgcatcattcaaatttctgccctatcaactttcgatggtaggatagtggcctactatggtggtgacgggtgacggagaattagggttcgattccggagagggagcctgagaaacggctaccacatccaaggaaggcagcaggcgcgcaaattacccaatcctgacacggggaggtagtgacaataaataacaataccgggctcattgagtctggtaattggaatgagtacaatctaaatcccttaacgaggatccattggagggcaagtctggtgccagcagccgcggtaattccagctccaatagcgtatatttaagttgttgcagttaaaaagctcgtagttggattttgggttgggtcgatcggtccgcctttcggtgtgcacctgtcgactcgtcccttctgccggcgatgcgctcctggccttaatcggtcgggtcgtgcctccggcgctgttactttgaagaaattagagtgctcaaagcaagcctacgctctggatacattagcatgggataacaccataggatttcgatcctattctgttggccttcgggatcggagtaatgattaacagggacagtcgggggcattcgtatttcatagtcagaggtgaaattcttggatttatgaaagacgaacaactgcgaaagcatttgccaaggatgttttcattaatcaagaacgaaagttgggggctcgaagacgatcagataccgtcctagtctcaaccataaacgatgccgaccagggatcagcggatgttacttttaggactccgctggcaccttatgagaaatcaaagtttttgggttccggggggagtatggtcgcaaggctgaaacttaaaggaattgacggaagggcaccaccaggagtggagcctgcggcttaatttgactcaacacggggaaacttaccaggtccagacatagtaaggattgacagactgagagctctttcttgattctatgggtggtggtgcatggccgttcttagttggtggagcgatttgtctggttaattccgttaacgaacgagacctcagcctgctaactagctatgtggaggtgaccctcgacagctagcttcttagagggactatggcctttcaggccacggaagtttgaggcaataacaggtctgtgatgcccttagatgttctgggccgcacgcgcgctacactgatgtattcaacgagtttatagccttggccgaaaggcccgggtaatctttgaaatttcatcgtgatggggatagatcattgcaattgttggtcttaaacgaggaattcctagtaagcgtgagtcatcagctcacgttgactacgtccctgccctttgtacacaccgcccgtcgctcctaccgattgaatggtccggtgaagtgttcggatcgcggcgacgtgggcggttcgctgccggcgacgtcgcgagaagtccactgaaccttatcatttagaggaaggagaagtcgtaacaaggtttccgtaggtgaacctgcggaaggatcattg------tcaaaacctg---acatctag-aaaactcgtgaacttgttcatagagaatggggaatgcatcggtttggcccagtgcctct---ccttttgcttt-cccttgcgagcagacgtgcatggagctttcgagcgatgtgttcgtctgcttgtcgaacaacgaaccccggcgcaaatcgcgccaaggataatggaat-gagtttgtgcatgcatggccctgcccgtctacgggtggcgttggcttgcacatcttttg---tataactaaatgactctcggcaacggatatctcggctcttgcatcgatgaagaacgtagcgaaatgcgatacttggtgtgaattgcagaatcccgtgaaccatcgagtctttgaacgcaagttgcgcctgaagccatcaggttgaaggcacgtctgcctgggcgtcacgcattgcgtcgctcactcaccccgtgcctcactgggcgggttacgtgcgtgggcggatattggccccccgtccacatttgtgctcggttggcctaaaaataaggtccctgatgacggacatcacaacaagtggtggttgccaaactgtcgcgacacgttgtgcatgcta--ctccgccgtcggtgggctcattgacccttaagtgccatggaacttggtacctcaactgcgaccccaggtcaggcgggattacccgctgagtttaagcatatcaataagcggaggaaaagaaacttacaaggattcccctagtaacggcgagcgaaccgggaatagcccagcttgaaaatcgggcaatctcattgttcgaattgtagtctggagaagcgtcctcagcgacggaccgggcccaagtcccctggaagggggcgccagagagggtgagagccccgtcgtgctcggaccctgtcgcaccacgaggcgctgtcgacgagtcgggttgtttgggaatgcagccccaatcgggcggtaaattctgtccaaggctaaatattggcgagagaccgatagcaaacaagtaccgcgagggaaagatnnnnnnnnnnnnnnnnnnnnnnnnnnnnnnnnnnnnnnnnnnnnnnnnnnnnnnnnnnnnnnnnnnnnnnnnnnnnnnnnnnnnnnnnnnnnnnnnnnnn--nnnnnnnnnnnnnnnnnnnnnnnnnnnnnnnnnnnnnnnnnnnnnnnnnnnnnnnnnnnnnnnnnnnnnnnnnnnnnnnnnnnnnnnnnnnnnnnnnnnnnnnnnnnnnnnnnnnnnnnnnnnnnnnnnnnnnnnnnnnnnnnnnnnnnnnnnnnnnnnnnnnnnnnnnnnnnnnnnnnnnnnnnnnnnnnnnnnnnnnnnnnnnnnnnnnnnnnnnnnnnnnnnnnnnnnnnnnnnnnnnnnnnnnnnnnnnnnnnnnnnnnnnnnnnnnnnnnnnnnnnnnnnnnnnnnnnnnnnnnnnnnnnnnnnnnnnnnnnnnnnnnnnnnnnnnnnnnnnnnnnnnnnnnnnnnnnnnnnnnnnnnnnnnnnnnnnnnnnnnnnnnnnnnnnnnnnnnnnnnnnnnnnnnnnnnnnnnnnnnnnnnnnnnnnnnnnnnnnnnnnnnnnnnnnnnnnnnnnnnnnnnnnnnnnnnnnnnnnnnnnnnnnnnnnnnnnnnnnnnnnnnnnnnnnnnnnnnnnnnnnnnnnnnnnnnnnnnnnnnnnnnnnnnnnnnnnnnnnnnnnnnnnnnnnnnnnnnnnnnnnnnnnnnnnnnnnnnnnnnnnnnnnnnnnnnnnnnnnnnnnnnnnngttgagccgcgccacggaatcgagagctccaagtgggccatttttggtaagcagaactggcgatgcgggatgaaccggaagccaggttacggtgcccaactgcgcgctaacctagaacccacaaagggtgttggtcgattaagacagcaggacggtggtcatggaagtcgaaatccgctaaggagtgtgtaacaactcacctgccgaatcaactagccccgaaaatggatggcgcttaagcgcgcgacctatacctggccgtcggggcaagtgccaggcctcgatgagtaggagggcgcagcggtcgctgcaaaaccttaggcgtgagcctgggcggagcggccgttggtgcggatcttggtggtagtagcaaatattcaaatgagaactttgaaggccgaagaggggaaaggttccatgtgaacggcacttgcacatgggttagtcgatcctaagagtcgggggaagcccgacagagagcgcattcagcgcgaacttcgaaagggaatcgggttaaaattcctgaaccgggacgtggcggctgacggcaacgttagggagtccggagacgtcggcgggggcctcgggaagagttatcttttctgtttaacaacctgcccaccctggaaacggctcagccggaggtagggtccagcggttggaagagcaccgcacgtcgcgtggtgtccggtgcgcccccggcggcccttgaaaatccggaggaccgagtgcctttcacgcccggtcgtactcataaccgcatcaggtctccaaggtgaacagcctctggtcgatggaacaatgtaggcaagggaagtcggcaaaatggatccgtaacttcgggaaaaggattggctctgaggactgggcacgggggtcccagtcctgaacccgtcggctgtcggtggactgctcgagctgcacccgcggcgagagcgggtcgtcgcgtgccggccgggggacggactgggaacggctcctcgcggggccttccccgggcgtcgaacagtcaactcagaactggtacggacaaggggaatccgactgtttaattaaaacaaagcattgcgatggtccctgcggatgctcacgcaatgtgatttctgcccagtgctctgaatgtcaaagtgaagaaattcaaccaagcgcgggtaaacggcgggagtaactatgactctcttaaggtagccaaatgcctcgtcatctaattagtgacgcgcatgaatggattaacgagattcccactgtccctgtctactatccagcgaaaccacagccaagggaacgggcttggcagaatcagcggggaaagaagaccctgttgagcttgactctagtccgactttgtgaaatgacttgagaggtgtagtataagtgggagctccaaaggcgaaagtgaaataccactacttttaacgttattttacttattccgtgaatcggaggcggggcaacgcccctctttttggaccgaaggcttgcttatgcaggtcgatccgggcggaagacattgtcaggtggggagtttggctggggcggcacatctgttaaaagataacgcaggtgtcctaagatgagctcaacgagaacagaaatctcgtgtggaacagaagggtaaaagctcgtttgattctgatttccagtacgaatacgaaccgtgaaagcgtggcctaacgatcctttagaccttcggaatttgaagctagaggtgtcagaaaagttaccacagggataactggcttgtggcagccaagcgttcatagcgacgttgctttttgatccttcgatgtcggctcttcctatcattgtgaagcagaattcaccaagtgttggattgttcacccaccaatagggaacgtgagctgggtttagaccgtcgtgagacaggttagttttaccctactgatgacagtgtcgcaatagtaattcaacctagtacgagaggaaccgttgattcgcacaattggtcatcgcgcttggttgaaaagccagtggcgcgaagctaccgtgcgtcggattatgactgaacgcctctaagtcagaatccgggctagaagcgatgcatgtgcccgccgcccgtttgccgaccagcagtaggggc---attgcccccaaaggcacgtgtctttggcgttagcccgtgcaacggatgcgttgtgtgggccgccttaaagtacaattcctatcgagcggcgggtagaatcctttgcagacgacttaaatacgcgacggggtattgtaagtggcagagtggccttgctgccacgatccactgagattcagccctgcgtcgctccgattcgtccctccccc-ttcacacaaacacaaatctccattttccaatatccggtaggaggttt---------------cggaaacgcctgcacctag-tcc-----aactatcatgcctttgttacgatagcaaggcatggctcgcagttag-ccatccatgcattattgaagtccactagcgcaatg--gaatggaatgaagggaatgaaggatgaaagccc-----aaagcaaggcatatggc--taaggcatatctaagggcaaggc----catggattggggca---ctgtccttgccttttgccatggcacc--cggtgattcctccaagcctaaggcaatgcaaggccta---cctatataaggaggatgcaaggtcgcta----------taaggcctt----------------------------ccaaggtggtcgccatgtcgcgacaatgccgtgcaaggcaaagcaaggccataacaaggtggatgccatgtcgggacaaggtggatgccagggccttgcaaggcaaa-------------------------------------------------------------------gcggggccattacaa-------gcaatgtcccgag------------aaggcaatgccagggccttacaagg---caaggccaggcccttacaagg-----tggatgccatgtcgggacaaggtgg-----------------------------------------------------atgccagggccgtgcaaggcaaagcggggccattacaaggtggatgcaatgtccc------------------------------------------------------------------------------------------------------------------------------------------------------------------------------------------------------------------------------------------------------------------------------------------------------------------------------------------------------------------------------------------------------------------------------------------------------------------------------------------------------------------------------------------------------------------------------------------------------------------------------------------------------------------------------------------------------------------------------------------------------------------------------------------------------------------------------------------------------------------------------------------------------------------------------------------------------------------------------------------------------------------------------------------------------------------------------------------------------------------------------------------------------------------------------------------------------------------------------------------------------------------------------------------------------------------------------------------------------------------------------------------------------------------------------------------------------------------------------------------------------------------------------------------------------------------------------------------------------------------------------------------------------------------------------------------------------------------------------------------------------------------------------------------------------------------------------------------------------------------------------------------------------------------------------------------------------------------------------------------------------------------------------------------------------------------------------------------------------------------------------------------------------------------------------------------------------------------------------------------------------------------------------------------------------------------------------------------------------------------------------------------------------------------------------------------------------------------------------------------------------------------------------------------------------------------------------------------------------------------------------------------------------------------------------------------------------------------------------------------------------------------------------------------------------------------------------------------------------------------------------------------------------------------------------------------------------------------------------------------------------------------------------------------------------------------------------------------------------------------------------------------------------------------------------------------------------------------------------------------------------------------------------------------------------------------------------------------------------------------------------------------------------------------------------------------------------------------------------------------------------------------------------------------------------------------------------------------------------------------------------------------------------------------------------------------------------------------------------------------------------------------------------------------------------------------------------------------------------------------------------------------------------------------------------------------------------------------------------------------------------------------------------------------------------------------------------------------------------------------------------------------------------------------------------------------------------------------------------------------------------------------------------------------------------------------------------------------------------------------------------------------------------------------------------------------------------------------------------------------------------------------------------------------------------------------------------------------------------------------------------------------------------------------------------------------------------------------------------------------------------------------------------------------------------------------------------------------------------------------------------------------------------------------------------------------------------------------------------------------------------------------------------------------------------------------------------------------------------------------------------------------------------------------------------------------------------------------------------------------------------------------------------------------------------------------------------------------------------------------------------------------------------------------------------------------------------------------------------------------------------------------------------------------------------------------------------------------------------------------------------------------------------------------------------------------------------------------------------------------------------------------------------------------------------------------------------------------------------------------------------------------------------------------------------------------------------------------------------------------------------------------------------------------------------------------------------------------------------------------------------------------------------------------------------------------------------------------------------------------------------------------------------------------------------------------------------------------------------------------------------------------------------------------------------------------------------------------------------------------------------------------------------------------------------------------------------------------------------------------------------------------------------------------------------------------------------
>MiraAssembly71_c61
------------------------------------------------------------------------------------------------------------------------------------------------------------------------------------------------------------------------------------------------------------------------------------------------------------------------------------------------------------------------------------------------------------------------------------------------------------------------------------------------------------------------------------------------------------------------------------------------------------------------------------------------------------------------------------------------------------------------------------------------------------------------------------------------------------------------------------------------------------------------------------------------------------------------------------------------------------------------------------------------------------------------------------------------------------------------------------------------------------------------------------------------------------------------------------------------------------------------------------------------------------------------------------------------------------------------------------------------------------------------------------------------------------------------------------------------------------------------------------------------------------------------------------------------------------------------------------------------------------------------------------------------------------------------------------------------------------------------------------------------------------------------------------------------------------------------------------------------------------------------------------------------------------------------------------------------------------------------------------------------------------------------------------------------------------------------------------------------------------------------------------------------------------------------------------------------------------------------------------------------------------------------------------------------------------------------------------------------------------------------------------------------------------------------------------------------------------------------------------------------------------------------------------------------------------------------------------------------------------------------------------------------------------------------------------------------------------------------------------------------------------------------------------------------------------------------------------------------------------------------------------------------------------------------------------------------------------------------------------------------------------------------------------------------------------------------------------------------------------------------------------------------------------------------------------------------------------------------------------------------------------------------------------------------------------------------------------------------------------------------------------------------------------------------------------------------------------------------------------------------------------------------------------------------------------------------------------------------------------------------------------------------------------------------------------------------------------------------------------------------------------------------------------------------------------------------------------------------------------------------------------------------------------------------------------------------------------------------------------------------------------------------------------------------------------------------------------------------------------------------------------------------------------------------------------------------------------------agttcgaggagtgcttgggttgcctctatcttgccggtgg-tatcacctcgccaattgaaatggcgttggaaagtgatgccacgggcttgtggtagctctagctctttgacggctttagtagtgcatgact-----tggatgtgtatcacccttggacacgccgctgtccctatcgaaatactcctcgaagacgcattggcttctccttcgggggatgcctccttgccgagaggtgagcatgtggccaatggagatgctctttcgaaggaatgcaagaacaagttcgaggagtgcttgggttgcctcta-------tcttgccggtggtatcacctcgccaattgaaatggcgttggaaagtgatgccacgggcttgtggt--agctctagctctttgacggctttagtagtgcatgac-ttggatgtgtatcactcttggacacgccgctgtccctatcgaaatactcctcgaagacgcattggcttctccttcgggggatgcctccttgccgagaggcaagctcattgccccaaa-----------------------------------------------------cttcggttttgcttatgtg-ttcatgctaaacggtgcttgccttgctcttgttggc-ctttgcttcttgttgggca-gtttgtccctcgaggtgcaattggttggag-gagttggtgcaaagtgtacgtaatggcgtatgggtggtagttgattttgtcgggattggaaatttctctgctccgtgcagtgaagtccatatcggacatatctcttcaatagtatgtacgggaagaggaagttctcccgttgcaatatcttgggtttctgtgcctcatacccaatgcggtggaactattctccgaaaagtacctattctcgccttgcaccacttttggtggaggtgagcctcgaagtcatgctagtgtttcatgcagattgcactttgattgtgcggcccccatgtccattagctgtgacttgtaatcgtggatgctgaaacttatgcgggtatacgtcttgcgatcgttatttacccaaaaaagcgttcgtcgcttgttgcgg-atgaccactgtgcctatccttgccttctttgattattcaatggggggcttgggtcgtgccggtgtcgcagaaggaatgctacctggttgatcctgccagtagtcatatgcttgtctcaaagattaagccatgcatgtgtaagtatgaactaattcagactgtgaaactgcgaatggctcattaaatcagttatagtttgtttgatggtatcttctactcggataaccgtagtaattctagagctaatacgtgcaacaaaccccaacttctggaagggacgcatttattagataaaaggtcaacgcgggctttgcccgttgctctgatgattcatgataactcgacggatcgcacggccttcgtgccggcgacgcatcattcaaatttctgccctatcaactttcgatggtaggatagtggcctactatggtggtgacgggtgacggagaattagggttcgattccggagagggagcctgagaaacggctaccacatccaaggaaggcagcaggcgcgcaaattacccaatcctgacacggggaggtagtgacaataaataacaataccgggctcattgagtctggtaattggaatgagtacaatctaaatcccttaacgaggatccattggagggcaagtctggtgccagcagccgcggtaattccagctccaatagcgtatatttaagttgttgcagttaaaaagctcgtagttggattttgggttgggtcgatcggtccgcctttcggtgtgcacctgtcgactcgtcccttctgccggcgatgcgctcctggccttaatcggtcgggtcgtgcctccggcgctgttactttgaagaaattagagtgctcaaagcaagcctacgctctggatacattagcatgggataacaccataggatttcgatcctattctgttggccttcgggatcggagtaatgattaacagggacagtcgggggcattcgtatttcatagtcagaggtgaaattcttggatttatgaaagacgaacaactgcgaaagcatttgccaaggatgttttcattaatcaagaacgaaagttgggggctcgaagacgatcagataccgtcctagtctcaaccataaacgatgccgaccagggatcagcggatgttacttttaggactccgctggcaccttatgagaaatcaaagtttttgggttccggggggagtatggtcgcaaggctgaaacttaaaggaattgacggaagggcaccaccaggagtggagcctgcggcttaatttgactcaacacggggaaacttaccaggtccagacatagtaaggattgacagactgagagctctttcttgattctatgggtggtggtgcatggccgttcttagttggtggagcgatttgtctggttaattccgttaacgaacgagacctcagcctgctaactagctatgtggaggtgaccctcgacagctagcttcttagagggactatggcctttcaggccacggaagtttgaggcaataacaggtctgtgatgcccttagatgttctgggccgcacgcgcgctacactgatgtattcaacgagtttatagccttggccgaaaggcccgggtaatctttgaaatttcatcgtgatggggatagatcattgcaattgttggtcttcaacgaggaattcctagtaagcgtgagtcatcagctcacgttgactacgtccctgccctttgtacacaccgcccgtcgctcctaccgattgaatggtccggtgaagtgttcggatcgcggcgacgtgggcggttcgctgccggcgacgtcgcgagaagtccactgaaccttatcatttagaggaaggagaagtcgtaacaaggtttccgtaggtgaacctgcggaaggatcattg------tcaaaacctg---acatctag-aaaactcgtgaacttgttcatagagaatggggaatgcatcggtttggcccagtgcctct---ccttttgcttt-cccttgcgagcagacgtgcatggagctttcgagcgatgtgttcgtctgcttgtcgaacaacgaaccccggcgcaaatcgcgccaaggataatggaat-gagtttgtgcatgcatggccctgcccgtctacgggtggcgttggcttgcacatcttttg---tataactaaatgactctcggcaacggatatctcggctcttgcatcgatgaagaacgtagcgaaatgcgatacttggtgtgaattgcagaatcccgtgaaccatcgagtctttgaacgcaagttgcgcctgaagccatcaggttgaaggcacgtctgcctgggcgtcacgcattgcgtcgctcactcaccccgtgcctcactgggcgggttaagtgcgtgggcggatattggccccccgttcacatttgtgctcggttggcctaaaaataaggtccctgatgacggacatcacaacaagtggtggttgccaaactgtcgcgacacgttgtgcatgcta--ctccgtcgtcggtgggctcattgacccttaagtgccatggaacttggtacctcaactgcgaccccaggtcaggcgggattacccgctgagtttaagcatatcaataagcggaggaaaagaaacttacaaggattcccctagtaacggcgagcgaaccgggaatagcccagcttgaaaatcgggcaatctcattgttcgaattgtagtctggagaagcgtcctcagcgacggaccgggcccaagtcccctggaagggggcgccagagagggtgagagccccgtcgtgctcggaccctgtcgcaccacgaggcgctgtcgacgagtcgggttgtttgggaatgcagccccaatcgggcggtaaattctgtccaaggctaaatattggcgagagaccgatagcaaacaagtaccgcgagggaaagat--gaaaaggactttgaaaagagagtcaaagagtgcttgaaattgtcgggagggaagcgaatgggggccggcgatgcgccccggtcggatgtggaacgggt--aaccccggtccgccaatcgactcgggacgtggaccggtgcggattggggcggaggccaaagcccaggaagtcgttaaacctgtggagacgcctttgcctcgatcgtggctggcagcgtgcgcctttggcgtgcttcggcatctgcgcgctcccggcaccggccagtgggctctccattcggcccgtcttgaaacacggaccaaggagtctgacatgtgtgcgagtcaacgggcgagtaaacccgtaaggcgcaaggaagctgattggcgggatcccctagtgggttgcaccgccgaccgaccttgatcttctgagaagggttcgagtgtgagcatgcctgtcgggacccgaaagatggtgaactatgcctgagcggggcgaagccagaggaaactctggtggaggcccgcagcgatactgacgtgcaaatcgttcgtctgacttgggtataggggcgaaagactaatcgaaccgtctagtagctggttccctccgaagtttccctcaggatagctggagcccgtgtgcgagttctatcgggtaaagccaatgattagaggcatcgggggcgcaacgccctcgacctattctcaaactttaaataggtaggacggcgcggctgctccgttgagccgcgccacggaatcgagagctccaagtgggccatttttggtaagcagaactggcgatgcgggatgaaccggaagccaggttacggtgcccaactgcgcgctaacctagaacccacaaagggtgttggtcgattaagacagcaggacggtggtcatggaagtcgaaatccgctaaggagtgtgtaacaactcacctgccgaatcaactagccccgaaaatggatggcgcttaagcgcgcgacctatacctggccgtcggggcaagtgccaggcctcgatgagtaggagggcgcagcggtcgctgcaaaaccttaggcgtgagcctgggcggagcggccgttggtgcggatcttggtggtagtagcaaatattcaaatgagaactttgaaggccgaagaggggaaaggttccatgtgaacggcacttgcacatgggttagtcgatcctaagagtcgggggaagcccgacagagagcgcattcagcgcgaacttcgaaagggaatcgggttaaaattcctgaaccgggacgtggcggctgacggcaacgttagggagtccggagacgtcggcgggggcctcgggaagagttatcttttctgtttaacaacctgcccaccctggaaacggctcagccggaggtagggtccagcggttggaagagcaccgcacgtcgcgtggtgtccggtgcgcccccggcggcccttgaaaatccggaggaccgagtgcctttcacgcccggtcgtactcataaccgcatcaggtctccaaggtgaacagcctctggtcgatggaacaatgtaggcaagggaagtcggcaaaatggatccgtaacttcgggaaaaggattggctctgaggactgggcacgggggtcccagtcctgaacccgtcggctgtcggtggactgctcgagctgcacccgcggcgagagcgggtcgtcgcgtgccggccgggggacggactgggaacggctcctcgcggggccttccccgggcgtcgaacagtcaactcagaactggtacggacaaggggaatccgactgtttaattaaaacaaagcattgcgatggtccctgcggatgctcacgcaatgtgatttctgcccagtgctctgaatgtcaaagtgaagaaattcaaccaagcgcgggtaaacggcgggagtaactatgactctcttaaggtagccaaatgcctcgtcatctaattagtgacgcgcatgaatggattaacgagattcccactgtccctgtctactatccagcgaaaccacagccaagggaacgggcttggcagaatcagcggggaaagaagaccctgttgagcttgactctagtccgactttgtgaaatgacttgagaggtgtagtataagtgggagctccaaaggcgaaagtgaaataccactacttttaacgttattttacttattccgtgaatcggaggcggggcaacgcccctctttttggaccgaaggcttgcttatgcaggtcgatccgggcggaagacattgtcaggtggggagtttggctggggcggcacatctgttaaaagataacgcaggtgtcctaagatgagctcaacgagaacagaaatctcgtgtggaacagaagggtaaaagctcgtttgattctgatttccagtacgaatacgaaccgtgaaagcgtggcctaacgatcctttagaccttcggaatttgaagctagaggtgtcagaaaagttaccacagggataactggcttgtggcagccaagcgttcatagcgacgttgctttttgatccttcgatgtcggctcttcctatcattgtgaagcagaattcaccaagtgttggattgttcacccaccaatagggaacgtgagctgggtttagaccgtcgtgagacaggttagttttaccctactgatgacagtgtcgcaatagtaattcaacctagtacgagaggaaccgttgattcgcacaattggtcatcgcgcttggttgaaaagccagtggcgcgaagctaccgtgcgtcggattatgactgaacgcctctaagtcagaatccgggctagaagcgatgcatgtgcccgccgcccgtttgccgaccagcagtaggggc---attgcccccaaaggcacgtgtcttaggcgttagcccgtgcaacggatgcgttgtgtgggccgccttaaagtacaattcctatcgagcggcgggtagaatcctttgcagacgacttaaatacgcgacggggtattgtaagtggcagagtggccttgctgccacgatccactgagattcagccctgcgtcgctccgattcgtccctccccc-ttcacacaaacacaaatctccattttccaatatccagtaggaggttt---------------cggaaacgcctgcacctag-tcc-----aactatca---------tacgatagcaaggcatggctcgcagttag-ccat-----------ccaagtccactagggcaatgcttaaagaaatgaagggaatgaaggatgacagccc-----aaagcaagggatatgg-------------ctaagggcaaggc----catggattggggcg---tgcctcttggcctctcacccacggcc--taaggccgtccattacctaaagcca---------cca---cctatggcctaaggccaccttcacctcact--------cacgccctc----------------------------atggcctaacacacacccacggccaaccttggcctaagccacacatggcttggccttagt--------ctccttga-aagcc-acacttatggcctaaggccacacaaggcctcactcac---------g-----------------------------gccct--------tggccaccctcacggcctcttg--gccatttct---------accatgcatggccacccttggccttcccacggcttcaaagc--------tggccta-----aggtcactcacacggcctaaggccacct--------------------------------------------cactcacccactcacggcttcaaa-------gccattttc--ggcctaagccacttgtcacggcctaaggccacc---------attcacg-----------------------------------agccatggc----ctttgg----------ccactcaaggctt--gaaagc------------------------cactttcgtggccttaaaatcaccctgacggcctcttggacatttccaccatgcatgg-----ccacccttggccttcccacggcttcaaagccacattcatggcctaaggccactcatacggcctcaaggcctcccctcacggctcctaagccaactgacggcctcacggcc---tcaaggccaccctcacggccttcccatggcctcatggccttgccttggctcacggcctaagcca---cgcatggcttggc------cactcatggccttcccatggcttcaaagcca--cattca--tggcctaaggtcactcacacggcctaaggccacctcactcacccactcacggcttc------------------------------------------------------------------aaagccattttcggcctaagccacttgtcacggcctaaggccacca-----------------------------------ttcacggccttaaggccaaagccatggcctttggccactcaaggcttgaaagccactttcgtggccttaaaatcaccctcacggccgcttggccatttccaccatgcatggccacccttggccttcccacggcttcaaagccacattcatggcctaaggtcactcacacggcctaaggccacctcactcacccactcacggcttcaaagccattttcggcctaagccacttgtcacggcctaaggccaccattcacggccttaaggccaaagccatggcctttgg----ccactcaaggcttcaaagccactttcgtggccttaaaatcaccct---cacggcctcttggccatttc-------caccatgcatggccaccgttggccttcccagggcttcaaagccacattcatggcctaaggacactcatacggcctcaaggcctcccctcacggccaaccttggccttggccacacggccctaacctcaaccttggcctctcggccaatcctatcccaaaaagtttaagtttgtatttcgacatggcatctatcccaaaaagtcggatgccatgtcgagacaaggcatattcctcaagggtagtacggatgcaatgtggcagttggatgttctacttgggacaaggcatattcctcgagaagtagtccgggacaaggccttgcaccttacaaggtggatgcaatgtcccgagaaggccttg----------------------caaggcaatgccaggccgctttaaggggaatgcatggcctcgtaaggcaatgcattttattttgtcattcccatgccccaatatcctttcaatatgattgtgtatcaagtccaaattttttggaaatttttcctagaattttcggcatattttcgtatttttttattatttttcgtatttatttcgtaataaa------------------------------------------------------------------------------------------------------------------------------------------------------------------------------------------------------------------------------------------------------------------------------------------------------------------------------------------------------------------------------------------------------------------------------------------------------------------------------------------------------------------------------------------------------------------------------------------------------------------------------------------------------------------------------------------------------------------------------------------------------------------------------------------------------------------------------------------------------------------------------------------------------------------------------------------------------------------------------------------------------------------------------------------------------------------------------------------------------------------------------------------------------------------------------------------------------------------------------------------------------------------------------------------------------------------------------------------------------------------------------------------------------------------------------------------------------------------------------------------------------------------------------------------------------------------------------------------------------------------------------------------------------------------------------------------------------------------------------------------------------------------------------------------------------------------------------------------------------------------------------------------------------------------------------------------------------------------------------------------------------------------------------------------------------------------------------------------------------------------------------------------------------------------------------------------------------------------------------------------------------------------------------------------------------------------------------------------------------------------------------------------------------------------------------------------------------------------------------------------------------------------------------------------------------------------------------------------------------------------------------------------------------------------------------------------------------------------------------------------------------------------------------------------------------------------------------------------------------------------------------------------------------------------------------------------------------------------------------------------------------------------------------------------------------------------------------------------------------------------------------------------------------------------------------------------------------------------------------------------------------------------------------------------------------------------------------------------------------------------------------------------------------------------------------------------------------------------------------------------------------------------------------------------------------------------------------------------------------------------------------------------------------------------------------------------------------------------------------------------------------------------------------------------------------------------------------------------------------------------------------------------------------------------------------------------------------------------------------------------------------------------------------------------------------------------------------------------------------------------------------------------------------------------------------------------------------------------------------------------------------------------------------------------------------------------------------------------------------------------------------------------------------------------------------------------------------------------------------------------------------------------------------------------------------------------------------------------------------------------------------------------------------------------------------------------------------------------------------------------------------------------------------------------------------------------------------------------------------------------------------------------------------------------------------------------------------------------------------------------------------------------------------------------------------
>MiraAssembly73_c1148_merged_MiraAssembly73_c1212RC_merged_MiraAssembly73_c910RC_merged_MiraAssembly73_c3173RC_merged_MiraAssembly73_c1162_merged_MiraAssembly73_c2074_merged_MiraAssembly73_c860
-------------------------------------------------------------------------------------------------------------------------------------------------------------------------------------------------------------------------------------------------------------------------------------------------------------------------------------------------------------------------------------------------------------------------------------------------------------------------------------------------------------------------------------------------------------------------------------------------------------------------------------------------------------------------------------------------------------------------------------------------------------------------------------------------------------------------------------------------------------------------------------------------------------------------------------------------------------------------------------------------------------------------------------------------------------------------------------------------------------------------------------------------------------------------------------------------------------------------------------------------------------------------------------------------------------------------------------------------------------------------------------------------------------------------------------------------------------------------------------------------------------------------------------------------------------------------------------------------------------------------------------------------------------------------------------------------------------------------------------------------------------------------------------------------------------------------------------------------------------------------------------------------------------------------------------------------------------------------------------------------------------------------------------------------------------------------------------------------------------------------------------------------------------------------------------------------------------------------------------------------------------------------------------------------------------------------------------------------------------------------------------------------------------------------------------------------------------------------------------------------------------------------------------------------------------------------------------------------------------------------------------------------------------------------------------------------------------------------------------------------------------------------------------------------------------------------------------------------------------------------------------------------------------------------------------------------------------------------------------------------------------------------------------------------------------------------------------------------------------------------------------------------------------------------------------------------------------------------------------------------------------------------------------------------------------------------------------------------------------------------------------------------------------------------------------------------------------------------------------------------------------------------------------------------------------------------------------------------------------------------------------------------------------------------------------------------------------------------------------------------------------------------------------------------------------------------------------------------------------------------------------------------------------------------------------------------------------------------------------------------------------------------------------------------------------------------------------------------------------------------------------------------------------------------------------------------------------------------------------------------------------------------------------------------------------------------------------------------------------------------------------------------------------------------------------------------------------------------------------------------------------------------------------------------------------------------------------------------------------------------------------------------------------------------------------------------------------------------------------------------------------------------------------------------------------------------------------------------------------------------------------------------------------------------------------------------------------------------------------------------------------------------------------------------------------------------------------------------------------------------------------------------------------------------------------------------------------------------------------------------------------------------------------------------------------------------------------------------------------------------------------------------------------------------------ggaatgctacctggttgatcctgccagtagtcatatgcttgtctcaaagattaagccatgcatgtgtaagtatgaactaattcagactgtgaaactgcgaatggctcattaaatcagttatagtttgtttgatggtatcttctactcggataaccgtagtaattctagagctaatacgtgcaacaaaccccaacttctggaagggacgcatttattagataaaaggtcaacgcgggctttgcccgttgctctgatgattcatgataactcgacggatcgcacggccttcgtgccggcgacgcatcattcaaatttctgccctatcaactttcgatggtaggatagtggcctactatggtggtgacgggtgacggagaattagggttcgattccggagagggagcctgagaaacggctaccacatccaaggaaggcagcaggcgcgcaaattacccaatcctgacacggggaggtagtgacaataaataacaataccgggctcattgagtctggtaattggaatgagtacaatctaaatcccttaacgaggatccattggagggcaagtctggtgccagcagccgcggtaattccagctccaatagcgtatatttaagttgttgcagttaaaaagctcgtagttggattttgggttgggtcgatcggtccgcctttcggtgtgcacctgtcgactcgtcccttctgccggcgatgcgctcctggccttaatcggtcgggtcgtgcctccggcgctgttactttgaagaaattagagtgctcaaagcaagcctacgctctggatacattagcannnnnnnnnnnnnnnnnnnnnnnnnnnnnnnnnnnnnnnnnnnnnnnnnnnnnnnnnnnnnnnnnnnnnnnnnnnnnnnnnnnnnnnnnnnnnnnnnnnnnnnnnnnnnnnnnnnnnnnnnnnnnnnnnnnnnnnnnnnnnnnnnnnnnnnnnnnnnnnnnnnnnnnnnnnnnnnnnnnnnnnnnnnnnnnnnnnnnnnnnnnnnnnnnnnnnnnnnnnnnnnnnnnnnnnnnnnnnnnnnnnnnnnnnnnnnnnnnnnnnnnnnnnnnnnnnncaccttatgagaaatcaaagtttttgggttccggggggagtatggtcgcaaggctgaaacttaaaggaattgacggaagggcaccaccaggagtggagcctgcggcttaatttgactcaacacggggaaacttaccaggtccagacatagtaaggattgacagactgagagctctttcttgattctatgggtggtggtgcatggccgttcttagttggtggagcgatttgtctggttaattccgttaacgaacgagacctcagcctgctaactagctatgtggaggtgaccctcgacagctagcttcttagagggactatggcctttcaggccacggaagtttgaggcaataacaggtctgtgatgcccttagatgttctgggccgcacgcgcgctacactgatgtattcaacgagtttatagccttggccgaaaggcccgggtaatctttgaaatttcatcgtgatggggatagatcattgcaattgttggtcttcaacgaggaattcctagtaagcgtgagtcatcagctcacgttgactacgtccctgccctttgtacacaccgcccgtcgctcctaccgattgaatggtccggtgaagtgttcggatcgcggcgacgtgggcggttcgctgccggcgacgtcgcgwgaagtccactgaaccttatcatttagaggaaggagaagtcgtaacaaggtttccgtaggtgaacctgcggaaggatcattg------tcaaaacctg---acatctagaaaaactcgtgaacttgttcatagagaatggggaatgcatcggtttggcccagtgcctct---ccttttgcttt-cccttgcgagcagacgtgcatggagctttcgagcgatgtgttcgtctgcttgtcgaacaacgaaccccggcgcaaatcgcgccaaggataatggaat-gagtttgtgcatgcatggccctgcccgtctacgggtggcgttggcttgcacatcttttg---tataactaaatgactctcggcaacggatatctcggctcttgcatcgatgaagaacgtagcgaaatgcgatacttggtgtgaattgcagaatcccgtgaaccatcgagtctttgaacgcaagttgcgcctgaagccatcaggttgaaggcacgtctgcctgggcgtcacgcattgcgtcgctcactcaccccgtgcctcactgggcgggttaaatgcgtgggcggatattggccccccgttcacatttgtgctcggttggcctaaaaataaggtccctgatgacggacatcacaacaagtggtggttgccaaactgtcgcgacatgttgtgcgtgcta--ctctgtcgtcggtgggctcattgacccttaagtgccatggaacttggtacctcaactgcgaccccaggtcaggcgggattacccgctgagtttaagcatatcaataagcggaggaaaagaaacttacaaggattcccctagtaacggcgnnnnnnnnnnnnnnnnnnnnnnnnnnnnnnnnnnnnnnnnnnnnnnnnnnnnnnnnnnnnnnnnnnnnnnnnnnnnnnnnnnnnnnnnnnnnnnnnnnnnnnnnnnnnnnnnnnnnnngggtgagagccccgtcgtgctcggaccctgtcgcaccacgaggcgctgtcgacgagtcgggttgtttgggaatgcagccccaatcgggcggtaaattctgtccaaggctaaatattggcgagagaccgatagcaaacaagtaccgcgagggaaagat--gaaaaggactttgaaaagagagtcaaagagtgcttgaaattgtcgggagggaagcgaatgggggccggcgatgcgccccggtcggatgtggaacgggt--aaccccggtccgccaatcgactcgggacgtggaccggtgcggattggggcggaggccaaagcccaggaagtcgttaagcctgtggagacgcctttgcctcgatcgtggctggcagcgtgcgcctttggcgtgcttcggcatctgcgcgctcccggcaccggccagtgggctctccattcggcccgtcttgaaacacggaccaaggagtctgacatgtgtgcgnnnnnnnnnnnnnnnnnnnnnnnnnnnnnnnnnnnnnnnnnnnnnnnnnnnnnnnnnnnnnnnnnnnnnnnnnnnnnnnnnnnnnnnnnnnnnnnnnnnnnnnnnnnnnnnnnnnnnnnnnnnnnnnnnnnnnnnnnnnnnnnnnnnnnnnnnnnnnnnnnnnnnnnnnnnnnnnnnnnnnnnnnnnnnnnnnnnnnnnnnnnnnnnnnnnnnnnnnnnnnnnnnnnnnnnnnnnnnnnnnnnnnnnnnnnnnnnnnnnnnnnnnnnnnnnnnnnnnnnnnnnnnnnnnnnnnnnnnnnnnnnnnnnnnnnnnnnnnnnnnnnnnnnnnnnnnnnnnnnnnnnnnnnnnnnnnnnnnnnnnnnnnnnnnnnnnnnnnnnnnnnnnnnnnnnnnnnnnnnnctccgttgagccgcgccacggaatcgagagctccaagtgggccatttttggtaagcagaactggcgatgcgggatgaaccggaagccaggttacggtgcccaactgcgcgctaacctagaacccacaaagggtgttggtcgattaagacagcaggacggtggtcatggaagtcgaaatccgctaaggagtgtgtaacaactcacctgccgaatcaactagccccgaaaatggatggcgcttaagcgcgcgacctatacctggccgtcggggcaagtgccaggcctcgatgagtaggagggcgcagcggtcgctgcaaaaccttaggcgtgagcctgggcggagcggccgttggtgcggatcttggtggtagtagnnnnnnnnnnnnnnnnnnnnnnnnnnnnnnnnnnnnnnnnnnnnnnnnnnnnnnnnnnnnnnnnnnnnnnnnnnnnnnnnnnnnnnnnnnnnnnnnnnnnnnnnnnnnnnnnnnnnnnnnnnnnnnnnnnnnnnnnnnnnnnnnnnnnnnnnnnnnnnnnnnnnnnnnnnnnnnnnnnnnnnnnnnnnnnnnnnnnnnnnnnnnnnnnnnnnnnnnnnnnnnnnnnnnnnnnnnnnnnnnnnnnnnnnnnnnnnnnnnnnnnnnnnnnnnnnnnnnnnnnnnnnnnnnnnnnnnnnnnnnnnnnnnnnnnnnnnnnnnnnnnnnnnnnnnnnnnnnnnnnnnnnnnnnnnnnnnnnnnnnnnnnnnnnnnnnnnnnnnnnnnnnnnnnnnnnnnnnnnnnnnnnnnnnnnnnnnnnnnnnnnnnnnnnnnnnnnnnnnnnnnnnnnnnnnnnnnnnnnnnnnnnnnnnnnnnnnnnnnnnnnnnnnnnnnnnnnnnnnnnnnnnnnnnnnnnnnnnnnnnnnnnnnnnnnnnnnnnnnnnnnnnnnnnnnnnnnnnnnnnnnnnnnnnnnnnnnnnnnnnnnnnnnnnnnnnnnnnnnnnnnnnnnnnnnnnnnnnnnnnnnnnnnnnnnnnnnnnnnnnnnnnnnnnnnnnnnnnnnnnnnnnnnnnnnnnnnnnnnnnnnnnnnnnnnnnnnnnnnnnnnnnnnnnnnnnnnngctcacgcaatgtgatttctgcccagtgctctgaatgtcaaagtgaagaaattcaaccaagcgcgggtaaacggcgggagtaactatgactctcttaaggtagccaaatgcctcgtcatctaattagtgacgcgcatgaatggattaacgagattcccactgtccctgtctactatccagcgaaaccacagccaagggaacgggcttggcagaatcagcggggaaagaagaccctgttgagcttgactctagtccgactttgtgaaatgacttgagaggtgtagtataagtgggagctccaaaggcgaaagtgaaataccactacttttaacgttattttacttattccgtgaatcggaggcggggcaacgcccctctttttggaccgaaggcttgcttatgcaggtcgatccgggcggaagacattgtcaggtgnnnnnnnnnnnnnnnnnnnnnnnnnnnnnnnnnnnnnnnnnnnnnnnnnnnnnnnnnnnnnnnnnnnnnnnnnnnnnnnnnnnnnnnnnnnnnnnnnnnnnnnnnnnnnnnnnnnntttccagtacgaatacgaaccgtgaaagcgtggcctaacgatcctttagaccttcggaatttgaagctagaggtgtcagaaaagttaccacagggataactggcttgtggcagccaagcgttcatagcgacgttgctttttgatccttcgatgtcggctcttcctatcattgtgaagcagaattcaccaagtgttggattgttcacccaccaatagggaacgtgagctgggtttagaccgtcgtgagacaggttagttttaccctactgatgacagtgtcgcaatagtaattcaacctagtacgagaggaaccgttgattcgcacaattggtcatcgcgcttggttgaaaagccagtggcgcgaagctaccgtgcgtcggattatgactgaacgcctctaagtcagaatccgggctagaagcgatgcatgtgcccgccgcccgtttgccgaccagcagtaggggc---attgcccccaaaggcacgtgtctttggcgttagcccgtgcgacggatgcgttgtgtgggccgccttaaagtacaattcctatcgagcggcgggtagaatcctttgcagacgacttaaatacgcgacggggtattgtaagtggcagagtggccttgctgccacgatccactgagattcagccctgcgtcgctccgattcgtccctcccct-ttcacacaaacacaaatctccattttccaatatctagtaggaggttt---------------cggaaacgcctgcacctag-tcc-----aactatca---------tacgatagcaaggcat---------tagc-ccatccatgcattattgaagtccactagcgcaatgcttaaagaaatgaagggaatgaaggatgacagccc-----aaagcaaggcatatgg-------------ctaagggcaagg------atggattggctcag-caagcccctaggccgtgaatggtggccttaggccgtgacaagtggcttaggcca---------cga---aaatggctttgaagccgtgagtgggt------------------------------------------------------------------------------------------------------------------------------------------------------------------------------------------------------------------------------------------------------------------------------------------------------------------------------------------------------------------------------------------------------------------------------------------------------------------------------------------------------------------------------------------------------------------------------------------------------------------------------------------------------------------------------------------------------------------------------------------------------------------------------------------------------------------------------------------------------------------------------------------------------------------------------------------------------------------------------------------------------------------------------------------------------------------------------------------------------------------------------------------------------------------------------------------------------------------------------------------------------------------------------------------------------------------------------------------------------------------------------------------------------------------------------------------------------------------------------------------------------------------------------------------------------------------------------------------------------------------------------------------------------------------------------------------------------------------------------------------------------------------------------------------------------------------------------------------------------------------------------------------------------------------------------------------------------------------------------------------------------------------------------------------------------------------------------------------------------------------------------------------------------------------------------------------------------------------------------------------------------------------------------------------------------------------------------------------------------------------------------------------------------------------------------------------------------------------------------------------------------------------------------------------------------------------------------------------------------------------------------------------------------------------------------------------------------------------------------------------------------------------------------------------------------------------------------------------------------------------------------------------------------------------------------------------------------------------------------------------------------------------------------------------------------------------------------------------------------------------------------------------------------------------------------------------------------------------------------------------------------------------------------------------------------------------------------------------------------------------------------------------------------------------------------------------------------------------------------------------------------------------------------------------------------------------------------------------------------------------------------------------------------------------------------------------------------------------------------------------------------------------------------------------------------------------------------------------------------------------------------------------------------------------------------------------------------------------------------------------------------------------------------------------------------------------------------------------------------------------------------------------------------------------------------------------------------------------------------------------------------------------------------------------------------------------------------------------------------------------------------------------------------------------------------------------------------------------------------------------------------------------------------------------------------------------------------------------------------------------------------------------------------------------------------------------------------------------------------------------------------------------------------------------------------------------------------------------------------------------------------------------------------------------------------------------------------------------------------------------------------------------------------------------------------------------------------------------------------------------------------------------------------------------------------------------------------------------------------------------------------------------------------------------------------------------------------------------------------------------------------------------------------------------------------------------------------------------------------------------------------------------------------------------------------------------------------------------------------------------------------------------------------------------------------------------------------------------------------------------------------------------------------------------------------------------------------------------------------------------------------------------------------------------------------------------------------------------------------------------------------------------------------------------------------------------------------------------------------------------------------------------------------------------------------------------------------------------------------------------------------------------------------------------------------------------------------------------------------------------------------------------------------------------------------------------------------------------------------------------------------------------------------------------------------------------------------------------------------------------------------------------------------------------------------------------------------------------------------------------------------------------------------------------------------------------------------------------------------------------------------------------------------------------------------------------------------------------------------------------------------------------------------------------------------------------------------------------------------------------------------------------------------------------------------a
>MiraAssembly74_c578RC
ggccaccattcacggccttaagcccaaagccatggcctttggccactcacacggcctaaggccacctcactcacccactcacggcttcaaagccattttcggggcctaagccacttgtcacggcctaaggccaccattcacggccttaaggccaaagccatggcctttggcctcactcacccactcacggcttcaaaagccattttcggggcctaagccacttgtcacggcctaaggccaccattcacggccttaagcccaaagccatggcctttggccactcacacggcctaaggccacctcactcacccactcacggcttcaaagccattttcgtggcctaagccacttgtcacggcctaaggccaccattcacggccttaaggccaaagccatggcctttggccactcaaggcttcaaagccactttcgtggccttaaaatcaccctcacggcctcttggccatttccaccatgcatggccacccttggccttcccacggcttcaaagccacattcatggcctaaggccactcatacggcctcaaggcctcccctcacggctcctaagccaactcacggcctcaaggccaccctcacggccttcccatggcctcatggccttgccttggctcacggcctaatccacgcatggcttggccactcatggccttcccatggccttacctcggcctaggccagccttggcctcacggccttgacctccaccttcccatggcctcacggccagccttggctaaggccattcacggccaaccttggccttggccacacggccctaacctcaaccttggcctctcggccaatcctaactccgaatactttgagggcattcgtttgagattccggcaggattgttacggaacattatgcttgaaaataaatatttttcaatacatcttccaaaaacaaatcattttcgatgcttggctttttccacaaaaagaaagtcaccggagacatgtcggatactacgtatgaacagcgccggatggccttcgaattatgaattgtatgttcagttcaatctgaacaaagcatgtcggatacataataataccttatgtatgaaaagcgccggatgaacaacgccgcatgtcggattcaaaaacttgagatagtttgactgccatgtcgaattgtatggcataatggacaaaaagtagtacggatgcaatgtggtagtatttataaatacattaggtttaagtttgtatttcgacatggcatctatcccaaaaagtcggatgccatgtcgagacaaggcatattcctcaagggtagtacggatgcaatgtggcagttggatgttctacttgggacaaggcatattcctcgagaagtagtccggcaccttacaaggttggatgcaatgtcccgagaaggccttgccttggcaaggccaggccccttacaaggcaaggcaaggcaaggcaaggccgctttaaggtgaatgcaaggccgctttaaggtgaatgcaaggccaatgacaaggaggatgcaaggtcgctgcaatgcaaggccgctttaaggggaatgcatggcctcgtaaggcattgcattttattttgtcattcccatgccccaatatcctttcaatatgattgtgtatcaagtccaaattttttggaaatttttccttgaattttcggcatattttcgtatttttttaattatttttcgtatttatttcgtaataaattaataaaaaattatgtatttaataaaaaattacgaaattttgtgtggagttgctttgtatttttatgaagtttttccaatttatacatcttaaaaaaaagtt--gtcttcctcaaaaaaaccccattatgactcctcgcccaagttgatgtttcatcctgccacaagagcaaaggctcataagcctactataggggggggtgggctctctcccagacggaagccttggccgcccgtgg--gggcgtcaaggcaaggccccgt-aagcccacgcaaggcgttttaaggccaaccgcacgggttggccatgaaatcgttgcytgaaagtaatgctcggaaaaaagaccaaaatgcccccgtatttgaaccttccaaagggaagccttggccacccgtgggggtgccaaggcaaggccgctaagcaaaccaca-------cgggcaaacctt-gtcctttggcattggatgctcgtgaaaacgttgcccgaaagtaatgctcggaaaaaagacctcaatgcccctgagttggaa----gccttggccacccgtgcgggtgccaaggcaaggccgctatggagatcaca-------cgggccaaaccttggcctccgacattagatgctagtgaaatcgttgctgctcccgtaaggtcttgcaccgaaatgcctccgagttggccaccctt--ccgaggggagccttggccactcgtgggggtgccgaggcaaggctgttat------gttggcaagcttcgagcttccttcccccgatgatacaatgtgaacttgcacattcttgaggggcctccccaatgatgcattggcgtccccaaggtgcgtagcccgtgggatgcctccttgttgaggggcaagttgctcgtcgccttggcggcgggcgccggtcgatggttctctgtcggctatggcaagtcccccgatgatgcaatgtgaacttgcacattgttgaggggttcccaatgatgcattggcgtcccaaggtgcgtagcccctgggatgcctccttgttgaggggcaagtcgcttgtcgccttggcggcgggtgccggttgatggttctccgtcggctatggcaagtccctcgtgaccccagtgatacaatgtgaacttgcacattgttgaggggtccccaccccagtgatacattggcgtcccaagatgcgtagctcgagggatgcctccttgttgaggggcaagtcgctcgtcgccttggtggcgggcgccggtcgatggttctccgtcggctatggcaactcccccgatgatgcaatgtgaacttgcacattgttgaggggtccccaatgatgcattggcgtcctaagatgcatacccttgggatgcctccttgttgaggggcaagtcgcttgtcgccttagcggcgggcgccggttgatggttctccgtcggctatggcaagtccctcgtga--ccccagtgatacaatgtgaacttgcaca-ttgttgaggggtttcaccccaatgatacattggcgtcccaaggtgcgtagcccgagggatgcctccttgttgaggggcaagtcgctcgtcgccttaggtggggggcgccggttgatggttagcacccatcggctatggcaatatcccagtgatgcattggcattcccttcggggcttgcctccttgttgag-ggtaaccttgtggctatcggataaaccaacaacaaagggatgcaagaactagttcaaagagtgctttggctgcctccatcttgccgctggtatcacttcgccaattgagatggtgctggaaagtgatgccaagggcttgtggtagacctagctctctggcggctttagtagtgcatggctttgttgatggatcacccttggctgtagtgctgtccctattgaaagactcctcgaagacgcattggcttctcctct-ggggatgcctccttgccgagaggtgagcatgtggccaatggagatgcactttcgaaggaatgcaagaacaagttcgaggagtgcttgggytgcctccatcttgccggtggtatcacttcgccaattgaaatggcgttggaaagtgatgccacgggcttgtggtagctctagctctttgacggctttagtagtgcatgacttggatgtgtatcacccttggacacgccgttgtccctatcgaaatactcctcgaagacgcattggcttctccttcgg-gggatgcctccttgccgagaggtgagcatgtggccaa---------------------------------------------tggagatgctcttt----------cgaaggaatgcaagaacttgttcgaggagtgcttggactgcctccatcttgccggttg-tatcacttcgccaattgagatggtgttggaaagtgatgccacgggcttgtggtagctctatctctttgacggctttagtagtgcatgact-----tgaatgtgtatcacccttggacatgccgctgtccctatcgaaatactcctcgaagacgcattggcttctccttcgggggatgcctccttgccgagaggtgagcatgtggccaatggagatgctcttttgaaggaatgcaagaacttgttcgaggagtgcttggactgcctcca-------tcttgccggttgtatcacttcgccaattgagatggcgttggaaagtgatgccacgggcttgtggt--agctctagctctttgacggctttagtagtgcatgac-ttggatgtgtatcacccttggacacgccgctgtccctatcgaaatacacctcgaaaacgcattggcttctccttcgggggatgcctgattgttgagaggcaagctcattgccccaaa-----------------------------------------------------cttcggttttgcttatgtg-ttcatgctaaacggtgcttgccttgctcttgttggc-ctttgcttcttgttgggca-gtttgtccctcgaggtgcaattggttggag-gagttggtgcaaagtgtacgtaatggcgtatgggtggtagttgattttgtcgggattggaaatttctctgctccgtgcagtgaagtccatatcggacatatctcttcaatagtatgcacgggaagaggaagttctcccgttgcaatatcttgggtttctgtgcctcatacccaatgcggtggaactattctccgaaaagtacctattctcgccttgcaccacttttggtggaggtgagcctcgaagtgtagctagtgtttcatgcagattgcactttgattgtgcggcccccatgtccattagctgtgacttgtaatcgtggatgctgaaacttatgcgggtatacgtcttgcgatcgttatttacccaaaaaagcgttcgtcgcttgtagcga-atgaccactgtgcctgtccttgccttctttgattattcaatggggggcttgggtcgtgccggtgtcgcagaaggaatgctacctggttgatcctgccagtagtcatatgcttgtctcaaagattaagccatgcatgtgtaagtatgaactaattcagactgtgaaactgcgaatggctcattaaatcagttatagtttgtttgatggtatcttctactcggataaccgtagtaattctagagctaatacgtgcaacaaaccccaacttctggaagggacgcatttattagataaaaggtcaacgcgggctttgcccgttgctctgatgattcatgataactcgacggatcgcacggccttcgtgccggcgacgcatcattcaaatttctgccctatcaactttcgatggtaggatagtggcctactatggtggtgacgggtgacggagaattagggttcgattccggagagggagcctgagaaacggctaccacatccaaggaaggcagcaggcgcgcaaattacccaatcctgacacggggaggtagtgacaataaataacaataccgggctcattgagtctggtaattggaatgagtacaatctaaatcccttaacgaggatccattggagggcaagtctggtgccagcagccgcggtaattccagctccaatagcgtatatttaagttgttgcagttaaaaagctcgtagttggattttgggttgggtcgatcggtccgcctttcggtgtgcacctgtcgactcgtcccttctgccggcgatgcgctcctggccttaatcggtcgggtcgtgcctccggcgctgttactttgaagaaattagagtgctcaaagcaagcctacgctctggatacattagcatgggataacaccataggatttcgatcctattctgttggccttcgggatcggagtaatgattaacagggacagtcgggggcattcgtatttcatagtcagaggtgaaattcttggatttatgaaagacgaacaactgcgaaagcatttgccaaggatgttttcattaatcaagaacgaaagttgggggctcgaagacgatcagataccgtcctagtctcaaccataaacgatgccgaccagggatcagcggatgttacttttaggactccgctggcaccttatgagaaatcaaagtttttgggttccggggggagtatggtcgcaaggctgaaacttaaaggaattgacggaagggcaccaccaggagtggagcctgcggcttaatttgactcaacacggggaaacttaccaggtccagacatagtaaggattgacagactgagagctctttcttgattctatgggtggtggtgcatggccgttcttagttggtggagcgatttgtctggttaattccgttaacgaacgagacctcagcctgctaactagctatgtggaggtgaccctcgacagctagcttcttagagggactatggcctttcaggccacggaagtttgaggcaataacaggtctgtgatgcccttagatgttctgggccgcacgcgcgctacactgatgtattcaacgagtttatagccttggccgaaaggcccgggtaatctttgaaatttcatcgtgatggggatagatcattgcaattgttggtcttcaacgaggaattcctagtaagcgtgagtcatcagctcacgttgactacgtccctgccctttgtacacaccgcccgtcgctcctaccgattgaatggtccggtgaagtgttcggatcgcggcgacgtgggcggttcgctgccggcgacgtcgcgagaagtccactgaaccttatcatttagaggaaggagaagtcgtaacaaggtttccgtaggtgaacctgcggaaggatcattg------tcaaaacctg---acatctag-aaaactcgtgaacttgttcatagagaatggggaatgcatcggtttggcccagtgccttt---cttttgctttc-cccttgcgagcagacgtgcctggagctttcgagcgatatgttcgtctgcttgccgaacaacgaaccccggcgcaaatcgcgccaaggataatggaat-gagtttgtgcatgcatggccctgcccgtctacgggtggtgttggcttgcacatcttttg---tataactaaatgactctcggcaacggatatctcggctcttgcatcgatgaagaacgtagcgaaatgcgatacttggtgtgaattgcagaatcccgtgaaccatcgagtctttgaacgcaagttgcgcctgaagccatcaggttgaaggcacgtctgcctgggcgtcacgcattgcgtcgctcactcaccccgtgcctcactgggcggg-taagtgcgtgggcggatattggccccccgttcacatttgtgctcggtcggcctaaaaataaggtccctgatgacggacatcacaacaagtggtggttgccaaactgtcgcgacacgttgtgcatgcta--ctccgtcgtcggtgggctcatcgacccttaagtgccatggaacttggtacctcaactgcgaccccaggtcaggcgggattacccgctgagtttaagcatatcaataagcggaggaaaagaaacttacaaggattcccctagtaacggcgagcgaaccgggaatagcccagcttgaaaatcgggcaatctcattgttcgaattgtagtctggagaagcgtcctcagcgacggaccgggcccaagtcccctggaagggggcgccagagagggtgagagccccgtcgtgctcggaccctgtcgcaccacgaggcgctgtcgacgagtcgggttgtttgggaatgcagccccaatcgggcggtaaattctgtccaaggctaaatattggcgagagaccgatagcaaacaagtaccgcgagggaaagat--gaaaaggactttgaaaagagagtcaaagagtgcttgaaattgtcgggagggaagcgaatgggggccggcgatgcgccccggtcggatgtggaacgggt--aaccccggtccgccaatcgactcgggacgtggaccggtgcggattggggcggaggccaaagcccaggaagtcgttaagcctgtggagacgcctttgcctcgatcgtggctggcagcgtgcgcctttggcgtgcttcggcatctgcgcgctcccggcaccggccagtgggctctccattcggcccgtcttgaaacacggaccaaggagtctgacatgtgtgcgagtcaacgggcgagtaaacccgtaaggcgcaaggaagctgattggcgggatcccctagtgggttgcaccgccgaccgaccttgatcttctgagaagggttcgagtgtgagcatgcctgtcgggacccgaaagatggtgaactatgcctgagcggggcgaagccagaggaaactctggtggaggcccgcagcgatactgacgtgcaaatcgttcgtctgacttgggtataggggcgaaagactaatcgaaccgtctagtagctggttccctccgaagtttccctcaggatagctggagcccgtgtgcgagttctatcgggtaaagccaatgattagaggcatcgggggcgcaacgccctcgacctattctcaaactttaaataggtaggacggcgcggctgctccgttgagccgcgccacggaatcgagagctccaagtgggccatttttggtaagcagaactggcgatgcgggatgaaccggaagccaggttacggtgcccaactgcgcgctaacctagaacccacaaagggtgttggtcgattaagacagcaggacggtggtcatggaagtcgaaatccgctaaggagtgtgtaacaactcacctgccgaatcaactagccccgaaaatggatggcgcttaagcgcgcgacctatacctggccgtcggggcaagtgccaggcctcgatgagtaggagggcgcagcggtcgctgcaaaaccttaggcgtgagcctgggcggagcggccgttggtgcggatcttggtggtagtagcaaatattcaaatgagaactttgaaggccgaagaggggaaaggttccatgtgaacggcacttgcacatgggttagtcgatcctaagagtcgggggaagcccgacagagagcgcattcagcgcgaacttcgaaagggaatcgggttaaaattcctgaaccgggacgtggcggctgacggcaacgttagggagtccggagacgtcggcgggggcctcgggaagagttatcttttctgtttaacaacctgcccaccctggaaacggctcagccggaggtagggtccagcggttggaagagcaccgcacgtcgcgtggtgtccggtgcgcccccggcggcccttgaaaatccggaggaccgagtgcctttcacgcccggtcgtactcataaccgcatcaggtctccaaggtgaacagcctctggtcgatggaacaatgtaggcaagggaagtcggcaaaatggatccgtaacttcgggaaaaggattggctctgaggactgggcacgggggtcccagtcctgaacccgtcggctgtcggtggactgctcgagctgcacccgcggcgagagcgggtcgtcgcgtgccggccgggggacggactgggaacggctcctcgcggggccttccccgggcgtcgaacagtcaactcagaactggtacggacaaggggaatccgactgtttaattaaaacaaagcattgcgatggtccctgcggatgctcacgcaatgtgatttctgcccagtgctctgaatgtcaaagtgaagaaattcaaccaagcgcgggtaaacggcgggagtaactatgactctcttaaggtagccaaatgcctcgtcatctaattagtgacgcgcatgaatggattaacgagattcccactgtccctgtctactatccagcgaaaccacagccaagggaacgggcttggcagaatcagcggggaaagaagaccctgttgagcttgactctagtccgactttgtgaaatgacttgagaggtgtagtataagtgggagctccaaaggcgaaagtgaaataccactacttttaacgttattttacttattccgtgaatcggaggcggggcaacgcccctctttttggaccgaaggcttgcttatgcaggtcgatccgggcggaagacattgtcaggtggggagtttggctggggcggcacatctgttaaaagataacgcaggtgtcctaagatgagctcaacgagaacagaaatctcgtgtggaacagaagggtaaaagctcgtttgattctgatttccagtacgaatacgaaccgtgaaagcgtggcctaacgatcctttagaccttcggaatttgaagctagaggtgtcagaaaagttaccacagggataactggcttgtggcagccaagcgttcatagcgacgttgctttttgatccttcgatgtcggctcttcctatcattgtgaagcagaattcaccaagtgttggattgttcacccaccaatagggaacgtgagctgggtttagaccgtcgtgagacaggttagttttaccctactgatgacagtgtcgcaatagtaattcaacctagtacgagaggaaccgttgattcgcacaattggtcatcgcgcttggttgaaaagccagtggcgcgaagctaccgtgcgtcggattatgactgaacgcctctaagtcagaatccgggctagaagcgatgcatgtgcccgccgcccgtttgccgaccagcagtaggggc---attgcccccaaaggcacgtgtctttggcgttagcccgtgcgacggatgcgttgtgtgggccgccttaaagtacaattcctatcgagcggcgggtagaatcctttgcagacgacttaaatacgcgacggggtattgtaagtggcagagtggccttgctgccacgatccactgagattcagccctgcgtcgctccgattcgtccctccccc-ttcacacaaacacaaatctccattttccaatatccagtaggaggttt---------------cggaaacgcctgcacctag-tcc-----aactatca---------tacgatagcaaggcatggctcgcagttag-ccatgcatgcattattgaagtccactagcgcaatgcttaaagaaatgaagggaatgaaggatgacagccc-----aaagcaaggcatatgg-------------ctaagggcaaggc----catggattggggcg---tgcctcttggcctctcacccacggcc--taaggccatccatgacctaaagcca---------cca---cctatggcctaaggccaccttcacctcact--------gacggcctc----------------------------atggcctaacacacacccacggccaaccttggcctaagccacacatggcttggccttagt--------ctccttggccactc-tcacccacggcctttggccacctcacacggcccttag---------gccatctcatgacttgaaagccacacttatgccct--------tggccaccctcacggcctcttg--gccatttct---------accatgcatggccacccttggccttcccacggcttcaaagccacattcatggccta-----aagtcactcacacggcctaaggccacct--------------------------------------------cactcacccactcacggcttcaaa-------gccattttcggggcctaagccacttgtcacggcctaaggccacc---------attcacggcct--taaggc--------------------caaagccatggc----ctttggcctcactcacccactcacggctt--caaagc------------------------cattttcggggcctaagccac---------------------ttgtcacggcctaagg-----ccaccatt--------cacggccttaaggccaaagccatggcctttggcctcactcacccactcacggcttc--------------------------------------------------------------------------------------------------------------------------------------------------------------------------------------------------------------------------------------------------------------------------------------------------------------------------------------------------------------------------------------------------------------------------------------------------------------------------------------------------------------------------------------------------------------------------------------------------------------------------------------------------------------------------------------------------------------------------------------------------------------------------------------------------------------------------------------------------------------------------------------------------------------------------------------------------------------------------------------------------------------------------------------------------------------------------------------------------------aaag--------------------------------------------------------------------------------------------------------------------------------------------------------------------------------------------------------------------------------------------------------------------------------------------------------------------------------------------------------------------------------------------------------------------------------------------------------------------------------------------------------------------------------------------------------------------------------------------------------------------------------------------------------------------------------------------------------------------------------------------------------------------------------------------------------------------------------------------------------------------------------------------------------------------------------------------------------------------------------------------------------------------------------------------------------------------------------------------------------------------------------------------------------------------------------------------------------------------------------------------------------------------------------------------------------------------------------------------------------------------------------------------------------------------------------------------------------------------------------------------------------------------------------------------------------------------------------------------------------------------------------------------------------------------------------------------------------------------------------------------------------------------------------------------------------------------------------------------------------------------------------------------------------------------------------------------------------------------------------------------------------------------------------------------------------------------------------------------------------------------------------------------------------------------------------------------------------------------------------------------------------------------------------------------------------------------------------------------------------------------------------------------------------------------------------------------------------------------------------------------------------------------------------------------------------------------------------------------------------------------------------------------------------------------------------------------------------------------------------------------------------------------------------------------------------------------------------------------------------------------------------------------------------------------------------------------------------------------------------------------------------------------------------------------------------------------------------------------------------------------------------------------------------------------------------------------------------------------------------------------------------------------------------------------------------------------------------------------------------------------------------------------------------------------------------------------------------------------------------------------------------------------------------------------------------------------------------------------------------------------------------------------------------------------------------------------------------------------------------------------------------------------------------------------------------------------------------------------------------------------------------------------------------------------------------------------------------------------------------------------------------------------------------------------------------------------------------------------------------------------------------------------------------------------------------------------------------------------------------------------------------------------------------------------------------------------------------------------------------------------------------------------------------------------------------------------------------------------------------------------------------------------------------------------------------------------------------------------------------------------------------------------------------------------------------------------------------------------------------------------------------------------------------------------------------------------------------------------------------------------------------------------------------------------------------------------------------------------------------------------------------------------------------------------------------------------------------------------------------------------------------------------------------------------------------------------------------------------------------------------------------------------------------------------------------
>MiraAssembly78_c726RC
---------------------------------------------------------------------------------------------------------------------------------------------------------------------------------------------------------------------------------------------------------------------------------------------------------------------------------------------------------------------------------------------------------------------------------------------------------------------------------------------------------------------------------------------------------------------------------------------------------------------------------------------------------------------------------------------------------------------------------------------------------------------------------------------------------------------------------------------------------------------------------------------------------------------------------------------------------------------------------------------------------------------------------------------------------------------------------------------------------------------------------------------------------------------------------------------------------------------------------------------------------------------------------------------------------------------------------------------------------------------------------------------------------------------------------------------------------------------------------------------------------------------------------------------------------------------------------------------------------------------------------------------------------------------------------------------------------------------------------------------------------------------------------------------------------------------------------------------------------------------------------------------------------------------------------------------------------------------------------------------------------------------------------------------------------------------------------------------------------------------------------------------------------------------------------------------------------------------------------------------------------------------------------------------------------------------------------------------------------------------------------------------------------------------------------------------------------------------------------------------------------------------------------------------------------------------------------------------------------------------------------------------------------------------------------------------------------------------------------------------------------------------------------------------------------------------------------------------------------------------------------------------------------------------------------------------------------------------------------------------------------------------------------------------------------------------------------------------------------------------------------------------------------------------------------------------------------------------------------------------------------------------------------------------------------------------------------------------------------------------------------------------------------------------------------------------------------------------------------------------------------------------------------------------------------------------------------------------------------------------------------------------------------------------------------------------------------------------------------------------------------------------------------------------------------------------------------------------------------------------------------------------------------------------------------------------------------------------------------------------------------------------------------------------------------------------------------------------------------------------------------------------------------------------------------------------------------------------------------------------------------------------------------------------------------------------------------------------------------------------------------------------------aatactcctcgaagacgcattggtttctcccttgggggatgcctccttgcygagaggtgagcatgtggacaatggagatgctctttcgaaggaatgcaagaacttgtttgaggagagcttgggttgcctcca-------tcttgctggtggtatcacttcgtcaattgaaatggcgttggaaagtgatgcgacgggcttgtggt--agctcttgctctttgatggctttagtagtgcatgactttggacttggatcctctttggctacgtttctgtccctatcgaaata-tcctcgttga--cattggcct-tccttttatggatgcctcattgttgagaggcaagcttgttgccccaaa-----------------------------------------------------cttcg-ttttgcttatgtt-ttcatgctaaacggtgcttgcattgctcttgttggc-ctttgcttcttgttgggca-gcttgtccctcgaggtgcaattggttggag-gagttggtgcaaagtgtacgtaatggcgtgtgggttgtagttgattttgtcgggattggaaatttctctgctctgggcagtgaagtccatatcggacatatctcttcaatagtatgcatgggaagagaaagttctctcgttgcaatatctttggttcctgtgcctcattcccaatgcggtggaactattctccgaaaagtccctattctcgccttgcaccacttttggtggaggtgagcctcgaagtgttgctagtgtttcatgtagattgcactttgattgtgcggcccccatgtccattagctgtgacttgtaattgtggatgctgaaacttatgtgggtatacgtctcgtgatcgttatttacccaaaaaagcgtttgtcgcttgttgcgg-atgaccactgtgcttgtccttgccttctttgattattcaat-gggggcttgggttgtgccggtgtcgcaaaaggaatgctacctggttgatcctgccagtagtcatatgcttgtctcaaagattaagccatgcatgtgtaagtatgaactaattcagactgtgaaactgcgaatggctcattaaatcagttatagtttgtttgatggtatcttctactcggataaccgtagtaattctagagctaatacgtgcaacaaaccccaacttctggaagggacgcatttattagataaaaggtcaacgcgggctttgcccgttgctctgatgattcatgataactcgacggatcgcacggccttcgtgccggcgacgcatcattcaaatttctgccctatcaactttcgatggtaggatagtggcctactatggtggtgacgggtgacggagaattagggttcgattccggagagggagcctgagaaacggctaccacatccaaggaaggcagcaggcgcgcaaattacccaatcctgacacggggaggtagtgacaataaataacaataccgggctcattgagtctggtaattggaatgagtacaatctaaatcccttaacgaggatccattggagggcaagtctggtgccagcagccgcggtaattccagctccaatagcgtatatttaagttgttgcagttaaaaagctcgtagttggattttgggttgggtcgatcggtccgcctttgggtgtgcacctgtcgactcgtcccttctgccggcgatgcgctcctggccttaatcggtcgggtcgtgcctccggcgctgttactttgaagaaattagagtgctcaaagcaagcctacgctctggatacattagcatgggataacaccataggatttcgatcctattctgttggccttcgggatcggagtaatgattaacagggacagtcgggggcattcgtatttcatagtcagaggtgaaattcttggatttatgaaagacgaacaactgcgaaagcatttgccaaggatgttttcattaatcaagaacgaaagttgggggctcgaagacgatcagataccgtcctagtctcaaccataaacgatgccgaccagggatcagcggatgttacttttaggactccgctggcaccttatgagaaatcaaagtttttgggttccggggggagtatggtcgcaaggctgaaacttaaaggaattgacggaagggcaccaccaggagtggagcctgcggcttaatttgactcaacacggggaaacttaccaggtccagacatagtaaggattgacagactgagagctctttcttgattctatgggtggtggtgcatggccgttcttagttggtggagcgatttgtctggttaattccgttaacgaacgagacctcagcctgctaactagctatgtggaggtgaccctcgacagctagcttcttagagggactatggcctttcaggccacggaagtttgaggcaataacaggtctgtgatgcccttagatgttctgggccgcacgcgcgctacactgatgtattcaacgagtttatagccttggccgaaaggcccgggtaatctttgaaatttcatcgtgatggggatagatcattgcaattgttggtcttcaacgaggaattcctagtaagcgtgagtcatcagctcacgttgactacgtccctgccctttgtacacaccgcccgtcgctcctaccgattgaatggtccggtgaagtgttcggatcgcggcgacgtgggcggttcgctgccggcgacgtcgcgagaagtccactgaaccttatcatttagaggaaggagaagtcgtaacaaggtttccgtaggtgaacctgcggaaggatcattg------tcaaaacctg---acatctag-aaaactcgtgaacttgttcataaagaatggggaatgcatcggtttggcctagtgcctct---cctttgctttc-ccctcgtgagcagacgtgcatggagcttttgagcaatgtgttcgtttgcttgtcgaacaacgaaccccggcgcaaatcgcgccaaggataatggaat-gagtttgtgcatgcatgtccctgcccgtctatgggtggcgttggcttgcacatcttttg---tataattaaatgactctcggcaacggatatctcggctcttgcatcgatgaagaacgtagcgaaatgcgatacttggtgtgaattgcagaatcccgtgaaccatcgagtctttgaacgcaagttgcgcctgaagccatcaggttgaaggcacgtctgcctgggcgtcacgcattacgtcgctcactcaccccgtgcctcactgggcggg-taagtgtgtgggcggatattggtcctccgttcacatttgtgctcggttggcctaaaaataaggtccctgatgacggacatcacaacaagtggtggttgcaaaactgtcgcgacacgttgtgcatgcta--ctccatcgttggtgggctcgttgacccttaagtgccatcgaacttggtacctcaactgcgaccccaggtcaggcgggattacccgctgagtttaagcatatcaataagcggaggaaaagaaacttacaaggattcccctagtaacggcgagcgaaccgggaatagcccagcttgaaaatcgggcaatctcattgttcgaattgtagtctggagaagcgtcctcagcgacggaccgggcccaagtcccctggaagggggcgccagagagggtgagagccccgtcgtgctcggaccctgtcgcaccacgaggcgctgtcgacgagtcgggttgtttgggaatgcagccccaatcgggcggtaaattctgtccaaggctaaatattggcgagagaccgatagcaaacaagtaccgcgagggaaagat--gaaaaggactttgaaaagagagtcaaagagtgcttgaaattgtcgggagggaagcgaatgggggccggcgatgcgcctcggtcggatgtggaacgggt--aaccccggtccgccaatcgactcgggacgtggaccggtgcggattggggcggaggccaaagcccaggaagtcgttaagcctgtggagacgcctttgcctcgatcgtggctggcagcgtgcgcctttggcgtgcttcggcatctgcgcgctcccggcaccggccagtgggctctccattcggcccgtcttgaaacacggaccaaggagtctgacatgtgtgcgagtcaacgggcgagtaaacccgtaaggcgcaaggaagctgattggcgggatcccctagtgggttgcaccgccgaccgaccttgatcttttgagaagggttcgagtgtgagcatgcctgtcgggacccgaaagatggtgaactatgcctgagcggggcgaagccagaggaaactctggtggaggcccgcagcgatactgacgtgcaaatcgttcgtctgacttgggtataggggcgaaagactaatcgaaccgtctagtagctggttccctccgaagtttccctcaggatagctggagcccgtgtgcgagttctatcgggtaaagccaatgattagaggcatcgggggcgcaacgccctcgacctattctcaaactttaaataggtaggacggcgcggctgctccgttgagccgcgccacggaatcgagagctccaagtgggccatttttggtaagcagaactggcgatgcgggatgaaccggaagccaggttacggtgcccaactgcgcgctaacctagaacccacaaagggtgttggtcgattaagacagcaggacggtggtcatggaagtcgaaatccgctaaggagtgtgtaacaactcacctgccgaatcaactagccccgaaaatggatggcgcttaagcgcgcgacctatacctggccgtcggggcaagtgccaggcctcgatgagtaggagggcgcagcggtcgctgcaaaaccttaggcgtgagcctgggcggagcggccgttggtgcggatcttggtggtagtagcaaatattcaaatgagaactttgaaggccgaagaggggaaaggttccatgtgaacggcacttgcacatgggttagtcgatcctaagagtcgggggaagcccgacagagagcgcattcagcgcgaacttcgaaagggaatcgggttaaaattcctgaaccgggacgtggcggctgacggcaacgttagggagtccggagacgtcggcgggggcctcgggaagagttatcttttctgtttaacaacctgcccaccctggaaacggctcagccggaggtagggtccagcggttggaagagcaccgcacgtcgcgtggtgtccggtgcgcccccggcggcccttgaaaatccggaggaccgagtgcctttcacgcccggtcgtactcataaccgcatcaggtctccaaggtgaacagcctctggtcgatggaacaatgtaggcaagggaagtcggcaaaatggatccgtaacttcgggaaaaggattggctctgaggactgggcacgggggtcccagtcctgaacccgtcggctgtcggtggactgctcgagctgcacccgcggcgagagcgggtcgtcgcgtgccggccgggggacggactgggaacggctccttgcggggccttccccgggcgtcgaacagtcaactcagaactggtacggacaaggggaatccgactgtttaattaaaacaaagcattgcgatggtccctgcggatgctcacgcaatgtgatttctgcccagtgctctgaatgtcaaagtgaagaaattcaaccaagcgcgggtaaacggcgggagtaactatgactctcttaaggtagccaaatgcctcgtcatctaattagtgacgcgcatgaatggattaacgagattcccactgtccctgtctactatccagcgaaaccacagccaagggaacgggcttggcagaatcagcggggaaagaagaccctgttgagcttgactctagtccgactttgtgaaatgacttgagaggtgtagtataagtgggagctccaaaggcgaaagtgaaataccactacttttaacgttattttacttattccgtgaatcggaggcggggcaacgcccctctttttggaccgaaggcttgcttatgcaggtcgatccgggcggaagacattgtcaggtggggagtttggctggggcggcacatctgttaaaagataacgcaggtgtcctaagatgagctcaacgagaacagaaatctcgtgtggaacagaagggtaaaagctcgtttgattctgatttccagtacgaatacgaaccgtgaaagcgtggcctaacgatcctttagaccttcggaatttgaagctagaggtgtcagaaaagttaccacagggataactggcttgtggcagccaagcgttcatagcgacgttgctttttgatccttcgatgtcggctcttcctatcattgtgaagcagaattcaccaagtgttggattgttcacccaccaatagggaacgtgagctgggtttagaccgtcgtgagacaggttagttttaccctactgatgacagtgtcgcaatagtaattcaacctagtacgagaggaaccgttgattcgcacaattggtcatcgcgcttggttgaaaagccagtggcgcgaagctaccgtgcgtcggattatgactgaacgcctctaagtcagaatccgggctagaagcgatgcatgtgcccgccgcccgtttgccgaccagcagtaggggc---attgcccccaaaggcacgtgtctttggcgttagcccgtgcgacggatgcgttgtgcgggccgccttaaagtacaattcctatcgagcggcgggtagaatcctttgcagacgacttaaatacgcgacggggtattgtaagtggcagagtggccttgctgccacgatccactgagattcagccctgcgtcgctccgattcgtccctccccc-ttaacacaaacacaaatctccattttccaatatccagtcggaggtt-----------------gtccacgcctacacctag-tcc-----aactatcatgcctttgttacgatagcaaggcatggctcgcaggtag-ccat------attattgaagtccaccagcgcaatgcttaaagaaatgaagggaatgaaggatga---------------caaggcatatgg-------------ctaagggcaaggc----catggattggggca---ctgtccttggcttttgccatgg-------ggtgattcctccaagcctaaggcaatgcaaggcatggcctctatataaggaggatgcaaggttggtaggc---tctgcaaggccgc----tttaaggtgaatgccaggacttgcattacctttaaatcacgttgctttgaagtcccaatggtcaaggcccggtaaaattaaggatgaca--atgcccgggctaagtaatggccaagaccaccgcttgtggag----------------------------------------------------------------ttgtccttgccttggcacccga-cgattcctctgagt------------gaaatgaagtagatctcatgcgaac---ataaataacgttgctttgaagtcccaatgtgggcatggtaaaatggtggatgatattgcccgggc-gtagcattacaaggtggatgc-----------gatgtggcgacaaggcaatgcaag-------ccccttattacacggtggatgccatgtcgcgac---aaggccct---------tgcaaggccct--tggaag--------------------caacgtcccgac----aaggccttgcaaggcaatgccaggccctt--ccaagg------------------------tgaaagcaatgtcccgacaag---------------------gcttgcaagccaaggt-----tgatgcca--------tgtcgcgacaagggcaaggcaatg---------------------------------------------------------------------------------------------------------------------------------------------------------------------------------------------------------------------------------------------------------------------------------------------------------------------------------------------------------------------------------------------------------------------------------------------------------------------------------------------------------------------------------------------------------------------------------------------------------------------------------------------------------------------------------------------------------------------------------------------------------------------------------------------------------------------------------------------------------------------------------------------------------------------------------------------------------------------------------------------------------------------------------------------------------------------------------------------------------------------------------------ctaggc-------------------------------------------------------------------------------------------------------------------------------------------------------------------------------------------------------------------------------------------------------------------------------------------------------------------------------------------------------------------------------------------------------------------------------------------------------------------------------------------------------------------------------------------------------------------------------------------------------------------------------------------------------------------------------------------------------------------------------------------------------------------------------------------------------------------------------------------------------------------------------------------------------------------------------------------------------------------------------------------------------------------------------------------------------------------------------------------------------------------------------------------------------------------------------------------------------------------------------------------------------------------------------------------------------------------------------------------------------------------------------------------------------------------------------------------------------------------------------------------------------------------------------------------------------------------------------------------------------------------------------------------------------------------------------------------------------------------------------------------------------------------------------------------------------------------------------------------------------------------------------------------------------------------------------------------------------------------------------------------------------------------------------------------------------------------------------------------------------------------------------------------------------------------------------------------------------------------------------------------------------------------------------------------------------------------------------------------------------------------------------------------------------------------------------------------------------------------------------------------------------------------------------------------------------------------------------------------------------------------------------------------------------------------------------------------------------------------------------------------------------------------------------------------------------------------------------------------------------------------------------------------------------------------------------------------------------------------------------------------------------------------------------------------------------------------------------------------------------------------------------------------------------------------------------------------------------------------------------------------------------------------------------------------------------------------------------------------------------------------------------------------------------------------------------------------------------------------------------------------------------------------------------------------------------------------------------------------------------------------------------------------------------------------------------------------------------------------------------------------------------------------------------------------------------------------------------------------------------------------------------------------------------------------------------------------------------------------------------------------------------------------------------------------------------------------------------------------------------------------------------------------------------------------------------------------------------------------------------------------------------------------------------------------------------------------------------------------------------------------------------------------------------------------------------------------------------------------------------------------------------------------------------------------------------------------------------------------------------------------------------------------------------------------------------------------------------------------------------------------------------------------------------------------------------------------------------------------------------------------------------------------------------------------------------------------------------------------------------------------------------------------------------------------------------------------------------------------------------------------------------------------------------------------------------------------------------------------------------------------------------------------------------------------------------
>MiraAssembly82_c244RC
--------------------------------------------------------------------------------------------------------------------------------------------------------------------------------------------------------------------------------------------------------------------------------------------------------------------------------------------------------------------------------------------------------------------------------------------------------------------------------------------------------------------------------------------------------------------------------------------------------------------------------------------------------------------------------------------------------------------------------------------------------------------------------------------------------------------------------------------------------------------------------------------------------------------------------------------------------------------------------------------------------------------------------------------------------------------------------------------------------------------------------------------------------------------------------------------------------------------------------------------------------------------------------------------------------------------------------------------------------------------------------------------------------------------------------------------------------------------------------------------------------------------------------------------------------------------------------------------------------------------------------------------------------------------------------------------------------------------------------------------------------------------------------------------------------------------------------------------------------------------------------------------------------------------------------------------------------------------------------------------------------------------------------------------------------------------------------------------------------------------------------------------------------------------------------------------------------------------------------------------------------------------------------------------------------------------------------------------------------------------------------------------------------------------------------------------------------------------------------------------------------------------------------------------------------------------------------------------------------------------------------------------------------------------------------------------------------------------------------------------------------------------------------------------------------------------------------------------------------------------------------------------------------------------------------------------------------------------------------------------------------------------------------------------------------------------------------------------------------------------------------------------------------------------------------------------------------------------------------------------------------------------------------------------------------------------------------------------------------------------------------------------------------------------------------------------------------------------------------------------------------------------------------------------------------------------------------------------------------------------------------------------------------------------------------------------------------------------------------------------------------------------------------------------------------------------------------------------------------------------------------------------------------------------------------------------------------------------------------------------------------------------------------------------------------------------------------------------------------------------------------------------------------------------------------------------------------------------------------------------------------------------------------------------------------------------------------------------------------------------------------------------------------------------------------------------------------------------------------------------------------------------------------------a-------tcttgccgctggtatcacttcgccaattgacatggcgttggaaggtgatgccatgggcttgtggt--agctccagctctttgacggctttagtagtgcatgac-ttggatgtgtatcacctttggacaxggcactgtccctatcgaaatactcctcgaagacgcattggcttctccttcgggggatgcctcattgttgggaggcaagctcattgcctcaaa-----------------------------------------------------ctttg-ttttgcttatgtg-ttcatgctaaacggtgcttgccttgctcttcttggc-ctttgcttctagttggaca-gcttgtccctcgaggtgcaattggttggag-gagttggtgcaaagtgtacgtaatggcatatgggtggtagttgattttgtcaggattggaaatttctctgctccgtgcagtgaagtccatatcggacatatctcttcaatagtatgcatgggaagaggaagttctcccgttgcaatatcttgggttcctgtgcctcatacccaatgcggtggaactattctccgaaaagtccctattctcgccttgcaccacttttggtggaggtgagcctcgaagtgttgctagtgtttcatgcagattgcactttgatcgtgcggcccccatgtccattagctgtgacttgtaatcgtggatgctgaaacttatgcgggtatacgtcttgcgatcgttatttacccaaaaaagcgttcgtcgcttgttgcggaatgaccactgtgcctgtccttgccttctttgattattcaatggggggcttgggtcgtgccggtgtcgcaaaaggaatgctacctggttgatcctgccagtagtcatatgcttgtctcaaagattaagccatgcatgtgtaagtatgaactaattcagactgtgaaactgcgaatggctcattaaatcagttatagtttgtttgatggtatcttctactcggataaccgtagtaattctagagctaatacgtgcaacaaaccccaacttctggaagggacgcatttattagataaaaggtcaacgcgggctttgcccgttgctctgatgattcatgataactcgacggatcgcacggccttcgtgccggcgacgcatcattcaaatttctgccctatcaactttcgatggtaggatagtggcctactatggtggtgacgggtgacggagaattagggttcgattccggagagggagcctgagaaacggctaccacatccaaggaaggcagcaggcgcgcaaattacccaatcctgacacggggaggtagtgacaataaataacaataccgggctcattgagtctggtaattggaatgagtacaatctaaatcccttaacgaggatccattggagggcaagtctggtgccagcagccgcggtaattccagctccaatagcgtatatttaagttgttgcagttaaaaagctcgtagttggattttgggttgggtcgatcggtccgcctttcggtgtgcacctgtcgactcgtcccttctgccggcgatgcgctcctggccttaatcggtcgggtcgtgcctccggcgctgttactttgaagaaattagagtgctcaaagcaagcctacgctctggatacattagcatgggataacaccataggatttcgatcctattctgttggccttcgggatcggagtaatgattaacagggacagtcgggggcattcgtatttcatagtcagaggtgaaattcttggatttatgaaagacgaacaactgcgaaagcatttgccaaggatgttttcattaatcaagaacgaaagttgggggctcgaagacgatcagataccgtcctagtctcaaccataaacgatgccgaccagggatcagcggatgttacttttaggactccgctggcaccttatgagaaatcaaagtttttgggttccggggggagtatggtcgcaaggctgaaacttaaaggaattgacggaagggcaccaccaggagtggagcctgcggcttaatttgactcaacacggggaaacttaccaggtccagacatagtaaggattgacagactgagagctctttcttgattctatgggtggtggtgcatggccgttcttagttggtggagcgatttgtctggttaattccgttaacgaacgagacctcagcctgctaactagctatgtggaggtgaccctcgacagctagcttcttagagggactatggcctttcaggccacggaagtttgaggcaataacaggtctgtgatgcccttagatgttctgggccgcacgcgcgctacactgatgtattcaacgagtttatagccttggccgaaaggcccgggtaatctttgaaatttcatcgtgatggggatagatcattgcaattgttggtcttcaacgaggaattcctagtaagcgtgagtcatcagctcacgttgactacgtccctgccctttgtacacaccgcccgtcgctcctaccgattgaatggtccggtgaagtgttcggatcgcggcgacgtgggcggttcgctgccggcgacgtcgcgagaagtccactgaaccttatcatttagaggaaggagaagtcgtaacaaggtttccgtaggtgaacctgcggaaggatcattg------tcaaaacttg---acatctag-aaaactcgtgaacttgttcatatagaatggggaatgcatcggtttggcccagtgcctct---ccttttgctttccccttgcgagcagacgtgcttggagctttcgagcgacgtgttcgtctgcttgtcgaacaacgaaccccggcgcaaatcgcgccaaggataatggaat-gagtttgtgcatgcatgtccctgcccgtctacgggtggcgttggcttgcacatcttttg---tataactaaatgactctcggcaacggatatctcggctcttgcatcgatgaagaacgtagcgaaatgcgatacttggtgtgaattgcagaatcccgtgaaccatcgagtctttgaacgcaagttgcgcctgaagccatcaggttgaaggcacgtctgcctgggcgtcacgcattgcgtcgctcactcaccccgtgcctcactgggcggg-taagtgcgtgggcggatattggccccccgttcacatttgtgctcggttggcctaaaaataaggtccctgatgacggacatcacaacaagtggtggttgccaaactgtcgcgacacgttgtgcatgcta--ctccgtcctcggtgggctcattgacccttaagtgccatcgaacttggtacctcaactgcgaccccaggtcaggcgggattacccgctgagtttaagcatatcaataagcggaggaaaagaaacttacaaggattcccctagtaacggcgagcgaaccgggaatagcccagcttgaaaatcgggcaatctcattgttcgaattgtagtctggagaagcgtcctcagcgacggaccgggcccaagtcccctggaagggggcgccagagagggtgagagccccgtcgtgctcggaccctgtcgcaccacgaggcgctgtcgacgagtcgggttgtttgggaatgcagccccaatcgggcggtaaattctgtccaaggctaaatattggcgagagaccgatagcaaacaagtaccgcgagggaaagat--gaaaaggactttgaaaagagagtcaaagagtgcttgaaattgtcgggagggaagcgaatgggggccggcgatgcgccccggtcggatgtggaacgggt--aaccccggtccgccaatcgactcgggacgtggaccggtgcggattggggcggaggccaaagcccaggaagtcgttaagcctgtggagacgcctttgcctcgatcgtggctggcagcgtgcgcctttggcgtgcttcggcatctgcgcgctcccggcaccggccagtgggctctccattcggcccgtcttgaaacacggaccaaggagtctgacatgtgtgcgagtcaacgggcgagtaaacccgtaaggcgcaaggaagctgattggcgggatcccctagtgggttgcaccgccgaccgaccttgatcttctgagaagggttcgagtgtgagcatgcctgtcgggacccgaaagatggtgaactatgcctgagcggggcgaagccagaggaaactctggtggaggcccgcagcgatactgacgtgcaaatcgttcgtctgacttgggtataggggcgaaagactaatcgaaccgtctagtagctggttccctccgaagtttccctcaggatagctggagcccgtgtgcgagttctatcgggtaaagccaatgattagaggcatcgggggcgcaacgccctcgacctattctcaaactttaaataggtaggacggcgtggctgctccgttgagccgcgccacggaatcgagagctccaagtgggccatttttggtaagcagaactggcgatgcgggatgaaccggaagccaggttacggtgcccaactgcgcgctaacctagaacccacaaagggtgttggtcgattaagacagcaggacggtggtcatggaagtcgaaatccgctaaggagtgtgtaacaactcacctgccgaatcaactagccccgaaaatggatggcgcttaagcgcgcgacctatacctggccgtcggggcaagtgccaggcctcgatgagtaggagggcgcagcggtcgctgcaaaaccttaggcgtgagcctgggcggagcggccgttggtgcggatcgtggtggtagtagcaaatattcaaatgagaactttgaaggccgaagaggggaaaggttccatgtgaacggcacttgcacatgggttagtcgatcctaagagtcgggggaagcccgacagagagcgcattcagcgcgaacttcgaaagggaatcgggttaaaattcctgaaccgggacgtggcggctgacggcaacgttagggagtccggagacgtcggcgggggcctcgggaagagttatcttttctgtttaacaacctgcccaccctggaaacggctcagccggaggtagggtccagcggttggaagagcaccgcacgtcgcgtggtgtccggtgcgcccccggcggcccttgaaaatccggaggaccgagtgcctttcacgcccggtcgtactcataaccgcatcaggtctccaaggtgaacagcctctggtcgatggaacaatgtaggcaagggaagtcggcaaaatggatccgtaacttcgggaaaaggattggctctgaggactgggcacgggggtcccagtcctgaacccgtcggctgtcggtggactgctcgagctgcacccgcggcgagagcgggtcgtcgcgtgccggccgggggacggactgggaacggctcctcgcggggccttccccgggcgtcgaacagtcaactcagaactggtacggacaaggggaatccgactgtttaattaaaacaaagcattgcgatggtccctgcggatgctcacgcaatgtgatttctgcccagtgctctgaatgtcaaagtgaagaaattcaaccaagcgcgggtaaacggcgggagtaactatgactctcttaaggtagccaaatgcctcgtcatctaattagtgacgcgcatgaatggattaacgagattcccactgtccctgtctactatccagcgaaaccacagccaagggaacgggcttggcagaatcagcggggaaagaagaccctgttgagcttgactctagtccgactttgtgaaatgacttgagaggtgtagtataagtgggagctccaaaggcgaaagtgaaataccactacttttaacgttattttacttattccgtgaatcggaggcggggcaacgcccctctttttggaccgaaggcttgcttatgcaggtcgatccgggcggaagacattgtcaggtggggagtttggctggggcggcacatctgttaaaagataacgcaggtgtcctaagatgagctcaacgagaacagaaatctcgtgtggaacagaagggtaaaagctcgtttgattctgatttccagtacgaatacgaaccgtgaaagcgtggcctaacgatcctttagaccttcggaatttgaagctagaggtgtcagaaaagttaccacagggataactggcttgtggcagccaagcgttcatagcgacgttgctttttgatccttcgatgtcggctcttcctatcattgtgaagcagaattcaccaagtgttggattgttcacccaccaatagggaacgtgagctgggtttagaccgtcgtgagacaggttagttttaccctactgatgacagtgtcgcaatagtaattcaacctagtacgagaggaaccgttgattcgcacaattggtcatcgcgcttggttgaaaagccagtggcgcgaagctaccgtgcgtcggattatgactgaacgcctctaagtcagaatccgggctagaagcgatgcatgtgcccgccgcccgtttgccgaccagcagtaggggc---attgcccccaaaggcacgtgtctttggcgtcagcccgtgcgacggatgcgttgtgcgggccgccttaaagtacaattcctatcgagcggcgggtagaatcctttgcagacgacttaaatacgcgacggggtattgtaagtggcagagtggccttgctgccacgatccactgagattcagccctgcgtcgcttcgattcgtccctccccctttcacacaaacacaaatctccattttccaatatccagtttgaggtt-----------------------------------------------------------------------------------------------------------------------------------------------ggaaaaggatgacagccc-----aaagcaaggcatatgg-------------ctaagggcaaggc----catggattggggca---ctgtccttgccttttgccatggtacc--cggtgattcctccaagcctaagccaatgcaaggccta-----tatataaggaggatgcaaggtcgctaagcgtccttgcaaggccatgaaggctaagaaaggccatagggaggatacaaggtggaagccatgtcgcgccaagggccttcaaggcaaagccaagcccttacgaggtggaagcaatgtcccaacaa------------ggccttgcaaggcaat-------------------------------------------------------------------gcgagggccttacaaggcaa-agccaggcccttac------------aaggcaaagccaagcccttacaagg---caatgccaagcccttacagggt----ttgttgccatgtcgcgacaaggccttaca-aggcaaggc-atgccgttacaaggtggaagc-----------catgtcgcgccaagggccttcaaggcaaagccaagcccttacgaggxggaagcaatgtcccaac---aaggccttgcaaggcaatgcgagggcct--tacaaggcaaagccaggcc---cttacaaggcaaagcc----aagcccttacaaggcaatgccaagccctt--acaggg-----------------------tttgttgccatgtcgcgacaag--------------------gccttacaaggcaagg-------catacca--------ggccgttacaaggtggaagccatg--------------------------------------------------------tcgcgccaagggcc---ttcaaggcaaagccaagcc---cttacgaggtggaagc-------------aatgtcccaacaa---ggccttgcaaggc------aatgcgagggccttacaagg---caaagccaggccctta--caaggcaaagccaagccctta---caaggcaatgccaagcccttacaaggcaatgc------------------------------------------------------------------caagcccttacagggtttgttgccatgtcgcgacaaggccttacaagg-----------------------------------------------------------------------------------------------------------------------------------------------------------------------------------------------------------------------------------------------------------------------------------------------------------------------------------------------------------------------------------------------------------------------------------------------------------------------------------------------------------------------------------------------------------------------------------------------------------------------------------------------------------------------------------------------------------------------------------------------------caaggc-------------------------------------------------------ataccaggccgttacaaggtg---------------------------------------------------------------------------------------------------------------------------------------------------------------------------------------------------------------------------------------------------------------------------------------------------------------------------------------------------------------------------------------------------------------------------------------------------------------------------------------------------------------------------------------------------------------------------------------------------------------------------------------------------------------------------------------------------------------------------------------------------------------------------------------------------------------------------------------------------------------------------------------------------------------------------------------------------------------------------------------------------------------------------------------------------------------------------------------------------------------------------------------------------------------------------------------------------------------------------------------------------------------------------------------------------------------------------------------------------------------------------------------------------------------------------------------------------------------------------------------------------------------------------------------------------------------------------------------------------------------------------------------------------------------------------------------------------------------------------------------------------------------------------------------------------------------------------------------------------------------------------------------------------------------------------------------------------------------------------------------------------------------------------------------------------------------------------------------------------------------------------------------------------------------------------------------------------------------------------------------------------------------------------------------------------------------------------------------------------------------------------------------------------------------------------------------------------------------------------------------------------------------------------------------------------------------------------------------------------------------------------------------------------------------------------------------------------------------------------------------------------------------------------------------------------------------------------------------------------------------------------------------------------------------------------------------------------------------------------------------------------------------------------------------------------------------------------------------------------------------------------------------------------------------------------------------------------------------------------------------------------------------------------------------------------------------------------------------------------------------------------------------------------------------------------------------------------------------------------------------------------------------------------------------------------------------------------------------------------------------------------------------------------------------------------------------------------------------------------------------------------------------------------------------------------------------------------------------------------------------------------------------------------------------------------------------------------------------------------------------------------------------------------------------------------------------------------------------------------------------------------------------------------------------------------------------------------------------------------------------------------------------------------------------------------------------------------------------------------------------------------------------------------------------------------------------------------------------------------------------------------------------------------------------------------------------------------------------------------------------------------------------------------------------------------------------------------------------------------------------------------------------------------------------------------------------------------------------------------------------------------------------------------------------------------------------------------------------------------------------------------------------------------------------------------------------------------------------------------------------------------------------------------------------------------------------------------------------------------
>MiraAssembly75_c250_merged_MiraAssembly75_c448_merged_MiraAssembly75_c551RC_merged_MiraAssembly75_c620_merged_MiraAssembly75_c635RC_merged_MiraAssembly75_c615_merged_MiraAssembly75_c884RC_merged_MiraAssembly75_c555_merged_MiraAssembly75_c633RC_merged_Mir
-------------------------------------------------------------------------------------------------------------------------------------------------------------------------------------------------------------------------------------------------------------------------------------------------------------------------------------------------------------------------------------------------------------------------------------------------------------------------------------------------------------------------------------------------------------------------------------------------------------------------------------------------------------------------------------------------------------------------------------------------------------------------------------------------------------------------------------------------------------------------------------------------------------------------------------------------------------------------------------------------------------------------------------------------------------------------------------------------------------------------------------------------------------------------------------------------------------------------------------------------------------------------------------------------------------------------------------------------------------------------------------------------------------------------------------------------------------------------------------------------------------------------------------------------------------------------------------------------------------------------------------------------------------------------------------------------------------------------------------------------------------------------------------------------------------------------------------------------------------------------------------------------------------------------------------------------------------------------------------------------------------------------------------------------------------------------------------------------------------------------------------------------------------------------------------------------------------------------------------------------------------------------------------------------------------------------------------------------------------------------------------------------------------------------------------------------------------------------------------------------------------------------------------------------------------------------------------------------------------------------------------------------------------------------------------------------------------------------------------------------------------------------------------------------------------------------------------------------------------------------------------------------------------------------------------------------------------------------------------------------------------------------------------------------------------------------------------------------------------------------------------------------------------------------------------------------------------------------------------------------------------------------------------------------------------------------------------------------------------------------------------------------------------------------------------------------------------------------------------------------------------------------------------------------------------------------------------------------------------------------------------------------------------------------------------------------------------------------------------------------------------------------------------------------------------------------------------------------------------------------------------------------------------------------------------------------------------------------------------------------------------------------------------------------------------aagacgcactagcttctccttcggagggatgcctccttgccgagaggtgagcatgtggccaa---------------------------------------------tggagatgctcttt----------cgaaggaatgcaagaacttgttcgaggagtgcttggactgcctycatcttgccggttg-tatcacttcgcctattgacatkgcgttggaaagtgatctcacgggctagtggtagctctakctctttgacggctttagtagtgcatgact-----tggatgtgtatcamccttggacacggcgctgtccctatcgaaatactcctcgaagacgcattggcttctccttcgggggatgcctccttgccgagaggtgagcatgtggctaatggagatgctctttctaaggaatgcaagaacttgttcgaggagtgcttgtactgcctcca-------tcttgccrgttgtatcacctcgccaattgagatggcgttggaaagtgatgccacgggcttgtggt--agctctagctctttgacggctttagtagtgcatgac-ttggatgtgtatcacccttggacacgccgctgtccctatcgaaatactcctcgaagacgcattggcttctccttcgggggatgcctccttgccgagaggcaagctcattgccccaaa-----------------------------------------------------cttcggttttgcttatatg-ttcatgctaaacggtgcttgccttgctcttgttggc-ctttgcttcttgttgggca-gtttgtccctcgaggtgcaattggttggag-gagttggtgcaaagtgtacgtaatggcgtatgggtggtagttgattttgtcgggattggaaatttctctgctccgtgcagtgaagtccatatcggacatatctcttcaatagtatgcacgggaagaggaagttctcccgttgcaatatcttgggtttctgtgcctcatacccaatgcggtggaactattctccgaaaagtacctattctcgccttgcaccacttttggtggaggtgtgcctcgaagtcatgctagtgtttcatgcagattgcactttgattgtgcggcccccatgtccattagctgtgacttgtaatcgtggatgctgaaacttatgcgggtatacgtcttgcgatcgttatttacccaaaaaagcgttcgtcgcttgttgcgg-atgaccactgtgcctgtccttgccttctttgattattcaatggggggcttgggtcgtgccggtgtcgcagaaggaatgctacctggttgatcctgccagtagtcatatgcttgtctcaaagattaagccatgcatgtgtaagtatgaactaattcagactgtgaaactgcgaatggctcattaaatcagttatagtttgtttgatggtatcttctactcggataaccgtagtaattctagagctaatacgtgcaacaaaccccaacttctggaagggacgcatttattagataaaaggtcaacgcgggctttgcccgttgctctgatgattcatgataactcgacggatcgcacggccttcgtgccggcgacgcatcattcaaatttctgccctatcaactttcgatggtaggatagtggcctactatggtggtgacgggtgacggagaattagggttcgattccggagagggagcctgagaaacggctaccacatccaaggaaggcagcaggcgcgcaaattacccaatcctgacacggggaggtagtgacaataaataacaataccgggctcattgagtctggtaattggaatgagtacaatctaaatcccttaacgaggatccattggagggcaagtctggtgccagcagccgcggtaattccagctccaatagcgtatatttaagttgttgcagttaaaaagctcgtagttggattttgggttgggtcgatcggtccgcctttcggtgtgcacctgtcgactcgtcccttctgccggcgatgcgctcctggccttaatcggtcgggtcgtgcctccggcgctgttactttgaagaaattagagtgctcaaagcaagcctacgctctggatacattagcatgggataacaccataggatttcgatcctattctgttggnnnnnnnnnnnnnnnnnnnnnnnnnnnnnnnnnnnnnnnnnnnnnnnnnnnnnnnnnnnnnnnnnnnnnnnnnnnnnnnnnnnnnnnnngaacaactgcgaaagcatttgccaaggatgttttcattaatcaagaacgaaagttgggggctcgaagacgatcagataccgtcctagtctcaaccataaacgatgccgaccagggatcagcggatgttacttttaggactccgctggcaccttatgagaaatcaaagtttttgggttccggggggagtatggtcgcaaggctgaaacttaaaggaattgacggaagggcaccaccaggagtggagcctgcggcttaatttgactcaacacggggaaacttaccaggtccagacatagtaaggattgacagactgagagctctttcttgattctatgggtggtggtgcatggccgttcttagttggtggagcgatttgtctggttaattccgttaacgaacgagacctcagcctgctaactagctatgtggaggtgaccctcgacagctagcttcttagagggactatggcctttcaggccacggaagtttgaggcaataacaggtctgtgatgcccttagatgnnnnnnnnnnnnnnnnnnnnnnnnnnnnnnnnnnnnnnnnnnnnnnnnnnnnnnnnnnnnnnnnnnnnnnnnnnnnnnnnnnnnnnnnnnnnnnnnnnnnnnnnnnnaattgttggtcttcaacgaggaattcctagtaagcgtgagtcatcagctcacgttgactacgtccctgccctttgtacacaccgcccgtcgctcctaccgattgaatggtccggtgaagtgttcggatcgcggcgacgtgggcggttcgctgccggcgacgtcgcgagaagtccactgaaccttatcatttagaggaaggagaagtcgtaacaaggtttccgtaggtgaacctgcggaaggatcattgnnnnnnnnnnnnnnnn---nnnnnnnn-nnnnnnnnnnnnnnnnnnnnnnnnnnnnnnnnnnnnnnnnnnnnnnnnnnnnnnnnnnn---nnnnnnnnnnn-nnnnnnnnngcagacgtgcatggagctttcgagcgatgtgttcgtctgcttgtcgaacaacgaaccccggcgcaaatcgcgccaaggataatggaat-gagtttgtgcatgcatggccctgcccgtctacgggtggcgttggcttgcacatcttttg---tataactaaatgactctcggcaacggatatctcggctcttgcatcgatgaagaacgtagcgaaatgcgatacttggtgtgaattgcagaatcccgtgaaccatcgagtctttgaacgcaagttgcgcctgaagccatcaggttgaaggcacgtctgcctgggcgtcacgcattgcgtcgctcactcaccccgtgcctcactgggcggg-tacgtgcgtgggcggatattggccccccgttcacatttgtgctcggttggcctaaaaataaggtccttgatgacggacatcacaacaagtggtggttgccaaactgtcgcgtcacgttgtgcatgcta--ctccgtcgtcggtgggctcattnnnnnnnnnnnnnnnnnnnnnnnnnnnnnnnnnnnnnnnnnnnnnnnnnnnnnnnnnnnnnngctgagtttaagcatatcaataagcggaggaaaagaaacttacaaggattcccctagtaacggcgagcgaaccgggaatagcccagcttgaaaatcgggcaatctcattgttcgaattgtagtctggagaagcgtcctcagcgacggaccgggcccaagtcccctggaagggggcgccagagagggtgagagccccgtcgtgctcggaccctgtcgcaccacgaggcgctgtcgacgagtcgggttgtttgggaatgcagccccaatcgggcggtaaattctgtccaaggctaaatattggcgagagaccgatagcaaacaagtaccgcgagggaaagat--gaaaaggactttgaaaagagagtcaaagagtgcttgaaattgtcgggagggaagcgaatgggggccggcgatgcgccccggtcggatgtggaacgggt--aaccccggtccgccaatcgactcgggacgtggaccggtgcggattggggcggaggccaaagcccaggaagtcgttaagcctgtggagacgcctttgcctcgatcgtggctggcagcgtgcgcctttggcgtgcttcggcatctgcgcgctcccnnnnnnnnnnnnnnnnnnnnnnnnnnnnnnnnnnnnnnnnnnnnnnnnnnggagtctgacatgtgtgcgagtcaacgggcgagtaaacccgtaaggcgcaaggaagctgattggcgggatcccctagtgggttgcaccgccgaccgaccttgatcttctgagaagggttcgagtgtgagcatgcctgtcgggacccgaaagatggtgaactatgcctgagcggggcgaagccagaggaaactctggtggaggcccgcagcgatactgacgtgcaaatcgttcgtctgacttgggtnnnnnnnnnnnnnnnnnnnnnnnnnnnnnnnnnnnnnnnnnnnnnnnnnnnnnnnnnnnnnnnnnnnnnnnnnnnnnnnnnnnnnnnnnnnnnnnnnnnnnnnnattagaggcatcgggggcgcaacgccctcgacctattctcaaactttaaataggtaggacggcgcggctgctccgttgagccgcgccacggaatcgagagctccaagtgggccatttttggtaagcagaactggcgatgcgggatgaaccggaagccaggttacggtgcccaactgcgcgctaacctagaacccacaaagggtgttggtcgattaagacagcaggacggtggtcatggaagtcgaaatccgctaaggagtgtgtaacaactcnnnnnnnnnnnnnnnnnnnnnnnnnnnnnnnnnnnnnnnnnnnnnnnnnnnnnnnnnnnnnnnnnnnnnnnnnnnnnnnnnnnnnnnnnnnnnnnnnnngcagcggtcgctgcaaaaccttaggcgtgagcctgggcggagcggccgttggtgcggatcttggtggtagtagcaaatattcaaatgagaactttgaaggccgaagaggggaaaggttccatgtgaacggcacttgcacatgggttagtcgatcctaagagtcgggggaagcccgacagagagcgcattcagcgcgaacttcgaaagggaatcgggttaaaattcctgaaccgggacgtggcggctgacggcaacgttagggagtccggagacgtcggcgggggcctcgggaagagttatcttttctgtttaacaacctgcccaccctggaaacggctcagccggaggtagggtccagcggttggaagagcaccgcacgtcgcgtggtgtccggtgcgcccccggcggcccttgaaaatccggaggaccgagtgcctttcacgcccggtcgtactcataaccgcatcaggtctccaaggtgaacagcctctggtcgatggaacaatgtaggcaagggaagtcggcaaaatggatccgtaacttcgggaaaaggattggctctgaggactgggcacgggggtcccagtcctgaacnnnnnnnnnnnnnnnnnnnnnnnnnnnnnnnnnnnnnnnnnnnnnnnnnnnnnnnnnnnnnnnnnnnnnnnnnnnnnnnnnnnnnnnnnnnnnnnnnnnnnnnnnnnnnnnnnnnnnnnnnnnnnnnnnnnnnnnnnnnnnnnnnnnnnnnnnnnnnnnnnnnnnnnnnnnnnnnnnnnnnnnnnnnnnnnnnnnnnnnngcaatgtgatttctgcccagtgctctgaatgtcaaagtgaagaaattcaaccaagcgcgggtaaacggcgggagtaactatgactctcttaaggtagccaaatgcctcgtcatctaattagtgacgcgcatgaatggattaacgagattcccactgtccctgtctactatccagcgaaaccacagccaagggaacgggcttggcagaatcagcggggaaagaagaccctgtwgagcttgmctctagtccgactttgtgaaatgmcttgagaggtgtagtataagtgggagctccaaaggcgaaagtgaaataccactacttttaacgttattttacttattccgtgaatcggaggcggggcaacgcccctctwtttggaccgaaggcttgcttatgcaggtcgatccgggcgnnngacattgtcaggtggggagtttggctggggcggcacatctgttaaaagataacgcaggtgtcctaagatgagctcaacgagaacagaaatctcgtgtggaacagaagggtaaaagctcgtttgattctgatttccagtacgaatacgaaccgtgaaagcgtggcctaacgatcctttagaccttcggaatttgaagctagaggtgtcagaaaagttaccacagggataactggcttgtggcagccaagcgttcatagcgacgttgctttttgatccttcgatgtcggctcttcctatcattgtgaagcagaattcaccaagtgttggattgttcacccaccaatagggaacgtgagctgggtttagaccgtcgtgagacaggttagttttaccctactgatgacagtgtcgcaatagtaattcaacctagtacgagaggaaccgttgattcgcacaattggtcatcgcgcttggttgaaaagccagtggcgcgaagctaccgtgcgtcggattatgactgaacgcctctaagtcagaatccgggctagaagcgatgcatgtgcccgccgcccgtttgccgaccagcagtaggggc---attgcccccaaaggcacgtgtctttggcgttagcccgtgcaacggatgcgttgtgtgggccgccttaaagtacaattcctatcgagcggcgggtagaatcctttgcagacgacttaaatacgcgacggggtattgtaagtggcagagtggccttgctgccacgatccactgagattcagccctgcgtcgctccgattcgtccctccccc-ttcacacaaatacaaatctccattttccaatatccagtaggaggttt---------------cggaaacgcctgcacctag-tcc-----aactatca---------tacgatagcaaggc------------tagcccatccatgcattattgaagtccactagcgcaatgcttaaagaaatgaagg------atcatcacagccc-----aaagcaaggcatatgg-------------ctaagggcaagg------atggattggctcagcaagcccctaggccgtgaacctta-------ggccgtgacaagtggcttaggcca---------cga---aaatggctttgaagccgtgagtgggtgactg-------------------------------------------------------------------------------aggcggccttaggccgtgtgagtgacctta--------------------------ggccatgaatgtggct-------------------------------------------------------------------ttgaagccgtgggaaggcca-agggtggccatg------------------------------catggtaga---aatggccaagaggccgtgaggg----tggccaagggccgtgagtgaggccttgtg-tggcctt---aggccgtgacaagtggc--------------ttaggccacgaaaatggctttgaagccgtgagtgggtgact--gaggccgcgtgagtgacct------taggccatgaatgtggctttgaagccgt--gggaaggccaagggtggccatgcatggtagaaatggcc----aagaggccgtgagggtggccaagggccgtgagtgaggccttgtgtggccttaggccgtgacaagtggcttaggccacgaaaa----------------tggctttgamgccgkgagtgggkgactgag-------------------------------------------------------------------------------------------gccgcgtkagtgacc---ttaggccatgaatgtggct---ttgaagccgtgggaa-----------------ggccaagggt---ggccatgcatggt--agaaatggccaagaggccgtgagg---gtggccaagggccgtgagtgaggggatgccatgccgctt---taaggggaatgcatggcctcgtaaggcaatgc----------------------------------------------------------------------------------------------------------------------------------------------------------------------------------------------------------------------------------------------------------------------------------------------------------------------------------------------------------------------------------------------------------------------------------------------------------------------------------------------------------------------------------------------------------------------------------------------------------------------------------------------------------------------------------------------------------------------------------------------------------------------------------------------------------------------------------------------------------------------------------------------------------------------------------------------------------------------------------attttattttgtcattcccatgccccaatatcctttcaatatgattgtgtatcaagtccaaattttttggaaatttttccttgaattttcagcattttttcgtattt---------------------------------------------------------------------------------------------------------------------------------------------------------------------------------------------------------------------------------------------------------------------------------------------------------------------------------------------------------------------------------------------------------------------------------------------------------------------------------------------------------------------------------------------------------------------------------------------------------------------------------------------------------------------------------------------------------------------------------------------------------------------------------------------------------------------------------------------------------------------------------------------------------------------------------------------------------------------------------------------------------------------------------------------------------------------------------------------------------------------------------------------------------------------------------------------------------------------------------------------------------------------------------------------------------------------------------------------------------------------------------------------------------------------------------------------------------------------------------------------------------------------------------------------------------------------------------------------------------------------------------------------------------------------------------------------------------------------------------------------------------------------------------------------------------------------------------------------------------------------------------------------------------------------------------------------------------------------------------------------------------------------------------------------------------------------------------------------------------------------------------------------------------------------------------------------------------------------------------------------------------------------------------------------------------------------------------------------------------------------------------------------------------------------------------------------------------------------------------------------------------------------------------------------------------------------------------------------------------------------------------------------------------------------------------------------------------------------------------------------------------------------------------------------------------------------------------------------------------------------------------------------------------------------------------------------------------------------------------------------------------------------------------------------------------------------------------------------------------------------------------------------------------------------------------------------------------------------------------------------------------------------------------------------------------------------------------------------------------------------------------------------------------------------------------------------------------------------------------------------------------------------------------------------------------------------------------------------------------------------------------------------------------------------------------------------------------------------------------------------------------------------------------------------------------------------------------------------------------------------------------------------------------------------------------------------------------------------------------------------------------------------------------------------------------------------------------------------------------------------------------------------------------------------------------------------------------------------------------------------------------------------------------------------------------------------------------------------------------------------------------------------------------------------------------------------------------------------------------------------------------------------------------------------------------------------------------------------------------------------------------------------------------------------------------------------------------------------------------------------------------------------------------------------------------------------------------------------------------------------------------------------------------------------------------------------------------------------------------------------------------------------------------------------------------------------------------------
>MiraAssembly81_c1367_merged_MiraAssembly81_c562RC
---------------------------------------------------------------------------------------------------------------------------------------------------------------------------------------------------------------------------------------------------------------------------------------------------------------------------------------------------------------------------------------------------------------------------------------------------------------------------------------------------------------------------------------------------------------------------------------------------------------------------------------------------------------------------------------------------------------------------------------------------------------------------------------------------------------------------------------------------------------------------------------------------------------------------------------------------------------------------------------------------------------------------------------------------------------------------------------------------------------------------------------------------------------------------------------------------------------------------------------------------------------------------------------------------------------------------------------------------------------------------------------------------------------------------------------------------------------------------------------------------------------------------------------------------------------------------------------------------------------------------------------------------------------------------------------------------------------------------------------------------------------------------------------------------------------------------------------------------------------------------------------------------------------------------------------------------------------------------------------------------------------------------------------------------------------------------------------------------------------------------------------------------------------------------------------------------------------------------------------------------------------------------------------------------------------------------------------------------------------------------------------------------------------------------------------------------------------------------------------------------------------------------------------------------------------------------------------------------------------------------------------------------------------------------------------------------------------------------------------------------------------------------------------------------------------------------------------------------------------------------------------------------------------------------------------------------------------------------------------------------------------------------------------------------------------------------------------------------------------------------------------------------------------------------------------------------------------------------------------------------------------------------------------------------------------------------------------------------------------------------------------------------------------------------------------------------------------------------------------------------------------------------------------------------------------------------------------------------------------------------------------------------------------------------------------------------------------------------------------------------------------------------------------------------------------------------------------------------------------------------------------------------------------------------------------------------------------------------------------------------------------------------------------------------------------------------------------------------------------------------------------------------------------------------------------------------------------------------------------------------------------------------------------------------------------------------------------------------------------------------------------------------------------------------------------------------------------------------------------------------------------------------------------------------------------------------------------------------------------------------------------------------------------------------------------------------------------------------------------------------------------------------------------------------------------------------------------------------------------------------------------------------------------------------------------------------------------------------------------------------------------------------------------------------------------------------------------------------------------------------------------------------------------------------------------------------------------------------------------------------------------------------------------------------------------------------------------------------------------------------------------------------------------------------------------------------------------------------------------------------------------------------------------------------------------------------------------------------------------------------------------------------------------------------------------------------------------------------------------------------------------------------------------------------------------------------------------------------------------------------------------------------------------------------------------------------------------------------------------------------------------------------------------------------------------------------------------------------------------------------------------------------------------------------------------------------------------------------------------------------------------------------------------------------------------------------------------------------------------------------------------------------------------------------------------------------------------------------------------------------------------------------------------------------------------------------------------------------------------------------------------------------------------------------------------------------------------------------------------------------------------------------------------------------------------------------------------------------------------------------------------------------------------------------------------------------------------------------------------------------------------------------------------------------------------------------------------------------------------------------------------------------------------------------------------------------------------------------------------------------------------------------------------------------------------------------------------------------------------------------gaatggggaatgcatcggtttggcccagtgcctct---cttttgctttc-cccttgcgagcagacgtgcctggagctttcgagcgatatgttcgtctgcttgccgaacaacgaaccccggcgcaaatcgcgccaaggataatggaat-gagtttgtgcatgcatggccctgcccgtctacgggtggtgttggcttgcacatcttttg---tataactaaatgactctcggcaacggatatctcggctcttgcatcgatgaagaacgtagcgaaatgcgatacttggtgtgaattgcagaatcccgtgaaccatcgagtctttgaacgcaagttgcgcctgaagccatcaggttgaaggcacgtctgcctgggcgtcacgcattgcgtcgctcactcaccccgtgcctcactgggcggg-taagtgcgtgggcggatattggccccccgttcacatttgtgctcggttggcctaaaaataaggtccctgatgacggacatcacaacaagtggtggttgccaaactgtcgcgacacgttgtgcatgcta--ctccgtcgtcggtgggctcatcgacccttaagtgccatggaacttggtacctcaactgcgaccccaggtcaggcgggattacccgctgagtttaagcatatcaataagcggaggaaaagaaacttacaaggattcccctagtaacggcgagcgaaccgggaatagcccagcttgaaaatcgggcaatctcattgttcgaattgtagtctggagaagcgtcctcagcgacggaccgggcccaagtcccctggaagggggcgccagagagggtgagagccccgtcgtgctcggaccctgtcgcaccacgaggcgctgtcgacgagtcgggttgtttgggaatgcagccccaatcgggcggtaaattctgtccaaggctaaatattggcgagagaccgatagcaaacaagtaccgcgagggaaagat--gaaaaggactttgaaaagagagtcaaagagtgcttgaaattgtcgggagggaagcgaatgggggccggcgatgcgccccggtcggatgtggaacgggt--aaccccggtccgccaatcgactcgggacgtggaccggtgcggattggggcggaggccaaagcccaggaagtcgttaagcctgtggagacgcctttgcctcgatcgtggctggcagcgtgcgcctttggcgtgcttcggcatctgcgcgctcccggcaccggccagtgggctctccattcggcccgtcttgaaacacggaccaaggagtctgacatgtgtgcgagtcaacgggcgagtaaacccgtaaggcgcaaggaagctgattggcgggatcccctagtgggttgcaccgccgaccgaccttgatcttctgagaagggttcgagtgtgagcatgcctgtcgggacccgaaagatggtgaactatgcctgagcggggcgaagccagaggaaactctggtggaggcccgcagcgatactgacgtgcaaatcgttcgtctgacttgggtataggggcgaaagactaatcgaaccgtctagtagctggttccctccgaagtttccctcaggatagctggagcccgtgtgcgagttctatcgggtaaagccaatgattagaggcatcgggggcgcaacgccctcgacctattctcaaactttaaataggtaggacggcgcggctgctccgttgagccgcgccacggaatcgagagctccaagtgggccatttttggtaagcagaactggcgatgcgggatgaaccggaagccaggttacggtgcccaactgcgcgctaacctagaacccacaaagggtgttggtcgattaagacagcaggacggtggtcatggaagtcgaaatccgctaaggagtgtgtaacaactcacctgccgaatcaactagccccgaaaatggatggcgcttaagcgcgcgacctatacctggccgtcggggcaagtgccaggcctcgatgagtaggagggcgcagcggtcgctgcaaaaccttaggcgtgagcctgggcggagcggccgttggtgcggatcttggtggtagtagcaaatattcaaatgagaactttgaaggccgaagaggggaaaggttccatgtgaacggcacttgcacatgggttagtcgatcctaagagtcgggggaagcccgacagagagcgcattcagcgcgaacttcgaaagggaatcgggttaaaattcctgaaccgggacgtggcggctgacggcaacgttagggagtccggagacgtcggcgggggcctcgggaagagttatcttttctgtttaacaacctgcccaccctggaaacggctcagccggaggtagggtccagcggttggaagagcaccgcacgtcgcgtggtgtccggtgcgcccccggcggcccttgaaaatccggaggaccgagtgcctttcacgcccggtcgtactcataaccgcatcaggtctccaaggtgaacagcctctggtcgatggaacaatgtaggcaagggaagtcggcaaaatggatccgtaacttcgggaaaaggattggctctgaggactgggcacgggggtcccagtcctgaacccgtcggctgtcggtggactgctcgagctgcacccgcggcgagagcgggtcgtcgcgtgccggccgggggacggactgggaacggctcctcgcggggccttccccgggcgtcgaacagtcaactcagaactggtacggacaaggggaatccgactgtttaattaaaacaaagcattgcgatggtccctgcggatgctcacgcaatgtgatttctgcccagtgctctgaatgtcaaagtgaagaaattcaaccaagcgcgggtaaacggcgggagtaactatgactctcttaaggtagccaaatgcctcgtcatctaattagtgacgcgcatgaatggattaacgagattcccactgtccctgtctactatccagcgaaaccacagccaagggaacgggcttggcagaatcagcggggaaagaagaccctgttgagcttgactctagtccgactttgtgaaatgacttgagaggtgtagtataagtgggagctccaaaggcgaaagtgaaataccactacttttaacgttattttacttattccgtgaatcggaggcggggcaacgcccctctttttggaccgaaggcttgcttatgcaggtcgatccgggcggaagacattgtcaggtggggagtttggctggggcggcacatctgttaaaagataacgcaggtgtcctaagatgagctcaacgagaacagaaatctcgtgtggaacagaagggtaaaagctcgtttgattctgatttccagtacgaatacgaaccgtgaaagcgtggcctaacgatcctttagaccttcggaatttgaagctagaggtgtcagaaaagttaccacagggataactggcttgtggcagccaagcgttcatagcgacgttgctttttgatccttcgatgtcggctcttcctatcattgtgaagcagaattcaccaagtgttggattgttcacccaccaatagggaacgtgagctgggtttagaccgtcgtgagacaggttagttttaccctactgatgacagtgtcgcaatagtaattcaacctagtacgagaggaaccgttgattcgcacaattggtcatcgcgcttggttgaaaagccagtggcgcgaagctaccgtgcgtcggattatgactgaacgcctctaagtcagaatccgggctagaagcgatgcatgtgcccgccgcccgtttgccgaccagcagtaggggc---attgcccccaaaggcacgtgtctttggcgttagcccgtgcaacggatgcgttgtgtgggccgccttaaagtacaattcctatcgagcggcgggtagaatcctttgcagacgacttaaatacgcgacggggtattgtaagtggcagagtggccttgctgccacgatccactgagattcagccctgcgtcgctccgattcgtccctccccc-ttcacacaaacacaaatctccattttccaatatccagtaggaggttt---------------cggaaacgcctgcacctggatgc-----aactaaca---------tacgatagcaaggcatggctcgcagttagcccatccatgcattattgaagtccactagcgcaatgcttaaagaaatgaagggaatgaaggatgacagccc-----aaagcaaggcatatgg-------------ctaagggcaaggc----cgtggattggggcg---tgcctcaaggcctctcacccacggcctaaagccaccacctatggcctaaggcc---------cta---aggccaccttcacctcactcatggcctaaca-cacacccacggccaa----------------------------ccttggcctaagcc------------------cctaagccacacagggcttggccttagtctcct--------------------------tggccactctca-----------------------------------------------------------------------cccacggcctttggccacct-cacacggccctt-------------------------------------------------aggccatctcatgac----ttga---------------------------------------------------------------------aagccacacttatggcctaaggccacacaaggcctcact--cacggcccttggccttcc-------cacggcttcaaagccacattcatggcctaaggccactcatacggcctcaaggcc--tcccctcacggctcctaagccaactcacggcctcac----ggcct--caaggccaccctcacggccttcccatggcctcatggccttgccttggctca-------cggccttagccacgcatggcttggccatggcttggccactcat--------ggccttcccatggccttacctcgg----------------------------------------------------cctaggccagccttggcc---tcacggccttcccatggcc---tcatggccttg-----c------------cttggctcacggcctaagccacgcatggcttggccatggcttggccact-catgg---ccttcccatggccttacctcggcctaggccagccttggc-ctcacggccttcccatggccttgccttggctcacggcctaagccacgcatggcttggccactcatggccttcccatggccttacctcggcctaggccagccttggcctcacggccttgacctccaccttcc--catggcctcacggccagccttggctaaggccattcac------ggccaaccttggccttggccacacggccctaacctcaaccc----------caatcctaactccgaatactttgagggcattcgtttgagattccggcaggattgttccttcgctgggatctctaacttttcaaaaacatcaaaacggaacattatgcttgaaaata------------aatatttttcaatacatcttccaaaaac----aaatcattttcgatgcttggctttttccac-----aaaaagaaagtcaccggagacatgtcggatactactacgtatgaacagcgccggatggccttcgaattatgaattgtatgttcagttcaatctgaacaaagcatgtcggatacataat----accttatgtatgaaaagcgccggatgaacagcgccgc--atgtcggattcaaaaacttgagatagtttgactgccatgtcgaattgtatggc-----ataatggacaaagtagtacggatgcaatgtgg------------tagtatttataaatacattaagtttaagttt-tatttcgacatggcatctatcccaaatagtcggatgccatgtcgagacaaggcatattcctcaagggtagtacggatgcaatgtggcagttggatgttctacttgggacaaggcatattcctcgagaagtagtccgggacaaggccttgcaccttacaaggtggatgcaatgtcccgagaaggccttgccttggcaaggccaggcccttacaaggcaaggcaaggccgctttaaggggaatgcatggcctcgtaaggcaatgcattttattttgtcatggccatgccccaatatcctttcaatatgattgtgtatcaagtccaaattttttggaaatttttccttgaattttcagcaaattttcgtatttttttattatttttcgtatttatttcgtaataaattaataaaaaataatgtatttaataaaaaattacgaaattttgtgtggagttgctttgtatttttatgaagtttttccaatttatagatcttaaaaaaaagttgtcttcctcaaaaaaaccccattatgactcctcgcccaagttgatgtttcatcctgccacaagagcaaaggctcataagcctactataggggggggtgggctctctcccagacggaagccttggccgcccgtgggggcgtcaaggcaaggccccgtaagcccacgcaaggcgttttaaggccaaccgcacgggttggccatgaaatcgttgcttgaaagtaatgctcggaaaaaagaccaaaatgcccccgtatttgaaccttccaaagggaagccttggccacccgtgggggtgccaaggcaaggccgctaaggagatcacacgggccaaccttggcctccgacattagatgctagtgaaatcgttgctgctcccgtaaggtcttgcaccgaaatgcctccgagttggccacccttccgaggggagccttggccacccgtgggggtgccgaggcaaggctgttatgttggcaagcttcgagcttccttccccgatgatacaatgtgaacttgcacattgttgagggtcctccccaatgatgcattggcgtcccaaggtgcgtagcccgtgggatgcctccttgttgaggggcaagttgctcgtcgccttggcggcgggcgccggtcgatggttctctgtcggctatggcaagtcccccgatgatgcaatgtgaacttgcacattgttgaggggcctccccaatgatgcattggcgtcccaaggtgcgtagcccgagggatgcctccttgttgaggggcaagtcgctcgttgccttggcagcgggcgccggtcaatggttctccgttggctatggcaactcccccgatgatgcaatgtgaacttgcacattgttgagggctcccaatgatgcattggcatcccaaggtgtgggatgcctccttgttgaggggcaagtcgcttgtcgccttagcggcgggcgccggttgatggttctccgtcggctatggcaagtccctcgtgaccccagtgatacaatgtgaacttgcacattgttgagggtccccaccccaatgatacattggcgtcccaaggtgcgtagcccgagggatgcctccttgttgaggggcaagtcgctcgtcgccttaggtggtgggcgccggttgatggttagcacccatcggctatggcaatttcccagtgatgcattggcattcccttcggggcttgcctccttgttgagggtaagcttgtggctatcggataaccaacaacaaagggatgcaagaacttgttcaaagagtgcttgggctgccttcatcttgccgctggtatcacttcgccaattgagatggtgctggaaagtgatgccaagggcttgtggtagacctagctctctggcggctttagtagtgcatggctttgttgatggatcacccttggctataatgctgtccctattgaaagactcctcgaagacgcattggcttctcctctggggatgcctccttgccgagaggtgcgcatgtggccaatggagatgctctttcgaaggaatgcaagaactagtttgaggagtgcttgggctgcctccatcttgccggtggtatcacttcgccaattgaaatggcgttggaaagtgatgccacgggcttgtggtagctctagctctttgacggctttagtagtgcatgacttggatgtgtatcacccttggacacgccgttgtccctatcgaaatactcctcgaagacgcattggcttctccttcgggggattcctccttgccgagaggtgagcatgtggccaatggagatgctctttcgaaggaatgcaagaacttgttcgaggagtgcttggactgcctccatcttgccggttgtatcacttcgccaattgagatggcgttggaaagtgatgccacgggcttgtggtagctctagctctttgacggctttagtagtgcatgacttggatgtgtatcacccttggacacgtcgctgtccctatcgaaatacacctcgaagacgcattggcttctccttcgggggatgcctgattgttgagaggcaagctcattgccccaaaattcggttttgcttatgtgttcatgctaaacggtgcttgccttgctcttgttggcctttgcttctagttgggcagcttgtccctcgaggtgcaattggttggaggagttggtgcaaagtgtacgtaatggcgtatgggtggtagttgattttgtcgggattggaaatttctctgctccgtgcagtgaagtccatatcggacatatctcttcaatagtatgcacgggaagaggaagttctcccgttgcaatatcttgggtttctgtgcctcatacccaatgcggtggaactattctccgaaaagtacctattctcgccttgcaccacttttggtggaggtgagcctcgaagtgtagctagtgtttcatgcagattgcactttgattgtgcggcccccatgtccattagctgtgacttgtaatcgtggatgctgaaacttatgcgggtatacgtcttgcgatcgttatttacccaaaaaagcgttcgtcgcttgtagcgaatgaccactgtgcctgtccttgccttctttgattattcaatggggggcttgggtcgtgccggtgtcgcagaaggaatgctacctggttgatcctgccagtagtcatatgcttgtctcaaagattaagccatgcatgtgtaagtatgaactaattcagactgtgaaactgcgaatggctcattaaatcagttatagtttgtttgatggtatcttctactcggataaccgtagtaattctagagctaatacgtgcaacaaaccccaacttctggaagggacgcatttattagataaaaggtcaacgcgggctttgcccgttgctctgatgattcatgataactcgacggatcgcacggccttcgtgccggcgacgcatcattcaaatttctgccctatcaactttcgatggtaggatagtggcctactatggtggtgacgggtgacggagaattagggttcgattccggagagggagcctgagaaacggctaccacatccaaggaaggcagcaggcgcgcaaattacccaatcctgacacggggaggtagtgacaataaataacaataccgggctcattgagtctggtaattggaatgagtacaatctaaatcccttaacgaggatccattggagggcaagtctggtgccagcagccgcggtaattccagctccaatagcgtatatttaagttgttgcagttaaaaagctcgtagttggattttgggttgggtcgatcggtccgcctttgggtgtgcacctgtcgactcgtcccttctgccggcgatgcgctcctggccttaatcggtcgggtcgtgcctccggcgctgttactttgaagaaattagagtgctcaaagcaagcctacgctctggatacattagcatgggataacaccataggatttcgatcctattctgttggccttcgggatcggagtaatgattaacagggacagtcgggggcattcgtatttcatagtcagaggtgaaattcttggatttatgaaagacgaacaactgcgaaagcatttgccaaggatgttttcattaatcaagaacgaaagttgggggctcgaagacgatcagataccgtcctagtctcaaccataaacgatgccgaccagggatcagcggatgttacttttaggactccgctggcaccttatgagaaatcaaagtttttgggttccggggggagtatggtcgcaaggctgaaacttaaaggaattgacggaagggcaccaccaggagtggagcctgcggcttaatttgactcaacacggggaaacttaccaggtccagacatagtaaggattgacagactgagagctctttcttgattctatgggtggtggtgcatggccgttcttagttggtggagcgatttgtctggttaattccgttaacgaacgagacctcagcctgctaactagctatgtggaggtgaccctcgacagctagcttcttagagggactatggcctttcaggccacggaagtttgaggcaataacaggtctgtgatgcccttagatgttctgggccgcacgcgcgctacactgatgtattcaacgagtttatagccttggccgaaaggcccgggtaatctttgaaatttcatcgtgatggggatagatcattgcaattgttggtcttcaacgaggaattcctagtaagcgtgagtcatcagctcacgttgactacgtccctgccctttgtacacaccgcccgtcgctcctaccgattgaatggtccggtgaagtgttcggatcgcggcgacgtgggcggttcgctgccggcgacgtcgcgagaagtccactgaaccttatcatttagaggaaggagaagtcgtaacaaggtttccgtaggtgaacctgcggaaggatcattgtcaaaacctgacatctagaaaactcgtgaacttgttcatagagaatggggaatgcatcggtttggcccagtgcctctcttttgctttccccttgcgagcagacgtgcctggagctttcgagcgatatgttcgtctgcttgccgaacaacgaaccccggcgcaaatcgcgccaaggataatggaatgagtttgtgcatgcatggccctgcccgtctacgggtggtgttggcttgcacatctttttgtataactaaatgactctcggcaacggatatctcggctcttgcatcgatgaagaacgtagcgaaatgcgatact
