# Supplementary material for: Targeted NGS for species level phylogenomics: “made to measure” or “one size fits all”?
Source: PeerJ. 2017 Jul 25;5:e3569. doi: 10.7717/peerj.3569 (PMC5530999; doi:10.7717/peerj.3569)
Supplement: Data S2 — Sequences alignments (fasta format). [file peerj-05-3569-s002.gz › Final_Aln/SC/6574_AllSamples.aln]

>Consensus6574_Sample80
------------------------------------------------------------------------------------------------------------------------------------------------------------------ctgaatgtgtgtatttcaccctggatcccaraggtggcagaaatcatgggtgataacttcttttttggtccaccatttgctgagttctgtaatagaacttaaaatgcaacttatacgtattcagaaagtttcttgtggttgacagaaatggaagacaaagttcaaaagatgttggaccttatcaaagaagaagatgaggacgaaaaagatggaaatagagtaggaaaggcgaagaaagagccacttgttgaactaattgaggatttccgcaagcattaccatcagctctatgctcgttatgatcatctgactggagagctaaggaaaaaagttcatcggaaacaagaaaatggtaactctgcttcctctagctcagactcggattcagaatattcatcgaaggaaaggggcagtaaaaatgggaatactgaaaatgagtttcagaaggtaacagatggcatgaagcaagaacttgaaaatgcacatctagaagtggctgatctgagaaggaagttggcagatattacagaaaaaaaggaaggtttagaagtcgaatatcaaatggctttcaacaaaatccaggaagcagagaagatcattagtgatttaaagattgaggctgaaacttgtaatggtgaaaaatcaaaatttgagattgagattggggacctgaatataagacttcagagttctaatacttcagcagctgaaatgaatcagaaactggaagacatagcaagagagagaactgatctaatgatggaaagagagacggcattgcaaacaatgaaagaaagagagaaaatcattgaagaattgaaagtcatgactaataagttgaaggatgagaacaaaacactgcaggtggaactctctacagttaaggagaaacttgagtcctcagaaggggaagtagtgaatctaatccaaatgcagaaagcaaccgaagaaaagaataactctctatctgcaaaagttttagagctctcaaatgagatttgcgaggcacagagcagaatgcatgaccttgtggctgaatct-agccagttgagggagaaattggatgagagagagagggaatttgtgaatcacacggagatgcacgaagcccataagaatgaagcatcagatcgaatgaggggattggaactggagctggattctctgcacacccagaaaacagaagctgaaaaacagaaagatgatgagctttccattctactgaagaaaattgaggataaggagagagacttctcatctcaaattgaggatctgaggacaa---------------------agattaatgatctgaatcaggaggtggagtcattacagaaacagaaaatgggaatggaagagcaactggtacatgaaaggaatgaagcatcaggtcaattgaaggacctaatggaaaaggtcaatgaaaagcaacaggagctggagtcattaaatacccagaaactcgaacttgaatctcaactggagaaaaagattcaagacacttcagaatgcctttcgagaatagaaattctggaagaggagttaagaaacaagagtgcagatcaacagaggacgcttgaagagaaagaggaccttatagcacaggtgcagggccgagaacaggaggtggaatctttgcaaaagcagaaaactgaactggaagatcaatatattgaattggagaaaacattagcagagcgggtgaatgaaatctcagacctaaggaaaagttacgaagataaagagaatgaagcatctgctcagattgcaaatttaacagcacaagtcagtaatctgcaaaaggagggggattccttgaatgctcagaaagctggatcagaattgcaacttgagaaaaaggctctggaaatcgtgcagtatattgatgagatagaaaatctgaaagaggatttagcatgcaagagcagggagggacagaaaatgctagaagagggagaggatctaaaagtgcaggtgaagaatttggaaatggaggtggattctctaatcaaccagaaaacaaacctagaagaccagagagtaaatcaaaccctggagattgatggattgagaaaagaaatcgagggtttacaggagagaattggcgaattggagaagacattaacagtgagaagagaggagttaatagatctccagaagaaacatgagaatgtggggaacgaatcgaccactcaaattatggctttaacattgcagcttaatgacaaggaggatgcttttaacaaattgagtgaagagcacagaaaacttgaacttctctttcaagagtgcaaggaaaatcttgaagttgcagaaaggaaggttggagaaactacagaagagatacatttgaaagatgggaagatagatgaatttgaagaaacggttgaggacctgagaagggatctggaaatgaaaggagatgaagtaagtacattggtagaaaatgtacgcaacctcgaagttaagctccgtttgtcgaaccaaaaacttagggtgacagaacaagtactgacagagaaa---------------------------------------------------------------------------------------------------------------------------------------------------------------------------------------------------------------------------------------------------------------------------------------------------------------------------------------------------------------------------
>MiraAssembly68_c131_merged_MiraAssembly68_rep_c2606RC
------------------------------------------------------------------------------------------------------------------------------------------------------------------------------------------------------------------------gcttacttttttagtccatcaatttttgttttcagtaacagaacttaatatgcatactctagatattcag-aagttttttgtggtttgcagaaatagaagacaaagttcagaagatgttggaccttatcaaagaagaagatgagggcgaaaaagatgggaatagagtaggaaacgcgaagaaagagccacttgttgaactaattgaggatttccgcaagcattaccatctgctctatgctcgttatgatcatctgactggagagctaaggaaaaaagttaatcagaaacaagaaaatggtaactcttcctcctctagcacggactcggattcagaatattcatcgaaagaaaggggcagtaaaaatgggaatattgaaaatgagtttcagaaggtaacagatgccgtgaggcaagaacttgaaactgcacatctagaagtggctgatctgaaaaggaagttgacagatatcacggaagaaaaggaaggtttagaagttgaataccaaacagctttgaacaaaatccaagcagcggagaaggtcattagcaatttaaagattgaggctgaaacttttaatggtgaaaaatcgaagtttcaacttgagattagggacctgaatataagacttcaaagtgctaatactttagcagctgaaatgaatcagaaactggaagacatagcaagagagagaactgatctaatgatggaaaaagagacgacattgcaaacaattaaagagggacagaaaatcagtgaagaattgaaagtcatgactaatgagttgaaggatgagaacaaaacactgcaggtagaactctctacagtgaaggagcaacttgagtcctcagaacaggaagtagcgaatctaatccaaacgcagaaagctaccgaagaaaagaataactctctatccgcaaaaaatttagagctttcaaatgagattagcgaggcacagagaaaaatgcaagatcttgtggctgaatct-agccagttgagggagaaattggatgagagagaaagggaatttgtgagtcacacggagatgcacgaagcccataagaatgaaacatcagttcgaatgaggkgaktggaactggagctggattctctgcacacccagaaacgagaaactgaaaaacagaaagatgatgagctttccattctgctgaagaaacttgaggataaggagagagacttgtcatctcaaattgaggatctgatgacaaagattaatgatctgaatcaggagattaatgatctgaatcaggaggtggaatcgttacagaaacagaaaagtggaatggaagagcaactggtacatgaaaggaatgaagcatcaggtcaagtgaaggacctaatggaaaaggtaaatgaaaagcgacaggagctggaatcaattaatacccagaaaatcaaacttgaatctcaactggagaaaaagattcaagacaattcagaatacctttctagaatagaaattctggaagaggagtcaagaaacaagagtgcagatcaacagaggatgcttgaagagaaagagggtcttgtagcacaagtgaaggaccgagaacaggaggtggaatctttacaaaaccagaaaagtgaactggaagatcgaattatcgaattggagaaaaccttggcagagcatgtgaatgaaatctctgacctaaggaaaagttccgaagataatgagaatgtagcatctgctcagattgcaaatttaacagcacaagtcagtaatctgcaaaaggaggtggattccttgaatgctcagaaagctggatcagaattgcaacttgagaaaaaggctctagaaatagtgcagtatcttgatgagatagaaaatctgaaagaggagttagcacggaagagcatggagggacagaaaatgctggaagagagagaggatctaaaagtgcaggtgaagaatctggaaatggaggtggattctctactcaaccagaaaagcaacctagaagagcagagagaaaatcaaacccaagatattgagagattgagaaaagaaaacaagggcttacaggagagaattggtgaattggagaagacattaacagagagaagagaggagttaataaatctccagaagaaacatgagaacgtggggaacgaatcgaccactcaaattatggccttaacgttgcagtttaatgacaaggaggatgcttttaacacattaagtgaagagcacaaaaaactcgaacttctgtttcaagagtgcaaggaaaatcttgaagttgctgaaaggaaggttgaagaaaccacagaagagatacgtttgaaagatgggaagattgatgaaatggaagaaacagttgaagacctgagaagggatctggaaatgaaaggagatgaagtaagtacattggtagaaaatgtccgcaaccttgaagttaagcttcgtttgtcgaaccaaaaacttagggtaacggaacaagtactgacagagaaagaagagagccaggggagtagagaagagaagttccaacaaggactaaggttgcttgaagaaaggattggttccttgtctgcatcagttgctatttacaaggaagctcaagccaagattattagagacgtgtccgaaaaagtcaagtacacgacgaatggagtggacactcttaccctcaagtttgaagaagactacgggcactttgaaacccgtatttatgaaatcttgcatgagattcaggtggtgaaaaattgggtgaaggaaaggaattgcgagaaggaagaactaaagatgatcgtgggaagcttagtcaagcacctggaagataagaaagaagaggaatcagtgttgagagagagagtc
>MiraAssembly69_c365RC_merged_MiraAssembly69_rep_c2337
---------------------------------------------------------------------------------------------------------------------------------------------------------------------------------------------------------------------------------------------------------------agaacttaaaatgcaacttataagtattcagaaagtttcttgtggttgacagaaatggaagacaaagctcaaaagatgttggaccttatcaaagaagaagatgaggacgaaaaagatggaaatagagtaggaagggccaagaaagagccacttgttgaactaattgaggatttccgcaagcattaccatcagctctatgctcgttatgatcatctgactggagagctaaggaaaaaagttcatcggaaacaagaaaatggtaactctgcttcctctagctcagactcggattcagaatattcatcgaaggaaagggacagtaaaaatgggaatactgaaaatgagtttcagaaggtaacagatggcatgaagcaagaacttgaaaatgcacatctagaagtggctgatctgagaaggaagttggcagatattacagaaaaaaaggaaggtttagaagtcgaatatcaaatggctttcaacaaaatccaggaagcagagaagatcattagtgatttaaagattgaggctgaaacttgtaatggtgaaaaatcaaaatttgaaattgagattggggacctgaatataagacttcagagttcgaatacttcagcagctgaaatgaatcagaaactggaagacatagcaagagagagaactgatctaatgatggaaagagagacggcattgcaaacaatgaaagagagagagaaaatcattgaagaattgaaagtcatgactaataagttgaaggatgagaacaaaacactggaggtggaactctctgcagtgaaggagaaacttgagtcctcagaaggggaagtagtgaatctaatccaaatgcagaaagcaactgaagaaaagaataactctctatctgcaaaaattttagagctctcaaatgagatttgcgaggcacagagcagaatgcatgaccttgtggctgaatct-agccagttgagggagaaattggatgagagagagagggaatttgtgaatcacacggagatgcacgaagcccataagaatgaagcatcagatcgaatgaggggattggaactggagctggattctctacacacccagaaaacagaagctgaaaaacagaaagatgatgagctttccattctactgaagaaaattgaggataaggagagagacttctcatctcaaattgaggatctgaggacaa---------------------agattaatgatctgaatcaggaggtggagtcattacagaaacagaaaatgggaatggaagagcaactggtacatgaaaggaatgaagcatcaggtcaattgaaggacctaatggaaaaggtcaatgaaaagcaacaggagctggagtcattaaatacmcagaaactcgaacttgaatctcaactggagaaaaagattcaagacacttcagaatgcctttcgagaatagaaattctggaagaggagttaagaaacaagagtgcagatcaacagaggacgcttgaagagaaagaggaccttatagcacaggtgcagggcggagaacaggaggtggaatctttgcaaaagcagaaaactgaactggaagatcaaaatattgaattggagaaaacattagcagagcgggtgaatgaaatctcagacctaaggaaaagttacgaagataaagagaatgaagcatctgctcagattgcaaatttaacagcacaagtcagtaatctgcaaaaggagggkgattccttgaatgctcagaaagctggatcagaattgcaacttgagaaaaagkctctggaaatcgtgcagtatattgatgagatagaaaatctgaaagaggatttagcatgcaagagcagggagggacagaaaatgctagaagagggagaggatctaaaagtgcaggtgaagaatttggaaatggaggtggattctctaatcaaccagaaaacaaacctagaagaccagagagtaaatcaaaccctggagattgatggattgagaaaagaaatcgagggtttacaggagagaattggcgaattggagaagacattaacagtgagaagagaggagttaatagatctccagaagaaacatgagaatgtggggaacgaatcgaccactcaaattatggctttaacattgcagcttaatgacaaggaggatgcttttaacaaattgagtgaagagcacagaaaacttgaacttctctttcaagagtgcaaggaaaatcttgaagttgcagaaaggaaggttggagaaactacagaagagatacatttgaaagatgggaagatagatgaatttgaagaaacggttgaggacctgagaagggatctggaaatgaaaggagatgaagtaagtacattggtagaaaatgtacgcaacctcgaagttaagctccgtttgtcgaaccaaaaacttagggtgacagaacaagtactgacagagaaagaagacagccaggggagtagagacgagaagttccaacagggactaargtcccttgaagaaagggttggttccttgtctgcatcgattgctatttacagggaagctcaagccaagattattcgagacgtttccgagaaagtcaagaacatgacgaatggagtggacactcttactcttaagtttgaagaagactatgggcactttgaaacccgtatttatgaaatcktgcacgagattcaggtggtcaagaattgggtgaaggagaggaatcgcgagaaggaagaactgaaaacaatcatcagaagcttagttaagcaactggaagataagaa-------------------------------
>MiraAssembly69_rep_c2686
---------------------------------------------------------------------------------------------------------------------------------------------------------------------------------------------------------------------------------------------------------------------------------------------------------------------------------------------------------------------------------------------------------------------------------------------------------------------------------------------------------------------------------------------------------------------------------------------------------------------------------------------------------------------------------------------------------------------------------------------------------------------------------------------------------------------------------------------------------------------------------------------------------------------------------------------------------------------------------------------------------------------------------------------------------------------------------------------------------------------------------------------------------------------------------------------------------------------------------------------------------------------------------------------------------------------------------------------------------------------------------------------------------------------------------------------------------------------------------------------------------------------------------------------------------------------------------------------------------------------------------------------------------------------------------------------------------------------------------------------------------------------------------------------------------------------------------------------------------------------------------------------------------------------------------------------------------------------------------------------------------------------------------------------------------------------------gaaagctggatcagaattgcaacttgagaaaaaggctctggaaatcgtgcagtatattgatgagatagaaaatctgaaagaggatttagcatgcaagagcagggagggacagaaaatgctagaagagggagaggatctaaaagtgcaggtgaagaatttggaaatggaggtggattctctaatcaaccagaaaaccaacctagaagaccagagagtaaatcaaaccctggagattgatggattgagaaaagaaatcgagggtttacaggagagaattggcgaattggagaagacattaacagtgcgaagagaggagttaatagatctccagaagaaacatgagaatgtggggaacgaatcgaccactcaaattatggctttaacattgcagcttaatgacaaggaggatgcttttaacaaattgagtgaagagcacagaaaacttgaacttctctttgaagagtgcaaggaaaatcttgaagttgcagaaaggaaggttggagaaactacagaagagatacatttgaaagatgggaagatagatgaatttgaagaaacggttgaggacctgagaagggatctggaaatgaaaggagatgaagtaagtacattggtagaaaatgtacgcaacctcgaagttaagctccgtttgtcga--------------------------------------------------------------------------------------------------------------------------------------------------------------------------------------------------------------------------------------------------------------------------------------------------------------------------------------------------------------------------------------------------------------------
>MiraAssembly71_c3275_merged_MiraAssembly71_rep_c3852RC
----------------------------------------------------------------------------------------------------------------------------------tgtgattcc-------ttctctattctatcttctgaatgtgtgtatttcaccctggatcccaaaggtggcagaaatcatgggtgataacttcttttttggtccaccatttgctgagttctgtaatagaacttaaaatgcaacttatacgtattcagaaagtttcttgtggttgacagaaatggaagacaaagttcaaaagatgttggaccttatcaaagaagaagatgaggacgaaaaagatggaaatagagtaggaaaggccaagaaagagccacttgttgaactaattgaggatttccgcaagcattaccatcagctctatgctcgttatgatcatctgactggagagctaaggaaaaaagttcatcggaaacaagaaaatggtaactcttcttcctctagctcagactcggattcagaatattcatcgaaggaaaggggcagtaaaaatgggaatactgaaaatgagtttcagaaggtaacagatggcatgaagcaagaacttgaaaatgcacatctagaagtggctgatctgagaaggaagttggcagatattacagaaaaaaaggaaggtttagaagtcgaatatcaaatggctttcaacaaaatccaggaagcagagaagatcattagtgatttaaagattgaggctgaaacttgtaatggtgaaaaatcaaaatttgaaattgagattggggacctgaatacaagacttcagagttctaatacttcagctgctgaaatgaatcagaaactggaagacatagcaagagagagaactgatctaatgatggaaagagagacggcattgcaaacaatgaaagagagagagaaaatcattgaagaattgaaagtcatgactaataagttgaaggatgagaacaaaacactgcaggtggaactctctacagtgaaggagaaacttgagtcctcagaaggkgaagtagtgaatctaatccaaatgcagaaagcaaccgaagaaaagaataactctctatctgmaaaaattttagagctctcaaatgagatttgcgaggcacagagcagaatgcatgaccttgtggctgaatct-agccagttgagggagaaattggatgagagagagagggaatttgtgaatcacacggagatgcacgaagcccataagaatgaagcatcagatcgaatgaggggattggaactggagctggattctctacacacccagaaaacagaaggtgaaaaacagaaagatgatgagctttccattctactgaagaaaattgaggataaggagggagacttctcatctcaaattgaggatctgaggacaa---------------------agattaatgatctgaatcaggaggtggagtcattacagaaacagaaaatgggaatggaagagcaactggtacatgaaaggaatgaagcatcaggtcaattgaaggacctaatggaaaaggtcaatgaaaagcaacaggagctggagtcattaaatacccagaaactcgaacttgaatctcaactggagaaaaagattcaagacacttcagaatgcctttcgagaatagaaattctggaagaggagttaagaaacaagagtgcagatcaacagaggacgcttgaagagaaagaggaccttatagcacaggtgcagggccgagaacaggaggtkgaatctttgcaaaagcagaaaactgaactggaagatcaaaatattgaattggagaaaacattagcagagcgggtgaatgaaatctcagacctaaggaaaagttacgaagataaagagaatgaagcatctgctcagattgcaaatttaacagcacaagtcagtaatctgcaaattgagggggattccttgaatgctcagaaagctggatcagaattgcaacttgagaaaaaggctctggaaatcgtgcagtatattgatgagatagaaaatctgaaagaggatttagcatgcaagagcagggagggacagaaaatgctagaagagggagaggatctaaaagtgcaggtgaagaatttggaaatggaggtggattctctaatcaaccagaaaaccaacctagaagaccagagagtaaatcaaaccctggagattgatggattgagaaaagaaatcgagggtttacaggagagaattggcgaattggagaagacattaacagtgagaagagaggagttaatagatctccagaagaaacatgagaatgtggggaacgaatcgaccactcaaattatggctttaacattgcagcttaatgacaaggaggatgcttttaacaaattgagtgaagagcacagaaaacttgaacttctctttcaagagtgcaaggaaaatcttgaagttgcagaaaggaaggttggagaaactacagaagagatacatttgaaagatgggaagatagatgaatttgaagaaacggttgaggacctgagaagggatctggaaatgaaaggagatgaagtaagtacattggtagaaaatgtacgcaacctcgaagttaagctccgtttgtcgaaccaaaaacttagggtgacagaacaagtactgacagagaaagaagacagccaggggagtagagacgagaagttccaacagggactaaagtcccttgaagaaagggttggttcctt-------------------------------------------------------------------------------------------------------------------------------------------------------------------------------------------------------------------------------------------------------------------------------------------------
>MiraAssembly71_rep_c4002_merged_MiraAssembly71_rep_c4326RC
-----------------------------------------------------------------------------------------------------------------------------------------------------------------------------------------------------------------------------------------------------------------------------------------------------------------------------------------------------------------------------------------------------------------------------------------------------------------------------------------------------------------tcggaaacaagaaaatggtaactcttcttcctatagctcagactcggattcagaatattcatcgaaggaaaggggcagtaaaaatgggaatactgaaaatgagtttcagaaggtaacagatggcatgaagcaagaacttgaaaatgcacatctagaagtggctgatctgagaaggaagttggcagatattacagaaaaaaaggaaggtttagaagtcgaatatcaaatggctttcaacaaaatccaggaagcagagaagatcattagtgatttaaagattgaggctgaaacttgtaatggtgaaaaatcaaaatttgaaattgagattggggacctgaatacaagacttcagagttctaatacttcagctgctgaaatgaatcagaaactggaagacatagcaagagagagaactgatctaatgatggaaagagagacggcattgcaaacaatgaaagagagagagaaaatcattgaagaattgaaagtcatgactaataagttgaaggatgagaacaaaacactgcaggtggaactctctacagtgaaggagaaacttgagtcctcagaaggggaagtagtgaatctaatccaaatgcagaaagcaaccgaagaaaagaataactctctatctgcaaaaattttagagctctcaaatgagatttgcgaggcacagagcagaatgcatgaccttgtggctgaatct-agccagttgagggagaaattggatgagagagagagggaatttgtgaatcacacggagatgcacgaagcccataagaatgaagcatcagatcgaatgaggggattggaactggagctggattctctacacacccagaaaacagaagctgaaaaacagaaagatgatgagctttccattctactgaagaaaattgaggataaggagagagactactcatctcaaattgaggatctgaggacaa---------------------agattaatgatctgaatcaggaggtggagtcattacagaaacagaaaatgggaatggaagagcaactggtacatgaaaggaatgaagcatcaggtcaattgaaggacctaatggaaaaggtcaatgaaaagcaacaggagctggagtcattaaatacccagaaacacgaacttgaatctcaactggagaaaaagattcaagacacttcagaatgcctttcgagaatagaaattctggaagaggagttaagaaacaagagtgcagatcaacagaggacgcttgaagagaaagaggaccttatagcacaggtgcagggccgagaacaggaggtggaatctttgcaaaagcagaaaactgaactggaagatcaaaatattgaattggagaaaacattagcagagcgggtgaatgaaatctcagacctaaggaaaagttacgaagataaagagaatgaagcatctgctcagattgcaaatttaacagcacaagtcagtaatctgcaaawkgagggggattccttgaatgctcagaaagctggatcagaattgcaacttgagaaaaaggctctggaaatcgtgcagtatattgatgagatagaaaatctgaaagaggatttagcatgcaagagcagggagggacagaaaatgctagaagagggagaggatctaaaagtgcaggtgaagaatttggaaatggaggtggattctctaatcaaccagaaaaccaacctagaagaccagagagtaaatcaaaccctggagattgatggattgagaaaagaaatcgagggtttacaggagagaattggcgaattggagaagacattaacagtgagaagagaggagttaatagatctccagaagaaacatgagaatgtggggaacgaatcaaccactcaaattatggctttaacattgcagcttaatgacaaggaggatgcttttaacaaattgagtgaagagcacagaaaacttgaacttctctttcaagagtgcaaggaaaatcttgaagttgcagaaaggaaggttggagaaactacagaagagatacatttgaaagatgggaagatagatgaatttgaagaaacggttgaggacctgagaagggatctggaaatgaaaggagatgaagtaagtacattggtagaaaatgtacgcaacctcgaagtaaagctccgtttgtcgaaccagaaacttagggtgacagaacaagtactgacagagaaagaagacagccaggggagtagagacg--------------------------------------------------------------------------------------------------------------------------------------------------------------------------------------------------------------------------------------------------------------------------------------------------------------------------------------------------
>MiraAssembly72_c13RC
---------------------------------------------------------------------------------------------------------------------------------------------------------------------------------------------------------------------------------------------------------------------------------------------------------------------------------------------------------------------------------------------------------------------------------------------------------------------------------------------------------------------------------ggtaact---cttcctctagctcagactcggattcagaatattcttcgaaggaaaggggcagtaaaaatgggaatactgaaaatgagtttcagaaggtaacagatggcatgaagcaagaacttgaaaatgcacatctagaagtggctgatctgagaaggaagttggcagatattacagaaaaaaaggaaggtttagaagtcgaatatcaaatggctttcaacaaaatccaggaagcagagaagatcattagtgatttaaagattgaggctgaaacttgtaatggtgaaaaatcaaaatttgaaattgagattgcggacctgaatataaggcttcagagttctaatacttcagcagctgaaatgaatcagaaactggaagacatagcaagagagagaactgatctaatgatggaaagagagacggcattgcaaacaatgacagagagagagaaaatcattgaagaattgaaagtcatgactaataagttgaaggatgagaacaaaacactgcaggtggaactctctacagtgaaggagaaacttgagtcctcagaaggggaagtagtgaatctaatccaaatgcagaaagcaaccgaagaaaagaataactctctatctgcaaaaattttagagctctcaaatgagatttgcgaggcacagagcagaatgcatgaccttgtggctgaatct-agccagttgagggagaaattggatgagagagagagggaatttgtgaatcacacggagatgcacgaagcccataagaatgaagcatcagatcgaatgaggggattggaactggagctggattctctacacacccagaaaacagaagctgaaaaacagaaagatgatgagctttccattctactgaagaaaattgaggataaggagagagacttctcatctcaaattgaggatctgaggacaa---------------------agattaatgatctgaatcaggaggtggagtcattacagaaacagaaaatgggaatggaagagcaactggtacatgaaaggaatgaagcatcaggtcaattgaaggacctaatggaaaaggtcaatgaaaagcaacaggagctggagtcattaaatacccagaaactcgaacttgaatctcaactggagaaaaagattcaagacacttcagaatgcctttcgagaatagaaattctggaagaggagttaagaaacaagagtgcagatcaacagaggacgcttgaagagaaagaggaccttatagcacaggtgcagggccgagaacaggaggtggaatctttgcaaaagcagaaaactgaactggaagatcaatatattgaattggagaaaacattagcagaccgggtgaatgaaatctcagacctaaggaaaagttacgaagataaagagaatgaagcatctgctcagattgcaaatttaacagcacaagtcagtaatctgcaaaaggagggggattccttggatgctcagaaagctggatcagaattgctacttgagaaaaaggctctggaaatcgtgcagtatattgatgagatagaaaatctgaaagaggatttagcatgcaagagcagggagggacagaaaatgctagaagagggagaggatctaaaagtgcaggtgaagaatttggaaatggaggtggattctctaatcaaccagaaaaccaacctagaagaccagagagtaaatcaaaccctggagattgatggattgagaaaagaaatcgagggtttacaggagagaattggcgaattggagaagacattaacagtgagaagagaggagttaatagatctccagaagaaacatgagaatgtggggaacgaatcgaccactcaaattatggctttaacattgcagcttaatgacaaggaggatgcttttaacaaattgagtgaagagcacagaaaacttgaacttctctttcaagagtgcaaggaaaatcttgaagttgcagaaaggaaggttggagaaactacagaagagatacatttgaaagatgggaagatagatgaatttgaagaaacggttgaggacctgagaagggatctggaaatgaaaggagatgaagtaagtacattggtagaaaatgtacgcaacctcgaagttaagctccgtttgtcgaaccaaaaacttagggtgacagaacaagtactgacagagaaagaagacagccaggggagtagagacgagaagttccaacagggactaaggtcccttgaagaaagggttggttccttgtctgcatcgattgctatttacagggaagctcaagccaagattattcgagacgt-------------------------------------------------------------------------------------------------------------------------------------------------------------------------------------------------------------------------------------------
>MiraAssembly72_c316RC
-----------------------------------------------------------------------------------------------------------------------------------------------------------------------------------------------------------------------------------------------------------------------------------------------------------------------------------------------------------------------------------------------------------------------------------------------------------------------------------------------------------------------------------------------------------------------------------------------------------------------------------------------------------------------------------------------------------------------------------------------------------------------------------------------------------------------------------------------------------------------------------------------------------------------------------------------------------------------------------------------------------------------------------------------------------------------------------------------------------------------------------------------------------------------------------------------------------------------------------------------------------------------------------------------------------------------------------------------------------------------------------------------------------------------------------------------------------------------------------------------------------------------------------------------------------------------------------------------------------------------------------------------------------------------------------------------------------------------------------------------------------------------------------------------------------------------------------------------------------------------------------------------------------------------------------------------------------------------------------------------------------------------------------------------------------------------------------------------------------------------------------------------------------------------------------------------------------gagaggatctaaaagtgcaggtgaagaatttggaaatggaggtggattctctaatcaaccagaaaaccaacctagaagaccagagagtaaatcaaaccctggagattgatggattgagaaaagaaatcgagggtttacaggagagaattgacgaattggagaagacattaacagtgagaagagaggagttaatagatctccagaagaaacatgagaatgtggggaacgaatcgacctctcaaattatggctttgacattccagcttaatgacaaggaggatgcttttaacaaattgagtgaagagcacagaaaacttgaacttctctttcaagagtgcaaggaaaatcttgaagttgcagaaaggaaggttggagaaactacagaagagttacatttgaaagatgggaagatagatgaatttgaagaaacggttgaggacctgagaagggatctggaaatgaaaggagatgaagtaagtacattggtagaaaatgtacgcaacctcgaagttaagctccgtttgtcgaaccaaaa-------------------------------------------------------------------------------------------------------------------------------------------------------------------------------------------------------------------------------------------------------------------------------------------------------------------------------------------------------------------------------------------------------------
>MiraAssembly73_c1_merged_MiraAssembly73_c133
----------------------------------------------------------------------------------------------------------------------------------------------------------------------------------------------------------------------------------------------------------------------------------------------------------------------------------------------------------------------------------------------------------------------------------------------------------------------------------------------------------------------------------------------------------------------------------------------------------------------------------------------------------------------------------------------------------------------------------------------------------------------------------------------------------------------------------------------------------------------------------------------------------------------------------------------------------------------------------------------------------------------------------------------------------------------------------------------------------------------------------------------------------------------------------------------------------------------------------------------------------------------------------------------------------------------------------------------------------------------------------------------------------------------------------------------------gaggacaaggagagagacttctcatctcaaattgaggatctgaggacaa---------------------agattaatgatctgaatcaggaggtggagtcatcacagaaacagaaaatgggaatggaagagcaactggtacatgaaaggaatgaagcatcaggtcaattgaaggacctaatggataaggtcaatgaaaagcaacaggagctggagtcattaaatacccagaaactcgaacttgaatctcaactggagaaaaagattcaagacacttcagaatgcctttcgagaatagaaattctggaagaggaattaagaaacaagagtgcagatcaacagaggacgcttgaagagaaagaggaccttatagcacaggtgcagggccgagaacaggaggtggaatctttgcaaaagcagaaaactgaactggaagatcaaaatattgaattggagaaaacattagcagagcgggtgaatgaaatctcagacctaaggaaaagttacgaagataaagagaatgaagcatctgctcagattgcaaatttaacagcacaagtcagtaatctgcaaaaggagggggattccttgaatgctcagaaagctggatcagaattgcaacttgagaaaaaggctctggaaatcgtgcagtatattgatgagatagaaaatctcaaagaggatttagcatgcaagagcagggagggacagaaaaggctagaagatggagaggatctaaaagtgcaggtgaagaatttggaaatggaggtggattctctaatcaaccagaaaaccaacctagaagaccagagagtaaatcaaaccctggagattgatggattgagaaaagaaatcgagggtttacaggagagaattggcgaattggagaagacattaacagtgagaagagaggagttaatagatctccagaagaaacatgagaatgtggggaacgaatcgaccactcaaattatggctttaacattgcagcttaatgacaaggaggatgcttttaacaaattgagtgaagagcacagaaaacttgaacttctctttcaagagtgcaaggaaaatcttgaagttgcagaaaggaaggttggagaaactacagaagagatacatttgaaagatgggaagatagatgaatttgaagaaacggttgaggacctgagaagggatctggaaatgaaaggagatgaagtaagtacattggtagaaaatgtacgcaacctcgaggttaagctccgtttgtcgaaccaaaaacttagggtgacagaacaagtactgacagagaaagaagacagccaggggagtagagacgagaagttccaacagggactaaagtcccttgaagaaagggttggttccttgtctgcatcgattgctatttacagggaagctcaagccaagattat----------------------------------------------------------------------------------------------------------------------------------------------------------------------------------------------------------------------------------------------------
>MiraAssembly74_c159RC_merged_MiraAssembly74_rep_c2257
----------------------------------------------------------------------------------------------------------------------------------------------------------------------------------------------------------------------------------------------------------gtaatagaacttaaaatgcaacttatacgtattcagaaagtttcttgtggttgacagaaatggaagacaaagttcaaaagatgttggaccttatcaaagaagaagatgaggacgaaaaagatggaaatagagtaggaaaggccaagaaagagccacttgttgaactaattgaggatttccgcaagcattaccatcacctctatgctcgttatgatcatctgactggagagctaaggaaaaaagttcatcggaaacaagaaaatggtaactcttcttcctctagctcagactcggattcagaatattcatcgaaggaaaggggcagtaaaaatgggaacactgaaaatgagtttcagaaggtaacagatggcatgaagcaagaacttgaaaatgcacatctagaagtggctgatctgagaaggaagttggcagatattacagaaaaaaaggaaggtttagaagtcgaatatcaaatggctttcaacaaaatccaggaagcagagaagatcattagtgatttaaagattgaggctgaaacttgtaatggtgaaaaatcaaaatttgaaattgagattgcggacctgaatataagacttcggagttctaatacttcagctgctgaaatgaatcagaaactggaagacatagcaagagagagaactgatctaatgatggaaagagagacggcattgcaaacaatgaaagagagagagaaaatcattgaagaattgaaagtcatgactaataagttgaaggatgagaacaaaacactggaggtggaactctctacagtgaaggagaaacttgagtcctcagaaggggaagtagtgaatctaatccaaatgcagaaagcaaccgaagaaaagaataactctctatctgcaaaaattttagagctctcaaatgagatttgcgaggcacagagcagaatgcatgaccttgtggctgaatct-agccagttgagggagaaattggatgagagagagagggaatttgtgaatcacacggagatgcacgaagcccataagaatgaagcatcagatcgaatgaggggattggaactggagctggattctctacacacccagaaaacagaagctgaaaaacagaaagatgatgagctttccattctactgaagaaaattgaggataaggagagagacttctcatctcaaattgaggatctgaggacaa---------------------agattaatgatctgaatcaggaggtggagtcattacagaaacagaaaatgggaatggaagagcaactggtacatgaaaggaatgaagcatcaggtcaattgaaggacctaatggaaaaggtcaatgaaaagcaacaggagctggagtcattaaatacccagaaactcgaacttgaatctcaactggagaaaaagattcaagacacttcagaaagcctttcgagaatagaaattctggaagaggagttaagaaacaagagtgcagatcaacagaggacgcttgaagagaaagaggaccttatagcacaggtgcagggccgagaacaggaggtggaatctttgcaaaagcagaaaactgaactggaagatcaatatattgaattggagaaaacattagcagagcgggtgaatgaaatctcagacctaaggaaaagttacgaagataaagagaatgaagcatctgctcagattgcaaatttaacagcacaagtcagtaatctgcaaaaggagggggattccttgaatgctcagaaagctggatcagaattgcaacttgagaaaaaggctctggaaatcgtgcagtatattgatgagatagaaaatctgaaagaggatttagcatgcaagagcagggagggacagaaaatgctagaagagggagaggatctaaaagtgcaggtgaagaatttggaaatggaggtggattctctaatcaaccagaaaaccaacctagaagaccagagagtaaatcaaaccctggagattgatggattgagaaaagaaatcgagggtttacaggagagaattggcgaattggagaagacattaacagtgagaagagaggagttaatagatctccagaagaaacatgagaatgtggggaacgaatcgaccactcaaattatggctttaacattgcagcttaatgacaaggaggatgcttttaacaaattgagtgaagagcacagaaaacttgaacttctctttcaagagtgcaaggaaaatcttgaagttgcagaaaggaaggttggagaaactacagaagagatacatttgaaagatgcgaagatagatgaatttgaagaaacggttgaggacctgagaagggatctggaaatgaaaggagatgaagtaagtacattggtagaaaatgtacgcaacctcgaagttaagctccgtttgtcgaaccaaaaacttagggtgacagaacaagtactgacagagaaagaagacagccaggggagtagagacgagaagttccaacagggactaaggtcccttgaagaaagggttggttccttgtctgcatcgattgctatttacagggaagctcaagccaagattattcgagacgt-------------------------------------------------------------------------------------------------------------------------------------------------------------------------------------------------------------------------------------------
>MiraAssembly74_rep_c2325
----------------------------------------------------------------------------------------------------------------------------------------------------------------------------------------------------------------------------------------------------------------------------------------------------------------------------------------------------------------------------------------------------------------------------------------------------------------------------------------------------------------------------------------------------------------------------------------------------------------------------------------------------------------------------------------------------------------------------------------------------------------------------------------------------------------------------------------------------------------------------------------------------------------------------------------------------------------------------------------------------------------------------------------------------------------------------------------------------------------------------------------------------------------------------------------------------------------------------------------------------------------------------------gagagggaatttgtgaatcacacggagatgcacgaagcccataagaatgaagcatcagatcgaatgaggggattggaactggagctggattctctacacacccagaaaacagaagctgaaaaacagaaagatgatgagctttccattctactgaagaaaattgaggataaggagagagacttctcatctcaaattgaggatctgaggacaa---------------------agattaatgatctgaatcaggaggtggagtcattacagaaacagaaaatgggaatcgaagagcaactggtacatgaaaggaatgaagcatcaggtcaattgaaggacctaatggaaaaggtcaatgaaaagcaacaggagctggagtcattaaatacccagaaactcgaacttgaatctcaactggagaaaaagattcaagacacttcagaatgcctttcgagaatagaaattctggaagaggagttaagaaacaagagtgcagatcaacagaggacgcttgaagagaaagaggacattatagcacaggtgcagggccgagaacaggaggtggaatctttgcaaaagcagaaaactgaactggaagatcaaaatattgaattggagaaaacattagcagagcgggtgaatgaaatctcagacctaaggaaaagttacgaagataaagagaatgaagcatctgctcagattgcaaatttaacagcacaagtcagtaatctgcaaaaggagggggattccttgaatgctcagaaagctggatcagaattgcaacttgagaaaaaggctctggaaatcgtgcagtatattgatgagatagaaaatctgaaagaggatttagcatgcaagagcagggagggacagaaaatgctagaagagggagaggatctaaaagtgcaggtgaagaatttggaaatggaggtggattctctaatcaaccagaaaaccaacctagaagaccagagagtaaatcaaaccctggagattgatggattgagaaaagaaatcgagggtttacaggagagaattggcgaattggagaagacattaacagtgagaagagaggagttaatagatctccagaagaaacatgagaatgtggggaacgaatcgaccactcaaattatggctttaacattgcagcttaatgacaaggaggatgcttttaacaaattgagtgaagagcacagaaaacttgaacttctctttcaagagtgaaaggaaaatcttgaagttgcagaaaggaaggttggagaaactacagaagagatacatttgaaagatgcgaagatagatgaatttgaagaaacggttgaggacc-----------------------------------------------------------------------------------------------------------------------------------------------------------------------------------------------------------------------------------------------------------------------------------------------------------------------------------------------------------------------------------------------------------------------------------------------------------------------------------------------------------
>MiraAssembly75_c23_merged_MiraAssembly75_c433
-----------------------------------------------------------------------------------------------------------------ggtattatacagtagtttgtgattcc-------ttctctattctatcttctgaatgtgtgtatttcaccctggatcccaaaggtggcagaaatcatgggtgataacttcttttttggtccaccatttgctgagttctgtaatagaacttaaaatgcaacttatacgtattcagaaagtttcttgtggttgacagaaatggaagacaaagttcaaaagatgttggaccttatcaaagaagaagatgaggacgaaaaagatggaaatagagtaggaaaggccaagaaagagccacttgttgaactaattgaggatttccgcaagcattaccatcagctctatgctcgttatgatcatctgactggagagctaaggaaaaaagttcatcggaaacaagaaaatggtaact---cttcctctagctcagactcggattcagaatattcatcgaaggacaggggcagtaaaaatgggaatactgaaaatgagtttcagaaggtaacagatggcatgaagcaagaacttgaaaatgcacatctagaagtggctgatctgagaaggaagttggcagatattacagaaaaaaaggaaggtttagaagtcgaatatcaaatggctttcaacaaaatccaggaagcagagaagatcattagtgatttaaagattgaggctgaaacttgtaatggtgaaaaatcaaaatttgaaattgagattggggacctgaatataagacttcagagttctaatacttcagcagctgaaatgaatcagaaactggaagacatagcaagagagagaactgatctaatgatggaaagagagacggcattgcaaacaatgaaagagagagagaaaatcattgaagaattgaaagtcatgactaataagttgaaggatgagaacaaaacactgcaggtggaactctctacagtgaaggagaaacttgagtcctcagaaggggaagtagtgaatctaatccaaatgcagaaagcaaccgaagaaaagaataactctctatctgaaaaaattttagagctctcaaatgagatttgcgaggcacagagcagaatgcatgaccttgtggctgaatct-agccagttgagggagaaattggatgatagagagagggaatttgtgaatcacacggagatgcatgaagcccataagaatgaagcatcagatcgaatgaggggattggaactggagctggattctctacacacccagaaaacagaagctgaaaaacagaaagatgatgagctttccattctactgaagaaaattgaggataaggagagagacttctcatctcaaattgaggatctgaggacaa---------------------agattaatgatctgaatcaggaggtggagtcattacagaagcagaaaatgggaatggaagagcaactggtacatgaaaggaatgaagcatcaggtcaattgaaggacctaatggaaaaggtcaatgaaaagcaacaggagctggagtcattaaatacccagaaactcgaacttgaatctcaactggagaaaaagattcaagacacttcagaatgcctttcgagaatagaaattctggaagaggagttaagaaacaagagtgcagatcaacagaggacgcttgaagagaaagaggaccttatagcacaggtgcagggccgagaacaggaggtggaatctttgcaaaagcagaaaactgaactggaagatcaaaatattgaattggagaaaacattacaagagcgggtgaatgaaatctcagacctaaggaaaagttacgaagataaagagattgaagcatctgctcagattgcaaatttaacagcacaagtcagtaatctgcaaaaggagggggattccttgaatgctcagaaagctggatcagaattgcaacttgagaaaaaggttctggaaatcgtgcagtatattgatgagatagaaaatctgaaagaggatttagcatgcaagagcagggagggacagaaaatgctagaagagggagaggatctaaaagtgcaggtgaagaatttggaaatggaggtggattctctaatcaaccagaaaacaaacctagaagaccagagagtaaatcaaaccctggagattgatggattgagaaaagaaatcgagggtttacaggagagaattggcgaattggagaagacattaacagtgagaagagaggagttaatagatctccagaagaaacatgagaatgtggggaacgaatcgaccactcaaattatggctttaacattgcagcttaatgacaaggaggatgcttttaacaaattgagtgaagagcacagaaaacttgaacttctctttcaagagtgcaaggaaaatcttgaagttgcrgaaaggaaggttggagaaactacagaagagatacatttgaaagatgggaagatagatgaatttgaagaaacggttgaggacctgagaagggatctggaaatgaaaggagatgaagtaagtacattggtagaaaatgtacgcaacctcgaagttaagctccgtttgtcgaaccaaaaacttagggtgacagaacaagtactgacagagaaagaagacagccaggggagtagagacgagaagttccaacagggactaaggtcccttgaagaaagggttggttccttgtctgcatcgattgctatttacagggaagctcaagccaagattattcgagacgtttccgaaaaagtcaagaacatgacg------------------------------------------------------------------------------------------------------------------------------------------------------------------------------------------------------------------
>MiraAssembly77_rep_c1051
-------------------------------------------------------------------------------------------------------------------------------------------------------------------------------------------------aggtggcagaaatcatgggtgataacttcttttttggtccgccatttgctgagttctgtaatagaacttaaaatgcaacttatacgtattcagaaagtttcttgtggttgacagaaatggaagacaaagttcaaaagatgttggaccttatcaaagaagaagatgaggacgaaaaagatggaaatagagtaggaaaggccaagaaagagccacttgttgaactaattgaggatttccgcaagcattaccatcagctctatgctcgttatgatcatctgactggagagctaaggaaaaaagttcatcggaaacaagaaaatggtaactcttcttcctctagctcagactcggattcagaatattcatcgaaggaaaggggcagtaaaaatgggaatactgaaaatgagtttcagaaggtaacagatggcatgaagcaagaacttgaaaatgcacatctagaagtggctgatctgagaaggaagttggcagatattacagaaaaaaaggaaggtttagaagtcgaatatcaaatggctttcaacaaaatccaggaagcagagaagatcattagtgatttaaggattgaggctgaaacttgtaatggtgaaaaatcaaaatttgaaattgagattggggacctgaatataagacttcagagttctaatacttcagcagctgaaatgaatcagaaactggaagacatagcaagagagagaactgatctaatgatggaaagagagacggcattgcaaacaatgaaagaaagagagaaaatcattgaagaattgaaagtcatgactaataagttgaaggatgagaacaaaacactgcaggtggaactctctacagtgaaggagaaacttgagtcctcagaaggggaagtagtgaatctaatccaaatgcagaaagcaaccgaagaaaagaataactctctatctgcaaaagttttagagctctcaaatgagatttgcgaggcacagagcagaatgcatgaccttgtggctgaatct-agccagttgagggagaaattggatgagagagagagggaatttgtgaatcacacggagatgcacgaagcccataagaatgaagcatcagatcgaatgaggggattggaactggagctggattctctacacacccagaaaacagaagctgaaaaacagaaagatgatgagctctccattctactgaagaaaattgaggataaggagagagacttctcatctcaaattgaggatctgaggacaa---------------------agattaatgatctgaatcaggaggtggagtcattacagaaacagaaaatgggaatggaagagcaactggtacatgaaaggaatgaagcatcaggtcaattgaaggacctaatggaaaaggtcaatgaaaagcaacaggagctggagtcattaaatacccagaaactcgaacttgaatctcaactggagaaaaagattcaagacacttcagaatgcctttcgagaatagawmttctggaagaggagttaagaaacaagagtgcagatcaacagaggacgcttgaagagaaagaggaccttatagcacaggtgcagggccgagaacaggaggtggaatctttgcaaaagcagaaaactgaactggaagatcaatatattgtattggagaaaacattagcagagcgggtgaatgaaatctcagacctaaggaaaagttacgaagataaagagaatgaagcatctgctcagattgcaaatttaacagcacaagtcagtaatctgcaaaaggagggggattccttgaatgctcagaaagctggatcggaattgcaacttgagaaaaaggctctggaaatcgtgcagtatattgatgagatagaaaatctgaaagaggatttagcatgcaagagcagggagggacagaaaatgctagaagagggagaggatctaaaagtgcaggtgaagaatttggaaatggaggtggattctctaatcaaccagaaaacaaacctagaagaccagagagtaaatcaaaccctggagattgatggattgagaaaagaaatcgagggtttacaggagagaattggcgaattggagaagacattaacagcgagaagagaggagttaatagatctccagaagaaacatgagaatgtggggaacgaatcgaccactcaaattatggctttaacattgcagcttaatgacaaggaggatgcttttaacaaattgagtgaagagcacagaaaacttgaacttctctttcaagagtgcaaggaaaatcttgaagttgcagaaaggaaggttggagaaactacagaagagatacatttgaaagatgggaagatagatgaatttgaagaaacggttgaggacctgagaagggatctggaaatgaaaggagatgaagtaagtacattggtagaaaatgtacgcaacctcgaagttaagctccgtttgtcgaaccaaaaacttagggtgacagaacaag-----------------------------------------------------------------------------------------------------------------------------------------------------------------------------------------------------------------------------------------------------------------------------------------------------------------------------------------------------------------------------------------
>MiraAssembly77_rep_c68RC
---------------------------------------------------------------------------------------------------------------------------------------------------------------------------------------------------------------------------------------------------------------------------------------------------------------------------------------------------------------------------------------------------------------------------------------------------------------------------------------------------------------------------------------------------------------------------------------------------------------------------------------------------------------------------------------------------------------------------------------------------------------------------------------------------------------------------------------------------------------------------------------------------------------------------------------------------------------------------------------------------------------------------------------------------------------------------------------------------------------------------------------------------------aagaataactctctatctgcaaaagttttagagctctcaaatgagatttgcgaggcacagagcagaatgcatgaccttgtggctgaatct-agccagttgagggagaaattggatgagagagagagggaatttgtgaatcacacggagatgcacgaagcccataagaatgaagcatcagatcgaatgaggggattggaactggagctggattctctacacacccagaaaacagaagctgaaaaacagaaagatgatgagctctccattctactgaagaaaattgaggataaggagagagacttctcatctcaaattgaggatctgaggacaa---------------------agattaatgatctgaatcaggaggtggagtcattacagaaacagaaaatgggaatggaagagcaactggtacatgaaaggaatgaagcatcaggtcaattgaaggacctaatggaaaaggtcaatgaaaagcaacaggagctggagtcattaaatacccagaaactcgaacttgaatctcaactggagaaaaagattcaagacacttcagaatgcctttcgagaatagaaattctggaagaggagttaagaaacaagagtgcagatcaacagaggacgcttgaagagaaagaggaccttatagcacaggtgcagggccgagaacaggaggtggaatctttgcaaaagcagaaaactgaactggaagatcaatatattgaattggagaaaacattagcagagcgggtgaatgaaatctcagacctaaggaaaagttatgaagataaagagaatgaagcatctgctcagattgcaaatttaacagcacaagtcagtaatctgcaaaaggagggggattccttgaatgctcagaaagctggatcagaattgcaacttgagaaaaaggctctggaaatcgtgcagtatattgatgagatagaaaatctgaaagaggatttagcatgcaagagcagggagggacagaaaatgctagaagagggagaggatctaaaagtgcaggtgaagaatttggaaatggaggtggattctctaatcaaccagaaaacaaacctagaagaccagagagtaaatcaaaccctggagattgatggattgagaaaagaaatcgagggtttacaggagagaattggcgaattggagaagacattaacagcgagaagagaggagttaatagatctccagaagaaacatgagaatgtggggaacgaatcgaccactcaaattatggctttaacattgcagcttaatgacaaggaggatgcttttaacaaattgagtgaagagcacagaaaacttgaacttctctttcaagagtgcaaggaaaatcttgaagttgcagaaaggaaggttggagaaactacagaagagatacatttgaaagatgggaagatagatgaatttgaagaaacggttgaggacctgagaagggatctggaaatgaaaggagatgaagtaagtacattggtagaaaatgtacgcaacctcgaagttaagctccgtttgtcgaaccaaaaacttagggtgacagaacaagtactgacagagaaagaagacagccaggggagtagagacgagaagttccaacagggactaaagtcccttgaagaaagggttggttcct--------------------------------------------------------------------------------------------------------------------------------------------------------------------------------------------------------------------------------------------------------------------------------------------------
>MiraAssembly78_c115RC_merged_MiraAssembly78_c635RC_merged_MiraAssembly78_rep_c2659
----------------------------------------------------------------------------------------------------------------------------------------------------------------------------------------------------------------------------------------------------------------------------------------------------------------------------------------------------------------------------------------------------------------------------------------------------------------------------------------------------------------------------------------------------------------------------------------------------------------------------------------------------------------------------------------------------------------------------------------------------------------------------------------------------------------------------------------------------------------------------------------------------------------------------------------------------------------------------------------------------------------------------------------------------------------------------------------------------------------------------------------------------------------------------------------------------------------------------------------------------------------------------------------------------------------------------------------------------------------------------------------------------------------------------------------------------------------------------------------------------------------------------------------------------------------------------------------------------------------------------------------------------------------------------------------------------------------------------------------------------------------------------------------------------------------------------------------------------------------------------------------------------------------------------------------------------------------------------------------------------------------------------gcacaagtcagtaatctgcaaaaggaggkggattccttgaatgctcagaaagctggatcagaattgcaacttgagaaaaaggctctggaaatcgtgcagtatattgatgagatagaaaatctgaaagaggatttagcatgcaagagcagggagggacagaaaatgctagaagagggagaggatctaaaagtgcagctgaagaatttggaaatggaggtggattctctaatcaaccagaaaaccaacctagaagaccagagagtaaatcaaaccctggagattgatggattgagaaaagaaatcgtgggtttacaggagagaattggcgaattggagaagacattaacagtgagaagagaggagttaatagatctccagaagaaacatgagaaagtgggggatgaatctaccactcaaattatggctttaacattgcagcttaatgacaaggaggatgcttttaacaaattgagtgaagagcacagaaaacttgaacttctctttcaagagtgcaaggaaaatcttgaagttgcagaaaggaaggttggagaaactacagaagagatacatttgaaagatgggaagatagatgaatttgaagaaacggttgaggacctgagaagggatctggaaatgaaagkagatgaagtaagtacattggtagaaaatgtacgcaacctcgaagttaagctccgtttgtcgaaccaaaaacttagggtgacagaacaagtactgacagagaaagaagacagccaggggagtagagacgagaagttccaacagggactaaggtcccttgaagaaagggttggttccttgtctgcatcggttgctatttacagggaagctcaagccaagattattcgagacgtttccgaaaaagtcaagaacatgacgaatggagtggacactcttactcttaagtttgaagaagactatggscactttgaaacccgtatttatgaaatcttgcacgagattcaggtggtcaagaattgggtgaaggagaggaattgcgagaaggaagaactgaaaacaatcatcagaagc---------------------------------------------------------
>MiraAssembly78_rep_c2596RC
----------------------------------------------------------------------------------------------------------------------------------------------------------------------------------------------------------------------------------------------------------------------------------------------------------------------------------------------------------------------------------------------------------------------------------------------------------------------------------------------------------------------------------------------------------------------------------------------------------------------------------------------------------------------------------------------------------------------------------------------------------------------------------------------------------------------------------------------------------------------------------------------------------------------------------------------------------------------------------------------------------------------------------------------------------------------------------------------------------------------------------------------------------------------------------------------------------------------------------------------------------------------------------------------------------------------------------------------------------------------------------------------------------------------------------------------------------------------------------------------------------------------------------------------------------------------------------------------------------------------------------------------------------------------------tcattaaatacccagaaactcgaacttgaatctcaactggagaaaaagattcaagacacttcagaatgcctttcgagaatagaaattctggaagaggagttaagaaacaagagtgcagatcaacagaggacgcttgaagagaaagaggaccttatagcacaggtgcagggccgagaacaggaggtggaatctttgcaaaagcagaaaactgaactggaagatcaaaatattgaattggagaaaacattagcagagcgggtgaatgaaatctcagacctaaggaaaagttacgaagataaagagaatgaagcatctgctcagattgcaaatttaacagcacaagtcagtaatctgcaaaaggagggggattccttgaatgctcagaaagctggatcagaattgcaacttgagaaaaaggctctggaaatcgtgcagtatattgatgagatagaaaatctgaaagaggatttagcatgcaagagcagggagggacagaaaatgctagaagagggagaggatctaaaagtgcaggtgaagaatttggaaatggaggtggattctctaatcaaccagaaaaccaacctagaagaccagagagtaaatcaaactctggagattgatggattgagaaaagaaatcgtgggtttacaggagagaattggcgaattggagaagacattaacagtgagaagagaggagttaatagatctccagaagaaacatgagaaagtgggggacgaatcgaccactcaaattatggctttaacattgcagcttaatgacaaggaggatgcttttaacaaattgagtgaagagcacagaaaacttgaacttctctttcaagagtgcaaggaaaatcttgaagttgcagaaaggaaggttggagaaactacagaagagatacatttgaaagatgggaagatagatgaatttgaagaaacggttgaggacctgagaagggatctggaaatgaaagtagatgaagtaagtacattggtagaaaatgtacgcaacctcgaagttaagctccgtttgtcgaaccaaaaacttagggtgacag-----------------------------------------------------------------------------------------------------------------------------------------------------------------------------------------------------------------------------------------------------------------------------------------------------------------------------------------------------------------------------------------------
>MiraAssembly81_c1973RC_merged_MiraAssembly81_rep_c2115RC
--------------------------------------------------------------------------------------------------------------------------------------------------------------------------------------------------------------------------------------tccaccatttgctgagttctgtaatagaacttaaaatgcaacttatacgtattcagaaagtttcttgtggttgacagaaatggaagacaaagttcaaaagatgttggaccttatcaaagaagaagatgaggacgaaaaagatggaaatagagtaggaaaggccaagaaagagccacttgttgaactaattgaggatttccgcaagcattaccatcagctctatgctcgttatgatcatctgactggagagctaaggaaaaaagttcatcggaaacaagaaaatggtaactcttcttcctctagctcagactcggattcagaatattcatcgaaggaaaggggcagtaaaaatgggaacactgaaaatgagtttcagaaggtaacagatggcatgaagcaagaacttgaaaatgcacatctagaagtggctgatctgagaaggaagttggcagatattacagaaaaaaaggaaggtttagaagtcgaatatcaaatggctttcaacaaaatccaggaagcagagaagatcattagtgatttaaagattgaggctgaaacttgtaatggtgaaaaatcaaaatttgaaattgagattggggacctgaatataagacttcagagttctaatacttcagcagctgaaatgaatcagaaactggaagacatagcaagagagagaactgatctaatgatggaaagagagacggcattgcaaacaatgaaagagagagagaaaatcattgaagaattgaaagtcatgactaataagttgaaggatgagaacaaaacactgcaggtggaactctctacagtgaaggagaaacttgagtcctcagaaggggaagtagtgaatctaatccaaatgcagaaagcaaccgaagaaaagaataactctctatctgcaaaaaatttagagctctcaaatgagatttgcgaggcacagagcagaatgcatgaccttgtggctgaatct-agccagttgagggagaaattggatgagagagagagggaatttgtgaatcacacggagatgcacgaagcccataagaatgaagcatcagatcgaatgaggggattggaactggaactggattctctacacacccagaaaacagaagctgaaaaacagaaagatgatgagctttccattctactgaagaaaattgaggataaggagagagacttctcatctcaaattgaggatctgaggacaa---------------------agattaatgatctgaatcaggaggtggagtcattacagaaacagaaaatgggaatggaagagcaactggtacatgaaaggaatgaagcatcaggtcaattgaaggacctaatggaaaaggtcaatgaaaagcaacaggagctggagtcattaaatacccagaaactcgaacttgaatctcaactggagaaaaagattcaagacacttcagaatgcctttcgagaatagaaattctggaagaggagttaagaaacaagagtgcagatcaacagaggacgcttgaagagaaagaggaccttatagcacaggtgcagggccgagaacaggaggtggaatctttgcaaaagcagaaaactgaactggaagatcaaaatattgaattggagaaaacattagcagagcgggtgaatgaaatctcagacctaaggaaaagttacgaagataaagagaatgaagcatctgctcagattgcaaatttaacagcacaagtcagtaatctgcaaaaggagggggattccttgaatgctcagaaagctggatcagaattgcaacttgagaaaaaggctctggaaatcgtgcagtatattgatgagatagaaaatctgaaagaggatttagcatgcaagagcagggagggacagaaaatgctagaagagggagaggatctaaaagtgcaggtgaagaatttggaaatggaggtggattctctaatcaaccagaaaaccaacctagaagaccagagagtaaatcaaaccctggagattgatggattgagaaaagaaatcgagggtttacaggagagaattggcgaattggagaagacattaacagtgagaagagaggagttaatagatctccagaagaaacatgagaatgtggggaacgaatcgaccactcaaattatggctttaacattgcagcttaatgacaaggaggatgcttttaacaaattgagtgaagagcacagaaaacttgaacttctctttcaagagtgcaaggaaaatcttgaagttgcagaaaggaaggttggagaaactacagaagagatacatttgaaagatgggaagatagatgaatttgaagaaacggttgaggacctgagaagggatctggaaatgaaaggagatgaagtaagtacattggtagaaaatgtacgcaacctcgaagtaaagctccgtttgtcgaaccaaaaacttagg------------------------------------------------------------------------------------------------------------------------------------------------------------------------------------------------------------------------------------------------------------------------------------------------------------------------------------------------------------------------------------------------------
>MiraAssembly81_c680RC_merged_MiraAssembly81_rep_c2298RC
-----------------------------------------------------------------------------------------------------------------------------------------------------------------------------------------------------------------------------------------------------------------------------------------------------------------------------------------------------------------------------------------------------------------------------------------------------------------------------------------------------------------------------------------------------------------------------------------------------------------------------------------------------------------------------------------------------------------------------------------------------------------------------------------------------------------------------------------------------------------------------------------------------------------------------------------------------------------------------------------------------------------------------------------------------------------------------------------------------------------------------------------------------------------------------------------------------------------------------------------------------------------------------------------------------------------------------------------------------------------------------------------------------------------------------------------------------------------------------------------------------------------------------------------------------------------------------------------------------------------------------------------------------------------------------------------------------------------------------------------------------------------------------------------------------------------------------------------------------------------------------------------------------------------------------------------------------------------------------------------------------------------------------------------------------------------------------------------------------------------------------------------agatagaaaatctgaaagaggatttagcatgcaagagcagggagggacagaaaatgctagaagagggagaggatctaaaagtgcaggtgaagaatttggaaatggaggtggattctctaatcaaccagaaaaccaacctagaagaccagagagtaaatcaaaccctggagattgatggattgagaaaagaaatcgagggtttacaggagagaattggcgaattggagaagacattaacattgagaagagaggagttaatagatctccagaagaaacatgagaatgtggggaacgaatcgaccactcaaattatggctttaacattgcagcttaatgacaaggaggatgcttttaacaaattgagtgaagagcacagaaaactcgaacttctctttcaagagtgcaaggaaaatcttgaagttgcagaaaggaaggttggagaaactacagaagagatacatttgaaagatgggaagatagatgaatttgaagaaacggttgaggacctgagaagggatctggaaatgaaaggagatgaagtaagtacattggtagaaaatgtacgcaacctcgaagttaagctccgtttgtcgaaccaaaaacttagggtgacagaacaagtactgacagagaaagaagacagccaggggagtagagacgagaagttccaacagggactaaagtcccttgaagaaagggttggttctttgtctgcatcgattgctatttacagggaagctcaagccaagattattcgagacgtttccgaaaaagtcaagaacatgacgaatggagtggacactcttactcttaagtttgaagaagactatgggcactt----------------------------------------------------------------------------------------------------------------------------------------------------------------
>MiraAssembly82_rep_c114RC
aaaattgctcaaaaaggaaaaacctcccaatctaaacaaaaacaaagagtgaaaacaatccctaaaaggtcaaaatattgagcaaag---------aaatggaagcgacaggtgatattatacagtagtttgtgattcc-------ttctctattctatcttctgaatgtgtgtatttcaccctggatcccaaaggtggcagaaatcatgggtgataacttcttttttggtccaccatttgctgagttctgtaatagaacttaaaatgcaacttatacgtattcagaaagtttcttgtggttgacagaaatggaagacaaagttcaaaagatgttggaccttatcaaagaagaagatgaggacgaaaaagatggaaatagagtaggaaaggccaagaaagagccacttgttgaactaattgaggatttccgcaagcattaccatcagctctatgctcgttatgatcatctgactggagagctaaggaaaaaagttcatcggaaacaagaaaatggtaactcttcttcctctagctcagactcggattcagaatattcatcgaaggaaaggggcagtaaaaatgggaatactgaaaatgagtttcagaaggtaacagatggcatgaagcaagaacttgaaaatgcacatctagaagtggctgatctgagaaggaagttggcagatattacagaaaaaaaggaaggtttagaagtcgaatatcaaatggctttcaacaaaatccaggaagcagagaagatcattagtgatttaaagaatgaggctgaaacttgtaatggtgaaaaatcaaaatttgaaattgagattggggacctgaatataagacttcagagttctaatacttcagcagctgaaatgaatcagaaactggaagacatagcaagagagagaactgatctaatgatggaaagagagacggcattgcaaacaatgagagagagagagaaaatcattgaagaattgaaagtcatgactaataagttgaaggatgagaacaaaacactgcaggtggaactctctacagtgaaggagaaacttgagtcctcagaaggggaagtagtgaatctaatccaaatgcagaaagcaaccgaagaaaagaataactctctatctgcaaaaattttggagctctcaaatgagatttgcgaggcacagagcagaatgcatgaccttgtggctgaatcygakcyagttgaggcagaaattggatgagagagagagggaatttgtgaatcacacggagatgcacgaagcccataagaatgaagcatcagatcgaatgaggggattggaactggagctggattctctacacacccagaaaacagaagctgaaaaacagaaagatgatgagctttccattgtactgaagaaaattgaggataaggagagagacttctcatctcaaattgaggatctgaggacaa---------------------agattaatgatctgaatcaggaggtggagtcattacagaaacagaaaatgcgaatggaagagcaactggtacatgaaaggaatgaagcatcaggtcaattgaaggacctaatggaaaaggtcaatgaaaagcaacaggagctggagtcattaaatacccagaaactcgaacttgaatctcaactggagaaaaagattcaagacacttcagaatgcctttcgagaatagaaattctggaagaggagttaagaaacaagagtgcagatcaacagaggatgcttgaagagaaagaggaccttatagcacaggtgcagggccgagaacaggaggtggaatctttgcaaaagcagaaaactgaactggaagatcaaaatattgaattggagaaaacattagcagagcgggtgaatgaaatctcagacctaaggaaaagttacgaagataaagagaatgaagcatctgctcagattgcaaatttaacagcacaagtcagtaatctgcaaaaggagggggataccttgaatgctcagaaagctggatcagaattgcaacttgagaaaaaggctctggaaatcgtgcagtatattgatgagatagaaaatctgaaagaggatttagcatgcaagagcagggagggacagaaaatgctagaagagggagaggatctaaaagtgcaggtgaagaatttggaaatggaggtggattctctaatcaaccagaaaaccaacctagaagaccagagagtaaatcaaaccctggagattgatggattgagaaaagaaatcgagggtttagaggagagaattggcgaattggagaagacattaacagtgagaagagaggagttaatagatctccagaagaaacatgagaatgtggggaacgaatcgaccactcaaattatggctttaacattgcagcttaatgacaaggaggatgcttttaacaaattgagtgaagagcacagaaaacttgaacttctctttcaagagtgcaaggaagatcttgaagttgcagaaaggaaggttggagaaactacagaagagatacatttgaaagatgg----------------------------------------------------------------------------------------------------------------------------------------------------------------------------------------------------------------------------------------------------------------------------------------------------------------------------------------------------------------------------------------------------------------------------------------------------------------------------------------------------------------------------------------------
>MiraAssembly82_rep_c146_merged_MiraAssembly82_c272RC
-------------------------------ctaaacaaaaacaaagagtgaaaacaatccctaaaaggtcaaaatattgagcaaagaaatggtccaaatggaagcgacaagtgatattatacagtagtttgtgattccttctctattctctattctatcttctgaatgtgtgtatgtcaccctggatcccaaaggtggcagaaatcatgggtgataacttcttttttggtccaccatttgctgagttctgtaatagaacttaaaatgcaacttatacgtattcagaaagtttcttgtggttgacagaaatggaagacaaagttcaaaagatgttggaccttatcaaagaagaagatgaggacgaaaaagatggaaatagagtaggaaaggccaagaaagagccacttgttgaactaattgaggatttccgcaagcattaccatcagctctatgctcgttatgatcatctgactggagagctaaggaaaaaagttcatcggaaacaagaaaatggtaactcttcttcctctagctcagactcggattcagaatattcatcgaaggaaaggggcagtaaaaatgggaatactgaaaatgagtttcagaaggtaacagatggcatgaagcaagaacttgaaaatgcacatctagaagtggctgatctgagaaggaagttggcagatattacagaaaaaaaggaaggtttagaagtcgaatatcaaatggctttcaacaaaatccaggaagcagagaagatcattagtgatttaaagattgaggctgaaacttgtaatggtgaaaaatcaaaacttgaaattgagattggggacctgaatataagacttcagagttctaatacttcagcagctgaaatgaatcagaaactggaagacatggcaagagagagaactgatctgatgatggaaagagagacagcattgcaaacaatgaaagagagagagaaaatcattgaagaattgaaagtcatgactaataagttgaaggatgagaacaaaacactgcaggtggaactctctacagtgaaggagaaacttgagtcctcagaaggggaagtagtgaatctaatccaaatgcagaaagcaaccgaagaaaagaataactctctatctgcaaaaattttagagctctcaaatgagatttgcgaggcacagagcagaatgcatgaccttgtggctgaatct-agccagttgagggagaaattgggtgagagagagagggaatttgtgaatcacacggagatgcacgaagcacataagaatgaagcatcagatcgaatgaggggattggaactggagctggattctctacacacccagaaaacagaagctgaaaaacagaaagatgatgagctttccattgtactgaagaaaattgaggataaggagagagacttctcatctcaaattgaggatctgaggacaa---------------------agattaatgatctgaatcaggaggtggagtcattacagaaacagaaaatgcgaatggaagagcaactggtacatgaaaggaatgaagcatcaggtcaattgaaggacctaatggaaaaggtcaatgaaaagcaacaggagctggactcattaaatacccagaaactcgaacttgaatctcaactggagaaaaagattcaagacacttcagaatgcctttcgagaatagaaattctggaagaggagttaagaaacaagagtgcagatcaacagaggacgcttgaagagaaagaggaccttatagcacaggtgcagggccgagaacaggaggtggaatctttgcaaaagcagaaaactgaactggaagatcaaaatattgaattggagaaaacattagcagagcgggtgaatgaaatctcagacctaaggaaaagttacgaagataaagagaatgaagcatctgctcagattgcaaatttaacagcacaagtcagtaatctgcaaaaggagggggattccttgaatgctcagaaagctggatcagaattgcaacttgagaaaaaggctctggaaatcgtgcagtatattgatgagatagaaaatctgaaagaggatttagcatgcaagagcagggagggacagaaaatgctagaagagggagaggatctaaaagtgcaggtgaagaatttggaaatggaggtggattctctaatcaaccagaaaaccaacctwgaagaccagagagtaaatcaaaccctggagattgatggattgagaaaagaaatcgagggtttagaggagagaattggcgaattggagaagacattaacagtgagaagagaggagttaatagatctccagaagaaacatgagaatgtggggaacgaatcgaccactcaaattatggctttaacattgcagcttaatgacaaggaggatgcttttaacaaattgagtgaagagcacagaaaacttgaacttctctttcaagagtgcaaggaaratcttgaagttgcagaaaggaaggttggagaaactacagaagagatacatttgaaagatgggaagatagatgaatttgaagaaacggttgaggacctgagaagggatctggaaatgaaaggagatgaagtaagtacattggtagaaaatgtacgcaacctcgaagttaagctccgtttgtcgaaccaaaaacttagggtgacagaacaagtactgacagagaaagaagacagccaggggagtagagacgagaagttccaacagggactaaggtcccttgaagaaagggttggttccttgtctgcatcggttgctattcacagggaagctcaagccaagattattcgagacgtttccgaaaaagtcaagaacatgacgaatggagtggacactcttactcttaagtttgaagaagactatgggcactttgaaacccgtatttatgaaatcttgcacgagattcaggtggtcaagaattgggtgaaggagaggaattgcgagaaggaagaactgaaaacaatcatcagaagcttagttaagcaactggaagataagaaagaagaggaatcagtgtt-------------
>MiraAssembly83_c16RC_merged_MiraAssembly83_c352RC
------------------------------------------------------------------------------------------------------------------------------------------------------------------------------------------------------------------------------------------------------------------------------------------------------------------------------------------------------------------------------------------------------------------------------------------------------------------------------------------------------------------------------------------------------------------------------------------------------------------------------------------------------------------------------------------------------------------------------------------------------------------------------------------------------------------------------------------------------------------------------------------------------------------------------atagcaagagagagaactgatctaatgatggaaagagagacggcattgcaaacaatgaaagagagagagaaaatcattgaagaattgaaagtcatgactaataagttgaaggatgagaacaaaacactgcaggtggaactctctacagtgaaggagaaacttgagtcctcagaaggggaagtagtgaatctaatccaaatgcagaaagcaaccgaagaaaagaataactctctatctgcaaaaattttagagctctcaaatgagatttgcgaggcacagagcagaatgcatgaccttgtagctgaatct-agccagttgagggagaaattggatgagagagagagggaatttgtgaatcacacggagatgcacgtagcccataagaatgaagcatcagatcgaatgaggggattggaactggagctggattctctacacacccagaaaacagaagctgaaaaacagaaagatgatgagctttccattctactgaagaaaattgaggataaggagagagacttctcatctcaagttgaggatctgaggacaa---------------------agattaatgatctgaatcaggaggtggagtcattacagaaacagaaaatgggaatcgaagagcaactggtacatgaaaggaatgaagcatcaggtcgattgaaggacctaatggaaaaggtcaatgaaaagcaacaggagctggagtcattaaatacccagaaactcgaacttgaatctcaactggagaaaaagattcaagacacttcagaatgcctttcgagaatagaaattctggaagaggagttaagaaacaagagtgcagatcaacagaggatgcttgaagagaaagaggaccttatagcacaggtgcagggccgagaacaggaggtggaatctttgcaaaagcagaaaactgaactggaagatcaatatattgaattggagaaaacattagcagagcgggtgaatgaaatctcagacctaaggaaaagttacgaagataaagagaatgaagcatctgctcagattgcaaatttaacagcacaagtcagtaatctgcaaaaggagggggattccttgaatgctcagaaagctggatcagaattgcaacttgagaaaaaggctctggaaatcgtgcagtatattgatgagatagaaaatctgaaagaggatttagcatgcaagagcagggagggacagaaaatgctagaagagggagaggatctaaaagtgcaggtgaagaatttggaaatggaggtggattctctaatcaaccagaaaacaaacctagaagaccagagagtaaatcaaaccctggagattgatggattgagaaaagaaatcgagggtttacaggagagaattggcgaattggagaagacattaacagtgagaagagaggagttaatagatctccagaagaaacatgagaatgtggggaacgaatcgaccactcaaattatggctttaacattgcagcttaatgacaaggaggatgcttttaacaaattgagtgaagagcacagaaaactcgaacttctctttcaagagtgcaaggaaaatcttgaagttgcagaaaggaaggttggagaaactacagaagagatacatttgaaagatgggaagatagatgaatttgaagaaacggttgaggacctgagaagggatctggaaatgaaaggagatgaagtaagtacattggtagaaaatgtacgcaacctcgaagttaagctccgtttgtcgaaccaaaaacttagggtgacagaacaagtactgacagagaaagaagacagccaggggagtagagacgagaagttccaacagggactaargtcccttgaagaaagggttggttccttgtctgcatcgattgctatttacagggaagctcaagccaagattattcgagacgtttccgagaaagtca-----------------------------------------------------------------------------------------------------------------------------------------------------------------------------------------------------------------------------
>MiraAssembly83_c374RC_merged_MiraAssembly83_rep_c2955RC
------------------------------------------------------------------------------------------------------------------------------------------------------------------------------------------------------------------------------------------------------------------------------------------------------------------------------------------------------------------------------------------------------------------------------------------------------------------------------------------------------------------------------------------------------------------------------------------------------------------------------------------------------------------------------------------------------------------------------------------------------------------------------------------------------------------------------------------------------------------------------------------------------------------------------------------------------------------------------------------------------------------------------------------------------------------------------------------------------------------------------------------------------------------------------------------------------------------------------------------------------------------------------------------------------------------------------------------------------------------------------------------------------------------------------------------------------------------------------------------------------------------------------------------------------------------------------------------------------------------------------------------------------------------------------------------------------------------------------------------------------------------------------------------------------------------------------------------------------------------------------------------------------------------------------------------------------------------------------------------------------------------------------------cagtaatctgcaaaaggagggggattccttgaatgctcagaaagctggatcagaattgcaacttgagaaaaaggctctggaaatcgtgcagtatattgatgagatagaaaatctgaaagaggatttagcatgcaagagcagggagggacagaaaatgctagaagagggagaggatctaaaagtgcaggtgaagaatttggaaatggaggtggattctctaatcaaccagaaaacaaacctagaagaccagagagtaaatcaaaccctggagattgatggattgagaaaagaaatcgagggtttacaggagagaattggcgaattggagaagacattaacagtgagaagagaggagttaatagatctccagaagaaacatgagaatgtggggaacgaatcgaccactcaaattatggctttaacattgcagcttaatgacaaggaggatgcttttaacaaattgagtgaagagcacagaaaacttgaacttctctttcaagagtgcaaggaaaatcttgaagttgcagaaaggaaggttggagaaactacagaagagatacatttgaaagatgggaagatagatgaacttgaagaaacggttgaggacctgagaagggatctggaaatgaaaggagatgaagtaagtacattggtagaaaatgtacgcaacctcgaagttaagctccgtttgtcgaaccaaaaacttagggtgacagaacaagtactgacagaga-----------------------------------------------------------------------------------------------------------------------------------------------------------------------------------------------------------------------------------------------------------------------------------------------------------------------------------------------------------------------------
