# Supplementary material for: Targeted NGS for species level phylogenomics: “made to measure” or “one size fits all”?
Source: PeerJ. 2017 Jul 25;5:e3569. doi: 10.7717/peerj.3569 (PMC5530999; doi:10.7717/peerj.3569)
Supplement: Data S2 — Sequences alignments (fasta format). [file peerj-05-3569-s002.gz › Final_Aln/SC/8430_AllSamples_Part1.aln]

>MiraAssembly68_c170_merged_MiraAssembly68_c731
g---------------------------------------------------------------------------------------------------------------------------------------------------------------------------------------------ttttgttttgaaatcttttgttaaccgacagttgacctaattcacccccatccttttactagattccccatttcattacccaaatagatacaaaattccac----agagagagagagagagagagagagagagagggtgtagaggagagagagggtgaataggagagagagggatggggaattcgttcgggtgctcggcgtcgggagagaggctcgtctcggcggcgagggacggcgatttggtggaggcgaagatgttgctcgactgcaacccttgcctcgccaagtactccaccttcggaggcctcaactcccctctccatttcgccgccgcaaagggccacaacgaggta-cgtcaaaattgtatc-tttctggatgtacgtttgtac--------------gtatatctgtttgtgtttacgtacgtaattgttcttttacgcgtgtaattttctttggtgattgtagattgtggctttgttgattgaaaatggagctgacgcgaattcgagaaattactgcggtcaggtgcgagatctcggca---tttttgtctttctaggttatttttgtctttgaattggatcaatcgtttggaattcgattcagtaatctccgtagatcagctagttatgtgtttggtctt--------------------------------------gtaatt-------------------------------------------------------------------------------------------------------------------------------------------------------------------------------------------------------------------------------------------------------------------------------------------------------------------------------------------------------------------------------------------------------------------------------------------------------------------------------------------------------------------------------------------------------------------------------------
>MiraAssembly68_c91
g---------------------------------------------------------------------------------------------------------------------------------------------------------------------------------------------ttttgttttgaaatcttttgttaaccgacagttgacctaattcacccccatccttttactaaattccccatttcattacccaaatagatacaaaattccaaagagagagagagagagagagagagagagagagag--------agagagagagggtgaataggagagagagggatggggaattcgttcgggtgctcggcgtcgggagagaggctcgtctcggcggcgagggacggcgatttggtggaggcgaagatgttgctcgactgcaacccttgcctcgccaagtactccaccttcggaggcctcaactcccctctccatttcgccgccgcaaagggccacaacgaggta-cgtcaaaattgtatc-tttctggatgtacgtttgtac--------------gtatatctgtttgtgtttacgtacgtaattgttcttttacgcgtgtaactttctttggtgactgtagattgtggctttgttgattgaaaatggagctgacgtgaattcgagaaattactgcggtcaggtgcgagatctcggca---tttttgtctttctaggttatttttgtctttgaattggatcaatcgtttggaattcgattcagtaatctccgtagatcagctagttatgtgtttggtctt--------------------------------------gtaatttatgatggtcaaagacggcaacttgttgcaatgattgaaaa--ttggtggakctgtg-ttttttaa--------aaattgattttatagacggcgttgatgcaagcatgtcgttacgggcactgggaagttgtgcagactctcctcctcttcaaatgcaatgtgagttttcctttcgttttttttccggtttac---cgcata------tcttttgttttatagaaggggcttaatttgatgacgtataacctcctaatgaagagatggtcagtggttcgtttccattgttcttatt----------------cttgttacactctgaagcct-ttctctaaagtactccctctgtccccatttaattgtccctcattctatttaaccagataaaatatgagttgtatttctaaatcggtaataaattttatatgcaagatggatcttgtttgacaaagcttaattagttctattagataatgtttttcaaaatcacataaaacattatacattacgagatataagcaattgaaaagtgacacgaactcttaaaaaggaatgtta
>MiraAssembly68_rep_c2657RC
---------------------------------------------------------------------------------------------------------------------------------------------------------------------------------------------------------------------------------------------------------------------ttcattacccaaatagatacaaaattccaa----agagagagagagagagagagagagagagag--------agagagagagggtgaataggagagagagggatggggaattcgttcgggtgctcggcgtcgggagagaggctcgtctcggcggcgagggacggcgatttggtggaggcgaagatgttgctcgactgcaacccttgcctcgccaagtactccaccttcggaggcctcaactcccctctccatttcgccgccgcaaagggccacaacgaggta-cgtcaaaattgtatc-tttctggatgtacgtttgtac--------------gtatatctgtttgtgtttacgtacgtaattgttcttttacgcgtgtaactttctttggtgactgtagattgtggctttgttgattgaaaatggagctgacgtgaattcgagaaattactgcggtcaggtgcgagatctcggca---tttttgtctttctaggttatttttgtctttgaattggatcaatcgtttggaattcgattcagtaatctccgtagatcagctagttatgtgtttggtctt--------------------------------------gtaatttatgatggtcaaagacggcaacttgttgcaatgattgaaaa--ttggtggatctgtg-ttttttaa--------aaattgattttatagacggcgttgatgcaagcatgtcgttacgggcactgggaagttgtgcagactctcctcctcttcaaatgcaatgtgagttttcctttcgttttttttccggtttac---cgcata------tctgttgttttatagaaggggcttaatttgatgacgtataacctcctaatgaagagatggtcagtggttcgtttccattgttcttatt----------------cttgttac----------------------------------------------------------------------------------------------------------------------------------------------------------------------------------------------------------------------------------------------------
>MiraAssembly69_c588RC_merged_MiraAssembly69_c4RC
ggtggaaccaaacaaaatttttttggcaagttttggaaattatggaaataaaagttggaaatggaaataaaagttcaaccaaacatatgaccgccaaatccatttcaccatgccacgccacacctgccctcctttctctct--ctccccccatgtcatgcccggatacccctcggtttttctccccctgttttcttttgaaaacccttccttaaccgacagttgacgtaattcaccsccatcctttactaaattcccccatttcattgcaccaaacaatac--------------tcaaaaaattcgaaagagacagaaagagagggt-----gtagagaggaggggtgaagaggaggaagagatggggaattcgttcgggtgctcggcatcggaggagaggctggtgtcggcggcgagggacggcgatttggtggaggcgaagatgttgctggactgcaacccttgcctcgccaagtactccaccttmggaggtctcaactcccctctccatttcgctgccgccaagggccacaatgaggtaccatcgaaatcgtatc-tttctggacaaatgtttctacgcgcgtacatgcgtgcgtatctttttatgtttaggtgcgtttttgttcttctacgcgtgtaa-tttctgtggtgattgtagattgtggctttgttgattgaaaatggagctgacgtcaattcgagaaattactgcggtcaggtgcgacatctcggca---tttttatctttctaggttgtttttgtctttga------------------------catcagtaatcgctgtagatcaactagttttgtggtttttttc--------aaaaaaaaaacttgttttgtggttggtcttgtaattcgcgatggtcgaagacggcaacttgttggaagggttgaaaattttattggacccgtg-tttttaaaatatttttaaattatttttgtagacggtgttgatgcaagcgtgtcgttatgggcactgggaagttgttcagactctcctcctcttcaaatgcaacgtgagtgtccacctccaccatcccccaacatac--acacacc------cacccacacccacacatatactaaaaatttcaagtgggggattccatatttaacttaaaatgcatacctcccatttcttgatatttttaggaaaattagaccgcatggatgtgttcgaaatgtg--tttttagggtaattgcgagggctcaacttaaaatttgatcttctcat------------------aataatattatccaaagggtcgta-----taaatacagcttggtt------------------------------------------------------------------------------------------------------------------------
>MiraAssembly77_c791
------------------------------------------------------------------------------------------------------------------------------------------------------------------------------------------------------------------------------------------------------------------------attgcaccaaacaatac--------------tcaaaaaattcgaaagagacagaaagagagggt-----gtagagaggaggggtgaagaggaggaagagatggggaattcgttcgggtgctcggcatcggaggagaggctggtgtcggcggcgagggacggcgatttggtggaggcgaagatgttgctggactgcaacccttgcctcgccaagtactccaccttaggaggtctcaactcccctctccatttcgctgccgccaagggccacaatgaggtaccatcgaaatcgtatc-tttctggacaaatgtttctacgcgcgtacatgcgtgcgtatctttttatgtttaggtgcgtttttgttcttctacgcgtgtaa-tttctgtggtgattgtagattgtggctttgttgattgaaaatggagctgacgtcaattcgagaaattactgcggtcaggtgcgacatctcggca---tttttatctttctaggttgtttttgtctttga------------------------catcagtaatcgctgtagatcaactagttttgtggtttttttc---------------------------------------------------------------------------------------------------------------------------------------------------------------------------------------------------------------------------------------------------------------------------------------------------------------------------------------------------------------------------------------------------------------------------------------------------------------------------------------------------------------------------------------------------------------------------------------------------------------------------------
>MiraAssembly72_c565
------------------------------------------------------------------------------------------------------------------------------------------------------------------------------------------------------------------------------tgacgtaattcacccccatcctttactaaattcccccatttcattgcwccaaacaatac--------------tcaaaaaattcgaaagagacagaaagagagggt-----gtagagaggaggggtgaagaggaggaagagatggggaattcgttcgggtgctcggcatcggaggagaggctggtgtcggcggcgagggacggcgatttggtggaggcgaagatgttgctggactgcaacccttgcctcgccaagtactccaccttaggaggtctcaactcccctctccatttcgctgccgccaagggccacaatgaggtaccatcgaaatcgtatc-tttctggacaaatgtttctacgcgcgtacatgcgtgcgtatctttttatgtttaggtgcgtttttgttcttctacgcgtgtaa-tttctgtggtgattgtagattgtggctttgttgattgaaaatggagctgacgtcaattcgagaaattactgcggtcaggtgcgacatctcggca---tttttatctttctaggttgtttttgtctttga------------------------catcagtaatcgctgtagatcaactagttttgtggtttttttc--------aaaaaaaaaacttgttttg------------------------------------------------------------------------------------------------------------------------------------------------------------------------------------------------------------------------------------------------------------------------------------------------------------------------------------------------------------------------------------------------------------------------------------------------------------------------------------------------------------------------------------------------------------------------------------------------------
>MiraAssembly83_c613
------------------------------------------------------------------------------------------------------------------------------------------------------------------------------------------------------------------ttaaccgacagttgacgtaattcacccccatcctttactaaattcccccatttcattgcaccaaacaatac--------------tmaaaaawttcgaaagagacagaaagagagggt-----gtagagaggaggggtgaagaggaggaagagatggggaattcgttcgggtgctcggcatcggaggagaggctggtgtcggcggcgagggacggcgatttggtggaggcgaagatgttgctggactgcaacccttgcctcgccaagtactccaccttcggaggtctcaactcccctctccatttcgctgccgccaagggccacaatgaggtaccatcgaaatcgtatc-tttctggacaaatgtttctacgcgcgtacatgcgtgcgtatctttttatgtttaggtgcgtttttgttcttctacgcgtgtaa-tttctgtggtgattgtagattgtggctttgttgattgaaaatggagctgacgtcaattcgagaaattactgcggtcaggtgcgacatctcggca---tttttatctttctaggttgtttttgtctttga------------------------catcagtaatcgctgtagatcaactagttttgtggtttttttcaaa--aaaaaaaaaaaaacttgttttgtggttggtcttgtaattcgtgatggtcgaagacggcaacttgttggaagggttgaaaattttattggattcgtg-tttttaaaatattttaaaattatttttgtagacggtgttgatgcaagcgtgtcgttatgggcactgggaagttgttcagactctcctcctcttcaaatgcaacgtgagtgtccacctccaccatcccccaacatacatacacacc------cacccacacccacacatatactaaaaatttcaagtgggggattccatatttaacttaaaatgcatacctc----------------ttaggaaaattagaccgcatggatgtgttcgaaatgtg--tttttagggtaattgcgagggctcaacttaaaat----------------------------------------------------------------------------------------------------------------------------------------------------------------------------------------------------
>MiraAssembly71_rep_c4073_merged_MiraAssembly71_c134
a---------------attctttcatttccacctaaaaaatccgaaacta-----------------------------------------ccccaaatccatttcaccatgccacgccacacctgccctcctttctctctccccccccccctgtcatggccggatgcccctcggtttttctccccctgttttcttttgaaaacccttccttaaccgacagatgacgtaattca-ccccatcctttactaaattcccccatttaattgcaccaaacaatac--------------tcaaaaaattcgaaagagacagaaagagagggt-----gtagagaggaggggtgaagaggaggaagacatggggaattcgttcgggtgctcggcatcggaggagaggctggtgtcggcggcgagggacggcgatttggtggaggcgaagatgttgctggactgcaacccttgcctcgccaagtactccaccttcggaggtctcaactcccctctccatttcgctgccgccaagggccacaatgaggtaccatcgaaatcgtatc-tttctggacaaatgtttctacgcgcgtacatgcgtgcgtatctttttatgtttaggtgcgtttttgttcttctacgcgtttaa-tttctttggtgattgtagattgtggctttgttgattgaaaatggagctgacgtcaattcgagaaattactgcggtcaggtgcgacatctcgaca---tttttatctttctaggttgtttttgtctttgaattagatca---gtttggaattcgaatcagtaatcgctgtagatcaactagttttgtggtttttttc-----aacaaaaaaaaaaact-----------------------------------------------------------------------------------------------------------------------------------------------------------------------------------------------------------------------------------------------------------------------------------------------------------------------------------------------------------------------------------------------------------------------------------------------------------------------------------------tgt----------------------------------------------------------------------------------------------------------------
>MiraAssembly73_c63RC
------------------------------------------------------------------------------------------------------------------------------------------------------------------------------------------------------------------------gacagttgacgtaattca-ccccatcctttactaaattcccccatttcattgcaccaaacaatac--------------tcaaaaaattcgaaagagacagaaagagagggt-----gtagagaggaggggtgaagaggaggaagagatggggaattcgttcgggtgctcggcatcggaggagaggctggtgtcggcggcgagggacggcgatttggtggaggccaagatgttgctggactgcaacccttgcctcgccaagtactccaccttcggaggtctcaactcccctctccatttcgctgccgccaagggccacaatgaggtaccatcgaaatcgtatc-tttctggacaaatgtttctacgcgcgtacatgcgtgcgtatctttttatgtttaggtgcgtttttgttcttctacgcgtgtaa-tttctttggtgattgtagattgtggctttgttgattgaaaatggagctgacgtcaattcgagaaattactgcggtcaggtgcgacatctcggca---tttttatctttctaggttgtttttgtctttgaattagatca---gtttggaattcgaatcagtaatcgctgtagatcaactagttttgt-------------------------------------------------------------------------------------------------------------------------------------------------------------------------------------------------------------------------------------------------------------------------------------------------------------------------------------------------------------------------------------------------------------------------------------------------------------------------------------------------------------------------------------------------------------------------------------------------------------------------------------------
>MiraAssembly77_c1141RC
--------------------------------------------------------------------------------------------------------------------------------------------------------------------------------------------------------------------------------------------------------------------------------------------------------------------aagagacagaaagagagggt-----gtagagaggaggggtgaagaggaggaagagatggggaattcgttcgggtgctcggcatcggaggagaggctggtgtcggcggcgagggacggcgatttggtggaggcgaagatgttgctggactgcaacccttgcctcgccaagtactccaccttcggaggtctcaactcccctctccatttcgctgccgccaagggccacaatgaggtaccatcgaaatcgtatc-tttctggacaaatgtttctacgcgcgtacatgcgtgcgtatctttttatgtttaggtgcgtttttgttcttctacgcgagtaa-tttctgtggtgattgtagattgtgactttgttgattgaaaatggagctgacgtcaattcgagaaattactgcggtcaggtgcgacatctcggca---tttttatctttctaggttgtttttgtctttgaattagatca---gtttggaattcgaatcagtaatcgctgtagatcaactagttttgtggttttt------------------------------------------------------------------------------------------------------------------------------------------------------------------------------------------------------------------------------------------------------------------------------------------------------------------------------------------------------------------------------------------------------------------------------------------------------------------------------------------------------------------------------------------------------------------------------------------------------------------------------------
>MiraAssembly82_rep_c849
-------------------------------------------------------------------------------------------------------------atgccacgccacacctgccctcctttctctct--cgccccccatgtcatgcccggatgcccctcgatttttctccctctgttttcttttgaaaacccttccttaaccgacagttgacgtaattcaaccccatcctttactaaattcccccatttcattgcaccaaacaatac--------------tcaaaaaattcgaaagagacagaaagagagggt-----gtggagaggaggggtgaagaggaggaagagatggggaattcgttcgggtgctcggcatcggaggagaggctggtgtcggcggcgagggacggcgatttggtggaggcgaagatgttgctggactgcaacccttgcctcgccaagtactccaccttcggaggtctcaactcccctctccatttcgctgccgccaagggccacaatgaggtaccatcgaaatcgtatc-tttctggacaaatgtttctacgcgcttacatgcgtgcgtatctttttctgtttaggtgcttttttgttcttctacgcgtgtaa-tttctttggtgattgtagattgtggctttgttgattgaaaatggagctgacgtcaattcgagaaattactgcggtcaggtgcgacatctcggca---attttatctttctaggttgtttttgtctttgaattagatca---gtttggaattcgaatcagtaatcgctgtagatcaactagttttgtggtttttttc-----------aaaaaaacttgttttgtggttggtcttgtaattcgtgatggtcgaagacggcaacttgttggaagggttgaaaattttattggatccgtgttttttaaaatacttttaaattatttttgtagacggtgttgatgcaagcgtgtcgttatgggcactgggaagttgttcagactctcctcctcttcaaatgcaacgtgagtgtccacctccaccatcccccaacatacatacacacc------cacccacacccacacatatactgaaaatttcaagtgggggattccatatttaacttaaaatgcatacctcccatttcttgatatttttaggaaaattagaccgcatgxatgtgttcgaaatgtg-ttttttagggtaattgcaagggctcagcttaaaatttgatcttctcat------------------aataatattatccaaagggtcgta-----taaatacagcttggttcaagt-------------------------------------------------------------------------------------------------------------------
>MiraAssembly75_c363RC_merged_MiraAssembly75_c276
------------------------------------------------------------------------------------------------------------------------------------------------------------------------------------------------------------------------------------------------------------------------------------------------------------------------------aagagagggt-----gtagagaggaggggtgaagaggaggaagagatggggaattcgttcgggtgctcggcatcggaggagaggctggtgtcggcggcgagggacggcgatttggtggaggcgaagatgttgctggactgcaacccttgcctcgccaagtactccaccttcggaggtctcaactcccctctccatttcgctgccgccaagggccacaatgaggtaccatcgaaatcgtatcttttctggacaaatgtttctacgcgcgtacatgcgtgcgtatctttttatgtttaggtgcgtttttgttcttctacgcgtgtaa-tttctktggtgattgtagattgtggctttgttgattgaaaatggagctgacgtcaattcgagaaattactgcggtcaggtgcgacatctcggca---tttttatctttctaggttgtttttgtctttgaattagatca---gtttggaattcgaatcagtaatcgctgtagatcaactagttttgtggtttttttg-----aacaaaaaaaaaacttgttttgtggttggtcttgtaattcgtgatggtcgaagacggcaacttgttggaatggttgaaaattttattggatccgtg-tttttaaaatatttttaaattatttttgtagacggtgttgatgcaagcgtgtcgttatgggcactgggaagttgttcagactctcctcctcttcaaatgcaacgtgagtgtccacctccaccatcccccaacatacatacacacc------cacccacacccacacatatactaaaaatttcaagtgggggattccatatttaacttaaaatgcatacctcccatttcttgatatttttaggaaaattagact--------------------------------------------------------------------------------------------------------------------------------------------------------------------------------------------------------------------------------------------------------------
>MiraAssembly80_c201RC
-----------------------------------------------------------------------------------------------------------------------------------------------------------------------------------------------------------------------------------------------------tactaaattcccccatttcattgcaccaaacaatac--------------taaaaaaattcgaaagagacag-aagagagggt-----gtagagaggaggggtgaagaggaggaagagatggggaattcgttcgggtgctcggcatcggaggagaggctggtgtcggcggcgagggacggcgatttggtggaggcgaagatgttgctggactgcaacccttgcctcgccaagtactccaccttcggaggtctcaactcccctctccatttcgctgccgccaagggccacaatgaggtaccatcgaaatcgtatc-tttctggacaaatgtttctacgcgcgtacatgcgtgcgtatcttcttatgtttaggtgcgtttttgttcttctacgcgtgtaa-tttctgtggtgattgtagattgtggctttgttgattgaaaatggagctgacgtcaattcgagaaattactgcggtcaggtgcgacatctcggca---tttttatctttctaggttgtttttgtctttgaattagatca---gtttggaattcgaatcagtaatcgctgtagatcaactagttttgtggtttttttc-----aacaaaaaaaaaacttgttttgtggttggtcttgtaattcgtgatggtcgaagacggcaacttgttggaagcgttgaaaattttattggatccgtg-tttttaaaatatttttaaattatttttgtagacggtgttgatgcaagcgtgtcgttatgggcactgggaagttgttcagactctcctcctcttcaaatgcaacgtgagtgtccacctccaccatcccccaacatacatacacacc------cacccacacccacacatatactaaaaatttcaagtgggggattccatatttaacttaaaatgcatacctcccatttcttgatatttttaggaaaattagatcgcatgttt------------------------------------------------------------------------------------------------------------------------------------------------------------------------------------------------------------------------------------------------------
>MiraAssembly74_c587RC
-----------------------------------------------------------------------------------------------------------------------------------------------------------------------------------------------------------------cttaaccgacagttgacgtaattcaccsccatcctttactaaattcccccatttcattgcaccaaacaatac--------------tmaaaaaattcgaaagagacag-aagagagggt-----gtagagaggaggggtgaagaggaggaagagatggggaattcgttcgggtgctcggcatcggaggagaggctggtgtcggcggcgagggacggcgatttggtggaggcgaagatgttgctggacttcaacccttgcctcgccaagtactccaccttcggaggtctcaactcccctctccatttcgctgccgccaagggccacaatgaggtaccatcgaaatcgtatc-tttctggacaaatgtttctacgcgcgtacatgcgtgcgtatctttttatgtttaggtgcgtttttgttcttctacgcgtgtaa-tttctttggtgattgtagattgtggctttgttgattgaaaatggagctgacgtcaattcgagaaattactgcggtcaggtgcgacatctcggca---tttttatctttcgaggttgtttttgtctttgaattagatca---gtttggaattcgaatcagtaatcgctgtagatcaactagttttgtggtttttttctcatcaaccaaaaaaaaacttgttttgtggttggtcttgtaattcgtgatggtcgaagacggcaacttgttggaagcgttgaaaattttattggatccgtg-tttttaaaatatttttaaaatatttttgtagacggtgttgatgcaagcgtgtcgttatgggcactgggaagttgttcagactctcctcctcttcaaatgcaacgtgagtgtccacctccaccatcccccaacatacatacacacccacccacacccacacccacacatatactaaaaatttcaagtgggggattccatatttaacttaaaatgcatacctcccatttcttgatatttttaggaaaattagactgcatggatgtgttcgaaatgtg-ttttt----------------------------------------------------------------------------------------------------------------------------------------------------------------------------------------------------------------------------------
>MiraAssembly81_c574RC
----------------------------------------------------------------------------------------------------------------------------------------------------------------------gcccctcggtttttctcccactgttttcttttgaaaactcatccttaaccgacagttgacgtaattcacccccatcctttactaaattcccccatttcattgcaccaaacaatac--------------taaaaaaattcgaaagagacag-aagagagggt-----gtagagaggaggggtgaagaggaggaagagatggggaattcgttcgggtgctcggcatcggaggagaggctggtgtcggcggcgagggacggcgatttggtggaggcgaagatgttgctggactgcaacccttgcctcgccaagtactccaccttcggaggtctcaactcccctctccatttcgctgccgccaagggccacaatgaggtaccatcgaaatcgtatc-tttctggacaaatgtttctacgcgcgtacatgcgtgcgtatctttttatgttta--tgcgtttttgttcttctacgcgtgtaa-tttctttggtgattgtagattgtggctttgttgattgaaaatggagctgacgtcaattcgagaaattactgcggtcaggtgcgacatctcggca---tttttatctttcgaggttgtttttgtctttgaattagatca---gtttggaattcgaatcagtaatcgctgtagatcaactagttttgtggtttttttctcatcaaccaaaaaaaaacttgttttgtggttggtcttgtaattcgtgatggtcgaagacggcaacttgttggaagcgttgaaaattttattggatccgtg-tttttaaaatatttttaaattatttttgtagacggtgttgatgcaagcgtgtcgttatgggcactgggaagttgttcagactctcctcctcttcaaatgcaacgtgagtgtccacctccaccatcccccaacatacatacacacc------cacccacacccacacatatactaaaaatttcaagtgggggattccatatttaacttaaaatgcatacctcccatttcttgatatttttaggaaaattagactgcatggatgcgttcgaaatgtg-ttttttagggtaattgcgagggctcaacttaaaatttgatcttctcat------------------aataatattatccaaagg---------------------------------------------------------------------------------------------------------------------------------------------------
>MiraAssembly72_c1496
-------------------------------------------------------------------------------------------------------------------------------------------------------------------------------------------------------------------------------------------------------------------------------------------------------------aattcgaaagagacagaaagagagggt-----gtagagaggaggggtgaagaggaggaagagatggggaattcgttcgggtgctcggcatcggaggagaggctggtgtcggcggcgagggacggcgatttggtggaggcgaagatgttgctggactgcaacccttgcctcgccaagtactccaccttcggaggtctcaactcccctctccatttcgctgccgccaagggccacaatgaggtaccatcgaaatcgtatc-tttctggacaaatgtttctacgcgcgtacatgcgtgcgtatctttttatgtttaggtgcgtttttgttcttctacgcgtgtaa-attctttggtgattgtagattgtggctttgttgattgaaaatggagctgatgtcaattcgagaaattactgcggtcaggtgcgacatctcggca---tttttatctttct-ggttgtgtttgtctttgaattagatca---gtctggaattcgaatcagtaatcgctgaagatcaactagttttgtggtttttttttcaac----------------------------------------------------------------------------------------------------------------------------------------------------------------------------------------------------------------------------------------------------------------------------------------------------------------------------------------------------------------------------------------------------------------------------------------------------------------------------------------------------------------------------------------------------------------------------------------------------------------------------
>MiraAssembly78_c47RC
-----------------------------------------------------------------------------------------------------------ccatgccacgccacacctgccctcctttctcgct----ccccccatgtcatgcccggatgcccctcggtttttctccccctgttttcttttgaaaacctttccttaaccgacaattgacgtaattcacccccatcctttactaaattcccccatttcattgcaccaaacaatac--------------tcaaataattcgaaagagatagaaagagagggt-----gtagagaggaggggtgaagaggaggaggagatggggaattcgttcgggtgctcggcatcggaggagaggctggtgtcggcggcgagggacggcgatttggtggaggcgaagatgttgctggactgcaacccttgcctcgccaagtacaccaccttcggaggtctcaactcccctctccatttcgctgccgccaagggccacaatgaggtaccatcgaaatcgtatc-tttctggacaaatgtttctacgcgcgtacatgcgtgcgtatctttttatgttt-gatatgtttttgttcttctacgcgtgtaa-tttctttggtgattgtagattgtggctttgttgattgaaaatggagctgacgtcaattcgagaaattactgcggtcaggtgcgacatctcggcattttttttatctttctaggttgtttttgtctttgaattagatca---gtttggaattcgaatcagtaatcgctgtagatcaactagttttgtggtttttttc-----aaaaaaaaaaaaacttgttttgtggttggtcttgtaattcgtgatggtcgaagacggcaacttgttggaagggtggaaaattttattggatccgtg-tttttaaaa-----------tatttttgtagacggtgttgatgcaagtgtgtcgttatgggcactgggaagttgttcagactctcctcctcttcaaatgcaacgtgagtttccacctccaccatcccccaacatacatacacacc------cacccacacccacacatatactgaaaatttcaagt-ggggattccatatttaacttaaaatgcatacctcccatttcttgatatttttaggaaaattagaccgcatggatgtgttcgaaatgta-ttttttaaggtaattgtgagggctcagcttaaaatttgatcttctcat------------------aataatattatccaaagggtcgta-----taaatacagcttggttcaagtccttcacggttaattt-----------------------------------------------------------------------------------------------tttg
>MiraAssembly78_c67
--------------------------------------------------------------------------------------------------------------------------------------------------------------------------------------------------------------------------caattgacgtaattcacccccatcctttactaaattcccccatttcattgcaccaaacaatac--------------tcaaataattcgaaagagacagaaagagagggt-----gtagagaggaggggtgaagaggaggaggagatggggaattcgttcgggtgctcggcatcggaggagaggctggtgtcggcggcgagggacggcgatttggtggaggcgaagatgttgctggactgcaacccttgcctcgccaagtacaccaccttcggaggtctcaactcccctctccatttcgctgccgccaagggccacaatgaggtaccatcgaaatcgtatc-tttctggacaaatgtttctacgcgcgtacatgcgtgcgtatctttttatgttt-gatgcgtttttgttcttctacgcgtgtaa-tttctttggtgattgtagattgtggctttgttgattgaaaatggagctgacgtcaattcgagaaattactgcggtcaggtgcgacatcttggcattttttttatctttctaggttgtttttgtctttgaattagatca---gtttggaattcgaatcagtaatcgctgtagatcaactagttttgtggtttttttc-----aaaaaaaaaaaaacttgttttgtggttggtcttgtaattcgtgatggtcgaagacggcaacttgttggaagggtggaaaattttattggatccgtg-tttttaaaatatttttaaaatatttttgtagacggtgttgatgcaagcgtgtcgttatgggcactgggaagttgttcagactctcctcctcttcaaatgcaacgtgagtttacacctccaccatcccccaacatacatacacacc------cacccacacccacacatatactgaaaatttcaagtgggggattccatatttaacttaaaatgcatacctcccatttcttgatatttttaggaaaattagaccgcatggatgtgttcgaaatgtgtttttttagggtaattgtgagggctcagcttaaaatttgatcttctcat------------------aataat---------------------------------------------------------------------------------------------------------------------------------------------------------------
>MiraAssembly74_c2006RC
--------------------------------------------------------------------------------------------------------------------------------------------------------------------------------------------------------------------------------------------------------------------------------------------------------------attcgaaagagacagaaagagagggt-----gtagagaggaggggtgaagaggaggaagagatggggaattcgttcgggtgctcggcatcggaggagaggctggtgtcggcggcgagggacggcgatttggtggaggcgaagatgttgctggactgcaacccttgcctcgccaagtactccaccttcggaggtctcaactcccctctccatttcgctgccggcaagggccacaatgaggtaccatcgaaatcgtatc-tttctggacaaatgtttctacgcgcgtacatgcgtgcgtatctttttatgtttaggtgcgtttttgttcttctacgcgtgtaa-tttctgtggtgattgtagattgtggctttgttgattgaaaatggagctgatgtcaattcgagaaattactgcggtcaggtgcgac----------------------------tagtttttgtctttgaattagatca---gtttggaattcgaatcagtaatcgctgaagatcaactagttttgtgggtttttttttca-acaaaaaaaaaaacttgttttgtggttggtcttgtaattcgtgatggtcgaagacggcaacttgttggaagggttgaaaattttattggatccgtg-tttttaaaatatttttaaattatttttgtagacggtgttgatgcaagcgtgtcgttatgggcactgggaagttgttcagactctcctcctcttcaaatgcaacgtgagtgtccacctccaccatcccccaacatacatacacacc------cacccacacccacacatatactaaaaatttcaagtgggggattccatatttaacttaaaatgcatacctcccgtttcttgatatttttagaaaaattagaccgcatggatgtgttcgaaatgtg-ttttttagggtaattgcgagggctctacttaaaatttgatcttctcat------------------aataatattatccaaagggtcgta-----taaatacagcttggtt------------------------------------------------------------------------------------------------------------------------
