# Supplementary material for: Targeted NGS for species level phylogenomics: “made to measure” or “one size fits all”?
Source: PeerJ. 2017 Jul 25;5:e3569. doi: 10.7717/peerj.3569 (PMC5530999; doi:10.7717/peerj.3569)
Supplement: Data S2 — Sequences alignments (fasta format). [file peerj-05-3569-s002.gz › Final_Aln/SC/22969_AllSamples_Part3.aln]

>MiraAssembly68_c451RC_merged_MiraAssembly68_rep_c2809RC_merged_MiraAssembly68_rep_c3054RC
-------------------------------------------------------------------------------------------------------------------------------------------------------------------------------------------------------------------------------------------------------------------------------------------------------------------------------------------------------------------------------------------------------------------------------------------------------------------------------------------------------------------------------------------------------------------------------------------------------------------------------------------------------------------------------------------------------------------------------------------------------------------------------------------------------------------------------------------------------------------------------------------------------------------------------------------------------------------------------------------------------------------------------------------------------------------------------------------------------------------------------------------------------------------------------------------------------------------------------------------------------------------------------------------------------------------------------------------------------------------------------cctcct---------------------------------------------------------------------------gaaggtcatccagcccatatctgagccccgtgaagcaaacaaaggaacaaaaactccgagatatcagtgcaagccctccggctaaaccaagagatcaaaaacctcgtcttgacaatccggtgactagaggggagaaagaagaaacctatgccaggtaggtgcttctagcattcataatgtga-tattgtatatcaggatttcttttggttctgtcactagcttgtggtatgt-------------------------------tttcttcgagtttaggggcagtggtgatcagaagctgaagtcttcagagaaaagatctgcacatctgtcgacagttgacgaccgtaaagcttcacgtgagagggttccttgcaaggatgatgattcctctgaaagggttggtggtcgccattctattgaaattcggagccgccatgatggcttggaattaagaaagaaagaccaggagataagaaggtttgttatgtctgccgtcatttatttgtcttgcttagttgcttgtatactcgcttgcttaatttcatgctcctgatttcatggtatttttggacagtgcgaaaacatctaaaagtgtgattcatcctgaagttgctgtgcaacaaaagttaccgtcagttaaggaagacacttcattgagtgagaggcatcgggtatcatctcctgaggacattaccaaatatgataagaaggatgactctcgttctgacgaggtcaagggcagtaaggtatttcaagcttcattgaagtcaatagaaggtgatgaggaagatagaagtggttccctaagttctggctctctggaaagagataggcgccatcatgaagttcgtgaaaaaagaaaacataaaaggtctgaaaggaaagaagtggcttctgatgacagtgatgattctaaaatagagggtaggaaggatgcgaagagaagaaggaaggaggagaagagattgagaaaggacgagcggcgtcgacggaaggaagagaggcgtcgtaggagggaagagcgacgacgtgcagagaagttgaaagaaaagtcaattgacacagtttctccccccatggactatgagaaaaataatgatggtaaagcttctgatagtgaacgcattgtgaggacagagtctggtgcaagcgatgctgaagtaacagagactgagcagaaaaggcttgagattgaattacggaaaaaggctcttgaatcgcttagagcaaaaaggggcgttgggcattaaatttgttttgctttagaactttcacctgttattttaacattttaatcttgctgatcggtaccttttaaagtttactggaaac-tttgtgtttcgatcaagtgtattattgatagctgtttgatgtagcctgtgtttactgctggcagctgaaatggataaatgagga------------------------------tttcctgagtttgatg--------------------------------------agtccagctttactcaaacctt---gctgcttgatatgctggtaataattgtcttccctttcc-------------------------------------------------------------tgggaatttcactttgttctgtagaggatatggca-----------------------------------------------------------------------------------------------------------aaatgtggatttgaaattggtgcttattaga------------------------------------------------tgagatatgtgtgcc--------------------------
>MiraAssembly68_c451RC_merged_MiraAssembly68_rep_c2999RC_merged_MiraAssembly68_rep_c2697_merged_MiraAssembly68_c399
------------------------------------------------------------------------------------------aacgctcttataagcatcctatct-------------------tagtc--------------------------------------------------------------------------------tcttctatatgccc------------------ttgcttagctgctcc---------------------------------------------------------------------------------------------------------------------------------------------------------------------------------------------------------------------------------------------------------------------------------------tgcttcagcctccgc----------------------------------------ctctgctactgcaccg-ccgccactcttgct---------------------------------------tcgtgctactatgctctctccctcttttttgtc--------------ccctctttcaagtggagagtgaaatgacacaaataaaagtgatttaacatta--------------------------------------------------------------------------------------------------------gtggaaat----------------------------------------------------------------------------------------------------------------------------------------------ggggtacaagtttaagttaacttacgaataga-----------------------------------------------------------------------------------------------------------------------------------------------------------ggatgggaatataagatgaattgtgggttttatatggatatgttttgttactgactttct---------------------------------gagtatgtgtgttgcttacctgactcctcct---------------------------------------------------------------------------gaaggtcatccagcccatatctgagccccgtgaagcaaacaaaggaacaaaaactccgagatatcagtgcaagccctccggctaaaccaagagatcaaaaacctcgtcttgacaatccggtgactagaggggagaaagaagaaacctatgccaggtaggtgcttctagcattcataatgtga-tattgtaaatcaggatttcttttggttctgttactagcttgtggtatgt-------------------------------tttcttcgagtttaggggcagtggtgatcagaagctgaagtcttcagagaaaagatctgcacatctgtcgacagttgacgaccgtaaagcttcacgtgagagggttccttgcaaggatgatgattcctctgaaagggttggtggtcgccattctattgaaattcggagccgccatgatggcttggaattaagaaagaaagaccaggagataagaaggtttgttatgtctgccgtcatttatttgtcttgcttagttgcttgtatactcgcttgcttaatttcatgcccctgatttcatggtatttttggacagtgcgaaaacatctaaaagtgtgattcatcctgaagttgctgtgcaacaaaagttaccgtcagttaaggaagacacttcattgagtgagaggcatcgggtatcatctcctgaggacattaccaaatatgataagaagratgactctcgttctgacgaggtcaagggcagtaaggtatttcaagcttcattgaagtcratagaaggtgatgaggaagatagaagtggttccctaagttctggctctctggaaagagataggcgccatcatgaagttcgtgaaaaaagaaaacataaaaggtctgaaaggaaagaagtggcttcagatgacagtgatgattctaaaatagagggtaggaaggatgccaagagaagaaggaaggaggagaagagattgagaaaggacgagcggcgtcgacggaaggaagagaggcgtcgtaggagggaagagcgacgacgtgcagagaagttgaaagaaaagtcaattgacacagtttctccccccatggactatgagaaaaataatgayggtaaagcttctgatagtgaacgcattgtgaggacagagtctggtgcaagcgatgctgaagtaacagagactgagcagaaaaggcttgagattgaattacggaaaaaggctcttgaatcgcttagagcaaaaaggggcgttgggcattaaatttgttttgctttagaactttcacctgttattttaacattttaatcttgctgatcggtaccttttaaagtttactggaaac-tttgtgtttcgatcaagtgtattattgatagctgtttgatgtagcctgtgtttactgctggcagctgaaatggataaatgagga------------------------------tttcctgagtttgatg--------------------------------------agtccagctttactcaaacctt---gctgcttgatatgctggtaataattgtcttccctttcc-------------------------------------------------------------tgggaatttcactttgttctgtagaggatatggca-----------------------------------------------------------------------------------------------------------aaatgtggatttgaaattggtgcttattaga------------------------------------------------tgagatatgtgtgcc--------------------------
>MiraAssembly69_rep_c2416
-------------------------------------------------------------------------------------------------------------------------------------------------------------------------------------------------------------------------------------------------------------------------------------------------------------------------------------------------------------------------------------------------------------------------------------------------------------------------------------------------------------------------------------------------------------------------------------------------------------------------------------------------------------------------------------------------------------------------------------------------------------------------------------------------------------------------------------------------------------------------------------------------------------------------------------------------------------------------------------------------------------------------------------------------------------------------------------------------------------------------------------------------------------------------------------------------------------------------------------------------------------------------------------------------------------------------------------------------------------------------------------------------------------------------------------------------------------------------------------------------------------------------------------------------------------------------------------------------------------------------------------------------------------------------------------------------------------------------------------------------------------------------------------------------------------------------------------------------------aaggataatgattcctctgaaagggaaggtggtcgccattctattgatattcagaggcgccctgatggcttggatttaagaaataaagaccaggagataagaaggtttgttacttctgctgtcatttattcgtcttacttagttgcttgtatgcttgcttgcttaatcccatgcccctgatttgatggtacttttggacagtgcgaaaacatctagaagtctaactcatcctgaagttgctgtg---caaaagttgccgtcaattaaggaagacatttcattgagtaagaggcatgggttatcatcttctgaagacgttaccaaaaatgat---aaggatgactctcattctgatgatgtcaagggcggtaaggtacttcaatcttcattgaagtcagaaaaaggcaatgaggatgaaagaagtggttccctaagttctggctctctgaagagagataagcaccatcatgaagttcgtgaaaaaagaaaacatagaaggtctgaaaggaaagaagtggcatcagatgacagtgatgattctaaaatagagggtaggaaggatgccaagagaagaaggaaggaggagaagagattgagaaaggaagwgcggcgkcgacggaaggaggagaggcatcgtagaagggaagagcgacgacgtgcagagaagttgaaagaaaagtcaattgacgcagtttctccaccctcggaccatgagaaaaccaatggtggtaatgcttctgatagtgcacgcattgtgaggatggagtctggcgcaagcgatgctgaagtaacagagactgatcagaaaaggcttgagattgagttacgggagaaggctcttgaatcgctgagagcaaaaaggggtgttgggcattaaatttgttttgctttataactttcacctgtta-tttaacattttaatcttgctgatcggtacctttttaggtttactggacac-tttgtgtttctactgagtgtaatattgatagctgtttgatgt--------------------------------------------------------------------------------------------------------------------------------------------------------------------------------------------------------------------------------------------------------------------------------------------------------------------------------------------------------------------------------------------------------------------------------------------------------------------------------------------------------------------------------
>MiraAssembly69_rep_c2422RC_merged_MiraAssembly69_c526RC
------------------------------------------------------------------------------------------------------------------------------------------------------------------------------------------------------------------------------------------------------------------------------------------------------------------------------------------------------------------------------------------------------------------------------------------------------------------------------------------------------------------------------------------------------------------------------------------------------------------------------------------------------------------------------------------------------------------------------------------------------------------------------------------------------------------------------------------------------------------------------------------------------------------------------------------------------------------------------------------------------------------------------------------------------------------------------------------------------------------------------------------------------------------------------------------------------------------------------------------------------------------------------------------------------------------------------------------------------------------------------------------------------------------------------------------------------------------------------------------------------------------------------------------------------------------------------------------------------------------------------------------------------------------------------------------------------------------------------------------------------------------------------------------------------------------------------------------------------------------------------------------------------------gaggcgccctgatggcgtggatttaagaaataaagaccaggagataagaaggtttgttacttctgctgtcatttattcgtcttacttagttgcttgtatgcttgcttgcttaatcccatgcccctgatttgatggtacttttggacagtgcgaaaacatctagaagtctaactcatcctgaagttgctgtgcaacaaaagttgccgtcaattaaggaagacatttcattgagtaagaggcatgggctatcatcttctgaagacgttaccaaaaatgat---aaggatgactctcattctgatgatgtcaagggcggtaaggtacttcaatcttcattgaagtcagaaaaaggcaatgaggatgaaagaagtggttcgctaagttctggctctctgaagagagataagcaccatcatgaagttcgtgaaaaaagaaaacataaaaggtctgaaaggaaagaagtggcatcagatgacagtgatgattctaaaatagagggtaggaaggatgccaagagaagaaggaaggaggagaagagattgagaaaggaagagcggcgtcgacggaaggaggagaggcatcgtagaagggaagagcgacgacgtgcagagaagttgaaagaaaagtcaattgacgcagtttctccaccctcggactatgagaaaaccaacggtggtaatgcttctgatagtgcacgcattgtgaggatggagtctggcacaagcgacgctgaagtaacagagactgatcagaaaaggctcgagattgagttacgggagaaggctcttgaatcgctgagagcaaaaaggggtgttgggcattaaatttgttttgctttataactttcacctgtta-tttaamattttaatcttgctgatcggtacctttttaggtttactggacac-tttgtgtttctactgagtgtaatattgatagctgtttgatgtagcctgtgtttactgctggcagctgaaatggataaatgagga------------------------------tttcctgagtttcatg--------------------------------------agtcmagctttattcaaacctt---gctgcttgatatgctggtaataattgtcttccctttcc-------------------------------------------------------------tgggagttttattctgttctttaaaagatatgtgagttctgagtccagc---------------------------------------------------------------------------------------------------------------------------------------------------------------------------------------------------------------------
>MiraAssembly72_c1207
----------------------------------------------------------------------------------------------------------------------------------------------------------------------------------------------------------------------------------------------------------------------------------------------------------------------------------------------------------------------------------------------------------------------------------------------------------------------------------------------------------------------------------------------------------------------------------------------------------------------------------------------------------------------------------------------------------------------------------------------------------------------------------------------------------------------------------------------------------------------------------------------------------------------------------------------------------------------------------------------------------------------------------------------------------------------------------------------------------------------------------------------------------------------------------------------------------------------------------------------------------------------------------------------------------------------------------------------------------------------------------------------------------------------------------------------------------------------------------------------------------------------------------------------------------------------------------------------------------------------------------------------------------------------------------------------------------------------------------------------------------------------------------------------------------------------------------------------------------------------------------------------------------------------------------------------------------------------------------------------------------------------------------------------------------------------------------------------------------------------------------------------------------------------------------------------------------------------------------------------------------------------------------------------------------------------------------------------------------------------------------------------tctagatgacagtgatgattctaaaatagagggtaggaaggatgccaagagaagaaggaaggaggagaagagattgagaaaggaagagcggcgtcgacggaaggaggagaggcatcgtagaagggaagagcgacgacgtgcagagaagttgaaagaaaagtcaattgatgcagtttctccaccctcggactatgagaaaaccaatggtggtaatgcttctgatagtgcacgcattgcaaggatggagtctggcgcaagcgatgctgaagtaacagagactgatcagaaaaggcttgagattgagttacgggagaaggctcttgaatcgctgagagcaaaaaggggtgttgggcattaaatttgttttgctttataactttcacctgtta-tttaacattttaatcttgctgatcggt--------------------------------------------------------------------------------------------------------------------------------------------------------------------------------------------------------------------------------------------------------------------------------------------------------------------------------------------------------------------------------------------------------------------------------------------------------------------------------------------------------------------------------------------------------------------------------------------------
>MiraAssembly72_c859_merged_MiraAssembly72_c301
--------------------------------------------------------------------------------------------------------------------------------------------------------------------------------------------------------------------------------------------------------------------------------------------------------------------------------------------------------------------------------------------------------------------------------------------------------------------------------------------------------------------------------------------------------------------------------------------------------------------------------------------------------------------------------------------------------------------------------------------------------------------------------------------------------------------------------------------------------------------------------------------------------------------------------------------------------------------------------------------------------------------------------------------------------------------------------------------------------------------------------------------------------------------------------------------------------------------------------------------------------------------------------------------------------------------------------------------------------------------------------------------------------------------------------------------------------------------------------------------------------aaaggaacaaaaactccaagatagtagtgcaagccttccagctagaccaagagatcaaaaacttcgtcttgacaatctggtgactagaggggagaaggaagaaacctatggcaggtaggtgcttctagcattcgttatgtga-tttttttcgtcaggatttcttttggttctgtcactaccttgtggtacgttgtttcatttgtgctcctaagttgtactggatttcttcgagtttaggagcagtggtgatcagaagctgaagtcttcagataaaagatctgcatatctatcgacagttgatgacagtaaagcttcgcgtgagagagttcctaacaaggataatgattcctctgaaaggggaggtggtcgccattctattgatattcagaggcgccctgatggcttggatttaagaaatgaagaccaggagataagaaggtttgttacttctgctgtcatttattcgtcttacttagttgcttgtatgcttgcttgcttaatcccatgcccctgatttgatggtacttttggacagtgcgaaaacatctagaagtctaactcatcctgaagttgctgtgcaacaaaagttgccgtcaattaaggaagacatttcattgagtaagaggcatgggctatcatcttctgaagacgttaccaaaaatgat---aaggatgactctcattctgatgatgtcaagggcggtaaggtacttcaatcttcattgaagtcagaaaaaggcaatgaggatgaaagaagtggttccctaagttctggctctctgaagagagataagcgccatcatgaagttcgtgaaaaaagaaaacataaaaggtctgaaaggaaagaagtggcatcagatgacagtgatgattctaaaatagagggtaggaaggatgccaagagaagaaggaaggaggagaagagattgagaaaggaagagcggcgtcgacggaaggaggagaggcatcgtagaagggaagagcgacgacgtgcagagaagttgaaagaaaagtcaattgacacagtttctccaccctcggaccatgagaaaaccaatggtggtaatgcttctgatagtgcacgcattgtgaggatggagtctggcgcaagcgatgctgaagtaacagagactgatcagaaaaggcttgagattgagttacgggagaaggctcttgaatcgctgagagcaaaaaggggtgttgggcattaaattagttttgctttataactttcacctgtta-tttaacattttaatcttgctgatcggtgcctttttaggttta-tggacac-tttgtgtttctactgagtgtaatattgatagctgtttgatgtagcctgtgtttactgctggcagctgaaatggataaatgagga------------------------------tttcctgagtttcatg--------------------------------------agtcaagctttattcaaacctt---gctgcttgata--------------------------------------------------------------------------------------------------------------------------------------------------------------------------------------------------------------------------------------------------------------------------------------------------------------------------------------------------------------
>MiraAssembly83_rep_c3200RC
----------------------------------------------------------------------------------------------------------------------------------------------------------------------------------------------------------------------------------------------------------------------------------------------------------------------------------------------------------------------------------------------------------------------------------------------------------------------------------------------------------------------------------------------------------------------------------------------------------------------------------------------------------------------------------------------------------------------------------------------------------------------------------------------------------------------------------------------------------------------------------------------------------------------------------------------------------------------------------------------------------------------------------------------------------------------------------------------------------------------------------------------------------------------------------------------------------------------------------------------------------------------------------------------------------------------------------------------------------------------------------------------------------------------------------------------------------------------------------------------------------------------------------------------------------------------------------------------------------------------------------------------------------------------------------------------------------------------------------------------------------------------------------------------------------------------------------------------------------------------------------------------------------------------------------------------------------------------------------------------------------------------------------------------------------------------------------------------------------------------------------------------------------------------------------------------------------------------------------------------------------------------------------------------------------------------------------------------------------------------------------------------------------tgatgattctaaaatagagggtaggaaggatgccaagagaagaaggaaggaggagaagagattgagaaaggaagagcggcgtcgacggaaggaggagaggcatcgtagaagggaagagcgacgacgtgcagagaagttgaaagaaaagttaattgacgcagtttctccaccctcggaccatgagaaaaccaatggtggtaatgcttctgatagtgcacgcattgtgaggatggagtctggcgcaagcgatgctgaagtaacagagactgatcagaaaaggcttgagattgagttacgggagaaggctcttgaatcgctgagagcaaaaaggggtgttgggcattaaattagttttgctttataactttcacctgtta-tttaacattttaat---------------------------------------------------------------------------------------------------------------------------------------------------------------------------------------------------------------------------------------------------------------------------------------------------------------------------------------------------------------------------------------------------------------------------------------------------------------------------------------------------------------------------------------------------------------------------------------------------------------
>MiraAssembly83_c2564RC_merged_MiraAssembly83_rep_c2896
---------------------------------------------------------------------------------------------------------------------------------------------------------------------------------------------------------------------------------------------------------------------------------------------------------------------------------------------------------------------------------------------------------------------------------------------------------------------------------------------------------------------------------------------------------------------------------------------------------------------------------------------------------------------------------------------------------------------------------------------------------------------------------------------------------------------------------------------------------------------------------------------------------------------------------------------------------------------------------------------------------------------------------------------------------------------------------------------------------------------------------------------------------------------------------------------------------------------------------------------------------------------------------------------------------------------------------------------------------------------------------------------------------------------------------------------------------------------------------------------------------------------------------------------------------------------------------------------------------------------------------------------------------------------------------------------------------------------------------------------------------------------------------------------------------------------------------------------------------------------------------------------------------------------------------------------------------------------------------------------------------------------ttgcttaatcccatgcccctgatttgatggtacttttggacagtgcgaaaacatctagaagtctaactcatcctgaagttgctgtgcaacaaaagttgccgtcaattaaggaagacatttcattgagtaagaggcatgggttatcatcttctgaagacgttaccaaaaatgat---aaggatgactctcattctgatgatgtcaagggcggtaaggtacttcaatcttcattgaagtcagaaaaaggcaatgaggatgaaagaagtggttccctaagttctggctctctgaagagagataagcaccatcatgaagttcgtgaaaaaagaaaacatagaaggtctgaaaggaaagaagtggcatcagatgacagtgatgattctaaaatagagggtaggaaggatgccaagagaagaaggaaggaggagaagagattgagaaaggaagagcggcgtcgacggaaggaggagaggcatcgtagaagggaagagcgacgacgtgcagagaagttgaaagaaaagtcaattgacgcagtttctccaccctcggaccatgagaaaaccaatggtggtaatgcttctgatagtgcacgcattgtgaggatggagtctggcgcaagcgatgctgaagtaacagagactgatcagaaaaggcttgagattgagttacgggagaaggctcttgaatcgctgagagcaaaaaggggtgttgggcattaaatttgttttgctttataactttcacctgtta-tttaacattttaatcttgctgatcggtacctttttaggttta-tggacac-tttgtgtttctactgagtgtaatattgatagctgtttgatgtagcctgtgtttactgctggcagctgaaat---------------------------------------------------------------------------------------------------------------------------------------------------------------------------------------------------------------------------------------------------------------------------------------------------------------------------------------------------------------------------------------------------------------------------------------------------------------------------------------------------
>MiraAssembly80_c113RC_merged_MiraAssembly80_c739RC_merged_MiraAssembly80_rep_c1841RC
---------------------------------------------------------------------------------------------------------------------------------------------------------------------------------------------------------------------------------------------------------------------------------------------------------------------------------------------------------------------------------------------------------------------------------------------------------------------------------------------------------------------------------------------------------------------------------------------------------------------------------------------------------------------------------------------------------------------------------------------------------------------------------------------------------------------------------------------------------------------------------------------------------------------------------------------------------------------------------------------------------------------------------------------------------------------------------------------------------------------------------------------------------------------------------------------------------------------------------------------------------------------------------------------------------------------------------------------------------------------------------------------------------------------------------------------------------------------------------------------------------------------------------------------------------------------------------------------------------------------------------------------------------------------------------------------------------------------------------------------------------------------------------------------------------------------------------------------------------------------------------------------------------------------------------------------------------------------------------------ttcgtcttccttagttgcttgtatgcttgcttgcttaatcccatgcccctgatttgatggtacttttggacagtgcgaaaacatctagaagtctaactcatcctgaagttgctgtgcaacaaaagttgccgtcaattaaggaagacatttcattgagtaagaggcatgggttatcatcttctgaagacgttaccaaaaatgat---aaggatgactctcattctgatgatgtcaagggcggtaaggtacttcaatcttcattgaagtcagaaaaaggcaatgaggatgaaagaagtggttccctaagttctggctctctgaagagagataagcaccatcatgaagttcgtgaaaaaagaaaacatagaaggtctgaaaggaaagaagtggcatcagatgacagtgatgattctaaaatagagggtaggaaggatgccaagagaagaaggaaggaggagaagagattgagaaaggaagagcggcgtcgacggaaggaggagaggcatcgtagaagggaagagcgacgacgtgcagagaagttgaaagaaaagtcaattgacgcagtttctccaccctcggaccatgagaaaaccaatggtggtaatgcttctgatagtgcacgcattgtgaggatggagtctggcgcaagcgatgctgaagtaacagagactgatcagaaaaggcttgagattgagttacgggagaaggctcttgaatcgctgagagcaaaaaggggtgttgggcattaaatttgttttgctttataactttcacctgtta-tttaacattttaatcttgctgatcggtacctttttaggttta-tggacac-tttgtgtttctactgagtgtaatattgatagctgtttgatgtagcctgtgtttactgctggc------------------------------------------------------------------------------------------------------------------------------------------------------------------------------------------------------------------------------------------------------------------------------------------------------------------------------------------------------------------------------------------------------------------------------------------------------------------------------------------------------------
>MiraAssembly75_c226RC_merged_MiraAssembly75_c32
-----------------------------------------------------------------------------------------------------------------------------------------------------------------------------------------------------------------------------------------------------------------------------------------------------------------------------------------------------------------------------------------------------------------------------------------------------------------------------------------------------------------------------------------------------------------------------------------------------------------------------------------------------------------------------------------------------------------------------------------------------------------------------agaaagtgattatagatta--------------------------------------------------------------------------------------------------------gtgtaaat----------------------------------------------------------------------------------------------------------------------------------------------agggtacaaggtttacttaacttacaagtt---------------------------------------------------------------------------------------------------------------------------------------------------------------aagygctaatgagatgaagtgtcggttttatttggatatgtattgctaccaagtttct---------------------------------ga--gtgtgtgttgcttacctgactcctcct---------------------------------------------------------------------------gaaggtcattcagcccatatgtcagccccatgaaactaacaaaggaacaaaaactccaagatagtagtgcaagccttccagctagaccaagagatcaaaaacttcgtcttgacaatctggtgactagaggggagaaggaagaaacctatggcaggtaggtgcttctagcattcgttatgtga-tttttttcatcaggatttcttttggttctgtcactagcttgtggtacgttgtttcatttgtgctcctaagttgtaatggatttcttcgagtttaggagcagtggtgatcagaagctgaagtcttcagataaaagatctgcatatctatcgacagttgatgatagtaaagcttcgcgtgagagagttcctaacaaggataatgattcctctgaaagggaaggtggtcgccattttattgatattcagaggcgccctgatggcttggatttaagaaataaagaccaggagataagaaggtttgttacttatgctgtcatttattcgtcttacttagttgcttgtatgcttgcttgcttaatcccatgcccctgatttgatggtacttttggacagtgcgaaaacatctagaagtctaactcatcctgaagttgctgtgcaacaaaagttgccgtcaattaaggaagacatttcattgagtaagaggcatgggctatcatcttctgaagacgttaccaaaaatgataagaaggatgactctcattctgatgatgtcaagggcggtaaggtacttcaatcttcattgaagtcagaaaaaggcaatgaggatgaaagaagtggttccctaagttctggctctctgaagagagataagcaccatcatgaagttcgtgaaaaaagaaaacataaaaggtctgaaaggaaagaagtggcatcagatgacagtgatgattctaaaatagagggtaggaaggatgccaagagaagaaggaaggaggagaagagattgagaaaggaagagcggcgtcgacggaaggaggagaggcatcgtagaagggaagagcgacgacgtgcagagaagttgaaagaaaagtcaattgacgcagtttctccaccctcggactatgagaaaaccaatggtggtaatgcttctgatagtgcacgcattgtgaggatggagtctggcgcaagcgatgctgaagtaacagagactgatcagaaaaggcttgagattgagttacgggagaaggctcttgaatcgctgagagcaaaaaggggtgttgggcattaaatttgttttgctttataactttcacctgtta-tttaacattttaatcttgctgatcggtacctttttaggtttactggacac-tttgtgtttctactgagtgtaatattgatagctgtttgatgtagcctgtgtttactgctggcagctgaaatggataaatgagga------------------------------tttcctgagtttcatg--------------------------------------agtccagctttattcaaacctt---gctgcttgatatgctggtaataattgtcttccctttcc-------------------------------------------------------------tgggagttttattctgttctttaaaagatatgtgagttctgagtccag----------------------------------------------------------------------------------------------------------------------------------------------------------------------------------------------------------------------
>MiraAssembly72_rep_c1746RC
--------------------------------------------------------------------------------------------------------------------------------------------------------------------------------------------------------------------------------------------------------------------------------------------------------------------------------------------------------------------------------------------------------------------------------------------------------------------------------------------------------------------------------------------------------------------------------------------------------------------------------------------------------------------------------------------------------------------------------------------------------------------------------------------------------------------------------------------------------------------------------------------------------------------------------------------------------------------------------------------------------------------------------------------------------------------------------------------------------------------------------------------------------------------------------------------------------------------------------------------------------------------------------------------------------------------------------------------------------------------------------------------------------------------------------------------------------------------------------------------------------------------------------------------------------------------------------------------------------------------------------------------------------------------------------------------------------------------------------------------------------------------------------------------------------------------------------------------------------------------------------------------------------------------------------------------------------------------------ctgctgtcatttattcgtcttacttagttgcttgtatgcttgcttgctcaatcccatgcccctgatttgatggtacttttggacagtgcgaaaacatctagaagtctaactcatcctgaagttgctgtgcaacaaaagttgccgtcaattaaggaagacatttcattgagtaagaggcatgggttatcatcttctgaagacgttaccaaaaatgat---aaggatgactctcattctgatgatgtcaagggcggtaaggtacttcaatcttcattgaagtcagaaaaaggcaatgaggatgaaagaagtggttccctaagttctggctctctgaagagagataagcaccatcatgaagttcgtgaaaaaagaaaacatagaaggtctgaaaggaaagaagtggcatcagatgacagtgatgattctaaaatagagggtaggaaggatgccaagagaagaaggaaggaggagaagagattgagaaaggaagagcggcgtcgacggaaggaggagaggcatcgkagaagggaagagcgacgacgtgcagagaagttgaaagaaaagtcaattgacacagtttctccaccctcggaccatgagaaaaccaatggtggtaatgcttctgatagtgcacgcattgtgaggatggagtctggcgcaagcgatgctgaagtaacagagactgatcagaaaaggcttgagattgagttacgggagaaggctcttgaatcgctgagagcaaaaaggggtgttgggcattaaattagttttgctttataactttc--------------------------------------------------------------------------------------------------------------------------------------------------------------------------------------------------------------------------------------------------------------------------------------------------------------------------------------------------------------------------------------------------------------------------------------------------------------------------------------------------------------------------------------------------------------------------------------------------------------------------------------
>MiraAssembly77_c137RC
---------------------------------------------------------------------------------------------------------------------------------------------------------------------------------------------------------------------------------------------------------------------------------------------------------------------------------------------------------------------------------------------------------------------------------------------------------------------------------------------------------------------------------------------------------------------------------------------------------------------------------------------------------------------------------------------------------------------------------------------------------------------------------------------------------------------------------------------------------------------------------------------------------------------------------------------------------------------------------------------------------------------------------------------------------------gggtacaaggtttacttaacttacaagttca-----------------------------------------------------------------------------------------------------------------------------------------------------------ggaagcgctaatgagatgaagtgtcggttttatttggatatgtattgctaccgagtttct---------------------------------gagtgtgtgtgttgcttacctgactcctcct---------------------------------------------------------------------------gaaggtcattcagcccatatgtcagccccatgaaactaacaaaggaacaaaaactccaagatagtagtgcaagccttccagctagaccaagagatcaaaaacttcgtcttgacaatctggtgactagaggggagaaggaagaaacctatggcaggtaggtgcttctagcattcrttatgtga-tttttttcatcaggatttcttttggttctgtcactagcttgtggtacgttgtttcatttktgctcctaagttgtactggatttcttcgagtttaggagcagtggtgatcagaagctgaagtcttcagataaaagatctgcmtatctatcgacagttgatgacagtaaagcttcgcgtgagagagttyctaacaaggataatgattcctctgaaagggraggtggtcgccattctattgatattcagaggcgccctgatggcttggatttaagaaataaagaccaggagataagaaggtttgttacttctgctgtcatttattcgtcttacttagttgcttgtatgcttgcttgcttaatcccatgcccctgatttgatggtacttttggacagtgcgaaaacatctagaagtctaactcatcctgaagttgctgtgcaacaaaagttgccgtcaattaaggaagacatttcattgagtaagaggcatgggttatcatcttctgaagacgttaccaaaaatgat---aaggatgactctcattctgatgatgtcaagggtggtaaggtacttcaatcttcattgaagtcagaaaaaggcaatgaggatgaaagaagtggttccctaagttctggctctctgaagagagataagcaccatcatgaagttcgtgaaaaaagaaaacatagaaggtctgaaaggaaagaagtggcatcagatgacagtgatgattctaaaatagagggtaggaaggatgccaagagaagaaggaaggaggagaagagattgagaaaggaagagcggcgtcgacggaaggaggagaggcatcgtagaagggaagagcgacgacgtgcagagaagttgaaagaaaagtcaattgacgcagtttctccaccctcggaccatgagaaaaccaatggtggtaatgcttctgatagtgcacgcattgtgaggatggagtctggcgcaagcgatgctgaagtaacagagactgatcagaaaaggcttgagattgagttacgggagaaggctcttgaatcgctgagagcaaaaaggggtgttgggcattaaatttgttttgctttataactttcacctgtta-tttaacattttaatcttgctgatcggtacctttttaggtttactggacac-tttgtgtttctactgagtgtaat---------------------------------------------------------------------------------------------------------------------------------------------------------------------------------------------------------------------------------------------------------------------------------------------------------------------------------------------------------------------------------------------------------------------------------------------------------------------------------------------------------------------------------------------------
>MiraAssembly72_rep_c1912RC
-----------------------------------------------------------------------------------------------------------------------------------------------------------------------------------------------------------------------------------------------------------------------------------------------------------------------------------------------------------------------------------------------------------------------------------------------------------------------------------------------------------------------------------------------------------------------------------------------------------------------------------------------------------------------------------------------------------------------------------------------------------------------------------------------------------------------------------------------------------------------------------------------------------------------------------------------------------------------------------------------------------------------------------------------------------------------------------------------------------------------------------------------------------------------------------------------------------------------------------------------------------------------------------------------------------------------------------------------------------------------------------------------------------------------------------------------------------------------------------------------------------------------------------------------------------------------------------------------------------------------------------------------------------------------------------------------------------------------------------------------------------------------------------------------------------------------------------------------------------------------------------------------------------------------------------------------------------------------------------------cgtcttacttagttgcttgtatgcttgcttgcttaatcccatgcccctgatttgatggtacttttggacagtgcgaaaacatctagaagtctaactcatcctgaagttgctgtgcaacaaaagttgccgtcaattaaggaagacatttcattgagtaagaggcatgggctatcatcttctgaagacgttaccaaaaatgat---aaggatgactctcattctgatgatgtcaagggcggtaaggtacttcaatcttcattgaagtcagaaaaaggcaatgaggatgaaagaagtggttccctaagttctggctctctgaagagagataagcgccatcatgaagttcgtgaaaaaagaaaacataaaaggtctgaaaggaaagaagtggcatcagatgacagtgatgattctaaaatagagggtaggaaggatgccaagagaagaaggaaggaggagaagagattgagaaaggaagagcggcgtcgacggaaggaggagaggcatcgtagaagggaagagcgacgacgtgcagagaagttgaaagaaaagtcaattgatgcagtttctccaccctcggactatgagaaaaccaatggtggtaatgcttctgatagtgcacgcattgcaaggatggagtctggcgcaagcgatgctgaagtaacagagactgatcagaaaaggcttgagattgagttacgggagaaggctcttgaatcgctgagagcaaaaaggggtgttgggcattaaatttgttttgctttataactt----------------------------------------------------------------------------------------------------------------------------------------------------------------------------------------------------------------------------------------------------------------------------------------------------------------------------------------------------------------------------------------------------------------------------------------------------------------------------------------------------------------------------------------------------------------------------------------------------------------------------------------
>MiraAssembly81_rep_c2157RC_merged_MiraAssembly81_c174
------------------------------------------------------------------------------------------------------------------------------------------------------------------------------------------------------------------------------------------------------------------------------------------------------------------------------------------------------------------------------------------------------------------------------------------------------------------------------------------------------------------------------------------------------------------------------------------------------------------------------------------------------------------------------------------------tgctactatgctctatccctctcttttgtcctc-----------tcctctttcgagtgaagtatgtgatgactcaaatagaagtgattatagataa--------------------------------------------------------------------------------------------------------gtgtaaat----------------------------------------------------------------------------------------------------------------------------------------------agggtacaaggtttacttaacttacaagttca-----------------------------------------------------------------------------------------------------------------------------------------------------------ggaagcggtaatgagatgaattgtcggttttatttggatatgtattgctaccgagtttct---------------------------------gagtgtgtgtgttgcttacctgactcctcct---------------------------------------------------------------------------gaaggtcattcagcccatatgtcagccccatgaaactaacaaaggaacaaaaactccaagatagtagtgcaagccttccagctagaccaagagatcaaaaacttcgtcttgacaatctggtgactaaaggggagaaggaagaaacctatggcaggtaggtgattctagcattcgttatgtga-attttttcatcaggatttcttttggttctgtcactagcttgtggtacgttgtttcatttgtgctcctaagtcgtactggatttcttcgagtttaggagcagtggtgatcagaagctgaagtcttcagataaaagatctgcatatctatcgacagttgatgacagtaaagcttcgcgtgagagagttcctaacaaggataatgattcctctgaaagggaaggtggtcgccattctattgatattcagaggcgccctgatggcttggatttaagaaataaagaccaggagataagaaggtttgttacttctgctgtcatttattcgtcttacttagttgcttgcatgcttgcttgcttaatcccatgcccctgatttgatggtacttttggacagtgcgaaaacatctagaagtctaactcatcctgaagttgctgtgcaacaaaagttgccgtcgattaaggaagacatttcattgagtaagaggcatgtgctatcatcttctgaagacgttaccaaaaatgat---aaggatgactctcattctgatgatgtcaagggcggtaaggtacttcaatcttcattgaagtcagaaaaaggcaatgaggatgaaagaagtggttccctaagttctggctctctgaagagagataagcaccatcatgaagttcgtgaaaaaagaaaacataaaaggtctgaaaggaaagaagtggcatcagatgacagtgatgattctaaaatagagggtaggaaggatgccaagagaagaaggaaggaggagaagagattgagaaaggaagagcggcgtcgacggaaggaggagaggcatcgtagaagggaagagcgacgacgtgcagagaagttgaaagaaaagtcaattgacgcagtttctccaccctcggactatgagaaaaccaatggtggtaatgcttctgatagtgcacgcattgtgaggatggagtctggcgcaagcgatgctgaagtaacagagactgatcagaaaaggcttgagattgagttacgggagaaggctcttgaatcgctgagagcaaaaaggggtgttgggcattaaatttgttttgctttataactttcacctgtta-tttaacatttta-----------------------------------------------------------------------------------------------------------------------------------------------------------------------------------------------------------------------------------------------------------------------------------------------------------------------------------------------------------------------------------------------------------------------------------------------------------------------------------------------------------------------------------------------------------------------------------------------------------------
>MiraAssembly81_c334RC_merged_MiraAssembly81_rep_c2321RC_merged_MiraAssembly81_rep_c2352_merged_MiraAssembly81_c449
-------------------------------------------------------------------------------------------------------------------------------------------------------------------------------------------------------------------------------------------------------------------------------------------------------------------------------------------------------------------------------------------------------------------------------------------------------------------------------------------------------------------------------------------------------------------------------------------------------------------------------------------------------------------------------------------------------------------------------------------------------------------------------------------------------------------------------------------------------------------------------------------------------------------------------------------------------------------------------------------------------------------------------------------------------------------------------------------------------------------------------------------------------------------------------------------------------------------------------------------------------------------------------------------------------------------------------------------------------------------------------------------------------------------------------------------------------------------------------------------------------------------------------------------------------------------------------------------------------------------------------------------------------------------------------------------------------------------------------------------------------------------------------------------------------------------------------------------------------aaggataatgattcctctgaaagggaaggtggtcgccattctattgatattcagaggcgccctgatggcttggatttaagaaataaagaccaggagataagaaggtttgttacttctgctgtcatttattcgtcttacttagttgcttgcatgcttgcttgcttaatcccatgcccctgatttgatggtacttttggacagtgcgaaaacatctagaagtctaactcatcctgaagttgctgtgcaacaaaagttgccgtcgattaaggaagacatttcattgagtaagaggcaggggctatcatcttctgaagacgttaccaaaaatgat---aaggatgactctcattctgatgatgtcaagggcggtaaggtacttcaatcttcattgaagtcagaaaaaggcaatgaggatgaaagaagtggttccctaagttctggctctctgaagagagataagcaccatcatgaagttcgtgaaaaaagaaaacataaaaggtctgaaaggaaagaagtggcatcagatgacagtgatgattctaaaatagagggtaggaaggatgccaagagaagaaggaaggaggagaagagattgagaaaggaagagcggcgtcgacggaaggaggagaggcatcrtagaagggaagagcgacgacgtgcagagaagttgaaagaaaagtcaattgacgcagtttctccaccctcggactatgagaaaaccaatggtggtaatgcttctgatagtgcacgcattgkgaggatggagtctggcgcaagcgatgctgaagtaacagagactgatcagaaaaggcttgagattgagttacgggagaaggctcttgaatcgctgagagcaaaaaggggtgttgggcattaaatttgttttgctttataactttcacctgtta-tttaacattttaatcttgctgatcggtacctttttaggtttactggacac-tttgtgtttctactgagtgtaatattgatagctgtttgatgtagcctgtgtttactgctggcggctgaaatggataaatgagga------------------------------tttcctgagtttcatg--------------------------------------agtccagctttattcaaacctt---gctgcttgatatgctggtaataattgtcttccctttcc-------------------------------------------------------------tgggagttttattctgttctttaaaagatatgtgagttctgagtc-------------------------------------------------------------------------------------------------------------------------------------------------------------------------------------------------------------------------
>MiraAssembly82_rep_c207RC
--------------------------------------------------------------------------------------------------------------------------------------------------------------------------------------------------------------------------tcttctatatgccc------------------tcgcttagccactcc---------------------------------------------------------------------------------------------------------------------------------------------------------------------------------------------------------------------------------------------------------------------------------------cacttca-tctcctc----------------------------------------ctctgctactgcactg-ctgcttctcttgct---------------------------------------ttgtgctactatgctctatccctctattttgtcctc-----------tcctctttcgagtgaagtatgtgatgacccaaatagaagtgattatagatta--------------------------------------------------------------------------------------------------------gtgtaaat----------------------------------------------------------------------------------------------------------------------------------------------agggtacaaggtttacttaacttacaagttta-----------------------------------------------------------------------------------------------------------------------------------------------------------ggaagcagtaatgagatgaagtgtcggttttatttggatatgtattgctaccgagtttct---------------------------------gagtgtgtgtgttgcttacctgactcctcct---------------------------------------------------------------------------gaaggtcattcagcccatatgtcagccccatgaaactaacaaaggaacaaaaactccaagatagtagtgcaagccttccagctagaccaagagatcaaaaacttcgtcttgacaatctggtgactagaggggagaaggaagaaacctatggcaggtaggtgcttctagcatttgttatgtgattttttttcatcaggatttcttttggttctgtcactagcttgtggtacgttgtttcatttgtgctcctaagttgtactggatttcttcgagtttaggagcagtggtgatcagaagctgaagtcttcagataaaagatctgcatatgtatcgacagttgatgacagtaaagcttcgcgtgagagagttcctaacaaggataatgattcctctgaaagggaaggtggtcgccattctattgatattcagaggcgccctgatggcttggatttaagaaataaagaccaggagataagaaggtttgttacttctgctgtcatttattcgtcttacttagttgcttgtatgcttgcttgcttaatcccatgcccctgatttgatggtacttttggacagtgcgaaaacatctagaagtctaactcatcctgaagttgctgtgcaacaaaagttgccgtcaattaaggaagacatttcattgagtaagaggcatgggctatcatcttctgaagacgttaccaaaaatgataagaaggatgactctcagtctgatgatgtcaagggcggtaaggtacttcaatcttcattgaagtcagaaaaaggcaatgaggatgaaagaagtggttccctaagttctggctctctgaagagagataagcaccatcatgaagttcgtgaaaaaagaaaacataaaaggtctgaaaggaaagaaatggcatcagatgacagtgatgattctaaaatagagggtaggaaggatgccaagagaagaaggaaggaggagaagagattgagaaaggaagagcggcgtcgacggaaggaggagaggcatcgtagaagggaagagcgacgacgtgcagagaagttgaaagaaaagtcaattgacgcagtttctccaccctcggactatgagaaaaccaatggtggtaatgcttctgatagtgcacgcattgtgaggatggagtctggcgcaagcgatgctgaagtaacagagactgatcagaaaaggcttgagattgagttacgggagaaggctcttgaatcgctgagagcaaaaaggggtgttgggcattaaatttgttttgctttataactttcacctgtta-ttaaacattttaatcttgctgatcggtacctttttaggtttactggacac-tttgtgtttctactgagtgtaatattgatagctgtttgatgtagcctgtgtttactgctggcagctgaaatggataaatgagga------------------------------tttcctgagtttcatg--------------------------------------agtccagctttattcaaacctt---gctgcttgatatgctggtaataattgtcttccctttcc-------------------------------------------------------------tgggagttttattctgttctttaaaag-------------------------------------------------------------------------------------------------------------------------------------------------------------------------------------------------------------------------------------------
>MiraAssembly73_c1025RC_merged_MiraAssembly73_rep_c2231
-----------------------------------------------------------------------------------------------------------------------------------------------------------------------------------------------------------------------------------------------------------------------------------------------------------------------------------------------------------------------------------------------------------------------------------------------------------------------------------------------------------------------------------------------------------------------------------------------------------------------------------------------------------------------------------------------------------------------------------------------------------------------------------------------------------------------------------------------------------------------------------------------------------------------------------------------------------------------------------------------------------------------------------------------------------------------------------------------------------------------------------------------------------------------------------------------------------------------------------------------------------------------------------------------------------------------------------------------------------------------------------------------------------------------------------------------------------------------------------------------------------------------------------------------------------------------------------------------------------------------------------------------------------------------------------------------------------------------------------------------------------------------------------------------------------------------------------------------------------------------------------------------------------------------------------------------------agataagaaggtttgttacttctgctgtcatttattcgtcttacttagttgcttgtatgcttgcttgattaatcccatgcccctgatttgatggtacttttggacagtgcgaaaacatctagaagtctaactcatcctgaagttgctgtgcaacaaaagttgccgtcaattaaggaagacatttcattgagtaagaggcatgggctatcatcttctgaagacgttaccaaaaatgataagaaggatgactctcattctgatgatgtcaagggcggtaaggtacttcaatcttcattgaagtcagaaaaaggcaatgaggatgaaagaagtggttccctaagttctggctctctgaagagagataagcaccatcatgaagttcgtgaaaaaagaaaacataaaaggtctgaaaggaaagaagtggcatcagatgacagtgatgattctaaaatagagggtaggaaggatgccaagagaagaaggaaggaggagaagagattgagaaaggaagagcggcgtcgacggaaggacgagaggcatcgtagaagggaagagcgacgacgtgcagagaagttgaaagaaaagtcaattgackcagtttctccaccctcggactatgagaaaaccaatggtggtaatgcttctgatagtgcacgcattgtgaggatggagtctggcgcaagcgatgctgaagtaasagagactgatcagaaaaggcttgagattgagttacgggagaaggctcttgaatcgctgagagcaaaaaggggtgttgggcattaaatttgttttgctttataaccttcacctgtta-tttaacattttaatcttgctgatcggtacctttttaggtttactggacacttttgtgtttctactgagtgtaatattgatagctgtttgatgtagcctgtgtttactgctggcagctgaaatggat-----------------------------------------------------------------------------------------------------------------------------------------------------------------------------------------------------------------------------------------------------------------------------------------------------------------------------------------------------------------------------------------------------------------------------------------------------------------------------------------------
>MiraAssembly72_c268
--------------------------------------------------------------------------------------------------------------------------------------------------------------------------------------------------------------------------------------------------------------------------------------------------------------------------------------------------------------------------------------------------------------------------------------------------------------------------------------------------------------------------------------------------------------------------------------------------------------------------------------------------------------------------------------------------------------------ctcttttgtcctc-----------tcctctttcgagtgaagtatgtgatgacccaaatagaagtgattatagatta--------------------------------------------------------------------------------------------------------gtgtaaat----------------------------------------------------------------------------------------------------------------------------------------------agggtacaaggtttacttaacttacaagttca-----------------------------------------------------------------------------------------------------------------------------------------------------------ggaagcgctaatgagatgaagtgtcggttttatttggatatgtattgctaccgagtttct---------------------------------gagtgtgtgtgttgcttacctgactcctcct---------------------------------------------------------------------------gaaggtcattcagcccatatgtcagccccatgaaactaacaaaggaacaaaaactccaagatagtagtgcaagccttccagctagaccaagagatcaaaaacttcgtcttgacaatctggtgactagaggggagaaggaagaaacctatggcaggtaggtgcttctagcattcgttatgtga-tttttttcatcaggatttcttttggttctgtcactagcttgtggtacgttgtttcatttgtgctcctaagttgtactggatttctttgagtttaggagcagtggtgatcagaagctgaagtcttcagataaaagatctgcatatctatcgacagttgatgacagtaaagcttcgcgtgagagagttcctaacaaggataatgattcctctgaaagggaaggtggtcgccattctattgatattcagaggcgccctgatggcttggatttaagaaataaagaccaggagataagaaggtttgttacttctgctgtcatttattcgtcttacttagttgcttgtatgcttgcttgctcaatcccatgcccctgatttgatggtacttttggacagtgcgaaaacatctagaagtctaactcatcctgaagttgctgtgcaacaaaagttgccgtcaattaaggaagacatttcattgagtaagaggcatgggttatcatcttctgaagacgttaccaaaaatgat---aaggatgactctcattctgatgatgtcaagggcggtaaggtacttcaatcttcattgaagtcagaaaaaggcaatgaggatgaaagaagtggttccctaagttctggctctctgaagagagataagcaccatcatgaagttcgtgaaaaaagaaaacatagaaggtctgaaaggaaagaagtggcatcagatgacagtgatgattctaaaatagagggtaggaaggatgccaagagaagaaggaaggaggagaagagattgagaaaggaagagcggcgtcgacggaaggaggagaggcatcgtagaagggaagagcgacgacgtgcagagaagttgaaagaaaagtcaattgatgcagtttctccaccctcggactatgagaaaaccaatggtggt----------------------------------------------------------------------------------------------------------------------------------------------------------------------------------------------------------------------------------------------------------------------------------------------------------------------------------------------------------------------------------------------------------------------------------------------------------------------------------------------------------------------------------------------------------------------------------------------------------------------------------------------------------------------------------------------------------------------------------------------------------------------------------------------------------------
>MiraAssembly74_c145
------------------------------------------------------------------------------------------------------------------------------------------------------------------------------------------------------------------------------------------------------------------------------------------------------------------------------------------------------------------------------------------------------------------------------------------------------------------------------------------------------------------------------------------------------------------------------------------------------------------------------------------gcttctcttgct---------------------------------------ttgtgctactatgctctatccctctcttttgtcctc-----------tcctctttcgagtgaagtatgtgataacccaaatagaagtgattatagatta--------------------------------------------------------------------------------------------------------gtgtaaat----------------------------------------------------------------------------------------------------------------------------------------------agggtacaaggtttacttgacttacaagttca-----------------------------------------------------------------------------------------------------------------------------------------------------------ggaagcgctaatgagatgaagtgtcggttttatttggatatgtattgctaccgagtttct---------------------------------gagtgtgtgtgttgcttacctgactcctcct---------------------------------------------------------------------------gaaggtcattcagcccatatgtcagccccatgaaactaacaaaggaacaaaaactccaagatagtagtgcaagccttccagctagaccaagagatcaaaaacttcgtcttgacaatctggtgactagaggggagaaggaagaaacctatggcaggtaggtgcttctagcattcgttatgtga-tttttttcatcaggatttcttttggttctgtcactagcttgtggtacgttgtttcatttgtgctcctaagttgtactggatttcttcgagtttaggagcagtggtgatcagaagctgaagtcttcagataaaagatctgcgtatctatcgacagttgatgacagtaaagcttcgcgtgagagagttcctaacaaggataatgattcctctgaaagggaaggtggtcgccattctattgatattcagaggcgccctgatggcttggatttaagaaataaagaccaggagataagaaggtttgttacttctgctgtcatttattcgtcttacttagttgcttgtatgcttgcttgcttaatcccatgcccctgatttgatggtacttttggacagtgcgaaaacatctagaagtctaactcatcctgaagttgctgtgcaacaaaagttgccgtcaattaaggaagacgtttcattgagtaagaggcatgggctatcatcttctgaagacgttaccaaaaatgataagaaggatgactctcattctgatgatgtcaagggcggtaaggtacttcaatcttcattgaagtcagaaaaaggcaatgaggatgaaagaagtggttccctaagttctggctctctgaagagagataagcaccatcatgaagctcgtgaaaaaagaaaacataaaaggtctgaaaggaaagaagtggcatcagatgacagtgatgattctaaaatagagggtaggaaggatgccaagagaagaaggaaggaggagaagagattgagaaaggaagagcggcgtcgacggaaggaggagaggcatcggagaagggaagagcgacgacgtgcagagaagttgaaagaaaagtcaattgacgcagtttctccaccctcggactatgagaaaaccaatggtggtaatgcttctgatagtgcacgcattgtgaggatggagtcgggcgcaagcgatgctgaagtaacagagactgatcagaaaaggcttgagattgagttacgggagaaggctcttgaatcgctgagagcaaaaaggggtgttgggcattaaatttgttttgctt--taactttcacctgtta-tttaacattttaatcttgctgatcggtacctttttaggtttactggacac-tttgtgtttctactgagtgtaatattgatagctgtttgatgtagcctatgtttactgctggcagctgaaatggataaatgagga------------------------------tttcctgagtttcatg--------------------------------------agtccagctttattcaaacctt---gctgcttgatatgctggtaataattgtcttccctttcc-------------------------------------------------------------tgggagttttattctgttctttaaaagatatgtgagttctgagtccag----------------------------------------------------------------------------------------------------------------------------------------------------------------------------------------------------------------------
>MiraAssembly77_c21RC
---------------------------------------------------------------------------------------------------------------------------------------------------------------------------------------------------------------------------------------------------------------------------------------------------------------------------------------------------------------------------------------------------------------------------------------------------------------------------------------------------------------------------------------------------------------------------------------------------------------------------------------------------------------------------------------------------------------------------------------------------------------------------------------------------------------------------------------------------------------------------------------------------------------------------------------------------------------------------------------------------------------------------------------------------------------gggtacaaggtttacttaacttacaagttca-----------------------------------------------------------------------------------------------------------------------------------------------------------ggaagcgctaatgagatgaagtgtcagttttatttggatatgtattgctaccgagtttct---------------------------------ga--gtgtgtgttgcttacctgactcctcct---------------------------------------------------------------------------gaaggtcattcagcccatatgtcagccccatgaaactaacaaaggaacaaaaactccaagatagtagtgcaagccttccagctagaccaagagatcaaaaacttcgtcttgacaatctggtgactagaggggagaaggaagaaacctatggcaggtaggtgcttctagcattcrttatgtga-tttttttcatcaggatttcttttggttctgtcactagcttgtggtacgttgtttcatttktgctcctaagttgtactggatttcttcgagtttaggagcagtggtgatcagaagctgaagtcttcagataaaagatctgcmtatctatcgacagttgatgacagtaaagcttcgcgtgagagagttyctaacaaggataatgattcctctgaaagggraggtggtcgccattctattgatattcagaggcgccctgatggcttggatttaagaaataaagaccaggagataagaaggtttgttacttctgctgtcatttattcgtcttacttagttgcttgtatgcttgcttgcttaatcccatgcccctgatttgatggtacttttggacagtgcgaaaacatctagaagtctaactcatcctgaagttgctgtgcaacaaaagttgccgtcaattaaggaagacatttcattgagtaagaggcatgggctatcatcttctgaagacgttaccaaaaatgataagaaggatgactctcattctgatgatgtcaagggcggtaaggtacttcaatcttcattgaagtcagaaaaaggcaatgaggatgaaagaagtggttccctaagttctggctctctgaagagagataagcaccatcatgaagttcgtgaaaaaagaaaacataaaaggtctgaaaggaaagaagtggcatcagatgacagtgatgattctaaaatagagggtaggaaggatgccaagagaagaaggaaggaggagaagagattgagaaaggaagagcggcgtcgacggaaggaggagaggcatcgtagaagggaagagcgacgacgtgcagagaagttgaaagaaaagtcaattgacgcagtttctccaccctcggaccatgagaaaaccaatggtggtaatgcttctgatagtgcacgcattgtgaggatggagtctggcgcaagcgatgctgaagtaacagagactgatcagaaaaggcttgagattgagttacgggagaaggctcttgaatcgctgagagcaaaaaggggtgttgggcattaaatttgtttt----------------------------------------------------------------------------------------------------------------------------------------------------------------------------------------------------------------------------------------------------------------------------------------------------------------------------------------------------------------------------------------------------------------------------------------------------------------------------------------------------------------------------------------------------------------------------------------------------------------------------------------------------
>MiraAssembly83_rep_c3129RC_merged_MiraAssembly83_c183
----------------------------------------------------------------------------------------------------------------------------------------------------------------------------------------------------------------------------------------------------------------------------------------------------------------------------------------------------------------------------------------------------------------------------------------------------------------------------------------------------------------------------------------------------------------------------------------------------------------------------------------------ctcttgct---------------------------------------ttgtgctactatgctctatccctctcttttgtcctc-----------tcctctttcgagtgaagtatgtgatgacccaaatagaagtgattatagatta--------------------------------------------------------------------------------------------------------gtgtaaat----------------------------------------------------------------------------------------------------------------------------------------------agggtacaaggtttacttaacttacaagttca-----------------------------------------------------------------------------------------------------------------------------------------------------------ggaagcgctaatgagatgaagtgtcggttttatttggatatgtattgctaccgagtttct---------------------------------gagtgtgtgtgttgcttacctgactcctcct---------------------------------------------------------------------------gaaggtcattcagcccatatgtcagccccatgaaactaacaaaggaacaaaaactccaagatagtagtgctagccttccagctagaccaagagatcaaaaacttcgtcttgacaatctggtgactagaggggagaaggaagaaacctatggcaggtaggtgcttctagcattcgttatgtga-tttttttcatcaggatttcttttggttctgtcactagcttgtggtacgttgtttcatttgtgctcctaagttgtactggatttcttcgagtttaggagcagtggtgatcagaagctgaagtcttcagataaaagatctgcatatctatcgacagttgatgacagtaaagcttcgcgtgagagagtttctaacaaggataatgattcctctgaaaggggaggtggtcgccattctattgatattcagaggcgccctgatggcttggatttaagaaataaagaccaggagataagaaggtttgttacttctgctgtcatttattcgtcttacttagttgcttgtatgcttgcttgcttaatcccatgcccctgatttgatggtacttttggacagtgcgaaaacatctagaagtctaactcatcctgaagttgctgtgcaacaaargttgccgtcaattaaggaagacatttcattgagtaagaggcatgggttatcatcttctgaagacgttaccaaaaatgat---aaggatgactctcattctgatgatgtcaagggtggtaaggtacttcaatcttcattgaagtcagaaaaaggcaatgaggatgaaagaagtggttccctaagttctggctctctgaagagagataagcaccatcatgaagttcgtgaaaaaagaaaacatagaaggtctgaaaggaaagaagtggcatcagatgacagtgatgattctaaaata-------------------------------------------------------------------------------------------------------------------------------------------------------------------------------------------------------------------------------------------------------------------------------------------------------------------------------------------------------------------------------------------------------------------------------------------------------------------------------------------------------------------------------------------------------------------------------------------------------------------------------------------------------------------------------------------------------------------------------------------------------------------------------------------------------------------------------------------------------------------------------------------------------------------------------------------------------------------------------------------------------
>MiraAssembly82_rep_c213
--------------------------------------------------------------------------------------------------------------------------------------------------------------------------------------------------------------------------tcttctatatgccc------------------tcgcttagccactcc---------------------------------------------------------------------------------------------------------------------------------------------------------------------------------------------------------------------------------------------------------------------------------------cacttca-tctcctc----------------------------------------ctctgctactgcactg-ctgcttctcttgct---------------------------------------ttgtgctactatgctctatccctctcttttgtcctc-----------tcctctttcgagtgatgtatgtgatgacccaaatagaagtgattatagatta--------------------------------------------------------------------------------------------------------gtgtaaat----------------------------------------------------------------------------------------------------------------------------------------------agggtacaaggtttacttaacttacaagttca-----------------------------------------------------------------------------------------------------------------------------------------------------------ggaagcgctaatgagatgaagtgtcggttttatttggatatgtattgctaccgagtttct---------------------------------gagtgtgtgtgttgcttacctga---ctcct---------------------------------------------------------------------------gaaggtcattcagcccatatgtcagccccatgaaactaacaaaggaacaaaaactccaagatagtagtgcaagccttccagctagaccaagagatcaaaaacttcgtcttgacaatctggtgactagaggggagaaggaagaaacctatggcaggtaggtgcttctagcattcgttatgtga-tttttttcatcaggatttcttttggttctgtcactagcttgtggtacgttgtttcatttgtgctcctaagttgtactggatttcttcgagtttaggagcagtggtgaccagaagctgaagtcttcagataaaagatctgcatatctatcgacagttgatgacagtaaagcttcgcgagagagagttcctaacaaggataatgattcctctgaaagggaaggtggtcgccattctattgatattcagaggcgccctgatggcttggatttaagaaataaagaccaggagataagaaggtttgttacttctgctgtcatttattcgtcttacttagttgcttgtatgcttgcttgcttaatcccatgcccctgatttgatggtacttttggacagtgcgaaaacatctagaagtctaactcatcctgaagttgctgtgcaacaaaagttgccgtcaattaaggaagacatttcattgagtaagaggcatgggctatcatcttctgaagacgttaccaaaaatgataagaaggatgactctcagtctgatgatgtcaagggcggtaaggtacttcaatcttcattgaagtcagaaaaaggcaatgaggatgaaagaagtggttccctaagttctggctctctgaagagagataagcaccatcatgaagttcgtgaaaaaagaaaacataaaaggtctgaaaggaaagaaatggcatcagatgacagtgatgattctaaaatagagggtaggaaggatgccaagagaagaaggaaggaggagaagagattgagaaaggaagagcggcgtcgacggaaggaggagaggcatcgtagaagggaagagcgacgacgtgcagagaagttgaaagaaaagtcaattgacgcagtttctccaccctcggactatgagaaaaccaatggtggtaatgcttctgatagtacacgcattgtgaggatggagtctggcgcaagtgatgctgaagtaacagagactgatcagaaaaggcttgagattgagttacgggagaaggctcttgaatcgctgagagcaaaaaggggtgttgggcattaaatttgttttgctttataactttcagctgttatttttacattttaatcttgctgatcggtacctttktaggtttactggacac-tttgtgtttctactgagtgtaatattgatagctgtttgatgtagcctgtgtttactgctggcagctgaaatggrtaaatgagga------------------------------tttcctgagtttcatg--------------------------------------agtccagctttattcaaacctt---gctgcttgatatgctggtaataattgtcttccctttcc-------------------------------------------------------------tgggagttttattctgttctttaaaagatatgtgagttctgagtccagcttttttcaaccttgctgcttgacatgctggtaataattgtctaccctctcctggaaatttcattttgttctttgg------------------------------------------------------------------------------------------------------------------------------------------
>MiraAssembly71_rep_c3920
----------------------------------------------------------------------------------------------------------------------------------------------------------------------------------------------------------------------------------------------------------------------------------------------------------------------------------------------------------------------------------------------------------------------------------------------------------------------------------------------------------------------------------------------------------------------------------------------------------------------------------------------------------------------------------------------------------------------------------------------------------------------------------------------------------------------------------------------------------------------------------------------------------------------------------------------------------------------------------------------------------------------------------------------------------------------------------------------------------------------------------------------------------------------------------------------------------------------------------------------------------gaagcgctaatgagatgaagtgtcggttttatttggatatgtattgctaccgagtttct---------------------------------gagtgtgtgtgttgcttacctgactcctcct---------------------------------------------------------------------------gaaggtcattcagcccatatgtcagccccatgaaactaacaaaggaacaaaaactccaagataatagtgcaagccttccagctagaccaagagatcaaaaacttcgtcttgacaatctggtgactagaggggagaaggaagaaacctatggcaggtaggtgcttctagcattcgttatgtga-tttttttcatcaggatttcttttggttctgtcactagcttgtggtacgttgtttcatttgtgctcctaagttgtactggatttcttcgagtttaggagcagtggtgatcagaagctgaagtcttcagataaaagatctgcgtatctatcgacagttgatgacagtaaagcttcgcgtgagagagttcctaacaaggataatgattcctctgaaagggaaggtggtcgccattctattgatattcagaggcgccctgatggcttggatttaagaaataaagaccaggagataagaaggtttgttacttctgctgtcatttattcgtcttacttagttgcttgtatgcttgcttgcttaatcccatgcccctgatttgatggtacttttggacagtgcgaaaacatctagaagtctaactcatcctgaagttgctgtgcaacaaaagttgccgtcaattaaggaagacgtttcattgagtaagaggcatgggctatcatcttctgaagacgttaccaaaaatgataagaaggatgactctcattctgatgatgtcaagggcggtaaggtacttcaatcttcattgaagtcagaaaaaggcaatgaggatgaaagaagtggttccctaagttctggctctctgaagagagataagcaccatcatgaagctcgtgaaaaaagaaaacataaaaggtctgaaaggaaagaagtggcatcagatgacagtgatgattctaaaatagagggtaggaaggatgccaagagaagaaggaaggaggagaagagattgagaaaggaagagcgkcgtcgacggaaggaggagaggcatcggagaagggaagagcgacgacgtgcagagaagttgaaagaaaagtcaattgacgcagtttctccaccctcggactatgagaaaaccaatggtggtaatgcttctgatagtgcacgcattgtgaggatggagkctggcgcaagcgatgctgaagtaacagagactgatcagaaaaggcttgagattgagttacgggagaaggctcttgaatcgctgagagcgaaaaggggtgttgggcattgaa-ttgttttgctttataactttcacctgtta-tttaacattttaatcttgctgatcggtacctttttaggtttactggacac-tttgtgtttctactgagtgtaatattgatagctgtttgatgtagcctatgtttactgctggcagctgaaatggataggcaaggaggcatccyycgaaggagaagccaatgcgtcttcgaggagtatttcgatagggacagcgccgtgtccaagggtgatacacatccaagtcatgcactactaaagccgtcaaagagctagagctaccacaagcccgtggcatcactttccaacgccatctcaattggcgaagtgatacaaccggcaagatggaggcagtccaagcactcctcgaacaagttcttgcattccttcgaaagtgcat----------ctccatttgccacatgagcacctctcggcatggagg-----------matcccccgaaggmgaakccaatgcgtcttcgargattattttgatagggacagcgccgtgtccaagggtgatacacatccaagtcatgcactactaaagccgtcaaagagctcgaactaccacaagcccgtggcataactttccaacgc--------catctcaattgctg
>MiraAssembly74_c188RC_merged_MiraAssembly74_rep_c2375
-----------------------------------------------------------------------------------------------------------------------------------------------------------------------------------------------------------------------------------------------------------------------------------------------------------------------------------------------------------------------------------------------------------------------------------------------------------------------------------------------------------------------------------------------------------------------------------------------------------------------------------------------------------------------------------------------------------------------------------------------------------------------------------------------------------------------------------------------------------------------------------------------------------------------------------------------------------------------------------------------------------------------------------------------------------------------------------------------------------------------------------------------------------------------------------------------------------------------------------------------------------------------------------------------------------------------------------------------------------------------------------------------------------------------------------------------------------------------------------------------------------------------------------------------------------------------------------------------------------------------------------------------------------------------------------------------------------------------------------------------------------------------------------------------------------------------------------------------------------------------------------------------------------------------atggcttggatttaagaaataaagaccaggagataagaaggtttgttacttctgctgtcatttattcgtcttacttagttgcttgtatgcttgcttgcttaatcccatgcccctgatttgatggtacttttggacagtgygaaaacctctagaagtctaactcatcctgaagttgctgtgcaacaaaagttgccgtcaattaaggaagacatttcattgagtaagaggcatgggctatcatcttctgaagacgttaccaaaaatgataagaaggatgactctcattctgatgatgtcaagggcggtaagattattcaatcttcattgaagtcagaaaaaggcaatgaggatgaaagaagtggttccctaagttctggctctctgaagagagataagcaccatcatgaagttcgtgaaaaaagaaaacataaaaggtctgaaaggaaagaagtggcatcagatgacagtgatgattctaaaatagagggtaggaaggatgccaagagaagaaggaaggaggagaagagattgagaaaggaagagcggcgtcgacggaaggaggagaggcatcgtagaagggaagagcgacgacgtgcagagaagttgaaagaaaagtcaattgacgcagtttctccaccctcggactatgagaaaaccaatggtggtaatgcttctgatagtgcacgcattgtgaggatggagtcgggcgcaagcgatgctgaagtaacagagactgatcagaaaaggcttgagattgagttacgggagaaggctcttgaatcgctgagagcgaaaaggggtgttgggcattgaa-ttgttttgctttataactttc--------------------------------------------------------------------------------------------------------------------------------------------------------------------------------------------------------------------------------------------------------------------------------------------------------------------------------------------------------------------------------------------------------------------------------------------------------------------------------------------------------------------------------------------------------------------------------------------------------------------------------------
>MiraAssembly71_rep_c4617_merged_MiraAssembly71_c499RC
---------------------------------------------------------------------------------------------------------------------------------------------------------------------------------------------------------------------------------------------------------------------------------------------------------------------------------------------------------------------------------------------------------------------------------------------------------------------------------------------------------------------------------------------------------------------------------------------------------------------------------------------------------------------------------------------------------------------------------------------------------------------------------------------------------------------------------------------------------------------------------------------------------------------------------------------------------------------------------------------------------------------------------------------------------------------------------------------------------------------------------------------------------------------------------------------------------------------------------------------------------------------------------------------------------------------------------------------------------------------------------------------------------------------------------------------------------------------------------------------------------------------------------------------------------------------------------------------------------------------------------------------------------------------------------------------------------------------------------------------------------------------------------------------------------------------------------------------------------------------------------------------------------------------------------------------------------------------------------------------------------------------------------------------------------tggacagtgcgaaaacatctakaagtctaactcatcctgaagttgctgtgcaacaaaagttgccgtcaattaaggaagacgtttcattgagtaagaggcatgggctatcatcttctgaagacgttaccaaaaatgataagaaggatgactctcattctgatgatgtcaagggcggtaaggtacttcaatcttcattgaagtcagaaaaaggcaatgaggatgaaagaagtggttccctaagttctggctctctgaagagagataagcaccatcatgaagctcgtgaaaaaagaaaacataaaaggtctgaaaggaaagaagtggcatcagatgacagtgatgattctaaaatagagggtaggaaggatgccaagagaagaaggaaggaggagaagagattgagaaaggaagagcggcgtcgacggaaggaggagaggcatcggagaagggaagagcgacgacgtgcagagaagttgaaagaaaagtcaattgacgcagtttctccaccctcggactatgagaaaaccaatggtggtaatgcttctgatagtgcacgcattgtgaggatggagtctggcgcaagcgatgctgaagtaacagagactgatcagaaaaggcttgagattgagttacgggagaaggctcttgaatcgctgagagcgaaaaggggtgttgggcattgaa-ttgttttgctttataactttcacctgtta-tttaacattttaatcttgctgatcggtacctttttaggtttactggacac-tttgtgtttctactgagtgtaatattgatagctgtttgatgtagcctatgtttactgctggcagctgaaatggataaatgagga------------------------------tttcctgagtttcatg--------------------------------------agtccagctttattcaaacctt---gctgcttgatatgctggtaataattgtcttccctttcc-------------------------------------------------------------tgggagttttattctgttctttaaaagatatgtga--------tccagcttttttcaaccttgctgcttgacatgctggtaataattgtctaccctctcctggaaatttcattttgttctttgga-------ttgtacggaaaaatgttgatttgaaattggtgcttattagt------------------------------------------------ttacacatgtgt-----------------------------
>MiraAssembly78_c187RC_merged_MiraAssembly78_rep_c2735RC
--------------------------------------------------------------------------------------------------------------------------------------------------------------------------------------------------------------------------------------------------------------------------------------------------------------------------------------------------------------------------------------------------------------------------------------------------------------------------------------------------------------------------------------------------------------------------------------------------------------------------------------------------------------------------------------------------------------------------------------------------------------------------------------------------------------------------------------------------------------------------------------------------------------------------------------------------------------------------------------------------------------------------------------------------------------------------------------------------------------------------------------------------------------------------------------------------------------------------------------------------------------------------------------------------------------------------------------------------------------------------------------------------------------------------------------------------------------------------------------------------------------------------------------------------------------------------------------------------------------------------------------------------------------------------------------------------------------------------------------------------------------------------------------------------------------------------------------------------------------------------------------------------------------------------------------------------------------------------------------------------------------------------------------------------------------------------------------------------------------------------------------------------------------------------------gacgttaccaaaaatcataagaaggatgactcgcattctgatgatgtcaagggcggtaaggtacttcaatcttcattgaagtcagaaaaaggcaatgaggatgaaagaagtggttccctaagttctggctctctgaagagagataagcaccatcatgaagttcgtgaaaaaagaaaacataaaaggtctgaaaggaaagaagtggcatcagatgacagtgatgattctaaaatagagggtaggaaggatgccaagagaagaaggaaggaggagaagagattgagaaaggaagagcggcgtcgacggaaggaggagaggcatcgtagaagggaagagcgacgacgtgcagagaagttgaaagaaaagtcaattgacgcagtttctccaccctcggactatgagaaaaccaatggtggtaatgcttctgatagtgcacgccttgtgaggatggagtctggcgcaagcgatgctgaagtaacagagactgatcagaaaaggcttgagattgagttacgggagaaggctcttgaatcgctgagagcaaaaaggggtgttgggcattaaatttgttttgctttataactttcacctgtta-tttaacattttaatcttgctgatcggtacctttttaggtttactggacac-tttgtgtttctactgagtgtaatattgatagctgtttgatgtagcctgtgtttactgctggcagctgaaatggataaatgagga------------------------------tttcctgagtttcatg--------------------------------------agtccagctttattcaaacctt---gctgcttgatatgctggtaataattgtcttccctttcc-------------------------------------------------------------tgggagttttattctgttctttaaaagatatgtgagttctgagtccagc-tttttcaaccttgctgcttgacatgctggtaataattgtctaccctctcctggaaatttcattttgttctttgga-------ttgtacggaaaaatgttgatttgaaattggtgcttattaga------------------------------------------------tgacatatgtgtcccttttagtagttatattatggttgt--
>MiraAssembly83_c738RC
------------------------------------------------------------------------------------------------------------------------------------------------------------------------------------------------------------------------------------------------------------------------------------------------------------------------------------------------------------------------------------------------------------------------------------------------------------------------------------------------------------------------------------------------------------------------------------------------------------------------------------------------------------------------------------------------------------------------------------------------------------------------------------------------------------------------------------------------------------------------------------------------------------------------------------------------------------------------------------------------------------------------------------------------------------------------------------------------------------------------------------------------------------------------------------------------------------------------------------------------------------------------------------------------------------------------------------------------------------------------------------------------------------------------------------------------------------------------------------------------------------------------------------------------------------------------------------------------------------------------------------------------------------------------------------------------------------------------------------------------------------------------------------------------------------------------------------------------------------------------------------------------------------------------------------------------------------------------------------------------------------------------------------------------------------------------------------------------------------------------------------------------------------------------------------------------------------------------------------------------------------------------------------------------------------------------------------------------------------------------------------------------------------------------------------------------------------------------------------------------ggaaggaggagaggcatcgtagaagggaagagcgacgacgtgcagagaagttgaaagaaaagtcaattgacgcagtttctccaccctcggaccatgagaaaaccaatggtggtaatgcttctgatagtgcacgcattgtgaggatggagtctggcgcaagcgatgctgaagtaacagagactgatcagaaaaggcttgagattgagttacgggagaaggctcttgaatcgctgagagcaaaaaggggtgttgggcattaaattagttttgctttataactttcacctgtta-tttaacattttaatcttgctgatcggtacctttttaggttta-tggacac-tttgtgtttctgctgagtgtaatattgatagctgtttgatgtagcctgtgtttactgctggcagctgaaatggataaatgagga------------------------------tttcctgagtttcatg--------------------------------------agtcaagctttattcaaacctt---gctgcttgatatgctggtaataattgtcttccctttcc-------------------------------------------------------------tgggagttttattctgttctttaaaagatatgtgagtt--------------------------------------------------------------------------------------------------------------------------------------------------------------------------------------------------------------------------------
