# Supplementary material for: Targeted NGS for species level phylogenomics: “made to measure” or “one size fits all”?
Source: PeerJ. 2017 Jul 25;5:e3569. doi: 10.7717/peerj.3569 (PMC5530999; doi:10.7717/peerj.3569)
Supplement: Data S2 — Sequences alignments (fasta format). [file peerj-05-3569-s002.gz › Final_Aln/SC/14197_AllSamples.aln]

>Consensus14197_Sample68
--------------------------------------ctttccattttgatccgttcatctggagacttctagccttatccaaccccatggtttgattcgctagtcaaatctcttgctacttttttgtgggtttgttttggttcacaaaatttgttcttagcttgtaatcttgagatatga--------aaagaatgaagacctttctttgtgggttgatttgctttgtgctagtgggatgtctggtttgattggagtttttcttctgtatttkgtatttgc-----mwwaarg-aaacaagggttttgctctgctgctaggcttaggcttgtttaagggtttgcacataattagtgggtcaatgatgtctagttcatattcaaacctcttagagcttgcctccggtgaggttccgtcgccgtctttcagccggatgggtcggcggattcccagggttatgacagtacccggaataatgtcagatctcgatgatgacccatcggagagtgtgtgctccgaccggtcatcgtcgtcggtc---cgggaccggataatcatagtagccaatcagctgcctattaaggtttcgcgaaaacccgggaatgggaaggggtggaattttagtttggatgataattcactcctcctcmagttgaaagatgggktgggtgatgatgacatggaggttatatatgtgggktgtcttaaggaagatatacacccaaatgagcaagatgaggtctctcagattctccttgagaatttcaagtgtgtacccacttttataccccctgatttgttcagtaggtactaccatgagttttgcaaacaacagttatggccattgtttcactacatgttgcccctttcgcccgatttaggcggtaggttcaaccggttgttatggcaggcgtatgtgtctgtcaataagatttttgcggatcggatcatggaagtgattaatccggaagacgatttcgtgtgggtacacgactatcaccttatggtgttaccaaccttcttgaggaagcgattcaaccgggtgaaactagggttttttctccatagcccttttccgtcgtccgagatttacaagactttgcccgtcagggaagagcttctgagagctatgttgaatgccgacttgattgggtttcatacctttgattatgcccggcattttctctcctgttgtagccggatgttgggtctttcttatgaatccaaacggggttatataggcctagagtattatggtcggaccgtgagtatcaaaattcttccggtgggtatccacatgggccaacttcaatctgttttgagcctttcagagacggaagcaaaggtttccgacctccgcaagcagtttggtgagaaagataggatattgttgcttggggttgatgatatggacatatttaaaggaatcagtttgaagttattggccatggaacawcttctcactcagcacccagagttgcaagggaaggktgttttkgtgcagatagcaaatccagctaggggcagkggcaaagacgtgagagaagttaaacaggagacgtattccactgttgagcgaattaacggcaagtttggtcaacctgggtatgagccggttgtgctga-tcgatgagaaccttaagttttatgagagaattgcttattatgtagttgcggaatgttgtttggkcacagcagttagagacggaatgaatctaattccgtacgaatacataataagccgccaaggaaacgagaaattagayaaggccttggggttggatcccaatactcccaagaagagcatgttggttgtgtctgaattcattgggtgttccccatctttgagcggagcaatcagagtgaatccatggaatatcgatgcagtggcggatgcaatggacagtgctttggtaatggaggaacaggaaaaacaactcaggcacgaaaagcactataagtatgtgagtacccacgatgtcggttattgggcccgcagttttcttcaggatttggaaaggacttgtaaagatcacgtgcagaggaggtcatggggtatcgggtttggattgagttttagggttgttgcgctagatccaaattttaggaagctgtcgatggagtacatagtttctgcttacaaaaggactaaaattagagcaatccttttagactacgatggtacattgatgcctcaggcttcaatcgataagagtccgagctctaaaaccatcaagattttaaacagtttatgcagggataagaataatatggttttcatagtcagtgccagaagccg--tgacaaacttgccgaatggtttgccccatgtgataatctcggaattgctgcagagcatggatatttcattaggtattcacataattttcttt----------------tttgtgtggtctcattcaagat--tttttgtggaatgaggg--tgcttttattggaaactgatgcttgtctaattaacacaggctkaaksgrgatgaggaatgggaracatgtgtaccagtggtagaatgtagctggaagcagattgcagaaccagttatgaarctttacacygagacaacagacgggtccacgattgaaratagggaaacttcattggtctggtgttatgaggatgcggatcctgattttgggtcttgccaagctaaggaacttcttgatcatcttgaaagcgtgcttgccaatgaaccagttacagtcaaaagcgggcaaaatatcgtagaggttaaaccacaggt-atgagtaactactttcttattcat-------------------------------
>Consensus14197_Sample72
------------------------------------------------------------------------------------------------------------------------------------------------------------------------------------------------------------------------------------------------tttttggtttgactggatattttcttttcttccgtatatttgc------ataaag-aaacttgggtgttgctctgctgctaggcttg-------ttaggggtttacacataattagtatgtcaaggatgtctagttcatattcaaaccttttagagcttgcctccggcgaggttacttcgccgtcttttggaaggatgggtcgtcggattccccgggttatgacagtacccggaataatgtcagatctcgacgatgagccgtcggagagtgtgtgctccgaccggtcgtcgtcttcagtccaacgagaccggataatcatagtagccaatcagctgcccattaaggtttcgagaaaacccgggaatgggaaggggtggaattttagtttggatgataattcactcctcctccagttgaaagatgggttgggcgatgaagacatggaggttatatacgtgggttgtcttaaggaagatattcccccaaatgagcaagatgaggtctctaagactctccttgagactttcaggtgtgtaccaacttttataccccctgatttgtacagtagatactaccatatgttttgcaagcaacagctatggccattgtttcactacatgttgcccctttcgcctgatttaggcggcaggttcaaccggcttttatggcaggcttatgtctcagtcaataagattttcgctgatcggatcatggaagtgattaatccagaagacgatttcgtgtgggtacatgactatcaccttatggtgttacccaccttcttgaggaagcgattcaaccgagtgaaactagggtttttcctccatagcccttttccgtcatccgaaatttacaagactttgcctgtcagggaagagcttctgagagctatgttgaatgctgacttgattggatttcatacctttgattatgcccggcattttctctcctgttgtagtcggatgttgggtctttcttatgaatccaaacggggttatataggcctagagtattatggtcggactgtgagtatcaaaattcttccagtgggtatccatatgagccaacttcaatatgttttgaacctttcggagacggaagcaaaggtttccgagcttcgtaagcagtatggtgagaagaataggatattgttacttggtgttgatgatatggacatatttaaaggaatcagtttgaagttattggccatggaacagcttctcaatcagcacccagagttgcaagggaaggttgttttggtgcaaatagcgaatccagccaggggcaggggtaaagacgtaaaagaggttcgagaggagacgtattctactgtcaagcgaattaacgatgtgtttggtaaacctgggtatgagccagttgtgctga-ttgatgagaaccttaggttttacgagagaatcgcttattatgtagttgcggaatgttgtttggtcacagcagttagagatggaatgaatctgattccgtacgaatacataataagccgccaaggaaacgagcgattagataaggtcttgggggtggatcccaatactcccaagaagagcatgttggttgtatctgaattcattgggtgttccccatctttgagcggagcaattagagtgaatccatggaatatcgatgcagtggcggatgcaatggacagtgctttgataatggatgaaccagaaaaacagctcaggcacgagaagcactataagtatgtgagtacccatgatgtcggttattgggcccgcagttttcttcaggatttggaaagaacttgtaaagatcacgtgcagaggaggtcatggggtatcgggtttggattgagttttagggttgttgcactagatccaaattttaggaagctgtcgatggagtacatagtttctgcctacaaaaggactaaaactagggcaatccttttagactacgatggtacattgatgcctcaggcttcaattgataagagtccaagctctaaaaccatcacgattttaaacagtttatgcagggataagaataatatggttttcatagtcagcgccagaagccg--tgacaaacttgcagaatggtttgccccctgtgataatctgggaattgctgctgagcatggatatttcattaggtattcgcattattttctttg---tttttttttttatatctctggtccgattgaagat-aattatgttgaatgagggtttgcttttattggaaactgattcttgtctaattaacacaggctgacgcgagatgaggaatgggaaacatgtgtaccggtg----------------------------------------------------------------------------------------------------------------------------------------------------------------------------------------------------------------------------------------------------------------------------------------------------
>Consensus14197_Sample80
----------------------------------------------------------------------------------------------------------------------------------------------------------------------------------------------------------------------------------------------------------------------------------tatatttgc------ataaag-aaacttgggtgttgctctgctgctaggcttg-------ttaggggtttacacataattagtatgtcaaggatgtctagttcatattcaaaccttttagagcttgcctccggcgaggttacttcgccgtcttttggaaggatgggtcgtcggattccccgggttatgacagtacccggaataatgtcagatctcgacgatgagccgtcggagagtgtgtgctccgaccggtcgtcgtcttcagtccaacgagaccggataatcatagtagccaatcagctgcccattaaggtttcgagaaaacccgggaatgggaaggggtggaattttagtttggatgataattcactcctcctccagttgaaagatgggttgggcgatgaagacatggaggttatatacgtgggttctcttaaggaagatattcccccaaatgagcaagaggaggtctctaagactctccttgagactttcaggtgtgtaccaacttttataccccctgatttgtacagtagatactaccatatgttttgcaagcaacagctatggccattgtttcactacatgttgcccctttcgcctgatttaggcggcaggttcaaccggcttttatggcaggcttatgtctcagtcaataagattttcgctgatcggatcatggaagtgattaatccagaagacgatttcgtgtgggtacatgactatcaccttatggtgttacccaccttcttgaggaagcgattcaaccgagtgaaactagggtttttcctccatagcccttttccgtcatccgaaatttacaagactttgcctgtcagggaagagcttctgagagctatgttgaatgctgacttgattggatttcatacctttgattatgcccggcattttctctcctgttgtagtcggatgttgggtctttcttatgaatccaaacggggttatataggcctagagtattatggtcggactgtgagtatcaaaattcttccagtgggtatccatatgagccaacttcaatctgttttgaacctttcggagacggaagcaaaggtttccgagcttcgtaagcagtatggtgagaagaataggatattgttacttggtgttgatgatatggacatatttaaaggaatcagtttgaagttattggccatggaacagcttctcaatcagcacccagagttgcaagggaaggttgttttggtgcaaatagcgaatccagccaggggcaggggtaaagacgtaaaagaggttcgagaggagacgtattctactgtcaagcgaattaacgatgtgtttggtaaacctgggtatgagccagttgtgctgatttgatgagaaccttaggttttatgagagaatcgcttattatgtagttgcggaatgttgtttggtcacagcagttagagatggaatgaatctgattccgtacgaatacataataagccgccaaggaaacgagcgattagataaggtcttgggggtggatcccaatactcccaagaagagcatgttggttgtatctgaattcattgggtgttccccatctttgagcggagcaattagagtgaatccatggaatatcgatgcagtggcggatgcaatggacagtgctttgataatggatgaaccagaaaaacagctcaggcacgagaagcactataagtatgtgagtacccatgatgtcggttattgggcccgcagttttcttcaggatttggaaagaacttgtaaagatcacgtgcagaggaggtcatggggtatcgggtttggattgagttttagggttgttgcactagatccaaattttaggaagctgtcgatggagtacatagtttctgcctacaaaaggactaaaactagggcaatccttttagactacgatggtacattgatgcctcaggcttcaattgataagagtccaagctctaaaaccatcacgattttaaacagtttatgcagggataagaataatatggttttcatagtcagcgccagaagccg--tgacaaacttgcagaatggtttgccccctgtgataatctgggaattgctgctgagcatggatatttcattaggtattcgcattattttctttg---tttttttttttatmtctctggtccgattgaagat-aattatgttgaatgagggtttgcttttattggaaactgattcttgtctaattaacacag--------------------------------------------------------------------------------------------------------------------------------------------------------------------------------------------------------------------------------------------------------------------------------------------------------------------------------------------
>MiraAssembly69_c780RC_merged_MiraAssembly69_rep_c2358RC_merged_MiraAssembly69_c623
-----------------------------------------------------------------------------------------------------------------------acttttgtgtgtgtttgttttggttcacaaaatctgttccaagcttgtgatcttgagatgtga--------aaagaatgaagacctttctttgtgggttaatttgctttgtgcaagtgggatttttggtttgactggatattttcttttcttccgtatatttgc------gtaaag-aaacttgggtgttgctctgctgctaggcttg-------ttaggggtctacacataattagtatgtcaaggatgtctagttcatattcaaaccttttagagcttgcctccggcgaggttacttcgccgtcttttggaaggatgggtcgtcggattccccgggttatgacagtacccggaataatgtcagatctcgacgatgagccgtcggagagtgtgtgctccgaccggtcgtcgtcttcagtccaacgagaccggataatcatagtagccaatcagctgcccattaaggtttcgagaaaacccgggaatgggaaggggtggaattttagtttggatgataattcactcctcctccagttgaaagatgggttgggcgatgaagacatggaggttatatacgtgggttgtcttaaggaagatattcccccaaatgagcaagatgaggtctctaagactctccttgagactttcaggtgtgtaccaacttttataccccctgatttgtacagtagatactaccatatgttttgcaagcaacagctatggccattgtttcactacatgttgcccctttcgcctgatttaggcggcaggttcaaccggcttttatggcaggcttatgtctcagtcaataagattttcgctgaccggatcatggaagtgattaatccagaagacgatttcgtgtgggtacatgactatcaccttatggtgttacccaccttcttgaggaagcgattcaaccgagtgaaactagggtttttcctccatagcccttttccgtcatctgaaatttacaagactttgcctgtcagggaagagcttctgagagctatgttgaatgctgacttgattggatttcatacctttgattatgcccggcattttctctcctgttgtagtcggatgttgggtctttcttatgaatccaaacggggttatataggcctagagtattatggtcggactgtgagtatcaaaattcttccagtgggtatccatatgagccaacttcaatctgttttgaacctttcggagacggaagcaaaagtttccgagcttcgtaagcagtatggtgagaagaataggatattgttacttggtgttgatgatatggacatatttaaaggaatcagtttgaagttattggccatggaacagcttctcaatcagcacccagagttgcaagggaaggttgttttggtgcaaatagcgaatccagccaggggcaggggtaaagacgtaaaagaggttcgggaggagacgtattctactgtcaagcgaattaacgatgtgtttggtaaacctgggtatgagccagttgtgctga-ttgatgagaaccttaggttttacgagagaatcgcttattatgtagttgcggaatgttgtttggtcacagcagttagagatggaatgaatctgattccgtacgaatacataataagccgccaaggaaacgagcgattagataaggtcttgggggtggatcccaatactcccaagaagagcatgttggttgtatctgaattcattgggtgttccccatctttgagcggagcaattagagtgaatccatggaatatcgatgcagtggcggatgcaatggacagtgctttgataatggatgaaccagaaaaacagctcaggcacgagaagcactataagtatgtgagtacccatgatgtcggttattgggcccgcagttttcttcaggatttggaaagaacttgtaaagatcacgtgcagaggaggkcatggggkatcgggkttggattgagttttagkgttgttgcactagatccaaattttaggaagctgtcgatggagtacatagtttctgcctacaaaaggactaaaactagggcaatccttttagactacgatggtacattgatgcctcaggcttcaattgataagagtccaagctctaaaaccatcacgattttaaacagtttatgcagggataagaataatatggttttcatagtcagcgccagaagccg--tgacaaacttgcagaatggtttgccccctgtgataatctgggaattgctgctgagcatggatatttcattaggtattcgcattatttactttgttttttttttttttatatctctggtccgattgaagat-aattatgttgaatgagggtttgcttttattggaaactgattcttgtctaattaacacaggctgacgcgagatgaggaatgggaaacatgtgtaccggtggtagaatgtagctggaagctgatagcacaaccggttatgaagctttacactgagacaacagacgggtccacaattgaagatagggaaacttcattggtctggtgttatgaggatgcagatcctgattttgggtcttgccaagctaaggagcttctcgatcatctcgagagtgtgcttgccaacgaaccagttacagtcaaaagcgggcaaaatatcgtaga-----------------------------------------------------------------------
>MiraAssembly69_rep_c2987RC_merged_MiraAssembly69_rep_c2695_merged_MiraAssembly69_rep_c2586RC_merged_MiraAssembly69_c276
tttctaacagtatgctatgtggtctgaatatattctattcctccattttgatcattttgtctggag-----------tatccatccccatagtttgattcaatggtcaaaattcttgctgcttttgtgtgtgtttgttttggttcacaaaatctgttccaagcttgtgatcttgagatgtga--------aaagaatgaagacctttctttgtgggttaatttgctttgtgcaagtgggatttttggtttgactggatattttctcttcttccgtatatttgc------ataaag-aaacttgggtgttgctctgctgctaggcttg-------ttaggggtctacacataattagtatgtcaaggatgtctagttcatattcaaaccttttagagcttgcctccggcgaggttacttcgccgtcttttggaaggatgggtcgtcggattccccgggttatgacagtacccggaataatgtcagatctcgacgatgagccgtcggagagtgtgtgctccgaccggtcgtcgtcttcagtccaacgagaccggataatcatagtagccaatcagctgcccattaaggtttcgagaaaacccgggaatgggaaggggtggaattttagtttggatgataattcactcctcctccagttgaaagatggggtgggcgatgaagacatggaggttatatacgtgggttgtcttaaggaagatattcccccaaatgagcaagatgaggtctctaagactctccttgagactttcaggtgtgtaccaacttttataccccctgatttgtacagtagatactaccatatgttttgcaagcaacagctatggccattgtttcactacatgttgcccctttcgcctgatttaggcggcaggttcaaccggcttttatggcaggcttatgtctcagtcaataagattttcgctgaccggatcatggaagtgattaatccagaagacgatttcgtgtgggtacatgactatcaccttatggtgttacccaccttcttgaggaagcgattcaaccgagtgaaactagggtttttcctccatagcccttttccgtcatccgaaatttacaagactttgcctgtcagggaagagcttctgagagctatgttgaatgctgacttgattggatttcatacctttgattatgcccggcattttctctcctgttgtagtcggatgttgggtctttcttatgaatccaaacggggttatataggcctagagtattatggtcggactgtgagtatcaaaattcttccagtgggtatccatatgagccaacttcaatctgttttgaacctttcggagacggaagcaaaagtttccgagcttcgtaagcagtatggtgagaagaataggatattgttacttggtgttgatgatatggacatatttaaaggaatcagtttgaagttattggccatggaacagcttctcaatcagcacccagagttgcaagggagggttgttttggtgcaaatagcgaatccagccaggggcaggggtaaagacgtaaaagaggttcgggaggagacgtattctactgtcaagcgaattaacgatgtgtttggtaaacctgggtatgtgccagttgtgctga-ttgatgagaaccttaggttttacgagagaatcgcttattatgtagttgcggaatgttgtttggtcacagcagttagagatggaatgaatctgattccgtacgaatacataataagccgccaaggaaacgagcgattagataaggtcttgggggtggatcccaatactcccaagaagagcatgttggttgtatctgaattcattgggtgttccccatctttgagcggagcaattagagtgaatccatggaatatcgatgcagtggcggatgcaatggacagtgctttgataatggatgaaccagaaaaacagctcaggcacgagaagcactataagtatgtgagtacccatgatggcggttattgggcccgcagttttcttcaggatttggaaagaa---------------------------------------------------------------------------------------------------------------------------------------------------------------------------------------------------------------------------------------------------------------------------------------------------------------------------------------------------------------------------------------------------------------------------------------------------------------------------------------------------------------------------------------------------------------------------------------------------------------------------------------------------------------------------------------------------------------------------------------------------------------------------------------------------------------------------------
>MiraAssembly71_c546RC_merged_MiraAssembly71_rep_c4224RC_merged_MiraAssembly71_rep_c3853
-ttctaacagtatgctatgtggtctgaatatattctattcctccattttgatcattttgtctggag-----------tatccatccccatagtttgattcaatggtcaaaattcttgctacttttgtgtgtgtttgttttggttcacaaaatctgttccaagcttgtgatcttgagatgtga--------aaagaatgaagacctttctttgtgggttaatttgctttgtgcaagtgggattttyggtttgactggatattttcttttcttccgtatatttgc------ataaag-aaacttgggtgttgctctgctgctaggcttg-------ttaggggtttacacataattagtatgtcaaggatgtctagttcatattcaaaccttttagagcttgcctccggcgaggttacttcgccgtcttttggaaggatgggtcgtcggattccccgggttatgacagtacccggaataatgtcagatctcgacgatgagccgtcggagagtgtgtgctccgaccggkcgtcgtcttcagtccaacgagaccggataatcatagtagccaatcagctgcccattaaggtttcgagaaaacccgggaatgggaaggggtggaattttagtttggatgataattcactcctcctccagttgaaagatgggttgggcgatgaagacatggaggttatatacgtgggttgtcttaaggaagatattcccccaaatgagcaagatgaggtctctaagactctccttgagactttcaggtgtgtaccaacttttataccccctgatttgtacagtagatactaccatatgttttgcaagcaacagctatggccattgtttcactacatgttgcccctttcgcctgatttaggcggcaggttcaaccggcttttatggcaggcttatgtctcagtcaataagattttcgctgaccggatcatggaagtgattaatccagaagacgatttcgtgtgggtacatgactatcaccttatggtgttacccaccttcttgaggaagcgattcaaccgagtgaaactagggtttttcctccatagcccttttccgtcatccgaaatttacaagactttgcctgtcagggaagagcttctgagagctatgttgaatgctgacttgattggatttcatacctttgattatgcccggcattttctctcctgttgtagtcggatgttgggtctttcttatgaatccaaacggggttatataggcctagagtattatggtcggactgtgagtatcaaaattcttccagtgggtatccatatgagccaacttcaatctgttttgaacctttcggagacggaagcaaargtttccgagcttcgtaagcagtatggtgagaagaataggatattgttacttggtgttgatgatatggacatatttaaaggaatcagtttgaagttattggccatggaacagcttctcaatcagcacccagagttgcaagggaaggttgttttggtgcaaatagcgaatccagccaggggcaggggtaaagacgtaaaagaggtwcgrgaggagacgtattctactgtcaagcgaattaacgatgtgtttggtaaacctgggtatgagccagttgtgctga-ttgatgagaaccttaggttttacgagagaatcgcttattatgtagttgcggaatgttgtttggtcacagcagttagagatggaatgaatctgattccgtacgaatacataataagccgccaaggaaacgagcgattagataaggtcttgggggtggatcccaatactcccaagaagagcatgttggttgtatctgaattcattgggtgttccccatctttgagcggagcaattagagtgaatmcatggaatatcgatgcagtggcggatgcaatggacagtgctttgataatggatgaaccagaaaaacagctcaggcacgagaagcactataagtatgtgagtacccatgatgtcggttattgggcccgcagttttcttcaggatttggaaagaacttgtaaagatcacgtgcagaggaggtcatggggtatcgggtttggattgagttttagggttgttgcactagatccaaattttaggaagctgtcgatggagtacatagtttctgcctacaaaaggactaaaactagggcaatccttttagactacgatggtacattgatgcctcaggcttcaattgataagagtccaagctctaaaaccatcacgattttaaacagtttatgcagggataagaataatatggttttcatagtcagcgccagaagccg--tgacaaacttgcagaatggtttgccccctgtgataatctgggaattgctgctgagcatggatatttcattaggtattcgcattattttctttg-tttttttttttttatatctctggtccgattgaagat-aattatgttgaatgagggtttgcttttattggaaactgattcttgtctaattaacacaggctgacgcgagatgaggaatgggaaacatgtgtaccggtggtagaatgtagctggaagctgatagcacaaccggttatgaagctttacactgagacaacagacgggtccacaattgaagatagggaaacttcattggtctggtgttatgaggatgcagatcctgattttgggtcttgccaagctaaggagcttctcgatcatctcgagagtgtgcttgccaacgaaccagttacagtcaaaagcgggcaaaatatc----------------------------------------------------------------------------
>MiraAssembly73_c833RC_merged_MiraAssembly73_rep_c2910RC_merged_MiraAssembly73_rep_c2725RC_merged_MiraAssembly73_rep_c2825RC_merged_MiraAssembly73_c1875_mergedMiraAssembly73_rep_c2725RC_merged_MiraAssembly73_rep_c2857RC_merged_MiraAssembly73_rep_c2463RC_m
-----------------------------------------------------------------------------------------------------------------------------------------------------------------------------------------------------------------------------------------------------ggtttgactggatattttcttttcttccgtatatttgc------ataaag-aaacttgggtgttgctctgctgctaggcttg-------ttaggggtttacacataattagtatgtcaaggatgtctagttcatattcaaaccttttagagcttgcctccggcgaggttacttcgccgtcttttggaaggatgggtcgtcggattccccgggttatgacagtacccggaataatgtcagatctcgacgatgagccgtcggagagtgtgtgctccgaccggtcgtcgtcttcagtccaacgagaccggataatcatagtagccaatcagctgcccattaaggtttcgagaaaacccgggaatgggaaggggtggaattttagtttggatgataattcactcctcctccagttgaaagatgggttgggcgatgaagacatggaggttatatacgtgggttgtcttaaggaagatattcccccaaatgagcaagatgaggtctctaagactctccttgagactttcaggtgtgtaccaacttttataccccctgatttgtacagtagatactaccatatgttttgcaagcaacagctatggccattgtttcactacatgttgcccctttcgcctgatttaggcggcaggttcaaccggcttttatggcaggcttatgtctcagtcaataagattttcgctgatcggatcatggaagtgattaatccagaagacgatttcgtgtgggtacatgactatcaccttatggtgttacccaccttcttgaggaagcgattcaaccgagtgaaactagggtttttcctccatagcccttttccgtcatccgaaatttacaagactttgcctgtcagggaagagcttctgagagctatgttgaatgctgacttgattggatttcatacctttgattatgcccggcattttctctcctgttgtagtcggatgttgggtctttcttatgaatccaaacggggttatataggcctagagtattatggtcggactgtgagtatcaaaattcttccagtgggtatccatatgagccaacttcaatctgttttgaacctttcggagacggaagcaaaggtttccgagcttcgtaagcagtatggtgagaagaataggatattgttacttggtgttgatgatatggacatatttaaaggaatcagtttgaagttattggccatggaacagcttctcaatcagcacccagagttgcaagggaaggttgttttggtgcaaatagcgaatccagccaggggcaggggtaaagacgtaaaagaggttcgagaggagacgtattctactgtcaagcgaattaacgatgtgtttggtaaacctgggtatgagccagttgtgctga-ttgatgagaaccttaggttttacgagagaatcgcttattatgtagttgcggaatgttgtttggtcacagcagttagagatggaatgaatctgattccgtacgaatacataataagccgccaaggaaacgagcgattagataaggtcttgggggtggatcccaatactcccaagaagagcatgttggttgtatctgaattcattgggtgttccccatctttgagcggagcaattagagtgaatccatggaatatcgatgcagtggcggatgcaatggacagtgctttgataatggatgaaccagaaaaacagctcaggcacgagaagcactataagtatgtgagtacccatgatgtcggttattgggcccgcagttttcttcaggatttggaaagaacttgtaaagatcacgtgcagaggaggtcatggggtatcgggtttggattgagttttagggttgttgcactagatccaaattttaggaagctgtcgatggagtacatagtttctgcctacaaaaggactaaaactagggcaatccttttagactacgatggtacattgatgcctcaggcttcaattgataagagtccaagctctaaaaccatcacgattttaaacagtttatgcagggataagaataatatggttttcatagtcagcgccagaagccg--tgacaaacttgcagaatggtttgccccctgtgataatctgggaattgcggctgagcatggatatttcattaggtattcgcattattttctttgttttttttttttttatatctctggtccgattgaagat-aattatgttgaatgagggtttgcttttattggaaactgattcttgtc--------------------------------------------------------------------------------------------------------------------------------------------------------------------------------------------------------------------------------------------------------------------------------------------------------------------------------------------------------
>MiraAssembly74_c199RC_merged_MiraAssembly74_c138_merged_MiraAssembly74_rep_c2317_merged_MiraAssembly74_c45_merged_MiraAssembly74_c45_merged_MiraAssembly74_rep_c2314RC
--------------------------------------------------------------ggag-----------tatccatccccatagtttgattcaatggtcaaaattcttgctacttttgtgtgtgtttgttttggttcacaaaatctgttccaagcttgtgatcttgagatgtga--------aaagaatgaagacctttctttgtgggttaatttgctttgtgcaagtgggatttttggtttgactggatattttcttttcttccgtatatttgc------ataaag-aaacttgggtgttgctctgctgctaggcttg-------ttaggggtttacacataattagtatgtcaaggatgtctagttcatattcaaaccttttagagcttgcctccggcgaggttacttcgccgtcttttggaaggatgggtcgtcggattccccgggttatgacagtacccggaataatgtcagatctcgacgatgagccgtcggagagtgtgtgctccgaccggtcgtcgtcttcagtccaacgagaccggataatcatagtagccaatcagctgcccattaaggtttcgagaaaacccgggaatgggaaggggtggaattttagtttggatgataattcactcctcctccagttgaaagatgggttgggcgatgaagacatggaggttatatacgtgggttgtcttaaggaagatattcccccaaatgagcaagatgaggtctctaagactctccttgagactttcaggtgtgtaccaacttttataccccctgatttgtacagtagatactaccatatgttttgcaagcaacagctatggccattgtttcactacatgttgcccctttcgcctgatttaggcggcaggttcaaccggcttttatggcaggcttatgtctcagtcaataagattttcgctgaccggatcatggaagtgattaatccagaagacgatttcgtgtgggtacatgactatcaccttatggtgttacccaccttcttgaggaagcgattcaaccgagtgaaactagggtttttcctccatagcccttttccgtcatccgaaatttacaagactttgcctgtcagggaagagcttctgagagctatgttgaatgctgacttgattggatttcatacctttgattatgcccggcattttctctcctgttgtagtcggatgttgggtctttcttatgaatccaaacggggttatataggcctagagtattatggtcggactgtgagtatcaaaattcttccagtgggtatccatatgagccaacttcaatctgttttgaacctttcggagacggaagcaaaggtttccgagcttcgtaagcagtatggtgagaagaataggatattgttacttggtgttgatgatatggacatatttaaaggaatcagtttgaagttattggccatggaacagcttctcaatcagcacccagagttgcaagggaaggttgttttggtgcaaatagcgaatccagccaggggcaggggtaaagacgtaaaagaggttcgagaggagacgtattctactgtcaagcgaattaacgatgtgtttggtaaacctgggtatgagccagttgtgctga-ttgatgagaaccttaggttttacgagagaatcgcttattatgtagttgcggaatgttgtttggtcacagcagttagagatggaatgaatctgattccgtacgaatacataataagccgccaaggaaacgagcgattagataaggtcttgggggtggatcccaatactcccaagaagagcatgttggttgtatctgaattcattgggtgttccccatctttgagcggagcaattagagtgaatccatggaatatcgatgcagtggcggatgcaatggacagtgctttgataatggatgaaccagaaaaacagctcaggcacgagaagcactataagtatgtgagtacccatgatgtcggttattgggcccgcagttttcttcaggatttggaaagaacttgtaaagatcacgtgcagaggaggtcatggggtatcgggkttggattgagttttagggttgttgcactagatccaaattttaggaagctgtcgatggagtacatagtttctgcctacaaaaggactaaaactagggcaatccttttagactacgatggtacattgatgcctcaggcttcaattgataagagtccaagctctaaaaccatcacgattttaaacagtttatgcagggataagaataatatggttttcatagtcagcgccagaagccg--tgacaaacttgcagaatggtttgccccctgtgataatctgggaattgctgctgagcatggatatttcattaggtattcgcattattttctttgtttgttttttttttatatctctggtccgattgaagat-aattatgttgaatgagggtttgcttttattggaaactgattcttgtctaattaacacaggctgacgcgagatcaggaatgggaaacatgtgtaccggtggtagaatgtagctggaagctgatagcacaaccggttatgaagctttacactgagacaacag---------------------------------------------------------------------------------------------------------------------------------------------------------------------------------------------------------------------------------------
>MiraAssembly75_c11RC
--------------------------------------------------------------------------------------------------------------------------------------------------------------------------------------------------------------------------aatttgctttgtgcaagtgggatttttggtttgactggatattttcttttcttccgtatatttgc------ataaagaaaacttgggtgttgctctgctgctaggcttg-------ttaggggtttacacataattagtatgtcaaggatgtctagttcatattcaaaccttttagagcttgcctccggcgaggttacttcgccgtcttttggaaggatgggtcgtcggattccccgggttatgacagtacccggaataatgtcagatctcgacgatgagccgtcggagagtgtgtgctccgaccggtcgtcgtcttcagtccaacgagaccggataatcatagtagccaatcagctgcccattaaggtttcgagaaaacccgggaatgggaaggggtggaattttagtttggatgataattcactcctcctccagttgaaagatgggttgggcgatgaagacatggaggttatatacgtgggttgtcttaaggaagatattcccccaaatgagcaagatgaggtctctaagactctccttgagactttcaggtgtgtgccaacttttataccccctgatttgtacagtagatactaccatatgttttgcaagcaacagctatggccattgtttcactacatgttgcctctttcgcctgatttaggcggcaggttcaaccggcttttatggcaggcttatgtctctgtcaataagattttcgctgatcggatcatggaagtgattaatccagaagacgatttcgtgtgggtacatgactatcaccttatggtgttacccaccttcttgaggaagcgattcaaccgagtgaaactagggtttttcctccatagcccttttccgtcatccgaaatttacaagactttgcctgtcagggaagagcttctgagagctatgttgaatgctgacttgattggatttcatacctttgattatgcccggcattttctctcctgttgtagtcggatgttgggtctttcttatgaatccaaacggggttatataggcctagagtattatggtcggactgtgagtatcaaaattcttccagtgggtatccatatgagccaacttcaatctgttttgaacctttcggagacggaagcaaaggtttccgagcttcgtaagcagtatggtgagaagaataggatattgttacttggtgttgatgatatggacatatttaaaggaatcagtttgaagttattggccatggaacagcttctcaatcagcacccagagttgcaagggaaggttgttttggtgcaaatagcgaatccagccaggggcaggggtaaagacgtaaaagaggttcgagaggagacgtattctactgtcaagcgaattaacgatgtgtttggtaaacctgggtatgagccagttgtgctga-ttgatgagaaccttaggttttatgagagaatcgcttattatgtagttgcggaatgttgtttggtcacagcagttagagatggaatgaatctgattccgtacgaatacataataagccgccaaggaaacgagcgattagataaggtcttgggggtggatcccaatactcccaagaagagcatgttggttgtatctgaattcattgggtgttccccatctttgagcggagcaattagagtgaatccatggaatatcgatgcagtggcggatgcaatggacagtgctttgataatggatgaaccagaaaaacagctcaggcacgagaagcactataagtatgtgagtacccatgatgtcggttattgggcccgcagttttcttcaggatttggaaagaacttgtaaagatcacgtgcagaggaggtcatggggtatcgggtttggattgagttttagggttgttgcactagatccaaattttaggaagctgtcgatggagtacatagtttctgcctacaaaaggactaaaactagggcaatccttttagactacgatggtacattgatgcctcaggcttcaattgataagagtccaagctctaaaaccatcacgattttaaacagtttatgcagggataagaataatatggttttcatagtcagcgccagaagccg--tgacaaacttgcagaatggtttgccccctgtgataatctgggaattgctgctgagcatggatatttcattaggtattcgcattattttctttg--ttttttttttttatatctctggtccgattgaagat-aattatgttgaatgagggtttgcttttattggaaactgattcttgtctaattaacacaggctgacgcgagatgaggaatgggaaacatgtgtaccggtggtagaatgtagctggaagctgatag---------------------------------------------------------------------------------------------------------------------------------------------------------------------------------------------------------------------------------------------------------------------------
>MiraAssembly77_c367RC_merged_MiraAssembly77_rep_c108RC
-------------------------------------------------------------------------------------------------------------------------------------------------------------------------------------------------------------------------------------------------------------------------------ccggatatttgc------ataaag-aaacttgggtgttgctctgctgctaggcttg-------ttaggggtttacacataattagtatgtcaaggatgtctagttcatattcaaaccttttagagcttgcctccggcgaggttacttcgccgtcttttggaaggatgggtcgtcggattccccgggttatgacagtacccggaataatgtcagatctcgacgatgagccgtcggagagtgtgtgctccgaccggtcgtcgtcttcagtccaacgagaccggataatcatagtagccaatcagctgcccattaaggtttcgagaaaacccgggaatgggaaggggtggaattttagtttggatgataattcactcctcctccagttgaaagatgggttgggcgatgaagacatggaggttatatacgtgggttgtcttaaggaagatattcccccaaatgagcaagatgaggtctctaagactctccttgagactttcaggtgtgtaccaacttttataccccctgatttgtacagtagatactaccatatgttttgcaagcaacagctatggccattgtttcactacatgttgcccctttcgcctgatttaggcggcaggttcaaccggcttttatggcaggcttatgtctcagtcaataagattttcgctgatcggatcatggaagtgattaatccagaagacgatttcgtgtgggtacatgactatcaccttatggtgttacccaccttcttgaggaagcgattcaaccgagtgaaactagggtttttcctccatagcccttttccgtcatccgaaatttacaagactttgcctgtcagggaagagcttctgagagctatgttgaatgctgacttgattggatttcatacctttgattatgcccggcattttctctcctgttgtagtcggatgttgggtctttcttatgaatccaaacggggttatataggcctagagtattatggtcggactgtgagtatcaaaattcttccagtgggtatccatatgagccaacttcaatctgttttgaacctttcggagacggaagcaaaggtttccgagcttcgtaagcagtatggtgagaagaataggatattgttacttggtgttgatgatatggacatatttaaaggaatcagtttgaagttattggccatggaacagcttctcaatcagcacccagagttgcaagggaaggttgttttggtgcaaatagcgaatccagccaggggcaggggtaaagacgtaaaagaggttcgagaggagacgtattctactgtcaagcgaattaacgatgtgtttggtaaacctgggtatgagccagttgtgctga-ttgatgagaaccttaggttttacgagagaatcgcttattatgtagttgcggaatgttgtttggtcacagcagttagagatggaatgaatctgattccgtacgaatacataataagccgccaaggaaacgagcgattagataaggtcttgggggtggatcccaatactcccaagaagagcatgttggttgtatctgaattcattgggtgttccccatctttgagcggagcaattagagtgaatccatggaatatcgatgcagtggcggatgcaatggacagtgctttgataatggatgaaccagaaaaacagctcaggcacgagaagcactataagtatgtgagtacccatgatgtcggttattgggcccgcagttttcttcaggatttggaaagaacttgtaaagatcacgtgcagaggaggtcatggggtatcgggtttggattgagttttagggttgttgcactagatccaaattttaggaagctgtcgatggagtacatagtttctgcctacaaaaggactaaaactagggcaatccttttagactacgatggtacattgatgcctcaggcttcaattgataagagtccaagctctaaaaccatcacgattttaaacagtttatgcagggataagaataatatggttttcatagtcagcgccagaagccg--tgacaaacttgcagaatggtttgccccctgt-----------------------------------------------------------------------------------------------------------------------------------------------------------------------------------------------------------------------------------------------------------------------------------------------------------------------------------------------------------------------------------------------------------------------------------------------------------------------------------------------------------
>MiraAssembly77_rep_c191RC
---------------------------------------------------------------------------------------------------------------------------------------------------------------------------------------------------------------------------------------------------------------------------------gtatatttgcataaagataaag-aaacttgggtgttgctctgctgctaggcttg-------ttaggggtttacacataattagtatgtcaaggatgtctagttcatattcaaaccttttagagcttgcctccggcgaggttacttcgccgtcttttggaaggatgggtcgtcggattccccgggttatgacagtacccggaataatgtcagatctcgacgatgagccgtcggagagtgtgtgctccgaccggtcgtcgtcttcagtccaacgagaccggataatcatagtagccaatcagctgcccattaaggtttcgagaaaacccgggaatgggaaggggtggaattttagtttggatgataattcactcctcctccagttgaaagatgggttgggcgatgaagacatggaggttatatacgtgggttgtcttaaggaagatattcccccaaatgagcaagatgaggtctctaagactctccttgagactttcaggtgtgtaccaacttttataccccctgatttgtacagtagatactaccatatgttttgcaagcaacagctatggccattgtttcactacatgttgcccctttcgcctgatttaggcggcaggttcaaccggcttttatggcaggcttatgtctcagtcaataagattttcgctgatcggatcatggaagtgattaatccagaagacgatttcgtgtgggtacatgactatcaccttatggtgttacccaccttcttgaggaagcgattcaaccgagtgaaactagggtttttcctccatagcccttttccgtcatccgaaatttacaagactttgcctgtcagggaagagcttctgagagctatgttgaatgctgacttgattggatttcatacctttgattatgcccggcattttctctcctgttgtagtcggatgttgggtctttcttatgaatccaaacggggttatataggcctagagtattatggtcggactgtgagtatcaaaattcttccagtgggtatccatatgagccaacttcaatctgttttgaacctttcggagacggaagcaaaggtttccgagcttcgtaagcagtatggtgagaagaataggatattgttacttggtgttgatgatatggacatatttaaaggaatcagtttgaagttattggccatggaacagcttctcaatcagcacccagagttgcaagggaaggttgttttggtgcaaatagcgaatccagccaggggcaggggtaaagacgtaaaagaggttcgggaggagacgtattctactgtcaagcgaattaacgatgtgtttggtaaacctgggtatgagccagttgtgctga-ttgatgagaaccttaggttttacgagagaatcgcttattatgtagttgcggaatgttgtttggtcacagcagttagagatggaatgaatctgattccgtacgaatacataataagccgccaaggaaacgagcgattagataaggtcttgggggtggatcccaatactcccaagaagagcatgttggttgtatctgaattcattgggtgttccccatctttgagcggagcaattagagtgaatccatggaatatcgatgcagtggcggatgcaatggacagtgctttgataatggatgaaccagaaaaacagctcaggcacgagaagcactataagtatgtgagtacccatgatgtcggttattgggcccgcagttttcttcaggatttggaaagaacttgtaaagatcacgtgcagaggaggtcatggggtatcgggtttggattgagttttagggttgttgcactagatccaaattttaggaagctgtcgatggagtacatagtttctgcctacaaaaggactaaaactagggcaatccttttagactacgacggtacattgatgcctcaggcttcaattgataagagtccaagctctaaaaccatcacgattttaaacagtttatgcagggataagaataatatggttttcatagtcagcgccagaagccg--tgacaaacttgcagaatggtttgccccctgtgataatctgggaattgctgctgagcatggatatttcattaggtattcgcattattttctttgtttttttttattttatatctctggtccgattgaagataaattatgttgaatgagggtttgcttttattggaaact------------------------------------------------------------------------------------------------------------------------------------------------------------------------------------------------------------------------------------------------------------------------------------------------------------------------------------------------------------------
>MiraAssembly78_c303RC_merged_MiraAssembly78_rep_c2474RC
-------------------------------------------------------------------------------------------------------------------------------------------------------------------------------------------------------------------------------------------------------------------------------------------------------------------------------taggcttg-------ttaggggtttacacataattagtatgtcaaggatgtctagttcatattcaaaccttttagagcttgcctccggcgaggtaacttcgccgtcttttggacggatgggtcgtcggattccccgggttatgacagtacccggaataatgtcagatctcgacgatgagccgtcggagagtgtgtgctccgaccggtcgtcgtcttcagtccaacgagaccggataatcatagtagccaatcagctgcccattaaggtttcgagaaaactcgggaatgggaaggggtggaattttagtttggatgataattcactcctcctccagttgaaagatgggttgggcgatgaagacatggaggttatatacgtgggttgtcttaaggaagatattcccccaaatgagcaagatgaggtctctaagactctccttgagactttcaggtgtgtaccaacttttataccccctgatttgtacagtagatactaccatatgttttgcaagcaacagctatggccattgttccactacatgttgcccctttcgcctgatttaggcggcaggttcaaccggcttttatggcaggcttatgtctcagtcaataagattttcgctgatcggattatggaagtgattaatccagaagacgatttcgtgtgggtacatgactatcaccttatggtgttacccaccttcttgaggaagcgattcaaccgagtgaaactagggtttttcctccatagcccttttccatcatccgaaatttacaagactttgcctgtcagggaagagcttctgagagctatgttgaatgctgacttgattggatttcatacctttgattatgcccggcattttctctcctgttgtagtcgcatgttgggtctttcttatgaatccaaacggggttatataggcctagagtattatggkcggactgtgagtatcaaaattcttccagtgggtatccatatgagccaacttcaatctgttttgaacctttcggagacggaagcaaaggtttgcgagcttcgtaagcagtatggtgagaagaataggatattgttacttggtgttgatgatatggacatatttaaaggaatcagtttgaagttattggmcatggaacagcttctcaatcagcacccagagttgcaagggaaggttgttttggtgcaaatagcgaatccagccaggggcaggggtaaagacgtaaaagaggkkcgagaggagacgtattctactgtcaagcgaattaacgatgtgtttggtaaacctgggtatgagccagttgtgctga-ttgatgagaaccttaggttttatgagagaatcgcttattatgtagttgmggaatgttgtttggtcacagcagttagagatggaatgaatctgattmcgtacgaatacataataagccgccaaggaaacgagcgattagataaggtcttgggggtggatcccaatactcccaagaagagcatgttggttgtatctgaattcattgggtgttmcccatctttgagcggagcaattagagtgaatccatggaatatcgatgcagtggcggatgcaatggacagtgctttgataatggatgmaccagaaaaacagctcaggcacgagaagcactataagtatgtgagtacccatgatgtcagttattgggcccgcagttttcttcaggatttggaaagaacttgtaaagmtcacgtgcagaggaggkcatggggtakcgggkttggattgagttttagggttgttgcactagatccaaattttaggaagctgtcgatggagtacatagtttctgcctacaaaaggactaaaactagggcaatccttttagactacgatggtacattgatgcctcaggcttcaattgataagagtccaagctctaaaaccatcacgattttaaacagtttatgcagggataagaataatatggttttcatagtcagcgccagaagccg--tgacaaacttgcagaatggtttgccccctgtgataatctgggaattgctgctgagcatggatatttcattaggtattcgcattattttctttg-----tttttttttatatctctggtctgattgaagat-aattatgttggatgagggtttgcttttattggaaactgattcttgtctaattaacacaggctgacgcgagatgaggaatgggaaacatgtgtaccggtggtagaatgtagctggaagctgatagcacaaccggttatgaagctttacactgagacaacagacgggtccacaattgaagatagggaaacttcattggtctggtgttatgaggatgcagatcctgattttgggtcttgccaagctaaggagcttctcgatcatctcgagagtgtgcttgccaacgaaccagttacagtcaaaagcgggcaaaatatcgtagaggttaagccacaggtaatgagcaactgctttcctattcatgattttttttaaaaaaaagtttgaattgagg
>MiraAssembly78_c303RC_merged_MiraAssembly78_rep_c3169RC_merged_MiraAssembly78_rep_c3185RC_merged_MiraAssembly78_rep_c3240RC_merged_MiraAssembly78_rep_c3194_merged_MiraAssembly78_rep_c2886RC_merged_MiraAssembly78_rep_c2886RC_merged_MiraAssembly78_c119
---------------------------------------------ttttgatcattttgtctggac-----------tatccatccccatagtttgattcaatggtcaaaattcttgctacttttgtgtgtgtttgttttggttcacaaaatctgttccgagcttgtgatcttgagatgtgaaaagaatgaaagaatgaagacctttctttgtgggttaatttgctttgtgcaagtgggatttttggtttgactggata-----ttttcttccgtatatttgc------ataaag-aaacttgggtgttgctctgctgctaggcttg-------ttaggggtttacacataattagtatgtcaaggatgtctagttcatattcaaaccttttagagcttgcctccggcgaggtaacttcgccgtcttttggacggatgggtcgtcggattccccgggttatgacagtacccggaataatgtcagatctcgacgatgagccgtcggagagtgtgtgctccgaccggtcgtcgtcttcagtccaacgagaccggataatcatagtagccaatcagctgcccattaaggtttcgagaaaactcgggaatgggaaggggtggaattttagtttggatgataattcactcctcctccagttgaaagatgggttgggcgatgaagacatggaggttatatacgtgggttgtcttaaggaagatattcccccaaatgagcaagatgaggtctctaagactctccttgagactttcaggtgtgtaccaacttttataccccctgatttgtacagtagatactaccatatgttttgcaagcaacagctatggccattgttccactacatgttgcccctttcgcctgatttaggcggcaggttcaaccggcttttatggcaggcttatgtctcagtcaataagattttcgctgatcggatcatggaagtgattaatccagaagacgatttcgtgtgggtacatgactatcaccttatggtgttacccaccttcttgaggaagcgattcaaccgagtgaaactagggtttttcctccatagcccttttccatcatccgaaatttacaagactttgcctgtcagggaagagcttctgagagctatgttgaatgctgacttgattggatttcatacctttgattatgcccggcattttctctcctgttgtagtcgcatgttgggtctttcttatgaatccaaacggggttatataggcctagagtattatggtcggactgtgagtatcaaaattcttccagtgggtatccatatgagccaacttcaatctgttttgaacctnnnnnnnnnnnnnnnnnnnnnnnnnnnnnnnnnnnnnnnnnnnnnnnnnaagaataggatattgttacttggtgttgatgatatggacatatttaaaggaatctgtttgaagttattggccatggaacagcttctcaatcagcacccagagttgcaagggaaggttgttttggtgcaaatagcgaatccagccaggggcaggggtaaagacgtaaaagaggttcgagaggagacgtattctactgtcaagcgaattaacgatgtgtttggtaaacctgggtatgagccagttgtgctga-ttgatgagaaccttaggttttatgagagaatcgcttattatgtagttgcggaatgttgtttggtcacagcagttagagatggaatgaatctgattccgtacgaatacataataagccgccaaggaaacgagcgattagataaggtcttgggggtggmtcccaatactcccaagaagmgcatgttggttgtatctgaattcattgggtgttccccatctttgagcggagcaattagagtgaatccatggaatatcgatgcagtggcggatgcaatggacagtgctttgataatggatgaaccagaaaaacagctcaggcacgagaagcactataagtatgtgagtacacatgatgtcagttattgggcccgcagttttcttcaggatttkgaaagaacttgtaaagatmacgtgcagaggaggtcatggggtatcgggtttggattgagttttagggttgttgcactagatccaaattttaggaagctgtcgatggagtacatagtttctgcctacaaaaggactaaaactagggcaatccttttagactacgatggtacattgatgcctcaggcttcaattgataagagtccaagctctaaaaccatcacgattttaaacagtttatgcagggataagaataatatggttttcatagtcagcgccagaagccg--tgacaaacttgcagaatggtttgccccctgtgataatctgggaattgctgctgagcatggatatttcattaggtattcgcattattttctttg-----tttttttttatatctctggtctgattgaagat-aattatgttggatgagggtttgcttttattggaaactgattcttgtctaattaacacaggctgacgcgagatgaggaatgggaaacatgtgtaccggtggtagaatgtagctggaagctgatagcacaaccggttatgaagctttacactgagacaacagacgggtccacaattgaagatagggaaacttcattggtctggtgttatgaggatgcagatcctgattttgggtcttgccaagctaaggagcttctcgatcatctcgagagtgtgcttgccaacgaaccagttacagtcaaaagcgggcaaaatatcgtagaggttaagccacaggtaatgagcaactgctttcctattcatgattttttttaaaaaaaagtttgaattgagg
>MiraAssembly81_c1911_merged_MiraAssembly81_rep_c2126_merged_MiraAssembly81_c98
---------------------------------------------------------------------------------------------------------------------------------------------------------------------gtgatcttgagatgtga--------aaagaatgaagacctttctttgtgggttaatttgctttgtgcaagtgggatttttggtttgactggatattttcttttcttccgtatatttgc------ataaag-aaacttgggtgttgctctgctgctaggcttg-------ttaggggtttacrcataattagtatgtcaaggatgtctagttcatattcaaaccttttagagcttgcctccggcgaggttacttcgccgtcttttggaaggatgggtcgtcggattccccgggttatgacagtacccggaataatgtcagatctcgacgatgagccgtcggagagtgtgtgctccgaccggtcgtcgtcttcagtccaacgagaccggataatcatagtagccaatcagctgcccattaaggtttcgagaaaacccgggaatgggaaggggtggaattttagtttggatgataattcactcctcctccagttgaaagatgggttgggcgatgaagacatggaggttatatacgtgggttgtcttaaggaagatattcccccaaatgagcaagatgaggtctctaagactctccttgagactttcaggtgtgtaccaacttttataccccctgatttgtacagtagatactaccatatgttttgcaagcaacagctatggccattgtttcactacatgttgcccctttcgcctgatttaggcggcaggttcaaccggcttttatggcaggcttatgtctcagtcaataagattttcgctgaccggatcatggaagtgattaatccagaagacgatttcgtgtgggtacatgactatcaccttatggtgttacccaccttcttgaggaagcgattcaaccgagtgaaactagggtttttcctccatagcccttttccgtcatccgaaatttacaagactttgcctgtcagggaagagcttctgagagctatgttgaatgctgacttgattggatttcatacctttgattatgcccggcattttctctcctgttgtagtcggatgttgggtctttcttatgaatccaaacggggttatataggcctagagtattatggtcggactgtgagtatcaaaattcttccagtgggtatccatatgagccaacttcaatctgttttgaacctttcggagacggaagcaaaggtttccgagcttcgtaagcagtatggtgagaagaataggatattgttacttggtgttgatgatatggacatatttaaaggaatcagtttgaagttattggccatggaacagcttctcaatcagcacccagagttgcaagggaaggttgttttggtgcaaatagcgaatccagccaggggcaggggtaaagacgtaaaagaggttcgagaggagacgtattctactgtcaagcgaattaacgatgtgtttggtaaacctgggtatgagccagttgtgctga-ttgatgagaaccttaggttttacgagagaatcgcttattatgtagttgcggaatgttgtttggtcacagcagttagagatggaatgaatctgattccgtacgaatacataataagccgccaaggaaacgagcgattagataaggtcttgggggtggatcccaatactcccaagaagagcatgttggttgtatctgaattcattgggtgttccccatctttgagcggagcaattagagtgaatccatggaatatcgatgcagtggcggatgcaatggacagtgctttgataatggatgaaccagaaaaacagctcaggcacgagaagcactataagtatgtgagtacccatgatgtcggttattgggcccgcagttttcttcaggatttggaaagaacttgtaaagatcacgtgcagaggaggtcatggggtatcgggtttggattgagttttagggttgttgcactagatccaaattttaggaagctgtcgatggagtacatagtttctgcctacaaaaggactaaaactagggcaatccttttagactacgatggtacattgatgcctcaggcttcaattgataagagtccaagctctaaaaccatcacgattttaaacagtttatgcagggataagaataatatggttttcatagtcagcgccagaagccg--tgacaaacttgcagaatggtttgccccctgtgataatctgggaattgctgctgagcatggatatttcattaggtactcgcattattttctttg-tttttttttttttwtatctctggtccgattgaagat-aattatgttgaatgagggtttgcttttattggaaactgattcttgtctaattaacacaggctgacgcgagatgaggaatgggaaacatgtgtaccggtggtagaatgtagctggaagctgatagcacaaccggttatgaagctttacactgagacaacagacgggtccacaattgaagatagggaaacttcattggtctggtgttatgaggatgcagatcctgattttgggtcttgccaagcta---------------------------------------------------------------------------------------------------------------------------------------------------
>MiraAssembly81_c606RC_merged_MiraAssembly81_rep_c2310RC_merged_MiraAssembly81_c98_merged_MiraAssembly81_rep_c2384RC
---------------------------------------------------------------------------------------------------------------------------------------------------------------------gtgatcttgagatgtga--------aaagaatgaagacctttctttgtgggttaatttgctttgtgcaagtgggatttttggtttgactggatattttcttttcttccgtatatttgc------ataaag-aaacttgggtgttgctctgctgctaggcttg-------ttaggggtttacrcataattagtatgtcaaggatgtctagttcatattcaaaccttttagagcttgcctccggcgaggttacttcgccgtcttttggaaggatgggtcgtcggattccccgggttatgacagtacccggaataatgtcagatctcgacgatgagccgtcggagagtgtgtgctccgaccggtcgtcgtcttcagtccaacgagaccggataatcatagtagccaatcagctgcccattaaggtttcgagaaaacccgggaatgggaaggggtggaattttagtttggatgataattcactcctcctccagttgaaagatgggttgggcgatgaagacatggaggttatatacgtgggttgtcttaaggaagatattcccccaaatgagcaagatgaggtctctaagactctccttgagactttcaggtgtgtaccaacttttataccccctgatttgtacagtagatactaccatatgttttgcaagcaacagctatggccattgtttcactacatgttgcccctttcgcctgatttaggcggcaggttcaaccggcttttatggcaggcttatgtctcagtcaataagattttcgctgatcggatcatggaagtgattaatccagaagacgatttcgtgtgggtacatgactatcaccttatggtgttacccaccttcttgaggaagcgattcaaccgagtgaaactagggtttttcctccatagcccttttccgtcatccgaaatttacaagactttgcctgtcagggaagagcttctgagagctatgttgaatgctgacttgattggatttcatacctttgattatgcccggcattttctctcctgttgtagtctgatgttgggtctttcttatgaatccaaacgttgttatataggactatagtattatgttcttactgtgagtatcaaaattcttccagtgggtatccatatgagccaacttcnnnnnnnnnnnnnnnnnnnnnnnnnnnnnnnnnnnnnnnnnnnnnnnnnnnnnnnnnnnnnnnnnnnnnnnnnnnnnnnnnnnnnnnnnnnnnnnnnnnnnnnnnnnnnnnnnnnnnnnnnnnnnnnnnnnnnnnnnnnnnnnnnnnnnnnnnnnnnnnnnnnnnnnnnnnnnnnnnnnnnnnnnnnnnnnnnnnnnnnnnnnnnnnnnnnnnnnnnnnnnnnnnnnnnnnnnnnnnnnnnnnnnnnnnnnnnnnnnnnnnnnnnnnnnnnnnnnnnnnnnnnnnnnnnnnnnnnnnnnnnnnnnnnnnnnnnnn-nnnnnnnnnnnnnnnnnnnnnnnnnnnnnnnnnnnnnnnnnnnnnnnnnnnnnnnnnnnnnnnnnnnnnnnnnnnnnnnnnnnnnnnnnnnnnnnnnnnnnnnnnnnnnnnnnnnnnnnnnnnnnnnnnnnnnnnnnnnnnnnnncttgggtgtggatcccaatactcccaagaagagcatgttggttgtatctgaattcattgggtgttccccatctttgagcggagcaattagagtgaatccatggaatatcgatgcagtggcggatgcaatggacagtgctttgataatggatgaaccagaaaaacagctcaggcacgagaagcactataagtatgtgagtacccatgatgtcggttattgggcccgcagttttcttcaggatttggaaagaacttgtaaaaannnnnnnnnnnnnnnnnnnnnnnnnnnnnngtttggattgagttttagggttgttgcactagatccaaattttaggaagctgtcgatggagtacatagtttctgcctacaaaaggactaaaactagggcaatccttttagactacgatggtacattgatgcctcaggcttcaattgataagagtccaagctctaaaaccatcacgattttaaacagtttatgcagggataagaataatatggttttcatagtcagcgccagaagccg--tgacaaacttgcagaatggtttgccccctgtgataatctgggaattgctgctgagcatggatatttcattaggtattcgcattattttctttgtttttttttttttt-twtatat-----------------------------------------------------------------------------------------------------------------------------------------------------------------------------------------------------------------------------------------------------------------------------------------------------------------------------------------------------------------------------------------------------------------------
>MiraAssembly82_rep_c82
-------------------tgatctgaatatattctattcctccattttgatcattttgtctggag-----------tatccatccccatagtttgattcaatggtcaaaattcttgctacttttttgtgtgtttgttttggttcacaaaatctgttccaagcttgtgatcttgagatgtgg--------aaagaatgaagacctttctatgtgggttaatttgctttgtgcaagtgggatttttggtttgactggata-----ttttcttccgaatatttgc------aaaaag-aaacttgggtgttgctctgctgctaggcttg-------ttaggggtttacaaataattagtatgtcaaggatgtctagttcatattcaaaccttttagagcttgcctccggcgaggttacttcgccgtcttttggacggatgggtcgtcggattccccgggttatgacagtacccggaataatgtcagatctcgacgatgagccgtcggagagtgtgtgctccgaccggtcgtcgtcttcagtccaacgagaccggataatcatagtagccaatcagctgcccattaaggtttcgagaaaacccgggaatgggaaggggtggaattttagtttggatgataattcactcctcctccagttgaaagatgggttgggcgatgaagacacggaggttatatacgtgggttgtcttaaggaagatattcccccaaatgagcaagatgaggtctctaagactctccttgagactttcaggtgtgtaccaacttttataccccctgatttgtacagtagatactaccatatgttttgcaagcaacagctatggccattgtttcactacatgttgcccctttcgcctgatttaggcggcaggttcaaccggcttttatggcaggcttatgtctcagtcaataagattttcgctgatcggatcatggaagtgattaatccagaagacgatttcgtgtgggtacatgactatcaccttatggtgttacccaccttcttgaggaagcgattcaaccgagtgaaactagggtttttcctccatagcccttttccgtcatccgaaatttacaagactttgcctgtcagggaagagcttctgagagctatgttgaatgctgacttgattggatttcatacctttgattatgcccggcattttctctcctgttgtagtcgcatgttgggtctttcttatgaatccaaacggggttatataggcctagagtattatggtcggactgtgagtatcaaaattcttccagtgggtatccatatgagccaacttcaatctgttttgaacctttcggagacggaagcaaaggtttccgagcttcgtaagcagtatggtgagaagaataggatattgttacttggtgttgatgatatggacatatttaaaggaatcagtttgaagttattggccatggaacagcttctcaatcagcacccagagttgcaagggaaggttgttttggtgcaaatagcgaatccagccaggggcaggggtaaagacgtaaaagaggttcgagaggagacgtattctactgtcaagcgaattaacgatgtgtttggtaaacctgggtatgagccagttgtgctga-ttgatgagaaccttaggttttatgagagaatagcttattatgtagttgcggaatgttgtttggtcacagcagttagagatggaatgaatctgattccgtacgaatacataataagccgccaaggaaacgagcgattagataaggtcttgggggtggatcccaatactcccaagaagagcatgttggttgtatctgaattcattgggtgttccccatctttgagcggagcaattagagtgaatccatggaatatcgatgcagtggcggatgcaatggacagtgctttgataatggatgaaccagaaaaacagctcaggcacgagaagcactataagtatgtgagtacccatgatgtcggttattgggcccacagttttcttcaggatttggaaagaacttgtaaagatcacgtgcagaggaggtcatggggtatcgggtttggattgagttttagggttgttgcactagatccaaattttaggaagctgtcgatggagtacatagtttctgcctacaaaaggactaaaactagggcaatccttttagactacgatggtacattgatgcctcaggcttcaattgataagagtccaagctctaaaaccatcacgattttaaacagtttatgcagggataagaataatatggttttcatagtcagcgccagaagccgawgagcaaacttgcagaatggtttgccccctgtgataatctgggaattgctgctgagcatgggtatttcattaggtattcgcattattttctttg--ttttttttttttatatctctggtctgattgaagat-aattatgttgaatgagggtttgcttttattggaaactgattcttgtctaattaacacaggctgacgcgagatgaggaatgggaaacatgtgtaccggtggtagaatgtagctggaagctgatagcacaaccagttatgaagctttacactgagacaacagacgggtccacaattgaagatagggaaacttcattggtctggtgttatgaggatgcagatcctgattttgggtcttgccaagctaaggagcttctcgatcatctcgagagtgtgcttgccaacgaaccagttacagtcaa--------------------------------------------------------------------------------------------
>MiraAssembly83_c264RC_merged_MiraAssembly83_rep_c3240_merged_MiraAssembly83_rep_c2883RC_merged_MiraAssembly83_c147_merged_MiraAssembly83_c147_merged_MiraAssembly83_rep_c3107_merged_MiraAssembly83_rep_c2883RC_merged_MiraAssembly83_c147_merged_MiraAssembly
---------------------------------------------------------------------------------------------------------------------------------------------------------------aagcttgtgatcttgagatgtga--------aaagaatgaagacctttctttgtgggttaatttgctttgtgcaagtgggatttttggtttgactggatattttcttttcttccggatatttgc------ataaag-aaacttgggtgttgctctgctgctaggcttg-------ttaggggtttacacataattagtatgtcaaggatgtctagttcatattcaaaccttttagagcttgcctccggcgaggttacttcgccgtcttttggaaggatgggtcgtcggattccccgggttatgacagtacccggaataatgtcagatctcgacgatgagccgtcggagagtgtgtgctccgaccggtcgtcgtcttcagtccaacgagaccggataatcatagtagccaatcagctgcccattaaggtttcgagaaaacccgggaatgggaaggggtggaattttagtttggatgataattcactcctcctccagttgaaagatgggttgggcgatgaagacatggaggttatatacgtgggttgtcttaaggaagatattcccccaaatgagcaagatgaggtctctaagactctccttgagactttcaggtgtgtaccaacttttataccccctgatttgtacagtagatactaccatatgttttgcaagcaacagctatggccattgtttcactacatgttgcccctttcgcmtgatttaggcggcaggttcaaccggcttttatggcaggcttatgtctcagtcaataagattttcgctgatcggatcatggaagtgattaatccagaagacgatttcgtgtgggtacatgactatcaccttatggtgttacccaccttcttgaggaagcgattcaaccgagtgaaactagggtttttcctccatagcccttttccgtcatccgaaatttacaagactttgcctgtcagggaagagcttctgagagctatgttgaatgctgacttgattggatttcatacctttgattatgcccggcattttctctcctgttgtagtcggatgttgggtctttcttatgaatccaaacggggttatataggcctagagtattatggtcggactgtgagtatcaaaattcttccagtgggtatccatatgagccaacttcaatctgttttgaacctttcggagacggaagcaaaggtttccgagcttcgtaagcagtatggtgagaagaataggatattgttacttggtgttgatgatatggacatatttaaaggaatcagtttgaagttattggccatggaacagcttctcaatcagcacccagagttgcaagggaaggttgttttggtgcaaatagcgaatccagccaggggcaggggtaaagacgtaaaagaggttcgagaggagacgtattctactgtcaagcgaattaacgatgtgtttggtaaacctgggtatgagccagttgtgctga-ttgatgagaaccttaggttttacgagagaatcgcttattatgtagttgcggaatgttgtttggtcacagcagttagagatggaatgaatctgattccgtacgaatacataataagccgccaaggaaacgagcgattagataaggtcttgggggtggatcccaatactcccaagaagagcatgttggttgtatctgaattcattgggtgttccccatctttgagcggagcaattagagtgaatccatggaatatcgatgcagtgrcggatgcaatggacagtgctttgataatggatgaaccagaaaaacagctcaggcacgagaagcactataagtatgtgagtacccatgatgtcggttattgggcccgcagttttcttcaggatttggaaagaacttgtaaagatcacgtgcagaggaggtcatggggtatcgggtttggattgagttttagggttgttgcactagatccaaattttaggaagctgtcgatggagtacatagtttctgcctacaaaaggactaaaactagggcaatccttttagactacgatggtacattgatgcctcaggcttcaattgataagagtccaagctctaaaaccatcacgattttaaacagtttatgcagggataagaataatatggttttcatagtcagcgccagaagccg--tgacaaacttgcagaatggtttgcccmctgtgataatctgggaattgctgctgagcatggatatttcattaggtattcgcattattttctttg--ttttttttttttatatctctggtccgattgaagataaattatgttgaatgagggtttgcttttattggaaactgattcttgtctaattaacacaggctgacgcgagatgaggaatgggaaacatgtgtaccggtggtagaatgtagctggaagctgatagcacaaccggttatgaagctttacactgagacaacagacgggtccacaattgaagrtagggaaacttcattggtctggtgttatgaggatgcagatcctgattttggg----------------------------------------------------------------------------------------------------------------------------------------------------------------
