# Supplementary material for: Targeted NGS for species level phylogenomics: “made to measure” or “one size fits all”?
Source: PeerJ. 2017 Jul 25;5:e3569. doi: 10.7717/peerj.3569 (PMC5530999; doi:10.7717/peerj.3569)
Supplement: Data S2 — Sequences alignments (fasta format). [file peerj-05-3569-s002.gz › Final_Aln/SC/11250_AllSamples.aln]

>Consensus11250_Sample68
-----------------------------------gagagttcacgaccaccagtaaggaagcgctcggattatgatccagaaagttatgataggagagtgaactatgatcggtatagggatggcagtgaaaggggcgttctgagctcttcaccacgtagtggatatggtagcgatagaatccatagatccgaaagcttttctgcgacgaggagagaattcccaaaggggtttaggtcggagagggatcggtcacggcgagctgatagtgtttcgtcatggaagagatttggattagggaaagatgttgatgaaagtaccagaactggtgctgattcagttagagggagtaaggttctatcatcagagaataaagggaattcgaggtccccacaagggc------------------------------------------------------------------------------agagggaagcaaagtcgccgacttggtccaaggakctatcatcagagaataaagggaattcgaggtccccacaaggaccgagggaagcaaagtcgccgacttggtccaaggactctggaagtgagcaatcgaagagtgttgaagtaaagaagggcgagtatttaccggcagaaggtggtagtagcagtgaaatggaagaaggggagct------tgaacctgaacctgaacctaaacctggtccagctcaagaaaacgaacctgcagctgaagaaaagtgcgctgttggggagtgccctggtcaaaaggagcttggcaataagcatca-gcgtgatgatagaaccgtggaggacggggctagacctgagtcgg---------aaatgcagctagacaaagatggtgcttgtgagaaaaaacaagaggttgggtcgcgcaaaattgttaaagatctggtgaaggaagttgatcggtcatcaaatggaccgagtaatttagtcgaagggacgcattgcaatgaggatgtagctggaaccacaccgcacaacggaggtagcaagaaggaagagagcccaagggaaaatagcaatggtgaggaggaggaaagaaacaaagatactcttggkcagaagtcaatgcctatagaagagaagcacgaagaagacaagggcatagacgttgaagtcaaggtgggggatattgttttgcctgagtcgaataaggaatcatctgagggcagcagaatccctgggactgatttatctatttttcgggatggcataacccagaatttcaaggataaagggaaaagtgtggcagtttcctcctctaatcgtagag---aaggagagaagtttgagagagatgacaatctcgaaggaccaagtaccagaggcttggagttgtttttcagggatcctgtcaagcagccagagaaatcagatgtatctggtcttaataagcctaaagatgaaaaactagtactggaatcacttgacctttctcttagcttgccaaacgttctgttaccgattaattcccacagcatagttcaggctcctggttccccaagtcatgcgaggagtgctcaatccttccctagcacattcctttcgaattctgatggatttactgcctcaatgtctttttctggttcccaactttttacacacaatccaagttgctcccttactcataattcagtcgactatgaaaaatcagttggtagtaagcccttatttcagggagtggattggaatgttcagccaccagatgaccaaaagcacaaagaagttccgatgcattcaagggtggamccaaatggaaatggattttatcatcaatcccaagcatcacaaagtctcccaaatggtcaaggtgtgcgaggasaattgagaggtgcagaaggaagctctacaata-cmctwtggactcgatcaccwattgagtttgcatagacagctgtcaggagtacagtcaaggcatcagattgacggaaaa-accccttcaaatagtattgggtctcatgaaaacggatccgaatacagcagagacaagaggcgagtaatgagagagagagatagtggtactttgtataggagcagtagccaaaatgtcaaagagccggtaggggggkctgagtttgttgagcccatcatcaccatgatagtttctgaacctgtgcttttgatggctaagaaatgcagtgaaatgacaggacaagttatagcatgtctaaaggatagcgttcgtgatatcatttcgaatgctggtaaaakgtggcaactatctgcctttcagaaagcactgcaaaataggtcggacattaccttggaaatgttgctgaaatcaaatcgagttcagatggaaatattagtggctttgagaactggtcttcaagaattccttcagagaaacgatatttcagtttctgacttagckgagatatttctgaatttaagatgcagaaatctcgcttgtcggagtatkctccctgtggatgaatgtgactgtaaagtctgtgcgaagaagaacggtttctgtagcagttgcatgtgtcttgt-atgttcaaagtttgacatggcttctaacacatgtagttgggttggatgtgacgtatgcctccattggtgccatgcggattgtgcattgcgggaatcttacattagaaacggtcgtagtgcatctgggccccacggttcaatggagatgcaattccattgtgttgcctgtgatcacccgtccgagatgttcggctttgtgaaggaagttttccagagttttgcaaaggagtggacggctgaaactctttccaaggagcttgagtacgtgagaagaattttttctgctagtgaggacgtgagagggaaacggcttcacaacgttgctgttcgaatgctgtcgagattggcaaacaagtctgaccttcgagaggttcaacaccagattatgggtttccttactggtaagtccgacaaagaacttaaatggtttgtgaaacattgcatatggggaatgtctttactcatttatgccgattgacatccttggtttta--------tgcccattgacatccttggatcgttcctaatttcatcattcaatgtgttggtacggatttatagccactttcaccagcaatgctgagtacttgggaaaac-ttaagtcat----------------------------------tagaggttaacttttttctcctttttcttttccttttatcttatt-------taagtatacatg----------------------------------------------------------------------------------------------------------------------------------------------tagg
>Consensus11250_Sample69
------------------------------------------------agccagcaaggaagcgctcagattatgatccagaaagttatgataggagagtgaactatgatcggtatagggatggcagtgaaaggggcgttctgagctcttcaccacgtggtggatatggtagtgacagaatccacagatccgaaagcttttctgcaacgaggagagaattcccaaaggggtttaggtccgagagggatcggtcacggcgagctgatagtgtctcatcatggaagagatttggattagggaaagatgtygatgaaagtatcagaactggtgctgattcagttagagtgagtaaggttctctcatcagagaataaagggaattcgaggtccccacaagggcccagggaagcaaagtccccgacctggtccaaggatctctcatcagagaataaagggaattcgaggtctccgcgagggtcaagggaagcaaagtcgccgagttggtccaaggatttatcatcagagaacaaagggaattcaaggtcgccacaagggctgagggaagctaagtcgccgacttggtccagggactctggaagtgagcaatcgaagagtgttgaagtgaagaagggcgagtatttatcggcagaaggtggtagcagtagtgaaatggaagaaggggagct------tgaacctgaacctagacctaatccagctc---------------aacctgcagcaaaagaaaagtgcgctgttggggagtaccctggtcagaagcagcttgacaataagcatcaggtgtgatgataaaactctggagggcagagctagatctgagtcagaaatggtccaaatggagctacacagagatggtgctcgtgagaaaaaacaagaggttgagccatgcaaaattgctaaagatctggttaaggaagttggtcagtcatccaatggacccagtaatttagttgaagggcctcattgcaacgaggatggagctggaaccacaccgcacagtgaaggtagcaagaaggaagagagctcaaagaaaaataacaatgct---gaggatgaaagtagcaaagatacttttggtcagaagtcaatgcctgtagaagagaagagcgtagaggacaggggcatatatgttgaagtcaaggaggggggtgttgctttgcccgagtcaaacaaggactcatctgagggctgcagaatccctgagactgatttatcgatttttcgggatggcataacccagaatttcaaggacaaagggaaaagggtggcagtttccacgtctaatgatggagaacaaggagagaggtttgagagagatgatgatctcgaaggagcaagtaccaggggcttggagttgtttttcagggatcctgtcaagcagccagata---cagatgcatctggtcgtaataagcctgaagatgaaaaactgggactggaatcacttgatctttctctcagcttgccaaatgttctgcttccaattaattctcaccatatagttcacggtcctggttctccaagtcatgcgatgagtgctcaatccttccctagcacattcgtttcgatgtctgatggatttactgcctcaatgtccttttctggttcccaactttttacacacaatccaagttgctcccttacacataattcggtcgactatgagaagtcagttggcagtaagcccttatttcagggagtggattggaatgttcagccactggatgaccaaaagcacaaagaacttccgatgcattcaaggttggaatcaaacggaaatggcttttatcatcaatcgcaagcatcacaaagtcttccaaatggtcaaggtgtgcgaggacagttgagagttgcagaaggaagctctacaata-ccctttggactcgatcatcaagtgagtttgcatagacagctgtcaggagtacagtcaaggcatcagattgatggaaaa-gccccttcaaatagtgttaggtctcacggaaatggatccgaacacagcagagacaaaaggcgggtaatgaaagagagagacagcggtacttcgaataggagcagtagccaaaatgtgaaagaactggcaggggggcctgagtttgttgagcacatcatcaccatgatagtttccgaaccagtgcttctgatggctaagaaatgcagtgaaatgacaggacaagttatggtatgtataaaagatagcgttcgtgatatcattttgaatgttggcaaaaggtggcaactatctgcctttcagaaagcactgcaaaataggtcggacattaccttggaaatgttgctgaaatcaaatcgagttcagatggaaatattggtggctttgaagactggtcttcaagaatttcttcagagaaacgatatttcagcttctgacttagcagagatatttctgagtttgagatgcagaaatctctcttgtcgaagtattctccctgtggatgaatgtgattgtaaagtctgtgc---gaagaatggcttctgtagcaattgcatgtgtctggt-atgttcaaagttygacatggcttctaacacatgtagttgggttggatgtgacgtgtgcctccattggtgccacgcagattgtgctttgcggggatcttacatcagaaatgggcgtagtgcttctgggccccatggttcaactgagatgcaattccattgtgttgcctgtgatcacycatctgagatgttcggctttgtgaaggaagttttccagagttttgcaaaggagtggactgttgaaactctttccagggaacttgagtatgtgagaagaattttttccgctagtgaggacatgaggggtaaacggctgcacgacattgctgttatgatgctgtcaaaattggcaaacaactgtgaccttcgagaggttcaacaccagattatgggtgtccttactggtaagyttgacagagaactttattggttygtgaaacattgcgtatggggaatgtc-ttgctcatttatgccaatcgacatccttggtttta--------tgtccaccgacatcc---------------tttcattattcgatgtgttggtayggatttatagccac-ttcactaacaatgc-----gactaggaaaac-ttcactaacatt--------aaaagtataagaacttcaatccactgtagtctgcaggcttttattttctccttttcttttcttgagttagtttggcaggcatccgtggttcatcattttgtatagtacttcattcactaacacctccaagctgcagcaatcaaattcatcggtc-------------------------------------------------------------------------------
>Consensus11250_Sample71
----------------------------------------------------------------ctcagattatgatccagaaagttatgataggagagtgaactatgatcggtatagggatggcagtgaaaggggcgttctgagctcttcaccacgtggtggatatggtagtgacagaatccacagatccgaaagcttttctgcaacgaggagagaattcccaaaggggtttaggtccgagagggatcggtcacggcgagctgatagtgtctcatcatggaagagatttggattagggaaagatgttgatgaaagtatcagaactggtgctgattcagttagagtgagtaaggttctytcatcagagaataaagggaattcgaggtccccacaagggcccagggaagcaaagtccccgacctggtccaaggatctctcatcagagaataaagggaattcgaggtctccgcgagggtcaagggaagcaaagtcgccgacttggtccaaggatttatcatcagagaacaaagggaattcaaggtcgccacaagggctgagggaagctaagtcgccgacttggtccagggactctggaagtgagcaatcaaagagtgttgaagtgaagaagggcgagtatttatcggcagaaggtggtagcagtagtgaaatggaagaaggggagct------tgaacctgaacctagacctaatccagctc---------------aacctgcagcaaaagaaaagtgcgctgttggggagtaccctggtcagaagcagcttgacaataagcatca-gtgtgatgataaaactctggagggcagagctagatctgagtcagaaatggtccaaatggagctacacagagattgtgctcgtgagaaaaaacaagaggttgagccatgcaaaattgctaaagatctggttaaggaagttggtcagtcatccaatggacccagtaatttagttgaagggcctcattgcaacgaggatggagctggaaccacaccgcacagtgaaggtagcaagaaggaagagagctcaaagaaaaataacaatgct---gaggatgaaagttgcaaagatacttttggtcagaagtcaatgcctgtagaagagaagagcgtagaggacaggggcatatatgttgaagtcaaggaggggggtgttgctttgcccgagtcaaataaggactcatctgagggctgcagaatccctgagactgatttatcgatttttcgggatggcataacccagaatttcaaggacaaagggaaaagggtggcagtttccacgtctaatgatggagaacaaggagagaggtttgagagagatgatgatctcgaaggascaagtaccaggggcttggagttgtttttcagggatcctgtcaagcagccagata---cagatgcatctggtcgtaataagcctgaagatgaaaaactgggactggaatcacttgatctttctctcagcttgccaaatgttctgcttccrattaattctcacaatatagttcacggtcctggttctccaagtcatgcgatgagtgctcaatccttccctagcacattcgtttcgatgtctgatggatttactgcctcaatgtccttttctggttcccaactttttacacacaatccaagttgctcccttacacataattcggtcgactatgagaagtcggttggcagtaagcccttatttcagggagtggattggaatgttcagccactggatgaccaaaagcacaaagaacttccgatgcattcaaggttggaatcaaacggaaatggcttttatcatcaatcgcaagcatcacaaagtcttgcaaacggtcaaggtgtgcgaggacagttgagagttgcagaaggaagctctacaata-ccctttggactcgatcatcaagtgagtttgcatagacagctgtcaggagtacagtcaaggcatcagattgatggaaaa-gccccttcaaatagtgttaggtctcacggaaatggatccgaacacagcagagacaaaaggcgggtaatgaaagagagagacagcggtacttcgaataggagcagttgccaaaatgtgaaagaactggcaggggggccggagtttgttgagcacatcatcaccatgatagtttccgaaccagtgcttctgatggctaagaaatgcagtgaaatgacaggacaagttatggtatgtataaaagatagcgttcgtgatatcattttgaatgttggcaaaaggtggcaactatcygcctttcagaaagcactgcaaaataggtcggacattaccttggaaatcttgctgaaatcaaatcgagttcagatggaaatattggtggctttgaagactggtcttcaagaatttcttcagagaaacgatatttcagcttctgacttagcagagatatttctgaatttgagatgcagaaatctctcttgtcgaagtattctccctgtggatgaatgtgattgtaaagtctgtgc---gaagaatggcttctgtagcaattgcatgtgtctggt-atgttcaaagttcgacatggcttctaacacatgtagttgggttggatgtgacgtgtgcctccattggtgccacgcagattgtgctttgcggggatcttacatcagaaatgggcgtagtgcttctgggccccatggttcaactgagatgcaattccattgtgttgcctgtgatcacccatctgagatgttcggctttgtgaaggaagttttccagagttttgcaaaggagtggactgttgaaactctttccagggaactygagtatgtgagaagaattttttccgctagtgaggacatgaggggtaaacggctgcacgacattgctgttatgatgctgtcaaaattggcaaacaactgtgaccttcgagaggttcaacaccagattatgggtgtccttactggtaagtttgacagagaactttattggtttgtgaaacattgcgtatgggraatgtc-ttgctcatttatgccaatcgacatccttggtttta--------tgtccaccgacatcc---------------tttcattattcgatgtgttggtacggatttatagccac-ttcactaacaatgc-----gactaggaaaac-ttcactaacatt--------aaaagtataagaacttcaatccactgtagtctgcaggcttttattttctccttttcttttcttgagttagtttggcaggcatccgyggttcatcattttgtatagtacttcattcactaacacctccaagctgcagcaatcaaattcatcggtcaactctctctttttatattttttggtcactaaatgaaatctgttccttgatactgtagttaattgtagggtaacatgtc
>Consensus11250_Sample72
----------------------------------------------------------------------------------------------------------------------------------------------------------------------------------------------------------------------------------------------------ggatcggtcacggcgagctgatagtgtctcatcatggaagagatttggattagggaaagatgttgatgaaagtatcagaactggtgctgattcagttagagtgagtaaggttctttcatcagagaataaagggaattcgaggtccccacaagggcccagggaagcaaagtccccgacctggtccaaggatctctcatcagagaataaagggaattcgaggtctccgcgagggtcaagggaagcaaagtcgccgagttggtccaaggatttatcatcagagaacaaagggaattcaaggtcgccacaagggctgagggaagctaagtcgccgacttggtccagggactctggaagtgagcaatcgaagagtgttgaagtgaagaagggcgagtatttatcggcagaaggtggtagcagtagtgaaatggaagaaggggagct------tgaacctgaacctagacctaatccagctc---------------aacctgcagcaaaagaaaagtgcgctgttggggagtaccctggtcagaagcagcttgacaataagcatca-gtgtgatgataaaactctggagggcagagctagatctgagtcagaaatggtccaaatggagctacacagagatggtgctcgtgagaaaaaacaagaggttgagccatgcaaaattgctaaagatctggttaaggaagttggtcagtcatccaatggacccagtaatttagttgaagggcctcattgcaacgaggatggagctggaaccacaccgcacagtgaaggtagcaagaaggaagagagctcaaagaaaaataacaatgct---gaggatgaaagtagcaaagatacttttggtcagaagtcaatgcctgtagaagagaagagcgtagaggacaggggcatatatgttgaagtcaaggaggggggtgttgctttgcccgagtcaaacaaggactcatctgagggctgcagaatccctgagactgatttatcgatttttcgggatggcataacccagaatttcaaggacaaagggaaaagggtggcagtttccacgtctaatgatggagaacaaggagagaggtttgagagagatgatgatctcgaaggagcaagtaccaggggcttggagttgtttttcagggatcctgtcaagcagccagata---cagatgcatctggtcgtaataagcctgaagatgaaaaactgggactggaatcacttgatctttctctcagcttgccaaatgttctgcttccaattaattctcaccatatagttcacggtcctggttctccaagtcatgcgatgagtgctcaatccttccctagcacattcgtttcgatgtctgatggatttactgcctcaatgtccttttctggttcccaactttttacacacaatccaagttgctcccttacacataattcggtcgactatgagaagtcagttggcagtaagcccttatttcagggagtggattggaatgttcagccactggatgaccaaaagcacaaagaacttccgatgcattcaaggttggaatcaaacggaaatggcttttatcatcaatcgcaagcatcacaaagtcttccaaatggtcaaggtgtgcgaggacagttgagagttgcagaaggaagctctacaatagccctttggactcgatcatcaagtgagtttgcatagacagctgtcaggagtacagtcaaggcatcagattgatggaaaa-gccccttcaaatagtgttaggtctcacggaaatggatccgaacacagcagagacaaaaggcgggtaatgaaagagagagacagcggtacttcgaataggagcagtagccaaaatgtgaaagaactggcaggggggcctgagtttgttgagcacatcatcaccatgatagtttccgaaccagtgcttctgatggctaagaaatgcagtgaaatgacaggacaagttatggtatgtataaaagatagcgttcgtgatatcattttgaatgttggcaaaaggtggcaactatctgcctttcagaaagcactgcaaaacaggtcggacattaccttggagatgttgctgaaatcaaatagagttcagatggaaatattggtggctttgaagactggtcttcaagaatttcttcagagaaacgatatttcagcttctgacttagcagagatatttctgartttgagatgcagaaatctctcttgtcgaagtattctccctgtggatgaatgtgattgtaaagtctgtgc---gaagaatggcttctgtagcaattgcatgtgtctggt-atgttcaaagttygacatggcttctaacacatgtagttgggttggatgtgatgtgtgcctccattggtgccacgcagattgtgctttgcggggatcttacatcagaaatgggcgtagtgcttctgggccccatggttcaactgagatgcaattccattgtgttgcctgtgatcacccatctgagatgttcggctttgtgaaggaagttttccagagttttgcaaaggagtggactgttgaaactctttccagggaacttgagtatgtgagaagaattttttccgctagtgaggacatgaggggtaaacggctgcacgacattgctgttatgatgctgtcaaaattggcaaacaactgtgaccttcgagaggttcaacaccagattatgggtgtccttactggtaagtttgacagagaactttattggtttgtgaaacattgcgtatggggaatgtc-ttgctcatttatgccaatcgacatccttggtttta--------tgtccacmgacrtcc---------------tttcattattcgatgtgttggtacggatttagagccac-ttcactaacaatgc-----gactaggaaaac-ttcactaacatt--------aa---------------------------------------------------------------------------------------------------------------------------------------------------------------------------------------------------------------------------------------
>Consensus11250_Sample73
-----------------------------------------------------------------------------------------------------------------------------------------------------------------------------------------------------------------------------------------------gagagggatcggtcacggcgagctgatagtgtctcatcatggaagagatttggattagggaaagatgttgatgaaagtatcagaactggtgctgattcagttagagtgagtaaggttctttcatcagagaayaaagggaattcgaggtccccacaagggcccagggaagcaaagtccccgacctggtccaaggatctctcatcagagaataaagggaattcgaggtctccgcgagggtcaagggaagcaaagtcgccgacttggtccaaggatttatcatcagagaacaaagggaattcaaggtcgccacaagggctgagggaagctaagtcgccaacttggtccagggactctggaagtgagcaatcgaagagtgttgaagtgaagaagggcgagtatttatcggcagaaggtggtagcagtagtgaaatggaagaaggggagct------tgaacctgaacctagacctaatccagctc---------------aacctgcagcaaaagaaaagtgcgctgttggggagtaccctggtcagaagcagcttgacaataagcatca-gtgtgataataaaactctggagggcagagctagatctgagtcagaaatggtccaaatggagctacacaaagatggtgctcgtgagaaaaaacaagaggttgagccatgcaaaattgctaaagatctggttaaggaagttggtcagtcatccaatggacccagtaatttagttgaagggcctcattgcaacgaggaaggagctggaaccacaccgctcagtgaaggtagcaagaaggaagagagctcaaagaaaaataacaatgct---gcggatgaaagtagcaaagatacttttggtcagaagtcaatgcctgtagaagagaggagcgtagaggacaggggcatatatgttgaagtcaaggaggggggtgttgctttgcccgagtcaaataaggactcatctgagggctgcagaatccctgagactgatttatcgatttttcggggtggcataacccagaatttcaaggacaaagggaaaagggtggcagtttccacgtctaatgatggagaacaaggagagaggtttgagagagatgatgatctcgaaggatcaagtaccaggggcttggagttgtttttcagggatcctgtcaagcagccagata---cagatgcatctggtcgtaataagcctgaagatgaaaaactgggactggaatcacttgatctttctctcagcttgccaaatgttctgcttccgattaattctcacaatatagttcacggtcctggttctccaagtcatgcgatgagtgctcaatccttccctagmacattcgtttcgatstctgatskatttactgcctcaatgtccttttctggttcccaactttttacacacaatccaagwtgctcccttacacataattcggtcgactatgagaagtcagttgrcagtaagcccttatttcagggagtggattggaatgttcagcmactggatgaccaaaagcacaaagaacttccgatgcattcaaggttggaatcaaacggaaatggcttttatcatcaatcgcaagcatcacaaagtcttccaaatggtcaaggtgtgcgaggacagttgagagttgcagaaggaagctctacaata-ccctttggactcgatcatcaagtgagtttccatagacagctgtcaggagtacagtcaaggcatcagattgatggaaaa-gccccttcaaatagtgttaggtctcacggaaatggatccgaacacagcagagacaaaaggcgggtaatgaaagagagagacagcggtacttcgaataggagcagtagccaaaatgtgaaagaactggcaggggggcctgagtttgttgagcacatcatcaccatgatagtttccgaaccagtgcttctgatggctaagaaatgcagtgaaatgacaggacaagttatggcatgtataaaagatagcgttcgtgatatcattttgaatgttggcaaaaggtggcaactatctgcctttcagaaagcactgcaaaataggtcggacattaccttggaaatgttgctgaaatcaaatcgagttcagatggaaatattggtggctttgaagactggtcttcaagaatttcttcagagaaacgatatttcagcttctgacttagcggagatatttctgaatttgagatgcagaaatctctcttgtcgaagtattctccctgtggatgaatgtgattgtaaagtctgtgc---gaagaatggcttctgtagcaattgcatgtgtctggtaatgttcaaagttcgacatggcttctaacacatgtagttgggttggatgtgacgtgtgcctccattggtgccacgcagattgtgctttgcggggatcttacatcagaaatgggcgtagtgcttctgggcctcatggttcaactgagatgcaattccattgtgttgcctgtgatcacccatctgagatgttcggctttgtgaaggaagttttccagagttttgcaaaggagtggactgttgaaactctttccagggaacttgagtatgtgagaagaattttttccgctagtgaggacatgaggggtaaacggctgcacgacattgctgttatgatgctgtcaaaattggcaaacaactgtgaccttcgagaggttcaacaccagattatgggtgtccttactggtaagtttgacagagaactttattggtttgtgaaacattgcgtatggggaatgtc-ttgctcatttatgccaatcgacatccttggtttta--------tgtccaccgacatcc---------------tttcattattcgatgtgttggtacggatttatagccac-ttcactaacaatgc-----gactaggaaaac-ttcacta------------------------------------------------------------------------------------------------------------------------------------------------------------------------------------------------------------------------------------------------------
>Consensus11250_Sample74
------------------------------------------------------------------------------------------------------------------------------------------------------caccacgtggtggatatggtagtgacagaatccacagatccgaaagcttttctgcaacgaggagagaattcccaaaggggtttaggtccgagagggatcggtcacggcgagctgatagtgtctcatcatggaagagatttggattagggaaagatgttgatgaaagtatcagaactggtgctgattcagttagagtgagtaaggttctttcatcagagaataaagggaattcgaggtccccacaagggcccagggaagcaaagtccccgacctggtccaaggatctctcatcagagaataaagggaattcgaggtctccgcgagggtcaagggaagcaaagtcsccgacktggtccaaggwtttytcatcagagaacaawgggaattcamggtcgccacaagggctgagggaagctaagtcgccgacttggtccagggactctggaagtgagcaatcgaagagtgttgaagtgaagaagggcgagtatttatcggcagaaggtggtagcagtagtgaaatggaagaaggggagct------tgaacctgaacctagacctaatccagctc---------------aacctgcagcaaaagaaaagtgcgctgttggggagtaccctggtcagaagcagcttgacaataagcatca-gtgtgatgataaaactctggagggcagagctagatctgagtcagaaatggtccaaatggagctacacagagatggtgctcgtgagaaaaaacaagaggttgagccatgcaaaattgctaaagatctggttaaggaagttggtcagtcatccaatggacccagtaatttagttgaagggcctcattgcaacgaggatggagctggaaccacaccgcacagtgaaggtagcaagaaggaagagagctcaaagaaaaataacaatgct---gaggatgaaagtagcaaagatacttttggtcagaagtcaatgcctgtagaagagaagagcgtagaggacaggggcatatatgttgaagtcaaggaggggggtgttgctttgcccgagtcaaacaaggactcatctgagggctgcagaatccctgagactgatttatcgatttttcgggatggcataacccagaatttcaaggacaaagggaaaagggtggcagtttccacgtctaatgatggagaacaaggagagaggtttgagagagatgatgatctcgaaggagcaagtaccaggggcttggagttgtttttcagggatcctgtcaagcagccagata---cagatgcatctggtcgtaataagcctgaagatgaaaaactgggactggaatcacttgatctttctctcagcttgccaaatgttctgcttccaattaattctcacaatatagttcccggtcctggttctccaagtcatgcgatgagtgctcaatccttccctagcacattcgtttcgatgtctgatggatttactgcctccatgtccttttctggttcccaactttttacacacaatccaagttgctcccttacacataattcggtcgactatgagaagtcagttggcagtaagcccttatttcagggagtggattggaatgttcagccactggatgaccaaaagcacaaagagcttccgatgcattcaaggttggaatcaaacggaaatggcttttatcatcaatcgcaagcatcacaaagtcttgcaaacggtcaaggtgtgcgaggacagttgagagttgcagaaggaagctctacaata-ccctttggactcgatcatcaagtgagtttgcatagacagctgtcaggagtacagtcaaggcatcagattgatggaaaa-gccccttcaaatagtgttaggtctcacggaaatggatccgaacacagcagagacaaaaggcgggtaatgaaagagagagacagcggtacttcgaataggagcagtagccaaaatgtgaaagaactggcaggggggcctgagtttgttgagcacatcatcaccatgatagtttccgaaccagtgcttctgatggctaagaaatgcagtgaaatgacaggacaagttatggtatgtataaaagatagcgttcgtgatatcattttgaatgttggcaaaaggtggcaactatcygcctttcagaaagcactgcaaaataggtcggacattaccttggaaatcttgctgaaatcaaatcgagttcagatggaaatattggtggctttgaagactggtcttcaagaatttcttcagagaaacgatatttcagcttctgacttagcagagatatttctgaatttgagatgcagaaatctctcttgtcgaagtattctccctgtggaygaatgtgattgtaaagtctgtgc---gaagaatggcttctgtagcaattgcatgtgtctggt-atgttcaaagttcgacatggcttctaacacatgtagttgggttggatgtgacgtgtgcctccattggtgccacgcagattgtgctttgcggggatcttacatcagaaatgggcgtagtgcttctgggccccatggttcaactgagatgcaattccattgtgttgcctgtgatcacccatctgagatgttcggctttgtgaaggaagttttccagagttttgcaaaggagtggactgttgaaactctttccagggaacttgagtatgtgagaagaattttttccgctagtgaggacatgaggggtaaacggctgcacgacattgctgttatgatgctgtcaaaattggcaaacaactgtgaccttcgagaggttcaacaccagattatgggtgtccttactggtaagtttgacagagaactttattggtttgtgaaacattgcgtatggggaatgtc-ttgctcatttatgccaatcaacatccttggtttta--------tgtccaccgacatccttggatcaatactaatttcattattcgatgtgttggtacggatttatagccac-ttcactaacaatgc-----gactaggaaaac-ttcactaacattgttactgaaaaagtataagaacttcaatccactgtagtctgcaggcttttattttctccttttctt-------------------------------------------------------------------------------------------------------------------------------------------------------------------------------
>Consensus11250_Sample75
--------------------------------------------------------------------------------------------------------------------------------------------------------------------------------------------------------------------------------------------------------------------------------tcatcatggaagagatttggattagggaaagatgttgatgaaagtatcagaactggtgctgattcagttagagtgagtaaggttctctcatcagagaataaagggaattcgaggtccccacaagggcccagggaagcaaagtccccgacctggtccaaggatctctcatcggagaataaagggaattcgaggtctccgcgagggtcaagggaagcaaagtcgccgagttggtccaaggatttatcatcagagaacaaagggaattcaaggtcgccacaagggctgagggaagctaagtcgccgacttggtccagggactctggaagtgagcaatcgaagagtgttgaagtgaagaagggcgagtatttatcggcagaaggtggtagcagtagtgaaatggaagaaggggagct------kgaacctgaacctagacctaatccagctc---------------aacctgcagcaaaagaaaagtgcgctgttggggagtaccctggtcagaagcagcttgmcaataagcatca-gtgtgatgataaaactctggagggcagagctagatctgagtcagaaatggtccaaatggagctacacagagatggtgctcgtgagaaaaaacaagaggttgagccatgcaaaattgctaaagatctggttaargaagttggtcagtcatccaatggacccagtaatttagttgaagggcctcattgcaacgaggatggagctggaaccacaccgcacagtgaaggtagcaagaaggaagagagctcaaagaaaaataacaatgct---gaggatgaaagtagcaaagatacttttggtcagaagtcaatgcctgtagaagagaagagcgtagaggacaggggcatatatgttgaagtcaaggaggggggtgttgctttgcccgagtcaaacaaggactcatctgagggctgcagaatccctgagactgatttatcratttttcgggatggcataacccagaatttcaaggacaaagggaaaagggtggcagtttccacgtctaatgatggagaacaaggagagaggtttgagagagatgatgatctcgaaggagcaagtaccaggggcttggagttgtttttcagggatcctgtcaagcagccagata---cagatgcatctggtcgtaataagcctgaagatgaaaaactgggactggaatcacttgatctttctctcagcttgccaaatgttctgcttccaattaattctcaccatatagttcacggtcctggttctccaagtcatgcgatgagtgctcaatccttccctagcacattcgtttcgatgtctgatggatttactgcctcaatgtccttttctggttcccaactttttacacacaatccaagttgctcccttacacataattcggtcgactatgagaagtcagttggcagtaagcccttatttcagggagtggattggaatgttcagccactggatgaccaaaagcacaaagaacttccgatgcattcaaggttggaatcaaayggaaatggcttttatcatcaatcgcaagcatcacaaagtcttccaaatggtcaaggtgtgcgaggacagttgagagttgcagaaggaagctctacaata-ccctttggactcgatcatcaagtgagtttgcatagacagctgtcaggagtacagtcaaggcatcagattgatggaaaa-gccccttcaaatagtgttaggtctcacggaaatggatccgaacacagcagagacaaaaggcgggtaatgaaagagagagacagcggtacttcgaataggagcagtagccaaaatgtgaaagaactggcaggggggcctgagtttgttgagcacatcatcaccatgatagtttccgaaccagtgcttctgatggctaagaaatgcagtgaaatgacaggacaagttatggtatgtataaaagatagcgttcgtgatatcattttgaatgttggcaaaaggtggcaactatctgcctttcagaaagcactgcaaaataggtcggacattaccttggaaatcttgctgaaatcaaatcgagttcagatggaaatattggtggctttgaagactggtcttcaagaatttcttcagagaaacgatatttcagcttctgacttagcagagatatttctgaatttgagatgcagaaatctctcttgtcgaagtattctccctgtggatgaatgtgattgtaaagtctgtgc---gaagaatggcttctgtagcaattgcatgtgtctggt-atgttcaaagttcgacatggcttctaacacatgtagttgggttggatgtgacgtgtgcctccattggtgccacgcagattgtgctttgcggggatcttacatcagaaatgggcgtagtgcttctgggccccatggttcaactgagatgcaattccattgtgttgcctgtgatcacccatctgagatgttcggctttgtgaaggaagttttccagagttttgcaaaggagtggactgttgaaacwctttccagggaacttgagtatgtgagaagaattttttccgctagtgakgacatgaggggtaaacggctgcacgacattgctgttatgatgctgtcaaaattggcaaacaactgtgaccttmgagaggttcaacaccagattatgggtgtccttactggtaagtttgacagagaactttattggtttgtgaaacattgcgtatggggaatgtc-ttgctcatttatgccaatcgacatccttggtttta--------tgtccaccgacatcc---------------tttcattattcggtgtgttggtacggatttatagccac-ttcactaacaatgc-----gactaggaaaac-ttcactaacatt--------aaaagtataagaacttcaatccactgt--------------------------------------------------------------------------------------------------------------------------------------------------------------------------------------------------------------
>Consensus11250_Sample77_1
------------------------------------------------------------------------------------------------------------------------------------------------------------------------------------------------------------------------------------------------------------cacggcgagctgatagtgtctcatcatggaagagatttggattagggaaagatgttgatgaaagtatcagaactggtgctgattcagttagagtgagtaaggttctttcatcagagaataaagggaattcgaggtccccacaagggcccagggaagcaaagtccccgacctggtccaaggatctctcatcagagaataaagcgaattcgaggtctccgcgagggtcaagggaagcaaagtcgccgacttggtccaaggatttatcatcagagaacaaagggaattcaaggtcgccacaagggctgagggaagctaagtcgccgacttggtccagggactctggaagtgagcaatcgaagagtgttgaagtgaagaagggcgagtatttatcggcagaaggtggtagcagtagtgaaatggaagaaggggagct------tgaacctgaacctagacctaatccagctc---------------aacctgcagcaaaagaaaagtgcgctgttggggagtaccctggtcagaagcagcttgacaataagcatca-gtgtgatgataaaactctggagggcagagctagatctgagtcagaaatggcccaaatggagctacacaaagatggtgctcgtgagaaaaaacaagaggttgagccatgcaaaattgctaaagatctggttaaggaagttggtcagtcatccaatggacccagtaatttagttgaagggcctcattgcaacgaggatggagctggaaccacaccgcacagtgaaggtagcaagaaggaagagagctcaaagaaaaataacaatgct---gaggatgaaagtagcaaagatactattggtcagaagtcaatgcctgtagaagagaggagcgtagaggacaggggcataaatgttgaagtcaaggaggggggtgttgctttgcccgagtcaaataaggactcatctgagggctgcagaatccttgagactgatttatcgatttttcggaatgtcataacccagaatttcaaggacaaagggaaaagggtggcagtttccacgtctaatgatggagaacaaggagagaggtttgagagagatgatgatctcgaaggatcaagtaccaggggcttggagttgtttttcagggatcctgtcaagcagccagata---cagatgcatctggtcgtaataagcctgaagatgaaaaactgggactggaatcacttgatctttctctcagcttgccaaatgttctgcttccgattaattctcacaatatagttcacggtcctggttctccaagtcatgcaatgagtgctcaatccttccctagcacattcgtttcgatgtctgatggatttactgcctcaatgtccttttctggttcccaactttttacacacaatccaagttgctcccttacacataattcggtcgactatgagaagtcagttggcagtaagcccttatttcagggagtggattggaatgttcagccactggatgaccaaaagcacaaagaacttccgatgcattcaaggttggaatcaaacggaaatggcttttatcatcaatcgcaagcatcacaaagtctcccaaatggtcaaggtgtgcgaggacagttgagagttgcagaaggaagctctacaata-ccctttggactagatcatcaagtgagtttccatagacagctgtcaggagtacagtcaaggcatcagattgatggaaaa-gccccttcaaatagtgttaggtctcacggaaatggatctgaacacagcagagacaaaaggcgggtaatgaaagagagagacagcggtacttcgaataggagcagtagccaaaatgtgaaagaactggcaggggggcctgagtttgttgagcacatcatcaccatgatagtttccgaaccagtgcttctgatggctaagaaatgcagtgaaatgacaggacaagttatggcatgtataaaagatagcgttcgtgatatcattttgaatgttggcaaaaggtggcaactatctgcctttcagaaagcactgcaaaataggtcggacattaccttggaaatgttgctgaaatcaaatcgagttcagatggaaatattggtggctttgaagactggtcttcaagaatttcttcagagaaacgatatttcagcttctgacttagcagagatatttctgaatttgagatgcagaaatctctcttgtcgaagtattctccctgtggatgaatgtgattgtaaagtctgtgc---gaagaatggcttctgtagcaattgcatgtgtctggt-atgttcaaagtttgacatggcttctaacacatgtagttgggttggatgtgacgtgtgcctccattggtgccacgcagattgtgctttgcggggatcttacatcagaaatgggcgtagtgcttctgggccccatggttcaactgagatgcaattccattgtgttgcctgtgatcacccatctgagatgttcggctttgtgaaggaagttttccagagttttgcaaaggagtggactgttgaaactctttccaaggaacttgagtatgtgagaagaattttttctgccagtgaggacatgaggggtaaacggctgcacgacattgctgttatgatgctgtcaaaattggcaaacaactgtgaccttcgagaggttcaacaccagattatgggtgtccttactggtaagtctgacagagaactttattggtttgtgaaacattgcgtatggggaatgtc-ttgctcatttttgccaatcgacatccttggtttta--------tgtccaccgacatccttggatcgatactaatttcattattcgatgtgttggtacggatttatagccac-ttcactaacaatgc-----gactaggaaaac-ttca---------------------------------------------------------------------------------------------------------------------------------------------------------------------------------------------------------------------------------------------------------
>Consensus11250_Sample77_2
----------------------------------------------------------------------------------------------------------------------------------------------------------------------------------------------------------------------------------------------------------------------------------------------------------------------------------------------------------------------------agagaataaagggaattcgaggtccccacaagggcccagggaagcaaagtccccgacctggtccaaggatctctcatcagagaataaagggaattcgaggtctccgagagggtcaagggaagcaaagtcgccgacttggtccaaggatttatcatcagagaacaaagggaattcaaggtcgccacaagggcttagggaagctaagtcgccgacttggtccagggactctggaagtgagcaatcaaagagtgttgaagtgaagaagggcgagtatttatcggcagaaggtggtagcagtagtgaaatggaagaaggggagcttgaacctgaacctgaacctagacctaatccagctc---------------aacctgcagcaaaagaaaagtgcgctgttggggagtaccctggtcagaagcagcttgacaataagcatca-gtgtgatgataaaactctggagggcagagctagatctgagtcagaaatggcccaaatggagctacacaaagatggtgctcgtgagaaaaaacaagaggttgagccatgcaaaattgctaaagatctggttaaggaagttggtcagtcatccaatggacccagtaatttagttgaagggcctcattgcaacgaggatggagcwggaaccacaccgcacagtgaaggtagcaagaaggaagagagctcaaagaaaaataacaatgct---gaggatgaaagyagcaaagatactattggtcagaagtcaatgcctgtagaagagaggagcgtagaggacaggggcatawatgttgaagtcaaggaggggggtgttgctttgcccgagtcaaataaggactcatctgagggctgcagaatccttgagactgatttatcgatttttcggratgtcataacccagaatttcaaggacaaagggaaaagggtggcagtttccacgtctaatgatggagaacaaggagagaggtttgagagagatgatgatctcgaaggatcaagtaccaggggcttggagttgtttttcagggatcctgtcaagcagccagata---cagatgcatctggtcgtaataagcctgaagatgaaaaactgggactggaatcacttgatctttctctcagcttgccaaatgttctgcttccgattaattctcacaatatagttcacggtcctggttctccaagtcatgcgatgagcgctcaatccttccctagcacattcgtttcgatgtctgatggatttactgcctcaatgtccttttctggttcccaactttttacacacaatccaagttgctcccttacacataattcggtcgactatgagaagtcagttggcagtaagcccttatttcagggagtggattggaatgttcagccactggatgaccaaaagcacaaagaacttccgatgcattcaaggttggaatcaaacggaaatggcttttatcatcaatcgcaagcatcacaaagtctcccaaatggtcaaggtgtgcgaggacagttgagagttgcagaaggaagctctacaata-ccctttggactagatcatcaagtgagtttccatagacagctgtcaggagtacagtcaaggcatcagattgatggaaawcgscccttcaaatagtgttaggtctcacggaaatggatctgaacacagcagagacaaaaggcgggtaatgaaagagaga--------------------------------------------------------------------------------------------------------------------------------------------------------------------------------------------------------------------------------------------------------------------------------------------------------------------------------------------------------------------------------------------------------------------------------------------------------------------------------------------------------------------------------------------------------------------------------------------------------------------------------------------------------------------------------------------------------------------------------------------------------------------------------------------------------------------------------------------------------------------------------------------------------------------------------------------------------------------------------------------------------------------------------------------------------------------------------------------------------------------------------------------------------------------------------------------------------------------------------------------------------------------------------------------------------------------------------------------------------------------------------------------
>Consensus11250_Sample78_1
-------------------------------------------------------------------------------------------------------------------------------------------------------------------------------------------------------------------------------------------------------------------------------------------------------------------------------------------------------------------------------------------------------------------------------------------------------------------------------------------------------------------------------------------------------------------------------------------------------------------------------------------------------------------------------------------------------------------------------------------------------------------------------------------------------------------------------------------------------------------------------------------------------------------------------------------------------------------------------------------------------------------------------------------------------------------------------------------------------------------------------------------------------------------------------------------------------------------------------------------------------------------------------------------------------------------------------------------------------------------------------------------------------------------------------------------------------------------------------------------------------------------------------------------------------------------------------------------------------------------------------------------------------------------------------------------------------------------------------------------------------------------------------------------------------------------------------------------------------------------------------------------------------------------------------------------------------------------------------------------------------------------------------------------------------------------------------------------------------------------------------------------------------gaataggagcagtagccaaaatgtgaaagaactggcaggggggcctgagtttgttgagcacatcatcaccatgatagtttccgaaccagtgcttctgatggctaagaaatgcagtgaaatgacaggacaagttatggtatgtataaaagatagcgtgcgtgatatcattttgaatgttggcaaaaggtggcaactatctgcctttcagaaagcactgcaaaataggtcggacattaccttggaaatgttgctgaaatcaaatcgagttcagatggaaatattggtggctttgaagactggtcttcaagaatttmttcagagaaacgatatttcagcttctgacttagcagagatatttctgaatttgagatgcagaaatctctcttgtcgaagtattctccctgtggatgaatgtgattgtaaagtctgtgc---gaagaatggcttctgtagcaattgcatgtgtctggt-atgttcaaagtttgacatggcttctaacacatgtagttgggttggatgtgatgtgtgcctccattggtgccacgcagattgtgctttgcggggatcttacatcagaaatgggcgtagtgcttctgggccccayggttcaactgagatgcaattccattgtgttgcctgtgatcacccatctgagatgttyggctttgtgaaggaagttttccagagttttgcaaaggagtggactgttgaaamtctttccaaggaacttgagtatgtgagaagaattttttccgctagtgaggacatgaggggtaaacggctgcacgacattgctgttatgatgctgtcaaaattggcaaacaactgtgaccttcgagaggttcaacaccagattatgggtgtccttactggtaagtctgacagagaactttattggtttgtgaaacattgcatatggggaatgtc-ttgctcatttatgccaatcgacatccttggtttta--------tgtctaccgacatccttggatcgatactaatttcattattcgatgtgttggtacagatttatagccac-ttcactaacaatgc-----gactaggaaaac-ttcactaacattgttactgaaaaagtataagaacttcaatc--------------------------------------------------------------------------------------------------------------------------------------------------------------------------------------------------------------------
>Consensus11250_Sample78_2
-------------cgatcgggtggacgatgatcgtgagagttcacgacagccagcaaggaagcgctcagattatgatccagaaagttatgataggagagtgaactttgatcggtatagggatggcagtgaaaggggcgttctgagctcttcaccacgtggtggatatggtagtgacagaatccacagatccgaaagcttttctgcaacgaggagagaattcccaaaggggtttaggtccgagagggatcggtcaaggcgagctgatagtgtctcatcatggaagagatttggattagggaaagawgttgatgaaagtatcagaactggtgctgattcagttagagtgagtaaggttctttcatcagagaataaagggaattcgaggtccccacaagggcccagggaagcaaggtccccgacctggtccaaggatctctcatcagagaataaagggaattcgaggtctccrcgagggtcmagggaagcaaagtcgccgacttggtccaaggatttatcatcagagaacaaagggaattcaaggtcgccacaagggcttagggaagctaagtcgccgacttggtccagggactctggaagtgagcaatcgaagagtgttgaagtgaagaagggcgagtatttatyggcagaaggtggtagcagtagtgaaatggaagaaggggagct------tgaacctgaacctagacctaatccagctc---------------aacctgcagcaaaagaaaagtgcgctgttggggagtaccctggtcagaagcagcttgacaataagcatca-gtgtgatgatataactctggagggcagagctagatctgagtcagaaatggtccaaatggagctacacaaagatggtgctcgtgagaaaaaacaagaggttgagccatgcaaaattgctaaagatctggttaaggaagctggtcagtcatccaatggacccagtaatttagttgaagggcctcattgcaacgaggatggagctggaaccacaccgcacagtgaaggtagcaagaaggaagagagctcaaagaaaaataacaatgct---gaggatgraagtagcaaagatacttttggtcagaagtcaatgcctgtagaagagaagagcgtagaggacaggggcatatatgttgaagtcaaggaggggggtgttgctttgcccgagtcaaataaggactcatctgagggctgcagaatccctgagactgatttatcgatttttcgggatggcataacccagaatttcaaggacaaagggaaaagggtggcagtttccacgtctaatgatggagaacaaggagagaggtttgagagagatgatgatctcgaaggaccaagtaccaggggcttggagttgtttttcagggatcctgtcaagcagccagata---cagatgcatctggtcgtaataagcctgaagatgaaaaactgggactggaatcacttgatctttctctcagcttgccaaatgttctgcttccgattaattctcacaatatagttcacggtcctggttctccaagtcatrcgatgagtgctcaatccttccctagcacattcgtttcgatgtctgatggatttactgcctcaatgtccttttctggttcccaactttttacacacaatccaagttgctcccttacacataattcggtcgactatgagaagtcagttggcagtaagcccttatttcagggagtggattggaatgttcagccactggatgaccaaaagcacaaagaacttccgatgcattcaaggttggaatcaaacggaaatggcttttatcatcaatcgcaagcatcacaaagtctcccaaatggkcaaggtgtgcgaggacagttgagagttgcagaaggaagctctacaata-ccctttggactcgatcatcaagtgagtttgcatagacagctgtcaggagtacagtcaaggcatcagattgatggaaaa-gccccttcaaatagtgttaggtctcacggaaatggatccgaacacagcagagacaaaaggmgsgtaatgaaagagagagacagtggtacttcgaataggagcagtagccaaaatgtgaaagaactggcaggggggcctgagkttgttgagcacatcatcaccatgatagtttccgaaccagtgcttctgatggctaagaaatgcagtgaaatgacaggacaagttatggtatgtataaaagatagcgtgcgtgatatcattttgaatgttggcaaaaggtggcaactatctgcctttcagaaagcactgcaaaataggtcggacattaccttggaaatgttgctgaaatcaaatcgagttcagatggaaatattggtggctttgaagactggtcttcaagaatttmttcagagaaacgatatttcagcttctgacttagcagagatatttctgaatttgagatgcagaaatctctcttgtcgaagtattctccctgtggatgaatgtgattgtaaagtctgtgc---raagaatggcttctgtagcaattgcatgtgtctggt-atgttcaaagtttgacatggcttctaacacatgtagttgggttggatgtgacgtgtgcctccattggtgccacgcagattgtgctttgcggggatcttacatcagaaatgggcgtagtgcttctgggccccayggttcaactgagatgcaattccattgtgttgcctgtgatcacccatctgagatgttyggctttgtgaaggaagttttccagagttttgcaaaggagtggactgttgaaamtctttccaaggaacttgagtatgtgagaagaattttttccgctagtgaggacatgaggggtaaacggctgcacgacattgctgttatgatgctgtcaaaattggcaaacaactgtgaccttcgagaggttcaacaccagattatgggtgtccttactggtaagtctgacagagaactttattggtttgtgaaacattgcgtatggggaatgtc-ttgctcatttatgccaatcgatatccttggttttatgtcaagttgtcaaccgacatccttggatcgatactaatttcattattcgatgtgttggtacggatttatagccac-ttcactaacaatgc-----gactaggaaaacataaactaacattgttactgaaaaagtataagaacttcaatccactgtagtctgcaggcttttattttctccttttcttttcttgagttagtttggcaggcatccgtggttcatcattttgtatagtacttcattcactaacacctccaagctgcagcaatcaaattcatcggtcaactctctcttttcatattttttggtcactaaatgaaatctgttccttgatactat-----------------------
>Consensus11250_Sample80
-------------------------------------------------------------------------------------------------------------------------------------------------------------------------------------------------------------------------------------------------------------------------------------atggaagagatttggattagggaaagatgttgatgaaagtaycmgaactggtgctgattcagttagagtgrgtaaggttctttcatcagagaataaagggaattcgaggtccccrcaagggcccagggaagcraagtccccgacctggtccaaggatctctcatcagagaataaagggaattcraggtctccgcgagggtcaagggaagcaaagtcgccgacttggtccaaggatttatcatcagagaacaaagggaattcaaggtcgccacaagggctgagggaagctaagtcrccracttggtccagggactctggaagtgagcaatcraagagtgttgaagtgaagaagggcgagtatttatcggcagaaggtggtagcagtagtgaaatggaagaaggggagct------tgaacctgaacctagacctaatccagctc---------------aacctgcagcaaaagaaaagtgcgctgttggggagtaccctggtcagaagcagcttgacaataagcatca-gtgtgatgataaaactctggagggcagagctagatctgagtcagaaatggyccaaatggagctacacaaagatggtgctcgtgagaaaaaacaagaggttgagccatgcaaaattgctaaagatctggttaaggaagttggwcagtcatccaatggacccagtaatttagttgaagggcctcattgcaaygaggatggagctggaaccacaccgcwcagtgaaggtagcaagaaggaagagagctcaaagaaaawwaacwatgct---gaggatgaaagtagcaaagatactwttggtcagaagtcaatgcctgtagaagagaggagcgtagaggacrggggcatatatgttgaagtcaaggagggrggtgttgctttgcccgagtcaaataaggactcrtctgagggctgcagaatccctgagactgrtttatcgatttttcgggatggcataacccagaatttcaaggacaaagggaaaagggtggcagtttccacgtctaatgatggagaacaaggagagaggtttgagagagatgatgatctcgaaggaycaagtaccaggggcttggagttgtttttcagggatcctgtcaagcagccagata---cagatgcatctggtcgtaataagcctgaagatgaaaaactgggactggaatcacttgatctttctctcagcttgccaaatgttctgcttccgattaattctcacaatatagttcaaggtcctggttctccaagtcatgcgatgagtgctcaatccttccctagcacattcgtttcgatgtctgatggatttactgcctcratgtccttttctggttcccaactttttacacacaatccaagttgctcccttacacataattcggtcgactatgagaagtcagttggcagtaagcccttatttcagggagtggattggaatgttcagccactggatgaccaaaagcacaaagaacttccgatgcattcaaggttggaatcaaacggaaatggcttttatcatcaatcgcaagcatcacaaagtctcccaaatggtcaaggtgtgcgaggacagttgagagttgcagaaggaagctctacaata-ccctttggactcgatcatcaagtgagtttgcatagacagctgtcaggagtacagtcaaggcatcagattgatggaaaa-gccccttcaaacagtgttaggtctcacggaaatggatccgaacacagcagagacaaaaggcgggtaatgaaagagagagacagcggtacttcgaataggagcartagccaaaatgtgaaagaactggcaggggggcctgagtttgttgagcacatcatcaccatgatagtttccgaaccagtgcttctgatggctaagaaatgcagtgaaatgacaggacaagttatggcatgtataaaagatagcgttcgtgatatcattttgaatgttggcaaaaggtggcaactatctgcctttcagaaagcastgcaaaataggtcggacattaccttggaaatgttgctgaaatcaaatcgagttcagatggaaatattggtggctttgaagactggtcttcaagaatttcttcagagaaacgatatttcagcttctgacttagcagagatatttctgaatttgagatgcagaaatctctcttgtcgaagtattctccctgtagatgaatgtgattgtaaagtctgtgc---gaagaatggcttctgtagcaattgcatgtgtctggt-atgttcaaagttcgacatggcttctaacacatgtagttgggttggatgtgacgtgtgcctccattggtgccacgcagattgtgctttgcggggatcttacatcagaaatgggcgtagtgcttctgggccccatggttcaactgagatgcaattccattgtgttgcctgtgatcacccatctgagatgttcggctttgtgaaggaagttttccagagttttgcaaaggagtggactgttgaaactctttccagggaacttgagtatgtgagaagaattttttccgctagtgaggacatgaggggtaaacggctgcacgacattgctgttatgatgctgtcaaaattggcaaacaactgtgaccttcgagaggttcaacaccagattatgggtgtccttactggtaagtttgacagagaactttattggtttgtgaaacattgcgtatggggaatgtc-ytgctcatttatgccaatcgacatccttggtttta--------tgtccaccgacatcc---------------tttcattattcgatgtgttggtacggatttatagccac-ttcactaacaatgc-----gactaggaaaac-ttcactaacatt--------aaaagt-----------------------------------------------------------------------------------------------------------------------------------------------------------------------------------------------------------------------------------
>Consensus11250_Sample81_1
--------------------------------------------------------------------------------------------------------------------------------------------------------------------------------------------------------------------------------------------------------------------------------------------------------------------------------------------------------------------------------aataaagggaattcgaggtccccacaagggcccagggaagcaaagtccccgacctggtccaaggatctctcatcagagaataaagggaattcgaggtctccgcgagggtcaagggaagcaaagtcgccgacttggtccaaggatttttcatcagagaacaaagggaattcaaggtcgccacaagggctgagggaagctaagtcgccgacttggtccagggactctggaagtgagcaatcgaagagtgttgaagtgaagaagggcgagtatttatcggcagaaggtggtagcagtagtgaaatggaagaaggggagct------tgaacctgaacctagacctaatccagctc---------------aacctgcagcaaaagaaaagtgcgctgttggggagtaccctggtcagaagcagcttgacaataagcatca-gtgtgatgataaaactctggagggcagagctagatctgagtcagaaatggtccaaatggagctacacagacatggtgctcgtgagaaaaaacaagaggttgagccatgcaaaattgctgaagatctggttaaggaagttggtcagtcatccaatggacccagtaatttagttgaagggcctcattgcaacgaggatggagctggaaccacaccgcacagtgaaggtagcaagaaggaagagagctcaaagaaaaataacaatgct---gaggatgaaagtagcaaagatacttttggtcagaagtcaatgcctgtagaagagaagagcgtagaggacaggggcatatatgttgaagtcaaggaggggggtgttgctttgcccgagtcaaacaaggactcatctgagggctgcagaatccctgagactgatttatcgatttttcgggatggcataacccagaatttcaaggacaaagggaaaagggtggcagtttccacgtctaatgatggagaacaaggagagaggtttgagagagatgatgatctcgaaggagcaagtaccaggggcttggagttgtttttcagggatcctgtcaagcagccagata---cagatgcatctggtcgtaataagcctgaagatgaaaaactgggactggaatcgcttgatctttctctcagcttgccaaatgttctgcttccaattaattctcacaatatagttcacggtcctggttctccaagtcatgcaatgagtgctcaatccttccctagcacattcgtttcgatgtctgatggatttactgcctcaatgtccttttctggttcccaactttttacacacaatccaagttgctcccttacacataattcggtcgactatgagaagtcagttggcagtaagcccttatttcagggagtggattggaatgttcagccactggatgaycaaaagcacaaagaacttccgatgcattcaaggttggaatcaaacggaaatggcttttatcatcaatcgcaagcatcacaaagtctyccaaatggtcaaggtgtgcgaggacagttgagagttgcagaaggaagctctacaata-ccctttggactcgatcatcaagtgagtttgcatagacagctgtcaggagtacagtcaaggcatcagattgatggaaaa-gccccttcaaatagtgttaggtctcacggaaatggatccgaacacagcagagacaaaaggcgggtaatgaaagagagagacagcggtacttcgaataggagcagtagccaaaatgtgaaagaactggcagggggccctgagtttgttgagcacatcatcaccatgatagtttccgaaccagtgcttctgatggctaagaaatgcagtgaaatgacaggacaagttatggtatgtataaaagatagcgttcgtgatatcattttgaatgttggcaaaaggtggcaactatctgcctttcagaaagcactgcaaaataggtcggacattaccttggaaatcttgctgaaatcaaatcgagttcagatggaaatattggtggctttgaagactggtcttcaagaatttcttcagagaaaygatatttcagcttctgacttagcagagatatttctgaatttgagatgcagaaatctctcttgtcgaagtattctccctgtggacgaatgtgattgtaaagtctgtgc---gaagaatggcttctgtagcaattgcatgtgtctggt-atgttcaaagtttgacatggcttctaacacatgtagttgggttggatgtgacgtgtgcctccattggtgccacgcagattgtgctttgcggggatcttacatcagaaatgggcgtagtgcttctgggccccatggttcaactgagatgcaattccattgtgttgcctgtgatcacccatctgagatgttcggctttgtgaaggaagttttccagagttttgcaaaggagtggactgttgaaactctttccagggaacttgagtatgtgagaagaattttttccgctagtgaggacatgaggggtaaacggctgcacgacattgctgttatgatgctgtcaaaattggcaaacaactgtgaccttcgagaggttcaacaccagattatgggtgtccttactggtaagtttgacagagaactttattggtttgtgaaacattgcgtatggggaatgtc-ttgctcatttatgccaatcgacatccttggtttta--------tttacaccgacatcc---------------tttcattattcgatgtgttggtacggatttatagccac-ttcactaacaatgt-----gactaggaaaac-ttcactaacatt--------aaaagtataagaacttcaatccactgtagtctgcaggcttttattttctccttttcttttcttgagttagtttggcaggcatccgcggttcatcat-----------------------------------------------------------------------------------------------------------------------------------------
>Consensus11250_Sample81_2
-------------------------------------------------------------------------------------------------------------------------------------------tctgagctcttcaccacgtggtggatatggtagtgacagaatccacagatccgaaagcttttctgcaacgaggagagaattcccaaaggggtttaggtccgagagggatcggtcacggcgagctgatagtgtctcatcatggaagagatttggattagggaaagatgttgatgaaagtatcagaactggtgctgattcagttagagtgagtaaggttctttcatcagagaataaagggaattcgaggtccccacaagggcccagggaagcaaagtccccgacctggtccaaggatatatcatcagagaawaaagggaattmkaggtctcckcgagggacaagggaagcaaagtccccgacttggtccaaggatttttcatcagagaacaaagggaattcaaggtcgccacaagggctgagggaagctaagtcgccgacttggtccagggactctggaagtgagcaatcgaagagtgttgaagtgaagaagggcgagtatttatcggcagaaggtggtagcagtagtgaaatggaagaaggggagct------tgaacctgaacctagacctaatccagctc---------------aacctgcagcaaaagaaaagtgcgctgttggggagtaccctggtcagaagcagcttgacaataagcatca-gtgtgatgataaaactctggagggcagagctagatctgagtcagaaatggtccaaatggagctacacagacatggtgctcgtgagaaaaaacaagaggttgagccatgcaaaattgctgaagatctggttaaggaagttggtcagtcatccaatggacccagtaatttagttgaagggcctcattgcaacgaggatggagctggaaccacaccgcacagtgaaggtagcaagaaggaagagagstcaaagaaaaataacaatgct---gaggatgaaagtagcaaagatacttttggtcagaagtcaatgcctgtagaagagaagagcgtagaggacaggggcatatatgttgaagtcaaggaggggggtgttgctttgcccgagtcaaacaaggactcatctgagggctgcagaatccctgagactgatttatcgatttttcgggatggcataacccagaatttcaaggacaaagggaaaagggtggcagtttccacgtctaatgatggagaacaaggagagaggtttgagagagatgatgatctcgaaggagcaagtaccaggggcttggagttgtttttcagggatcctgtcaagcagccagata---cagatgcatctggtcgtaataagcctgaagatgaaaaactgggactggaatcgcttgatctttctctcagcttgccaaatgttctgcttccaattaattctcacaatatagttcacggtcctggttctccaagtcatgcaatgagtgctcaatccttccctagcacattcgtttcgatgtctgatggatttactgcctcaatgtccttttctggttcccaactttttacacacaatccaagttgctcccttacacataattcggtcgactatgagaagtcagttggcagtaagcccttatttcagggagtggattggaatgttcagccactggatgaycaaaagcacaaagaacttccgatgcattcaaggttggaatcaaacggaaatggcttttatcatcaatcgcaagcatcacaaagtctyccaaatggtcaaggtgtgcgaggacagttgagagttgcagaaggaagctctacaata-ccctttggactcgatcatcaagtgagtttgcatagacagctgtcaggagtacagtcaaggcatcagattgatggaaaa-gccccttcaaatagtgttaggtctcacggaaatggatccgaacacagcagagacaaaaggcgggtaatgaaagagagagacagcggtacttcgaataggagcagtagccaaaatgtgaaagaactggcagggggscctgagtttgttgagcacatcatcaccatgatagtttccgaaccagtgcttctgatggctaagaaatgcagtgaaatgacaggacaagttatggtatgtataaaagatagcgttcgtgatatcattttgaatgttggcaaaaggtggcaactatctgcctttcagaaagcactgcaaaataggtcggacattaccttggaaatcttgctgaaatcaaatcgagttcagatggaaatattggtggctttgaagactggtcttcaagaatttcttcagagaaaygatatttcagcttctgacttagcagagatatttctgaatttgagatgcagaaatctctcttgtcgaagtattctccctgtggacgaatgtgattgtaaagtctgtgc---gaagaatggcttctgtagcaattgcatgtgtctggt-atgttcaaagtttgacatggcttctaacacatgtagttgggttggatgtgacgtgtgcctccattggtgccacgcagattgtgctttgcggggatcttacatcagaaatgggcgtagtgcttctgggccccatggttcaactgagatgcaattccattgtgttgcctgtgatcacccatctgagatgttcggctttgtgaaggaagttttccagagttttgcaaaggagtggactgttgaaactctttccagggaacttgagtatgtgagaagaattttttccgctagtgaggacatgaggggtaaacggctgcacgacattgctgttatgatgctgtcaaaattggcaaacaactgtgaccttcgagaggttcaacaccagattatgggtgtccttactggtaagtctgacagagaactttattggtttgtgaaacattgcgtatggggaatgtc-ttgctcatttatgccaatcaacatccttggtttta--------tgtccaccgacatccttggatcgatactaatttcattattcgatgtgttggtacggatttatagccac-ttcactaacaatgt-----gactaggaaaac-ttcactaacattgttactgaaaaagtataagaacttcaatccactgtagtctgcaggcttttattttctccttttcttt------------------------------------------------------------------------------------------------------------------------------------------------------------------------------
>Consensus11250_Sample82
cctcttctcgatacgatcgggtggacgatgatcgtgagagttcacgacagccagcaaggaagcgctcagattatgatccagaaagttatgataggagagtgaactatgatcggtatagggatggcagtgaaaggggcgttctgagctcttcaccacgtggtggatatggtagtgacagaatccacagatcagaaagcttttctgcaacgaggagagaattcccaaaggggtttaggtccgagagggatcggtcacggcgagctgatagtgtctcatcatggaagagatttggattagggaaagatgttgatgaaagtatcagaactggtgctgattcagttagagtgagtaaggttctttcatcagagagtaaagggaattcgaggtccccacaagggcccagggaagcaaagtccccgacctggtccaaggatctctcatcagagaataaagggaattcgaggtctccgcgagggtcaagggaagcaaagtcgcctacttggtccaaggatttatcatcagagaacaaagggaattcaaggtcgccacgagggctgagggaagctaagtcgccgacttggtccagggactctggaagtgagcaatcgaagagtgttgaagtgaagaagggcgagtatttatcggcagaaggtggtagcagtagtgaaatggaagaaggggagct------tgaacctgaacctagacctaatccagctc---------------aacctgcagcaaaagaaaagtgcgctgttggggagtaccccggtcagaagcagcttgacaataagcatca-gtgtgatgataaaactctggagggcagagctagatctgagtcagaaatggtcctaatggagctacgcaaagatggtgctcgtgagaaaaaacaagaggttgagccttgcaaaattgctaaagatctggttaaagaagttggtcagtcatccaatggacccagtaatttagttgaagggcctcattgcaacgaggatggagctggaaccacaacgcacagtgaaggttgcaagaaggaagagagctcaaagaaaaataacaatgct---gaggatgaaagtagcaaagatacttttggtcagaagtcaatgcctgtagaagagaagagcgtagaggacaggggcatatatgttgaagtcaaggaggggggtgttgctttgcccgagtcaaataaggactcatctgagggctgcagaatccctgagactgatttatcgatttttcgggatggcataacccagaatttcaaggacaaagggaaaagggtggcagtttccacgtctaatgatggagaacaaggagagaggtttgagagagatgatgatctcgaaggaccaagtaccaggggcttggagttgtttttcagggatcctgtcaagcagccagata---cagatgcatctggtcgtaataagcctgaagatgaaaaactgggactggaatcacttgatctttctctcagcttgccaaatgttcttcttccgattaattctcacaatacagttcacggtcctggttctccaagtcatgcgatgagtgctcaatccttccctagcwcattcgtttcratgtcwgatggatttactgcctcaatgtccttttctggttcccaactttttacacacaatccaagttgctcccttacacataattcggtcgactatgagaagtcagttggcagtaagcccttatttcagggagtggattggaatgttcagccactggatgaccaaaagcacaaagaacttccgatgcattcaaggttggaatcaaacggaaatggcttttatcatcaatcgcaagcatcacaaagtctcccaaatggtcaaggtgtgcgaggacagttgagagttgcagaaggaagctctacaata-ccctttggactcgatcatcaagtgagtttgcatagacagctgtcaggagtacagtcaaggcatcagattgatggaaaa-gccccttcaaatagtgttaggtctcacggaaatggatccgaacacagcagagacaaaaggcgggtaatgaaagagagagacagcggtacttcgaataggagcagtagccaaaatgtgaaagaactggcaggggggcctgagtttgttgagcacatcatcaccatgatagtttccgaaccagtgcttctgatggctaagaaatgcagtgaaatgacaggacaagttatggtatgtataaaagatagcgttcgtgatatcattttgaatgttggcaaaaggtggcaactatctgcctttcagaaagcactgcaaaataggtcggacattaccttggaaatgttgctgaaatcaaatcgagttcagatggaaatattggtggctttgaagactggtcttcaagaatttcttcagagaaacgatatttcagcttctgacttagcagagatatttctgaatttgagatgcagaaacctctcttgtcgaagtattctccctgtggatgaatgtgattgtaaagtctgtgc---gaagaatggcttctgtagcaattgcatgtgtctggt-atgttcaaagtttgacatggcttctaacacatgtagttgggttggatgtgacgtgtgcctccattggtgccacgcagattgtgctttgcggggatcttacatcagaaatgggcgtagtgcttctgggccccatggttcaactgagatgcaattccattgtgttgcctgtgatcacccatctgagatgttcggctttgtgaaggaagttttccagagttttgcaaaggagtggactgttgaaactctttccaaggaacttgagtatgtgagaagaattttttctgctagtgaggacatgaggggtaaacggctgcacgacattgctgttatgatgctgtcaaaattggcaaacaactgtgaccttcgagaggttcaacaccagattatgggtgtccttactggtaagtctgac--agaactttattggtttgtgaaacattgcgtatggggaatgtc-ttgctcatttatgccaat-aacatccttggtttta--------tgtccaccgacatccttggatcgatactaatttcattatttgatgtgttggtacggatttatagccaa-ttcactaacaatgc-----gactaggaaaac-ttcactaacattgttactgaaaaagtataagaacttcaatccactgtagtctgcaggcttttattttctccttttcttttcttgagttagtttggcaggcatccgtggttcatcattttgtatagtacttcattcactaacacctccaagctgcagcaatcaaattcatcggtcaa--ctctxtttttatattttttggtcactaaatgaaatctg-------------------------------------
>Consensus11250_Sample83_1
-----------------------------------------------------------------------------------------------------------------------------------------------------------------------------------------------------------------------------------------------------------------------------------------------------------------------------------------------------------------------------------------------------------------------------------------------------------------------------------------------------------------------------------------------------------------------------------------------------------------------------------------------------------------------------------------------------------------------------------------------------------------------------------------------------------------------------------------------------------------------------------------------------------------------------------------------------------------------------------------------------------------------------------------------------------------------------------------------------------------------------------------------------------------------------------------------------------------------------------------------------------------------------------------------------------------------------------------------------------------------------------------------------------------------------------------------------------------------------------------------------------------------------------------------------aaatgttctgcttccgattaattctcacaatatagttcacggtcctggttctccaagtcatgcgatgagtgctcaatccttccctagcacattcgtttcgatgtctgatggatttactgcmtcaatgtccttttctggttcccaactttttacacacaatccaagttgctcccttacacataattcggtcgactatgagaagtcagttggcagtaagcccttatttcagggagtggattggaatgttcagccactggatgaccaaaagcacaaagaacttccgatgcattcaaggttggaatcaaacggaaatggcttttatcatcaatcgcaagcatcacaaagtcttccaaatggtcaaggtgtgcgaggacagttgagagttgcagaaggaagctctacaata-ccctttggactcgatcatcaagtgagtttccatagacagctgtcaggagtacagtcaaggcatcagattgatggaaaa-gccccttcaaatagtgttaggtctcacggaaatggatccgaacacagcagagacaaaaggcgggtaatgaaagagagagacagcggtacttcgaataggagcagtagccaaaatgtgaaagaactggcaggggggcctgagtttgttgagcacatcatcaccatgatagtttccgaaccagtgcttctgatggctaagaaatgcagtgaaatgacaggacwagttatgkcatgtataaaagatagcgttcgtgatatcattttgaatgttggcaaaaggtggcaactatctgcctttcagaaagcactgcaaaataggtcggacattaccttggaaatgttgctgaaatcaaatcgagttcagatggaartattggtggctttgaagactggtcttcaagaatttcttcagagaaacgatatttcagcttctgacttagcagagatatttctgaatttgagatgcagaaatctctcttgtcgaagtattctccctgtggatgaatgtgattgtaaagtctgtgc---gaagaatggcttctgtagcaattgcatgtgtctggt-atgttcaaagtttgacatggcttctaacacatgtagttgggttggatgtgacgtgtgcctccattggtgccacgcagattgtgctttgcggggatctttcatcagaaatgggcgtagtgcttctgggccccatggttcaactgagatgcaattccattgtgttgcctgtgatcacccatctgagatgtttggctttgtgaaggaagttttccagagttttgcaaaggagtggactgttgaaactctttccagggaacttgagtatgtgagaagaattttttccgctagtgaggacatgaggggtaaacggctgcacgacattgctgttatgatgctgtcaaaattggcaaacaactgtgaccttcgagaggttcaacaccagattatgggtgtccttactggtaagtctggcagagaactttattggtttgtgaaacattgcatatggggaatgtc-ttgctcatttatgccaatcgacatccttggtttta--------tgtccaccgacatccttggatcgatactaatttcattattcgatgtgttggtatggatttatagccac-ttcactaacaatgc-----gact----------------------------------------------------------------------------------------------------------------------------------------------------------------------------------------------------------------------------------------------------------------------
>Consensus11250_Sample83_2
--------------------------------------------------------------------------------------------------------------------------------------------------------------------------------------------------------------------------------------------------------------------------------------------------------------------------------------------------------------------------------------------------------caagggcccagggaagcaaagtccccgacctggtccaaggatctctcatcagagaaaaaagggaattcaaggtctccccgagggtcaagggaagcaaagtcgccgacttggtccaaggatttatcatcagagaacaaagggaattcaaggtcgccacaagggctgagggaagctaagtcgccgacttggtccagggactctggaagtgagcaatcaaagagtgttgaagtgaagaagggcgagtatttatcggcagaaggtggtagcagtagtgaaatggaagaaggggagct------tgaacctgaacctagacctaatccagctc---------------aacctgcagcaaaagaaaagtgcgctgttggggagtaccctggtcagaagcagcttgacaataagcatca-gtgtgatgataaaactctggagggcagagctagatctgagtcagaaatggyccaaatggagctacacaaagatggtgctcgtgagaaaaaacaagaggttgagccatgcaaaattgctaaagatctggttaaggaagttggtcagtcatccaatggacccagtaatttagttgaagggcctcattgcaacgaggatggagctggaaccacaccgctcagtgaaggtagcaagaaggaagagagctcaaagaaaaataacaatgct---gaggatgaaagtagcaaagatacttttggtcagaagtcaatgcctgtagaagagaggagcgtagaggacaggggcatatatgttgaagtcaaggaggggggtgttgctttgcccgagtcaaataaggactcatctgagggctgcagaatccctgagactgatttatcgatttttcgggatggcagaacccagaatttmaaggacaaagggaaaagggtggcagtttccatgtctaatgatggagaacaaggagagaggttcgagagagatgatgatctcgaaggatcaagtaccaggggcttggagttgtttttcagggatcctgtcaagcagccagata---cagatgcatctggtcgtaataagcctgaagatgaaaaactgggactggaatcacttgatctttctctcagcttgccaaatgttctgcttccgattaattctcacaatatagttcaaggtcctggttctccaagtcatgcgatgagtgctcaatccttccctagcacattcgtttcgatgtctgatggatttactgcctcaatgtccttttctggttcccaactttttacacacaatccaagttgctcccttacacataattcggtcgactatgagaagtcagttggcagtaagcccttatttcagggagtggattggaatgttcagccactggatgaccaaaagcacaaagaacttccgatgcattcaaggttggaatcaaacggaaatggcttttatcatcaatcgcaagcatcacaaagtctcccaaatggtcaaggtatgcgaggacagttgagagttgcagaaggaagctctacaata-ccctttggactcgatcatcaagtgagtttccataaacagctgtcaggagtacagtcaaggcatcagattgatggaaaa-gcccattcaaatagtgttaggtctcacggaaatggatccgaacacagcagagacaaaaggcgggtaatgaaagagagagacagcagtacttcgaataggagcagtagccaaaatgtgaaagaactggcaggggggcctgagtttgttgagcacatcatcaccatgatagtttccgaaccagtgcttctgatggctaagaaatgcagtgaaatgacaggactagttatgtcatgtataaaagatagcgttcgtgatatcattttgaatgttggcaaaaggtggcaactatctgcctttcagaaagcactgcaaaataggtcggacattaccttggaaatgttgctgaaatcaaatcgagttcagatggaartattggtggctttgaagactggtcttcaagaatttcttcagagaaacgatatttcagcttctgacttagcagagatatttctgaatttgagatgcagaaatctctcttgtcgaagtattctccctgtggatgaatgtgattgtaaagtctgtgc---gaagaatggcttctgtagcaattgcatgtgtctggt-atgttcaaagtttgacatggcttctaacacatgtagttgggttggatgtgacgtgtgcctccattggtgccacgcagattgtgctttgcggggatcttacatcagaaatgggcgtagtgcttctgggccccatggttcaactgagatgcaattccattgtgttgcctgtgatcacccatctgagatgttcggctttgtgaaggaagttttccagagttttgcaaaggagtggactgttgaaactctttccaaggaacttgagtatgtgagaagaattttttctgctagtgaggacatgaggggtaaacggctgcacgacattgctgttatgatgctgtcaaaattggcaaacaactgtgaccttcgagaagttcaacaccagattatgggtgtccttactggtaagtctgacagagaactttattggtttgtgaaacattgcgtatggggaatgtc-ttgctcatttttgccaatcgacatccttggtttta--------tgtccaccgacatccttggatcgatactaatttcattattcgatgtgttggtatggatttatagccac-ttcactaacaatgc-----gactaggaaaac-ttcactaacattgttactgaaaaagtataagaacttcaatccactgtagtctgcaggcttttattttctcc--------------------------------------------------------------------------------------------------------------------------------------------------------------------------------------
