# Supplementary material for: Targeted NGS for species level phylogenomics: “made to measure” or “one size fits all”?
Source: PeerJ. 2017 Jul 25;5:e3569. doi: 10.7717/peerj.3569 (PMC5530999; doi:10.7717/peerj.3569)
Supplement: Data S2 — Sequences alignments (fasta format). [file peerj-05-3569-s002.gz › Final_Aln/MC/3335_AllSamples_Paralogue.aln]

>MiraAssembly68_c1048_merged_MiraAssembly68_rep_c2592RC_merged_MiraAssembly68_rep_c2857RC_merged_MiraAssembly68_rep_c3651
------------------------------------------------------------------------------------------------------------------------------------------------------------------------------------------------------------------------------------------------------------------------------------------------------------------------------------------------------------------------------------------------------------------------------------------------------------------------------------------------------------------------------------------------------------------------------------------------------------------------------------------------------------------------------------------------------------------------------------------------------------------------------------------gatcttttatacggtgcaaa---gaaaatattttttttatttacattatttttgagtttgaaaatgtgaaataagtacttattttttaagaaggtgttctrgaacggtttaatattttcaagggtgaccggatatttattgg-ttcatgtttggctatactgacccatgccacattgagaattacttgacrgagcattatgatctggaagacgaatgcgttgtgagattaaaaacacaaaagacttatctgctagttctgctgtttcaccctcacaatttcttactcatcattttcaggtacttggagatgattctcttcccgtatgcatgccagacagagtacatgatgttaaattgggtgattcagctgaggatggtcctgttgcccctgcagcaagtgatagccacaccaatccagcttctggttctagcagcagagctgctacagctaggggctcagactctactgmcttcaggagtggtaactccattggttcaaggggtgccatgtcatttgccgcagctgccatggctgggcttgcatctgcaaatggtagaggtttc---aggggaggcagagatcggcatgggcgccctctatttggttccaatgatcctcctagactaattttttctgctggtgggaagcaacttaacaggcacctgactatctatcaggctatccaaaggcagcttgtgctagacgaagatgatgaggagagatatacaggcaatgatcttgtatcgagcgaaggaagtaggttgtggggtgatgtttataccataaactatcaaagggcagacacccagacaggatctgcttcaaatgcagccggagcattgaa---tacaacgacctctaaatctaccaaggtggggcctgggtcaaattctaacactgcggattcatctttgcaaaggacgtcgcttcttgatagtattttgcagggggagcttccttgtgatctggaaaaaagtaattctacttacaatatattagctctgttacgcgtattggatggtttgaatcagcttgctccccgattgagagtccaggctgtgaccgacagttttgctgaaggagcaattttgagtctggatgagattagtgctaccggcattagggtttctcctgaggagtatataaacagcaagctaacyccgaaattggcaagacaaatacaggatgccctagcgctctgcagtgggagtcttccctcatggtgttaccagttgacaaaagcatgtccttttttgtttcctttcgagacaaggagacagtacttttattctactgcttttggtctwtcaagggctttatataggcttcagcagcaacagggtgttgatggtcatggatcaaycaatgaaagagaggttagagttgggagattacaacgccagaaagtgcgcgtctctcgtaaccgaattctggattccgctgcgaaagt-gatggagatgtattcaagccaaaaggctgttcttgawgtggagtatttcggtgaagttggaactgggttgggtcctactttggagttctacactcttcttagtcatgatttgcaaaaagttgg-acttgcaatgtggaggtcaaatttttcaccagataagacttcaatggaagttgatggagttgaacaaaaaaatktgaagtccgttagtgatcttgtcctagctcctcttggattgttccctcgtccttggccagctaatgctgatacttccgagggtagccaattttccaaagttgttgaatattttcggcttgttgggcgggtgatggccaaagctcttcaagatgggcgtctcttggacctcccaatgtccactgcattttataagtttgttcttggtcaggtggggactaaatgtatttttattcagatctgatttgtttcaccttaatctagtggaaaatgccatgttctacctcttttgatctacacattcagctcaccctattcattgcaggagcttgatttgcatgacattctttcctttgatgctgaactcgggaggaccctgcaagaattgcaagcaattatttcccggaaaaagtatattgaatcaatgggtggtcagagttgtg-----------------------------------------------------------------------------------------------------------------------------------------------------------------------------------------------------------------------------------------------------------------------------------------------------------------------------------------------------------------------------------------------------------------------------------------------------------------------------------------------------------------------------------------------------------------------------------------------------------------------------------------------------------------------------------------------------------------------------------------------------------------------------------------------------------------------------------------------------------------------------------------------------------------------------------------------------------------------------------------------------------------------------------------------------------------------------------------------------------------------------------------------------------------------------------------------------------------------------------------------------------------------------------------------------------------------------------------------------------------------------------------------------------------------------------------
>MiraAssembly69_c10_merged_MiraAssembly69_rep_c2713RC_merged_MiraAssembly69_rep_c2740RC_merged_MiraAssembly69_rep_c3121_merged_MiraAssembly69_c333RC_merged_MiraAssembly69_rep_c2390RC
gtgggtggttttgttaaccctttccgtgatcaacttttsgttttgttaaattttcctcttttgtatgtgaggcat---------------------------------tccctcactgccatttttgagtgaagtttagtaccctggaatgccattttcttctctctttagcrtgctagatctgtaggagtgactttccacttgtagaagaggattaaggactggataaaaacttcgggagtgactaaaaggtgaagctgcttaagaaaaactgtatccgtgacttattaattgacttaacatccgtaaggctataaattattac-------ctgatgctaatgagttggaatgatgaataaagtccagtaagcattagagtgaaatgactggacatttaatccatgtttttgttgttggatgaatagtgtcggccatgctatatgaacttaccatggcactttgtttgtaggatgaggagctggatatttcacctgttgagattgatgatgcattggtgattgaagacgaagatatatcggatgaagatgacgatgaacatgatgatgtacgttagtgacgtg--ttttttttttatttggcatctcttatttccctggatttgattgatttttgaccaatcaatattcctttttcttcagtgttttcaata-tttttttgccagatgagtaagcactttggtttgttggatactaaa---------ctaactggaagagatctctatagttatgacactaaaagctttattattgtcaaagttggggatggttcatctgtatccagccgtgctgcctattgaatgacaaacaaagcg---gatttcagggttgctatttcttagtttatacttattctcaagggtgacyggatattgcttagtttcatgattggcaatactgatcgatgctacattgagaatttgttgatggagcgttgtgatctggaagactaatgctttatgagattaaaaacacaaatgactaatatgctagttctgcagtttgatgctcacaatttcttactcgttattttcaggtgcttggagatgatgctcttcctttatgcatgccagagagagtacatgatgttaaattgggtgattcagctgaggatagtcctgttgcccctgcagtgagtgatagccacatgaatccagcttctggttctagtagcagagctgctacagctaggggttcagactctactgacttcaggagtggtaactctattggttcaagaggtgccatgtcatttgccgcagctgccatggctgggcttgcatctgcaaatggaagaggtttc---cggggcagcagagatcggcatgggcgccctctatttggttccaatgatccrcctagactaattttttctgcaggtgggaagcaacttaataggcacctgactatctatcaggctattcagaggcagcttgtgctagatgaagatgatgaggagagatatacaggcaacgatcttgtatctagtgaaggaagtaggttgtggggtgatgtttataccataacctaccaaagggcagacacccagacaggatctgcatcaaatgcagcckgagcattgaatgctatgacgacctctaaatctaccaaggtggggtccacgtcaaatactaacaatgcagattcatctttgcaaaggacttcgcttcttgatagtattttgcagggggagcttccttgtgatttggaaaaaagtaattctacttacaatatactagctctgttacgcgtattagatggtttgaatcagcttgctcctcgattgagagtccargtcttgaccgacagttttgctgaaggaacaattttgagtctggatgagattagtgctgccggcattcgggtttctcctgaggagttcataaacagcaagcttactccgaaattggcaagacaaatacaggatgccctagcgctctgcagtgggagtcttccctcatggtgttaccagttgacaaaagcatgtccttttttgtttccttttgagacaaggagacaatacttctattctamtgctttcggtctgtcaagggctttatataggcttcagcagcaacagggtgttgatggtcacggatcaaccaatgaaagagaggttagagttgggagattacaacgtcagaaagtgcgtgtctctcgtaaccgaattctggattctgctgccaaagt-gatggagatgtattccagccaaaaggctgttcttgaagtggaatattttggtgawgttggtactgkgttgkgtcctactttggagttctacactcttctaagtcacgatttgcaaaatgttgg-gctcgcaatgtggaggtcaaattmttcaccagataagacttcaatggaagttgacggagttgaacaaaaagatgtgaagtctgttagtgatcttgtccmagctcctcttggattgttccctcgtccttggccagctaatgctgatacttctgagggaagccaatttggcaaagttatggaatattttcggcttgttgggcgggtgatggccaaagctcttcaagatgggcgacttttggacctcccaatgtccactgcattttataagcttgttcttggycaggtggggacaatatg------tattaagatctgattttttgcaccttaatcttgtggaaaatgccatgttctacctctttygatctacacattcagctctcactattcattgcaggagcttgatttgcatgatgttctttctttcgatgctgaactggggaggactctgcaagaaytgcaagcgatcatttcccggaagaagtatattgaatcaatgggtggtcagagttgtgaacagactgctgatttgcgttttcatggggcgtcgattgaaaatctctatttagatttcacgctccctggatatccggattacactctgaaaccaggcgaagagaatgtactcattcccttgggaacatcttttcacgtttcatgcccttcagttttgcttttgtttcttgttgatctctcagttatgtttttcccttcgtgaacttttcaggtggatatcaataacttggaggagtacatatccttggtggctgatgctactgtcaagacaggaattctgaggcaaatggaggcatttagaacagggtttaatcaagttagcaacttcctcttgtcttcatggaattttattatgtattattttggtgtatttgcggttaagtataaacaatgatgatactgaattactggtaaccttaacaactttgaatgacaccattaccgtgctgtctttatatttttaggtctttgacatcacaacgcttcaaatattctctcctcatgaattggactatcttctgtgtggtcgtagagagctgtgggaggtgattttatggcatatggttttgttgtaacaggttatatccagtacctttattgtttcatttgcatggtaaatgttaaatttctctttctgcaggctgagacactcgtagatcacatcaaatttgatcatgggtacactgccaagagccctgcaattgttaatgtaagcgttttcttaattttccc-attgccacagttaatctgatttaggactgctcttgcttagttcctttggttgtccacaatattcatatggtttgttgtactcgtgttctcttagttgcttgagattatgggagaatttaccccagagcagcagcgagctttttgtcagtttgttactggtgcgcctcggcttccacctggtggtctggccgtgctgaacccaaaattgacaattgtgagaaaggtaaggagtcctacacaactttcctcgaaggcctaatgttgtgtgatggatccattattcttgcagtgtagataatattcacaatttgcatgtcttgatacagcattcctcatcaacaactagtaatatagcagccaatgggaccggattatcggaatcagcagacgatgacttgccgagtgtaatgacatgtgccaattacctcaagcttcctccctactctacgaaggtactaaatttgtgaaaacggaagagacaaacaaaaagaagttgctggaaatggatgtagtttctgtgccatgttttgttc-ttagatctaatgggtgacaattttccttttatgaacaggaaattatgttcaagaaacttctctatgcaataagtgaagggcagggatcttttgatctgtcatgagtttttaaagtaa
>MiraAssembly71_rep_c4693RC_merged_MiraAssembly71_rep_c4371_merged_MiraAssembly71_rep_c4404RC_merged_MiraAssembly71_rep_c4155_merged_MiraAssembly71_c4RC_merged_MiraAssembly71_rep_c3842RC_merged_MiraAssembly71_c58RC_merged_MiraAssembly71_rep_c4183RC
-------------------ctttccgtgatcaacttttggttttgttaagttttcctcttttgtatgtgaggcat---------------------------------tccctcactgccatttttgagtgaagtttagtaccctggaatgccattttcttctctctttagcgtgctagatctgtaggagtgactttccacttgtagaagaggattaaggactggataaaaacttcgggagtgactaaaaggtgaagctgcttaagaaaaactgtatccgtgacttattaattgacttaacatccgtaaggctataaattattac-------ctgatgctaatgagttggaatgatgaataaagtccagtaagcattagagtgaaatgactggacatttaatccatgtttttgttgttggatgaatagtgtcggccatgctatatgaacttaccatggcactttgtttttaggatgaggagctggatatttcacctgttgagattgatgatgcattggtgattgaagacgaagatatatcggatgaagatgacgatgaacatgatgatgtacgttagtgacgtg--ttttttttttatttggcatctcttatttccctggatttgattgatttttgaccaatcaatattcctttttcttcagtgttttcaata-tttttttgccagatgagtaagcactttggtttgttggatactaaa---------ctaactggaagagatctctatagttatgacactaaaagctttattattgtcaaagttggggatggttcatctgtatccagccgtgctgcctattgaatgacaaacaaagcg---gatttcagggttgctatttcttagtttatacttattctcaagggtgaccggatattgcttagtttcatgattggcaatactgatcgatgctacattgagaatttgttgatggagcgttatgatctggaagactaatgctttatgagattaaaaacacaaatgactaatatgctagttctgcagtttgatgctcacaatttcttactcgttattttcaggtgcttggagatgatgctcttcctttatgcatgccagagagagtacatgatgttaaattgggtgattcagctgaggatagtcctgttgcccctgcagtgagtgatagccacatgaatccagcttctggttctagtagcagagctgctacagctaggggctcagactctactgacttcaggagtggtaactctattggttcaagaggtgccatgtcatttgccgcagctgccatggctgggcttgcatctgcaaatggaagaggattc---cggggcagcagagatcggcatgggcgccctctatttggttccaatgatccgcctagactaattttttctgcaggtgggaagcaacttaataggcacctgactatctatcaggctattcagaggcagcttgtgctagatgaagatgatgaggagagatatacaggcaacgatcttgtatctagtgaaggaagtaggttgtggggtgatgtttataccataacctaccaaagggcagacacccagacaggatctgcatcaaatgcagccggagcattgaatgctatgacgacctctaaatctaccaaggtcgggtccacgtcaaatactaacaatgcagattcatctttgcaaaggacttcgcttcttgatagtattttgcagggggagcttccttgtgatttggaaaaaagtaattctacttacaatatactagctctgttacgcgtattagatggtttgaatcagcttgctcctcgattgagagtccaggtcttgaccgacagttttgctgaaggaacaattttgagtctggatgagattagtgctgccggcattcgggtttctcctgaggagttcataaacagcaagcttactccgaaattggcaagacaaatacaggatgccctagcgctctgcagtgggagtcttccctcatggtgttaccagttgacaaaagcatgtccttttttgtttccttttgagacaaggagacaatacttctattctactgctttcggtctgtcaagggctttatataggcttcagcagcaacagggtgttgatggtcacggatcaaccaatgaaagagaggttagagttgggagattacaacgtcagaaagtgcgtgtctctcgtaaccgaattctggattctgctgcgaaagt-gatggagatgtattccagcmaaaaggctgttcttgaagtggaatattttggtgaagttggtactgggttgggtcctactttggagttctacactcttctaagtcacgatttgcaaaatgttgg-gctcgcaatgtggaggtcaaattcttcaccagataagacttcaatggaagttgacggagttgaacaaaaagatgtgaagtctgttagtgatcttgtccaagctcctcttggattgttccctcgtccttggccagctaatgctgatacttctgagggaagccaatttggcaaagttatggaatattttcggcttgttgggcgggtgatggccaaagctcttcaagatgggcgacttttggacctcccaatgtccactgcattttataagcttgttcttggtcaggtggggacaatatg------tattaagatctgattttttgcaccttaatcttgtggaaaatgccatgttctacctcttttgatctacacattcagctctcactattcattgcaggagcttgatttgcatgatgttctttctttcgatgctgaactggggaggacwctgcaagaattgcaagcgatcatttcccggaagaagtatattgaatcaatgggtggtcagagttgtgaacagactgctgatttgcgttttcatggggcgtcgattgaaaatctctatttagatttcacgctccctggatatccggattacactctgaaaccaggcgaagagaatgtactcattcccttgggaacatcttttcacgtttcatgcccttcagttttgcttttgtttcttgttgatctctcagttatgtttttcccttcgtgaacttttcaggtggatatcaataacttggaggagtacatatccttggtggctgatgctactgtcaagacaggaattctgaggcaaatggaggcatttagaacagggtttaatcaagttagcaacttcctcttgtcttcatggaattttattatgtattattttggtgtatttgcggttaagtataaacaatgatgatactgaattactggtaaccttaacaactatgaatgacaccattaccgtgctgtctttatatttttaggtctttgacatcacaacgcttcaaatattctctcctcatgaattggactatcttctgtgtggtcgtagagagctttgggaggtgattttatggcatatggttttgttgtaacaggttatatgcagtacctttattgtttcatttgcatggtaaatgttaaatttctctttctgcaggctgagacacttgtagatcacatcaaatttgatcatgggtacactgccaagagccctgcaattgttaatgtaagcgttttcttaattttccc-attgccacagtcaatctgatttaggactgctcttgcttagttcctttggttgtccacaatattcatatggtttgttgtactcatg--------------------------------------------------------------------------------------------------------------------------------------------------------------------------------------------------------------------------------------------------------------------------------------------------------------------------------------------------------------------------------------------------------------------------------------------------------------------------------------------------------------------------------------------------------------------------------------
>MiraAssembly81_c427RC_merged_MiraAssembly81_rep_c2389_merged_MiraAssembly81_rep_c2281RC_merged_MiraAssembly81_c1611RC_merged_MiraAssembly81_c1608_merged_MiraAssembly81_rep_c2280RC_merged_MiraAssembly81_rep_c2415RC_merged_MiraAssembly81_c312RC_merged_Mira
----------------------------------------------------------------------------------------------------------------------------------------------------------------------------------------------------------------------------------------------------------------------------------------------------------------------------------------------------------------------------------------------------------------------------------------atagtgtcggccatgctatatgaacttaccatggcactttgtttgtaggatgaggagctggatatttcacctgttgagattgatgatgcattggtgattgaagacgaagatatatcggatgaagatgacgatgaacatgatgatgtacgttagtgacgtg--tttttttttaatttggcatctcttatttccctggatttgattggtttttgaccaatcaatattcctttttcttcagtgttttcaata-tttttttgccagatgagtaagcactttggtttgttggatactaaa---------ctaactggaagagatctctatagttatgacactaaaagctttattattgtcaaagttggggatggttcatctgtatccagccgtgctgcctattgaatgacaaacaaagcg---gatttcagggttgctatttcttagtttatacttattctcaagggtgaccggatattgcttagtttcatgattggcaatactgatcgatgctacattgagaatttgttgatggagcgttatgatctggaagactagtgctttatgagattaaaaacacaaatgactaatatgctagttctgcagtttgatgctcacaatttcttactcgttattttcaggtgcttggagatgatgctcttcctttatgcatgccagagagagtacatgatgttaaattgggtgattcagctgaggatagtcctgttgcccctgcagtgagtgatagccacatgaatccagcttctggttctagtagcagagctgctacagctaggggctcagactctactgacttcaggagtggtaactctattggttcaagaggtgccatgtcatttgccgcagctgccatggctgggcttgcatctgcaaatggaagaggtttc---cggggcagcagagatcggcatgggcgccctctatttggttccaatgatccgcctagactaattttttctgcaggtgggaagcaacttaataggcacctgactatctatcaggctattcagaggcagcttgtgctagatgaagatgatgaggagagatatacaggcaacgatcttgtatctagtgaaggaagtaggttgtggggtgatgtttataccataacctaccaaagggcagacacccagacaggatctgcatcaaatgcagccggagcattgaatgctatgacgacctctaaatctaacaaggtggggtccacgtcaaatactaacaatgcagattcatctttgcaaaggacttcgcttcttgatagtattttgcagggggagcttccttgtgatttggaaaaaagtaattctacttacaatatactagctctgttacgtgtattagatggtttgaatcagcttgctcctcgattgagagtccaggtcttgaccgacagttttgctgaaggaacaattttgagtctggatgagattagtgctgccggcattcgggtttctcctgaggagttcataaacagcaagcttactccgaaattggcaagacaaatmcaggatgccctagcgctctgcagtgggagtcttccctcatggtgttaccagttgacaaaagcatgtccttttttgtttccttttgagacaaggagacaatacttctattctactgctttcggtctgtcaagggctttatataggcttcagcagcaacagggtgttgatggtcacggatcaaccaatgaaagagaggttagagttgggagattacaacgtcagaaagtgcgtgtctctcgtaaccgaattctggattctgctgcgaaagt-gatggagatgtnnnnnnnnnnnnnnnntgttcttgaagtggaatattttggtgaagttggtactgggttgggtcctactttggagttctacactcttctaagtcacgatttgcaaaatgttgg-gctcgcaatgtggaggtcaaattcttcaccagataagacttcaatggaagttgacggagttgaacaaaaagatgtgaagtctgttagtgatcttgtccaagctcctcttggattgttccctcgtccttggccagctaatgctgatacttctgagggaagccaatttggcaaagttatggaatattttcggcttgttgggcgggtgatggccaaagctcttcaagatgggcgacttttggacctcccaatgtccactgcattttataagcttgttcttggtcaggtggggacaatatg------tgttaagatctgattttttgcaccttaatcttgtggaaaatgccatgttctacctcttttgatctacacattcagctctcactattcattgcaggagcttgatttgcatgatgttctttctttcgatgctgaactggggaggactctgcaagaactgcaagcgatcatttcccggaagaagtatattgaatcaatgggtggtcagagttgtgaacagactgctgatttgcgttttcatggggcgtcgattgaaaatctctatttagatttcacgctccctggatatccggattacactctgaaaccaggcgaagagaatgtactcattcccttgggaacatcttttcatgtttcatgcccttcagttttgcttttgtttcttgttgatctctcagttatgtttttcccttcgtgaacttttcaggtggatatcaataacttggaggagtacatatccttggtggctgatgctactgtcaagacaggaattctgaggcaaatggaggcatttagaacagggtttaatcaagttagcaacttcctcttgtcttcatggaattttattatgtattattttggtgtatttgcggttaagtataaac-----------------------------------------------------------------------------------------------------------------------------------------------------------------------------------------------------------------------------------------------------------------------------------------------------------------------------------------------------------------------------------------------------------------------------------------------------------------------------------------------------------------------------------------------------------------------------------------------------------------------------------------------------------------------------------------------------------------------------------------------------------------------------------------------------------------------------------------------------------------------------------------------------------------------------------------------------------------------------------------------------------------------------------
>MiraAssembly83_c2637_merged_MiraAssembly83_rep_c2870RC_merged_MiraAssembly83_c192RC_merged_MiraAssembly83_c119
----------------------------------------------------------------------------------------------------------------------------------------------------------------------------------gatctgtaggagtgactttccacttgtagaagaggattaaggactggataaaaacttcgggagtgactaaaaggtgaagctgcttaagaaaaactgtatccgtgacttattaatcgacttaacatccgtaaggctataaattattacctgatggctgatgctaatgagttggaatgatgaataaagtccagtaagcattagagtgaaatgactggacatttaatccatgtttttgttgttggatgagtagtgtcggccatgctatatgaacttaccatggcactttgtttgtaggatgaggagctggatatttcacctgttgagattgatgatgcattggtgattgaagacgaagatatatcggatgaagatgacgatgaacatgatgatgtacgttagtgacgtg--ttttttttatatttggcatctcttatttccctggatttgattgatttttgaccaatcaatattcctttttcttcagtgttttcaata-tttttttgccagatgagtaagcactttggtttgttggatactaaa---------ctaactggaagagatctctatagttatgacactaaaagctttattattgtcaaagttggggatggttcatctgtatccagccgtgctgcctattgaatgacaaacaaagcg---gatttcagggttgctatttcttagtttatacttattctcaagggtgaccggatattgcttagtttcatgattggcaatactgaccgatgctacattgagaatttgttgatggagcgttatgatctggaagactaatgctttmtgagattaaaaacacaaatgactaatatgctagttctgcagtttgatgctcacaatttcttactcgttattttcaggtgcttggagatgatgctcttcctttatgcatgccagagagagtacatgatgttaaattgggtgattcagctgaggatagtcctgttgcccctgcagtgagtgatagccacatgaatccagcttctggttctagtagcagagctgctacagctaggggctcagactctactgacttcaggagtggtaactctattggttcaagaggtgccatgtcatttgccgcagctgccatggctgggcttgcatctgcaaatggaagaggtttc---cggggcagcagagatcggcatgggcgccctctatttggttccaatgatccgcctagactaattttttctgcaggtgggaagcaacttaataggcacctgactatctatcaggctattcagaggcagcttgtgctagatgaagatgatgaggagagatatacaggcaacgatcttgtatctagtgaaggaagtaggttgtggggtgatgtttataccataacctaccaaagggcagacacccagacaggatctgcatcaaatgcagccggagcattgaatgctatgacgacctctaaatctaccaaggtggggtccacgtcaaatactaacaatgcagattcatctatgcaaaggacttcgcttcttgatagtattttgcagggggagcttccttgtgatttggaaaaaagtaattctacttacaatatactagctctgttacgcgtattagatggtttgaatcagcttgctcctcgattgagagtccaggtcttgaccgacagttttgctgaaggaacaattttgagtctggatgagattagtgctgccggcattcgggtttctcctgaggagttcataaacagcaagcttactccgaaattggcaagacaaatacaggatgccctagcgctctgcagtgggagtcttccctcatggtgttaccagttgacaaaagcatgtccttttttgtttccttttgagacaaggagacaatacttctattctactgctttcggtctgtcaagggctttatataggcttcagcagcaacagggtgttgatggtcacggatcaaccaatgaaagagaggttagagttgggagattacaacgtcagaaagtgcgtgtctctcgtaaccgaattctggattctgctgcgaaagt-gatggagatgtattccagccaaaaggctgttcttgaagtggaatattttggtgaagttggtactgggttgggtcctactttggagttctacactcttctaagtcacgatttgcaaaatgttgg-gctcgcaatgtggaggtcaaattcttcaccagataagacttcaatggaagttgacggagttgaacaaaaagatgtgaagtctgttagtgatcttgtccaagctcctcttggattgttcccttgtccttggccagctaatgctgatacttctgagggaagccaatttggcaaagttatggaatattttcggcttgttgggcgggtgatggccaaagctcttcaagatgggcgacttttggacctcccaatgtccactgcattttataagcttgttcttggtcaggtggggacaatatg------tattaagatctgattttttgcaccttaatcttgtggaaaatgccatgttctacctcttttgatctacacattcagctctcactattcattgcaggagcttgatttgcatgatgttctttctttcgatgctgaactggggaggactctgcaagaattgcaagcgatcatttcccggaagaagtatattgaatcattgggtggtcagagttgtgaacagactgctgatttgcgttttcatggggcgtcgattgaaaatctctatttagatttcacgctccctggatatccggattacactctgaaaccaggcgaagagaatgtactcattcccttgggaacatcttttcacgtttcatgcccttcagttttgcttttgtttcttgttgatctctcagttatgtttttcccttcgtgaacttttcaggtggatatcaataacttggaggagtacatatccttggtggctgatgctactgtcaagacaggaattctgaggcaaatggaggcatttagaacagggtttaatcaagttagcaacttcctcttgtcttcatggaattttattatgtattattttggtgtatttgcggttaagtataaacaatgatgatactgaattactggtaaccttaacaactatgaatgacaccattaccgtgctgtctttatatttttaggtctttgacatcacaacgcttcaaatattctctcctcatgaattggactatcttctgtgtggtcgtagagagctgtgggaggtgattttatggcatatggttttgttgtaacaggttatatccagtacctttattgtttc------------------------------------------------------------------------------------------------------------------------------------------------------------------------------------------------------------------------------------------------------------------------------------------------------------------------------------------------------------------------------------------------------------------------------------------------------------------------------------------------------------------------------------------------------------------------------------------------------------------------------------------------------------------------------------------------------------------------------------------------------------------------------------------------------------
>MiraAssembly83_c58_merged_MiraAssembly83_c2637_merged_MiraAssembly83_rep_c2870RC_merged_MiraAssembly83_c192RC
----------------------------------------------------------------------------------------------------------------------------------------------------------------------------------gatctgtaggagtgactttccacttgtagaagaggattaaggactggataaaaacttcgggagtgactaaaaggtgaagctgcttaagaaaaactgtatccgtgacttattaatcgacttaacatccgtaaggctataaattattacctgatggctgatgctaatgagttggaatgatgaataaagtccagtaagcattagagtgaaatgactggacatttaatccatgtttttgttgttggatgagtagtgtcggccatgctatatgaacttaccatggcactttgtttgtaggatgaggagctggatatttcacctgttgagattgatgatgcattggtgattgaagacgaagatatatcggatgaagatgacgatgaacatgatgatgtacgttagtgacgtg--ttttttttatatttggcatctcttatttccctggatttgattgatttttgaccaatcaatattcctttttcttcagtgttttcaata-tttttttgccagatgagtaagcactttggtttgttggatactaaa---------ctaactggaagagatctctatagttatgacactaaaagctttattattgtcaaagttggggatggttcatctgtatccagccgtgctgcctattgaatgacaaacaaagcg---gatttcagggttgctatttcttagtttatacttattctcaagggtgaccggatattgcttagtttcatgattggcaatactgaccgatgctacattgagaatttgttgatggagcgttatgatctggaagactaatgctttmtgagattaaaaacacaaatgactaatatgctagttctgcagtttgatgctcacaatttcttactcgttattttcaggtgcttggagatgatgctcttcctttatgcatgccagagagagtacatgatgttaaattgggtgattcagctgaggatagtcctgttgcccctgcagtgagtgatagccacatgaatccagcttctggttctagtagcagagctgctacagctaggggctcagactctactgacttcaggagtggtaactctattggttcaagaggtgccatgtcatttgccgcagctgccatggctgggcttgcatctgcaaatggaagaggtttc---cggggcagcagagatcggcatgggcgccctctatttggttccaatgatccgcctagactaattttttctgcaggtgggaagcaacttaataggcacctgactatctatcaggctattcagaggcagcttgtgctagatgaagatgatgaggagagatatacaggcaacgatcttgtatctagtgaaggaagtaggttgtggggtgatgtttataccataacctaccaaagggcagacacccagacaggatctgcatcaaatgcagccggagcattgaatgctatgacgacctctaaatctaccaaggtggggtccacgtcaaatactaacaatgcagattcatctatgcaaaggacttcgcttcttgatagtattttgcagggggagcttccttgtgatttggaaaaaagtaattctacttacaatatactagctctgttacgcgtattagatggtttgaatcagcttgctcctcgattgagagtccaggtcttgaccgacagttttgctgaaggaacaattttgagtctggatgagattagtgctgccggcattcgggtttctcctgaggagttcataaacagcaagcttactccgaaattggcaagacaaatacaggatgccctagcgctctgcagtgggagtcttccctcatggtgttaccagttgacaaaagcatgtccttttttgtttccttttgagacaaggagacaatacttctattctactgctttcggtctgtcaagggctttatataggcttcagcagcaacagggtgttgatggtcacggatcaaccaatgaaagagaggttagagttgggagattacaacgtcagaaagtgcgtgtctctcgtaaccgaattctggattctgctgcgaaagt-gatggagatgtattccagccaaaaggctgttcttgaagtggaatattttggtgaagttggtactgggttgggtcctactttggagttctacactcttctaagtcacgatttgcaaaatgttgg-gctcgcaatgtggaggtcaaattcttcaccagataagacttcaatggaagttgacggagttgaacaaaaagatgtgaagtctgttagtgatcttgtccaagctcctcttggattgttcccttgtccttggccagctaatgctgatacttctgagggaagccaatttggcaaagttatggaatattttcggcttgttgggcgggtgatggccaaagctcttcaagatgggcgacttttggacctcccaatgtccactgcattttataagcttgttcttggtcaggtggggacaatatg------tattaagatctgattttttgcaccttaatcttgtggaaaatgccatgttctacctcttttgatctacacattcagctctcactattcattgcaggagcttgatttgcatgatgttctttctttcgatgctgaactggggagaactctgcaagaattgcaagcgatcatttcccggaagaagtatattgaatcaatgggtggtcagagttgtgaacagactgctgatttgcgttttcatggggcgtcgattgaaaatctctatttagatttcacgctccctggatatccgaattacactctgaaaccaggcgaagagaatgtactcattcccttgggaacatattttcacgtttcatgaccttcagttttgcttttgtttcttgttgatctctcagttatgtttttcccttcgtgaacttttcaggtggatatcaataacttggaggagtacatatccttggtggctgatgctactgtcaagacaggaattctgaggcaaatggaggcatttagaacagggtttaatcaagttagcaacttcctc--gtcttcatggaattttattatgtattattttggtgtatttgcggttaagtataaacaatgatgatactgaattactggtaacctaaacaactatgaatgacaccattaccatgctgtctttatatttttaggtctttgacatcacaacgcttcaaatattctctcctcatgaattggactatcttctgtgtggtcgtagagagctgtgggaggtgattttatggcatatggttttgttgtaacaggttatatccagtacctttattgtttcatttgcatggtaaatgttaaatttctctttctgcaggctgagacactcgtagatcacatcaaatttgatcatgggtacactgccaagagccctgcaattgttaatgtaagcgttttcttaattttccc-attgccacagtcaatctgatttaggactgctcttgcttggttcctttggttgtccacaatattcatatggtttgttgtactcatgttctcttagttgcttgagattatgggagaatttaccccagagcagcagcgagctttttgtcagtttgttactggtgcgcctcggcttccacctggtggtctggccgtgctgaacccaaaattgacaattgtgagaaaggtaaggagtcctacacaactttcctcgaaggcctattgttgtgtgatggatccatttttcttgcagtgtagataatattcactatttgcatgtcttgatacagcattcctcatcaacaactagtaatatagcagccaatgggaccggattatcggaatcagcagacgatgacttgccgagtgtaatgacatgtgccaattacctcaagcttcctccctactctacgaaggtactaaatttgtgaaaac-gaagagacaaacaaaaagaagttgctggaaatggatgtagtttctgtgmcatgttttgttctttagatctaatgggygacaattttccttttatgaa----------------------------------------------------------------------------------
>MiraAssembly74_c1RC_merged_MiraAssembly74_c97RC_merged_MiraAssembly74_rep_c2246RC
------------------------------------------------------------------------cat---------------------------------tccctcactgccatttttgagtgaagtttagtaccctggaatgccattttcttctctctttagtgtgctagatctgtaggagtgactttccacttgtagaagaggattaaggactggataaaaacttcgggagtgactaaaaggtgaagctgcttaagaaaaactgtatccgtgacttattaattgacttaacatccgtaaggctataaattattac-------ctgatgctaatgagttggaatgatgaataaagtccagtaagcattagagtgaaatgactggacatttaatccatgtttttgttgttggatgaatagtgtcggccatgctatatgaacttaccatggcactttgtttgtaggatgaggagctggatatttcacctgttgagattgatgatgcattggtgattgaagacgaagatatatcggatgaagatgacgatgaacatgatgatgtacgttagtgacgtg-tttttttttttatttggcatctcttatttccctggatttgattgatttttgaccaatcaatattcctttttcttcagtgttttcaata-tttttttgccagatgagtaagcactttggtttgttggatactaaa---------ctaactggaagagatctctatagttatgacactaaaagctttattattgtcaaagttggggatggttcatctgtatccagccgtgctgcctattgaatgacaaacaaagcg---gatttcagggttgctatttcttagtttatacttattctcaagggtgaccggatattgcttagtttcatgattggcaatactgatcgatgctacattgagaatttgttgatggagcgttatgatctggaagactaatgctttatgagattaaaaacacaaatgactaatatgctagttctgcagtttgatgctcacaatttcttactcgttattttcaggtgcttggagatgatgctcttcctttatgcatgccagagagagtacatgatgttaaattgggtgattcagctgaggatagtcctgttgcccctgcagtgagtgatagccacatgaatccagcttctggttctagtagcagagctgctacagctaggggctcagactctactgacttcaggagtggtaactctattggttcaagaggtgccatgtcatttgccgcagctgccatggctgggcttgcatctgcaaatggaagaggtttc---cggggcagcagagatcggcatgggcgccctctatttggttccaatgatccgcctagactaattttttctgcaggkgggaagcaacttaataggcacctgactatctatcaggctattcagaggcagcttgtgctagatgaagatgatgaggagagatatacaggcaacgatcttgtatctagtgaaggaagtaggttgtggggtgatgtttataccataacctaccaaagggcagacmcccagacaggakctgcatcaaatgcagccggagcattgaatgctatgacgacctctaaatctaccaaggtggggtccacgtcaaatactaacaatgcagattcatctttgcaaaggacttcgcttcttgatagtattttgcagggggagcttccttgtgatttggaaaaaagtaattctacttacaatatactagctctgttacgcgtattagatggtttgaatcagcttgctcctcgattgagagtccaggtcttgaccgacagttttgctgaaggaacaattttgagtctggatgagattagtgctgccggcattcgggtttctcctgaggagttcataaacagcaagcttactccgaaattggcaagacaaatacaggatgccctagcgctctgcagtgggagtcttccctcatggtgttaccagttgacaaaagcatgtccttttttgtttccttttgagacaaggagacaatacttctattctactgctttcggtctgtcaagggctttatataggcttcagcagcaacagggtgttgatggtcacggatcaaccaatgaaagagaggttagagttgggagattacaacgtcagaaagtgcgtgtctctcgtaaccgaattctggattctgctgcgaaagt-gatggagatgtattccagccaaaaggctgttcttgaagtggaatattttggtgaagttggtactgggttgggtcctactttggagttctacactcttctaagtcacgatttgcaaaatgttgg-gctcgcaatgtggaggtcaaattcttcaccagataagacttcaatggaagttgacggagttgaacaaaaagatgtgaagtctgttagtgatcttgtccaagctcctcttggattgttccctcgtccttggccagctaatgctgatacttctgagggaagccaatttggcaaagttatggaatattttcggcttgttgggcgggtgatggccaaagctcttcaagatgggcgacttttggacctcccaatgtccactgcattttataagcttgttcttggtcaggtggggacaatatg------tattaagatctgattttttgcaccttaatcttgtggaaaatgccatgttctacctcttttgatctacacattcagctctcactattcattgcaggagcttgatttgcatgatgttctttctttcgatgctgaactggggaggactctgcaagaactgcaagcgatcatttcccggaagaagtatattgaatcaatgggtggtcagagttgtgaacagactgctgatttgcgttttcatggggcgtcgattgaaaatctctatttagatttcacgctccctggatatccggattacactctgaaaccaggcgaagagaatgtactcattcccttgggaacatcttttcatgtttcatgcccttcagttttgcttttgtttcttgttgatctctcagttatgtttttcccttcgtgaacttttcaggtggatatcaataacttggaggagtacatatccttggtggctgatgctactgtcaagacaggaattctgaggcaaatggaggcatttagaacagggtttaatcaagttagcaacttcctcttgtcttcatggaattttattatgtattattttggtgtatttgcggttaagtataaacaatgatgatactgaatcactggtaaccttaacaactatgaatgacaccattaccgtgctgtctttatatttttaggtctttgacatcacaacgcttcaaatattctctcctcatgaattggactatcttctgtgtggtcgtagagagctgtgggaggtgattttatggcatatggttttgttgtaacaggttatatccagtacctttattgtttcatttgcatggtaaatgttaaatttctctttctgcaggctgagacactggtagatcacatcaaatttgatcatgggtacactgccaagagccctgcaattgttaatgtaagcgttttcttaattttccc-attgccacagtctatctgatttaggactgctcttgcttagttcctttggttgtccacaatattcatatggtttgttgtactcatgttctcttagttgcttgagattatgggagaatttaccccagagcagcagcgagctttttgtcagtttgttactggtgcgcctcggcttccacctggtggtctggccgtgctgaacccaaaattgacaattgtgagaaaggtaaggagtcctacacaactttcctcgaaggcctaatgttgtgtgatggatccattattcttgcagtgtagataatattcacaatttgcatgtcttgatacagcattcctcatcaacaactagtaatatagcagccaatgggaccggattatcggaatcagcagacgatgacttgccaagtgtaatgacatgtgccaattacctcaagcttcctccctactctacgaaggtactaaatttgtgaaaac-gaagagacaaacaagaagaagttgctggaaatggatgtagtttctgtgccatgttttgttc-ttagatctaatgggtgacaattttccttttatgaacaggaaattatgttcaagaaacttctctatgcaataagtgaagggcagggatc-----------------------------
>MiraAssembly75_c67RC_merged_MiraAssembly75_rep_c773_merged_MiraAssembly75_rep_c759_merged_MiraAssembly75_rep_c759_merged_MiraAssembly75_rep_c745RC_merged_MiraAssembly75_c203
--------------------------------------------------------------------------------------------------------------------------------------------------------------------------------------------------------------------------------------------------gactaaaaggtgaagctgcttaagaaaaactgtatccgtgatttattaattgacttaacatccgtaaggctataaattattac-------ctgatgctaatgagttggaatgatgaataaagtccagtaagcattagagtgaaatgactggacatttaatccatgtttttgttgttggatgaatagtgtcggccatgctatatgaacttaccatggcactttgtttgtaggatgaggagctggatatttcacctgttgagattgatgatgcattggtgattgaagacgaagatatatcggatgaagatgacgatgaacatgatgatgtacgttagtgacgtg--ttttttttttatttggcatctcttatttccctggatttgattgatttttgaccaatcaatattcctttttcttcagtgttttcaata-tttttttgccagatgagtaagcactttggtttgttggatactaaa---------ctaactggaagagatctctatagttatgacactaaaagctttattattgtcaaagttggggatggttcatctgtatccagccgtgctgcctattgaatgacaaacaaagcg---gatttcagggttgctatttcttagtttatacttattctcaagggtgaccggatattgcttagtttcatgattggcaatactgatcgatgctacattgagaatttgttgatggagtgttatgatctggaagactaatgctttatgagattaaaaacacaaatgactaatatgctagttctgcagtttgatgctcacaatttcttactcgttattttcaggtgcttggagatgatgctcttcctttatgcatgccagagagagtacatgatgttaaattgggtgattcagctgaggatagtcctgttgcccctgcagtgagtgatagccacatgaatccagcttctggttctagtagcagagctgctacagctaggggctcagactctactgacttcaggagtggtaactctattggttcaagaggtgccatgtcatttgccgcagctgccatggctgggcttgcatctgcaaatggaagaggtttc---cggggcagcagagatcggcatgggcgccctctatttggttccaatgatccgcctagactaattttttctgcaggtgggaagcaacttaataggcacctgactatctatcaggctattcagaggcagcttgtgctagatgaagatgatgaggagagatatacaggcaacgatcttgtatctagtgaaggaagtaggttgtggggtgatgtttataccataacctaccaaagggcagacacccagacaggatctgcatcaaatgcagccggagcattgaatgctatgacgacctctaaatctaccaaggtggggtccacgtcaaatactaactatgcagattcatctttgcaaaggacttcgcttcttgatagtattttgcagggggagcttccttgtgatttggaaaaaagtaattctacttacaatatactagctctgttacgcgtattagatggtttgaatcagcttgctcctcgattgagagtccaggtcttgactgacagttttgctgaaggaacaattttgagtctggatgagattagtgctgccggcattcgggtttctcctgaggagttcataaacagcaagcttactccgaaattggcaagacaaatacaggatgccctagcgctctgcagtgggagtcttccctcatggtgttaccagttgacaaaagcatgtccttttttgtttccttttgagacaaggagacaatacttctattctactgctttcggtctgtcaagggctttatataggcttcagcagcaacagggtgttgatggtcacggatcaaccaatgaaagagaggttagagttgggagattacaacgtcagaaagtgcgtgtctctcgtaaccgaattctggattctgctgcgaaagt-gatggagatgtattccagccaaaaggctgttcttgaagtggaatattttggtgaagttggtactgggttgggtcctactttggagttctacactcttctaagtcacgatttgcaaaatgttgg-gctcgcaatgtggaggtcaaattcttcaccagataagacttcaatggaagttgacggagttgaacaaaaagatgtgaagtctgttagtgatcttgtccaagctcctcttggattgttccctcgtccttggccagctaatgctgatacttctgagggaagccaatttggcaaagttatggaatattttcggcttgttgggcgggtgatggccaaagctcttcaagatgggcgacttttggacctcccaatgtccactgcattttataagcttgttcttggtcaggtggggacaatatg------tattaagatctgattttttgcaccttaatcttgtggaaaatgccatgttctacctcttttgatctacacattcagctctcactattcattgcaggagcttgatttgcatgatgttctttctttcgatgctgaactggggaggactctgcaagaattgcaagcgatcatttcccggaagaagtatattgaatcaatgggtggtcagagttgtgaacagactgctgatttgcgttttcatggggcgtcgattgaaaatctctatttagatttcacgctccctggatatccggattacactctgaaaccaggcgaagagaatgtactcattcccttgggaacatcttttcacgtttcatgcctttcagttttgcttttgtttcttgttgatctctcagttatgttttt-ccttcgtgaacttttcaggtggatatcaataacttggaggagtacatatccttggtggctgatgctactgtcaagacaggaattctgaggcaaatggaggcatttagaacagggtttaatcaagttagcaacttcctcttgtcttcatggaattttattatgtattattttggtgtatttgcggttaagtataaacaatgatgatactgaattactggtaaccttaacaactatgaatgacaccattaccgcgctgtctttatgtttttaggtctttgacatcacaacgcttcaaatattctctcctcatgaattggactatcttctgtgtggtcgtagagagctgtgggaggtgattttatggcatatggttttgttgtaacaggttatatccagtacctttattgtttcatttgcatggtaaatgttaaatttctctttctgcaggctgagacactcgtagatcacatcaaatttgatcatgggtacactgccaagagccctgcaattgttaatgtaagcgttttcttaattttccc-attgccacagtcaatctgatttaggactgctcttgcttagttcctttggttgtccacaatattcatatggtttgttgtactcatgttctcttagttgcttgagattatgggagaatttaccccagagcagcagcgagctttttgtcagtttgttactggtgcgcctcggcttccacctggtggtctggccgtgctgaacccaaaattgacaattgtgagaaaggtaaggagtcctacacaactttcctcgaaggcctaatgttgtggtatggatccattattcttgcagtgtagataatattcacaatttgcatgtcttgatacagcattcctcatcaacaactagtaatatagcagccaatgggaccggattatcggaatcagccgacgatgacttgccgagtgtaatgacatgtgccaattacctcaagcttcctccctactctacgaaggtactaaatttgtgaaaac-gaagagacaaacaaaaagaagttgctggaaatggatgtagtttctgtgccatgttttgttc-ttagatctaatgggtgacaattttccttttatgaacaggaaattatgttcaagaaacttctctatgcaat-----------------------------------------------
>MiraAssembly80_c863RC_merged_MiraAssembly80_c255RC_merged_MiraAssembly80_c658_merged_MiraAssembly80_c147RC_merged_MiraAssembly80_c937_merged_MiraAssembly80_c512RC_merged_MiraAssembly80_rep_c2174RC_merged_MiraAssembly80_rep_c2267_merged_MiraAssembly80_c85
---------------------------------------------------------------------------------------------------------------------------------------------------------------------------------------------------------------------------------------------------------------------------------------------------------------------------------------------------------------------------------------------------------------------------tgttgttggatgaatagtgtcggccatgctatatgaacttaccatggcactttgtttgtaggatgaggagctggatatttcacctgttgagattgatgatgcattggtgattgaagacgaagatatatcggatgaagatgacgatgaacatgatgatgtacgttagtgacgtg--tttttttttaatttggcatctcttatttccctggatttgattgatttttgaccaatcaatattcctttttcttcagtgttttcaatattttttttgccagatgagtaagcactttggtttgttggatactnnn---------nnnnnnnnnnnnnnnnnnnnnnnnnnnnnnnnnnnnnnnnnnnnnnnnnnnnnnnnnnnnnnnnnnnnnnnnnnnnnnnnnnnnnnnnnnnnnnnnnnnnnnnnnnnnnnn---nnnnnnnnnnnnnnnnnnnnnnnnnnnnnnnnnnnnnnnaagggtgaccggatattgcttagtttcatgattggcaatrctgatcgatgctacattgagaatttgttggaggagcgttatgatctggaagactaatgctttatgagattaaaaacacaaatgactaatatgctagttctgcagtttgatgctcacaatttcttactcgttattttcaggtgcttggagatgatgctcttcctttatgcatgccagagagagtacatgatgttaaattgggtgattcagctgaggatagtcctgttgcccctgcagtgagtgatagccacatgaatccagcttctggttctagtagcagagctgctacagctaggggctcagactctactgacttcaggagtggtaactctattggttcaagaggtgccatgtcatttgccgcagctgccatggctgggcttgcatctgcaaatggaagaggtttc---cggggcagcagagatcggcatgggcgccctctatttggttccaatgatccacctagactaattttttctgcaggtgggaagcaacttaataggcacctgactatctatcaggctattcagaggcagcttgtgctagatgaagatgatgaggagagatatacaggcaacgatcttgtatctagtgaaggaagtaggttgtggggtgatgtttataccataacctaccaaagggcagacacccagacaggatctgcatcaaatgcagccggagcattgaatgctatgacgacctctaaatctaccaaggtggggtccacrtcaaatactaacaatgcagattcatctttgcaaaggacttcgcttcttgatagtattttgcagggggagcttccttgtgatttggaaaaaagtaattctacttacaatatactagctctgttacgcgtattagatggtttgaatcagcttgctcctcgattgagagtccaggtcttgaccgacagttttgctgaaggaacaattttgagtctggatgagattagtgctgccggcattcgggtttctcctgaggagttcataaacagcaagcttactccgaaattggcaagacaaatacaggatgccctagcgctctgcagtgggagtcttccctcatggtgttaccagttgacaaaagcatgtccttttttgtttccttttgagacaaggagacaatacttctattctactgctttcggtctgtcaagggctttatataggcttcagcagcaacagggtgttgatggtcacggatcaaccaatgaaagagaggttagagttgggagattacaacgtcagatagtgcgtgtctctcgtaaccgaattctggattctgctgcgaaagt-gatggagatgtattccagccaaaaggctgttcttgaagtggaatattttggtgaagttggtactgggttgggtcctactttggagttctacactcttctaagtcacgatttgcaaaatgttgg-gctcgcaatgtggaggtcaaattcttcaccagataagacttcaatggaagttgacggagttgaacaaaaagatgtgaagtctgttagtgatcttgtccaagctcctcttggattgttccctcgtccttggccagctaatgctgatacttctgagggaagccaatttggcaaagttatggaatattttmggcttgttgggcgggtgatggccaaagctcttcaagatgggcgacttttggacctcccaatgtccactgcattttataagcttgttcttggtcaggtggggacaatatg------tattaagatctgattttttgcaccttaatcttgtggaaaatgcsatgttctacctcttttgatctacacattcagctctcactattcattgcaggagcttgatttgcatgatgttctttctttcgatgctgaactggggaggactctgcaagaattgcaagcgatcatttcccggaagaagtatattgaatcaatgggtggtcagagttgtgaacagactgctgatttgcgttttcatggggcgtcgattgaaaatctctatttagatttcacgctccctggatatccggattacactctgaaaccaggcgaagagaatgtactcattcccttgggaacatcttttcacgtttcatgcccttcagttttgcttttrtttcttgttgatctctcagttatgtttttcccttcgtgaacttttcaggtggatatcaataacttggaggagtacatatccttggtggctgatgctactgtcaagacaggaattctgaggcaaatggaggcatttagaacagggtttaatcaagttagcaacttcctcttgtcttcatggaattttattatgtattattttggtgtatttgcggttaagtataaacaatgatgatactgaattactggtaaccttaacaactatgaaygacaccattaccgtgctgtctttatatttttaggtctttgacatcacaacgcttcaaatattctctcctcatgaattggactatcttctgtgtggtcgtagagagctgtgggaggtgattttatggcatatggttttgttgtaacaggttatatccagcacctttattgtttcatttgcatggtaaatgttaaatttctctttctgcaggctgagacactcgtagatcacatcaaatttgatcatgggtacactgccaagagccctgcaattgttaatgtaagcgttttcttaattttccc-atttccacagtccatctgatttaggactgctcttgcttagttccttcggttgtccacaatattcatatggtttgttgtactcatgttctcttagttgcttgagattatgggagaatttaccccagagcagcagcgagccttttgtcagtttgttactggtgcgcctcggcttccacctggtggtctggccgtgctgaacccaaaattgacaattgtgagaaaggtaaggagtcctacacaactttcctcgaaggcctaatgttgtgtgatggatccattattcttgcagtgtagataatattcacaatttgcatgtcttgatacagcattcctcatcaacaactagtaatatagcagccaatgggaccggattatcggaatcagcagacgatgacttgccgagtgtaatgacatgtgccaattacctcaagcttcctccctactctacgaaggtactaaatttgtgaaaac-gaagagacaaacaaaaagaagttgctggaaatggatgtagtttctgtgccatgttttgttc-t--------------------------------------------------------------------------------------------------------------------
>MiraAssembly73_c1284_merged_MiraAssembly73_c1101RC_merged_MiraAssembly73_rep_c2441_merged_MiraAssembly73_c1019_merged_MiraAssembly73_rep_c2870_merged_MiraAssembly73_rep_c2846RC_merged_MiraAssembly73_rep_c2852RC_merged_MiraAssembly73_rep_c2436_merged_Mira
--------------------------------------------------------------------------------------------------------------------------------------------------------------------------------------------------------------------------------------------------------------------------------------------------------ttaacatccgtaaggctataaattattac-------ctgatgctaatgagttggaatgatgaataaagtccagtaagcattagagtgaaatgactggacatataatccatgtttttgttgttggatgaatagtgtcggccatgctatatgaacttaccatggcactttgtttgtaggatgaggagctggatatttcacctgttgagattgatgatgcattggtgattgaagacgaagatatatcggatgaagatgacgatgaacatgatgatgtacgttagtgacgtg--ttttttatttatttggcatctcttatttccctggatttgattgatttttgaccaatcaatattcctttttcttcagtgttttcaata-tttttttgccagatgagtaagcactttggtttgttggatactaaa---------ctaactggaagagatctcnnnnnnnnnnnnnnnnnnnnnnnnnnnnnnnnnnnnnnnnnnnnnnnnnnnnnnnnnnnnnnnnnnnnnnnnnnnnnnnnnnnnnnnnnnnnn---nnnnnnnnggttgctatttcttagtttatacttattctcaagggtgaccggatatcgcttagtttcatgattggcaatactgatcgatgctacattgagaatttgttgatggagcgttatgatctggaagactaatgctttatgagattaaamacacaaatgactaatatgctagttctgcagtttgatgctcacaatttcttactcgttattttcaggtgcttggagatgatgctcttcctttatgcatgccagagagagtacatgatgttaaattgggtgattcagctgaggatagtcctgttgcccctgcagtgagtgatagccacatgaatccagcttctggttctagtagcagagctgctacagctaggggctcagactctactgacttcaggagtggtaactctattggttcaagaggtgccatgtcatttgcmgcagctgccatggctgggcttgcatctgcaaatggaagaggtttc---cggggcagcagagatcggcatgggcgccctctatttggttccaatgatccgcctagactaattttttctgcaggtgggaagcaacttaataggcacctgactatctatcaggctattcagaggcagcttgtgctagatgaagatgatgaggagagatatacaggcaackatcttgtatctagtgaaggaagtaggttgtggggtgatgtttataccataacctaccaaagggcagacacccagacaggatctgcatcaaatgcagccggagcattgaatgctatgacgacctctaaatctaccaaggtggggtgcacgtcaaatactaacaatgcagattcatctttgcaaaggacttcgcttcttgatagtattttgcagggggagcttccttgtgatttggaaaaaagtannnnnnnnnnnnnnnnnnnnnnnnnnnnnnnnnnnnnnnnnnnnnnnnnnnnnnnnnnnnnnnnnnnnnnnnnnnnnnnnnnnnnnnnnnnnnnnnnnnnnnnnnnnnnnnnnnnnnnnnnnnnnnnnnnnnnnnnnnnnnnnnnnnnnnnnnnnnnnnnnnnnnnnnnnngcaagcttactccaaaattggcaagacaaatacaggatgccctagcgctctgcagtgggagtcttccctcatggtgttaccagttgacaaaagcatgtccttttttgtttccttttgagacaaggagacaatacttctattctactgctttcggtctgtcaagggctttatataggcttcagcagcaacagtgtgttgatggtcacggatcaaccaatgagagagaggttagagttgggagattacaacgtcagaaagtgcgtgtctctcgtaaccgaattctggattctgctgcgaaagt-gatggagatgtattccagccagaaggctgttcttgaagtggaatattttggtgaagttggtactgggttgggtcctactttggagdtctacactcttctaagtcacgatttgcaaaatgttgg-gctcgcaatgtggaggtcaaattcttcaccagataagacttcaatggaagttgacggagttgaacaaaaagatgtgaagtctgttagtgatcttgtccaagctcctcttggattgttccctmgtccttggccagctaatgctgatacttctgagggaagccaatttggcaaagttatggaatattttcggcttgttgggcgggtgatggccaaagctcttcaagatgggcgacttttagacctcccaatgtccactgcattttataagcttgttcttggtcaggtggggacaatatg------tattaagatctgattttttgcaccttaatcttgtggaaaatgccatgttctacctcttttgatctacacaytcagctctcactattcattgcaggagcttgatttgcatgatgttctttctttcgatgctgaactggggaggactctgcaagaattgcaagcgatcatttcccggaagaagtatattgaatcaatgggtggtcagagttgtgaacagactgctgatttgcgttttcatggggcgtcgattgaaaatctctatttagatttcacgctccctggatatccggattacactctgaaaccaggcgaagagaatgtactcattcccttgggaacatcttttcacgtttcatgcccttcagttttgcttttgtttcttgttgatctctcagtaatgtttttcccttcgtgaacttttcaggtggatatcaataacttggaggagtacatatccttggtggctgatgctactgtcaagacaggaattctgaggcaaatggaggcatttagaacagggtttaatcaagttagcaacttcctcttgtcttcatggaattttattatgtattattttggtgtatttgcggttaagtataaacaatgatgatactgaattactggtaaccttaacaactatgaatgacaccattaccgtgctgtctttatatttttaggtctttgacatcacaacgcttcaaatattctctcctcatgaattggactatcttctgtgtggtcgtagagagctgtgggaggtgattttatggcatatggttttgttgtaacaggttatatccagtacctttattgtttcatttgcatggtaaatgttaaatttctctttctgcaggctgagacactcgtagatcacatcaaatttgatcatgggtacactgctaagagccctgcaattgttaatgtaagcgttttcttaattttcccaattgccacagtcaatctgatttaggactgctcttgcttagttcctttggttgtccacaatattcatatggtttgttgtactcatgttctcatagttgcttgagattatgggagaatttaccccagagcagcagcgagctttttgtcagtttgttactggtgcgcctcggcttccacctggtggtctggccgtgctgaacccaaaattgacaattgtgagaaaggtaaggagtcctacacaactttcctcgaaggcctaatgttgtgtgatggatccattattcttgcagtgtagataatattcacaatttgcatgtcttgatacagcattcctcatcaacaactagtaatatagcagccaatgggaccggattatcggaatcagcagacgatgacttgccgagtgtaatgacatgtgccaattacctcaaacttcctccctactctacgaaggtactaaatttgtgaaaacggaagagacaaacaaaaagaagttgctgga------------------------------------------------------------------------------------------------------------------------------------------------------
>MiraAssembly73_c59RC_merged_MiraAssembly73_c115_merged_MiraAssembly73_c1284_merged_MiraAssembly73_c1101RC_merged_MiraAssembly73_rep_c2441_merged_MiraAssembly73_c1019_merged_MiraAssembly73_rep_c2166_merged_MiraAssembly73_rep_c2870_merged_MiraAssembly73_re
--------------------------------------------------------------------------------------------------------------------------------------------------------------------------------------------------------------------------------------------------------------------------------------------------------ttaacatccgtaaggctataaattattac-------ctgatgctaatgagttggaatgatgaataaagtccagtaagcattagagtgaaatgactggacatataatccatgtttttgttgttggatgaatagtgtcggccatgctatatgaacttaccatggcactttgtttgtaggatgaggagctggatatttcacctgttgagattgatgatgcattggtgattgaagacgaagatatatcggatgaagatgacgatgaacatgatgatgtacgttagtgacgtg--ttttttatttatttggcatctcttatttccctggatttgattgatttttgaccaatcaatattcctttttcttcagtgttttcaata-tttttttgccagatgagtaagcactttggtttgttggatactaaa---------ctaactggaagagatctcnnnnnnnnnnnnnnnnnnnnnnnnnnnnnnnnnnnnnnnnnnnnnnnnnnnnnnnnnnnnnnnnnnnnnnnnnnnnnnnnnnnnnnnnnnnnn---nnnnnnnnggttgctatttcttagtttatacttattctcaagggtgaccggatatcgcttagtttcatgattggcaatactgatcgatgctacattgagaatttgttgatggagcgttatgatctggaagactaatgctttatgagattaaamacacaaatgactaatatgctagttctgcagtttgatgctcacaatttcttactcgttattttcaggtgcttggagatgatgctcttcctttatgcatgccagagagagtacatgatgttaaattgggtgattcagctgaggatagtcctgttgcccctgcagtgagtgatagccacatgaatccagcttctggttctagtagcagagctgctacagctaggggctcagactctactgacttcaggagtggtaactctattggttcaagaggtgccatgtcatttgcmgcagctgccatggctgggcttgcatctgcaaatggaagaggtttc---cggggcagcagagatcggcatgggcgccctctatttggttccaatgatccgcctagactaattttttctgcaggtgggaagcaacttaataggcacctgactatctatcaggctattcagaggcagcttgtgctagatgaagatgatgaggagagatatacaggcaackatcttgtatctagtgaaggaagtaggttgtggggtgatgtttataccataacctaccaaagggcagacacccagacaggatctgcatcaaatgcagccggagcattgaatgctatgacgacctctaaatctaccaaggtggggtgcacgtcaaatactaacaatgcagattcatctttgcaaaggacttcgcttcttgatagtattttgcagggggagcttccttgtgatttggaaaaaagtaattctacttacaatatactagctctgttacgcgtattagatggtttgaatcagcttgctcctcgattgagagtccaggtcttgaccgacagttttgctgaaggaacaattttgagtctggatgagattagtgctgccggcattcgggtttctcctgaggagttcataaacagcaagcttactccaaaattggcaagacaaatacaggatgccctagcgctctgcagtgggagtcttccctcatggtgttaccagttgacaaaagcatgtccttttttgtttccttttgagacaaggagacaatacttctattctactgctttcggtctgtcaagggctttatataggcttcagcagcaacagggtgttgatggtcacggatcaaccaatgagagagaggttagagttgggagattacaacgtcagaaagtgcgtgtctctcgtaaccgaattctggattctgctgcgaaagt-gatggagatgtattccagccagaaggctgttcttgaagtggaatattttggtgaagttggtactgggttgggtcctactttggagttctacactcttctaagtcacgatttgcaaaatgttgg-gctcgcaatgtggaggtcaagttcttcaccagataagacttcaatggaagttgacggagttgaacaaaaagatgtgaagtctgttagtgatcttgtccaagctcctcttggattgttccctcgtccttggccagctaatgctgatacttctgagggaagccaatttggcaaagttatggaatattttcggcttgttgggcgggtgatggccaaagctcttcaagatgggcgacttttagacctcccaatgtccactgcattttataagcttgttcttggtcaggtggggacaatatg------tattaagatctgattttttgcaccttaatcttgtggaaaatgccatgttctacctcttttgatctacacaytcagctctcactattcattgcaggagcttgatttgcatgatgttctttctttcgatgctgaactggggaggactctgcaagaattgcaagcgatcatttcccggaagaagtatattgaatcaatgggtggtcagagttgtgaacagactgctgatttgcgttttcatggggcgtcgattgaaaatctctatttagatttcacgctccctggatatccggattacactctgaaaccaggcgaagagaatgtactcattcccttgggaacatcttttcacgtttcatgcccttcagttttgcttttgtttcttgttgatctctcagtaatgtttttcccttcgtgaacttttcaggtggatatcaataacttggaggagtacatatccttggtggctgatgctactgtcaagacaggaattctgaggcaaatggaggcatttagaacagggtttaatcaagttagcaacttcctcttgtcttcatggaattttattatgtattattttggtgtatttgcggttaagtataaacaatgatgatactgaattactggtaaccttaacaactatgaatgacaccattaccgtgctgtctttatatttttaggtctttgacatcacaacgcttcaaatattctctcctcatgaattggactatcttctgtgtggtcgtagagagctgtgggaggtgattttatggcatatggttttgttgtaacaggttatatccagtacctttattgtttcatttgcatggtaaatgttaaatttctctttctgcaggctgagacactcgtagatcacatcaaatttgatcatgggtacactgctaagagccctgcaattgttaatgtaagcgttttcttaattttcccaattgccacagtcaatctgatttaggactgctcttgcttagttcctttggttgtccacaatattcatatggtttgttgtactcatgttctcatagttgcttgagattatgggagaatttaccccagagcagcagcgagctttttgtcagtttgttactggtgcgcctcggcttccacctggtggtctggccgtgctgaacccaaaattgacaattgtgagaaaggtaaggagtcctacacaactttcctcgaaggcctaatgttgtgtgatggatccattattcttgcagtgtagataatattcacaatttgcatgtcttgatacagcattcctcatcaacaactagtaatatagcagccaatgggaccggattatcggaatcagcagacgatgacttgccgagtgtaatgacatgtgccaattacctcaaacttcctccctactctacgaaggtactaaatttgtgaaaacggaagagacaaacaaaaagaagttgctgga------------------------------------------------------------------------------------------------------------------------------------------------------
>MiraAssembly81_c22_merged_MiraAssembly81_c146_merged_MiraAssembly81_rep_c2121RC
---------------------------------------------------------------------------------------------------------------------------------------------------------------------------------------------gtgactttccacttgtagaagaggattaaggactggataaaaacttcgggagtgactaaaaggtgaagctgcttaagaaaaactgtatccgtgacttattaattgacttaacatccgtaaggctataaattattac-------ctgatgctaatgagttggaatgatgaataaagtccagtaagcattagagtgaaatgactggacatttaatccatgtttttgttgttggatgaatagtgtcggccatgctatatgaacttaccatggcactttgtttgtaggatgaggagctggatatttcacctgttgagattgatgatgcattggtgattgaagacgaagatatatcggatgaagatgacgatgaacatgatgatgt---------acgtg--ttttttttttatttggcatctcttatttccctggatttgattgatttttgaccaatcaatattcctttttcttcagtgttttcaata-tttttttgccagatgagtaagcactttggtttgttggatactaaactacaccacctaactggaagagatctctatagttatgacactaaaagctttattattgtcaaagttggggatggttcatctgtatccagccgtgctgcctattgaatgacaaacaaagcg---gatttcagggttgctatttcttagtttatacttattctcaagggtgaccggatattgcttagtttcatgattggcaatactgatcgatgctacattgagaatttgttgatggagcgttatgatctggaagactaatgctttatgagattaaaaacacaaatgactaatatgctagttctgcagtttgatgctcacaatttcttactcgttattttcaggtgcttggagatgatgctcttcctttatgcatgccagagagagtacatgatgttaaattgggtgattcagctgaggatagtcctgttgcccctgcagtgagtgatagccacatgaatccagcttctggttctagtagcagagctgctacagctaggggctcagactctactgacttcaggagtggtaactctattggttcaagaggtgccatgtcatttgccgcagctgccatggctgggcttgcatctgcaaatggaagaggtttc---cggggcagcagagatcggcatgggcgccctctatttggttccaatgatccgcctagactaattttttctgcaggtgggaagcaacttaataggcacctgactatctatcaggctattcagaggcagcttgtgctagatgaagatgatgaggagagatatacaggcaacgatcttgtatctagtgaaggaagtaggttgtggggtgatgtttataccataacctaccaaagggcagacacccagacaggatctgcatcaaatgcagccggagcattgaatgctatgacgacctctaaatctaccaaggtggggtccacgtcaaatactaacaatgcagattcatctttgcaaaggacttcgcttcttgatagtattttgcagggggagcttccttgtgatttggaaaaaagtaattctacttacaatatactagctctgttacgcgtattagatggtttgaatcagcttgctcctcgattgagagtccaggtcttgaccgacagttttgctgaaggaacaattttgagtctggatgagattagtgctgccggcattcgggtttctcctgaggagttcataaacagcaagcttactccgaaattggcaagacaaatccaggatgccctagcgctctgcagtgggagtcttccctcatggtgttaccagttgacaaaagcatgtccttttttgtttccttttgagacaaggagacaatacttctattctactgctttcggtctgtcaagggctttatataggcttcagcagcaacagggtgttgatggtcacggatcaaccaatgaaagagaggttagagttgggagattacaacgtcagaaagtgcgtgtctctcgtaaccgaattctggattctgctgcgaaagt-gatggagatgtattccagccaaaaggctgttcttgaagtggaatattttggtgaagttggtactgggttgggtcctactttggagttctacactcttctaagtcacgatttgcaaaatgttgg-gctcgcaatgtggaggtcaaattcttcaccagataagacttcaatggaagttgacggagttgaacaaaaagatgtgaagtctgttagtgatcttgtccaagctcctcttggattgttccctcgtccttggccagctaatgctgatacttctgagggaagccaatttggcaaagttatggaatattttcggcttgttgggcgagtgatggccaaagctcttcaagatgggcgacttttggacctcccaatgtccactgcattttataagcttgttcttggtcaggtggggacaatatg------tattaagatctgattttttgcgccttaatattgtggaaaatgccatgttctacctcttttgatctacacattcagctctcactattcattgcaggagcttgatttgcatgatgttctttctttcgatgctgaactggggaggactctgcaagaattgcaagcgatcatttccaggaagaagtatattgaatcaatgggtggtcagagttgtgaacagactgctgatttgcgttttcatggggcgtcgattgaaaatctctatttagatttcacgctccctggatatccggattacactctgaaaccaggcgaagagaatgtactcattcccttgggaacatcttttcacgtttcatgcccttcagttttgcttttgtttcttgttgatctctcagttatgtttttcccttcgtgaacttttcaggtggatatcaataacttggaggagtacatatccttggtggctgatgctactgtcaagacaggaattctgaggcaaatggaggcatttagaacagggtttaatcaagttagcaacttcctcttgtcttcatggaattttattatgtattattttggtgtatttgcggttaagtataaacaatgatgatactgaattactggtaaccttaacaactatgaatgacaccattaccgtgctgtctttatatttttaggtctttgacatcacaacgcttcaaatattctctcctcatgaattggactatcttctgtgtggtcgtagagagctgtgggaggtgattttatggcatatggttttgttgtaacaggttatatccagtacctttattgtttcatttgcatggtaaatgttaaatttctctttctgcaggctgagacactcgtagatcacatcaaatttgatcatgggtacactgccaagagccctgcaattgttaatgtaagcattttcttaattttccc-attgccacagtcaatctgatttaggactgctcttgcttagttcctttggttgtccacaatattcatatggtttgttgtactcatgttctcttagttgcttgagattatgggagaatttaccccagagcagcagcgagctttttgtcagtttgttactggtgcgcctcggcttccacctggtggtctcgccgtgctgaacccaaaattgacaattgtgagaaaggtaaggagtcctacacaactttcctcgaaggcctaatgttgtgtgatggatccattattcttgcagtgtagataatattcacaatttgcatgtcttgatacagcattcctcatcaacaactagtaatatagcagccaatgggaccggattatcggaatcagcagacgatgacttgccgagtgtaatgacatgtgccaattacctcaagcttcctccctactctacgaaggtactaaatttgtgaaaac-gaagagacaaacaaaaagaagttgctggaaatggatgtagtttctgtgccatgttttgttc-ttagatctaatgggtgacaattt----------------------------------------------------------------------------------------------
>MiraAssembly72_c375RC_merged_MiraAssembly72_c867_merged_MiraAssembly72_rep_c1721RC_merged_MiraAssembly72_c134RC_merged_MiraAssembly72_rep_c2066_merged_MiraAssembly72_c294_merged_MiraAssembly72_rep_c1914RC_merged_MiraAssembly72_c641_merged_MiraAssembly72_
------------------------------------------------------------------------------------------------------------------------------------------------------------------------------------------------------------------------------------------tcgggagtgactaaaaggtgaagctgcttaagaaaaactgtatccgtgacttattaatcgacttaacatccgtaaggctataaattattacctgatggctgatgctaatgagttggaatgatgaataaagtccagtaagcattagagtgaaatgactggacatttaatccatgtttttgttgttggatgagtagtgtcggccatgctatatgaacttaccatggcactttgtttgtaggatgaggagctggatatttcacctgttgagattgatgatgcattggtgattgaagacgaagatatatcggatgaagatgacgatgaacatgatgatgtacgttagtgacgtg--ttttttttttatttggcatctcttatttccctggatttgattgatttttgaccaatcaatattcctttttcttcagtgttttcaata-tttttttgccagatgagtaagcactttggtttgttggatactaaa---------ctaactggaagagatctctatagttatgacactaaaagctttattannnnnnnnnnnnnnnnnnnnnnnnnnnnnnnnnnnnnnnnnnnnnnnnnnnnnnnnnnnnnnnnn---nnnnnnnnnnnnnnnnnnnnnnnnnnnnnnnnnnnnnnnaagggtgaccggatattgcttagtttcatgattggcaatactgatcgatgctacattgagaatttgttgatggagcgttataatctggaagactaatgctttctgagattaaaaacacaaatgactaatatgctagttctgcagtttgatgctcacaatttcttactcgttattttcaggtgcttggagatgatgctcttcctttatgcatgccagagagagtacatgatgttaaattgggtgattcagctgaggatagtcctgttgcccctgcagtgagtgatagccacatgaatccagcttctggttctagtagcagagctgctacagctaggggctcagactctactgacttcaggagtggtaactctattggttcaagaggtgccatgtcatttgccgcagctgccatggctgggcttgcatctgcaaatggaagaggtttc---cggggcagcagagatcggcatgggcgccctctatttggttccaatgatccgcctagactrattttttctgcaggtgggaagcaacttaataggcacctgactatctatcaggctattcagaggcagcttgtgctagatgaagatgatgaggagagatatacaggcaacgatcttgtatctagtgaaggaagtaggttgtggggtgatgtttataccataacctaccaaagggcagacacccagacaggatctgcatcaaatgcagccggagcattgaatgctatgacgacctctaaatctaccaaggtggggtccacgtcaaatactaacaatgcagattcatctttgcaaaggacttcgcttcttgatagtattttgcagggggagcttccttgtgatttggaaaaaagtaattctacttacaatatactagctctgttacgcgtattagatggtttgaatcagcttgctcctcgattgagagtccaggtcttgaccgacagttttgctgaaggaacaattttgagtctggatgagattagtgctgccggcattcgggtttctcctgaggagttcataaacagcaagcttactccgaaattggcaagacaaatacaggatgccctagcgctctgcagtgggagtcttccctcatggtgttaccagttgacaaaagcatgtccttttttgtttccttttgagacaaggagacaatacttctattctactgctttcggtctgtcaagggctttatataggcttcagcagcaacagggtgttgatggtcacggatcaaccaatgaaagagaggttagagttgggagattacaacgtcagaaagtgcgtgtctctcgtaaccgaattctggattctgctgcgaaagt-gatggagatgtattccagccaaaaggctgttcttgaagtggaatattttggtgaagttggtactgggttgggtcctactttggagttctacactcttctaagtcacgatttgtaaaatgttgg-gctcgcaatgtggaggtcaaattcttcaccagataagacttcaatggaagttgacggagttgaacaaaaagatgtgaagtctgttagtgatcttgtccaagctcctcttggattgttccctcgtccttggccagctaatgctgatacttctgagggaagccaatttggcaaagttatggaatattttcggcttgttgggcgggtgatggccaaagctcttcaagatgggcgacttttggacctcccaatgtccactgcattttataagcttgttcttggtcaggtggggacaatatg------tattaagwtctgattttttgcaccttaatcttgtggaaaatgccatgttctacctcttttgrtctacacattcagctctcactattcattgcaggagcttgatttgcatgatgttctttctttcgatgctgaactggggaggactctgcaagaattgcaagcgatcatttcccggaagaagtatattgaatcawtkggtggtcagagttgtgaacagactgctgatttgcgttttcatggggcgtcgattgaaaatctctatttagatttcacgctccctggatatccggattacactctgaaaccaggcgaagagaatgtactcattcccttgggaacatcttttcacgtttcatgcccttcagttttgcttttgtttcttgttgatctctcagttatgtttttcccttcgtgaacttttcaggtggatatcaataacttggaggagtacatatccttggtggctgatgctactgtcaagacaggaattctgaggcaaatggaggcatttagaacagggtttaatcaagttagcaacttcctcttgtcttcatggaattttattatgtattattttggtgtatttgcggttaagtataaacaatgatgatactgaattactggtaaccttaacaactatgaatgacaccattaccgtgctgtctttata-ttttaggtctttgacatcacaacgcttcaaatattctctcctcatgaattggactatcttctgtgtggtcgtagagagctgtgggaggtgattttatggcatatggttttgttgtaacaggttatatccagtacctttattgtttcatttgcatggtaaatgttaaatttctctttctgcaggctgagacactcgtagatcacatcaaatttgatcatgggtacactgccaagagccctgcaattgttaatgtaagcattttcttaattttccc-attgc--cagtcaatctgatttaggactgctcttgcttagttcctttggttgtccacaatattcatatggtttgttgtactcatgttctcttagttgcttgagattatgggagaatttaccccagagcagcagcgagctttttgtcagtttgttactggtgcgcctcggcttccacctggtggtctggccgtgctgaacccaaaattgacaattgtgagaaaggtaaggagtcctacacaactttcctcgaaggcctaatgttgtgtgatggatccattattcttgcagtgtaggtaatattcacaatttgcatgtcttgatacagcattcctcatcaacaactagtaatatagcagccaatgggaccggattatcggaatcagcagacgatgacttgccgagtgtaatgacatgtgccaattacctcaagcttcctccctactctacgaaggtactaaatttgtgaaaac-gaagagacaaacaaaaa-aagttgctggaaatggatgtagtttctgtgccatgttttgttc-tta------------------------------------------------------------------------------------------------------------------
>MiraAssembly72_c867_merged_MiraAssembly72_rep_c1721RC_merged_MiraAssembly72_c134RC_merged_MiraAssembly72_rep_c2066_merged_MiraAssembly72_c294_merged_MiraAssembly72_rep_c1914RC_merged_MiraAssembly72_c641_merged_MiraAssembly72_c566RC_merged_MiraAssembly72_
-----------------------------------------------------------------------------------------------------------------------------------------------------------------------------------------------------------------------------------------------------------------------------------------------------gacttaacatccgtaaggctataaattattac-------ctgatgctaatgagttggaatgatgaataaagtccagtaagcattagagtgaaatgactggacatttaatccatgtttttgttgttggatgaatagtgtcggccatggtacatgaacttaccatggcactttgtttgtaggatgaggagctggatatttcacctgttgagattgatgatgcattggtgattgaagatgaagacatatcggatgaagatgacgatgaacatgatgatgtacgttagtgacgtgttttttttttttatttggcatctcttatttccctggatttgattgatttttgaccaatcaatattcctttttcttcagtgttttcaata-tttttttgccagatgagtaagcactttggtttgttggatactaaa---------ctaactggaagagatctctatagttatgnnnnnnnnnnnnnnnnnnnnnnnnnnnnnnnnnnnnnnnnnnnnnnnnnnnnnnnnnnnnnnnnnnnnnnnnnnnnnnnnnnn---nnnnnnnnnnnnnnnnnnnnnnnnnnnnnnnnnnnnnnnaagggtgaccggatattgcttagtttcatgattggcaatactgatcgatgctacattgagaatttgttgatggagcgttataatctggaagactaatgctttctgagattaaaaacacaaatgactaatatgctagttctgcagtttgatgctcacaatttcttactcgttattttcaggtgcttggagatgatgctcttcctttatgcatgccagagagagtacatgatgttaaattgggtgattcagctgaggatagtcctgttgcccctgcagtgagtgatagccacatgaatccagcttctggttctagtagcagagctgctacagctaggggctcagactctactgacttcaggagtggtaactctattggttcaagaggtgccatgtcatttgccgcagctgccatggctgggcttgcatctgcaaatggaagaggtttc---cggggcagcagagatcggcatgggcgccctctatttggttccaatgatccgcctagactrattttttctgcaggtgggaagcaacttaataggcacctgactatctatcaggctattcagaggcagcttgtgctagatgaagatgatgaggagagatatacaggcaacgatcttgtatctagtgaaggaagtaggttgtggggtgatgtttataccataacctaccaaagggcagacacccagacaggatctgcatcaaatgcagccggagcattgaatgctatgacgacctctaaatctaccaaggtggggtccacgtcaaatactaacaatgcagattcatctttgcaaaggacttcgcttcttgatagtattttgcagggggagcttccttgtgatttggaaaaaagtaattctacttacaatatactagctctgttacgcgtattagatggtttgaatcagcttgctcctcgattgagagtccaggtcttgaccgacagttttgctgaaggaacaattttgagtctggatgagattagtgctgccggcattcgggtttctcctgaggagttcataaacagcaagcttactccgaaattggcaagacaaatacaggatgccctagcgctctgcagtgggagtcttccctcatggtgttaccagttgacaaaagcatgtccttttttgtttccttttgagacaaggagacaatacttctattctactgctttcggtctgtcaagggctttatataggcttcagcagcaacagggtgttgatggtcacggatcaaccaatgaaagagaggttagagttgggagattacaacgtcagaaagtgcgtgtctctcgtaaccgaattctggattctgctgcgaaagt-gatggagatgtattccagccaaaaggctgttcttgaagtggaatattttggtgaagttggtactgggttgggtcctactttggagttctacactcttctaagtcacgatttgtaaaatgttgg-gctcgcaatgtggaggtcaaattcttcaccagataagacttcaatggaagttgacggagttgaacaaaaagatgtgaagtctgttagtgatcttgtccaagctcctcttggattgttccctcgtccttggccagctaatgctgatacttctgagggaagccaatttggcaaagttatggaatattttcggcttgttgggcgggtgatggccaaagctcttcaagatgggcgacttttggacctcccaatgtccactgcattttataagcttgttcttggtcaggtggggacaatatg------tattaagwtctgattttttgcaccttaatcttgtggaaaatgccatgttctacctcttttgrtctacacattcagctctcactattcattgcaggagcttgatttgcatgatgttctttctttcgatgctgaactggggaggactctgcaagaattgcaagcgatcatttcccggaagaagtatattgaatcawtkggtggtcagagttgtgaacagactgctgatttgcgttttcatggggcgtcgattgaaaatctctatttagatttcacgctccctggatatccggattacactctgaaaccaggcgaagagaatgtactcattcccttgggaacatcttttcacgtttcatgcccttcagttttgcttttgtttcttgttgatctctcagttatgtttttcccttcgtgaacttttcaggtggatatcaataacttggaggagtacatatccttggtggctgatgctactgtcaagacaggaattctgaggcaaatggaggcatttagaacagggtttaatcaagttagcaacttcctcttgtcttcatggaattttattatgtattattttggtgtatttgcggttaagtataaacaatgatgatactgaattactggtaaccttaacaactatgaatgacaccattaccgtgctgtctttata-ttttaggtctttgacatcacaacgcttcaaatattctctcctcatgaattggactatcttctgtgtggtcgtagagagctgtgggaggtgattttatggcatatggttttgttgtaacaggttatatccagtacctttattgtttcatttgcatggtaaatgttaaatttctctttctgcaggctgagacactcgtagatcacatcaaatttgatcatgggtacactgccaagagccctgcaattgttaatgtaagcattttcttaattttccc-attgc--cagtcaatctgatttaggactgctcttgcttagttcctttggttgtccacaatattcatatggtttgttgtactcatgttctcttagttgcttgagattatgggagaatttaccccagagcagcagcgagctttttgtcagtttgttactggtgcgcctcggcttccacctggtggtctggccgtgctgaacccaaaattgacaattgtgagaaaggtaaggagtcctacacaactttcctcgaaggcctaatgttgtgtgatggatccattattcttgcagtgtaggtaatattcacaatttgcatgtcttgatacagcattcctcatcaacaactagtaatatagcagccaatgggaccggattatcggaatcagcagacgatgacttgccgagtgtaatgacatgtgccaattacctcaagcttcctccctactctacgaaggtactaaatttgtgaaaac-gaagagacaaacaaaaa-aagttgctggaaatggatgtagtttctgtgccatgttttgttc-tta------------------------------------------------------------------------------------------------------------------
>MiraAssembly77_c6RC_merged_MiraAssembly77_rep_c66
----------------------------------------------------------------------------------------------------------------------------------------------------------------------------------------------------------------------------------------------------------------------------------------------attaatcgacttaacatccgtaaggctataaattattacctgatggctgatgctaatgagttggaatgatgaataaagtccagtaagcattagagtgaaatgactggacatttaatccatgtttttgttgttggatgaatagtgtcggccatgctatatgaacttaccatggcactttgtttgtaggatgaggagctggatatttcacctgttgagattgatgatgcattggtgattgaagacgaagatatatcggatgaagatgacgatgaacatgatgatgtacgttagtgacgtg---tttttttttatttggcatctcttatttccctggatttgattgatttttgaccaatcaatattcctttttcttcagtgttttcaatattttttttgccagatgagtaagcactttggtttgttggatactaaa---------ctaactggaagagatctctatagttatgacactannnnnnnnnnnnnnnnnnnnnnnnnnnnnnnnnnnnnnnnnnnnnnnnnnnnnnnnnnnnnnnnnnnnnnnnnnnnn---nnnnnnnnnnnnnnnnnnnnnnnnnnnnnnnnnnnnnnnnnnnnnnnnnnnntattgcttagtttcatgattggcaatgctgatcgatgctacattgagaatttgttggaggagcgttatgatctggaagactaatgctttatgagattaaaaacacaaatgactaatatgctagttctgcagtttgatgctcacaatttcttactcgttattttcaggtgcttggagatgatgctcttcctttatgcatgccagagagagtacatgatgttaaattgggtgattcagctgaggatagtcctgttgcccctgcagtgagtgatagccacatgaatccagcttctggttctagtagcagagctgctacagctaggggctcagactctactgacttcaggagtggtaactctattggttcaagaggtgccatgtcatttgccgcagctgccatggctgggcttgcatctgcaaatggaagagsttycgatcggggcagcagagatcggcatgggcgccctctatttggttccaatgatccgcctagactaattttttctgcaggtgggaagcaacttaataggcacctgactatctatcaggctattcagaggcagcttgtgctagatgaagatgatgaggagagatatacaggcaatgatcttgtatctagtgaaggaagtaggttgtggggtgatgtttataccataacctaccaaagggcagacacccagacaggatctgcatcaaatgcagccggagcattgaatgctatgacgacctctaaatctaccaaggtggggtccacgtcaaatactaacaatgcagattcatctttgcaaaggacttcgcttcttgatagtattttgcagggggagcttccttgtgatttggaaaaaagtaattctacttacaatatactagctctgttacgcgtattagatggtttgaatcagcttgctcctcgattgagagtccaggtcttgaccgacagttttgctgaaggaacaattttgagtctggatgagattagtgctgccggcattcgggtttctcctgaggagttcataaacagcaagcttactccgaaattggcaagacaaatacaggatgccctagcgctctgcagtgggagtcttccctcatggtgttaccagttgacaaaagcatgtccttttttgtttccttttgagacaaggagacaatacttctattctactgctttcggtctgtcaagggctttatataggcttcagcagcaacagggtgttgatggtcacggatcaaccaatgaaagagaggttagagttgggagattacaacgtcagaaagtgcgtgtctctcgtaaccgaattctggattctgctgcgaaagt-gatggagatgtattccagccaaaaggctgttcttgaagtggaatattttggtgaagttggtactgggttgggtcctactttggagttctacactcttctaagtcacgatttgcaaaatgttgg-gctcgcaatgtggaggtcaaattcttcaccagataagacttcaatggaagttgacggagttgaacaaaaagatgtgaagtctgttagtgatcttgtccaagctcctcttggattgttccctcgtccttggccagctaatgctgatacttctgagggaagccaatttggcaaagttatggaatattttcggcttgttgggcgggtgatggccaaagctcttcaagatgggcgacttttggacctcccaatgtccactgcattttataagcttgttcttggtcaggtggggacaatatg------tattaagatctgattttttgcaccttaatcttgtggaaaatgccatgttctacctcttttgatctacacattcagctctcactattcattgcaggagcttgatttgcatgatgttctttctttcgatgctgaactggggaggactctgcaagaattgcaagcgatcatttcccggaagaagtatattgaatcaatgggtggtcagagttgtgaacagactgctgatttgcgttttcatggggcgtcgattgaaaatctctatttagatttcacgctccctggatatccggattacactctgaaaccaggcgaagagaatgtactcattcccttgggaacatcttttcacgtttcatgcccttcagttttgcttttgtttcttgttgatctctcagttatgtttttcccttcgtgaacttttcaggtggatatcaataacttggaggagtacatatccttggtggctgatgctactgtcaagacaggaattctgaggcaaatggaggcattcagaacagggtttaatcaagttagcaacttcctcttgtcttcatggaattttattatgtattattttggtgtatttgcggttaagtataaacaatgatgatactgaattactggtaaccttaacaactatgaatgacaccattaccgtgctgtatttatatttttaggtctttgacatcacaacgcttcaaatattctctcctcatgaattggactatcttctgtgtggtcgtagagagctgtgggaggtgattttatggcatatggttttgttgtaacaggttatatccagtacctttattgtttcatttgcatggtaaatgttaaatttctctttctgcaggctgagacactcgtagatcacatcaaatttgatcatgggtacactgccaagagccctgcaattgttaatgtaagcgttttcttaattttccc-attgccactgtcaatctgatttaggactgctcttgcttagttcctttggttgtccacaatattcatgtggtttgttgtactcatgttctcttagttgcttgagattatgggagaatttaccccagagcagcagcgagctttttgtcagtttgttactggtgcgcctcggcttccacctggtggtctggccgtgctgaacccaaaattgacaattgtgagaaaggtaaggagtcctacacaactttcctcgaaggcctattgttgtgtgatggatccatttttcttgcagtgtagataatattcactatttgcatgtcttgatacagcattcctcatcaacaactagtaatatagcagccaatgggaccggattatcagaatcagcagacgatgacttgccgagtgtaatgacatgtgccaattacctcaagcttcctccctactctacgaaggtactaaatttgtgaaaac-gaagagacaaa------------------------------------------------------------------------------------------------------------------------------------------------------------------------
>MiraAssembly77_rep_c228RC_merged_MiraAssembly77_c394_merged_MiraAssembly77_c1147_merged_MiraAssembly77_rep_c132_merged_MiraAssembly77_rep_c66
----------------------------------------------------------------------------------------------------------------------------------------------------------------------------------------------------------------------------------------------------------------------------------------------attaatcgacttaacatccgtaaggctataaattattacctgatggctgatgctaatgagttggaatgatgaataaagtccagtaagcattagagtgaaatgactggacatttaatccatgtttttgttgttggatgaatagtgtcggccatgctatatgaacttaccatggcactttgtttgtaggatgaggagctggatatttcacctgttgagattgatgatgcattggtgattgaagacgaagatatatcggatgaagatgacgatgaacatgatgatgtacgttagtgacgtg---tttttttttatttggcatctcttatttccctggatttgattgatttttgaccaatcaatattcctttttcttcagtgttttcaatattttttttgccagatgagtaagcactttggtttgttggatactaaa---------ctaactggaagagatctctatagttatgacactannnnnnnnnnnnnnnnnnnnnnnnnnnnnnnnnnnnnnnnnnnnnnnnnnnnnnnnnnnnnnnnnnnnnnnnnnnnn---nnnnnnnnnnnnnnnnnnnnnnnnnnnnnnnnnnnnnnnnnnnnnnnnnnnnnnnnnnnnngtttcatgattggcaatactgatcgatgctacattgagaatttgttgatggagcgttataatctggaagtctaatgctttctgagattaaaaacacaaatgactaatatgctagttctgcagtttgatgctcacaatttcttactcgttattttcaggtgcttggagatgatgctcttcctttatgcatgccagagagagtacatgatgttaaattgggtgattcagctgaggatagtcctgttgcccctgcagtgagtgatagccacatgaatccagcttctggttctagtagcagagctgctacagctaggggctcagactctactgacttcaggagtggtaactctattkgttcaagaggtgccatgtcatttgccgcagctgccatgkctgggcttgcatctgcaaatggaagaggtttc---cggggcagcagagatcggcatgggcgccctctatttggttccaatgatccgcctagactaattttttctgcaggtgggaagcaacttaataggcacctgactatctatcaggctattcagaggcagcttgtgctagatgaagatgatgaggagagatatacaggcaacgatcttgtatctagtgaaggaagtagggtgtggggtgatgtttataccataacctaccaaagggcagacacccagacaggatctgcatcaaatgcagccggagcattgaatgctatgacgacctctaaatctaccaaggtggggtccacgtcaaatactaacaatgcagattcatctatgcaaaggacttcgcttcttgatagtattttgcagggggagcttccttgtgatttggaaaaaagtaattctacttacaatatactagctctgttacgcgtattagatggtttgaatcagcttgctcctcgattgagagtccaggtcttgaccgacagttttgctgaaggaacaattttgagtctggatgagattagtgctgccggcattcgggtttctcctgaggagttcataaacagcaagcttactccgaaattggcaagacaaatacaggatgccctagcgctctgcagtgggantcttccctcatggtgttaccagttgacaaaagcatgtccttttttgtttccttttgagacaaggagacaatacttctattctactgctttcggtctgtcaagggctttatataggcttcagcagcaacagggtgttgatggtcacggatcaaccaatgaaagagaggttagagttgggagattacaacgtcagaaagtgcgtgtctctcgtaaccgaattctggattctgctgcgaaagt-gatggagatgtattccagccaaaaggctgttcttgaagtggaatattttggtgaagttggtactgggttgggtcctactttggagttctacactcttctaagtcacgatttgcaaaatgttgg-gctcgcaatgtggaggtcaaattcttcaccagataagacttcaatggaagttgacggagttgaacaaaaagatgtgaagtctgttagtgatcttgtccaagctcctcttggattgttcmctcgtccttggccagctaatgctgatacttctgagggaagccaatttggcaaagttatggaatattttcggcttgttgggcgggtgatggccaaagctcttcaagatgggcgacttttggacctcccaatgtccactgcattttataagcttgttcttggtcaggtggggacaatatg------tattaagatctgattttttgcaccttaatcttgtggaaaatgccatgttctacctcttttgatctacacattcagctctcactattcattgcaggagcttgatttgcatgatgttctttctttcgatgctgaactggggaggactctgcaagaattgcaagcgatcatttcccggaagaagtatattgaatcaatgggtggtcagagttgtgaacagactgctgatttgcgttttcatggggcgtcgattgaaaatctctatttagatttcacgctccctggatatccggattacactctgaaaccaggcgaagagaatgtactcattcccttgggaacatcttttcacgtttcatgcccttcagttttgcttttgtttcttgttgatctctcagttatgtttttcccttcgtgaacttttcaggtggatatcaataacttggaggagtacatatccttggtggctgatgctactgtcaagacaggaattctgaggcaaatggaggcattcagaacagggtttaatcaagttagcaacttcctcttgtcttcatggaattttattatgtattattttggtgtatttgcggttaagtataaacaatgatgatactgaattactggtaaccttaacaactatgaatgacaccattaccgtgctgtmtttatatttttaggtctttgacatcacaacgcttcaaatattctctcctcatgaattggactatcttctgtgtggycgtagagagctgtgggaggtgattttatggcatatggttttgttgtaacaggttatatccagtacctttattgtttcatttgcatggtaaatgttaaatttctctttctgcaggctgagacactcgtagatcacatcaaatttgatcatgggtacactgccaagagccctgcaattgttaatgtaagcgttttcttaattttccc-attgccacagtcaatctgatttaggactgctcttgcttagttcctttggttgtccacaatattcatatggtttgttgtactcatgttctcttagttgcttgagattatgggagaatttaccccagagcagcagcgagctttttgtcagtttgttactggtgcgcctcggcttccacctggtggtctggccgtgctgaacccaaaattgacaattgtgagaaaggtaaggagtcctacacaactttcctcgaaggcctaatgttgtgtgatggatccattattcttgcagtgtagataatattcacaatttgcatgtcttgatacagcattcctcatcaacaactagtaatatagcagccaatgggaccggattatcggaatcagcagacgatgacttgccgagtgtaatgacatgtgccaattacctcaagcttcctccctactctacgaaggtactaaatttgtgaaaac-gaagagaaa--------------------------------------------------------------------------------------------------------------------------------------------------------------------------
>MiraAssembly78_c2_merged_MiraAssembly78_rep_c2837RC_merged_MiraAssembly78_rep_c2507RC_merged_MiraAssembly78_rep_c3175_merged_MiraAssembly78_rep_c3245_merged_MiraAssembly78_rep_c3222RC_merged_MiraAssembly78_rep_c2691_merged_MiraAssembly78_c31
---------------------------------------------------tttcctcttttgtatgtgaggcattccctcactgccattttttagtgaagtttagtaccctggaatgccattttcgagtgaagtttagtaccctggaatgccattttcttctctctttagcgtgctagatctgtaggagtgactttccacttgtagaagaggattaaggactggataaaaacttcgggagtgactaaaaagtgaagctgcttaagaaaaactgtatccgtgacttattaattgacttaacatccgtaaggctataaattattac-------ctgatgctaatgagttggaatgatgaataaagt-cagtaagcattagagtgaaatgactggacatttaatccacatttttgttgttggatgaatagtgtcggccatgctatatgaacttaccatggcactttgtttgtaggatgaggagctggatatttcacctgttgagattgatgatgcattggtgattgaagacgaagatatatcggatgaagatgacgatgaacatgatgatgtacgttagtgacgtg----ttttttttatttggcatctcttatttgcctggatttgattgatttttgaccaatcaatattcctttttcttcagtgttttcaata-tttttttgccagatgagtaagcacttcggtttgttggatactaaa---------ctaactggaagagatctctatagttatgacactaaaagctttattattgtcaaagtttg---tggttcatctgtatccagccgtgctgcctattgaatgacaaacaaagcg---gatttcagggttgctatttcttagtttatacttattctcaagggtgaccggatattgcttagtttcatgattggcaataatgatcgatgctacattgagaattagttgatggagcgttatgatctggaagactaatgctttatgagattaaaaacacaaatgactaatatgctagttctgcagtttgatgctcacaatttcttactcgttattttcaggtgcttggagatgatgctcttcctttatgcatgccagagagagtacatgatgttaaattgggtgattcagctgaggatagtcctgttgcccctgcagtgagtgatagccacatgaatccagcttctggttctagtagcagagctgctacagctaggggctcagactctactgactttaggagtggcaactctattggttcaagaggtgccatgtcatttgccgcagctgccatggctgggcttgcatctgcaaatggaagaggtttc---cggggcagcagagatcgtcatgggcgccctctatttggttccaatgatccgcctagactaattttttctgcaggtgggaagcaacttaataggcacctgactatctatcaggctattcagaggcagcttgtgctagatgaagatgacgaggagagatatacaggcaacgatcttgtatctagtgaaggaagtaggttgtggggtgatgtttataccataacctaccaaagggcagacacccagacaggatctgcatcaaatgcagccggagcattgaatgctatgacgacctctaaatctaccaagttggggtccacgtcaaatactaacaatgcagattcatctttgcaaaggacttcgcttcttgatagtattttgcagggggagcttccttgtgatttggaaaaaagtaattctacttacaatatactagctctcttacgcgtattagatggtttgaatcagcttgctcctcgattgagagtccaggtcttgaccgacagttttgctgaaggaacaattttgagtctggatgagattagtgctgccggcattcgggtttctcctgaggagttcataaacagmaagcttactccgaaattggcaagacaaatacaggatgccctagcgctctgcagtgggagtcttccctcatggtgttaccagttgacaaaagcatgtccttttttgtttccttttgagacaaggagacaatacttctattctactgctttcggtctgtcaagggctttatataggcttcagcagcaacagggtgttgatggtcacggatcaaccaatgaaagagaggttagagttgggagattacaacgtcagaaagtgcgtgtcyctcgtaaccgaattctggattctgctgcgaaagt-gatggagatgtattccagccaaaaggctgttcttgaagtgkaatattttggtgaagttggtactgggttgggtcctactttggagttctacactcttctaagtcacgatttgcaaaaagttgg-gctcgcaatgtggaggtcaaatttttcaccagataagacttcaatggaagttgacgtagttgaacaaaaagatgtgaagtctgttagtgatmttgtccaagctcctcttggattgttccctcgtccttggccagctaatgctgatacttctgagggaagccaatttggcaaagttatggaatattttcggcttgttgggcgggtgatggccaaagctcttcaagatgggcgacttttggmcctcccaatgtccactgcattttataagcttgttcttggkcaggkggggacaatatg------tattaagatctgattttttgcaccttaatcttgtggaaaatgccatgttctacctcttttgatctacacattcagctctcactattcattgcaggagcttgatttgcatgatgttctttctttcgatgctgaactggggaggactctgcaagaattgcaagcgatcatttcccggaagaagtatattgaatcaatgggtggtcagagttgtgaacagactgctgatttgcgttttcatggggcgtcgattgaaaatctctatttagatttcacgctccctggatatccggattacactctgaaaccaggcgaagagaatgtactcattcccttgggaacatcttttcacgtttcatgcccttcagttttgcttttgtttcttgttgatctctcagtta-gtttttcccttcgtgaacttttcaggtggatatcaataacttggaggagtacatatccttggtggctgatgctactgtcaagacaggaattctgaggcaaatggaggcatttagaacagggtttaatcaagttagcaacttcctcttgccttcatggaattttattatgtattattttggtgtatttgccgttaagtataaacaatgatgatactgaattactggtaaccttaacaactatgaatgacaccattaccgtgctgtctttatatttttaggtctttgacatcacaacgcttcaaatattctctcctcatgaattggactatcttctgtgtggtcgtagagagctgtgggaggtgattttatggcatatggttttgttgtaacaggttatatccagtacctttattgtttcatttgcatggtaaatgttaaatttctctttcttcaggctgagacactcgtagatcacatcaaatttgatcatgggtacactgccaagagccctgcaattgttaatgtaagcgttttcttaattttccc-attgccacagtcaatctgatttaggactgctcttgcttagttcctttggttgtccacaatattcatatggtttgttgtactcatgt--tcttagttgcttgagattatgggagaatttaccccagagcagcagctagctttttgtcagtttgttactggtgcgcctcggcttccacctggtggtctggccgtgctgaacccaaaattgacaattgtgagaaaggtaaggagtcctacacaacttacctcgaaggcctaatgttgtgtgatggatccattattcttgcagtgtagataatattcacaatttgcatgtcttgatacagcattcctcat---caactagtaatatagcagccaatgggaccggattatcggaatcagcagacgatgacttgccgagtgtaatgacatgtgccaattacctcaagcttcctccctactctacgaaggtactaaatttgtgaaaacgggagagacaaacaaaaagaagttgctggaaatggatgtagtttctgtgccatgttttgttc-ttagatctaatgggtgacaattttccttttatgaacaggaaattatgttcaagaaacttctctatgcaataagtgaagggcaggg--------------------------------
>MiraAssembly78_rep_c3421_merged_MiraAssembly78_rep_c2542RC
------------------------------------------------------------------------------------------------------------------------------------------------------------------------------------------------------------------------------------------------------------------------------------------------------------------------------------------------------------------------------------------------------------------------------------------------------------------------------------------------------------------------------------------------------------------------------------------------------------------------------------------------------------------------------------------------------------------------------------------------------------------------------------------------------------------------------------------------------------------------------------------------------------------------------------------------------------------------------------------------------------------------------------------------------------------------------------------------------------------------------------------------------------------------------------------------------------------------------------------------------------------------------------------------------------------------------------------------------------------------------------------------------------ccctctttttggttccaatgatccgcctagactaattttttctgcaggtgggaagcaacttaataggcacctgactatctatcaggctattcagaggcagcttgtgctagatgaagatgacgaggagagatatacaggcaaagatcttgtatctagtgaaggaagtaggttgtggggtgatgtttataccataacctaccaaagggcagacacccagacaggatctgcatcaaatgcagccggagcattgaatgctatgacgacctctaaatctacgaagttggtgtccacgtcaaatattaacaatgcagattcatctttgcaaaggacttcgcttcttgatagtattttgcagggggagcttccttgtgatttggaaaaaagtaattctacttacaatatactagctctcttacgcgtattagatggtttgaatcagcttgctcctcgattgagagtccaggtcatgaccgacagttttgctgaaggaacaattttgagtctggatgagattagtgctgccggcattcgggtttctcctgaggagttcataaacagcaagcttactccgaaattggcaagacaaatacaggatgccctagcgctctgcagtgggagtcttccctcatggtgttaccagttgacaaaagcatgtccttttttgtttccttttgagactaggagacaatacttctattctactgctttcggtctgtcaagggctttatataggcttcagcagcaacagggtgttgatggtcacggatcaaccaatgaaagagaggttagagttgggagattacaacgtcagaaagtgcgtgtctctcgtaaccgaattctggattctgctgcgaaagt-gatggagatgtattccagccaaaaggctgttcttgaagtggaatattttggtgaagttggtactgggttgggtcctactttggagttctacactcttctaagtcacgatttgcaaaaagttgg-gctcgcaatgtggaggtcaaattcttcaccagataagacttcaatggaagttgacgtagttgaacaaaaagatgtgaagtctgttagtgatcttgtccaagctcctcttggattgttccctcgtccttggccagctaatgctgatacttctgagggaagccaatttggcaaagttatggaatattttcggcttgttgggcgggtgatggccaaagctcttcaagatgggcgacttttggacctcccaatgtccactgcattttataagcttgttcttggtcaggtggggacaatatg------tattaagatctgattttttgcaccttaatcttgtggaaaatgccatgttctacctcttttgatctacacattcagctctcactattcattgcaggagc-----------------------------------------------------------------------------------------------------------------------------------------------------------------------------------------------------------------------------------------------------------------------------------------------------------------------------------------------------------------------------------------------------------------------------------------------------------------------------------------------------------------------------------------------------------------------------------------------------------------------------------------------------------------------------------------------------------------------------------------------------------------------------------------------------------------------------------------------------------------------------------------------------------------------------------------------------------------------------------------------------------------------------------------------------------------------------------------------------------------------------------------------------------------------------------------------------------------------------------------------------------------------------------------------------------------------------------------------------------------------------------------------------------------------------------------------------------------------------------------------------------------------------------------------------------
>MiraAssembly82_rep_c72
---------------------------------------------------------------------------------actgccatttttgagtgaagtttagtaccctggaatgccattttcgagtgaagtttagtaccctggaatgccattttcttctctctttagcgtgctagatctgtaggagtgactttccacttgtagaagaggattaaggactggataaaaacttcgggagtgactaaaaagttaagctgcttaagaaaaactgtatccgtgacttattaattgacttaacatccgtaaggctataaattatcac-------ctgatgctaatgagttggaacgatgaataaagttcagtaagcattagagtgaaatgactggacatttaatccatgtttttgttgttggatgaatagtgtcggccatgctatatgaacttaccatggcactttgtttgtaggatgaggagctggatatttcacctgttgagattgatgatgcattggtgattgaagacgaagatatatcggatgaagatgacgatgaacatgatgatgtacgttagtgacgtg---tttttttttatttggcatctcttatttccctggatttgattgattttttaccaatcaatattcctttttcttcagtgttttcaata-tttttttgccagatgagtaagcactttggtttgttggatactaaa---------ctaaatggaagagatctctatagttatgacactaaaagctttattattgtcaaagttggggatggttcatctgtatccagccgtgctgcctattgaatgacaaacaaagcg---gatttcagggttgctatttcttagtttatacttattctcaagggtgaccggatattgcttagtttcatgattggcaatactgatcgatgctacattgagaattagttgatggagcgttatgatctggaagactaatgctttatgagattataaacacaaatgactaatatgctagttctgcagtttgatgctcacaatttcttactcgttattttcaggtgcttggagatgatgctcttcctttatgcatgccagagagagtacatgatgttaaattgggtgattcagctgaggatagtcctgttgcccctgcagtgagtgatagccacatgaatccagcttctggttctagtagcagagctgctacagctaggggctcagactctactgacttcaggagtggtaactctattggttcaagaggtgccatgtcatttgccgcagctgccatggctgggcttgcatctgcaaatggaagaggtttc---cggggcagcagagatcggcatgggcgccctctatttggttccaatgatccgcctagactaattttttctgcaggtgggaagcaacttaataggcacctgactatctatcaggctattcagaggcagcttgtgctagatgaagatgacgaggagagatatacaggcaacgatcttgtatctagtgaaggaagtaggttgtggggtgatgtttataccataacctaccaaagggcagacacccagacaggatctgcatcaaatgcagccggagcattgaatgctatgacgacctctaaatctaccaaggtggggtccacgtcaaatactaacaatgcagattcatctttgcaaaggacttcgcttcttgatagtattttgcagggggagcttccttgtgatttggaaaaaagtaattctacttacaatatactagctctgttacgcgtattagatggtttgaatcagcttgctcctcgattgagagtccaggtcttgaccgacagttttgctgaaggaacaattttgagtctggatgagattagtgctgccggcattcgggtttctcctgaggagttcataaacagcaagcttactccgaaattggcaagacaaatacaggatgccctagcgctctgcagtgggagtcttccctcatggtgttaccagttgacaaaagcatgtccttttttgtttccttttgagacaaggagacaatacttctattctactgctttcggtctgtcaagggctttatataggcttcagcagcaacagggtgttgatggtcacggatcaaccaatgaaagagaggttagagttgggagattacaacgtcagaaagtgcgtgtctctcgtaaccgaattctggattctgctgcgaaagt-gatggagatgtattccagccaaaaggctgttcttgaagtggaatattttggtgaagttggtactgggttgggtcctactttggagttctacactcttctaagtcacgatttgcaaaaagttgg-gctcgcaatgtggaggtcaaattcttcaccagataagacttcaatggaagttgacggagttgaacaaaaagatgtgaagtctgttagtgatcttgtccaagctcctcttggattgttccctcgtccttggccagctaatgctgatacttctgagggaagccaatttggcaaagttatggaatattttcggcttgttgggcgggtgatggccaaagctcttcaagatgggcgacttttggacctcccaatgtccactgcattttataagcttgttcttggtcaggtggggacaatatg------tcttaagatctgattttttgcaccttaatcttgtggaaaatgccatgttctacctcttttgatctacacattcagctctcactattcattgcaggagcttgatttgcatgatgttctttctttcgatgctgaactggggaggactctgctagaattgcaagcgatcatttcccggaagaagtatattgaatcaatgggtggtcagagttgtgaacagactgctgatttgcgttttcatggggcgtcgattgaaaatctctatttagatttcacgctccctggatatccggattacactctgaaaccaggcgaagagaatgtactcattcccttgggaacatcttttcacgtttcatgcccttcag-tttgcttttttttcttgttgatctctcagttatgtttttccctttgtgaacttttcaggtggatatcaataacttggaggagtacatatccttggtggctgatgctactgtcaagacaggaattctgaggcaaatggaggcatttagaacagggtttaatcaagttagcaacttcctcttgtcttcatgggattttattatgcattattttggtgtatttgcggttaagtataaacaatgatgatactgaattactggtaaccttaacaagtatgaatgacaccattaccgtgctgtctttatatttttaggtctttgacatcacaacgcttcaaatattctctcctcatgaattggactatcttctgtgtggtcgtagagagctgtgggaggtgattttatggcatatggttttgttgtaacaggttatatccagtacctttattgtttcatttgcatggtaaatgttaaatttctctttctgcaggctgagacactcgtagatcacatcaaatttgatcatgggtacactgccaagagccctgcaattgttaatgt--gcgttttcttaattttacc-attgccacagtcaatctgatttaggactgctcttgcttagttcctttggttgtccacaatattcatatggtttgttgtactcatgt--tcttagttgcttgagattatgggagaatttaccccagagcagcagctagctttttgtcagtttgttactggtgcgcctcggcttccacctggtggtctggccgtgctgaacccaaaattgacaattgtgagaaaggtaaggagtcctacacaactttcctcgaaggcctaatgttgtgtgatggatccattattcttgcagtgtagataatattcacaatttgcatgtcttgatacagcattcctcatcaacaactagtaatatagcagccaatgggaccggattatcggaatcagcagacgatgacttgccgagtgtaatgacatgtgccaattacctcaagcttcctccctactctacgaaggtactaaa-----------------------------------------------------------------------------------------------------------------------------------------------------------------------------------------------
>MiraAssembly82_rep_c742RC_merged_MiraAssembly82_rep_c73
---------------------------------------------------------------------------------actgccatttttgagtgaagtttagtaccctggaatgccattttcgagtgaagtttagtaccctggaatgccattttcttctctctttagcgtgctagatctgtaggagtgactttccacttgtagaagaggattaaggactggataaaaacttcgggagtgactaaaaagttaagctgcttaagaaaaactgtatccgtgacttattaattgacttaacatccgtaaggctataaattatcac-------ctgatgctaatgagttggaacgatgaataaagttcagtaagcattagagtgaaatgactggacatttaatccatgtttttgttgttggatgaatagtgtcggccatgctatatgaacttaccatggcactttgtttgtaggatgaggagctggatatttcacctgttgagattgatgatgcattggtgattgaagacgaagatatatcggatgaagatgacgatgaacatgatgatgtacgttagtgacgtg---tttttttttatttggcatctcttatttccctggatttgattgattttttaccaatcaatattcctttttcttcagtgttttcaata-tttttttgccagatgagtaagcactttggtttgttggatactaaa---------ctaaatggaagagatctctawagttatgacactaaaagctttattattgtcaaagttggggatggttcatctgtatccagccgtgctgcctattgaatgacaaacaaagcg---gatttcagggttgctatttcttagtttatacttattctcaagggtgaccggatattgcttagtttcatgattggcaatactgatcgatgctacattgagaattagttgatggagcgttatgatctggaagactaatgctttatgagattawaaacacaaatgactaatatgctagttctgcagtttgatgctcacaatttcttactcgttattttcaggtgcttggagatgatgctcttcctttatgcatgccagagagagtacatgatgttaaattgggtgattcagctgaggatagtcctgttgcccctgcagtgagtgatagccacatgaatccagcttctggttctagtagcagagctgctacagctaggggctcagactctactgacttcaggagtggtaactctattggttcaagaggtgccatgtcatttgccgcagctgccatggctgggcttgcatctgcaaatggaagaggtttc---cggggcagcagagatcggcatgggcgccctctatttggttccaatgatccgcctagactaattttttctgcaggtgggaagcaacttaataggcacctgactatctatcaggctattcagaggcagcttgtgctagatgaagatgacgaggagagatatacaggcaacgatcttgtatctagtgaaggaagtaggttgtggggtgatgtttataccataacctaccaaagggcagacacccagacaggatctgcatcaaatgcagccggagcattgaatgctatgacgacctctaaatctaccaaggtggggtccacgtcaaatactaacaatgcagattcatctttgcaaaggacttcgcttcttgatagtattttgcagggggagcttccttgtgatttggaaaaaagtaattctacttacaatatactagctctgttacgcgtattagatggtttgaatcagcttgctcctcgattgagagtccaggtcttgaccgacagttttgctgaaggaacaattttgagtctggatgagattagtgctgccggcattcgggtttctcctgaggagttcataaacagcaagcttactccgaaattggcaagacaaatacaggatgccctagcgctctgcagtgggagtcttccctcatggtgttaccagttgacaaaagcatgtccttttttgtttccttttgagacaaggagacaatacttctattctactgctttcggtctgtcaagggctttatataggcttcagcagcaacagggtgttgatggtcacggatcaaccaatgaaagagaggttagagttgggagattacaacgtcagaaagtgcgtgtctctcgtaaccgaattctggattctgctgcgaaagt-gatggagatgtattccagccaaaaggctgttcttgaagtggaatattttggtgaagttggtactgggttgggtcctactttggagttctacactcttctaagtcacgatttgcaaaaagttgg-gctcgcaatgtggaggtcaaattcttcaccagataagacttcaatggaagttgacggagttgaacaaaaagatgtgaagtctgttagtgatcttgtccaagctcctcttggattgttccctcgtccttggccagctaatgctgatacttctgagggaagccaatttggcaaagttatggaatattttcggcttgttgggcgggtgatggccaaagctcttcaagatgggcgacttttggacctcccaatgtccactgcattttataagcttgttcttggtcaggtggggacaatatg------tcttaagatctgattttttgcaccttaatcttgtggaaaatgccatgttctacctcttttgatctacacattcagctctcactattcattgcaggagcttgatttgcatgatgttctttctttcgatgctgaactggggaggactctgctagaattgcaagcgatcatttcccggaagaagtatattgaatcaatgggtggtcagagttgtgaacagactgctgatttgcgttttcatggggcgtcgattgaaaatctctatttagatttcacgctccctggatatccggattacactctgaaaccaggcgaagagaatgtactcattcccttgggaacatcttttcacgttt------cttcagttttgcttttgtttcttgttgatctctcagttatgtttttccctttgtgaacttttcaggtggatatcaataacttggaggagtacatatccttggtggctgatgctactgtcaagacaggaattctgaggcaaatggaggcatttagaacagggtttaatcaagttagcaacttcctcttgtcttcatgggattttattatgcattattttggtgtatttgcggttaagtataaacaatgatgatactgaattactggtaaccttaacaagtatgaatgacaccattaccgtgctgtctttatatttttaggtctttgacatcacaacgcttcaaatattctctcctcatgaattggactatcttctgtgtggtcgtagagagctgtgggaggtgattttatggcatatggttttgttgtaacaggttatatccagtacctttattgtttcatttgcatggtaaatgttaaatttctctttctgcaggctgagacactcgtagatcacatcaaatttgatcatgggtacactgccaagagccctgcaattgttaatgt--gcgttttcttaattttacc-attgccacagtcaatctgatttaggactgctcttgcttagttcctttggttgtccacaatattcatatggtttgttgtactcatgt--tcttagttgcttgagattatgggagaatttaccccagagcagcagctagctttttgtcagtttgttactggtgcgcctcggcttccacctggtggtctggccgtgctgaacccaaaattgacaattgtgagaaaggtaaggagtcctacacaactttcctcgaaggcctaatgttgtgtcatggatccattattcttgcagtgtagataatattcacaatttgcatgtcttgatacagcattcctcatcaacaactagtaatatagcagccaatgggaccggattatcggaatcagcagacgatgacttgccgagtgtaatgacatgtgccaattacctcaagcttcctccctactctacgaaggtactaaatttgtgaaaacggaagagacaaacaaaaagaagttgctggaaatggatgtagtttctgtgccatgttttgttc-ttagatctaatgggtgac---------------------------------------------------------------------------------------------------
>MiraAssembly69_c465RC_merged_MiraAssembly69_rep_c2933_merged_MiraAssembly69_rep_c2668_merged_MiraAssembly69_c1775RC_merged_MiraAssembly69_rep_c2593RC_merged_MiraAssembly69_c375_merged_MiraAssembly69_rep_c3212_merged_MiraAssembly69_c522_merged_MiraAssembl
---------------------------------------------------------------------------------------------------------------------------------------------------------------------------------------------------------------------------------------------------------------------------------------------tattaattgacttaacatccgtaaggctataaattattac-------ctgatgctaatgagttggaatgatgaataaagtccagtaagcattagagtgaaatgactggacatttaatccatgtttttgttgttggatgaatagtgtcggccatgctacatgaacttaccatggcactttgtttgtaggatgaggagctggatatttcacctgttgagattgatgatgcattggtgattgaagatgaagacatatcggatgaagatgacgatgaacatgatgatgtacgttagtgacgtg--ttttttttttatttggcatctcttatttccctggatttgattgatttttgaccaatcaatattcctttttcttcagtg-tttcaata-tttttttgccagatgagtaagcactttggtttgttggatactaaa---------ctaactggaagagatctctatagttatgacactaaaagctttattattgtcaaagttggggatggttcatctgtatcaagccgtgctgcctattgaatgacaaacaaagcg---gatttcagggttgctatttcttagtttatacttattctcaagggtgactggatattgcttagtttcatgattggcaatactgatcgatgctacattgagaatttgttgatggagcgttgtgatctggaagactaatgctttatgagattaaaaacacaaatgactaatatgctagttctgcagtttgatgctcacaatttcttactcgttattttcaggtgcttggagatgatgctcttcctttatgcatgccagagagagtacatgatgttaaattgggtgattcagctgaggatagtcctgttgccsctgcagtgagtgatagccacatgaatccagcttctggttctagtagcagagctgctacagctaggggctcagactctactgacttcaggagtggtaactctattggttcaagaggtgccatgtcatttgccgcagctgccannnnnnnnnnnnnnnnnnnnnnnnnnnnnnnnnnn---nnnnnnnnnnnnnnnnnnnnnnngcgccctctatttggttccaatgatccgcctagactaattttttctgcaggtgggaagcaacttaataggcacctgactatctatcaggctattcagaggcagcttgtgctagatgaagatgatgaggagagatatacaggcaacgatcttgtatctagtgaaggaagtaggttgtggggtgatgtttataccataacctaccaaagggcagccacccagacaggatctgcatcaaatgcagccggnnnnnnnnnnnnnnnnnnnnnnnnnnnnnnnnnnnnnnnnnnnnnnnnnnnnnnnnnnnnnnnnnnnnnnnnnnnnnnnnnnnnnnnnnnnnnnnnnnnnnnnnnnnnnnnnnnnnnnnnnnnnnnnnnnttggaaaaaagtaattctacttacaatatactagctctgttacgcgtattagatggtttgaatcagcttgctcctcgattgagagtccaggtcttgaccgacagttttgctgaaggaacaattttgagtctggatgagattagtgctgccggcattcgggtttctcctgaggagttcataaacagcaagcttactccgaaattggtaagacaaatacaggatgccctagcgctctgcagtgggagtcttccctcatggtgttaccagttgacaaaagcatgtccttttttgtttccttttgagacaaggagacaatacttctattctactgctttcggtctgtcaagggctttatataggcttcagcagcaacagggtgttgatggtcacggatcaaccaatgaaagagaggttagagttgggagattacaacgtcagaaagtgcgtgtctctcgtaaccgaattctggattctgctgcgaaagt-gatggagatgtattccagccaaaaggctgttcttgaagtggaatattttggtgaagttggtactgggttgggtcctactttggagttctacactcttctaagtcacgatttgcaaaatgttgg-gctcgcaatgtggaggtcaaattcttcaccagataagacttcaatggaagttgacggagttgaacaaaaagatgtgaagtctgttagtgatcttgtccaagctcctcttggattgttccctcgtccttggccagctaatgctgatacttctgagggaagccaatttggcaaagttatggaatattttcggcttgttgggcgggtgatggccaaagctcttcaagatgggcgacttttggacctcccaatgtccactgcattttataagcttgttcttggccaggtggggacaatatg------tattaagatctgattttttgcaccttaatcttgtggaaaatgccatgttctacctctttcgatctacacattcagctctcactattcattgcaggagcttgatttgcatgatgttctttctttcgatgctgaactggggaggactctgcaagaattgcaagcgatcatttcccggaagaagtatattgaatcaatgggtggtcagagttgtgaacagactgctgatttgcgttttcatggggcgtcgattgaaaatctctatttagatttcacgctccctggatatccggattacactctgaaaccaggcgaagagaatgtactcattcccttgggaacatcttttcacgtttcatgcccttcagttttgcttttgtttcttgttgatctctcagttatgtttttcccttcgtgaacttttcaggtggatatcaataacttggaggagtacatatccttggtggctgatgctactgtcaagacaggaattctgaggcaaatggaggcatttagaacagggtttaatcaagttagcaacttcctc--gtcttcatggaattttattatgtattattttggtgtatttgcggttaagtataaacaatgatgatactgaattactggtaaccttaacaactatgaatgacaccattaccgtgctgtctttatatttttaggtctttgacatcacaacgcttcaaatattctctcctcatgaattggactatcttctgtgtggtcgtagagagctgtgggaggtgattttatggcatatggttttgttgtaac----------------------------------------------------------------------------------------------------------------------------------------------------------------------------------------------------------------------------------------------------------------------------------------------------------------------------------------------------------------------------------------------------------------------------------------------------------------------------------------------------------------------------------------------------------------------------------------------------------------------------------------------------------------------------------------------------------------------------------------------------------------------------------------------------------------------------------------
>MiraAssembly80_c791_merged_MiraAssembly80_c937_merged_MiraAssembly80_rep_c1879RC_merged_MiraAssembly80_c1536RC_merged_MiraAssembly80_rep_c1830
-----------------------------------------------------------------------------------------------------------------------------------------------------------------------------------------------------------------------------------------------------------------------aagaaaaactgtatccgtgacttattaattgacttaacatccgtaaggctataaattatkac-------ctgatgctaatgagttggaatgatgaataaagtccagtaagcattagagtgaaatgactggacatttaatccatgtttttgttgttggatgaatagtgtcggccatgctatatgaacttaccatggcactttgtttgtaggatgaggagctggatatttcacctgttgagattgatgatgcattggtgattgaagacgaagatatatcggatgaagatgacgatgaacatgatgatgtacgttagtgacgtg--ttttttttttatttggcatctcttatttccctggatttgattgatttttgaccaatcaatattcctttttcttcagtgttttcaata-tttttttgccagatgagtaagcactttggtttgttggatactaaa---------ctaactggaatagatctctatagttatgacactaaaagctttnnnnnnnnnnnnnnnnnnnnnnnnnnnnnnnnnnnnnnnnnnnnnnnnnnnnnnnnnnnnnnnnnnnnn---nnnnnnnnnnnnnnnnnnnnnnnnnnnnnnnnnnnnnnnaagggtgaccggatattgcttagtttcatgattggcaatrctgatcgatgctacattgagaatttgttggaggagcgttatgatctggaagactaatgctttatgagattaaaaacacaaatgactaatatgctagttctgcagtttgatgctcacaatttcttactcgttattttcaggtgcttggagatgatgctcttcctttatgcatgccagagagagtacatgatgttaaattgggtgattcagctgaggatagtcctgttgcccctgcagtgagtgatagccacatgaatccagcttctggttctagtagcagagctgctacagctaggggctcagactctactgacttcaggagtggtaactctattggttcaagaggtgccatgtcatttgccgcagctgccatggctgggcttgcatctgcaaatggaagaggtttc---cggggcagcagagatcggcatgggcgccctctatttggttccaatgatccgcctagactaattttttctgcaggtgggaagcaacttaataggcacctgactatctatcaggctattcagaggcagcttgtgctagatgaagatgatgaggagagatatacaggcaacgatcttgtatctagtgaaggaagtaggttgtggggtgatgtttataccataacctaccaaagggcagacacccagacaggatctgcatcaaatgcagccggagcattgaatgctatgacgacctctaaatctaccaaggtggggtccacgtcaaatactaacaatgcagattcatctttgcaaaggacttcgcttcttgatagtattttgcagggggagcttccttgtgatttggaaaaaagtaattctacttacaatatactagctctgttacgcgtattagatggtttgaatcagcttgctcctcgattgagagtccaagtcttgaccgacagttttgctgaaggaacaattttgagtctggatgagattagtgctgccggcattcgggtttctcctgaggagttcataaacagcaagcttactccgaaattggcaagacaaatacaggatgccctagcgctctgcagtgggagtcttccctcatggtgttaccagttgacaaaagcatgtccttttttgtttccttttgagacaaggagacaatacttctattctactgctttcggtctgtcaaggkctttatataggcttcagcagcaacagggtgttgatggtcacggatcaaccaatgaaagagaggttagagttgggagattacaacgtcagaaagtgcgtgtctctcgtaaccgaattctggattctgctgcgaaagtggatggagatgtattccagccaaaaggctgttcttgaagtggaatattttggtgaagttggtactgggttgggtcctactttggagttctacactcttctaagtcacgatttgcaaaatgttggagmtcgcaatgtggaggtcaaattcttcag--------------------------------------------------------------------------------------------------------------------------------------------------------------------------------------------------------------------------------------------------------------------------------------------------------------------------------------------------------------------------------------------------------------------------------------------------------------------------------------------------------------------------------------------------------------------------------------------------------------------------------------------------------------------------------------------------------------------------------------------------------------------------------------------------------------------------------------------------------------------------------------------------------------------------------------------------------------------------------------------------------------------------------------------------------------------------------------------------------------------------------------------------------------------------------------------------------------------------------------------------------------------at-------------------------------------------------------------------------------------------------------------------------------------------------------------------------------------------------------------------------------------------------------------------------------------------------------------------------------------------------------------------------------------------------------------------------------------------------------------------------------------------------------------------------------------------------------------------------------------------------------------------------------------------------------------------------
