# Supplementary material for: Targeted NGS for species level phylogenomics: “made to measure” or “one size fits all”?
Source: PeerJ. 2017 Jul 25;5:e3569. doi: 10.7717/peerj.3569 (PMC5530999; doi:10.7717/peerj.3569)
Supplement: Data S2 — Sequences alignments (fasta format). [file peerj-05-3569-s002.gz › Final_Aln/SC/127818_2_AllSamples.aln]

>MiraAssembly68_rep_c2551
----------------------------------------------------------------------------------------------------------------------------------------------------------------------------cagcagatgtaattgctatatttgg-----tttctcagggtggactggagttactgttctctgagttatttgatgagtacttatt--------------------------ttgtctt-------------------------------------------------------tgagtagcagtgtgtaagcctatcatatacgatatgtagttgtaagtaaaaaattgttttaacaactatgtgttatttcttcactagttgctatttg-----ccg-gcaggaacatgcttcaagggccttggaaggaagctaatgctccaactgtgacmctgcatsttgacgacaagaatgttaatgtggaggccatatcaatggctttggcatatctttacggacatcaccctaagcttaatgatagtaacgcctttcgtgtgcttgctgctgcttcttttcttgaccttcaggtatctcatac--------gtgtaatcaatgttgctttcttgagtttctgtcatacttaacgaactgaggaatgtgaaagctggtgaatcttcctgtcttacgtgccctcaacgatgtaatcccttccttttttgttttctcatgcaggatttatgtgcaatttgcacggatttcattatatctgaactgtggacttcgaacttcttagcatatcaggttccagatgtttgtgtgggt------tgtattagttttgtggaccctattttattgaattaacttatctatttgtgatttagattttcgcggagggccaagattacggtatacacggagaacgtgttagaaatgcttgctggggctacctttgccaaagtggtgatatggagttgaaagaggtaatgaagggaagaaggagatattactttctgaattgca--ggcggcga-gacatcatcaagaagctaggatggttaaaagaattatctaac--caatctatttaaaaatgtacagatacccgattgtcttcttgcagaggactctgttttgaac------aaattgtgatcttgaac-----------------gcggcattgaatacaag-----------------------------------------------------------------------------------------------------------------------------------------------------------------------
>MiraAssembly68_rep_c3428
--------------------------------------------------------------------------------------------------------------------------------------------------------------------------------------------------------------------------------------------------------gtacttatt--------------------------ttgtctt-------------------------------------------------------tgagtagcagtgtgtaagcctatcatatacgatatgtagttgtaagtaaaaaattgttttaacaactatgtgttatttcttcactagttgctatttg-----ccg-gcaggaacatgcttcaagggccttggaaggaagctaatgctccaactgtgaccctgcatgttgacgacaagaatgttaatgtggaggctatatcaatggctttggcatatctttacggacatcaccctaagcttaatgatagtaacgcctttcgtgtgcttgctgctgcttcttttcttgaccttcaggtatctcatac--------gtgtaatcaatgttgctttcttgagtttctgtcat-----------------------------------------------------------------------------------------------------------------------------------------------------------------------------------------------------------------------------------------------------------------------------------------------------------------------------------------------------------------------------------------------------------------------------------------------------------------------------------------------------------------------------------------------------------------------------------------------------------------------------------------------------------------------------------------------------------------------------------------------------
>MiraAssembly69_c660
---------------------------------------------------------------------------------------------------------------------------------------------------------------------------------------------------------------------------------------------------------------------------------tagaaatctgttgttttgattaccatttgctagacatatcacatggattgaaaagtgagagactgcgttaaatacgcagaagtatgcaaaaacaaaacgtctaactgagcatcataacgaaacaaatgttcttacaacattgtgtttttt-ttcactagttgttattttatattctg-gcaggaacatgcttcacgggccttggaaggaagctaatgctccaactgtgaccctgaatgttgatgacaagaatgttaatgtggaggccatagcaatggctttggcatatctttacgggcatcatcctaagcttgatgatagtaatgcatttcgtgtgcttgctgctgcttcttttcttgaccttcaggtatcccatac--------ttgtaatcagtgttgctttctcgagtttctttcatatttactggactgaggaatatgaaagctggtgaatcttcctgtcttatgtgccctcaacgatgtaattccttcctttttggggttatcgtgcaggatttatgtgcaatttgcacggatttcattatagctgaactgtggacttcgaacttcttagcatatcaggttccagattcttgtgtg----------------------------------------------------------------------------------------------------------------------------------------------------------------------------------------------------------------------------------------------------------------------------------------------------------------------------------------------------------------------------------------------------------------------------------------------------------------------------------------------------------------------------------------------------------------
>MiraAssembly72_c340
-------------------------------------------------------------------------------------------------------------------------------------------------------------------------------------------------------------------------------------------------------------catttatgtctatcactatatagaaatctgttgttttgattaccatttgctagacatatcacatggattgaaaagtgagagactgcgttaaatacgcagaagtatgcaaaaacaaaacgtctaactgagcatcataacgaaacaaatgttcttacaacattgtgttttttcttcactagttgttattttatattctg-gcaggaacatgcttcacgggccttggaaggaagctaatgctccaactgtgaccctgaatgttgatgacaagaatgttaatgtggaggccatagcaatggctttggcatatctttacgggcatcatcctaagcttgatgatagtaatgcatttcgtgtgcttgctgctgcttcttttcttgaccttcaggtatcccatac--------ttgtaatcagtgttgctttctcgagtttctttcatatttactggactgaggaatatgaaagctggtgaatcttcctatcttatgtgccctcaacgatgtaattccttcctttttggggttatcgtgcaggatttatgtgcaatttgcacggatttcattatagctgaactgtggacttcgaacttcttagcatatcaggttccagattcttgtgtgggcttacggtttattagttttgtggaccctattttgctgcattaatttctgtatctgtggtttagattttcgcggagggccaagattatggtatgcatggagaacgtgttagaaatgcttgctggggctacctatgtcaaagtggtgcattggagttgaaagaggtaatgaaggacagaaggtgataatgagatattagtaatcc-aaaaaaaa-aaaaagggacagaaggtgataatgagatattagt--------------------------------------aatc-------------------------------------------------------------------------------------------------------------------------------------------------------------------------------------------------------------------------------------------------------------
>MiraAssembly69_c58
--------------------------------------------------------------------------------------------------------------------------------------ttcgtaaatgggaacgatcaaacaacaaagcaaacttagggaatatacaaatgataagattaggaagcaatcaaacaacaaaggaaactccctgttttggttgccatttgtttgggattcatttatgtctatc---atatagaaatctgttgttttgattaccatttgctagacatatcacatggattgaaaagtgagagactgcgttaaatacacagaagtatgcaaaaacaaaacgtctaactgagcatcataacgaaacaaatgttcttacaacattgtgttttttcttcactagttgttattttatattctg-gcaggaacatgcttcacgggccttggaaggaagctaatgctccaactgtgaccctgaatgttgatgacaagaatgttaatgtggaagccatagcaatggctttggcatatctttacgggcatcatcctaagcttgatgatagtaatgcatttcgtgtgcttgctgctgcttcttttcttgaccttcaggtatcccatac--------ttgtaatcagtgttgctttctcgagtttctttcatatttactggactgaggaatatgaaagctggcgaatcttcctgtcttatgtgccctcaacgatgtaattccttcctttttggggttatcgtgcaggatttatgtgcaatttgcacggatttcattatagctgaactgtggacttcgaacttcttagcatatcaggttccagattcttgtgtgggcttacggtttattagttttgtggaccctattttgctgcattaatttctatatctgtggtttagattttcgcggagggccaagattatggtatgcatggagaacgtgttagaaatgcttgctggggctacctatgtcaaagtggtgctttggagttgaaagaggtaatgaaggacagaaggtgataatgagatattagtaatc----aaaaaa-aaaaaaggacagaaggtgataatgagatattagtttctgaattgcaggcattgaaacaacatcaagtaacataatcaacctttcctagttgatttttccttgtattcaagtagcgtcccatctgataccacgttccttcctttggtcggcactaa-ttcatcttgaaatttgttgaattgctactttcattgctgtagatctttgcatcgtgaagctaagacggttcagttaccggttcagttaccagtagcctaaaaaactt------------------------------------------------------------------
>MiraAssembly77_c1209RC
-------------------------------------------------------------------------------------------------------------------------------------------------------------------------------------------------------------------------------------------------------------------------------------------------------------------------------------------------------------------------------------------------------------------------------------------------tgttattttatattctg-gcaggaacatgcttcacgggccttggaaggaagctaatgctccaactgtgaccctgaatgttgatgacaagaatgttaatgtggaggccatagcaatggctttggcatatctttacgggcatcatcctaagcttgatgatagtaatgcatttcgtgtgcttgctgctgcttcttttcttgaccttcaggtatcccatac--------ttgtaatcagtgttgctttctcgagtttctttcatatttactggactgaggaatatgaaagctggtgaatcttcctgtcttatgtgccctcaacgatgtaattccttcctttttggggttatcgtgcaggatttatgtgcaatttgcacggatttcattatagctgaactgtggacttcgaacttcttagcatatcaggttccagattcttgtgtgggcttacggtttattagttttgtggaccctattttgctgcattaatttctgtatctgtggtttagattttcgcggagggccaagattatggtatgcatggagaacgtgttagaaatgcttgctggggctacctatgtcaaagtggtgctttggagttgaaagaggtaatgaaggacagaaggtgataatgagatattagtaata----aaaaaa-aa---------------------------------------------------------------------------------------------------------------------------------------------------------------------------------------------------------------------------------------------------------------------------------------------------------------------------------------
>MiraAssembly77_rep_c258
---------------------------------------------------------------------------------------------------------------------------------------------------------------------------------------------------------------------------------------------------------------------------------------------gttttgattaccatttgctagacatatcacatggattgaaaagtgagagactgcxttaaataygcagaagtatgcaaaaacaaaacgtctaactgagcatcataacgaaacaaatgttcttacaacattgtgttttttcttcactagttgttattttatattctg-gcaggaacatgcttcacgggccttggaaggaagctaatgctccaactgtgaccctgaatgttgatgacaagaatgttaatgtggaggccatagcaatggctttggcatatctttacgggcatcatcctaagcttgatgatagtaatgcatttcgtgtgcttgctgctgcttcttttcttgaccttcaggtatcccatac--------ttgtaatcagtgttgctttctcgagtttctttcatatttactggactgaggaatatgaaagctggtgaatcttcctgtcttatgtgccctcaacgatgtaattccttcctttttggggttatcgtgcaggatttatgtgcaatttgcacggatttcattatagctgaactgtggacttcgaacttcttagcatatcaggttccagattcttgtgtgggcttacggtttattagttttgtggaccctattttgctgcattaatttctgtatctgtggtttagattttcgcggagggccaagattatggtatgcatggagaacgtgttagaaatgcttgctggggctacctatgtcaaagtggtgctttggagttgaaagaggtaatgaaggacagaaggtgataatgagatattagtaatc----aaaaaacaaaaagggacagaaggtgataatgagatattagtttctgaattgcagacattgaaacaacatcaagtaacataatcaacctttcctagttgatttttccttgtatt-------------------------------------------------------------------------------------------------------------------------------------------------------------------------------------------------------------------------------
>MiraAssembly75_c107RC
-------------------------------------------------------------------------------------------------------------------------------------------------------------------------------------------------------------------------------------------------------------------------------------------------------------gctagacatatcacatggattgaaaagtgagagactgcgttaaatacgcagaagtttgcaaaaacaaaacgtctaactgagcatcataacgaaacaaatgttcttataacattgtgttttttcttcactagttgttatttaatattctg-gcaggaacatgcttcacgggccttggaaggaagctaatgctccaactgtgaccctgaatgttgatgacaagaatgttaatgtggaggccatagcaatggctttggcatatctttacgggcatcatcctaagcttgatgatagtaatgcatttcgtgtgcttgctgctgcttcttttcttgaccttcaggtatcccatac--------ttgtaatcagtgttgctttctcgagtttctttcatatttactggactgaggaatatgaaagctggtgaatcttcctgtcttatgtgccctcaacgatgtaattccttcctttttggggttatcgtgcaggatttatgtgcaatttgcacggatttcattatagctgaactatggacttcgaacttcttagcatatcaggttccagattcttgtgtgggcttacggtttattagttttgtggaccctattttgctgcattaatttctgtatctgtggtttagattttcgcggagggccaagattatggtatgcatggagaacgtgttagaaatgcttgctggggctacctatgtcaaagtggtgctttggagttgaaagaggtaatgaaggacagaaggtgataatgagatattagtaatc----aaaaaa-aaaaaaggacagaaggtgataatgagatattagtttctgagttgcaggcattgaaacaacatcaagtaacataatcaacctttcctagttgatttttccttgtattcaagtagcttcccatctgataccacgttccttcctttggtcggcactaagttcatcttgaaatttgttgaat-------------------------------------------------------------------------------------------------------------------------------------------------------
>MiraAssembly82_c175RC
-----------------------------------------------tgcacaaggaactgaatctacagcaggagagtgttcaatgactgaatgtccaaatgtcttccaacaaccaaacttacccagggaatgttcgtaaatgggaacgatcaaacaacaaagcaaacttagggaatatacaaatgataagattaggaagcaatcaaacaacaaaggaaactccctgttttggttgccatttgtttgggattcatttatgtctatcacaatatagaaatccgttgttttgattaccatttgctagacatatcacatggattgaaaagtgagagactgcgttaaatacgcagaagtttgcaaaaacaaaacttctaactgagcatcataacgaaacaaatgttcttacaacattgtgttttttcttcactagttgttatttaatattctg-gcaggaacatgcttcacgggccttggaaggaagctaatgctccaactgtgaccctgaatgttgatgacaagaatgttaatgttgaggccatagcaatggctttggcatatctttacgggcatcatcctaagcttgatgatagtaatgcatttcgtgtgcttgctgctgcttcttttcttgaccttcaggtattccatac--------ttgtaatcagtgttgctttctcgagtttctttcatatttactggactgaggaatatgaaagctggtgaatcttcctgtcttatgtgccctcaacgatgtaattccttcctttttggggttatcgtgcaggatttatgtgcaatttgcacggatttcattatagctgaactatggacttcgaacttcttagcatatcaggttccagattcttgtgtgggcttacggtttattagttttgtggaccctattttgctgcattaatttctgtatctgtggtttagattttcgcggagggccaagattatggtatgcatggagaacgtgttagaaatgcttgctggggctacctatgtcaaagtggtgctttggagttgaaagaggtaatgaaggacagaaggtgataatgagatattagtaata----aaaaaa-aaaaaaggacagaaggtgataatgagatattagtttctgaattgcaggcattgaaacaacatcaagtaacataatcaacctttcctagttgatttttccttgtattcaagtagcttcccatctgataccacgttccttcctttggtcggcactaagttcatcttgaaatttgttgaattgctactttcattgctgtagatctttgcatcgtgaagctaaga------------cggttcagttaccagtagcctaaaaaacttaagctgtcaggaaattgcccaataaatgaatatcaagctatcaatatctctctcatgtgcaacctc
>MiraAssembly73_c421_merged_MiraAssembly73_c984
-----------------------------------------------------------------------------------------------------------------------------------------------------------------------------------------------------------------------------------------------atttgtttgggattcatttatgtctatcacaatatagaaatctgttgttttgattaccatttgctagacatatcacatggattgaaaagtgagagactgcgttaaatacgcagaagtatgcaaaaacaaaacgtctaactgagcatcataacgaaacaaatgttcttacaacattgtgttttttcttcactagttgttattttatattctg-gcaggaacatgcttcacgggccttggaaggaagctaatgctccaactgtgaccctgaatgttgatgacaagaatgttaatgtggaggccatagcaatggctttggcatatctttacgggcatcatcctaagcttgatgatagtaatgcatttcgtgtgcttgctgctgcttcttttcttgaccttcaggtatcccatac--------ttgtaatcagtgttgctttctcaagtttctttcatatttactggactgaggaatatgaaagctggtgaatcttcctgtcttatgtgccctcaaagatgtaattccttcctttttggggttatcgtgcaggatttatgtgcaatttgcacggatttcattatagctgaactgtggacttcgaacttcttagcatatcaggttccagattcttgtgtggacttacggtttattagttttgtggaccctattttgctgcattaatttctgtatctgtggtttagattttcgcggagggccaagattatggtatgcatggagaacgtgttagaaatgcttgctggggctacctatgtcaaagtggtgctttggagttgaaagaggtaatgaaggacagaaggtgataatgagatat------------------------------------------------------------------------------------------------------------------------------------------------------------------------------------------------------------------------------------------------------------------------------------------------------------------------------------------------------------
>MiraAssembly73_c417_merged_MiraAssembly73_c984
-----------------------------------------------------------------------------------------------------------------------------------------------------------------------------------------------------------------------------------------------atttgtttgggattcatttatgtctatcacaatatagaaatctgttgttttgattaccatttgctagacatatcacatggattgaaaagtgagagactgcgttaaatacgcagaagtatgcaaaaacaaaacgtctaactgagcatcataacgaaacaaatgttcttacaacattgtgttttttcttcactagttgttattttatattctg-gcaggaacatgcttcacgggccttggaaggaagctaatgctccaactgtgaccctgaatgttgatgacaagaatgttaatgtggaggccatagcaatggctttggcatatctttacgggcatcatcctaagcttgatgatagtaatgcatttcgtgtgcttgctgctgcttcttttcttgaccttcaggtatcccatac--------ttgtaatcagtgttgctttctcgagtttctttcatatttactggtctgaggaatatgaaagctggtgaatcttcctgtcttatgtgccctcaacgatgtaattccttcctttttggggttatcgtgcaggatttatgtgcaatttgcacggatttcattatagctgaactgtggacttcgaacttcttagcatatcaggttccagattcttgtgtgggcttacggtttgttagttttgtggaccctattttgctgcattaatttctgtatctgtggtttagattttcgcggagggccaagattatggtatgcatggagaacgtgttagaaatgcttgctggggctacctatgtcaaagtggtgctttggagttgaaagaggtaatgaaggacagaaggtgataatgagatattagtaata----aaa---------------------------------------------------------------------------------------------------------------------------------------------------------------------------------------------------------------------------------------------------------------------------------------------------------------------------------------------
>MiraAssembly78_c607RC_merged_MiraAssembly78_c207
gttgcgagtctggagttcgtatggtcacccacaggagagggggaaaatgcacaaggaactgaatctacagcaggagagtgttca---actgaatgtccaaatgtcttccaacaaccaaacttacccagggaatgttcgtaaat----acgatcaaacaacaaagcaaacttagggaakatacaaatgataagattaggaagcaatcaaacaacaaaggaaactccctgttttggttgccatttgtttgggattcatttatgtctatcacaatatagaaatctgttgttttgattaccatttgctagacatatcacatggattgaaaagtgagagactgcgttaaatacgcagaagtttgcaaaaacaaaacgtctaactgagcatcataacgaaacaaatgttcttacaacattgtgttttttcttcactagttgttatttaatattctg-gcaggaacatgcttcacgggccttggaaggaagctaatgctccaactgtgaccctgaatgttgatgacaagaatgttaatgtggaggccatagcaatggctttggcatatctttacgggcatcatcctaagcttgatgatagtaatgcatttcgtgtgcttgctgctgcttcttttcttgaccttcaggtatcccatgc--------ttgtaatcagtgttgctttctcgagtttctttcatatttactggaccgaggagtatgaaagctggtgaatcttcctgtcttatgtgccctcaacgatgtaattccttcctttttggggttatcgtgcaggatttatgtgcaatttgcacggatttcattatagctgaactatggacttcgaacttcttagcatatcaggttccagattcttgtgtgggcttacggtttattagttttgtggaccctatgttgctgcattaatttctgtatctgtggtttagattttcgcggagggtcaagattatggtatgcatggagaacgtgttagaaatgcttgctggggctacctatgtcaaagtggtgctttggagttgaaagaggtaatgaaggacagaaggtgataatgagatattagtaatc--aaaaaaaa-aaaaaaggacagaaggtgataatgagatattagtttctgaattgcaggcattgaaacaacatcaagtaacataatcaacctttcctagttgatttttccttgtattcaagtagcttcccatctgataccacgttccttcctttggtc--------------------------------------------------------------------------------------------------------------------------------------------------------------------------------------
>MiraAssembly72_c614RC
-------------------------------------------------------------------------------------------------------------------------------------------------------------------------------------------------------------------------------------------------------------------------------------------------------------------------------------------------------------------------------------------------------------------------------------------------------------------------------------------------------------------------------------------------atgtggaggccatagcaatggctttggcatatctttacgggcatcatcctaagcttgatgatagtaatgcatttcgtgtgcttgctgctgcttcttttcttgaccttcaggtatcccatac--------ttgtaatcagtgttgctttctcgagtttctttcatatttactggactgaggaatatgaaagctggtgaatcttcctgtcttatgtgccctcaacgatgtaattccttcctttttggggttatcgtgcaggatttatgtgcaatttgcacggatttcattatagctgaactgtggacttcgaacttcttagcatatcaggttccagattcttgtgtgggcttacggtttattagttttgtggaccctattttgctgcattaatttctatatctgtggtttagattttcgcggagggccaagattatggtatgcatggagaacgtgttagaaatgcttgctggggctacctatgtcaaagtggtgctttggagttgaaagaggtaatgaaggacagaaggtgataatgagatattagtaatc--aaaaaaaa-aaaaaaggacagaaggtgata--------------------------------------------------------------------------------------------------------------------------------------------------------------------------------------------------------------------------------------------------------------------------------------------------------------------
>MiraAssembly78_c11RC_merged_MiraAssembly78_rep_c2754
---------------------------------------------------------------------------------------------------------------------------------------------------------------------------------------------------------------------------------------------------------------------------------------------------------------------------------------------------gttaaatacgcagaagtttgcaaaaacaaaacgtctaactgagcatcataacgaaacaaatgttcttacaacattgtgttttttcttcactagttgttatttaatattctg-gcaggaacatgcttcacgggccttggaaggaagctaatgctccaactgtgaccctgaatgttgatgacaagaatgttaatgtggaggccatagcaatggctttggcatatctttacgggcatcatcctaagcttgatgatagtaatgcatttcgtgtgcttgctgctgcttcttttcttgaccttcaggtatcccatac--------ttgtaatcagtgttgctttctcgagtttctttcatatttactggaccgaggaatatgaaagctggtgaatcttcctgtcttatgtgccctcaacgatgtaattccttcctttttggggttatcgtgcaggatttatgtgcaatttgcacggatttcattatagctgaactatggacttcgaacttcttagcatatcaggttccagattcttgtgtgggcttacggtttattagttttgtggaccctatgttgctgcattaatttctgtatctgtggtttagattttcgcggagggccaagattatggtatgcatggagaacgtgttagaaatgcttgctggggctacctatgtcaaagtggtgctttggagttgaaagaggtaatgaaggacagaaggtgataatgagatattagtaatc--aaaaaaaa-aaaaaaggacagaaggtgataatgagatattagtttctgaattgcaggcattgaaacaacatcaagtaacataatcaacctttcctagttgatttttccttgtattcaagtagcttcccatctgataccacgttccttcctttggtcggcactaagttcatcttgaaatttgttgaattgctactttcattgttgtagatctttgcatcrtgaagctaaga------------cggttcagttaccagtagcctaaaaaacttaagctgtcaggaaattgcccaataa-----------------------------------------
>MiraAssembly83_c15RC
--------------------------------------------------------------------------------------------------------------------------------------------aatgggaacgatcaaacaacaaagcaaacttagggaatatacaaatgataagattaggaagcaatcaaacaacaaaggaaactccctgttttggttgccatttgtttgggattcatttatgtctatcacaatatagaaatctgttgttttgattaccatttgctagacatatcccatggattgaaaagtgagagactgcgttaaatatgcagaagtttgcaaaaacaaaacgtctaactgagcatcataacgaaacaaatgttcttacaacattgtgttttttcttcacttgttgttatttaatattctg-gcaggaacatgcttcacgggccttggaaggaagctaatgctccaactgtgaccctgaatgttgatgacaagaatgttaatgtggaggccatagcaatggctttggcatatctttacgggcatcatcctaagcttgatgatagtaatgcatttcgtgtgcttgctgctgcttcttttcttgaccttcaggtatcccatac--------ttgtaatcagtgttgctttctcgagtttctttcacatttactggactgaggaatatgaaagctggtgaatcttcctgtcttatgtgccctcaacgatgtaattccttcctttttggggttatcgtgcaggatttatgtgcaatttgcacggatttcattatagctgaactatggacttcgaacttcttagcatatcaggttccagattcttgtgtgggcttacgatatattagttttgtggaccctattttgctgcattaatttctgtatctgtggtttagattttcgcggagggccaagattatggtatgcatggagaacgtgttagaaatgcttgctggggctacctatgtcaaagtggtgctttggagttgaaagaggtaatgaaggacagaaggtgataatgagatattagtaatc---caaaaaa-aaaaaaggacagaaggtgataatgagatattagtttctgaattgcaggcattgaaacaacatcaagtaacataatcaacctttcctagttgaattttccttgtattcaagtagcttcccatctgataccacgttccttcctttggtcggcactaagtt---------------------------------------------------------------------------------------------------------------------------------------------------------------------------
>MiraAssembly75_c330RC
-------------------------------------------------------------------------------------------------------------------------------------------------------------------------------------------------------------------------------------------------------------------------------------------------------------------------------------------gagactgcgttaaatacgcagaagtttgcaaaaacaaaacgtctaactgagcatcataatgaaacaaatgttcttacaatattctgttttttcttcactagttgttatttaatattctg-gcaggaacatgcttcacgggccttggaaggaagctaatgctccaactgtgaccctgaatgttgatgacaagaatgttaatgtggaggccatagcaatggctttggcatatctttacgggcatcatcctaagcttgatgatagtaatgcatttcgtgtgcttgctgctgcttcttttcttgaccttcaggtatcccatac--------tggtaatcagtgttgctttctctagtttctttcatatttgctggactgaggaatatgaaagctggtgaatcttcctgtcttatgtgccctcaacgatgtaattccttcctttttggggttatcgtgcaggatttatgtgcaattt---------------------------------------------------------------------------------------------------------------------------------------------------------------------------------------------------------------------------------------------------------------------------------------------------------------------------------------------------------------------------------------------------------------------------------------------------------------------------------------------------------------------------------------------------------------------------------------------------------------------------------------
>MiraAssembly71_rep_c4082_merged_MiraAssembly71_c320
--------------------------------------------------------------------------------ttcaatgactgaatgt-caaatgtcttccaacaaccaaacttacccagggaatgttcgtaaatgggaacgatcaaacaacaaagcaaacttagggaatatacaaatgataagattaggaagcaatcaaacaacaaaggaaactccctgttttggttgccatttgtttgkgattcatttatgtccatcacaatatagaaatctgttgttttgattaccatttgctagacatatcacatggattgaaaagtgagagactgcgttaaatacgcagaagtttgcaaaaacaaaacgtctaactgagcatcataacgaaacaaatgttcttacaacattgtgttttttcttcactagttgttatttaatattctg-gcaggaacatgcttcacgggccttggaaggaagctaatgctccaactgtgaccctgaatgttgatgacaagaatgttaatgtggaggccatagcaatggctttggcatatctttatgggcatcatcctaagcttgatgatagtaatgcatttcgtgtgcttgctgctgcttcttttcttgaccttcaggtatcccatac--------ttgtaatcagtgttgctttctcgagtttctttcatatttactggactgaggaatatgaaagctggtgaatcttcctgtcgtatgtgccctcaacgatgtaattccttcctttttggggttatcgtgcaggatttatgtgcaatttgcacggatttcattatagctgaactatggacttcgaacttcttagcatatcaggttccagattcttgtgtgggcttacggtttattagttttgtggaccctattttgctgcattaatttctgtatctgtggtttagattttcgcggagggccaagattatggtatgcatggagaacgtgtcagaaatgcttgctggggctacctatgtcaaagtggtgctttggagttgaaagaggtaaagaaggacagaaggtgataatgagatattagtaatc--aaaaaaaa-gaaaaaggacagaaggtgataatga----------------------------------------------------------------------------------------------------------------------------------------------------------------------------------------------------------------------------------------------------------------------------------------------------------------
>MiraAssembly74_c354
-----------------------------------------------------------------------------------------------------------------------------------------------------------acaacaaagcaaacttagggaatatacaaatgataagattaggaagcaatcaaacaacaaaggaaactccctgttttggttgccatttgtttgggattcatttatgtccatcacaatatagaaatctgttgttttgattaccatttgctagacatatcacatggattgaaaagtgagagactgcgttaaatacgcagaagtttgcaaaaacaaaacgtctaactgagcatcataacgaaacaaatgttcttacaacattgtgttttttcttcactagttgttatttaatattctg-gcaggaacatgcttcacgggccttggaaggaagctaatgctccaactgtgaccctgaatgttgatgacaagaatgttaatgtggaggccatagcaatggctttggcatatctttacgggcatcatcctaagcttgatgatagtaatgcatttcgtgtgcttgctgctgcttcttttcttgaccttcaggtatcccatac--------ttgtaatccgtgttgctttctcgagtttctttcatatttactggactgaggaatatgaaagctggtgaatcttcctgtcgtatgtgccctcaacgatgtaattccttcctttttggggttatcgtgcaggatttatgtgcaatttgcacggatttcattatagctgaactatggacttcgaacttcttagcatatcaggttcccgattcttgtgtgggcttacggtttattagttttgtggaccctattttgctgcattaatttctgtatctgtggtttagattttcgcggagggccaagattatggtatgcatggagaacgtgtcagaaatgcttgctggggctacctatgtcaaagtggtgctttggagttgaaagaggtaatgaaggacagaaggtgataatgagatattagtaatc---aaaaaaa-aaaaaagtacagaaggtgataatgagatattagtttctgaattgcaggcattgaaacaacatcaagtgacataatcaacctttcctagttgatttttccttgtattcaagtagcttcccatctgataccacgttccttccgttggttggcactaagttcatcttgaaatttgttgaattgctactttcattgctgtagatctttgcatcgtgaagctaaga------------cggttcagttaccagtagcctaaaaaacttaagctgt-----------------------------------------------------------
>MiraAssembly81_c85RC
----------------------------------------------------------------------------------------------------------------------------------------------------------------------------------------atgataagattaggaagcaatcaaacaacaaaggaaactccctgttttggttgccatttgtttgggattcatttatgtccatcacaatatagaaatctgttgttttgattaccatttgctagacatatcacatggattgaaaagtgagagactgcgttaaatacgcagaagtttgcaaaaacaaaacgtctaactgagcatcataacgaaacaaatgttcttacaacattgtgttttttcttcactagttgttat------ttctg-gcaggaacatgcttcacgggccttggaaggaagctaatgctccaactgtgaccctgaatgttgatgacaagaatgttaatgtggaggccatagcaatggctttggcatatctttacgggcatcatcctaagcttgatgatagtaatgcatttcgtgtgcttgctgctgcttcttttcttgaccttcaggtatcccatac--------ttgtaatcagtgttgctttctcgagtttctttcatatttactggactgaggaatatgaaagctggtgaatcttcctgtcgtatgtgccctcaacgatgtaattccttcctttttggggttatcgtgcaggatttatgtgcaatttgcacggatttcattatagctgaactatggacttcgaacttcttagcatatcaggttccagattcttgtgtgggcttacggtttattagttttgtggaccctattttgctgcattaatttctgtatctgtggtttagattttcgcggagggccaagattatggtatgcatggagaacgtgtcagaaatgcttgctggggctacctatgtcaaagtggtgctttggagttgaaagaggtaatgaaggacagaaggtgataatgagatattagtaatc----aaaaaa-aaaaaaggacagaaggtratamtgagatattagtttctgaattgcaggcattgaaacaacatcaagtaacataatcaacctttcctagttgatttttccttgtattcaagtagcttcccatctgataccacgttccttcctttggtcggcactaagttcatcttgaaatttgttgaattgctactttcattgctgtagatctttscatcgtgaagctaaga------------cggttcagttaccagtagcctaaaaaacttaagctgtcaggaa-----------------------------------------------------
>MiraAssembly74_c586
---------------------------------------------------------------------------------------------------------------------------------------------------------------------------------------------------------------------------------------------------------------------------------------------------------------tagacatatcacatggattgaaaagtgagagactgcgttaaatacgcagaagtttgcaaaaacaaaacgtctaactgagcatcataacgaaacaaatgttcttacaacattgtgttttttcttcactagttgttatttaatattctgaacaggaacatgcttcacgggccttggaaggaagctaatgctccaactgtgaccctgaatgttgatgacaagaatgttaatgtggaggccatagcaatggctttggcatatctttacgggcatcatcctaagcttgatgatagtaatgcatttcgtgtgcttgctgctgcttcttttcttgaccttcaggtatcccatac--------ttgtaatcagtgttgctttctcgagtttctttcatatttactggactgaggaatatgaaagctggtgaatcttcctgtcttatgtgccctcaacgatgtaattccttcctttttggggttatcgtgcaggatttatgtgcaatttgcacggatttcattatagctgaactatggacttcgaacttcttagcatatcaggttccagattcttgtgtgggcttacggtttattagttttgtggaccctattttgctgcattaatttctgtatctgtggtttagattttcgcggagggccaagattatggtatgcatggagaacgtgttagaaatgcttgctggggctacctatgtcaaagtggtgctttggagttgaaagaggtaatgaaggacagaaggtgataatgagatattagtaatt-------aaa-aaaaaaggacagaaggtgataatgagatattagtttctgaattgcaggcattgaaacaacatcaagtgacataatcaacctttcctagttgatttttccttgtattcaagtagcttcccatctgataccacgttccttcckttggtcggcactaagttcat------------------------------------------------------------------------------------------------------------------------------------------------------------------------
>MiraAssembly80_c396RC
----------------------------------------------------------------------------------------------------------------------------------------------------------------------------------------------------------------------------------------------------------------------------------------------------------------------------------------------------ttaactacgcagaagtttgcaaaaacaaaacgtctaactgagcatcataacgaaacaaatgttcttacaacattgtgttttttcttcactagttgttatttaatattctg-gcaggaacatgcttcacgggccttggaaggaagctaatgctccaactgtgaccctgaatgttgatgacaagaatsttaatgtggaggccatagcaatggctttggcatatctttacgggcatcatcctaagcttgatgatagtaatgcatttcgtgtgcttgctgctgcttcttttcttgaccttcaggtatcccatac--------ttgtaatcagtgttgctttctcgagtttctttcatatttactggactgaggaatatgaaagctggtgaatcttcctgtcttatgtgccctcaacgatgtaattccttcctttttggggttatcgtgcaggatttatgtgcaatttgcacggatttcattatagctgaactatggacttcgaacttcttagcatatcaggttccagattcttgcgtgggcttacggtttattagttttgtggaccctattttgctacattaatttatgtatctgtggtttagattttcgcggagggccaagattatggtatgcatggagaacgtgttagaaatgcttgctggggctacctatgtcaaagtggtgctttggagttgaaagaggtaatgaaggacagaaggtgataatgagatattagtaataa-aaataaaa-ataaaaggacagaaggtgataatgagatattagtttctgaattgcaggcattgaaacaacatcaagtaacataatcaacctttcctagttgatttt-----------------------------------------------------------------------------------------------------------------------------------------------------------------------------------------------------------------------------------------
>MiraAssembly82_rep_c157RC
----------------------------------------------------------------------------------------------------------------------------------------------------------------aaagcaaacttagggaatatacaaatgataagattaggaagccatcaaacaacaaaggaaactccctgttttggttgccatttgtttgggattcat-------------aatatagaaatctgttgttttgattaccatttgctagacatatcacatggattgaaaagtgagagactgcgttaaatacgcagaagtttgcaaaaacaaaacgtctaactgagcatcataacgaaacaaatgttcttacaacattgtgttttttcttcactagttgttatttaatattctg-gcaggaacatgcttcacgggccttggaaggaagctaatgctccaactgtgaccctgaatgttgatgacaagaatgttaatgttgaggccatagcaatggctttggcatatctttacgggcatcatcctaagcttgatgatagtaatgcatttcgtgtgcttgctgctgcttcttttcttgaccttcaggtatcccatacttgtaaatttgtaatcagtgttgctttctcgagtttctttcatatttactggactgaggaatatgaaagctggtgaatcttcctgtcttatgtgccctcaacgatgtaattccttcctttttggggttatcgtgcaggatttatgtgcaatttgcacggatttcattatagctgaactatggacttcgaacttcttagcatatcaggttccagattcttgtgtgggcttacggtttattagttttgtggaccctattttgctgcattaatttctgtatctgtggtttagattttcgctgagggccaagattatggtatgcatggagaacgtgttagaaatgcttgctggggctacctatgtcaaagtggtgctttggagttgaaagaggtaatgaaggacagaaggtgataatgagatattagtaatcaaaaaaaaaa-aaaaaaggacagaaggtgataatgagatattagtttctgaattgcaggcattgaaacaacatcaagtaacataatcaacctttcctagttgatttttccttgtattcaagtagcttcccatctgataccacgttccttcctttggtcggcactaagttcatcttgaaatttgttgaattgctactttcattgctgtagatctttgcatcgtgaagctaaga------------cggttcagttacca----------------------------------------------------------------------------------
>MiraAssembly71_rep_c3949_merged_MiraAssembly71_c932
--------------------------------------------------------------------------------------------------------------------------------------------------------------------------------------------------------------------------------------------------------------------------------------------tgttttgattaccatttgctagacatatcacatggattgaaaagtgagagactgcgttaaatacgcagaagtttgcaaaaacaaaacgtctaactgagcatcataacgaaacaaatgttcttacaacattgtgttttttcttcacta---gttatttaatattctg-gcaggaacatgcttcacgggccttggaaggaagctaatgctccaactgtgaccctgaatgttgatgacaagaatgttaatgtggaggccatagcaatggctttggcatatctttacgggcatcatcctaagcttgatgatagtaatgcatttcgtgtgcttgctgctgcttcttttcttgaccttcaggtatcccatac--------ttgtaatcagtgttgctttctcgagtttctttcatatttactggactgaggaatatgaaagctggtgaatcttcctgtcttatgtgccctcaacgat----ttccttcctttttggggttatcgtgcaggatttatgtgcaatttgcacggatttcattatagctgaactatggacttcgaacttcttagcatatcaggttccagattcttgtgtgggcttacggtttattagttttgtggaccctattttgctgcattaatttctgtatctgtggtttagattttcgcggagggccaagattatggtatgcatggagaacgtgtcagaaatgcttgctggggctacctatgtcaaagtggtgctttggagttgaaagaggtaatgaaggacagaaggtgataatgagatattagtaatc--aaaaaaaa-gaaaaaggacagaaggtgataatgagatattagtttctgaattgcaggcattgaa----------------------------------------------------------------------------------------------------------------------------------------------------------------------------------------------------------------------------------------------------------------------------------
>MiraAssembly80_c134RC_merged_MiraAssembly80_c900
------------------------------------------------------------------------------------------------------------------------------------------------------------------------------------------------------------------------------------------------------------------------------------------------------------------------------gattgaaaagtgagagactgtgttaaatacgcagaagtttgcaaaaacaaaacgtctaacagagcatcattacgaaacaaatgttcttacaacattgtgttttttcttcactagttgttatttaatattctg-gcaggaacatgcttcacgggccttggaaggaagctaatgctccaactgtgaccctgaatgttgatgacaagaatgttaatgtggaggccatagcaatggctttggcatatctttacgggcatcatcctaagcttgatgataataatgcatttcgtgtgcttgctgctgcttcttttcttgaccttcaggtatcccatac--------ttgtaatcagtgttgctttctcgagtttctttcatatttactggactgaggaatatgaaagctggtgaatcttcctgttgtatgtgccctcaacgatgtaattccttcctttttggggttatcgtgcaggatttatgtgcaatttgcacggatttcattatagctgaactatggacttcgaacttcttagcatatcaggttccagattcttgtgtgggcttacggtttattagtttcgtggaccctattttgctgtattaatttctgtatctgtggtttagattttcgcggagggccaagattatggtatgcatggagaacgtgttagaaatgcttgctggggctacctatgtcaaagtggtgctttggagttgaaagaggtaatgaaggacagaaggtg-------------------------------------------------ataatgagatattagtttctgaattgcaggcattgaaacaacatcaagtaacataatcaacctttcctagttgatttttccttgtattcaagtagcttcccatctgataccacgttccttcctttggtcggcactaagttcatcttgaaatttgttgaattgctactt-----------------------------------------------------------------------------------------------------------------------------------------------
>MiraAssembly81_c448RC_merged_MiraAssembly81_c381
---------------------------------------------------------------------------------------------------------------------------------------------------------------------------------------------------------------------------------------------------------------------------------------------------------agtggttgcgctcaataaattattctaaatttaggaagagaaggagaatcggtgggaataaattgtcactagaaacatgcatactgccacta--gaaacaaatgttcttacaacattgtgttttttcttcactagttgttatttaatattctg-gcaggaacatgcttcacgggccttggaaggaagctaatgctccaactgtgaccctgaatgttgatgacaagaatgttaatgtggaggccattgcaatggctttggcatatctttacgggcatcatcctaagcttgatgatagtaatgcatttcgtgtgcttgctgctgcttcttttcttgaccttcaggtatcccatac--------ttgtaatcagtgttgctttctcgagtttctttcatatttactggactgaggaatatgaaagctggtgaatcttcctgtcttatgtgccctcaacgatgtaattccttcctttttggggttatcgtgcaggatttatgtgcaatttgcacggatttcattatagctgaactatggacttcgaacttcttagcatatcaggttccagattcttgtgtgggcttacggtttattagttttgtggaccctattttgctgcattaatttctgtatctctggtttagattttcgcggagggccaagattatggtatgcatggagaacgtgtcagaaatgcttgctggggctacctatgtcaaagtggtgctttggagttgaaagaggtaatgaaggacagaaggtgataatgagatattagtaatc-----aaaaa-aaaaaaggacagaaggtaataatgagatattagtttctgaattgcaggcattgaaacaacatcaagtaacataatcaacctttcctagttgatttttccttgtattcaa----------------------------------------------------------------------------------------------------------------------------------------------------------------------------------------------------------------------------
