# Supplementary material for: Targeted NGS for species level phylogenomics: “made to measure” or “one size fits all”?
Source: PeerJ. 2017 Jul 25;5:e3569. doi: 10.7717/peerj.3569 (PMC5530999; doi:10.7717/peerj.3569)
Supplement: Data S2 — Sequences alignments (fasta format). [file peerj-05-3569-s002.gz › Final_Aln/SC/15610_AllSamples_Part2.aln]

>MiraAssembly68_c622RC
--------------------------------------------------------------------------------------------------------------------------------------------------------------------------------------------------------------------------------------------------------------------------------------------------------------gtgggacgaaatcctgtcctacgagggccagttcgcccgaacatccatcaacgagggcgaagaagtccccctccagaaccccgattccatcgaggctttcaaaatgatgagccctaaatacaggcaaggacgatgaggccgggcaaccaccctaccgaagtttccgaattactttaagaatcgtggtagcttatgaaagttagatttagataagttgacctccctactgtttctagactttaaaagtctaacagcgcctttggattgagggatttgataagaaaa---------------------------------------------------------------------------------------------------------------------------------------------------------------------------------------------------------------------------------------------------------------------------------------------------------------------------------------------------------------------------------------------------------------------------------------------------------------------------------------------------------------------------------------------------------------------------------------------------------------------------------------------------------------------------------------------------------------------------------------------------------------------------------------------------------------------------------------------------------------------------------------------------------------------------------------------------------------------------------------------------------------------------------------------------------------------------------------------------------------------------------------------------------------------------------------------------------------------------------------------------------------------------------------------------------------------------------------------------------------------------------------------------------------------------------------------------------------------------------------------------------------------------------------------------------------------------------------------------------------------------------------------------------------------------------------------------------------------------------------------------------------------
>MiraAssembly68_c12_merged_MiraAssembly68_rep_c2698RC
ctttctctcacttccccacacacgaaaatgctccctctccaaacccaccatcacctcttccccttcctcccacctaaacccctgccaaaaccctacgcctctcaaaacccaaaccccaaacccttccccaagcccctcctccaaaacctctcccccaaacccctactgaccgccaacgtcttcgccggcgagggcgaaacccccgtcgacgactccttcctcgaggaattcctcgccgaccaaaacaccgagaccgaggacgaggcccgccgccgcaactggatcgagcgggggtgggccccgtgggacgaaatcctgtcctacgagggccagttcgcccgaacatccatcaacgagggcgaagaagtccccctccagaaccccgattccatcgaggctttcaaaatgatgagccctaaatacaggcaaggacgatgaggccgggcaaccgccctaccgaagtttccgaattactttaagaatcgtggtagcttatgaaagttagatttagataagttgacctccctactttttctagactttaaaagtctaacagcgcctttggattgagggatttgataagamaagaaacgaaggcattgagtagattggtgagaaatggggagagaagtacgaaatgaaattatgttttgattggctccttcccaattcttatctcaccctttctcgcaatccaaacgggctgtaacaccagcctagctaagaattttttgaagagttcaatagtcgtcattcggagat----tgcatctatgagaaatttaatactacgtctaatga-tttatcttttgtaatgggttcaaggctaaaatgattatattgtttcta-taagatagggtaatcgaaaatatctgcgataa------------ttttttggaatatgtacctctcatgtgtgaccaaaa-----aaatttat-tgtttgcccctccagcattgaa-attctgtgttcgtcctcgaatacaggaggtcgaagatgaaggaaatgggtttgacagaggatgagttctacgagaagcagtttgagcttaagggggagattccggaaccgttgaaaacatcgtggacrgggccgttggtggttcgtcatgtgccgcctagggattggccgccgcgggggtgggaggttgacagggaggarttggagtttataaggggagcgcataagttgcaggcagttagggttgatttggagaaggtggaggaggaggcgagtacggatacagatgagttgtgtttggagaggtataaggtgtttttaaagcagtataatgagtgggttgtggcaaataaggacagattggaaaaggagtcctacaaggtttactatgatctcttattcattcatctttgtagaatcatgttatatggatatttaaagatttctcc-ttttaccattattggcgacttgtgtgtgcactaattaattgatctatttgtggtgcaacagtagctaatacggatgattgggaaggttttgccttaggttttgaagaataaatt-------------------------------------------------------------------------------------------------------------------------------------------------------------------------------------------------------------------------------------------------------------------------------------------------------------------------------------------------------------------------------------------------------------------------------------------------------------------------------------------------------------------------------------------------------------------------------------------------------------------------------------------------------------------------------------------------------------------------------------------------------------------------------------
>MiraAssembly68_rep_c2868
---------------------------------------------------------------------------------------------------------------------------------------------------------------------------------------------------------------------------------------------------------------------------------------------------------------------------------------------------------------------------------------------------------------------------------------------------------------------------------------------------------------------------------------------------------------------------------------------------------------------------------------------------------------------------------------------------------------------------------------------------------------------------------------------------------------------------------------------------------------------------------------------taatcgaaaatatctgcgataa------------ttttttggaatatgtacctctcatgtgtgaccaaaa-----aaatttat-tgtttgcccccccagcattgaa-attctgtgttcgtcctcgaatacaggaggtcgaagatgaaggaaatgggtttgacagaggatgagttctacgagaagcagtttgagcttaagggggagattccggaaccgttgaaaacatcgtggacagggccgttggtggttcgtcatgtgccgcctagggattggccgccgcgggggtgggaggttgacagggaggagktggagtttataaggggagcgcataagttgcaggcagttagggttgatttggagaaggtggaggaggaggcgagtacggatacagatgagttgtgtttggagaggtataaggtgtttttaaagcagtataatgagtgggttgcggcaaataaggacagattggaaaaggagtcctacaaggtttactatgatctcttattcattcatctttgtagaatcatgttatatggatatttaaagatttctcc-ttttaccattattggcgact--tgtgtgcactaattaattgatctatttgtggtgcaacagtagctaatacggatgat-------------------------------------------------------------------------------------------------------------------------------------------------------------------------------------------------------------------------------------------------------------------------------------------------------------------------------------------------------------------------------------------------------------------------------------------------------------------------------------------------------------------------------------------------------------------------------------------------------------------------------------------------------------------------------------------------------------------------------------------------------------------------------------------------------------------------
>MiraAssembly68_c35_merged_MiraAssembly68_c332
-----------------------------------------------------------------------------------------------------------------------------------------------------------------------------------------------------------------------------------------------------------------------------------------------------------------------------------------------------------------------------------------------------------------------------------------------------------------------------------------------------------------------------------------------------------------------------------------------------------------------------------------------------------------------------------------------------------------------------------------------------------------------------------------------------------------atactacgtctaatga-tttatcttttgtaatgggttcaaggctaaaatgattatattgtttcta-taagatagggtaatcgaaaatatctgcgataa------------ttttttggaatatgtacctctcatgtgtgaccaaaa-----aaatttat-tgtttgcccccccagcattgaa-attctgtgttcgtcctcgaatacaggaggtcgaagatgaaggaaatgggtttgacagaggatgagttctacgagaagcagtttgagcttaagggggagattccggaaccgttgaaaacatcgtggacagggccgttggtggttcgtcatgtgccgcctagggattggccgccgcgggggtgggaggttgacagggaggagttggagtttataaggggagcgcataagttgcaggcagttagggttgatttggagaaggtggaggaggaggcgagtacggatacagatgagttgtgtttggagaggtataaggtgtttttaaagcagtataatgagtgggttgcggcaaataaggacagattggaaaaggagtcctacaaggtttactatgatctcttattcattcatctttgtagaatcatgttatatggatatttaaagatttctcc-ttttaccattattggcgacttgtgtgtgcactaattaattgatctatttgtggtgcaacagtagctaatacggatgattgggaaggttttgccttaggttttgaagaataaattggtagtataacgagtggaaattaattttggctttgaaatatttgg----------------------------------------aaattatcatgttgtataggttg---------ttagtaccgtgcgttaattacgctgtaaakttcacttcaaccaatgataatatcatgcactctaaagctgttcgtgttggattctagtggaaatatccatcttgatttgtgctaatggactatcattaagtctt-ttaatttatgtgcagtacgaccaggattactatcctggtaggagaaaaagaggcaaggactacgaagaaggcatggtaggatggatatagttgttatcttacattactttggatcagaaaaattatgatgtgccaaatcttggaaagat-aacttgctgatttgttttttcctcttgcagtatgagctacccttctattatcctggacaagtaagttcctagactttccttcattttctcattgcgtcctcaatttcaagtttattccaaggtaatacttctcatgttaattatatgatctacatgtattgcattatgtatggataaacatacgcttgaaatcaggttgcatttgtataacatactttcggttgcatttgtataacatactttcattatgcatgccgccctgagttcattaccaatgttggtttgtcaccatc--------------------------------------------------------------
>MiraAssembly69_c75RC_merged_MiraAssembly69_c1538
---------------------------------------------------------------------------------------------------------------------------------------------------------------------------------------------------------------------------------------------------------------------------------------------------------------------------------------------------------------------------------------------------------------------------------------------------------------------------------------------------------------------------------------------------------------------------------------------------------------------------------------------------------------------------------------------------------------------------------------------------------------------------------------------------------------------------------------------------------------------------------------------------------------ataaatttcgggttctgtttttgggatattgtactctcatgcgtgaccaaattttttttatttaattttttggccactcaacgtttca-aattt-attttgtccttgaatacaggagggagaagatggaggaaatgggtttgacagaggatgagttctacgcgaagcagtttgagctaaa---ggagtctcctgaaccattgaagacatcgtggatgggaccgttggtggttcgtcacgtgccacctagggattggccgccacgggggtgggaagtggatagggaggagttggaatttataaggggagcgcataagttgcaggcggttagggttgatttgaagaaggt---ggaggagtcgagtacggatacagatgacttgtgtttggagaggtataaggtgtttttaaagcagtataatgagtgggttgtggcgaataaggccagattggaaaaggaatcctacaaggtttgcagtgatctcttattcatttatctttgtagaatcatgctatgtcgatgtttatggatttatcc-ttttaccagcaccagcgacctgtgggtgcacttattacttgatccatt--tggtgtaacag-agctaatgcggatgattgggcagttattgccatagtttttgaagaataaattggtagtatgaggagttgaaattagttttacctttgaaatattgggaaattatcacttatt-aaaaaaaa---agaagaagatggtaaattatcatgttgtgtgggttggcagggttgttaatactatattttgattaatctgtaaatttgactt--accaatgatgatactttgcactctaaaactgttgatgtccaattcaagtggaaatatccatcctgatttgcgcaaatggactaccattaagttttatttatttatgtgcagtacgatcaggattactatcctggtaggagaaagagaggcaaggactaccaagaaggcatggtaggatgattatagttatcttcttaccctactttggagtaaaaaaa-tatgatgtgccaaatcttggaaagatgaatttgctgatttgttttttcctcttgcagtatgagctccccttttattatcctggacaggtaagtttctaggcttcccttcattttctcagtgcatcctcaaattgaactttattccacagtagtacttcttaagttaattatgcaatcttcatgtattgcattgtgtacaggtaaacatacacttgaaattaggttgcatttgtrtaayat-------------------------actttcattatgcatgccaccctgagttcattaccaatattggtttgtcaccagccctcaaatgtgccattaggcat----------------------------------------
>MiraAssembly69_c75RC_merged_MiraAssembly69_c201RC
-----------------------------------------------------------------------------------------------------------------------------------------------------------------------------------------------------------------------------------------------------------------------------------------------------------------------------------------------------------------------------------------------------------------------------------------------------------------------------------------------------------------------------------------------------------------------------------------agggatttgatgagaaaagaagcaaaagcattgagaacatttgcgagaaatggatcgagaagtagaaagtgaaattatgttttgattggatccttccccgttctcatctcacccttgctcgctatccaaatggactgtgataccggcccagctaagaa-tatttgaggagctcaatagtcgtcattctaagattgtatgcatctatgagaaatttaattctacgttaatgaa-ttttttttttggtattggctacaagaataaatgactgaattgtttccacttatacatggtaaatgaaaaaatatgtgataaatttcgggttctgtttttgggatattgtactctcatgcatgaccaaatttttttaatttaa--ttttggccactcaacgtttca-aattt-tttttgtccttgaatacaggagggagaagatgaaggaaatgggtttgacagaggacgagttctacgcgaagcagtttgagctaaa---ggagtctcctgaaccattgaagacatcgtggatgggaccgttggtggttcgtcacgtgccacctagggattggccgccacgggggtgggaagtggatagggaggagttggaatttataaggggagcgcataagttgcaggcggttagggttgatttgaagaaggt---ggaggagtcgagtacggatacagatgacttgtgtttggagaggtataaggtgtttttaaagcagtataatgagtgggttgtggcgaataaggccagattggaaaaggaatcctacaaggtttgcagtgatctcttattcatttatctttgtagaatcatgctatgtcgatgtttatggatttatcc-ttttaccagcaccagcgacctgtgggtgcacttattacttgatccatt--tggtgtaacag-agctaatgcggatgattgggcagttattgccatagtttttgaagaataaattggtagtatgaggagttgaaattagttttacctttgaaatattgggaaattatcacttatt-aaaaaaaa---agaagaagatggtaaattatcatgttgtgtgggttggcagggttgttaatactatattttgattaatctgtaaatttgactt--accaatgatgatactttgcactctaaaactgttgatgtccaattcaagtggaaatatccatcctgatttgcgcaaatggactaccattaagttttatttatttatgtgcagtacgatcaggattactatcctggtaggagaaagagaggcaaggactaccaagaaggcatggtaggatgattatagttatcttcttaccctactttggagtaaaaaaa-tatgatgtgccaaatcttggaaagatgaatttgctgatttgttttttcctcttgcagtatgagctccccttttattatcctggacaggtaagtttctaggcttcccttcattttctcagtgcatcctcaaattgaactttattccacagtagtacttcttaagttaattatgcaatcttcatgtattgcattgtgtacaggtaaacatacacttgaaattaggttgcatttgtrtaayat-------------------------actttcattatgcatgccaccctgagttcattaccaatattggtttgtcaccagccctcaaatgtgccattaggcat----------------------------------------
>MiraAssembly72_c651_merged_MiraAssembly72_c386
------------------------------------------------------------------------------------------------------------------------------------------------------------------------------------------------------------------------------------------------------------------------------------------------------------------------------------------------------------------------------------------------------------------------------------------------------------------------------------------------------------------------------------------------------------------------------------------------------------------------------------------------------------------------------------------------------------------------------------------------------------------------------------------------------------------------------------------------------------------------------------------tggtaaatgaaaaaatatgtgataaatttcgggttctgtttttgggatattgtactctcatgcatgaccaaatttttttaatttaa-tttttggccactcaacgtttca-aattt-tttttgtccttgaatacaggagggagaagatgaaggaaatgggtttgacagaggacgagttctacgcgaagcagtttgagctaaa---ggagtctcctgaaccattgaagacatcgtggatgggaccgttggtggttcgtcacgtgccacctagggattggccgccacgggggtgggaagtggatagggaggagttggaatttataaggggagcgcataagttgcaggcggttagggttgatttgaagaaggt---ggaggagtcgagtacggatacagatgacttgtgtttggagaggtataaggtgtttttaaagcagtataatgagtgggttgtggcgaataaggccagattggaaaaggaatcctacaaggtttgcagtgatctcttattcatttatctttgtagaatcatgctatgtcgatgtttatggatttatcc-ttttaccagcaccagcgacctgtgggtgcacttattacttgatccatt--tggtgtaacag-agctaatgcggatgattgggcagttgttgccatagtttttgaagaataaattggtagtatgaggagttgaaattagttttagc------------------------------------------------------------------------------------------------------------------------------------------------------------------------------------------------------------------------------------------------------------------------------------------------------------------------------------------------------------------------------------------------------------------------------------------------------------------------------------------------------------------------------------------------------------------------------------------------------------------------------------------------------------------------------------------------------------------------------------------------------
>MiraAssembly72_c651_merged_MiraAssembly72_c381RC
----------------------------------------------------------------------------------------------------------------------------------------------------------------------------------------------------------------------------------------------------------------------------------------------------------------------------------------------------------------------------------------------------------------------------------------------------------------------------------------------------------------------------------------------------------------------------------------------------------------------------------------------------------------------------------------------------------------------------------------------------------------------------------------------------------------------------------------------tattggctacaagaataaatgactgaattgtttccacttatacatggtaaat-aaaaaatatgtgataaatttcgggttctgtttttgggatattgtactctcatgcgtgaccaaattttttttatttaa-tttttggccactcaacgtttca-aattt-tttttgtccttgaatacaggagggagaagatgaaggaaatgggtttgacagaggatgagttctacgcgaagcagtttgagctaaa---ggagtctcctgaaccattgaagacatcgtggatgggaccgttggtggttcgtcacgtgccacctagggattggccgccacgggggtgggaagtggatagggaggagttggaatttataaggggagcgcataagttgcaggcggttagggttgatttgaagaaggt---ggaggagtcgagtacggatacagatgacttgtgtttggagaggtataaggtgtttttaaagcagtataatgagtgggttgtggcgaataaggccagattggaaaaggaatcctacaaggtttgcagtgatctcttattcatttatctttgtagaatcatgctatgtcgatgtttatggatttatcc-ttttaccagcaccagcgacctgtgggtgcacttattacttgatccatt--tggtgtaacag-agctaatgcggatgattgggcagttgttgccatagtttttgaagaataaattggtagtatgaggagttgaaattagttttagc------------------------------------------------------------------------------------------------------------------------------------------------------------------------------------------------------------------------------------------------------------------------------------------------------------------------------------------------------------------------------------------------------------------------------------------------------------------------------------------------------------------------------------------------------------------------------------------------------------------------------------------------------------------------------------------------------------------------------------------------------
>MiraAssembly75_c377
------------------------------------------------------------------------------------------------------------------------------------------------------------------------------------------------------------------------------------------------------------------------------------------------------------------------------------------------------------------------------------------------------------------------------------------------------------------------------------------------------------------------------------------------------------------------------------------------------------------------------------------------------------------------------------------------------------------------------------------------------------------------------------------------------------------------------------------------------------------------------------------------------aaatatgtgataaatttcgggttctgtttttgggatattgtactctcatgcgtgaccaaattttttttatttaa-tttttggccactcaacgtttca-atttt-tttttgtccttgaatacaggagggagaagatggaggaaatgggtttgacagaggatgagttctacgcgaagcagtttgagctaaa---ggagtctcctgaaccattgaagacatcgtggatgggaccgttggtggttcgtcacgtgccacctagggattggccgccacgggggtgggaagtggatagggaggagttggaatttataaggggagcgcataagttgcaggcggttagggttgatatgaagaaggt---ggaggagtcgagtacggatacagatgacttgtgtttggagaggtataaggtgtttttaaagcagtataatgagtgggttgtggcgaataaggccagattggaaaaggaatcctacaaggtttgcagtgatctcttattcatttatctttgtagaatcatgctatgtckatgtttatggatttatcc-ttctacca-----------------------------------------------------------------------------------------------------------------------------------------------------------------------------------------------------------------------------------------------------------------------------------------------------------------------------------------------------------------------------------------------------------------------------------------------------------------------------------------------------------------------------------------------------------------------------------------------------------------------------------------------------------------------------------------------------------------------------------------------------------------------------------------------------------------------------------------------------------------------------------------------
>MiraAssembly81_c257
---------------------------------------------------------------------------------------------------------------------------------------------------------------------------------------------------------------------------------------------------------------------------------------------------------------------------------------------------------------------------------------------------------------------------------------------------------------------------------------------------------------------------------------------------------------------------------------------------------------------------------------gaaatggatcgagaagtagaaagtgaaattatgtgttgattggatccttccccgttctcatctcacccttgctcgctatccaaatggactgtgataccggcccagctaagaa-tatttgaggagctcaatagtcgtcattctaagattgtatgcatctatgagaaatttaattctacgttaatgaatttttttttttggtattggctayaagaataaatgactgaattgtttccccttatacatggtaaatgaaaaaatatgtgataaattttgggttctgtttttgggatatggtactctcatgtgtgaccaaaatttttttatttaa-tttttggccactcaacgtttca-aattt-tttttgtccttgaatacaggagggagaagatggaggaaatgggtttgacagaggatgagttctacgcgaagcagtttgagctaaa---ggagtctcctgaaccattgaagacatcgtggatgggaccgttggtggttcgtcacgtgccacctagggattggccgccacgggggtgggaagtggatatggaggagttggaatttataaggggagcgcataagttgcaggcggttagggttgatttgaagaaggt---ggaggagtcgagtacggatacagatgacttgtgtttggagaggtataaggtgtttttaaagcagtataatgagtgggttgtggcgaataaggccagattggaaaaggaatcctataaggtttgcagtgatctcttattcatttatctttgtagaatcatgctatgtcgatgtttatggatttatcc-ttttaccagcaccagcgacctgtgggtgcacttattacttgatccatt--tggtgtaacag-agctaatgcggatgattggacagttgttgccatagtttttgaagaataaatgggtagtatgaggagttgaaattagttttagctttgaaatattgggaaattaccacttatt-aaaaaaaa---agaagaagatggtaaattatcatgttgtgtgggttg----------taatactatattttgattaatctgtaaatttgactt--accaatgatgatactttgcactctaaagctgttgatgtcctattgaagtggaaatatccatcctgatttgtgcaaatggactaccattaagttttatttatttatgtgcagtacgatcaggattactatcctggtaggagaaagagaggcaaggactaccaagaaggcatggtaggatgattatagttatcttcttaccctactttggagt-aaaaaa-tatgatgtgccaaatcttggaaagatgaatttgctgatttgttttttcctcttgcagtatgagctccccttttattatcctggacaggtaagtttccaggcttcccttcattttctcagtgcatcctcaaattgaactttattccacagtagtacttcttaagttaattatgcaatcttcatgtatt---------------------------------------------------------------------------------------------------------------------------------------------------------------------------------------------------
>MiraAssembly82_rep_c63RC
----------------------------------------------------------------------------------------------------------------------------------------------------------------------------------------------------------------------------------------------------------------------------------------------------------------------------------------------------------------------------------------------------------------------------------------------------------------------------------------------------------------------------------------------------------------------------------------------------------------aaaagcattgagaacatttgcgagaaatggatcgagaagtagaaagtgaaattatgttttgattggatccttccccgttctcatctcacccttgctctctatccaaatggactgtgataccggcccagttaagaa-tatttgaggagctcaatagtcgtcattctaagattgtatgcatctatgagaaatttaatxxtacgttaatgaa--xttttttttggtattggctacaagaataaatgactgaattttttccacttatacatggtaaatgaaaaaatatgtgataaattttgggttctgtttttgggatattgtactctcatgcgtgaccaaaattttttaatttaa-tttttggccactcaacgtttca-atttt-tttttgtccttgaatacaggagggcgaagatggaggaaatgggtttgacagaggatgagttctacgcgaagcagtttgagctaaa---ggatcctcctgaaccattgaagacatcgtggatgggaccgttggtggttcgtcacgtgccacctagggattggccgccacgggggtgggaagtggatagggaggagttggaatttataaggggagcgcataagttgcaggcggttagggttgatttgaagaaggt---ggaggagtcgagtacggatacagatgacttgtgtttggagaggtataaggtgtttttaaagcagtataatgagtgggttgtggcaaataaggccagattggaaaaggaatcctacaaggtttgcagtgatctcttattcatttatcttcgtagaatcatgctatgtagatgtttatggatttatcc-ttttaccagcaccagcgacctgtgggtgcacttattacttgatccatt--tggtgtaacag-agctaatgcggatgattgggcagttgttgccatagtttttgaagaataaattggtagtatgaggagttgaaattagttttagctttgaaatattgggaaattatcacttatt-aaaaaaaa---agaagaagatggtaaattatcatgttgtgtgggttg---------ttaatactatattttgattaatctgtaaatttgxctt--accaatgaggatactttgcactctaaagctgttgatgtccaattcaagtggaaatatccatcctgatttgtgcaaatggactaccattaagttttatttatttatgtgcagtacgatcaggattactatcctggtaggagaaagagaggcaaggactaccaagaaggcatggtaggatgattatagttatcttcttaccctactttggagtaaaaaaa-tgtgatgtgccaaatcttggaaagatgaatttgctgatttgttttttcctcttgcagtatgagctccccttttattatcctggacaggtaagtttctaggcttcccttcattttctcagtgcatcctcaaattgaactttactccacagtagtacttcttaagttaattatgcaatcttcatgtattgcattgtgtacaggtaaacatacacttgaaattaggttgcatttgtataacat-------------------------actttcattatgcatgccaccctgagttcattaccaatattggtttgtcaccagccctcaaatgtgccattaggcattagctaaacatgagtttgattatgtcacccatactggata
>MiraAssembly77_rep_c276
--------------------------------------------------------------------------------------------------------------------------------------------------------------------------------------------------------------------------------------------------------------------------------------------------------------------------------------------------------------------------------------------------------------------------------------------------------------------------------------------------------------------------------------------------------------------------------------------------------------------------------------------------------------------------------------------------------------------------------------------------------------------------------------------------------------------------------------------ggtattggctacaagaataaatgactgaattgtttccacttatacatggtaaatgaaaaaatatgtgataaatttcgggttctgtttttgggatattgtactctcatgcgtgaccaaa----ttttatttaa-tttttggccactcaacgtttca-aattt-tttttgtccttgaatacaggagggagaagatgaaggaaatgggtttgacagaggatgagttctacgcgaagcagtttgagctaaa---ggagtctcctgaaccattgaagacatcgtggatgggaccgttggtggttcgtcacgtgccacctagggattggccgccacgggggtgggaagtggatagggaggagttggaatttataaggggagcgcataagttgcaggcggttagggttgatttgaagaaggt---ggaggagtcgagtacggatacagatgacttgtgtttggagaggtataaggtgtttttaaagcagtataatgagtgggttgtggcgaataaggccagattggaaaaggaatcctacaaggtttgcagtgatctcttattcatttatctttgtagaatcatgctatgtcgatgtttatggatttatcc-ttttaccagcaccagcgacctgtgggtgcacttattacttgatccatt--tggtgtaacag-agctaatgcggatgattgggcagttgttgccatagtt----------------------------------------------------------------------------------------------------------------------------------------------------------------------------------------------------------------------------------------------------------------------------------------------------------------------------------------------------------------------------------------------------------------------------------------------------------------------------------------------------------------------------------------------------------------------------------------------------------------------------------------------------------------------------------------------------------------------------------------------------------------------------------------------------
>MiraAssembly83_c198_merged_MiraAssembly83_c361RC_merged_MiraAssembly83_rep_c2956RC
-----------------------------------------------------------------------------------------------------------------------------------------------------------------------------------------------------------------------------------------------------------------------------------------------------------------------------------------------------------------------------------------------------------------------------------------------------------------------------------------------------------------------------------------------------------------------------------------------------------------------------------------------------------------------------------------------------------------------------------------------------aa-tatttgaggagctcaatagtcgtcattctaagattgtatgcatctatgagaaatttaattctacgttaatgat-ttttttttttggtattggctacaagaataaatgactgaattgtttccacttatacatggtaaatgaaaaaatatgtgataaatttcgggttctgtttttgggatattgtactctcatgcgtgaccaaa----ttttatttaa-tttttggccactcaacgtttca-aattt-tttttgtccttgaatacaggagggagaagatgaaggaaatgggtttgacagaggatgagttctacgcgaagcagtttgagctaaa---ggagtctcctgaaccattgaagacatcgtggatgggaccgttggtggttcgtcacgtgccacctagggattggccgccacgggggtgggaagtggatagggaggagttggaatttataaggggagcgcataagttgcaggcggttagggttgatttgaagaaggt---ggaggagtckagtacggatacagatgacttgtgtttggagaggtataaggtgtttttaaagcagtataatgagtgggttgtggcgaataaggccagattggaaaaggaatcctacaaggtttgcagtgatctcttattcatttatctttgtagaatcatgctatgtcgatgtttatggatttatcc-ttttaccagcaccagcgacctgtgggtgcacttattacttgatccatt--tggtgtaacag-agctaatgcggatgattgggcagttgttgccatagtttttgaagaataaattgggagtatgaggagttgaaattagttttagctttgaaatattgggaaattatcacttatt-aaaaaaaagagagaagaagatggtaaattatcatgttgtgtgggttg---------ttaatactatattttgattaatctgtaaatttgactt--accaatgatgatactttgcactctaaagctgttgatgtccaattcaagtggaaatatccatcctgatttgtgcaaatggactaccattaagttttatttatttatgtgcagtacgatcaggattactatcctggtaggagaaagagaggcaaggactaccaagaaggcatggtaggatgattatagttatcttcttaccctactttggactaaaaaaa-tatgatgtgccaaatcttggaaagatgaatttgctgatttgttttttcctcttgcagtatgagctccccttttattatcctggacaggtaagtttctaggcttcccttcattttctcagtgcatcctcaaattaaactttatt-------------------------------------gtgtgttttatta-----gcatcaacttatgcttggcgtaaaccttctttagtctaaga--------------------------------------------accctgggttgttttccct--------------------------------------------------------------------------------
>MiraAssembly80_rep_c2063RC_merged_MiraAssembly80_c738
----------------------------------------------------------------------------------------------------------------------------------------------------------------------------------------------------------------------------------------------------------------------------------------------------------------------------------------------------------------------------------------------------------------------------------------------------------------------------------------------------------------------------------------------------------------------------------------------------------------------------------------------------------------------------------------------------------------------------------------------------------------------------------------------------------------------------------------------------------------------gaattgtttccacttatacatggtaaatgaaaaaatatgtgataaatttcgggttctgtttttgggatattgtactctcatgcgtgaccaaa----ttttatttaa-tttttggccactcaacgtttca-aattt-tttttgtccttg---acaggagggagaagatgaaggaaatgggtttgacagaggatgagttctacgcgaagcagtttgagctaaa---ggagtctcctgaaccattgaagacatcgtggatgggaccgttggtggttcgtcacgtgccacctagggattggccgccacgggggtgggaagtggatagggaggagttggaatttataaggggagcgcataagttgcaggcggttagggttgatttgaagaaggt---ggaggagtcgagtacggatacagatgacttgtgtttggagatgtataaggtgtttttaaagcagtataatgagtgggttgtggcgaataaggccagattggaaaaggaatcctacaaggtttgcagtgatctcttattcatttatctttgtagaatcatgctatgtcgatgtttatggatttatcc-tttta--------------------------------------------------------------------------------------------------------------------------------------------------------------------------------------------------------------------------------------------------------------------------------------------------------------------------------------------------------------------------------------------------------------------------------------------------------------------------------------------------------------------------------------------------------------------------------------------------------------------------------------------------------------------------------------------------------------------------------------------------------------------------------------------------------------------------------------------------------------------------------------------------
>MiraAssembly80_rep_c2118RC_merged_MiraAssembly80_c738
----------------------------------------------------------------------------------------------------------------------------------------------------------------------------------------------------------------------------------------------------------------------------------------------------------------------------------------------------------------------------------------------------------------------------------------------------------------------------------------------------------------------------------------------------------------------------------------------------------------------------------------------------------------------------------------------------------------------------------------------------------------------------------------------------------------------------------------------------------------------gaattgtttccacttatacatggtaaatgaaaaaatatgtgataaatttcgggttctgtttttgggatattgtactctcatgcgtgaccaaa----ttttatttaa-tttttggccactcaacgtttca-aattt-tttttgtccttg---acaggagggagaagatgaaggaaatgggtttgacagaggatgagttctacgcgaagcagtttgagctaaa---ggagtctcctgaaccattgaagacatcgtggatgggaccgttggtggttcgtcacgtgccacctagggattggccgccacgggggtgggaagtggatagggaggagttggaatttataaggggagcgcataagttgcaggcggttagggttgatttgaagaaggt---ggaggagtcgagtacggatacagatgacttgtgtttggagaggtataaggtgtttttaaagcagtataatgagtgggttgtggcgaataaggtcagattggaaaaggaatcctacaaggtttgcagtgatctcttattcatttatctttgtagaatcatgctatgtcgatgtttatg-----------------------------------------------------------------------------------------------------------------------------------------------------------------------------------------------------------------------------------------------------------------------------------------------------------------------------------------------------------------------------------------------------------------------------------------------------------------------------------------------------------------------------------------------------------------------------------------------------------------------------------------------------------------------------------------------------------------------------------------------------------------------------------------------------------------------------------------------------------------------------------------------------------------
>MiraAssembly80_rep_c1809_merged_MiraAssembly80_c735RC
----------------------------------------------------------------------------------------------------------------------------------------------------------------------------------------------------------------------------------------------------------------------------------------------------------------------------------------------------------------------------------------------------------------------------------------------------------------------------------------------------------------------------------------------------------------------------------------------------------------------------------------------------------------------------------------------------------------------------------------------------------------------------------------------------------------------------------------------------------------------------------------------------------------------------------------------------catgcgtgaccaaa----ttttatttaa-tttttggccactcaacgtttca-aattt-tttttgtccttg---acaggagggagaagatgaaggaaatgggtttgacagaggatgagttctacgcgaagcagtttgagctaaa---ggagtctcctgaaccattgaagacatcgtggatgggaccgttggtggttcgtcacgtgccacctagggattggccgccacgggggtgggaagtggatagggaggagttggaatttataaggggagcgcataagttgcaggcggttagggttgatttgaagaaggt---ggaggagtcgagtacggatacagatgacttgtgtttggagaggtataaggtgtttttaaagcagtataatgagtgggttgtggcgaataaggccagattggaaaaggaatcctacaaggtttgcagtgatctcttattcatttatctttgtagaatcatgctatgtcgatgtttatggatttatcc-ttttaccagcaccagcgacctgtgggtgcacttattacttgatccatt--tggtgtaacag-agctaatgcggatgattgggcagttgttgccatagtttttgaagaataaattgggagtatgaggagttgaaattagttttagctttgaaat----------------------------------------------------------------------------------------------------------------------------------------------------------------------------------------------------------------------------------------------------------------------------------------------------------------------------------------------------------------------------------------------------------------------------------------------------------------------------------------------------------------------------------------------------------------------------------------------------------------------------------------------------------------------------------------------------------------------------------------------
>MiraAssembly75_c239
--------------------------------------------------------------------------------------------------------------------------------------------------------------------------------------------------------------------------------------------------------------------------------------------------------------------------------------------------------------------------------------------------------------------------------------------------------------------------------------------------------------------------------------------------------------------------------------------------------------------------------------------------------------------------------------------------------------------------------------------------------------aggagctcaatagtcgtcattctaagattgtatgcatctatgagaaatttaattctacgttaatgat-atttttttttggtattggctacaagaataaatgactgaattttttccacttatacatggtaaatgaaaaaatatgtgataaattttgggttctgtttttgggatattgtactctcatgcgtgaccaaaatttttttatttaa-tttttggccactcaacatttc--aattt-tttttgtccttgaatacaggagggaaaagatggaggaaatgggtttgacagaggatgagttctacgcgaagcagtttgagctaaa---ggagtctcctgaaccattgaagacatcgtggatgggaccgttggtggttcgtcacgtgccacctagggattggccgccacgggggtgggaagtggatagggaggagttggaatttataaggggagcgcataagttgcaggcggttagggttgatatgaagaaggt---ggaggagtcgagtacagatacagatgacttgtgtttggagaggtataaggtgtttttaaagcagtataatgagtgggttgtggcgaataaggccagattggaaaaggaatcctacaaggtttgcagtgatctcttattcatttatctttgtagaatcatgctatgtckatgtttatggatttatcc-ttctaccagcaccagcgacctatgggtgcacttattacttgatccatt--tggtgtaacag-agctaatgcggatgattgggcagttgttgccatagtttttgaagaataaattggtagtatgaggagttgaaattagttttagctttgaaatattgggaaattatcacttatt--taaaaaa---agaagaagatggtaaattatcatgttctgtgggttg---------ttaatgctatattttgattaatctgtaaatttgactt--accaatgatgatactttgcactctaaagctgttgatgtccaattcaagtggaaatatccatcctgatttgtgcaaatggactaccattaagttttatttatttatgtgcagtacgatcaggattactatcctggtaggagaaagagaggcaaggactaccaagaaggcatggtaggatgattatagttatcttcttaccctactttggagtaaaaaaa-tatgatgtgccaaatcttgggaagatgaatttgctgatt-------------------------------------------------------------------------------------------------------------------------------------------------------------------------------------------------------------------------------------------------------------------------------------------------------------------------------------------------------
>MiraAssembly82_rep_c101RC
---------------------------------------------------------------------------------------------------------------------------------------------------------------------------------------------------------------------------------------------------------------------------------------------------------------------------------------------------------------------------------------------------------------------------------------------------------------------------------------------------------------------------------------------------------tacttcaatagtgtaacaacgcctttggattgagggatttgatgagaaaagaagcaaaagcattgagaacatttgcgagaaatggatcgagaagtagaaagtgaaattatgttttgattggatccttccccgttctcatctcacccttgctctctatccaaatggactgtgataccggcccagttaagaa-tatttgaggagctcaatagtcgtcattctaagattgtatgcatctatgagaaatttaataatacgttaatgaa--xttttttttggtattggctacaagaataaatgactgaattttttccacttatacatggtaaatgaaaaaatatgtgataaattttgggttctgtttttgggatattgtactctcatgcgtgaccaaaattttttaatttaa-tttttggccactcaacgtttca-atttt-tttttgtccttgaatacaggagggcgaagatggaggaaatgggtttgacagaggatgagttctacgcgaagcagtttgagctaaa---ggatcctcctgaaccattgaagacatcgtggatgggaccgttggtggttcgtcacgtgccacctagggattggccgccacgggggtgggaagtggatagggaggagttggaatttataaggggagcgcataagttgcaggcggtgagggttgatttgaagaaggt---ggaggagtcgagtacagatacagatgacttgtgtttggagaggtataaggtgtttttaaagcagtataatgagtgggttgtggcaaataaggccagattggaaaaggaatcctacaaggtttgcagtgatctcttattcatttatcttcgtagaatcatgctatgtagatgtttatggatttatcc-ttttaccagcaccagcgacctgtgggtgcacttattacttgatccatt--tggtgtaacag-agctaatgcggatgattgggcagttgttgccatagtttttgaagaataaattggtagtatgaggagttgaaattagttttagctttgaaatattgggaaattatcacttatt-aaaaaaaa---agaagaagatggtaaattatcatgttgtgtgggttg---------ttaatactatattttgattaatctgtaaatttgxctt--accaatgaggatactttgcactctaaagctgttgatgtccaattcaagtggaaatatccatcctgatttgtgcaaatggactaccattaagttttatttatttatgtgcagtacgatcaggattactatcctggtaggagaaagagaggcaaggactaccaagaaggcatggtaggatgattatagttatcttcttaccctactttggagtaaaaaaa-tgtgatgtgccaaatcttggaaagatgaatttgctgatttgttttttcctcttgcagtatgagctccccttttattatcctggacaggtaagtttctaggcttcccttcattttctcagtgcatcctcaaattgaactttactccacagtagtacttcttaagttaattatgcaatcttcatgtattgcattgtgtaca---------------------------------------------------------------------------------------------------------------------------------------------------------------------------------------
>MiraAssembly75_c703RC_merged_MiraAssembly75_c701
----------------------------------------------------------------------------------------------------------------------------------------------------------------------------------------------------------------------------------------------------------------------------------------------------------------------------------------------------------------------------------------------------------------------------------------------------------------------------------------------------------------------------------------------------------------------------------------------------------------------------------------------------------------------------------------------------------------------------------------------------------------------------------------------------------------------------------------------------------------------------------------------------aaaaatatgtgataaattttgggttctgtttttgggatattgtactctcatgcgtgaccaaaatttttttatttaa-tttttggccactcaacgtttcatttttt-tttttgtccttgaatacaggagggaaaagatggaggaaatgggtttgacagaggatgagttctacgcgaagcagtttgagctaaa---ggactctcctgaaccattgaagacatcgtggatgggaccgttggtggttcgtcacgtgccacctagggattggccgccacgggggtgggaagtggatagggaggagttggaatttataaggggagcgcataagttgcaggcggttagggttgatwtgaagaaggt---ggaggagtcgagtacggatacagatgacttgtgtttggagaggtataaggtgtttttaaagcagtataatgagtgggttgtggcgaataaggccagattggaaaaggaatcctacaaggtttgcagtgatct--------------------------------------------------------------------------------------------------------------------------------------------------------------------------------------------------------------------------------------------------------------------------------------------------------------------------------------------------------------------------------------------------------------------------------------------------------------------------------------------------------------------------------------------------------------------------------------------------------------------------------------------------------------------------------------------------------------------------------------------------------------------------------------------------------------------------------------------------------------------------------------------------------------------------------------------------------------
>MiraAssembly73_c429RC_merged_MiraAssembly73_rep_c2638
--------------------------------------------------------------------------------------------------------------------------------------------------------------------------------------------------------------------------------------------------------------------------------------------------------------------------------------------------------------------------------------------------------------------------------------------------------------------------------------------------------------------------------------------------------------------------------------------------------------------------------------------------------------------------------------------------------------------------------------------------------------------------------------------------------------------------------------------------------------------------------------------------------------------------------------------------------------------------------------------------------------------------------ggagggaaaagatggaggaaatgggtttgacagaggatgagttctacgcgaagcagtttgagctaaa---ggagtctcctgaaccattgaagacatcgtggatgggaccgttggtggttcgtcacgtgccacctagggattggtcgccacgggggtgggaagtggatagggaggagttggaatttataaggggagcgcataagttgcaggcggttagggttgatttgaagaaggt---ggaggagtcgagtacggatacagatgacttgtgtttggagcggtataaggtgtttttaaagcagtataatgagtgggttgtggcgaataaggccagattagaaaaagaatcctacaaggtttgcagtgatctcttattcatttatctttgtagaatcatgctatgtcgatgtttatggatttatcctttttaccagcaccagtgacctgtgggtgcacttattacttgatccatt--tggtgtaacag-agctaatg---------------------------------------------------------------------------------------------------------------------------------------------------------------------------------------------------------------------------------------------------------------------------------------------------------------------------------------------------------------------------------------------------------------------------------------------------------------------------------------------------------------------------------------------------------------------------------------------------------------------------------------------------------------------------------------------------------------------------------------------------------------------------------------------------------------------------------
>MiraAssembly73_c269_merged_MiraAssembly73_c2058
---------------------------------------------------------------------------------------------------------------------------------------------------------------------------------------------------------------------------------------------------------------------------------------------------------------------------------------------------------------------------------------------------------------------------------------------------------------------------------------------------------------------------------------------------------------------------------------------------------------------------------------------------------------------------------------------------------------------------------------------------------------------------------------------------------------------------------------------------------agattaaatgactgaattgtttccacttatacatggtaaatgaaaaaatatgtgataaattttgggttctgtttttgggatattgtactctcatgcgtgaccaaaatttttttatttaa-tttttggccactcaacgtttca-aattt-tttttgtccctgaatacaggagggaaaagatggaggaaatgggtttgacagaggatgagttctacgcgaagcagtttgagctaaa---ggagtctcctgaaccattgaagacatcgtggatgggaccgttggtggttcgtcacgtgccacctagggattggccgccacgggggtgggaagtggatagggaggagttggaatttataaggggagcgcataagttgcaggcggttagggttgatttgaagaaggt---ggaggagtcgagtacggatacagatgacttgtgtttggagcggtataaggtgtttttaaagcagtataatgagtgggttgtggcgaataaggccagattagaaaaggaatcctacaaggtttgcagtgatctcttattcatttatctttgtagaatcatgctatgtcgatgtttatggatttatcctttttaccagcaccagtgacctgtgggtgcacttattacttgatccatt--tggtgtaacag-agctaatgcggatgattgggcagttgttgccatagtttttgaagaataaattggtagtatgaggagttgaaattagt------------------------------------------------------------------------------------------------------------------------------------------------------------------------------------------------------------------------------------------------------------------------------------------------------------------------------------------------------------------------------------------------------------------------------------------------------------------------------------------------------------------------------------------------------------------------------------------------------------------------------------------------------------------------------------------------------------------------------------------------------------
>MiraAssembly73_c269_merged_MiraAssembly73_c845
-----------------------------------------------------------------------------------------------------------------------------------------------------------------------------------------------------------------------------------------------------------------------------------------------------------------------------------------------------------------------------------------------------------------------------------------------------------------------------------------------------------------------------------------------------------------------------------------------------------------------------------------------------------------------------------------------------------------------------------------------------------------------------------------------------------------------cgttaatgat-atttttttttggtattggctacaagattaaatgactgaattgtttccacttatacatggtaaatgaaaaaatatgtgataaattttgggttctgtttttgggatattgtactctcatgcgtgaccaaaatttgtttatttaa-tttttggccactcaacgtttca-aattt-tttttgtccctgaatacaggagggaaaagatggaggaaatgggtttgacagaggatgagttctacgcgaagcagtttgagctaaa---ggagtctcctgaaccattgaagacatcgtggatgggaccgttggtggttcgtcacgtgccacctagggattggccgccacgggggtgggaagtggatagggaggagttggaatttataaggggagcgcataagttgcaggcggttagggttgatttgaagaaggt---ggaggagtcgagtacggatacagatgacttgtgtttggagcggtataaggtgtttttaaagcagtataatgagtgggttgtggcgaataaggccagattagaaaaggaatcctacaaggtttgcagtgatctcttattcatttatctttgtagaatcatgctatgtcgatgtttatggatttatcctttttaccagcaccagtgacctgtgggtgcacttattacttgatccatt--tggtgtaacag-agctaatgcggatgattgggcagttgttgccatagtttttgaagaataaattggtagtatgaggagttgaaattagt------------------------------------------------------------------------------------------------------------------------------------------------------------------------------------------------------------------------------------------------------------------------------------------------------------------------------------------------------------------------------------------------------------------------------------------------------------------------------------------------------------------------------------------------------------------------------------------------------------------------------------------------------------------------------------------------------------------------------------------------------------
>MiraAssembly78_c686_merged_MiraAssembly78_c382
---------------------------------------------------------------------------------------------------------------------------------------------------------------------------------------------------------------------------------------------------------------------------------------------------------------------------------------------------------------------------------------------------------------------------------------------------------------------------------------------------------------------------------------------------------------------------------------tgagggatttgatgagaaaagaagcaaaagcattgagaacatttgcgagaaatggatcgagaagtagaaagtgaaattatgttttgattggatccttccccgttctcatctcacccttgctcgctatccaaatggactgtgataccggcccagctaagaa-tatttgaggagctcaatagtcgtcattctaagattgtatgcatctatgagaaatttaattctacgttaatg---atttttttttggtattggctacaagaataaatgactgaattgtttccacttatacatggtaaatgaaaaaatatgtgataaattttgggttctg---ttgggatattgtactctcatgcgtgaccamattttttttatttaa-tttttggccactcaacatttca-aattt-tttttgtccttgaatacaggagggagaagatggaggaaatgggtttgacagaggatgagtactacgcgaagcagtttgagctaaa---ggagtctcctgaaccattgaagacatcgtggatgggaccgttggtggttcgtcacgtgccacctagggattggccgccacgggggtgggaagtggatagggaggagttggaatttataaggggagcgcataagttgcaggcggttagggttgatttgaagaaggt---ggaggagtcgagtacggatacagatgacttgtgtttggagaggtataaggtgtttttaaagcagtataatgagtgggttgtggcgaataaggccagattggaaaaggaatcctacaaggtttgcagtgatctcttattcatttatctttgtagaatcatgctatgtcgatgtttatggatttatcc-ttttaccagcaccagcgacctgtgggtgcacttattacttgatccatt--tggtgtaacag-agctaatgcggatgattgggcagttgttgccatagtttttgaagaataaattggtagtatgaggagttgaaattagttttag-------------------------------------------------------------------------------------------------------------------------------------------------------------------------------------------------------------------------------------------------------------------------------------------------------------------------------------------------------------------------------------------------------------------------------------------------------------------------------------------------------------------------------------------------------------------------------------------------------------------------------------------------------------------------------------------------------------------------------------------------------
>MiraAssembly74_c257RC_merged_MiraAssembly74_c369RC
--------------------------------------------------------------------------------------------------------------------------------------------------------------------------------------------------------------------------------------------------------------------------------------------------------------------------------------------------------------------------------------------------------------------------------------------------------------------------------------------------------------------------------------------------------------------------------------------------------------------------------------------------------------------------------------------gttctcatctcacccttgctcgctatccaaatggactgtgataccggtccagctaagaa-tatttgaggagctcaatagtcgtcattctaagattgtatgcatctatgagaaatttaattctacgttaatgat-attttttytgggtattggctacaagaataaatgactgaattgtttccacttatacatggtaaatgaaaaaatatgtgataaattttgggttctgtttttgggatattgtactctcatgcgtgaccaaaattttttaatttaa-tttttggccactcaacgtttta-aattt-tttttgtccttgaatacaggagggcaaagatggaggaaatgggtttgacagaggatgagttctacgcgaagcagtttgagctaaa---ggagtctcctgaaccattgaagacatcgtggatgggaccgttggtggttcgtcacgtgccacctagggattggccgccacgggggtgggaagtggatagggaggagttggaatttataaggggagcgcataagttgcaggcggttagggttgatttgaagaaggt---ggaggagtcgagtacggatacagatgacttgtgtttggagaggtataaggtgtttttaaagcagtataatgagtgggttgtggcgaataaggccagattggaaaaggaatcctacaaggtttgcagtgatctcttattcatttatctttgtagaatcatgctatgtcgatgtttatggatttatcc-ttttaccagcaccagcaacctgtgggtgcacttattacttgatccatt--tggtgtaacag-agctaatggggatgattgggcagttgttgccatagtttttgaa----------------------------------------------atattgggaaattatcgcttattaaaaaaaaa---agaagaagatggtaaattatcatgttgtgtgggttg---------ttaatactatattttgattaatctgtaaatttgactt--accaatgatgatactttgcactctaaagctgttgatgtccaattcaagtggaaatatccatcctgatttgtgcaaatggactaccattaagttttatttatttatgtgcagtacgatcaggattactatcctggtaggagaaagagaggcaaggactaccaagaaggcatggtaggatgattatagttatcttcttaccctactttggagtaaaaaaa-tatgatgtgccaaatcttggaaagatgaatttgctgatttgttttttcctcttgcagtatgagctccccttttattatcctggacaggtaagtttctaggcttcccttcattttctcagtgcatcctcaaattaaactttatt-------------------------------------gtgtgttttatta-----gcatcaacttatgcttggcgtaaaccttctttagtctaaga--------------------------------------------accctgggttgttt-------------------------------------------------------------------------------------
>MiraAssembly71_c180RC_merged_MiraAssembly71_c1337
----------------------------------------------------------------------------------------------------------------------------------------------------------------------------------------------------------------------------------------------------------------------------------------------------------------aggatgaaat-------------------------------------------------------------------------------------------------------------aggtgaaattaat------------------------agtttgagaaataactagaaaaaagtaggatagtttgagtgatgtttacataaaaattagt----------tttttatacttcaatagtgtaacaacacctttggattgagggatttgatgagaaaagaagcaaaagcattgagaacatttgcgagaaatggaccgagaagtagaaagtgaaattatgtwttgattggatccttccccgttytcatctcacccttgctcgctatccaaatggactgtgataccggcccagctaagaa-tatttgaggmgctcaatagtcgtcattctaagattgtatgcatctatgagaaatttaattctacgttaatgat--tttttttttggtattggctacaagaataaatgactgaattgtttccacttatacatggtaaatgaaaaaatatgcgataaattttgggttctgtttttgggatattgtactctcatgcgtgaccaaaattttttaatttaa-tttttggccactcaacgtttc--aattt-tttttgtccttgaatacaggagggcgaagatggaggaaatgggtttgacagaggatgagttctacgcgaagcagtttgagctaaa---ggagtctcctgaaccattgaagacatcgtggatgggaccgttggtggttcgtcatgtgccacctagggattggccgccacgggggtgggaagtggatagggaggagttggaatttataaggggagcgcataagttgcaggcggttagggttgatttgaagaaggt---ggaggagtcgagtacggatacagatgacttgtgtttggagaggtataaggtgtttttaaagcagtataatgagtgggttgtggcgaataagaccagattggaaaaggaatcctacaaggtttgcagtgatctcttattcatttagctttgtagaatcgtgctatgtcgatgtttatggatttatcc-ttttaccagcaccagcgacctgtgggtgcacttattacttgatccatt--tggtgtaacag-agctaatgcggatgattgggaagttgttaacatagtttttgaagaataaattggtagtatgaggagttgaaattagttttagctttgaaatattgggaaattatcacttatt-aaaaaaga---agaagaagatggtaaattatcatgttgtgtgggttg---------ttaatactatattttggttaatctgtaaatttgactt--accaatgatgatacttcgcactctaaagctgttgatgtccaattcaagtggaaatatccatcctgatttgtgcaaatggactaccattaagttttatttatttatgtgcagtacgatcaggattactatcctggtaggagaaagagaggcaaggactaccaagaaggcatggtaggatgattatagttatcttcttaccctactttggagtaaaaaaa-tatgatgtgccaaatcttggaaagatgaatttgctgatttgttttttcctcttgcagtatgagctccccttttattatcctggacaggtaagtttctaggcttcccttcattttctcagtgcatcctcarattgaactttattcyacagtagtacttcttaagttaattatgcaatcttcatgtattgcattgtgtacaggtaaacatacacttgaaattaggttgcatttgtataaaattagg------------------------------------------------------------------------------------------------------------------------------------------
>MiraAssembly71_c156RC_merged_MiraAssembly71_c1637
------------------------------------------------------------------------------------------------------------------------------------------------------------------------------------------------------------------------------------------------------------------------------------------------------------------------------------------------------------------------------------------------------------------------------------------------------------------------------------------------------------------------------------------------------------------------------------------------------------------------------------------------------------------------------------------------------------------------------------------------------------------------------------------tgtatgcatctatgagaaatttaattctacgttaatgaa--tttttttttggtattggct----gaataaatgagtgaattgtttccacttatacatggtagatgaaaaaatatgtgataaattttgggttctgtttttgggatattgtactctcatgcgtgaccaaaattttttaatttaa-tttttggccactcaacgtttca-aattt-tttttctccttgaatacaggagggcgaagatggaggaaatgggtttgacagaggatgagttctacgcgaagcagtttgagctaaa---ggagtctcctgaaccattgaagacatcgtggatgggaccgttggtggttcgtcacgtgccacctagggattggccgccacgggggtgggaagtggatagggaggagttggaatttataaggggagcgcataagttgcaggcggttagggttgatttgaaggaggt---ggaggagtcgagtacggatacagatgacttgtgtttggagaggtataaggtgtttttaaagcagtataatgagtgggttgtggcgaataaggccagattggaaaaggaatcctacaaggtttgcagtgatctctttttcatttatctttgtagaatcatgctacgtcgatgtttatggatttatcc-ttttaccagcaccagcgacctgtgggtgcac-tattacttgatccatt--tggtgtaacag-agctaatgcggatgattgggcagttgttgccatagtttttgaagaataaattggtagtatgaggagttgaaattagttttagctttgaaatattgggaaattatcacttatt--aaaaaaa---agaagaagatggtaaattatcatgttgtgtgggttg---------ttaatactatattttgattaatctgtaaatttgactt--accaatgatgatactttgcactctaaagctgttgatgtccaattcaagtggaaatatccatcctgatttgtgcaaatggactaccattaagttttatttatttatgtgcagtatgatcaggattactatcctggtaggagaaagagaggcaaggactaccaagaaggcatggtaggatgattatagttatcttcttaccctactttggagtaaaaaaa-tatgatgtgcc-aatcttggaaagatgaatttgctgatttgttttttcctcttgcagtatgagctcccctt-----------------------------------------------------------------------------------------------------------------------------------------------------------------------------------------------------------------------------------------------------------------------------------------------------------------------
>MiraAssembly81_c335RC_merged_MiraAssembly81_rep_c2328
------------------------------------------------------------------------------------------------------------------------------------------------------------------------------------------------------------------------------------------------------------------------------------------------------------------------------------------------------------------------------------------------------------------------------------------------------------------------------------------------------------------------------------------------------------------------------------------------------------------------------------------------------------------------------------------------------------------------------------------------------------------------------------------------------------------------------------------------------------------------------------------------------------------------------------------------------------------------------------------actcaacgtttca-aattt-tttttgtccttgaatacaggagggagaagatggaggaaatgggtttgacagaggatgagttctacgcgaagcagtttgagctaaa---ggagtctcctgaaccattgaagacatcgtggatgggaccgttggtggttcgtcacgtgccacctagggattggccgccacgggggtgggaagtggatagggaggagttggaatttataaggggagcgcataagttgcaggcggttagggttgatttgaaggaggt---ggaggagtcgagtacggatacagatgacttgtgtttggagaggtataaggtgtttttaaagcagtataatgagtgggttgtggcgaataaggccagattggaaaaggaatcctataaggtttgcagtgatctcttattcatttatctttgtagaatcatgctatgtcgatgtttatggatttatcc-tttaaacagcaccagcgacctgtgggtgcacttattacttgatccatt--tggtgtaacag-agctaatgcggatgattggacagttgttgccatagtttttgaagaataaatgggtagtatgaggagttgaaattagttttagctttgaaatattgggaaattatcacttata--aaaaaaa---agaagatgatggtaaattatcatgttgtgtgggttg---------ttaatactatattttgattaatctgtaaatttgactt--accaatgatgatactttgcactctaaagctgttgatgtcctattgaagtggaaatatccatcctgatttgtgcaaatggac----------------------------------------------------------------------------------------------------------------------------------------------------------------------------------------------------------------------------------------------------------------------------------------------------------------------------------------------------------------------------------------------------------------------------------------------------------------------------------------------------------------------------------------
