# Supplementary material for: Targeted NGS for species level phylogenomics: “made to measure” or “one size fits all”?
Source: PeerJ. 2017 Jul 25;5:e3569. doi: 10.7717/peerj.3569 (PMC5530999; doi:10.7717/peerj.3569)
Supplement: Data S2 — Sequences alignments (fasta format). [file peerj-05-3569-s002.gz › Final_Aln/SC/18243_AllSamples.aln]

>MiraAssembly68_c478RC_merged_MiraAssembly68_c732
--------------------------------------------------------------------------------------------------------------------------------------------------------------------------------------------------------------------------------------------------------------------------------------------------------------------------------------------------------------------------------------------------------------------------------------------------------------------------------------------------------------------------------------------------------------------------------------------------------------------------------------------------------------------------------------------------------------------------------------------------------------------------------------------------------------------------------------------------------------------------------------------------------------------------------------------------------------------------------------------------------------------------------------------------------------------------------------------------------------------------------------------------------------------------------------------------------------------------------------------------------------------------------------------------------------------------------------------------------------------------------------------------------------tactgtaagtagcgccttctttctggccttc-gactgttgaaatggctgaacttcacactgattatgtcactctt-acacaaattttgtgcttctcataatacaggctactctatctgatattctgaaggaacttggtaatgctcacttcttcttacagtaaatttgttaaatagtcctccttgtggtagtaacttgtaattgttggaaatggttataccaggcatccactttgatgtggatctcatgcacagaaaagcggaggtgaaggcaattattacagatgtcataaataacatgtccgatgatgacgatgaaggagaggaagccgaaagtgga---gatgatgctgagaaagatgaggatggtgacgatgatgcttagc---------------gtcggagctcatttgacccttgtagtgcagatgagtagtgcraattcacttattgtggtagttagtctgtg-----tacaaaggtttcatcagcgaatagaagcccttttagttcttaacctt-aaaatgaatgcctccagataggtttgtctgtaccatagacattaacccttaggttcttatttgttatttttcctccccagaagttcttttccattctattacaagttccttgtagttgtacttagttggctaatttttctctcgcaactccttggaagttttcggagcttgtattgagttgtttcttgctgtaaccttgtagatttcatatgcaccgagtgaaatgaatc--------------------------------
>MiraAssembly68_c711RC_merged_MiraAssembly68_c180RC_merged_MiraAssembly68_c180RC_merged_MiraAssembly68_rep_c2730RC
------------------------------------------------------------------------------------------------------------------------------------------------------------------------------------------------------------------------------------------------------------------------------------------------------cttctgatttttatgtagtgcatctctaccttactgtct---tgttggtatgtttttgcagttgattttgtttaattgttcttttttaacctatagaagcggaagaaaacccctcaaactggtgagaagcgcaaacagacttcaaaatctgaggaagatgacgttgatgataaagttgagccttcagatgcaaaaagtgaatctcaagatgatgatgaggaggaggaggaggaggaggattcggttccgaaggaagagagtgatcaggaggtgagcaagtctgaagaagatgaagatgaagatgcagatgagctgatggagcaggtgccagttgaaaaaaaatcctccaaaaagaacgtgaagaaggattctggttccaaagctagtgagaaatctaaatctgtcacaaaggttaccccagcaaaatctgtcaaaccccctaaaaaatcacccaagaaattatcggtctcgaattcaaagaagggcgttagtagtgctgatggagcttctgggtcaacacctaagaccaaggtctccgcaagtaagaaacagaaggttgaaaaagaaagtgagaaggaccaaagcgctgctgctaaggagaaaggaacaaacaagaaacagtctagaaagtttacttcaaatgtatcggcaaa------------------------------------------ggatcaaggtgcatagctttcttcattctttgacgccactgatgcctgagtttagataatgtccttttcattaagttcttatacaggcttgagtttttggagcccttaattgtgaacagtgtatagaagcccattgtttttcggcctcttgtctcc----cttatttgaatttttcttactaatgcgtttagatatgtttttccttgcacaaagttatgccattcttttgt----atatttctggaacaattgccctgaatccctatttgggtaggaaaaggaaaagctagcaagaaggctaagccagaacccaccaaagaagagatgcatgctgtagtggtcgatattctgaagaaagtggacttcaatactgtaagtagcgccttctttctggycttc-gactgttgaaatggctgaacttcacactgattatgtcactctt-acacaaattttgtgcttctcataatacaggctactctatctgatattctgaaggaacttggtaatgctcacttcttcttacagtaaatttgttaaatagtcctccttgtggtagtaacttgtaattgttggaaatggttataccaggcacccactttgatgtggatctcatgcacagaaaagcggaggtgaaggcaattattacagatgtcataaataacatgtctgatgatgacgatgaaggagaggaagccgaaagtgga---gatgatgctgagaaagatgaggatggtgacgatgatgcttagc---------------gtcggagctcatttgacccttgtagtgcagatgagtagtgcgaattcacttattgtggtagttagtctgtg-----tacaaaggtttcatcagcgaatagaagcccttttagttcttaacctt-aaaatgaatgcc----------------------------------------------------------------------------------------------------------------------------------------------------------------------------------------------------------------------------------------------------------
>MiraAssembly69_c155RC_merged_MiraAssembly69_rep_c2533RC_merged_MiraAssembly69_rep_c2533RC_merged_MiraAssembly69_c864
----------------------------------------------------------------------------------------------------------------------------aaatgatgatttcgcacttgttaatgctagcttttaagtatctcaaagaccaaaagtactyggattgtttctgggtctatcatgttaacttccttacagtatgttcagaacaaagttggccgaactttttcttggaagtttgccttaaagcagtttttccgtta-gttgggatttgaattttatgtagtgcatctctaccttactgtctgagtgttggtatgtttttgcagttgattttg-ttaattgttatgttgtaacctatagaagcagaagaaaacccctcgagctggtgagaagcgcaaacgggatgcgaaaactgaggaagatgaagttgatgataaagttgagccttcagaagcaaaaagtgaatctcaagatgac------gatgatgatgatgaggatgactcagtcctgaaggaagagagtgatcaggaggagggtaaatctgaagaa---gtagatgaaggtgaagatgagccaattgaggaggtgcctgttgaaaaaaaatcctccagacagaagttgaagaaggattctggttccaaagctagtgagaaatcgaaatctgccacaaaggttactcctggaaaatctgtcaaaaaccctaaaaaatcgaccacgaaatcattggtctcaaattcaaagaagggagctagtagtgctgatggagcttctgggtcaacgtctaagaccaaggtctcggcaagtaagaagccgaaggttgaaaaagaaagtgagaaggaccaaagcgctgctgctaaggagaaagggaaaaacagcaaacagtctagaaagtctactttaaatgcatcggcaag------------------------------------------ggatcaaggtacacagctttcttcattatttgatgtcactgatacctgagtttggataaagtccttttcattaagttcttatatgggcttgtgtttttggagccctwwatcatggacattgtatagaagcccatyattttttggcctcttgtctcc----cattttggaatttttcttactactgcatttagctgtcttcccct-----caattttatgttattattttgg----atatgtctggaataattatcctgaatccctatttgggtaggaaaaggaaaagctagcaagaaggctaagcgagaacccaccaatgaagagatgcatgctgtagtggccgatattctaaagaaagtggacttcaatactgtaagtagtgcctcatttctggccttctgtgtgttcaaatggttgaacttcacactgattatgttactctt-acacaaattttgtgcttctcataatacaggctactctatctgatattctgaggctacttggtaatgctctgctcttcatacagtagatttgataa--aacagtctttgtggtagtaacttctaaatgttgaatttggtcatactaggtacccactttgatgtggacctcatgcacagaaaagcggaggtgaaggcaattattacagatgtcataaataacatgtctgacgatgaagatgaaggagaggaagctgaaagtgga---gatgatgatgtgaaggatgaggatggtgacaatgatgcttagcctgtttgatgaatggctcggagctcgtttgacccttgtagtgcagatgagtaatgcaaactcacttaacgtggcagttagtctgtg-----tacaaaggtttcatcagcggatagaggcccttttagctctttaccttaaaaatgaatgcctccggataggttcttttgtaccatagacattaacccttaggttcttatttgttatttttcctccccagaagttcttttccattctattacaagttccttgtagttgtacttagctggctaatttttctgttgcaacgccttgaaagttttcagagcttgtattgagttgtttcttgctgtaaccttgtagatttcagatacactgaatgaaatgatccgacttttttccaccggaagggctggtgcttga
>MiraAssembly69_rep_c2365RC
------------------------------------------------------------------------------------------------------------------------------------------------------------------------------------------------------------------------------------------------------------------------------------------------------------------------------tctaccttactgttcgagtgttggtatgtttttgcagttgattttg-ttaattgttatgttgtaacctatagaagcagaagaaaacccctcgagctggtgagaagcgcaaacgggatgcgaaaactgaggaagatgaagttgatgataaagttgagccttcagaagcaaaaagtgaatctcaagatgac------gatgatgaggaggatgacgactcagtcgtgaaggaagagagtgatcaggaggagggtaaatctgaagaa---gtagatgaaggtgaagatgagccaattgaggaggtgccagttgaaaaaaaatcctccaaacagaagttgaagaaggattctggttccaaagctagtgagaaatcgaaatctgtcacaaaggttacccctggaaaatctgtcaaaaaccctaaaaaatcgaccacgaaatcattggtctcaaattcaaagaagggagctagtagtgctgatggagcttctgggtcaacgcctaagaccaaggtctcggcaagtaagaagccgaaggttgaaaaagaaagtgagaaggaccaaagcactgctgctaaggagaaagggaaaaacagcaaacagtctagaaagtctactt------------caag------------------------------------------ggatcaaggtacacagctttcttcattatttgatgtcactgatgcctgagtttggataaagtccttttcattaagttcttatatgggcttgtgtttttggagccctwwatcatggacattgtatagaagcccattattttttggcctcttgtctcc----cattttggaatttttcttactactgcatttagctgtcttcccc---------------------------------------------------------------------------------------------------------------------------------------------------------------------------------------------------------------------------------------------------------------------------------------------------------------------------------------------------------------------------------------------------------------------------------------------------------------------------------------------------------------------------------------------------------------------------------------------------------------------------------------------------------------------------------------------------------------------------------------------------------------------------------------------------------------------------------------------------------------------------------------------------------------------------------------------------------------------------------------
>MiraAssembly71_c324RC
------------------------------------------------------------------------------------------------------------------------------------------------------------------------------------------------------------------------------------------------------------------------------------------------------------------------------------------------------------------------------------------------------------------------------------------------------------------------------------------------------------------------------------------------------------------------------------------------------------------------------------------------------------------------------------------------------------------------------------------------------------cctaaaaaatcgaccacgaaatcattggtctcaaattcaaagaagggagctagtagtgttgatggagcttctgggtcaacgcctaagaccaaggtctcggcaagtaagaagccgaaggttgaaaaagaaagtgagaaggaccaaagcactgctgctaaggagaaagggaaaaacagcaaacagtctagaaagtctactt------------caag------------------------------------------ggatcaaggtacacagctttcttcattatttgatgtcactgatgcctgagtttggataaagtccttttcattaagttcttatatgggcttgtgtttttggagccctttatcatggacattgtatagaagcccatcattttttggcctcttctctcc----cattttggaatttttcttactactgcatttagctgtcttcccct-----caattttatgttattattttgg----atatgtctggaataattatcctgaatccctatttgggtaggaaaaggaaaagctagcaagaaggctaagcgagaacccaccaatgaagagatgcatgctgtagtggccgatattctaaagaaagtggacttcaatactgtaagtagtgcctcatttctggccttctgagtgttcaaatggttgaacttcacactgattatgttactctt-acacaaattttgtgcttctcataatacaggctactctatctgatattctgaggctacttggtaatgctctgctcttcatacagtagatttgataa--aacagtctttgtggtagtaacttctaaatgttgaatttggtcatactaggtacccactttgatgtggacctcatgcacagaaaagcggaggtgaaggcaattattacagatgtcataaataacatgtctgacgatgaagatgaaggagaggaagctgaaagtgga---gatgatgatgtgaaggatgaggatggtgacaatgatgcttagcctgtttgatgaatggctcggagctcatttgacccttgtagtgcagatgrgtaatgcaaactcacttaacgyggcagttagtctgtg-----tacaaaggtttcatcagcggatagaggcccttttagctctttaccttaaaaatgaatgcctccggataggttcttttgtaccatagacattaacccttaggttcttatttgttatttttcctccccagaagttcttttccattctattacaagttccttgtagttgtacttagctggctaatttttctgttgcaacgccttgaatgttttcagagcttgtattgagttgtttcttgctgtaaccttgtagatttcagatac-------------------------------------------------
>MiraAssembly71_c421_merged_MiraAssembly71_rep_c3899RC
----------------------------------------------------------------------------------------------------------------------------------------------------------------------------------------------------------------------------cagtatgttcagaacaaagttggccgaactttttcttggaagtttgccttaaagcagtttttccgtta-gttgggatttgaattttatgtagtgcatctctaccttactgtctgagtgttggtatgtttttgcagttgattttg-ttaattgttatgttgtaacctatagaagcagaagaaaacccctcgagctggtgagaagcgcaaacgggatgcgaaaactgacgaagatgaagttgatgataaagttgagccttcagaagcaaaaagtgaatctcaagatgac------gatgatgatgaggaggatgactcagtcctgaaggaagagagtgatcaggaggagggtaaatctgaagaa---gtagatgaaggtgaagatgagccaattgaggaggtgccagttgaaaaaaaaacctccaaacagaagttgaagaaggattctggttccaaagctagtgagaaatcgaaatctgtcacaaaggttacccctggaaaatctgtcaaaaaccctaaaaaatcgaccacgaaatcattggtctcaaattcaaagaagggagctagtagtgttgatggagcttctgggtcaacgcctaagaccaaggtctcggcaagtaagaagccgaaggttgaaaaagaaagtgagaaggaccaaagcactgctgctaaggagaaagggaaaaacagcaaacagtctagaaagtctactt------------caag------------------------------------------ggatcaaggtacacagctttcttcattatttgatgtcactgatgcctgagtttggataaagtccttttcattaagttcttatatgggcttgtgtttttggagccctttatcatggacattgtatagaagcccatcattttttggcctcttctctcc----cattttggaatttttcttactactgcatttagctgtcttcccct-----ctattttatgttattattttgg----atatgtctggaataattatcctgaatccctatttgggtaggaaaaggaaaagctagcaagaaggctaagacagaacccaccaatgaagagatgcatgctgtagtggccgatattctaaagaaagtggacttcaataccgtaagtagtgcctcatttctggccttccgagtgttcaaatggttgaacttcacactgattatgttactcttaacacaaattttgtgcttctcataatacaggctactctatctgatattctgaggctacttggtaatgctctgctcttcatacaatagatttgataa--aacagtctttgtggtagtaacttctaaatgttgaatttggtcatactaggtacccactttgatgtggacctcatgcacagaaaagcggaggtgaaggcaattattacagatgtcataaataacatgtctgacgatgaagatgaaggagaggaagctgaaagtgga---gatgatgatgtgaaggatgaggatggtgacaatgatgcttagcctgtttgatgaatggctcggagctcatttgacccttgtagtgcagatgrgtaatgcaaactcacttaacgtggcagttagtctgtg-----tacaaaggtttcatcagcggatagaggcccttttagctctttaccttaaaaatgaatg------------------------------------------------------------------------------------------------------------------------------------------------------------------------------------------------------------------------------------------------------------
>MiraAssembly72_c485RC_merged_MiraAssembly72_c576_merged_MiraAssembly72_c44RC_merged_MiraAssembly72_rep_c1872_merged_MiraAssembly72_c652RC_merged_MiraAssembly72_c708RC_merged_MiraAssembly72_c1525
--------------------------------------------------------------------------------------------------------------------------------------------------------------------------------------------------------------------------------------agaacaaagttggccgaactttttcttggaagtttgccttaaagcagtttttccgtta-gttgggatttgaattttatgtagtgcatctctaccttactgttcgagtgttggtatgtttttgcagttgattttg-ttaattgttatgttgtaacctatagaagcagaagaaaacccctcgagctggtgagaagcgcaaacgggatgcgaaaactgaggaagatgaagttgatgataaagttgagccttcagaagcaaaaagtgaatctcaagatgac------gatgatgaggaggatgacgactcagtcgtgaaggaagagagtgatcaggaggagggtaaatctgaagaa---gtagatgaaggtgaagatgagccaattgaggaggtgccagttgaaaaaaaatcctccaaacagaagttgaagaaggattctggttccaaagctagtgagaaatcgaaatctgtcacaaaggttacccctggaaaatctgtcaaaaaccctaaaaaatcgaccacgaaatcattggtctyaaattcaaagaagggagctagtagtgctgatggagcttctgggtcaacgcctaagaccaaggtctcggcaagtaagaagccgaaggttgaaaaagaaagtgagaaggaccaaagcactgctgctaaggagaaagggaaaaacagcaaacagtctagaaagtctactt------------caag------------------------------------------ggatcaaggtacacagctttcttcattatttgatgtcactgatgcctgagtttggataaagtccttttcaktaagttcttatatgggcttgtgtttttggagccctaaatcatggacattgtatagaagcccatcattttttggcctcttctctcc----cattttggaatttttcttactactgcatttagcagtcttcccct-----caattnnnnnnnnnnnnnnnnn----nnnnnnnnnnnnnnnnnnnnnnnnnnnnnnnnnnnnnnnnnnnnnnnnnnnnnnnnnnnnnnnnnnnnnnnnnnnnnnnnnnnnnnnnnnnnnnnnnnnnnnnnnnnnnntattctaaagaaagtggacttcaataccgtaagtagtgcctcatttctggccttctgagtgttcaaatggttgaacttcacactgattatgttactctt-acacaaattttgtgcttctcataatacaggctactctatctgatattctgaggctacttggtaatgctctgctcttcrtacagtagatttgataa--aacagtctttgtggtagtaacttctaaatgttgaatttggtcatactaggtacccactttgatgtggacctcatgcacagaaaagcggaggtgaaggcaattattacagatgtcataaataacatgtctgacgatgaagatgaaggagaggaagctgaaagtgga---gatgatgatgtgaaggatgaggatggtgacaatgatgcttagcctgtttgatgaatggctcggagctcrtttgacccttgtagtgcagatgagtaatgcaaactcacttaaygyggcagttagtctgtg-----tacaaaggtttcatcagcggatagaggcccttttagctctttaccttaaaaatgaatgcctccggataggtt----------------------------------------------------------------------------------------------------------------------------------------------------------------------------------------------------------------------------------------------
>MiraAssembly73_c236RC_merged_MiraAssembly73_rep_c2299RC_merged_MiraAssembly73_rep_c3121RC_merged_MiraAssembly73_c32RC_merged_MiraAssembly73_c350RC
-----------------------------------------------------------------------------------------------------------------------------------------------------------------------------------------------tttctgggtctatcatgttaacttccttacagtatgttcagaacaaagttggccgaactttttcttggaagtttgccttaaagcagtttttccgtta-gttgggatttgaattttatgtagtgcatctctaccttactgtctgagtgttggtatgtttttgcagttgattttg-ttaattgttatgttgtaacctatagaagcagaagaaaacccctcgagctggtgagaagcgcaaacgggatgcgaaaactgaggaagatgaagttgatgataaagttgagccttcagaagcaaaaagtgaatctcaagatgac------gatgatgatgatgaggatgactcagtcctgaaggaagagagtgatcaggaggagggtaaatctgaagaa---gtagatgaaggtgaagatgagccaattgaggaggtgcctgttgaaaaaaaatcctccagacagaagttgaagaaggattctggttccaaagctagtgagaaatcgaaatctgtcacaaaggttacccctggaaaatctgtcaaaaaccctaaaaaatcgaccacgaaatcattggtctcaaattcaaagaagggagctaatagtgctgatggagcttctgggtcaacgcctaagaccaaggtctcggcaagtaagaagcsgaaggttgawaaagaaagtgagaaggaccaaagcgctgctgctaaggagaaagggaaaaacagcaaacagtctagaaagtctactttaaatgcatcggcaag------------------------------------------ggatcaaggtacacagctttcttcattatttgatgtctttttttttttggtcgaa--------ctcttcatta----------------------tttgatgtcactgatgcctgagtttggata-aagcccatcattttttggcctcttgtctcc----cattttggaatttttcttactactgcatttagctgtcttcccct-----caattttatgttattattttgg----atatgtctggaataattatcctgaatccctatttgggtaggaaaaggaaaagctagcaagaaggctaagcgagaacccaccaatgaagagatgcatgctgtagtggccgatattctaaagaaagtggacttcaatactgtaagtagtgcctcatttc---------gagtgttcaaatggttgaacttcacactgattatgttactctt-acacaaattttgtgcttctcataatacaggctactctatctgatattctgaggctacttggtaatgctctgctcttcatacagtagatttgataa--aacagtctttgtggtagtaacttctaaatgttgaatttggtcatactaggtacccactttgatgtggacctcatgcacagaaaagcggaggtgaaggcaattattacagatgtcataaataacatgtctgacgatgaagatgaaggagaggaagctgaaagtgga---gatgatgatgtgaaggatgaggatggtgacaatgatgcttagcctgtttgatgaatggctcggagctcatttgacccttgtagtgcagatgagtaatgcaaactcacttaacgyggcagttagtctgtg-----tacaaaggtttcatcagcggatagaggcccttttagctctttaccttaaaaatgaatgcctccggat---------------------------------------------------------------------------------------------------------------------------------------------------------------------------------------------------------------------------------------------------
>MiraAssembly74_c15
------------------------------------------------------------------------------------------------------------------------ggtaaaatgatgatttcgcacttgttaatgctagcttttaagtatctcaaagaccaaaagtacttggattgtttctgggtctatcatgttaacttccttacagtatgttcagaacaaagttggccgaactttttcttggaagtttgccttaaagcagtttttccgtta-gttgggatttgaattttatgtagtgcatctctaccttactgtctgagtgttggtatgttttcgcagttgattttg-ataattgttatgttgtaacctatagaagcagaagaaaacccctcgagctggtgagaagcgcaaacgggatgcgaaaactgaggaagatgaagttgatgataaagttgagccttcagaagcaaaaagtgaatctcaagatgac------gatgatgatgatgaggatgactcagtcctgaaggaagagagtgatcaggaggagggtaaatctgaagaa---gtagatgatggtgaagatgagccaattgaggaggtgcctgttgaaaaaaaatcctccagacagaagttgaagaaggattctggttccaaagctagtgagaaatcgaaatctgtcacaaaggttacccctggaaaatctgtcaaaacccctaaaaaatcgaccacgaaatcattggtctcaaattcaaagaagggagctactagtgctgatggagcttctgggtcaacgcctaagaccaaggtctcggcaagtaagaagccgaaggttgaaaaagaaagtgagaaggaccaaagcgctgctgctaaggagaaagggaaaaacagcaaacagtctagaaagtctactttaaatgcatcggcaag------------------------------------------ggatcaaggtacacagctttcttcattatttgatgtcactgatgcctgagtttggataaggtccttttcattaagttcttatatgggcttgtgtttttggagccctttatcatggacattgtatagaagcccatcattttttggcctcttctctcc----cattttggaatttttcttactactgcatttagctgtcttcccct-----ctattttatgttattattttgg----atatgtctggaataattatcctgaatccctatttgggtaggaaaaggaaaagctagcaagaaggctaagcgagaacccaccaatgaagagatgcatgctgtagtggccgatattctaaagaaagtggacttcaataccgtaagtagtgcctcatttctggccttctgagtgttcaaatggttgaacttcacactgattatgttactcttaacacaaattttgtgcttctcataatacaggctactctatctgatattctgaggctacttggtaatgctctgctcttcatacagtagatttgataa--aacagtcttcgtggtagtaacttctaaatgttgaatttggtcatactaggtacccactttgatgtggacctcatgcacagaaaagcggaggtgaaggcaattattacagatgtcataaataacatgtctgacgatgaagatgaaggagaggaagctgaaagtgga---gatgatgatgtgaaggatgaggatggtgacaatgatgcttagcctgtttgatgaatggctcggagctcatttgacccttgtagtgcagatgagtaatgcaaactcacttaacgcggcagttagtctgtg-----tacaaaggtttcatcagcggatagaggcccttttagctctttaccttaaaaatgaatgcctccggataggttcttttgtaccatagacattaacccgtaggttcttatttgttatttttcctccccagaagttcttttccattctattacaagttccttgtagttgtacttagctggctaatt-------------------------------------------------------------------------------------------------------------------------------
>MiraAssembly74_c632_merged_MiraAssembly74_c22
---------------------------------------------------------------------------------------------------------------------------------------------------------------------------------------------------------------gttaacttccttacagtatgttcagaacaaagttggccgaactttttcttggaagtttgccttaaagcagtttttccgtta-gttgggatttgaattttatgtagtgcatctctaccttactgtctgagtgttggtatgtttttgcagttgattttg-ttaattgttatgttgtaacctatagaagcagaagaaaacccctcgagctggtgagaagcgcaaacgggatgcgaaaactgaggaagatgaagttgatgataaagttgagccttcagaagcaaaaagtgaatctcaagatgac------gatgatgatgaggaggatgactcagtcctgaaggaagagagtgatcaggaggagggtaaatctgaagaa---gtagatgaaggtgaagatgagccaattgaggaggtgccagttgaaaaaaaaacctccaaacagaagttgaagaaggattctggttccaaagctagtgagaaatcgaaatctgtcacaaaggttacccctggaaaatctgtcaaaaaccctaaaaaatcgaccacgaaatcattggtctcaaattcaaagaagggagctagtagtgttgatggagcttctgggtcaacgcctaagaccaaggtctcagcaagtaagaagccgaaggttgaaaaagaaagtgagaaggaccaaagcactgctgctaaggagaaagggaaaaacagcaaacagtctagaaagtctactt------------caag------------------------------------------ggatcaaggtacacagctttcttcattatttgatctcactgatgcctgagtttggataaagtccttttcattaagttcttatatgggcttgtgtttttggagccctttatcatggacattgtatagaagcccatcattnnnnnnnnnnnnntctcc----cattttggaatttttcttactactgcatttagctgtcttcccct-----ctattttatgttattattttgg----atatgtctggaataattatcctgaatccctatttgggtaggaaaaggaaaagctagcaagaaggctaagcgagaacccaccaatgaagagatgcatgctgtagtggccgatattctaaagaaagtggacttcaatactgtaagtagtgcctcatttctggccttct--gtgttcaaatggttgaacttcacactgattatgttactctt-acacatattttgtgcttctcataatacaggctactctatctgatattctgaggctacttggtaatgctctgctcttcatacagtagatttgataa--aacagtctttgtggtagaaacttctaaatgttgaatttggtcatactaggtacccactttgatgtggacctcatgcacagaaaagcggaggtgaaggcaattattacagatgtcataaataacatgtctgacgatgaagatgaaggagaggaagctgaaagtgga---gat---------------------------------------------------------------------------------------------------------------------------------------------------------------------------------------------------------------------------------------------------------------------------------------------------------------------------------------------------------------------------------------------------------------------------------------------------------
>MiraAssembly75_c150_merged_MiraAssembly75_c173RC
------------------------------------------------------------------------------------------------------------------------------------------------------------------------------caaaagtacttggattgtttctgggtctatcatgttaacttccttacagtatgttcagaacaaagttggccgaactttttcttggaagtttgccttaaagcagtttttccgtta-gttgggatttgaattttatgtagtgcatctctaccttactgttcgagtgttggtatgtttttgcagttgattttg-ttaattgttatgttgtaacctatagaagcagaagaaaacccctcgagctggtgagaagcgcaaacgggatgcgaaaactgaggaagatgaagttgatgataaagttgagccttcagaagcaaaaagtgaatctcaagatgac------gatgatgatgaggaggatgactcagtcctgaaggaagagagtgatcaggaggagggtaaatctgaagaa---gtagatgaaggtgaagatgagccaattgaggaggtgccagttgaaaaaaaatcctccaaacagaagttgaagaaggattctggttccaaagctagtgagaaatcgaaatctgtcacaaaggttacccctggaaaatctgtcaaaaaccctaaaaaatcgaccacgaaatcattggtctcaaattcaaagaagggagctagtagtgctgatggagcttctgggtcaacgcctaagaccaaggtctcggcaagtaagaagccgaaggttgaaaaagaaagtgagaaggaccaaagcactgctgctaaggagaaagggaaaaacagtaaacagtctagaaagtctactt------------caag------------------------------------------ggatcaaggtacacagctttcttcattatttgatgtcactgatgcctgagtttggataaagtccttttcattaaggtcttatatgggcttgtgtttttggagccctaaatcatggacattgtatagaagcccatcattttttggcctcttctctcc----cattttggaatttttcttactactgcatttagcagtcttcccct-----caattttnnnnnnnnnnnnnnn----nnnnnnnnnnnnnnnnnnnnnnnnnnnnnnnnnnnnnnnnnnnnnnnnnnnnnnnnnnnnnnnnnnnnnnnnnnnnnnnnnnnnnnnnnnnnnnnnnnnnnnnnnnnnnnnnnnnnnnnnnnnnnnnnnnnnnnnnnnnnnnntagtgcctcatttctgggcttctgagtgttcaaatggttgaacttcacactgattatgttactctt-acacaaattttgtgcttctcataatacaggctactctatctgatattctgaggctactcggtaatgctctgctcttcgtacagtagatttgataa--aacagtctttgtggtagtaacttctaaatgttgaatttggtcatactaggtacccactttgatgtggacctcatgcacagaaaagcggaggtgaaggcaattattacagatgtcataaataacatgtctgacgatgaagatgaaggagaggaagctgaaagtgga---gatgatgatgtgaaggatgaggatggtgacaatgatgcttagcctgtttgatgaatggctcggagctcatttgacccttgtagtgcagatgagtaatgcaaactcacttaacgcggcagttagtctgtg-----tacaaaggtttcatcagcggatagaggcccttttagctctttaccttaaaaatgaatgcctccggataggttcttttgtaccatagacattaacccttaggttcttatttgttatttttcctccccagaagttcttttccattct---------------------------------------------------------------------------------------------------------------------------------------------------------------------
>MiraAssembly77_c1_merged_MiraAssembly77_c361RC
g------------------------------------------------------------------------------------------------------------------------------------------------------------------------------------------------------------------------------------------------------------------------------------------------gttgggatttgaattttatgtagtgcatctctaccttactgtctgagtgttggtatgtttttgcagttgattttg-ttaattgttatgttgtaacctatagaagcagaagaaaacccctcgagctggtgagaagcgcaaacgggatgcaaaaactgaggaagatgaagttgatgataaagttgagccttcagaagcaaaaagtgaatctcaagatgac------aatgatgatgatgaggatgactcagtcctgaaggaagagagtgatcaggaggagggtaaatctgaagaa---gtagatgaaggtgaagatgagccaattgaggaggtgcctgttgaaaaaaaatcctccagacagaagttgaagaaggattctggttccaaagctagtgagaaatcgaaatctgtcacaaaggttacccctggaaaatctgtcaaaaaccctaaaaaatcgaccacgaaatcattggtctcaaattcaaagaagggagctaatagtgctgatggagcttctgggtcaacgcctaagaccaaggtctcggcaagtaagaagccgaaggttgaaaaagaaagtgagaaggaccaaagcgctgctgctaaggagaaagggaaaaacagcaaacagtctagaaagtctactt------------nnnn------------------------------------------nnnnnnnnnnnnnnnnnnnnnnnnnnnnnnnnnnnnnnnnnnnnnnnnnnnnnnnnnnnnnnnnnnnnnnnnnnnnnnnnnnnnnnnnnnnnnnnnnnnnnnnnnnnnnnnnnnnnnnnnnnnnnnnnnnnnnnnnnnnnnnnnnnnnnnnnnnnn----nnnnnnnnnnnnnnnnnnnnnnnnnnnnnnnnnnnnnnnnnnnn-----nnnnnnnnnnnnnnnnnnnnnn----nnnnnnnnnnnnnnnnnnnnnnnnnnnnnnnnnnnnnnnnnnnnnnnnnnnnnnnnnnnnnnnnnnnnnnnnnnnnnnnnnnnnnnnnnnnnnnnnnnnnnnnnnnnnnnnnnnnnnnnnnnnnnnnnnnnnnnnnctgtaagtagtgcttcatttctggccttctgagtgttcaaatggttgaacatcacactgattatgttactctt-acacaaattttgtgcttctcataatacaggctactctatctgatattctgaggctacttggtaatgctctgctcttcattcagtagatttgataa--aacagtctttgtggtagtaacttctaaatgttgaatttggtcatactaggtacccactttgatgtggacctcatgcacagaaaagcggaggtgaaggcaattattacagatgtcataaataacatgtctgacgatgaagatgaaggagaggaagctgaaagtggagatgatgatgatgtgaaggatgaggatggtgacaatgatgcttagcctgtttgatgaatggctcggagctcatttgacccttgtagtgcagatgagtaatgcaaactcacttaacgtggcagttagtctgtg-----tacaaaggtttcatcagcggatagaggcccttttagctctt-----------------------------------------------------------------------------------------------------------------------------------------------------------------------------------------------------------------------------------------------------------------------------
>MiraAssembly77_c354_merged_MiraAssembly77_c992RC
---------------------------------------------------------------------------------------------------------------------------------------------------------------------------------------------------------------------------------------------------------------------------------gcagtttttccgttaggttgggatttgaattttatgtagtgcatctctaccttactgtctgagtgttggtatgtttttgcagttgattttg-ttaattgttatgttgtaacctatagaagcagaagaaaacccctcgagctggtgagaagcgcaaacgggatgcgaaaactgaggaagatgaagttgatgataaagttgagccttcagaagcaaaaagtgaatctcaagatgac------gatgatgatgatgaggatgactcagtcctgaaggaagagagtgatcaggaggagggtaaatctgaagaa---gtagatgaaggtgaagatgagccaattgaggaggtgcctgttgaaaaaaaatcctccagacagaagttgaagaaggattctggttccaaagctagtgagaaatcgaaatctgtcacaaaggttacccctggaaaatctgtcaaaaaccctaaaaaatcgaccacgaaatcattggtctcaaattcaaagaagggagctactagtgctgatggagcttctgggtcaacgcctaagaccaaggtctcggcaagtaagaagccgaaggttgaaaaagaaagtgagaaggaccaaagcgctgctgctaaggagaaagggaaaaacagcaaacagtctagaaagtctactttaaatgcatcggcaag------------------------------------------ggatcaaggtacacagctttcttcattatttgatgtcactgatgcctgagtttggataaagtccttttcattaagttcttatatgggcttgtgtttttggagccctttatcatggacattgtatagaagcccatcattttttggcctcttgtctcc----cattttggaatttttcttactactgcatttagctgtnnnnnnnn-----nnnnnnnnnnnnnnnnnnnnnn----nnnnnnnnnnnnnnnnnnnnnnnnnnnnnnnnnnnnnnnnnnnnnnnnnnnnnnnnnnnnnnnnnnnnnnnnnnnnnnnnnnnnnnnnnnnnnnnnnnnnnnnnnnnnnnnnnnnnnnnnnnnnnnnnnnnnnnnnnnnnnnnnnnnnnnnnnnnnnnnnnnnnnnnngtgttcaaatggttgaacatcacactgattatgttactctt-acacaaattttgtgcttctcataatacaggctactctatctgatattctgaggctacttggtaatgctctgctcttcatacagtagatttgataa--aacagtctttgtggtagtaacttctaaatgttgaatttggtcatactaggtacccactttgatgtggacctcatgcacagaaaagcggaggtgaaggcaattattacagatgtcataaataacatgtctgacgatgaagatgaaggagaggaagctgaaagtgga---gatgatgatgtgaaggatgaggatggtgacaatgatgcttagcctgtttgatgaatggctcggagctcatttgacccttgtagtgcagatgagtaatgcaaactcacttaacgtggcagttagtctgtg-----tacaaaggtttcatcagcggatagaggcccttttagctctt-----------------------------------------------------------------------------------------------------------------------------------------------------------------------------------------------------------------------------------------------------------------------------
>MiraAssembly78_c169RC_merged_MiraAssembly78_c112RC_merged_MiraAssembly78_rep_c2917
--------------------------------------------------------------------------------------------------------------------------------------------------------------------------------------------------ctgggtctatcatgttaacttccttacagtatgttcagaacaaagttggccgaactttttcttggaagtttgccttaaagcagtttttccgtta-gttgggatttgaattttatgtagtgcatctctaccttactgtctgagtgtcggtatgtttttgcagttgattttg-ttaattgttatgttgtaacctatagaagcagaagaaaacccctcgagctggtgagaagcgcaaacgggatgcgaaaactgaggatgatgaagttgatgataaagttgagccttcagaagcaaaaagtgaatctcaagatgacgat---gatgatgatgatgaggatgactcagtcctgaaggaagagagtgatcaggaggagggtaaatctgaagaa---gtagatgaaggtgaagatgagccaattgaggaggtgccagttgaaaaaaaatcctccaaacagaagttgaagaaggattctggttccaaagctagtgagaaatcgaaatctgtcacaaaggttacccctggaaaatctgtcaaaaaccctaaaaaatcgaccacgaaatcattggtctcaaattcaaagaagggagctagtagtgctgatggagcttctgggtcaacgcctaagaccaaggtctcggcaagtaagaagccgaaggttgaaaaagaaagtgagaaggaccaaagcgctgctgctaaggagaaagggaaaaacagcaaacagtctagaaagtctactacaaatgcatcggcaagggatcaaggtacacagctttcttcattatttgatggcatcatggatcaaggtacacagctttcttcattatttgatgtcactgatgcctgagtttggataaagtccttttcattaagttcttatatgggcttgtgtttttggagccctttatcatggacattgtatagaagcccatcattttttggcctcttctctcc----cattttggaatttttcttactactgcatttagctgtcttcccct-----caattttatgttattattttggatatatatgtctggaataattatcctgaatccctatttgggtaggaaaaggaaaagctagcaagaaggctaagccagaacccaccaatgaagagatgcatgctgtagtggccgatattctaaagaaagtggacttcaataccgtaagtagtgcctcatttctggccttctgagtgttcaaatggttgaacttcacactgattatgttactctt-acacaaattttgtgcttctcttaatacaggctactctatctgatattctgaggctacttggtaatgctctgctcttcatacagtagatttgataa--aacagtctttgtggtagtaacttctaaatgttgaatttggtcatactaggtacccactttaatgtggacctcatgcacagaaaagcggaggtgaaggcaattattacagatgtcataaataacatgtctgacgatgaagatgaaggagaggaagctgaaagtgga---gatgatgatgtgaaggatgaggatggtgacaatgatgcttagcctgtttgatgaatggctcggagctcatttgacccttgtagtgcagatgagtaatgcaaactcacttaacgtggcagttagtctgtgtacaatacaaagatttcatcagcggatagaggcccttttagctctttaccttaaaaatgaatgcctccggataggttcttttgtaccatagacattaacccttaggttcttatttgttatttttcctccccagaagttyttttccattctattacaagttccttgtagttgtacttagctggctaatttttctgttgcaacgccttgaaagttttcagagcttgt------------------------------------------------------------------------------------------
>MiraAssembly78_c169RC_merged_MiraAssembly78_rep_c2464RC_merged_MiraAssembly78_c439
----------------------------------------------------------------------------------------atgttgtcatttgctatgtgcgttccctataaggtaaaatgatgatttcgcacttgttaatgctagcttttaagtatctcaaagaccaaaastacttggattgtttctgggtctatcatgttaacttccttacagtatgttcagaacaaagttggccgaactttttcttggaagtttgccttaaagcagtttttccgtta-gttgggatttgaattttatgtagtgcatctctaccttactgtctgagtgttggtatgtttttgcagttgattttg-ttaattgttatgttgtaacctatagaagcagaagaaaacccctcgagctggtgagaagcgcaaacgggatgcgaaaactgaggatgatgaagttgatgataaagttgagccttcagaagcaaaaagtgaatctcaagatgac------gatgatgatgatgaggatgactcagtcctgaaggaagagagtgatcaggaggagggtaaatctgaagaa---gtagatgaaggtgaagatgagccaattgaggaggtgccagttgaaaaaaaatcctccaaacagaagttgaagaaggattctggttccaaagctagtgagaaatcgaaatctgtcacaaaggktacccctggaaaatctswcaaaaaccctaaaaaatckmccacgaaatcattggkctcaaattmaaagaagggagctagtagtgctgatggagcttctgggtcaacgcctaagaccaaggtctcggcaagtaagaagccgaaggttgaaaaagaaagtgagaaggaccaaagcgctgctgctaaggagaaagggaaaaacagcaaacagtctagaaagtctactacaaatgcatcggcaag------------------------------------------ggatcaaggtacacagctttcttcattatttgatgtcactgatgcctgagtttggataaagtccttttcattaagttcttatatgggcttgtgtttttggagccctttatcatggacattgtatagaagcccatcattttttggcctcttctctccnnnnnnnnnnnnnnnnnnnnnnnnnnnnnnnnnnnnnnnnnnnnnnnn-----nnnnnnnnnnnnnnnnnnnnnn----nnnnnnnnnnnnnnnnnnnnnnnnnnnnnnnnnnnnnnnnnnnnnnnnnnnnnnnnnnnnnnnnnnnnnnnnnnnnnnnnnnnnnnnnnnnnnnnnnnnnnnnnnnnnnnnnnnnnnnnnnnnnnnnnnnnnnnnnnnnnnnnnnnnnnnnnnnnnnnnnnnnnnnnnnnnnnnnnnnnnnnnnnnnnnnnnnnnnnnnnnnnnnnnnn-nnnnnnnnnnnnnnnnnntcttaatacaggctactctatctgatattctgaggctacttggtaatgctctgctcttcatacagtagatttgataa--aacagtctttgtggtagtaacttctaaatgttgaatttggtcatactaggtacccactttaatgtggacctcatgcacagaaaagcggaggtgaaggcaattattacagatgtcataaataacatgtctgacgatgaagatgaaggagaggaagctgaaagtgga---gatgatgatgtgaaggatgaggatggtgacaatgatgcttagcctgtttgatgaatggctcggagctcatttgacccttgtagtgcagatgagtaatgcaaactcacttaacgtggcagttagtctgtgtacaatacaaagatttcatcagcggatagaggcccttttagctctttaccttaaaaatgaatgcctccggataggttcttttgtaccatagacattaacccttaggttcttatttgttatttttcctccccagaagttyttttccattctattacaagttccttgtagttgtacttagctggctaatttttctgttgcaacgccttgaaagttttcagagcttgt------------------------------------------------------------------------------------------
>MiraAssembly80_c257RC_merged_MiraAssembly80_c49
--------------------------------------------------------------------------------------------------------------------------------------------------------------------------------------------------------------------------------------------------------------------------ccttaaagcagtttttctgtta-gttgggatttgaattttatgtagtgcatctctaccttactgtctgagtgttggtatgtttttgcagttgattttg-ttaattgttatgttgtaacctatagaagcagaagaaaacccctcgagctggtgagaagcgcaaacgggatgcgaaaactgaggaagatgaagttgatgataaagttgagccttcagaagcaaaaagtgaatctcaagatgac------gacgatgatgatgaggatgactcagtcctgaaggaagagagtgatcaggaggagggtaaatctgaagaa---gtagatgaaggtgaagatgagccaattgaggaggtgcctgttgaaaaaaaatcctccagacagaagttgaagaaggattctggttccaaagctagtgagaaatcgaaatctgtcacaaaggttacccctggaaaatctgtcaaaaaccctaaaaaatcgaccacgaaatcattggtctcaaattcaaagaagggagctactagtgctgatggagcttctgggtcaacgcctaagaccaaggtctcggcaagtaagaagccgaaggttgaaaaagaaagtgagaaggaccaaagcgctgctgctaaggagaaagggaaaaacagcaaacagtctagaaagtctactttaaatgcatcgacaag------------------------------------------ggatcaaggtacacagctttcttcataatttgatgtcactgatgcctgagtttggataaagtccttttcattaagttcttatacgggcttgtgtttttggagccctttatcatggacattgtatagaagnnnnnnnnnnnnnnnnnnnnnnnnnnn----nnnnnnnnnnnnnnnnnnnnnnnnnnnnnnnnnnnnnnnnnnnn-----nnnnnnnnnnnnnnnnnnnnnn----nnnnnnnnnnnnnnnnnnnnnnnnnnnnnnnnnnnnnnaggaaaaggaaaagctagcaagaaggctaagcgagaacccaccaatgaagagatgcatgctgtagtggccgatattctaaagaaagtggacttcaatactgtaagtagtgcctcatttctggccttctgagtgttcaaatggttgaacttcacactgattatgttactctt-acacaaattttgtgcttctcataatacaggctactctatctgatattctgaggctacttggtaatgctctgctcttcatacagtagatttgataa--aacagtctttgtggtagtaacttctaaatgttgaatttggtcatactaggtacccactttgatgtggacctcatgcacagaaaagcggaggtgaaggcaattattacagatgtcataaataacatgtctgacgatgaagatgaaggagaggaagctgaaagtgga---gatgatgatgtgaaggatgaggatggtgacaatgatgcttagcctgtttgatgaatggctcggagctcatttgacccttgtagtgcagatgagtaatgcaaactcacttaacgyggcagttagtctgtg-----tacaaaggtttcatcagcggatagaggcccttttagctctttgccttaaaaatgaatgcctc--------------------------------------------------------------------------------------------------------------------------------------------------------------------------------------------------------------------------------------------------------
>MiraAssembly80_c257RC_merged_MiraAssembly80_c550_merged_MiraAssembly80_c539
---------------------------------------------------------------------------------------------------------------------------------------------------------------------------------------------------------------------------------------------------------------------------------------------------------------------------------------------------------------------gattttg-ttaattgttatgttgtaacctatagaagcagaagaaaacccctcgagctggtgagaagcgcaaacgggatgcgaaaactgaggaagatgaagttgatgataaagttgagccttcagaagcaaaaagtgaatctcaag------------atgaggatgatgaggatgactcggtcctgaaggaagagagtgatcaggaggagggtaaatctgaagaa---gtagatgaaggtgaagatgagccaattgaggaggtgcctgttgaaaaaaaatcctccagacagaagttgaagaaggattctggttccaaagctagtgagaaatcgaaatctgtcacaaaggnnnnnnnnnnnnnnnnnnnnnnnnnnnnnnnnnnnnnnnnnnnnnnnnnnnnnnnnnnnnnnnnnnnnnnnnnnnnnnnnnnnnnnnntggagcttctgggtcaacgcctaagaccaaggtctcggcaagtaagaagccgaaggttgaaaaagaaagtgagaaggaccaaagcgctgctgctaaggagaaagggaaaaacagcaaacagtctagaaagtctactttaaatgcatcggcaag------------------------------------------ggatcaaggtacacagctttcttcattatttgatgtcactgatgcctgagtttggataaagtccttttcattaagttcttatatgggcttgt-tttttggagccctttatcatggacattgtatagaagcccatcattttttggcctcttgtctcc----cattttggaatttttcttactactgcatttagctgtcttccnnn-----nnnnnnnnnnnnnnnnnnnnnn----nnnnnnnnnnnnnnnnnnnnnnnnnnnnnnnnnnnnnnaggaaaaggaaaagctagcaagaaggctaagcgagaacccaccaatgaagagatgcatgctgtagtggccgatattctaaagaaagtggacttcaatactgtaagtagtgcctcatttctggccttctgagtgttcaaatggttgaacttcacactgattatgttactctt-acacaaattttgtgcttctcataatacaggctactctatctgatattctgaggctacttggtaatgctctgctcttcatacagtagatttgataa--aacagtctttgtggtagtaacttctaaatgttgaatttggtcatactaggtacccactttgatgtggacctcatgcacagaaaagcggaggtgaaggcaattattacagatgtcataaataacatgtctgacgatgaagatgaaggagaggaagctgaaagtgga---gatgatgatgtgaaggatgaggatggtgacaatgatgcttagcctgtttgatgaatggctcggagctcatttgacccttgtagtgcagatgagtaatgcaaactcacttaacgyggcagttagtctgtg-----tacaaaggtttcatcagcggatagaggcccttttagctctttgccttaaaaatgaatgcctc--------------------------------------------------------------------------------------------------------------------------------------------------------------------------------------------------------------------------------------------------------
>MiraAssembly81_c1673RC_merged_MiraAssembly81_c1895RC
--------------------------------------------------------------------------------------------------------------------------------------------------------------------------------------------------------------------------------------------------------------------agtttgccttaaagcagtttttccatta-gttgggatttgaattttatgtagtgcatctctaccttactgtctgagtgttggtatgtttttgcagttgattttg-ttaattgttatgttgtaacctatagaagcagaagaaaacccctcgagctggtgagaagcgcaaacgggatgcgaaaactgaggaagatgaagttgatgataaagttgagccttcagaagcaaaaagtgaatctcaagatgac------gatgatgatgatgaggatgactcagtcctgaaggaagagagtgatcaggaggagggtaaatctgaagaa---gtagatgaaggtgaagatgagccaattgaggaggtgcctgttgaaaaaaaatcctccagacagaagttgaagaaggattctggttccaaagctagtgagaaatcgaaatctgtcacaaaggttacccctggaaaatctgtcaaaaaccctaaaaaatcgaccacgaaatcattggtctcaaattcaaagaagggagctaatagtgctgatggagcttctgggtcaacgcctaagaccaaggtctcggcaagtaagaagccgaaggttgaaaaagaaagtgagaaggaccaaagcgctgctgctaaggagaaagggaaaaacagcaaacagtctagaaagtctactttaaatgcatcggcaag------------------------------------------ggatcaaggtacacagctttcttcattatttgatgtcactgatgcctgagttttgataa---------------------------------------------------------------------------------------------------------------------------------------------------------------------------------------------------------------------------------------------------------------------------------------------------------------------------------------------------------------------------------------------------------------------------------------------------------------------------------------------------------------------------------------------------------------------------------------------------------------------------------------------------------------------------------------------------------------------------------------------------------------------------------------------------------------------------------------------------------------------------------------------------------------------------------------------------------------------------------------------------------------------------------------------------------------------------------------------------------------------------------------
>MiraAssembly81_c1673RC_merged_MiraAssembly81_c575RC
-----------------------------------------------------------------------------------------------------------------------------------------------gttaatgctagcttttaagtatctcaaagaccaaaagtacttggattgtttctgggtctatcatgttaacttccttacagtatgttcagaacaaagttggccgaactttttcttggaagtttgccttaaagcagtttttccatta-gttgggatttgaattttatgtagtgcatctctaccttactgtctgagtgttggtatgtttttgcagttgattttg-ttaattgttatgttgtaacctatagaagcagaagaaaacccctcgagttggtgagaagcgcaaacgggatgcgaaaactgaggaagatgaagttgatgataaagttgagccttcagaagcaaaaagtgaatctcaagatgac---------------gatgaggatgactcagtcctgaaggaagagagtgatcaggaggagggtaaatctgaagaa---gtagatgaaggtgaagatgagccaattgaggaggtgcctgttgaaaaaaaatcctccagacagaagttgaagaaggattctggttccaaagctagtgagaaatcgaaatctgtcacaaaggttacccctggaaaatctgtcaaaaaccctaaaaaatcgaccacgaaatcattggtctcaaattcaaagaagggagctaatagtgctgatggagcttctgggtcaacgcctaagaccaaggtctcggcaagtaagaagccgaaggttgaaaaagaaagtgagaaggaccaaagcgctgctgctaaggagaaagggaaaaacagcaaacagtctagaaagtctactttaaatgcatcggcaag------------------------------------------ggatcaaggtacacagctttcttcattatttgatgtcactgatgcctgagttttgataa---------------------------------------------------------------------------------------------------------------------------------------------------------------------------------------------------------------------------------------------------------------------------------------------------------------------------------------------------------------------------------------------------------------------------------------------------------------------------------------------------------------------------------------------------------------------------------------------------------------------------------------------------------------------------------------------------------------------------------------------------------------------------------------------------------------------------------------------------------------------------------------------------------------------------------------------------------------------------------------------------------------------------------------------------------------------------------------------------------------------------------------
>MiraAssembly81_c263_merged_MiraAssembly81_c575RC
-----------------------------------------------------------------------------------------------------------------------------------------------gttaatgctagcttttaagtatctcaaagaccaaaagtacttggattgtttctgggtctatcatgttaacttccttacagtatgttcagaacaaagttggccgaactttttcttggaagtttgccttaaagcagtttttccatta-gttgggatttgaattttatgtagtgcatctctaccttactgtctgagtgttggtatgtttttgcagttgattttg-ttaattgttatgttgtaacctatagaagcagaagaaaacccctcgagttggtgagaagcgcaaacgggatgcgaaaactgaggaagatgaagttgatgataaagttgagccttcagaagcaaaaagtgaatctcaagatgac---------------gatgaggatgactcagtcctgaaggaagagagtgatcaggaggagggtaaatctgaagaa---gtagatgaaggtgaagatgagccaattgaggaggtgcctgttgaaaaaaaatcctccagacagaagttgaagaaggattctggttccaaagctagtgagaaatcgaaatctgtcacaaaggttacccctggaaaatctgtcaaaaaccctaaaaaatcgaccacgaaatcattggtctcaaattcaaagaagggagctactagtgctgatggagcttctgggtcaacgcctaagaccaaggtctcggcaagtaagaagccgaaggttgaaaaagaaagtgagaaggaccaaagcgctgctgctaaggagaaagggaaaaacagcaaacagtctagaaagtctactttaaatgcatcggcaag------------------------------------------ggatcaaggtacacagctttcttcattatttgatgtcactgatgcctgagtttggataaggtccttttcattaagttcttatatgggcttgtgtttttggagccctttatcatggacattgtatagaagcccatcattttttggcctcttgtctcc----cattttggaatttttcwtactactgcatttagctgtcttcccct-----caattttatgttatwattttgg----atatgtctggaataattatcctgaatccctatttgggtaggaaaaggaaaagctagcaagaaggctaagcgagaacccaccaatgaagagatgcatgctgtagtggccgatattctaaagaaagtggacttcaatactgtaagtagtgcctcatttctggccttctgagtgttcaaatggttgaacttcacactgattatgttactctt-acacaaattttgtgcttctcataatacaggctactctatctgatattctgaggctacttggtaatgctctgctcttcatacagtagatttgataa--aacagtctttgtggtagtaacttctaaatgttgaatttggtcatactaggtacccactttgatgtggacctcatgcacagaaaagcggaggtgaaggcaattattacagatgtcataaataacatgtctgacgatgaagatgaaggagaggaagctgaaagtgga---gatgatgatgtgaaggatgaggatggtgacaatgatgcttagcctgtttgatgaatggctcggagctcgtttgacccttgtagtgcagatgagtaatgcaaactcacttaacgtggcagttagtctgtg-----tacaaaggtttcatcagcggatagaggcccttttagctctttaccttaaaaatgaatgcctccggataggttcttttgtaccatagacattaacccttaggttcttatttgttatttttcctccccagaagttcttttccattctattacaagttccttgtagttgtacttagctggctaatttttctgttgcaacgccttgaaagttttcagagcttgta-----------------------------------------------------------------------------------------
>MiraAssembly81_c263_merged_MiraAssembly81_rep_c2317RC
--------------------------------------------------------------------------------------------------------------------------------------------------------------------------------------------------------------------------------------------------------------------------------------------------------------------------------------------------------------------------------------------taacctatagaagcagaagaaaacccctcgagctggtgagaagcgcaaacgggatgcgaaaactgaggaagatgaagttgatgataaagttgagccttcagaagcaaaaagtgaatctcaagatgac---------gatgatgatgaggatgactcagtcctgaaggaagagagtgatcaggaggagggtaaatctgaagaa---gtagatgaaggtgaagatgagccaattgaggaggtgcctgttgaaaaaaaatcctccagacagaagttgaagaaggattctggttccaaagctagtgagaaatcgaaatctgtcacaaaggttacccctggaaaatctgtcaaaaaccctaaaaaatcgaccacgaaatcattggtctcaaattcaaagaagggagctactagtgctgatggagcttctgggtcaacgcctaagaccaaggtctcggcaagtaagaagccgaaggttgaaaaagaaagtgagaaggaccaaagcgctgctgctaaggagaaagggaaaaacagcaaacagtctagaaagtctactttaaatgcatcggcaag------------------------------------------ggatcaaggtacacagctttcttcattatttgatgtcactgatgcctgagtttggataaggtccttttcattaagttcttatatgggcttgtgtttttggagccctttatcatggacattgtatagaagcccatcattttttggcctcttgtctcc----cattttggaatttttcwtactactgcatttagctgtcttcccct-----caattttatgttatwattttgg----atatgtctggaataattatcctgaatccctatttgggtaggaaaaggaaaagctagcaagaaggctaagcgagaacccaccaatgaagagatgcatgctgtagtggccgatattctaaagaaagtggacttcaatactgtaagtagtgcctcatttctggccttctgagtgttcaaatggttgaacttcacactgattatgttactctt-acacaaattttgtgcttctcataatacaggctactctatctgatattctgaggctacttggtaatgctctgctcttcatacagtagatttgataa--aacagtctttgtggtagtaacttctaaatgttgaatttggtcatactaggtacccactttgatgtggacctcatgcacagaaaagcggaggtgaaggcaattattacagatgtcataaataacatgtctgacgatgaagatgaaggagaggaagctgaaagtgga---gatgatgatgtgaaggatgaggatggtgacaatgatgcttagcctgtttgatgaatggctcggagctcgtttgacccttgtagtgcagatgagtaatgcaaactcacttaacgtggcagttagtctgtg-----tacaaaggtttcatcagcggatagaggcccttttagctctttaccttaaaaatgaatgcctccggataggttcttttgtaccatagacattaacccttaggttcttatttgttatttttcctccccagaagttcttttccattctattacaagttccttgtagttgtacttagctggctaatttttctgttgcaacgccttgaaagttttcagagcttgta-----------------------------------------------------------------------------------------
>MiraAssembly82_c39RC_merged_MiraAssembly82_c884
ataaatgttgattgcctagcagtaggaattggatatagagctgtaaaagcttgacttgacatatttgtgttgttttaatcacgagataatgttgtcatttgctatgtgcgttccctataaggtaaaatggtgatttcgcacttgttaatgctagcttttaagtatctcaaagaccaaaagtacttggattgtttctgggtctatcatgttaacttccttacagtatgttcagaacaaagttggccgaactttttcttggaagtttgccttaaagcagtttttccgtta-gttgggatttgaattttatgtagtgcatctctaccttactgtctgagtgttggtatgtttttgcagttgattttg-ttwattgttatgttgtaacctatagaagcagaagaaaacccctcgagctggtgagaagcgcaaacgggatgcgaaaactgaggaagatgaagttgatgataaagttgagccttcagaagcaaaaagtgaatctcaagatgac------gatgatgaggaggaggatgactcagtcctgaaggaagagagtgatcaggaggagggtaaatctgaagaa---gtagatgaaggtgaagatgagccaattgaggaggtgccagttgaaaaaaaatcctccaaacagaagttgaagaaggattctggttccaaagctagtgagaaatcgaaatctgtcacaaaggttacccctggaaaatctgtcaaaaaccctaaaaaatccaccacgaaatcattggtctcaaattcaaagaagggagctagtagtgctgatggagcttctgggtcaatgcctaagaccaaggtctcggcaagtaagaagccgaaggttgaaaaagaaagtgagaaggaccaaagcgctgctgctaaggagaaagggaaaaacagcaaacagtctagaaagtctacttcaaatgcatcggcaag------------------------------------------ggatcaaggtacacagctttcttcattatttgatatcactgatgcccgagattggataaagtccttttcattaagttctgatatgggcttgtgtttttggagccctttatcatggacattgtatagaagcccatcattttctggcctcttctctcc----cattttggaatttttcttactactgcatttagctgtcttcccct-----caattttatgttattattttgg----atatgtctggaataattatcctgaatccctttttgggtaggaaaaggaaaagctagcaagaaggctaagccagaacccaccaatgaagagatgcatgctgtagtggcagatattctaaagaaagtggacttcaatactgtaagtagtgcctcatttctggccttctgagtgttcaaatggttgaacttcacactgattatgttactctt-acacaaattttgtgcttctcataatgcaggctactctatctgatattctgaggctacttggtaatgctctgctcttcatacagtagatttgataa--aacagtctttgtggtagtaactactaaatgttgaatttggtcatactaggtacccactttgatgtggacctcatgcacagaaaagcggaggtgaaggcaattattacagatgtcataaataacatgtctgacgatgaagatgaaggagaggaagctgaaagtgga---gatgatgatgtgaaggatgaggatggtgacaatgatgcttagcctgtttgatgaatggcttggagctcatttgacccttgtagtgcagatgagtaatgcaaactcacttaacgtggcagttagtctgtg-----tacaaaggtttcatcagcggatagaggccctttcagctctttaccttaaaaatgaatgcctccggataggttcttttgtaccatagacattaacccttaggttcttatttgttatttttcctccccagaagttcttttccattctattacaagttccttgtagttgtacttagctggctaatttttctgttgcaacgccttgaaagttttcagagcttgtattgagttgtttcttgctgtaaccttgtagatttcagatacactgaatga----------------------------------------
>MiraAssembly82_rep_c243
--------------------------------------------------------------------------------------------------------------------------------------------------------------------------------aaagtacttggattgtttctgggtctatcatgttaacttccttacagtatgttcagaacaaagttggccgaactttttcttggaagtttgccttaaagcagtttttccgtta-gttgggatttgaattttatgtagtgcatctctaccttactgtctgagtgttggtatgtttttgcagttgattttg-tttattgttatgttgtaacctatagaagcagaagaaaacccctcgagctggtgagaagcgcaaacgggatgcgaaaactgaggaagatgaagttgatgataaagttgagccttcagaagcaaaaagtgaatctcaagatgac------gatgatgaggaggaggatgactcagtcctgaaggaagagagtgatcaggaggagggtaaatccgaagaa---gtagatgaaggtgaagatgagccaattgaggaggtgccagttgaaaaaaaatcctccaaacagaagttgaagaaggattctggttccaaagctagtgagaaatcgaaatctgtcacaaaggttacccctggaaaatctgtcaaaaaccctaaaaaatcgaccacgaaatcattggtctcaaattcaaagaagggagctagtactgctgatggagcttctgggtcaacgcctaagaccaaggtctcggcaagtaagaagccgaaggttgaaaaagaaagtgagaaggaccaaagcgctgctgctaaggagaaagggaaaaacagcaaacagtctagaaagtctacttcaaatgcatcggcaag------------------------------------------ggatcaaggtacacagctttcttcattatttgatgtcactgatgcctgagtttggataaagtccttttcattaagttcttatatgggcttgtgtttttggagccctttatcatggacattgtatagaagcccatcattttctggcctcttctctcc----cattttggaatttttcttactactgcatttagctgtcttcccct-----caattttatgttattattttgg----atatgtctggaataattatcctgaatccctatttgggtaggaaaaggaaaagctagcaagaaggctaagccagaacccaccaatgaagagatgcatgctgtagtggcagatattctaaagaaagtggacttcaataccgtaagt-gtgcctcatttctggccttctgagtgttcaaatggttgaacttcacactgattatgttactctt-acacaaattttgtgcttctcataatgcaggctactctatctgatattctgaggctacttggtaatgctctgctcttcatacagtagatttgataa--aaaagtctttgtggtagtaacttctaaatgttgaatttggtcatactaggtacccactttgatgtggacctcatgcacagaaaagcggaggtgaaggcaattattacagatgtcataaataacatgtctgacgatgaagatgaaggagaggaagctgaaagtgga---gatgatgatgtgaaggatgaggatggtgacaatgatgcttagcctgtttgatgaatggcttggagctcatttgacccttgtagtgcagatgagtaatgcaaactcacttaacgtggcagttagtctgtg-----tacaaaggt-------------------------------------------------------------------------------------------------------------------------------------------------------------------------------------------------------------------------------------------------------------------------------------------------------------
>MiraAssembly83_c100RC
-------------------------------------------------------------------------------------------------------------------------------------------------------------------------------------------------------------------------------------------------------------------------------------------------------------------------------------------------------------------------------------------------------------------------------------------------------------------------------------------------------------------------------------------------atgactcagtcctgaaggaagagagtgatcaggaggagggtaaatctgaagaa---gtagatgaaggtgaagatgagccaattgaggaggtgcctgttgaaaaaaaatcctccagacagaagttgaagaaggattctggttccaaagctagtgagaaatcgaaatctgtcacaaaggttacccctggaaaatctgtcaaaaaccctaaaaaatcgaccacgaaatcattggtctcaaattcaaagaagggagctaatagtgctgatggagcttctgggtcaacgcctaagaccaaggtctcggcaagtaagaagccaaaggttgaaaaagaaagtgagaaggaccaaagcgctgctgctaaggagaaagggaaaaacagcaaacagtctagaaagtctactttaaatgcatcggcaag------------------------------------------ggatcaaggtacacagctttcttcattatttgatgtcactgatgcctgagtttggataaagtccttttcattaagttcttatacgggcttgtgtttttggagccctttatcatggacattgtatagaagcccatcattttttggcctcttgtctcc----cattttggaatttt--------------------------------------------------------------------------------------------------------------------------------------------------------------------------------------------------------------------------------------------------------------------------------------------------------------------------------------------------------------------------------------------------------------------------------------------------------------------------------------------------------------------------------------------------------------------------------------------------------------------------------------------------------------------------------------------------------------------------------------------------------------------------------------------------------------------------------------------------------------------------------------------------------------------------------------------------------------------------------------------------------------------
>MiraAssembly83_c1338RC_merged_MiraAssembly83_rep_c3197RC_merged_MiraAssembly83_c614RC
--------------------------------------------------------------------------------------------------------------------------------------------------------------------------------------------------------------------------------------------------------------------------------------------------------------------------------------------------------------------tgattttg-ttaattgttatgttgtaacctatagaagcagaagaaaacccctcgagctggtgagaagcgcaaacgggatgcgaaaactgaggaagatgaagttgatgataaagttgagccttcagaagcaaaaagtgaatctcaagatgag------gatgatgatgatgaggatgactcagtcctgaaggaagagagtgatcaggaggagggtaaatmtgaagaa---gtagatgaaggtgaagatgagccaattgaggaggtgcctgttgaaaaaaaatcctccagacagaagttgaagaaggattctggttccaaagctagtgagaaatcgaaatctgtcacaaaggttacccctggaaaatctgtcaaaaaccctaaaaaatctaccacgaaatcattggtctcaaattcaaagaagggagctagtagtgctgatggagcttctggnnnnnnnnnnnnnnnnnnnnnnnnnnnnnnnnnnnnnncgaaggttgaaaaagaaagtgagaaggaccaaagcgctgctgccaaggagaaagggaaaaacagcaaacagtctagaaagtctactttaaatgcatcggcaag------------------------------------------ggatcaaggtacacagctttattcattatttgatgtcactgatgcctgagtttggataaagtccttttcattaagttcttatatgggcttgtgtttttggagccctttatcatggacattgtatagaaacccatcattttttggcctcttgtctcc----cattttggaatttttcttactactgcatttagctgtcttcccct-----caattttatgttattattttgg----atatgt-------------------------------------------------------------------------------------------------------------------------------------------------------------------------------------------------------------------------------------------------------------------------------------------------------------------------------------------------------------------------------------------------------------------------------------------------------------------------------------------------------------------------------------------------------------------------------------------------------------------------------------------------------------------------------------------------------------------------------------------------------------------------------------------------------------------------------------------------------------------------------------------------------------------------------------------------
>MiraAssembly83_c75
--------------------------------------------------------------------------------------------------------------------------------------------------------------------tctcaaagaccaaacgtacttggattgtttctgggtctatcatgttaacttccttacagtatgttcagaacaaagttggccgaactttttcttggaagtttgccttaaagcagtttttccgtta-gttgggatttgaattttatgtagtgcatctctaccttactgtctgagtgttggtatgtttttgcagttgattttg-ttaattgttatgttgtaacctatagaagcagaagaaaacccctcgagctggtgagaagcgcaaacgggatgcgaaaactgaggaagatgaagttgatgataaagttgagccttcagaagcaaaaagtgaatctcaag------------atgatgatgatgaggatgactcagtcctgaaggaagagagtgatcaggaggagggtaaatctgaagaa---gtagatgaaggtgaagatgagccaattgaggaggtgcctgttgaaaaaaaatcctccagacagaagttgaagaaggattctggttccaaagctagtgagaaatcgaaatctgtcacaaaggttacccctggaaaatctgtcaaaaaccctaaaaaatctaccacgaaatcattggtctcaaattcaaagaagggagctagtagtgctgatggagcttctgggtcaacgcctaagaccaaggtctcggcaagtaagaagccgaaggttgaaaaagaaagtgagaaggaccaaagcgctgctgccaaggagaaagggaaaaacagcaaacagtctagaaagtctactttaaatgcatcggcaag------------------------------------------ggatcaaggtacacagctttattcattatttgatgtcactgatgcctgagtttggataaagtccttttcattaagttcttatatgggcttgtgtttttggagccctttatcatggacattgtatagaarcccatcattttttggcctcttgtctcc----cattttggaatttttcttactactgcatttagctgtcttcccct-----caattttatgttattattttgg----atatgtctggaataattatcctgaatccctattttggtaggaaaaggaaaagctagcaagaaggctaagcgagaacccaccaatgaagagatgcatgctgtagtggccgatattctaaagaaagtggacttcaatactgtaagtagtgcctcatttctggccttctgagtgttcaaatggttgaacttcacactgattatgttactctt-acacaaattttgtgcttctcataatacaggctactctatctgatattctgaggctacttggtaatgctctgctcttcatacagtagatttgataa--aacagtctttgtggtagtaacttctaaatgttgaatttggtcatactaggtacccactttgatgtggacctcatgcacagaaaagcggaggtgaaggcaattattacagatgtcataaataacatgtctgacgatgaagatgaaggagaggaagctgaaagtgga---gatgatgatgtgaaggatgaggatggtgacaatgatgcttagcctgtttgatgaatggctcggagctcatttgacccttgtagtgcagatgagtaatgcaaactcacttaacgyggcagttagtctgtg-----tacaaaggtttcatcagcggatagaggcccttttagctctttaccttaaaaatgaatgcctccggataggttcttttgtaccatagacattaacccttaggttcttatttgttatttttcctccccagaagttcttttccattctattacaagttccttgtagttgtacttagctggctaattt------------------------------------------------------------------------------------------------------------------------------
