# Supplementary material for: Targeted NGS for species level phylogenomics: “made to measure” or “one size fits all”?
Source: PeerJ. 2017 Jul 25;5:e3569. doi: 10.7717/peerj.3569 (PMC5530999; doi:10.7717/peerj.3569)
Supplement: Data S2 — Sequences alignments (fasta format). [file peerj-05-3569-s002.gz › Final_Aln/MC/20894_AllSamples_PartParalogues.aln]

>MiraAssembly69_c855
-----------------------------------------------------------------------------------------------------------------------------------------gaggatttgctgtgttgtgcttgatgctaatccagcaaagaattacattttgcataatatacttccgcttctaaaggacttccgcatactggcattgtaatgcag--agaaagccatggcctctagcccagtggaagttaaaatgttgtaagccacatgatgttgtcaaaggggtacaacataagt-----tttactgtcataaattgcagggtaatgcttcaggaggtgagcaactcatgcagtgtatgattgcatataatggtcttactcttgattttcctagtatgacactactcattgatcatgtgatgttttactctaaat-----ctctcggatacaacagggcaagatcctttggaacggttatgaaatgagagcaaccacttcaaggatgggggg-catttgatcctagtaagaaggttctggaattgagaatgaggttaattaagttcatgcaaa---atgtatctggcatttgcagagaattttttgttctgatgttttgtccgaagacattgaggttccttttgccaatgcttcatttgccg--------------agagactacttgtttttcagcctgatcatgagggattgttaacagatggttaagaagtacttgctccttcaaatatgtatcaccctagttgccactttaccaataattacagaaacatcaagatttttgttccatatgtactacacatcggctcgcttccaaaagttttgcaacttccttgatttgcacattattcca-----------------------------------------------------------------------------------------------------------------------------------------------------------------------------------
>MiraAssembly72_c155
----------------------------------------------------------------------------------------------------------------------------------------------------------------------------------------------------------------------------------------tgtaatgcag--agaaagccatggcctctagcccagtggaagttaaaatgttgtaagccacatgatgttgtcaaaggggtacaacataagt-----tttactgtcataaattgcagggtaatgcttcaggaggtgagcaactcatgcagtgtatgattgcatataatggtcttgctcttgattttcctagtatgacactactcattgatcatgtgatgttttactctaaat-----ctctcggatacaacagggcaagatcctttggaacggttatgaaatgagagcaaccacttcaaggatgggggg-catttgatcctagtaagaaggttctggaattgagaatgaggttaattaagttcatgcaaa---atgtatctggcatttgcagagaattttttgttctgatgttttgtccgaagacattgaggttccttttgccaatgcttcatttgccg--------------agagactacttgtttttcagcctgatcatgagggattgttaacagatggttaagaagtacttgctccttcaaataaggatcaccctagttgccac------------------------------------------------------------------------------------------------------------------------------------------------------------------------------------------------------------------------------------------------------------------------------------------
>MiraAssembly81_c196
-------------------------------------------------------------------------------------------------------------------------------------------ggatttgctgtgttgtgcttgatgctaatccagcaaagaattacattttgcataatatacttccgcttct-aaggacttccgcatactggcattgtaatgcag--agaaagccatggcctctagcccagtggaagttaaaatgttgtaagccacatgatgttgtcaaaggggtacaacataagt-----tttactgtcataaattgcagggtaatgcttcaggaggtgagcaactcatgcagtgtatgattgcatataatggtcttgctcttgattttcctagtatgacactactcattgatcatgtgatgttttactctaaat-----ctctcggatacaacagggcaagatcctttggaacggttatgaaatgagagcaaccacttcaaggatgggggg-catttgatcctagtaagaaggttctggaattgagaatgaggttaattaagttcatgcaaa---atgtatctggcatttgcagagaattttttgttctgatgttttgtccgaagacattgaggttccttttgccaatgcttcatttgccg--------------agagactacttgtttttcagcctgatcatgagggattgttaacagatggttaagaagtacttgcttcttcaaataaggatcaccctagttgccactttaccagtaattacagaaacatcaagatttttgttccatatgtactacacatcggctcgcttccaaaagttttgcagcttccttgatttgcagattattccatacacatccccaaccttttagaacagattaatgccatacacccaatttttttatccatatgaacatgctggaaaaaagaacatcaaac-------------------------------------------------------------------------------------------
>MiraAssembly78_c334RC
ctgcatattgtatggttgcagattgggtttctcttgttgttgctttgtatgttgtcagtttgggttactgatttattgtaccgagaagagttttgggctgcttttgatttactggattcctgatttaagttctgagagaggatttgctgtgttatgcttgatgctaatccagcaaagaattacattttgcataatatacttccgcttctaaaggacttccgcatactggcattgtaatgcag--agaaagccatggcctctagcccagtggaagttaaaatgttgtaagccacatgatgttctcaaaggggtacaacataagt-----tttactgtcataaattgcagggtaatgcttcaggaggtgagcaactcatgcagtgtatgattgcatataatggtcttgctcttgattttcctagtatgacactactcattgatcatgtgatgttttactctaaat-----ctctcggatacaactgggcaagatcctttggaacggttatgaaatgagagcaaccacttcaaggatgggggg-catttgatcctagtaagaaggttctggaattgagaatgaggttaattaagttcatgccaa---atgtatctggcatttgcagagaattttttgttctgctgttttgtccgaagacattgaggttccttttgccaatgcttcatttgccg--------------agagactacttgtttttcagcctgaccatgagggattgttaacagatggttaagaagtacttgctccttcaaataaggatcaccctagttgccactttaccagtaattacaraaacatcaagatttttgttccatatgtactacacatcggctcgcttccaaaagttttgaagcttccttgatttgcagattatgccatacacattcccaaccttttagaacagattaatgccatacaccyaa-ttttttatccatatgaacatgctggtaaaaagaacatcaaacaatagttt--------------------------------------------------------------------------ccatataga
