# Supplementary material for: Targeted NGS for species level phylogenomics: “made to measure” or “one size fits all”?
Source: PeerJ. 2017 Jul 25;5:e3569. doi: 10.7717/peerj.3569 (PMC5530999; doi:10.7717/peerj.3569)
Supplement: Data S2 — Sequences alignments (fasta format). [file peerj-05-3569-s002.gz › Final_Aln/SC/2443_AllSamples.aln]

>MiraAssembly68_c203RC_merged_MiraAssembly68_rep_c2642_merged_MiraAssembly68_c245
aagttgagggactgcgagg------aatgaaaatcaatcattgatttgcctcctaggagtgagacctc---------------------------------------------------------ttgaagtagtagttgttttgccatcttatgatagacagaaacatgtagac---------atggttttta----------------------------ggtttctgtacgtcttggtcttaatgatttgaccgccatcacttgttagaccatggggatgtattgagccttgtcgtaaattttccaacttttttataaatacacgttcaaaattacccagaacaaaaacatttagacattcttgttcactgaatatctaata--------------------------tagatttctttgaactgattgtt-gcatga-ttttctgggatgaacaggtcaacccagatgacgtggtgtttgggggktgggacataagtgacatgaatttggcagatgccatggccagggctagggtgtttgacattgacctgcagaagcagttgaggccctacatggaatccatggtcccactccccgggatctacgaccctgatttcattgctgccaatcagggctcacgtgccaacaacgtgatcaaagggaccaagaaggagcaagttgagcaaattattaaagatatcaggtaatcaccattaa--------------------aatcatagtgtgatgtgacacatttggaaattttgagataggcaaattttatgagcccgtttgcatatcattgattaatg-attattcggtgttggaatctagacacaacggtatacggaaatatgcattaa--------tcagcgat-----------------gataaccaaaccggtcaaaacaggatcttgatagtgtgctacta--gttggtgtgggatagcatattacttaaataatgcccactagagcatctcattgtccctaattgaaatgcttaggagttaattgtttgactagtttt-------------gtacta
>MiraAssembly69_c971_merged_MiraAssembly69_c186_merged_MiraAssembly69_c2291RC
-----------------------------------------------------------------------------------catgc--atttataagtgtgcataaaatcaagttttgaggggctaatgaaacattgactttgcatcttattgacagaaacgaacatgaagcc-aacgagccatggtacccactatctaacccatttaaaaaaaaaacacggtttctgtaggtcttgttcttaaggattt------------------gaccaaggggattcattgagcccggttataaattttccaacttctt-------------------ttaaccagaac-aaaacatatagacatacttgttcaaggaatatctaatagtgtttcmtcggacctcta-------gtaattgctttgaactgaytgtt-gcatggtttttctgggatgaacaggtcaacccagatgatgtggtgtttgggggttgggacataagtgacatgaatttggcagatgccatggctagggctagggtgtttgacattgacctgcagaagcagctcaggccttacatggaatccatggtcccacttcccgggatctacgaccctgatttcattgcggccaatcagggctcacgtgccaacaacgtgatcaaagggaccaagaaggagcaagttgatcaaattataaaagatatcaggtagtcaccattaattaaggttgacacaaacacggaaatcagtgtgatgtgacatatttggagatttggaggtagcaaa---ttttaagccctcttgcttatcattgmgcaatgttttatttggtgttkgaatcyagacacagcaatatacgaaaatrcgtmataaattaataatcagcgatga--taagcaggcaat-gataagcaaacgggg--------------------------------------------------------------------------------------------------------------------------------------------------
>MiraAssembly71_c1676RC_merged_MiraAssembly71_c806
------------------------------------------------------------------------------------------------------------------------------------------------------tattgacagaaacgagcatgaagcc-aacgagccatggtacccactatctaacccataaaaagaaaaaacacggtttctgtaggtcttgttcttaatgattt------------------aaccaaggggattcattgagcccggttataaattttccaacttctt-------------------ttaaccagaac-aaaacatatagacatacttgttcaaggaatatctaatagtatttcctcgtacctcta-------gtaattgctttgaactgattgtt-gcatggtttttctgggatgaacaggtcaacccagatgatgtggtgtttgggggttgggacataagtgacatgaatttggcagatgccatggctagggctagggtgtttgacattgacctgcagaagcagctcaggccttacatggaatccatggtcccacttcccgggatctacgaccctgatttcattgcggccaatcagggctcacgtgccaacaacgtgatcaaagggaccaagaaggagcaagttgatcaaattataaaagatatgaggtagtcaccattaattaaggttgacacaaacacggaaatcagtgtgatgtgacatatttggagattt-------------------aagcactcttgcttatcattgagcaatgttttatttggtgttggaatctagacacagcaatatacgtaaatacgtaataaattaataatcagcgatga--taagcaggcaat-gataagcaaacgggtcaaaacaagatgtcgacagcgtgctacattaatgggtttaggatagcaaattacttgaataatg-ccactaaagcatctgtttg-----gagtatgattttgtgaagaacatcattttccttaatt--------------------
>MiraAssembly71_c815
-----------------------------------------------------------------------------------------------------------------------------------------------------------------------------------------------------------------ataaaaaaaacacggtttctgtaggtcttgttcttaatgattt------------------gaccaaggggattcattgagcccggttacaaattttccaacttctt-------------------ttaaccagaac-aaaacatatagacatacttgttcaaggaatatctaatagtatttcctcggacctcta-------gtaattgctttgaactgattgtt-gcatggtttttctgggatgaacaggtcaacccagatgatgtggtgtttgggggttgggacataagtgacatgaatttggcagatgccatggctagggctagggtgtttgacattgacctgcagaagcagctcaggccttacatggaatccatggtcccacttcccgggatctacgaccctgatttcattgcggccaatcagggctcacgtgccaacaacgtgatcaaagggaccaagaaggagcaagttgatcaaattataaaagatatcaggtagtcaccattaattaaggttgacacaaacacggaaatcagtgtgatgtgacatatttggagatttggaggtagcaaa---ttttaagccctcttgcttatcattgagcaatgttttatttggtgttggaatctagacacagcaatatacgaa--------------------------------------------------------------------------------------------------------------------------------------------------------------------------------------------------------------
>MiraAssembly72_c107RC
-----------------------------------------------------------------------------------------------------------------------------------------------------------------------------------------------------------------------------------------------------------------------------------------------gagcccggttataaattttccaacttctt-------------------ttaaccagaac-aaaacatatagacatacttgttcaaggaatatctaatagtatttcctcggacctcta-------gtaattgctttgaactgattgtt-gcatggtttttctgggatgaacaggtcaacccagatgatgtggtgtttgggggttgggacataagtgacatgaatttggcagatgccatggctagggctagggtgtttgacattgacctgcagaagcagctcaggccttacatggaatccatggtcccacttcccgggatctacgaccctgatttcattgcggccaatcagggctcacgtgccaacaacgtgatcaaagggaccaagaaggagcaagttgatcaaattataaaagatatcaggtagtcaccattaattaaggttgacacaaacacggaaatcagtgtgatgtgacatatttggagatttggaggtagcaaa---ttttaagccctcttgcttatcattgagcaatgttttatttggtgttggaatctagacaca--------------------------------------------------------------------------------------------------------------------------------------------------------------------------------------------------------------------------
>MiraAssembly72_c420
----------------------------------------------------------------------------------------------------------------------------------------------------------------------------------------------------------------------------------------------------------------------------------aaggggattcatcgagcccggttataaattttccaacttctt-------------------ttaaccagaac-aaaacatatagacatacttgttcaaggaatatctaatagtgtttcctcggacctcta-------gtaattgctttgaactgattgtt-gcatggtttttctgggatgaacaggtcaacccagatgatgtggtgtttgggggttgggacataagtgacatgaatttggcagatgccatggctagggctagggtgtttgacattgacctgcagaagcagctcaggccttacatggaatccatggtcccacttcccggtatctacgaccctgatttcattgcggccaatcagggctcacgtgccaacaacgtgatcaaagggaccaagaaggagcaagttgatcaaattataaaagatatcaggtagtcaccattaattaaggttgacacaaacacggaaatcagtgtgatgtgacatatttggagatttggaggtagcaaa---ttttaagccctcttgcttatcatt--------------------------------------------------------------------------------------------------------------------------------------------------------------------------------------------------------------------------------------------------------------
>MiraAssembly73_c231RC
------------------------------------------------------------------------------------------------------------------------------------------------------------------------------------------------------------------------------------------------------------------------------------ggggattcattgagcccggttataaattttccaacttctt-------------------ttaaccagaac-aaaacatatagacatacttgttcaaggaacatctaatagtatttcctcggacctcta-------gtaattgctttgaactgattgtt-gcatggtttttctgggatgaacaggtcaacccagatgatgtggtgtttgggggttgggacataagtgacatgaatttggcagatgccatggctagggctagggtgtttgacattgacctgcagaagcagctcaggccttacatggaatccatggtcccacttcccgggatctacgaccctgatttcattgcggccaatcagggctcacgtgccaacaacgtgatcaaagggaccaagaaggagcaagttgatcaaattataaaagatatcaggtagtcaccattaattaaggttgacacaaacacggaaatcagtgtgatgtgacatatttggagatttggaggtagcaaa---ttttaagccctcttgcttatcattgagcaa--------------------------------------------------------------------------------------------------------------------------------------------------------------------------------------------------------------------------------------------------------
>MiraAssembly73_rep_c2683RC_merged_MiraAssembly73_c1412
------------------------------------------------------------------------------------------------------------------------------------------------------------------------------------------------------------------------------------------------------------------------------------------------------gttataaattttccaacttctt-------------------ttaaccagaac-aaaacatatagacatacttgttcaaggaatatctaatagtatttcctcggacctctagtactccgtaattgctttgaactgattgtt-gcatggtttttctgggatgaacaggtcaacccagatgatgtggtgtttgggggttgggacataagtgacatgaatttggcagatgccatggctagggctagggtgtttgacattgacctgcagaagcagctcaggccttacatggaatccatggtcc---------------------------------------------------------------agatcgga--------------------------------------------------------------------------------------------------------------------------------------------------------------------------------------------------------------------------------------------------------------------------------------------------------------------------------------------------------------------------------------------------------------------
>MiraAssembly74_c472RC_merged_MiraAssembly74_c192RC
----------------------------------------------------------------------------------ccatgc--atttataagtgcacataaaatcaagttttgaggggctaatgaaacattgactttgcatcttattgacagaaacgagcatgaagccaaacgagccatggtacccactatctaacccataaaaagaaaaaacacggtttctgtaggtcttgttcttaatgattt------------------gaccaaggggattcattgagcccggttataaattttccaacttctt-------------------ttaaccagaac-aaaacatatagacatacttgttcaaggaatatctaatagtatttcctcggacctcta-------gtaattgctttgaactgattgtt-gcatggtttttctgggatgaacaggtcaacccagatgatgtggtgtttgggggttgggacataagtgacatgaatttggcagatgccatggctagggctagggtgtttgacattgacctgcagaagcagctcaggccttacatggaatccatggtcccacttcccgggatctacgacsctgatttcattgcggccaatcagggctcacgtgccaacaacgtgatcaaagggaccaagaaggagcaagttgatcaaattataaaagatatcaggtagtcaccattaattaaggttgacacaaacacggaaatcagtgtgatgtgacatatttggagatttggaggtagcaaa---ttttaagccctcttgcttatcattgagcaatgttttatttggtgttggaatctagacacagcaatatacgaaaatacgtaataaattaataatcagcgatgaattacttgaataat-gccactaaagcg-------------------------------------------------------------------------------tctgtttg-----gagtatgattttgcgaagaacatcattttccttaattgaaatgcttaggagatact-
>MiraAssembly75_c254
------------------------------------------------------------------------------------------------------acataaaatcaagttttgaggggctaatgaaacattgactttgcatcttattgacagaaacgagcatgaagcc-aacgagccatggtacccactatctaacccataaaaagaaaaaacacggtttctgtaggtctcgttcttaatgattt------------------gaccaaggggattcattgagcccggttataaattttccaacttctt-------------------ttaaccagaac-aaaacatatagacatacttgttcaaggaatatctaatagtatttcctcgtacctcta-------gtaattgctttgaactgattgtt-gcatggtttttctgggatgaacaggtcaacccagatgatgtggtgtttgggggttgggacataagtgacatgaatttggcagatgccatggctagggctagggtgtttgacattgacctgcagaagcagctcaggccttacatggaatccatggtcccacttcccgggatctacgaccctgatttcattgcggccaatcagggctcacgtgccaacaacgtgatcaaagggaccaagaaggagcaagttgatcaaattataaaagatatcaggtagtcaccattaattaaggttgacacaaacacggaaatcagtgtgatgtgacatatttggagatttggaggtagcaaa---ttttaagccctcttgcttagcattgagcaatgttttatttggtgttggaatctagacacagcaatatacgaaaatacgtaataaatt-----------------------------------------------------------------------------------------------------------------------------------------------------------------------------------------------
>MiraAssembly75_c543
--------------------------------------------------------------------------------------------------------------------------------------------------------------------------------------------------------------------------------------------------------------------------------------------------------------------------------------------------------------acatatagacatacttgttcaaggaatatctaatagtgtttcctcggacctcta-------gtaattgctttgaactgattgtt-gcatggtttttctgtgatgaacaggtcaacccagatgatgtggtgtttgggggttgggacataagtgacatgaatttggcagatgccatggctagggctagggtgtttgacattgacctgcagaagcagctcaggccttacatggaatccatggtcccacttcccgggatctacgaccctgatttcat------------------------------------------------------------------------------------------------------------------------------------------------------------------------------------------------------------------------------------------------------------------------------------------------------------------------------------------------------------------------------------------------------------------------------------------------------------
>MiraAssembly77_c1210
----------------------------------------------------------------------------------------------------------------------------------------------------------------------------------------------------------------------------------------------------------------------------------------attcattgagcccggttataaattttccaacttctt-------------------ttaaccagaac-aaaacatatagacatacttgttcaaggaatatctaatagtgtttcctcggacctcta-------gtaattgctttgaactgattgtt-gcatggtttttctgggatgaacaggtcaacccagatgatgtggtgtttgggggttgggacataagtgacatgaatttggcagatgccatggctagggctagggtgtttgacattgacctgcagaagcagctcaggccttacatggaatccatggtcccacttcccgggatctacgaccctgatttcattgcggccaatc-------------------------------------------------------------------------------------------------------------------------------------------------------------------------------------------------------------------------------------------------------------------------------------------------------------------------------------------------------------------------------------------------------------------------------------------------
>MiraAssembly77_c260RC
----------------------------------------------------------------------------------------------------------------------------------------------------------------------------------------------------------------------------------------------------------------------------------------attcattgagcccggttataaattttccaacttctt-------------------ttaaccagaac-aaaacatatagacatacttgttcaaggaatatgtaatagtgtttcctcggacctctt-------gtaattgctttgaactgattgtt-gcatggtttttctgggatgaacaggtcaacccagatgatgtggtgtttgggggttgggacataagtgacatgaatttggcagatgccatggctagggctagggtgtttgacattgacctgcagaagcagctcaggccttacatggaatccatggtcccacttcccgggatctacgaccctgatttcattgcggccaatcagggctcacgtgccaacaacgtgatcaaagggaccaagaaggagcaagttgatcaaattataaaagatatcaggtagtcaccattaattaaggttgacacgaacacggaaatcagtgtgatgtgacatatttggagatttggaggtagcaaa---ttttaagccc----------------------------------------------------------------------------------------------------------------------------------------------------------------------------------------------------------------------------------------------------------------------------
>MiraAssembly78_c96RC
------------------------------------------------------------------------------------------------------------------------------------------------------------------------------------------------------------------------------------------------------------------------------------------------------------------ccaacttctt-------------------ttaaccagaac-aaaacatatagacatacttgttcaaggaatttctaatagtatttcctcggacctcta-------gtaattgctttgaactgattgttagcatggtttttctgggatgaacaggtcaacccagatgatgtggtgtttgggggttgggacataagtgacatgaatttggcagatgccatggctagggctagggtgtttgacattgacctgcagaagcagctcaggccttacatggaatccatggtcccacttcccgggatctacgaccctgatttcattgcggccaatcagggctcacgtgccaacaacgtgatcaaagggaccaagaaggagcaagttgatcaaattataaaagatatcaggtagtcaccattaattaaggttgacacaaacacggaaatcagtgtgatgtgacatatttggagatttggaggtagcaaa---ttttaagccctcttgcttatcattgagcaatgttttatttggtgttggaatctagacacagcagtatacgaaaatacgtaataaattaataatcagcgatga--taagcaggcaatggataagcaaacgggtcaaaacaagatgtcgacagcgtgctacat---------------------------------------------------------------------------------------------------------------------
>MiraAssembly78_rep_c2582RC_merged_MiraAssembly78_c940
ttattaacttacttggaagtaaataaatgaacaaaaattattagatgggcacagtcacgtgataccctagcactcctctctgccatgcatatttataagtgcgcataaaatcaagttttgaggggctaatgaaacattgrctttgcatcttattgacagaaacgaacatgaagcc-aacgagccatggtacccactatctaacccata-----aaaaaacacggtttctgtaggttttgttctcaatgattt------------------gaccaaggggattcattgagcccggttataaattttccaaattctt-------------------ttaaccagaac-aaaacatatagacatacttgttcaaggaatatctaatagtatttcctcggacct-----------------ctttgaactgattgtt-gcatggtttttctgggatgaacaggtcaacccagatgatgtggtgtttgggggttgggacataagtgacatgaatttggcagatgccatggctagggctagggtgtttgacattgacctgcagaagcagctcaggccttacatggaatccatggtcccacttcccgggatctacgaccctgatttcattgcggccaatcagggctcacgtgccaacaacgtgatcaaagggaccaagaaggagcaagttgatcaaattataaaagatatcaggta---------------------------------------------------------------------------------------------------------------------------------------------------------------------------------------------------------------------------------------------------------------------------------------------------------------------------------------------------------------------
>MiraAssembly80_c449RC
-------------------------------------------------------------------------------------------------------------------------------------------------------------------------------------------------------------------------------------------------------------------------------------------------------------------------------------------------------------------------------------------------------------------------------------------------------------------------------------------------------------acataagtgacatgaatttggcagatgccatggctagggctagggtgtttgacattgacctgcagaagcagctcaggccttacatggaatccatggtcccacttcccgggatctacgaccctgatttcattgcggccaatcagggctcacgtgccaacaacgtgatcaaagggaccaagaaggagcaagttgatcaaattataaaagatatcaggtagtcaccattaattaaggttgacacaaacatggaaatcagtgtgatgtgacatatttggagatttggaggtagcaaa---ttttaagccctcttgcttatcattgagcaatg--ttatttggtgttggaatct---------------------------------------------------------------------------------------------------------------------------------------------------------------------------------------------------------------------------------
>MiraAssembly80_c64
--------------------------------------------------------------------------------------------------------------------------------------------------------------------------------------------------------------------------------------------------------attt------------------gaccaaggggattcattgagcccggttataaattttcgaacttctt-------------------ttaaccagaac-aaaacatatagacatacttgttcaaggaatatctaatagtgtttcctcggacctcta-------gtaattgctttgaactgattgtt-gcatggtttttctgggatgaacaggtcaacccagatgatgtggtgtttgggggttgggacataagtgacatgaatttggcagatgccatggctagggctagggtgtttgacattgacctgcagaagcagctcaggccttacatggaatccatggtcccacttcccgggatctacgaccctgatttcattgcggccaatcagggctcacgtgccaacaacgtgatcagagggaccaagaaggagcaagttgatcaaattataaaagatatcaggtagtcaccattaattaaggttgacacaaacacggaaatcagtgtgatgtgacatatttggagatttggaggtagcaaa---ttttaagccct---------------------------------------------------------------------------------------------------------------------------------------------------------------------------------------------------------------------------------------------------------------------------
>MiraAssembly81_c265RC
------------------------------------------------------------------------------------------------------------------------------------------------------------------------------------------------------------------------------ggtttctgtaggtcttgttcttaatgattt------------------gaccaaggggattcattgagcccggtgataaattttccaacttctt-------------------ttaaccagaac-aaaacatatagacatacttgttcaaggaatatctaatagtatttcctcgtacctcta-------gtaattgctttgaactgattgtt-gcatggtttttctgggatgaacaggtcaacccagatgatgtggtgtttgggggttgggacataagtgacatgaatttggcagatgccatggctagggctagggtgtttgacattgacctgcagaagcagctcaggccttacatggaatccatggtcccacttcccgggatctacgaccctgatttcattgcggccaatcagggctcacgtgccaacaacgtgatcaaagggaccaagaaggagcaagttgatcaaattataaaagatatcaggtagtcaccattaattaaggttgacacaaacacggaaatcagtgtgatgtgacatatttgg-gatttggaggtagcaaa---ttttaagccytcttgcttatcattgagcaatgttttatttggtgttggaatctagacacagcaatatacgaaaatgcgtaataaattaataatcagcgatga--taagcaggcaat-gataagcaaacgggtcaaaac--------------------------------------------------------------------------------------------------------------------------------------------
>MiraAssembly81_c756
------------------------------------------------------------------------------------------------------------------------------------------------------------------------------------------------------------------------------ggtttctgtaggtcttgttcttaatgattt------------------gaccaaggggattcattgagcccggtgataaattttccaacttctt-------------------ttaaccagaac-aaaacatatagacatacttgttcaaggaatatctaatagtatttcctcggacctcta-------gtaattgctttgaactgattgtt-gcatggtttttctgggatgaacaggtcaacccagatgatgtggtgtttgggggttgggacatatctgacatgaatttggcagatgccatggctagggctagggtgtttgacattgacctgcagaagcagctcaggccttacatggaatccatggtcccacttcccgggatctacgaccctgatttcattgcggccaatcagggctcacgtgccaa---------------------------------------------------------------------------------------------------------------------------------------------------------------------------------------------------------------------------------------------------------------------------------------------------------------------------------------------------------------------------------------------------------------------------------
>MiraAssembly82_c262
------------------------------------------------------------------ctagcactcctctctgccatgc--atttataagtgcgcataaaatcaagttttgaggggctaatgaaacattgacttgtcatcttattgacagaaacgaacatgaagcc-aacgagccatggtacccactatctaaccgattaa---aaaaaacacggtttctgtaggtcttgttcttaatgattt------------------gaccaaggggattcattgagcccgattataaattttccaacttctt-------------------ttaaccagaac-aaaacatatagacatacttgttcaaggaatatctaatagtatttcctcggacctcta-------gtaattgctttgaactgattgtt-gcatggtttttctgggatgaacaggtcaacccagatgatgtggtgtttgggggttgggacataagtgacatgaatttggcagatgccatggctagggctagggtgtttgacattgacctgcagaagcagctcaggccttacatggaatccatggtcccacttcccgggatmtacgaccctgatttcattgcggccaatcagggctcacgtgccaacaacgtgatcaaagggaccaagaaggagcaagttgatcaaattataaaagatatcaggtagtcaccattaattaaggttgacacaaacacggaaatcagtgtgatgtgacatatttggagatttggaggtagc----------aagccctcttgcttatcattgagcaatgttttatttggtgttggaatctagacacagcaatatacgaaaatacgtaataaattaataatcagcgatga--taagcaggcaat-gataagcaaacggg---------------------------------------------------------------------------------------------------------------------------------------------------
>MiraAssembly82_c929RC
----------------------------------------------------------------------------------------------------------------------------------------------------------------------------------------------------------------aaaaaaaaaaacacagtttctgtaggtcttgttcttaatgattt------------------gaccaaggggattcattgagcccggttataaattttccaacttctt-------------------ttaaccagaac-aaaacatatagacatacttgttcaaggaatatctaatagtatttcctcggacctcta-------gtaattgctttgaactgattgtt-gcatggtttttctgggatgaacaggtcaacccagatgatgtggtgtttgggggttgggacataagtgacatgaatttggcagatgccatggctagggctagggtgtttgacattgacctgcagaagcagctcaggccttacatggaatccatggtcccacttcccgggatatacgaccctgatttcattgcggccaatcagggctcacgtgccaacaacgtgatcaaagggaccaagaaggagcaagttgatcaaattataaaagatatcaggtagtcaccattaattaaggttgacacaaacacggaaatcagtgtgatgtgacatatttggagatttggaggtagcaaa---ttttaagccctcttgcttatcattgagcaatgttttattgggtgttggaatctagacacagca-----------------------------------------------------------------------------------------------------------------------------------------------------------------------------------------------------------------------
>MiraAssembly83_c118RC
--------------------------------------------------------------------------------------------------------------------------------------------------------------------aacatgaagcc-aacgagccatggtacccactatctaacccat--aaaaaaaaaacacggtttctgtaggtcttgttcttaatgattt------------------gaccaaggggattcattgagcccggttataaattttccaactwctt-------------------ttaaccggaac-aaaacatatagacatacttgttcaaggaatatctaatagtatttcctcggacctcta-------gtaattgctttgaactgattgtt-gcatggtttttctgggatgaacaggtcaacccagatgatgtggtgtttgggggttgggacataagtgacatgaatttggcagatgccatggctagggctagggtgtttgacattgacctgcagaagcagctcaggccttacatggaatccatggtcccacttcccgggatctacgaccctgatttcattgcggccaatcagggctcacgtgccaacaacgtgatcaaagggaccaagaaggagcaagttgatcaaattataaaagatatcaggtagtcaccattaattaaggttgacacaaacacggaaatcagtgtgatgtgacatatttggagatttggaggtagcaaa---ttttaagccctcttgcttatcattgagcaatgttttatttggtgttggaatctagacacagcartatacgaaaatrcgtaataawttaagaatcagcgatga--taagcaggcgat-gataagcaaacgggtcaaaac--------------------------------------------------------------------------------------------------------------------------------------------
