# Supplementary material for: Targeted NGS for species level phylogenomics: “made to measure” or “one size fits all”?
Source: PeerJ. 2017 Jul 25;5:e3569. doi: 10.7717/peerj.3569 (PMC5530999; doi:10.7717/peerj.3569)
Supplement: Data S2 — Sequences alignments (fasta format). [file peerj-05-3569-s002.gz › Final_Aln/SC/21091_AllSamples.aln]

>Consensus21091_Sample68
------------------------------------------------------------------------------------------------------------------------------------------------------------------------------------------------------------------------------------------------------aaagtaacgttctatgataaaaatagtggggttagaggatgtcgctactcatgggtatgccaactgcacgtctctttatctttattttcatcgtctcattccgaattcaatattttttctacctttgttctcagaagtggatttgagacacccccgcccccattttttatcctgcacccactgtttcaagtgtcaattaattttctcaaatgga-gggttttggtggagcaccattattgttgctagagtgacagaggatggattggagatgctcttatgatttgt--------gttcatttgtagttgtttcttatcttactgtcttttgttgtcccgcattggt-aaaaggttgatcttttcgttgccacaccaagtaacatacccgcagaaagtttcgaagtttatggtgtggcacttgcacttgttgctcaggctttcatgggtaagaaacctcatctcatcaaagacgctgacaacttgtttcaacaacttcagcagaccaaagtagctgctttggcaaatcctgtttatatgaatcctgcgaaagataaccgtgagatggactttgcattggaaagaggkctctgttcgctgctcattggggagctggatgactgtcgckcatggttgggcttkgacaatgacatttcaccttttatagatcmatctatcgttaactttgtcttggaacattccaaggatgataaggatagcgattttcttcctggactttgtaaattgttggagacatggttgatggaggtggtttttccaagatttagagacactaatgatataacgttcaagcttgg------------tgattattatgatgatcccacagtcctcagatatttagaaagtcttgatggagttggtgggtccccgttggctgctgcagctgctattgtaaaaattggggctgaagctactgcagtgcttgatagtgtgaaggttagtgcaattaaggcactgcagaaggtgtttcctcttgggaaag-tggatgggagtgttaaacatggagaagatggacagataaacagttctgttatggttttagaaagtgaggagacggggcgacaggatcaagatgattccactaacaaacttgatattgttgaggaaaacaataatgatgaacgaagtgagcaagaaatggttgctcacagaataaaagatgcaagtatgaagattatgtgtgctggtgtggtggttggactcctgactttggctggattgaagtatttctcatttcggaagggctcttcaattctacgtaatgaagctagttcagcgatggcttctgatgttatcaaagtaggtaggacctgattactcttgttttttctttttccctgatgagaggaatccttgcgaccattca-ttgtcatgcttctaccaacaacatccttaagctaaaacata----tgctgcttttcacaactggtcacttgg--taagagagactgatagccttatatcacagaattacgcacaatagccacgcgtatagaaactagtactagaaaagaatcacttataggtagtgctatattagattagtaagtgaacatgctttggaaataaagagtactaatccgcgatcagcaagttttccgaaaccgaactgcatgatattgttactttccaaaaatgct----tgctgaaaatcaaagaaagaaggttcatttccccacgtagttcgtcggtcaaaccaacgattctct---------tctcaaacaagtatccccttagttgcaaaatatggtaac
>Consensus21091_Sample69
----------------------------------------------------------------------------------------------------------------------------------------------------------------------------------------------------------------------------------------------cacttatcaaagtaaccttctatgataaaaatagtggggtta-------tagctactcatgcatatgctgactgcacatctctatttctctatttttatattctcgttccgaattcaatatcttctccaattttgttcttggaagtggattggaga--------ccccccatttttatcctgcactcaatgtttccagtgtcaattcattctttcaaatggatgggtttgtctggagcattatta-tgttactgatg-gatagaggatggattggacatgctcttacgatttgt--------atacattggtagttgtttcctgcctcaccatcttttgttgtcccacattggt-aaaaggttgatcttttcgttgccacaccaagtaacatacctgcggaaagtttcgaagtttatggtgtggcacttgcgcttgttgctcaggcttttgtgggtaagaaaccacatctcatcaaagacgctgacaacttgtttcaacaacttcagcagaccaaagtagctgctttggcaaatcccgtttatataaattctgccaatgataaccgtgagatggactttgcattagaaaggggtctctgttcgctgctcattggggagctggatgactgtcgctcatggttgggcttggacaatgataattcgcgttttagagatccatctattgttaactttgtcttggaacattccagggatgataatgactctgattttcttcctggactttgtaaattgttggagacatggttgatggaggttgtttttccaagatttagagacaccgatggtatagcattcaagctcgg------------tgattattatgatgatcccaaagtcctgagatatttagaaagtcttaatggagttggtgggtcccccttggctgctgcagctgctattgtaaaaattggggctgaagctactgcagtgcttgatagcgtgaaggttagtgcaattaaggcactgcagaaggtgtttcctcttggtaagg-tggatagaagtgttaaacatggagaagatggacaaataaacagttctgttatcgttttagatggtgaggagatggggcaacaggatcaagatgattccgttgacgaacttgatattkttaagaaa---aataataatgaacaaagtgagcaagaaatgattacttwcagagcaaaagatgcaagtatgaagattatgtgtgctggtgtggtggttggactcctggctgtggctggattgaagtattttccatttcggaagggctcttcaagtctacataatgaagctagttcagcgatggctgctgatgttatcaaagtaggtaggacctgattactc-tgttttttctttttccccratgataggaatccttgtgaccattca-ttttcatgcttctaccgacaacatccttaagctaaaacata----tgctgctttttgcaactggtcacttag--taggcgagactgatagcattctattagaggataacacataatggccacatgcatataa---aatactagaaaagaacagcttataggtaytgctatattagattagtaattcaacatgctttggaagtaatgagtacagat------tctgctatttctctga----gggctgc-tagtcta-----------------------------------------------------------------------------------------------------------------------------------------
>Consensus21091_Sample73
------------------------------------------------------------------------------------------------------------------------------------------------------------------------------------------------------------------------------------------------------------------------------------------------------------------------------------------------------------------------------------------ggaagtggattggaga--------ccccccatttttatcctgcactcaatgtttccagtgtcaattcattctttcaaatggatgggtttgtctggagcattatta-tgttactgatg-gacagaggatggattggacatgctcttacgatttgt--------atacattggtatttgtttcctgccttaccatcttttgttgtcccacattggt-aaaaggttgatcttttcgttgccacaccaagtaacatacctgcggaaagtttcgaagtttatggtgtggcacttgcgcttgttgctcaggcttttgtgggtaagaaaccacatctcatcaaagacgctgacaacttgtttcaacaacttcagcagaccaaagtagctgctttggcaaatcccgtttatataaattctgccaatgataaccgtgagatggactttgcattagaaaggggtctctgttcgctgctcattggggagctggatgactgtcgctcatggttgggcttggacaatgacaattcgcgttttagagatccatctattgttaactttgtcttggaacattccagggatgataatgactctgattttcttcctggactttgtaaattgttggagacatggttgatggaggttgtttttccaagatttagagacaccgatggtatagcattcaagctcgg------------tgattattatgatgatcccaaagtcctgagatatttagaaagtcttaatggagttggtgggtcccccttggctgctgcagctgctattgtaaaaattggggctgaagctactgcagtgcttgatagygtgaaggttagtgcaattaaggcactgcagaaggtgtttcctcttggtaagg-tggatagaagtgttaaacatggagaagatggacaaataaacagttctgttatygttttagatggtgaggagatggggcaacaggatcaagatgattccgttgacgaacttgatattgttragaaa---aataayaatgaacaaagtgagcaagaaatgattacttwcagagcaaaagatkcaagtatgaagattatgtgtgctggtgtggtggttggactcctggctgtggctggattgaagtattttccatttcggaagggctcttcaagtctacataatgaagctagttcagcgatggctgctgatgttatcaaagtaggtaggacctgattactc-tgttttttctttttccccgatgataggaatccttgtgaccattca-ttttcatgcttctaccgacaacatccttaagctaaaacata----tgctgctttttgcaactgatcacttag--taggagagactgatagcattgtattagaggataacacataatggccacatgcatataa---aatactagaaaagaacagc-----------------------------------------------------------------------------------------------------------------------------------------------------------------------------------------------------------------------------------------------
>MiraAssembly71_c782_merged_MiraAssembly71_c625RC_merged_MiraAssembly71_rep_c3911RC
----------------------------------------------------------------------------------------------------------------------------------------------------------------------------------------------------------------------------------------------------------------------------------------------------------------------------------------------------------------------------------------------------tggagm--------ccccctatttttatcctgcactcaatgtttccagcttcaattcattctttcaaatggatgggtttgtctggagcattatta-tgttactgatg-gacagaggatggattggacatgctcttacgatttgt--------atacattggtagttgtttcctgccttaccatcttttgttgtcccacattggt-aaaaggttgatcttttcgttgccacaccaagtaacatacctgcggaaagtttcgaagtttatggtgtggcacttgggcttgttgctcaggcttttgtgggtaagaaaccacatctcatcaaagacgctgacaacttgtttcaacaacttcagcagaccaaagtagctgctttggcaaatcccgtgtatataaattctgccaatgataaccgtgagatggactttgcattagaaaggggtctctgttcgctgctcattggggagctggatgactgtcgctcatggttgggcttggacaatgacaattcgcgttttagagatccatctattgttaactttgtcttggaacattccagggatgataatgactctgattttcttcctggactttgtaaattgttggagacatggttgatggaggttgtttttccaagatttagagacaccaatggtatagcattcaagctcgg------------tgattattatgatgatcccaaagtcctgagatatttagaaagtcttaatggagttggtgggtcccccttggctgctgcagctgctattgtaaaaattggggctgaagctactgcagtgcttgatagtgtgaaggttagtgcaattaaggcactgcagaaggtgtttcctcttggtaagg-tggatagaagtgttaaacatggagaagatggacaaataaacagttctgttatcgttttagatggtgaggagatggggcaacaggatcaagatgattccgttgacgaacttgatattgttaagaaa---aataayaatgaacaaagtgagcaagaaatgattacttacagagcaaaagatgcaagtatgaagattatgtgtgctggtgtggtggttggactcctggctgtggctggattgaagtattttccatttcggaagggctcttcaagtctacataatgaagctagttcagcgatggctgctgatgttatcaaagtaggtaggacctgattactc-tgttttttctttttccccgatgataggaatccttgtgaccattca-ttttcatgcttctaccgacaagatccttaagctaaaacaaa----tgctgctttttgtaactgatcacttag--taggagagactgatagcattctattagaggatatcacataatggccacatgcatataa---aatactagaaaagaacagcttataggtwctgctatattagattagtaattcaacatgctttggaaataatgagtacagat------tctgctatttctctga----gggctgc-tagtctagctaatctgtaacaaatatacaataaagaaacccctggaaa------acactttctttcttagattgt-------------gatttct-------------------------------------------------
>MiraAssembly71_rep_c3959
-------------------------------------------------------------------------------------------------------------------------------------------------------------------------------------------------------------------------------------------------------------------------------------------------------------------------------------------------------------------------------------------------------------------------------------------------------------------------------gtttgtctggagcattatta-tgttactgatg-gacagaggatggattgaacatgctcttatgatttgtatacattcatacattggtagttgtttcctgccttaccatcttttgttgtcccacattggt-aaaaggttgatcttttcgttgccacaccaagtaacatacctgcggaaagtttcgaagtttatggtgtggcacttgcgcttgttgctcaggcttttgtgggtaagaaaccacatctcatcaaagacgctgacaacttgtttcaacagcttcagcagaccaaagtagctgctttggcaaatcccgtttatataaattctgccaatgataaccgtgagatggactttgcattagaaaggggtctctgttcgctgctcattggggagctggatgactgtcgctcatggttgggcttggacaatgacaattcgcgttttagagatccatctattgttaactttgtcttggaacattccagggatgataatgactctgattttcttcctggactttgtaaattgttggaggcatggttgatggaggttgtttttccaagatttagagacaccaatggtatagcattcaagctcgg------------tgattattatgatgatcccaaagtcctgagatatttagaacgtcttgatggagttggtgggtcccccttggctgctgctgctgctattgtaaaaattggggctgaagctactgcagtgcttgatagtgtgaaggttagtgcaattaaggcactgcagaaggtgtttccacttggtaagg-tggatagaagtgttaaacatggagaagatggacaaataaacagttctgttatcgttttagatggtgaggagatggggcaacaggatcaagatgattccgttgacgaacttgatattgttaagaaa---aataataatgaacaaagtgagcaagaaatgattacttacagagcaaaagatgcaagtatgaagattatgtgtgctggtgtggtggttggactcctggctgtggctggattgaagtattttccatttcggaagggctcttcaagtctacataatgaagctagttcagcgatggctgctgatgttatcaaagtaggtaggacctgattactc-tggtttttctttttccccgatgataggaatccttgtgaccattca-ttttcatgcttctaccgacaacatccttaagctaa----------------------------------------------------------------------------------------------------------------------------------------------------------------------------------------------------------------------------------------------------------------------------------------------------------------------------------------------------------------------
>MiraAssembly71_rep_c4778_merged_MiraAssembly71_c567
ctcctatctttacctcttgctgaagagtatcagaaaaaaaggagagaaggtcttcaaggcatgcgcaatgttctgtgggctgttggaggaggtggtgcagctgccattgccggtggctttaatcgtgaaggcttcatgagggaggccttcttacgcatgactgcagcagaacaggtattcaccacagtatctttttaaaaccaatcttcagttttagagcatctgcaatccaatcctccttttatcaaagtaaccttctatgataaaaatagtggggtta-------tagctactcatgcatatgstgactgcacatctctatttctctatttttatattctcgttccgaattcaatatcttctccaattttgttcttggaagtrgattggaga--------cccccyatttttatcctgcactcaatgtttccagcttcaattcattctttcaaatggatgggtttgtctggagcattatta-tgttactgatg-gacagaggatggattgaacatgctcttatgatttgtatacattcatacattggtagttgtttcctgccttaccatcttttgttgtcccacattggt-aaaaggttgatcttttcgttgccacaccaagtaacatacctgcggaaagtttcgaagtttatggtgtggcacttgggcttgttgctcaggcttttgtgggtaagaaaccacatctcatcaaagacgctgacaacttgtttcaacaacttcagcagaccaaagtagctgctttggcaaatcccgtttatataaattctgccaatgataaccgtgagatggactttgcattagaaaggggtctctgttcgctgctcattggggagctggatgactgtcgctcatggttgggcttggacaatgacaattcgcgttttagagatccatctattgttaactttgtattggaacattccagggatgataatgactctgattttcttcctggactttgtaaattgttggagacatggttgatggaggttgtttttccaagatttagagacaccaatggtatagcattcaagctcgg------------tgattattatgatgatcccaaagtcctgagatatttagaaagtcttaatggagttggtgggtcccccttggctgctgcagctgctattgt----------------------------------------------------------------------------------------------------------------------------------------------------------------------------------------------------------------------------------------------------------------------------------------------------------------------------------------------------------------------------------------------------------------------------------------------------------------------------------------------------------------------------------------------------------------------------------------------------------------------------------------------------------------------------------------------------------------------------------------------------------------------------------------------------------------------------------------------------------------------------------------------------
>MiraAssembly72_c124RC_merged_MiraAssembly72_rep_c1834RC_merged_MiraAssembly72_c64RC
-------------------------------------------------------------------------------------------------------------------------------------------------------------------------------------------------------------------------------------------------------------------------------------------------------------------------------------------------------------------------------------------------------------------------------------------------------------------------------------------------ta-tgttactgatg-gatagaggatggattggacatgctcttacgatttgt--------atacattggtagttgtttcctgccttaccatcttttgttgtcccacattggt-aaaaggttgatcttttcgttgccacaccaagtaacatacctgcggaaagtttcgaagtttatggtgtggcacttgcgcttgttgctcaggcttttgtgggtaagaaaccacatctcatcaaagacgctgacaacttgtttcaacaacttcagcagaccaaagtagctgctttggcaaatcccgtttatataaattctgccaatgttaaccgtgagatggactttgcattagaaaggggtctctgttcgctgctcattggggagctggatgactgtcgctcatggttgggcttggacaatgacaattcgcgttttagagatccatctattgttaactttgtcttggaacattccagggatgataatgactctgattttcttcctggactttgtaaattgttggagacatggttgatggaggttgtttttccaagatttagagacaccgatggtatagcattcaagctcgg------------tgattattatgatgatcccaaagtcctgagatatttagaaagtcttaatggagttggtgggtcccccttggctgctgcagctgctatcgtaaaaattggggctgaagctactgcagtgcttgatagtgtgaaggttagtgcaattaaggcactgcagaaggtgtttcctcttggtaagg-tggatagaagtgttaaacatggagaagatggacaaataaacagttctgttatcgttttagatggtgatgagatggggcaacaggatcaagatgattccgttgacgaacttgatattgttaagaaa---aataacaatgaacaaagtgagcaagaaatgattacttacagagcaaaagatgcaagtatgaagattatgtgtgctggtgtggtggttggactcctggctgtggctggattgaagtattttccatttcggaagggctcttcaagtctacataatgaagctagttcagcgatggctgctgatgttatcaaagtaggtaggacctgattactc-tgttttttctttttccccgatgataggaatccttgtgaccattca-ttttcatgcttctaccgacaacatccttaagctaaaacata----t-----------------------------------------------------------------------------------------------------------------------------------------------------------------------------------------------------------------------------------------------------------------------------------------------------------------------------------------------------------
>MiraAssembly72_c288RC_merged_MiraAssembly72_c168
-------------------------------------------------------------------------------------------------------------------------------------------------------------------------------------------------------------------------------------------------------------------------------------------------------------------------------------------------------------------------------------------------------------------------------------------------cagcgtcaattcattctttcaaatggatgggtttgtctggagcattatta-tgttactgatg-gacagaggatggattggacatgctcttacgatttgt--------atacattggtagttgtttcctgcctcaccatcttttgttgtcctacattggt-aaaaggttgatcttttcgttgccacaccaagtaacatacctgcggaaagtttcgaagtttatggtgtggcacttgcacttgttgctcaggcttttgtgggtaagaaaccacatctcatcaaagacgctgacaacttgtttcaacaacttcagcagaccaaagtagctgctttggcaaatcccgtttatataaattctgccaatgataaccgtgagatggactttgcattagaaaggggtctatgttcgctgctcattggggagctggatgactgtcgctcatggttgggcttggacaatgataattcgcgttttagagatccatctattgttaactttgtcttggaacattccagggatgataatgactctgattttcttcctggactttgtaaattgttggagacatggttgatggaggttgtttttccaagatttagagacaccaatggtatagcattcaagctcgg------------tgattattatgatgatcccaaagtcctgagatatttag---------atggagttggtgggtcccccttggctgctgcagctgctattgtaaaaattggggctgaagctactgcagtgcttgatagtgtgaaggttagtgcaattaaggcactgcagaaggtgtttcctcttggtaagg-tggatagaagtgttaaacatggagaagatggacaaataaacagttctgttatcgttttagatggtgaggagatggggcaacaggatcaagatgattccgttgacgaacttgatatttttaagaaa---aataacaatgaacaaagtgagcaagaaatgattacttacagagcaaaagatgcaagtatgaagattatgtgtgctggtgtggtggtcggactcctggctgtggctggtttgaagtattttccatttcggaagggctcttcaagtctacataatgaagctagttcagcgatggctgctgatgttatcaaagtaggtaggacctgattactc-tgttttttctttttccctgatgataggaatccttgtgaccattca-ttt------------------------------------------------------------------------------------------------------------------------------------------------------------------------------------------------------------------------------------------------------------------------------------------------------------------------------------------------------------------------------------------------------
>MiraAssembly74_c220RC_merged_MiraAssembly74_c1796RC
----------------------------------------------------------------------------------------------------------------------------------------------------------------------------------------------------------------------------------------------------------------------------------------------------------------------------------------------------------------------------------------------------------------------------------------------------------------------------------------------------------------------------------------------------------------------------------------------------------------------------------------------------------------------gaagtttatggtgtggcacttgcgcttgttgctcaggcttttgtgggtaagaaaccacatctcatcaaagacgctgacaacttgtttcaacaacttcagcagaccaaagtagctgctttggcaaatcccgtttatataaattctgccaatgataaccgtgagatggactttgcattagaaaggggtctctgttcgctgctcattggggagctggatgactgtcgctcatggttgggcttcgacaatgataattcgcgttttagagatccatctattgttaactttgtcttggaacattccagggatgataatgactctgattttcttcctggactttgtaaattgttggagacatggttgatggaggttgtttttccaagatttagagacaccaatggtatagcattcaagctcgg------------tgattattatgatgatcccaaagtcctgagatatttagaaagtcttgatggagttggtgggtcccccttggctgctgcagctgctattgtaaaaattggggctgaagctactgcagtgcttgatagtgtgaaggttagtgcaattaaggcactgcagaaggtgtttcctcttggtaagg-tggatagaagtgttaaacatggagaagatgggcaaataaacagttctgttatcgttttagatggtgaggagatggggcaacaggatcaagatgattccgttgacgaacttgatatttttaagaaa---aataataatgaacaaagtgagcaagaaatgattacttacagagcaaaagatgtaagtatgaagattatgtgtgctggtgtggtggttggactcctggctgtggctggattgaagtattttccatttcggaagggctcttcaagtctacataatgaagctagttcagcgatggctgctgatgttatcaaagtaggtaggacctgattactc-tgttttttc-ttttccccgatgataggaatccttgtgaccattca-ttttcatgcttctaccgacaacatccttaagctaaaacata----tgctgctttttgcaactgatcacttag--taggagagactgatagcattctattagaggataacacataatggccacatgcatataa---aatactagaaaagaacagcttataggtactgctatattagattagtaattcaacatgctttggaaataatgagtacagat------tctgctatttctctga----gggctgc-tagtctagctaaactataac----------------------------------------------------------------------------------------------------------------------------
>MiraAssembly74_c610_merged_MiraAssembly74_rep_c2287_merged_MiraAssembly74_rep_c2287_merged_MiraAssembly74_c243
-------------------------------------------------------------------------------------------------------------------------------------------------------------------------------------------------------------------------------------------------------------------------------------------------------------------------------ctatttctctatttttatattctcgttccgaattcaatatcttctccaattttgttcttggaagtggattggaga--------ccccccatttttatcctgcactcaatgtttccagcgtcaattcattctttcaaatggatgggtttgtctggagcattatta-tgttactgatg-gacagaggatggattggacatgctcttacgatttgt--------atacattggtagttgtttcctgcctcaccatcttttgttgtcccacattggt-aaaaggttgatcttttcgttgccacaccaagtaacatacctgcggaaagtttcgaagtttatggtgtggcacttgcgcttgttgctcaggcttttgtgggtaagaaaccacatctcatcaaagacgctgacaacttgtttcaacaacttcagcagaccaaagtagctgctttggcaaatcccgtttatataaattctgccaatgataaccgtgagatggactttgcattagaaaggggtctctgttcgctgctcattggggagctggatgactgtcgctcatggttgggcttggacaatgacaattcgcgttttagagatccatctattgttaactttgtcttggaacattccagggatgataatgactctgattttcttcctggactttgtaaattgttggagacatggttgatggaggttgtttttccaagatttagagacaccaatggtatagcattcaagctcgg------------tgattattatgatgatcccaaagtcctgagatatttagaaagtcttgatggagttggtgggtcccccttggctgctgcagctgctattgtaaaaattggggctgaagctactgcagtgcttgatagtgtgaaggttagtgcaattaaggcactgcagaaggtgtttcctcttggtaagg-tggatagaagtgttaaacatggagaagatgggcaaataaacagttctgttatcgttttagatggtgaggagatggggcaacaggatcaagatgattccgttgacgaacttgatatttttaagaaa---aataataatgaacaaagtgagcaagaaatgattacttacagagcaaaagatgcaagtatgaagattatgtgtgctggtgtggtggttggactcctggctgtggctggattgaagtattttccatttcggaagggctcttcaagtctacataatgaagctagttcagcgatggctgctgatgttatcaaagtaggtaggacctg---------------------------------------------------------------------------------------------------------------------------------------------------------------------------------------------------------------------------------------------------------------------------------------------------------------------------------------------------------------------------------------------------------------------------------------------------------------
>MiraAssembly75_c40
------------------------------------------------------------------------------------------------------------------------------------------------------------------------------------------------------------------------------------------------------------------------------------------------------------------------------------------------------------------------------------------------------------------ccccccatttttatcctgcactcaatgtttccagcgtcaattcattctttcaaatggatgggtttgtctggagcattatta-tgttactgatg-gacagaggatggattggacatgctcttacgatttgt--------atacattggtagttgtttcctgccttaccatcttttgttgtcccacattggt-aaaaggttgatcttttcgttgccacaccaagtaacatacctgcggaaagtttcgaagtttatggtgtggcacttgcgcttgttgctcaggcttttgtgggtaagaaaccacatctcatcaaagacgctgacaacttgtttcaacaacttcagcagaccaaagtagctgctttggcaaatcccgtttatataaattctgccaatgataaccgtgagatggactttgcattagaaaggggtctctgttcgctgctcattggggagctggatgactgtcgctcatggtttggcttggacaatgacaattcgcgttttagagatccatctattgttaactttgtcttggaacattccagggatgataatgactctgattttcttcctggactttgtaaattgttggagacatggttgatggaggttgtttttccaagatttagagacaccaatggtatagcattcaagctcgg------------tgattattatgatgatcccaaagtcctgagatatttagaaagtcttaatggagttggtgggtcccccttggctgctgcagctgctattgtaaaaattggggctgaagctactgcagtgcttgatagtgtgaaggttagtgcaattaaggcactgcagaaggtgtttcctcttggtaagg-tggatagaagtgttaaacatggagaagatggacaaataaacagttctgttatcgttttagatggtgaggagatggggcaacaggatcaagatgattccgttgacgaacttgatattgttaagaaa---aataacaatgaacaaagtgagcaagaaatgattacttacagagcaaaagatgcaagtatgaagattatgtgtgctggtgtggtggttggactcctggctgtggctggattgaagtattttccatttcggaagggctcttcaagtctacataatgaagctagttcagcgatggctgctgatgttatcaaagtaggtaggacctgatttctc-tggtttttctttttccctgatgataggaatccttgtgaccattcatttttcatgcttctaccgacaacatccttaagct------------------------------------------------------------------------------------------------------------------------------------------------------------------------------------------------------------------------------------------------------------------------------------------------------------------------------------------------------------------------
>MiraAssembly77_rep_c1022_merged_MiraAssembly77_rep_c242RC
---------------------------------------------------------------------------------------------------------------------------------------------------------------------------------------------------------------------------------------------------------------------------------------------------------------------------------------------------------------------------------------------------------------------------------------------------------------------------------------------------------------------------------------------------------------------------------------------------------------------------------------------------------------------------------------------------------------------------------------------------------------------------gaccaaagtagctgctttggcaaatcccgtttatataaattctgccaatgataaccgtgagatggactttgcattagaaaggggtctatgttcgctgctcattggggagctggatgactgtcgctcatggttgggcttggacaatgataattcacgttttagagatccatctattgttaacttcgtcttggaacattccagggatgataatgactctgattttcttcctggactttgtaaattgttggagacatggttgatggaggttgtttttccaagatttagagacaccaatggtatagcattcaagctcgg------------tgattattatgatgatcccaaagtcctgagatatttag---------atggagttggtgggtcccccttggctgctgcagctgctattgtaaaaattggggctgaagctactgcagtgcttgatagtgtgaaggttagtgcaattaaggcactgcagaaggtgtttcctcttggtaagg-tggatagaagtgttaaacatggagaagatggacaaataaacagttctgttatcgttttagatggtgaggagatggggcaacaggatnnnnnnnnnnnnnnnnnnnnnnnnnnnnnnnnnaagaaa---aataacaatgaacaaagtgagcaagaaatgattacttacagagcaaaagatgcaagtatgaagattatgtgtgctggtgtggtggtcggactcctggctgtggctggattgaagtattttccatttcggaagggctcttcaagtctacacaatgaagctagttcagcgatggctgctgatgttatcaaagtaggtaggacctgattactt-tgttttttctttttccccgatgataggaatccttgtgaccattca-ttttcatgcttctaccgacaacatccttaagctaaaacata----t-----------------------------------------------------------------------------------------------------------------------------------------------------------------------------------------------------------------------------------------------------------------------------------------------------------------------------------------------------------
>MiraAssembly77_rep_c110
--------------------------------------------------------------------------------------------------------------------------------------------------------------------------------------------------------------------------------------------------------------------------------------------------------------------------------------------------------------------------------------------------------------------------------------------------agcgtcaattcattctttcaaatggatgggtttgtctggagcattatta-tgttactgatg-gacagaggatggattggacatgctcttacgatttgt--------atacattggtagttgtttcctgcctcaccatcttttgttgtcctacattggt-aaaaggttgatcttttcgttgccacaccaagtaacatacctgcggaaagtttcgaagtttatggtgtggcacttgcgcttgttgctcaggcttttgtgggtaagaaaccacatctcatcaaagacgctgacaacttgtttcaacaacttcagcagaccaaagtagctgctttggcaaatcccgtttatataaattctgccaatgataaccgtgagatggactttgcattagaaaggggtctatgttcgctgctcattggggagctggatgactgtcgctcatggttgggcttggacaatgataattcacgttttagagatccatctattgttaactttgtcttggaacattccagggatgataatgactctgattttcttcctggactttgtaaattgttggagacatggttgatggaggttgtttttccaagatttagagacaccaatggtatagcattcaagctcgg------------tgattattatgatgatcccaaagtcctgagatatttag---------atggagttggtgggtcccccttggctgctgcagctgctattgtaaaaattggggctgaagctactgcagtgcttgatagtgtgaaggttagtgcaattaaggcactgcagaaggtgtttcctcttggtaagg-tggatagaagtgttaaacatggagaagatggacaaataaacagttctgttatcgttttagatggtgaggagatggggcaacaggatcaagatgattccgttgacgaacttgatatttttaagaaa---aataacaatgaacaaagtgagcaagaaatgattacttacagagcaaaagatgcaagtatgaagattatgtgtgctggtgtggtggtcggactcctggctgtggctggattgaagtattttccatttcggaagggctcttcaagtctacacaatgaagctagttcagcgatggctgctgatgttatcaaagtaggtaggacctgattactc-tgttttttctttttccccgatgataggaatccttgtgaccattca-ttttcatgcttctaccgacaacatccttaagctaaaacata----t-----------------------------------------------------------------------------------------------------------------------------------------------------------------------------------------------------------------------------------------------------------------------------------------------------------------------------------------------------------
>MiraAssembly78_c807RC_merged_MiraAssembly78_rep_c2437RC
---------------------------------------------------------------------------------------------------------------------------------------------------------------------------------------------------------------------------------------------------------------------------------------------------------------------------------------------------------------------------------------------------------------------------------------------tttccagcgtcaattcattctttcaaatggatgggtttgtctggagcattatta-tgttactgatg-gacagaggatggattggacatgctcttacgatttgt--------atacattggtagttgtttcctgccttaccatcttttgttgtcccacattggt-aaaaggttgatcttttcgttgccacaccaagtaacatacctgcggaaagtttcgaagtttatggtgtggcacttgcgcttgttgctcaggcttttgtgggtaagaaaccacatctcatcaaagacgctgacaacttgtttcaacaacttcagcagaccaaagtagctgctttggcaaatcctgtttatataaattctgccaatgataaccgtgagatggactttgcattagaaaggggtctctgttcgctgctcattggggagctggatgactgtcgctcatggtttggcttggacaatgacaattcacgttttagagatccatctattgttaactttgtcttggaacattccagggatgataatgactctgattttcttcctggactttgtaaattgttggagacatggttgatggaggttgtttttccaagatttagagacaccaatggtatagcattcaagctcgg------------tgattattatgatgatcccaaagtcctgagatatttagaaagtcttgatggagttggtgggtcccccttggctgctgcagctgctattgtaaaaattggggctgaagctactgcagtgcttgatagtgtgaaggttagtgcaattaaggcactgcagaaggtgtttcctcttggtaagg-tkgatagaagtgttaaacatggagaagatggacaaataaacagttctgttatcgttttagatggtgaggagatggggcaacaggatcaagatgattctgttgacgaacttgatattgttaagaaa---aataataatgaacaaagtgagcaagaaatgattacttacagagcaaaagatgcaagtatgaagattatgtgtgctggtgtggtggttggactcctggctgtggctggattgaagtattttccatttcggaagggctcttcaagtctacataatgaagctagttcagcgatggctgctgatgttatcaaagtaggtaggacctgattactc-tgttttttccttttccccgrtgataggaatccttgtgaccattca-ttttcatgcttctaccgacaacatccttaagctaaaacata----tgctgctttttgcaactgatcacttag--taggagagactgatagcattctattagaggataacacataatggccacatgcatataa---aatactagaaaagaacagcttatasgtactgctatattagattagtaattcaacatgctttggaaataatgagtacagat------tctgctatttctctga-----ggctgc-tagtctagctaaactctaa-----------------------------------------------------------------------------------------------------------------------------
>MiraAssembly78_rep_c2748RC_merged_MiraAssembly78_rep_c2553RC_merged_MiraAssembly78_c198
------------------------------------------------------------------------------------------------------------------------------------------------------------------------------------------------------------------------gagcatctgcaatccaatcctccacttatcaaagtaaccttctatgataaaaatagtggggtta-------tagctactcatgcatatgctgactgcacatctctatttctctatttttatattctcattctgaattcaatgtcttctccaattttgttcttggaagtggattggaga--------ccccccatttttatcctgcactcaatgtttccagcgtcaattcattctttcaaatggatgggtttgtctggagcattatta-tgttactgatg-gacagaggatggattggacatgctcttacgatttgt--------atacattggtagttgtttcctgccttaccatcttttgttgtcccacattggt-aaaaggttgatcttttcgttgccacaccaagtaacatacctgcggaaagtttcgaagtttatggtgtggcactcgcgcttgttgctcaggcttttgtgggtaagaaaccacatctcatcaaagacgctgacaacttgtttcaacaacttcagcagaccaaagtagctgctttggcaaatcccatttatataaattctgccaatgataaccgtgagatggactttgcattagaaaggggtctctgttcgctgctcattggggagctggatgactgccgctcatggkttggcttggacaatgacaattcgcgttttagagatccatctattgttaactttgtcttggaacattccagggatgataatgactctgattttcttcctggactttgtaaattgttggagacatggttgatggaggttgtttttccaagatttagagacaccaatggtatagcattcaagctcgg------------tgattattatgatgatcccaaagtcctgagatatttagaaagtcttgatggagktggtgggtcccccttggctgctgcagctgctattgtaaaaattggggctgaagctactgcagtgcttgatagtgtgaaggttagtgcaattaaggcactgcagaaggtgtttcctcttggtaagg-tggatagaagtgttaaacatggagaagatggacaaataaacagttctgttatcgttttagatggtgaggagatggggcaacaggatcaagatgattccgttgacgaacttgatattgttaagaaa---aataataatgaacaaagtgagcaagaaatgattacttacagagcaaaagatgcaagtatgaagattatgtgtgctggtgtggtggttggactcctggctgtggctggattgaagtattttccatttcggaagggctcttcaagtctacataatgaagctagttcagcgatggctgctgatgttatcaaagtaggtaggacctgattactc-tgttttttccttttccccgrtgataggaatccttgtgaccattca-ttttcatg-------------------------------------------------------------------------------------------------------------------------------------------------------------------------------------------------------------------------------------------------------------------------------------------------------------------------------------------------------------------------------------------------
>MiraAssembly80_c485RC_merged_MiraAssembly80_c154RC
----------------------------------------------------------------------------------------------------------------------------------------------------------------------------------------------------------------------------------------------------------------------------------------------------------------------------------------------------------------------------------------------------------------------------------------caatgtttccagcgtcaattcattctttcaaatggatgggtttgtctggagcattatta-tgttactgatg-gacagaggatggattgaacatgctcttatgatttgt--------atacattggttgttgtttcctgcctcaccatcttttgttgtcccacattggtaaaaaggttgatcttttcgttgccacaccaagtaacatacctgcggaaagtttcgaagtttatggtgtggcacttgcgcttgttgctcaggcttttgtgggtaagaaaccacatctcatcaaagacgctgacaacttgtttcaacaacttcagcagaccaaagtagctgctttggcaaatcccgtttatataaattctgccaatgataaccgtgagatggactttgcattagaaaggggtctctgttcgctgctcattggggagctggatgactgtcgctcatggttgggcttggacaatgataattcgcgttttagagatccatctattgttaactttgtcttggaacattccagggatgataatgactctgattttcttcctggactttgtaaattgttggagacatggttgatggaggttgtttttccaagatttagagacaccaatggtatagcattcaagctcgg------------tgattattatgatgatcccaaagtcctgagatatttagaaagtcttaatggagttggtgggtcccccttggctgctgcagctgctattgtaaaaattggggctgaagctactgcagtgcttgatagtgtgaaggttagtgcaattaaggcactgcagaaggtgtttcctcttggtaaggatggatagaagtgttaaacatggagaagatggacaaataaacagttctgttatcgttttagatggtgaggagatggggcaacaggatcaagatgattccgttgacgaacttgatattgttaagaaa---aataacaatgaacaaagtgagcaagaaatgattacttacagagcaaaagatgcaagtatgaagattatgtgtgctggtgtggtggttggactcctggctgtggctggattgaagtattttccatttcggaagggctcttcaagtctacataatgaagctagttcagcgatggctgctgatgttatcaaagtaggtaggacctgattactc-tgttttttctttttccccgatgataggaatccttgtgaccattca-ttttcatgcttctaccgacaacatccttaagctaaaacwta----tgctgctttttgcaactgatcacttag--tagcagagactgatagcattctatta-----------------------------------------------------------------------------------------------------------------------------------------------------------------------------------------------------------------------------------------------------------------------------------------------------
>MiraAssembly80_rep_c2116_merged_MiraAssembly80_c508_merged_MiraAssembly80_c747_merged_MiraAssembly80_rep_c1816RC
--------------------------------------------------------------------------------------------------------------------------------------------------------------------------------------------------------------------------------------------------------------------------------------------------------------------------------------------------------------------------------------------------------------------------------------------------agcatcaattcattctttcaaatggatgggtttgtctggagcattatta-tgttactgatg-gacagaggatggattggacatgctcttacgatttgt--------atacattggtagttgtttcctgccttaccatcttttgttgtcccacattggt-aaaaggttgatcttttcgttgccacaccaagtaacatacctgcggaaagtttcgaagtttatggtgtggcacttgcgctcgttgctcaggcttttgtgggtaagaaaccacatctcatcaaagacgctgacaacttgtttcaacaacttcagcagaccaaagtagctgctttggcaaatcccgtttatataaattctgccaatgataaccgtgagatggactttgcattagaaaggggtctctgttcgctgctcattggggagctggatgactgtcgctcatggttgggcttggacaatgayaattcgcgttttagagatccatctattgttaactttgtcttggaacattccagggatgataatgactctgattttcttcctggactttgtaaattgttggagacatggttgatggaggttgtttttccaagatttagagacaccaatggtatagcattcaagctcgg------------tgattattatgatgatcccaaagtcctgagatatttagaaagtcttaatggagttggtgggtcccccttggctgctgcagctgctattgtaaaaattggggctgaagctactgcagtgcttgatagtgtgaaggttagtgcaattaaggcactgcagaaggtgtttcctcttggtaa----ggatagaagtgttaaacatggagaagatggacaaataaacagttctgttatcgttttagatggtgaggagatggggcaacaggatcaagatgattccgttgacgaacttgatatttttaaggaa---aataataatgaacaaagtgagcaagaaatgattacttacagagcaaaagatgcaagtatgaagattatgtgtgctggtgtggtggttggactcctggctgtggctggattgaagtattttccatttcggaagggctcttcaagtctacataatgaagctagttcagcgatggctgctgatg-------------------------------------------------------------------------------------------------------------------------------------------------------------------------------------------------------------------------------------------------------------------------------------------------------------------------------------------------------------------------------------------------------------------------------------------------------------------------------------
>MiraAssembly81_c71RC_merged_MiraAssembly81_rep_c2136_merged_MiraAssembly81_c219
------------------------------------------------------------------------------------------------------------------------------------------------------------------------------------------------------------------------------------------------------------------------------------------------------------------------cacatctctatttctctatttttatattctcgttccgaattcaatatcttctccaattttgttmttggaagtggattggaga--------ccccccatttttatcctgcactcaatgtttccagcgtcaattcattctttcaaatggatgggtttgtctggagcattatta-tgttactgatg-gacagaggatggattggacatgctcttacgatttgt--------atacattggtagttgtttcctgcctcaccatcttttgttgtcctacattggt-aaaaggttgatcttttcgttgccacaccaagtaacatacctgcggaaagtttcgaagtttatggtgtggcacttgcgcttgttgctcaggcttttgtgggtaagaaaccacatctcatcaaagacgctgacaacttgtttcaacaacttcagcagaccaaagtagctgctttggcaaatcccgtttatataaattctgccaatgataaccgtgagatggactttgcattagaaaggggtctatgttcgctgctcattggggagctggatgactgtcgctcatggttgggcttggacaatgataattcgcgttttagagatccatctattgttaactttgtcttggaacattccagggatgataatgactctgattttcttcctggactttgtaaattgttggagacatggttgatggaggttgtttttccaagatttagagacaccaatggtatagcattcaagctcgg------------tgattattatgatgatcccaaagtcctgagatatttag---------atggagttggtgggtcccccttggctgctgcagctgctattgtaaaaattggggctgaagctactgcagtgcttgatagtgtgaaggttagtgcaattaaggcactgcagaaggtgtttcctcttggtaagg-tggatagaagtgttaaacatggagaagatggacaaataaacagttctgttatcgttttagatggtgaggagatggggcaacaggatcaagatgattccgttgacgaacttgatatttttaagaaa---aataacaatgaacaaagtgagcaagaaatgattacttacagagcaaaagatgcaagtatgaagattatgtgtgctggtgtggtggtcggactcctggctgtggctggattgaagtattttccatttcggaagggctcttcaagtctacataatgaagctagttcagcgatggctgctgatgttatcaaagtaggtaggacctgattactc-tgttttttctttttccccgatgataggaatccttgtgaccattca-ttttcatgcttctaccgacaacatccttaagctaaaacata----tgctgctttttgcaactgrtcacttag--taggmgagactgatagcattctattagaggataacacataatggccacatgcatataa---aatactagaa--------------------------------------------------------------------------------------------------------------------------------------------------------------------------------------------------------------------------------------------------------
>MiraAssembly82_rep_c113RC
-----------------------------------------------------------------------------------------------------------------------------------------------------------------------agaacaggtattcaccacagtatctttttaaaaccaatcttcagttttagagcatctgcaatccaatcctccacttatcaaagtaaccttctatgataaaaatagtggggtta-------tagctactcatgcatatgctgactgcacatctctatttctctatttttatattcttgttcggaattcaatatcttctccaattttgttcttggaagtggattggwga--------ccccccatttttatcctgcactcaatgtttccagcgtcaattcattctttcaaatggatgggtttgtctggagcattatta-tgttactgatg-aacagaggatggattggacatgctcttacgatttgt--------atacattggtagttgtttcctgccttaccatcttttgttgtcccacattggt-aaaaggttgatctttttgttgctacaccaagtaacatacctgcggaaagtttcgaagtttatggtgtggcacttgcgcttgttgctcaggcttttgtgggtaagaaaccacatctcatcaaagacgctgacaacttgtttcaacaacttcagcagaccaaagtagctgctttggcaaatcccgtttatataaattctgccaatgataaccgtgagatggactttgcattagaaaggggtctctgttcgctgctcattggggagctggatgactgtcgctcatggttgggcttggacaatgacaattcgcgttttagagatccatctattgttaactttgtcttggaacattccagggatgataatgactctgattttcttcctggactttgtaaattgttggagacatggttgatggaggttgtgtttccaagatttagagacaccaatggtatagcattcaagctcgg------------tgattattatgatgatcccaaagtcctgagatatttagaaagtcttgatggagttggtgggtcccccttggctgctgcagctgctattgtaaaaattggggctgaagctactgcagtgcttgatagtgtgaaggttagtgcaattaaggcactgcagaaggtgtttcctcttggtaagg-tggatagaagtgttaaacatggagaagatggacaaataaacagttctgttatcgttttagatggtgaggagatggggcaacaggatcaagatgattccgttgacgaacttgatattgttaagaaa---aataataatgaacaaagtgagcaagaaatgattacttacagagcaaaagatgcaagtatgaagattatgtgtgctggtgtggtggttggactcctggctgtggctggattgaagtattttccatttcggaagggctcttcaagtctacataatgaagctagttcagcgatggctgctgatgttatcaaagtaggtaggacctgattactc-tgttttttctttttccccgatgataggaatccttgtgaccattca-ttttcatgcttctaccgacaacatccttaagctaaaacataatggcaacatcctttgcaactgatcacttag--taggagagactgatagcattgtattagaggataacacataatggccacatgcatataa---aatactagaaaagaacagcttataggtactgctatattagattagtaattcaacatgctttggaaataatgagtacagat------tctgctatttctctga----gggctgc-tagtctagctaaactataacaaacatacaataaagaaacccctggaaagatgaaacactttctttcttxgattgt-------------gatttcttaatgatcgatgcgaaacacttactttcttagatttt------------
>MiraAssembly82_rep_c273
------------------------------------------------------------------------------------------------------------------------------------------------------------------------------------------------------------------------------------------------------------------------------------------------agctagtcatgcatatgctgactgcacatctctatttctctatttttatattctcgttccgaattcaatatcttctccaattttgttcttggaagtggattggtga--------ccccccatttttatcctgcactcaatgtttccagcgtcaattcattctttcaaatggatgggtttgtctggagcattatta-tgttactgatg-gacagaggatggattggacatggtcttacgatttgt--------atacattggtagttgtttcctgccttaccatcttttgttgtcccacattggt-aaaaggttgatcttttcgttgccacaccaagtaacatacctgcggaaagtttcgaagtttatggtgtggcacttgcgcttgttgctcaggcttttgtgggtaagaaaccacatctcatcaaagacgctgacaacttgtttcaacaacttcagcagaccaaagtagctgctttggcaaatcccgtttatataaattctgccaatgataaccgtgagatggactttgcattagaaaggggtctctgttcgctgctcattggggagctggatgactgtcgctcatggttgggcttggacaatgacaattcgcgttttagagatccatctattgttaactttgtcttggaacattccagggatgataatgactctgattttcttcctggactttgtaaattgttggagacatggttgatggaggttgtttttccaagatttagagacaccaatggtatagcattcaagctcgg------------tgattattatgatgatcccaaagtcctgagatatttagaaagtcttgatggagttggtgggtcccccttggctgctgcagctgctattgtaaaaattggggctgaagctactgcagtgcttgatagtgtgaaggttagtgcaattaaggcactgcagaaggtgtttcctcttggtaagg-tggatagaagtgttaaacatggagaagatggacaaataaacagttctgttatcgttttagatggtgaggagatggggcaacaggatcaagatgattccgttgacgaacttgatattgttaagaaa---aataataatgaacaaagtgagcaagaaatgattacttacagagcaaaagatgcaagtatgaagattatgtgtgctggtgtggtggttggactcctggctgtggctggattgaagtattttccatttcggaagggttcttcaagtctacataatgaagctagttcagcgatggctgctgatgttatcaaagtaggtaggacccgattactc-tgttttttctttttccccgatgataggaatccttgtgaccattca-ttttcatgcttctaccracaacatccttaagctaaaacata----tgctgctttttgcaactgaccacttag--taggagagactgatagcattstattagaggataacacataatggccacatgcatataa---aatactagaa--------------------------------------------------------------------------------------------------------------------------------------------------------------------------------------------------------------------------------------------------------
>MiraAssembly83_c76_merged_MiraAssembly83_c2307RC_merged_MiraAssembly83_c2584
-------------------------------------------------------------------------------------------------------------------------------------------------------------------------------------------------------------------------------------------------------------------------------------------------------------------------------------------------------------------------------------------------------------------------------------------------------------------------------------------------------tactgatg-gacagaggatggattggacatgctcttacgatttgt--------atacattggttgttgtttcctgcctcaccatcttttgttgtcccacattggtaaaaaggttgatcttttcgttgccacaccaagtaacatacctgcggaaagtttcgaagtttatggtgtggcacttgcgcttgttgctcaggcttttgtgggtaagaaaccacatctcatcaaagacgctgacaacttgtttcaacaacttcagcagaccaaagtagctgctttggcaaatcccgtttatataaattctgccaatgataaccgtgagatggactttgcattagaaaggggtctctgttcgctgctcattggggagctggatgactgtcgctcatggttgggcttggacaatgataattcgcgttttagagatccatctattgttaactttgtcttggaacattccagggatgataatgactctgattttcttcctggactttgtaaattgttggagacatggttgatggaggttgtttttccaagatttagagacaccaatggtatagcattcaagctcgg------------tgattattatgatgatcccaaagtcctgagatatttag---------atggagttggtgggtcccccttggctgctgcagctgctattgtaaaaattggggctgaagctactgcagtgcttgatagtgtgaaggttagtgcaattaaggcactgcagaaggtgtttcctcttggtaagg-tggatagaagtgttaaacatggagaagatggacaaataaacagttctgttatcgttttagatggtgaggagatggggcaacaggatcaagatgattccgttgacgaacttgatatttttaagaaa---aataacaatgaacaaagtgagcaagaaatgattacttacagagcaaaagatgcaagtatgaagattatgtgtgctggtgtggtggtcggactcctggctgtggctggattgaagtattttccatttcggaagggctcttcaagtctacataatgaagctagttcagcgatggctgctgatgttatcaaagtaggtaggacctgattactc-tgttttttctttttccccgatgataggaatccttgtgaccattca-ttttcatgcttctaccgacaacatccttaagctaaaacata----tgctgctttttgcaactgatcacttaggctttgttctcctaccaaaactaaactaaaaatta---------------aagtaaacac---aatcattacccctactatcctttattttcaatcacatcaactcaataattt---------------------------------------------------------------------------------------------------------------------------------------------------------------------------------------------------------------
>MiraAssembly83_c76_merged_MiraAssembly83_rep_c3074
-----------------------------------------------------------------------------------------------------------------------------------------------------------------------------------------------------------------------------------------------------------------------------------------------------------------------------------------------------------------------------------------------------------------------------------------------------------------------------------------------------------------------------------------------------------------------------------------------tgttgtcccacattggt-aaaaggttgatcttttcgttgccacaccaagtaacatacctgcggaaagtttcgaagtttatggtgtggcacttgcgcttgttgctcaggcttttgtgggtaagaaaccacatctcatcaaagacgctgacaacttgtttcaacaacttcagcagaccaaagtagctgctttggcaaatcccgtttatataaattctgccaatgataaccgtgagatggactttgcattagaaaggggtctctgttcgctgctcattggggagctggatgactgtcgctcatggttgggcttggacaatgataattcgcgttttagagatccatctattgttaactttgtcttggaacattccagggatgataatgactctgattttcttcctggactttgtaaattgttggagacatggttgatggaggttgtttttccaagatttagagacaccaatggtatagcattcaagctcggtgattattatgrtgattattatgatgatcccaaagtcctgagatatttag---------atggagttggtgggtcccccttggctgctgcagctgctattgtaaaaattggggctgaagctactgcagtgcttgatagtgtgaaggttagtgcaattaaggcactgcagaaggtgtttcctcttggtaagg-tggatagaagtgttaaacatggagaagatggacaaataaacagttctgttatcgttttagatggtgaggagatggggcaacaggatcaagatgattccgttgacgaacttgatatttttaagaaa---aataacaatgaacaaagtgagcaagaaatgattacttacagagcaaaagatgcaagtatgaagattatgtgtgctggtgtggtggtcggactcctggctgtggctggattgaagtattttccatttcggaagggctcttcaagtctacataatgaagctagttcagcgatggctgctgatgttatcaaagtaggtaggacctgattactc-tgttttttctttttccccgatgataggaatccttgtgaccattca-ttttcatgcttctaccgacaacatccttaagctaaaacata----tgctgctttttgcaactgatcacttaggctttgttctcctaccaaaactaaactaaaaatta---------------aagtaaacac---aatcattacccctactatcctttattttcaatcacatcaactcaataattt---------------------------------------------------------------------------------------------------------------------------------------------------------------------------------------------------------------
>MiraAssembly83_c81_merged_MiraAssembly83_c718
-------------------------------------------------------------------------------------------------------------------------------------------------------------------------------------------------------------------------------------------------------------------------------------------------------------------gactgcacatctctatttctctatttttatattctcgttccgaattcaatatcttctccaattttgttcttggaagtggattgtaga--------ccccccatttttatcctgcactcaatgtttccagcatcaattcattctttcaaatggatgggtttgtctggagcattatta-tgttactgatg-gacagaggatggattggacatgctcttacgatttgt--------atacattggtagttgtttcctgcctcaccatcttttgttgtcccacattggt-aaaaggttgatcttttcgttgccacaccaagtaacatacctgcggaaagtttcgaagtttatggtgtggcacttgcgcttgttgctcaggcttttgtgggtaagaaaccacatctcatcaaagacgctgacaacttgtttcaacaacttcagcagaccaaagtagctgctttgtcaaatcccgtttatataaattctgccaatgataaccgtgagatggactttgcattagaaaggggtctctgttcgctgctcattggggagctggatgactgtcgctcatggttgggcttggacaatgacaattcgcgttttagagatccatctattgttaactttgtcttggaacattccagggatgataatgactctgattttcttcctggactttgtaaattgttggagacatggttgatggaggttgtttttccaagatttagagacaccaatggtatagcattcaagctcgg------------tgattattatgatgatcccaaagtcctgagatatttagaaagtcttaatggagttggtgggtcccccttggctgctgcagctgctattgtaaaaattggggctgaagctactgcagtgcttgatagtgtgaaggttagtgcaattaaggcactgcagaaggtgtttcctcttggtaagg-tggatagaagtgttaaacatggagaagatggacaaataaacagttctgttatcgttttagatggtgatgagatggggcaacaggatcaagatgattccgttgacgaacttgatattgttaagaaa---aataataatgaacaaagtgagcaagaaatgattacttacagagcaaaagatgcaagtatgaagattatgtgtgctggtgtggtggttggactcctggctgtggctggattgaagtattttccatttcggaagggctcttcaagtctacataatgaagctagttcagcgatggctgctgatgttatcaaagtaggtaggacctgattactc-tggtttttctttttccccgatgataggaatccttgtgaccattca-ttttcatgcttctaccgacaacatccttaagctaaaacata----tgctgctttttgcaactgatcacttag--taggagagactgatagcattcta--------------------------------------------------------------------------------------------------------------------------------------------------------------------------------------------------------------------------------------------------------------------------------------------------------
>MiraAssembly83_c81_merged_MiraAssembly83_rep_c2923RC
-----------------------------------------------------------------------------------------------------------------------------------------------------------------------------------------------------------------------------------------------------------------------------------------------------------------------------------------------------------------------------------------------------------------------------------------------------------------------------------------------------------------------------------------------------------------------------------------------------cccacattggtaaaaaggttgatcttttcgttgccacaccaagtaacatacctgcggaaagtttcgaagtttatggtgtggcacttgcgcttgttgctcaggcttttgtgggtaagaaaccacatctcatcaaagacgctgacaacttgtttcaacaacttcagcagaccaaagtagctgctttgtcaaatcccgtttatataaattctgccaatgataaccgtgagatggactttgcattagaaaggggtctctgttcgctgctcattggggagctggatgactgtcgctcatggttgggcttggacaatgacaattcgcgttttagagatccatctattgttaactttgtcttggaacattccagggatgataatgactctgattttcttcctggactttgtaaattgttggagacatggttgatggaggttgtttttccaagatttagagacaccaatggtatagcattcaagctcgg------------tgattattatgatgatcccaaagtcctgagatatttagaaagtcttaatggagttggtgggtcccccttggctgctgcagctgctattgtaaaaattggggctgaagctactgcagtgcttgatagtgtgaaggttagtgcaattaaggcactgcagaaggtgtttcctcttggtaagg-tggatagaagtgttaaacatggagaagatggacaaataaacagttctgttatcgttttagatggtgatgagatggggcaacaggatcaagatgattccgttgacgaacttgatattgttaagaaa---aataataatgaacaaagtgagcaagaaatgattacttacagagcaaaagatgcaagtatgaagattatgtgtgctggtgtggtggttggactcctggctgtggctggattgaagtattttccatttcggaagggctcttcaagtctacataatgaagctagttcagcgatggctgctgatgttatcaaagtaggtaggacctgattactc-tggtttttctttttccccgatgataggaatccttgtgaccattca-ttttcatgcttctaccgacaacatccttaagctaaaacata----tgctgctttttgcaactgatcacttag--taggagagactgatagcattcta--------------------------------------------------------------------------------------------------------------------------------------------------------------------------------------------------------------------------------------------------------------------------------------------------------
