# Supplementary material for: Targeted NGS for species level phylogenomics: “made to measure” or “one size fits all”?
Source: PeerJ. 2017 Jul 25;5:e3569. doi: 10.7717/peerj.3569 (PMC5530999; doi:10.7717/peerj.3569)
Supplement: Data S2 — Sequences alignments (fasta format). [file peerj-05-3569-s002.gz › Final_Aln/SC/11366_AllSamples_Part3.aln]

>MiraAssembly68_c356_merged_MiraAssembly68_rep_c2602RC_merged_MiraAssembly68_c1015
------------ttttaggtcttcagggtgtaataaattacacctattcttaatatgtaacatgaaagcctctagttgcattgcaccaaggcaagctttcatgggatgcctcaatgagagcccagatacagattttgagacctagccgtcatcagatacatgctacattctcttcctttcctgctcttaattcttgtctgaacaaaaatcctaactggatgttaatatgccaaaaggtactcgagaccaacgatggcggccatgacactgatgagcagaaaagggcccttgatactagttcagacactgacaggctacaaacgactcaaacacctgatgctagccaacaggagcttgaagaaacctycagcatggtgtctcagcttccagtagacatctatgagaaaccagacaatgcaagtgtaaccgaagagaagtcagatgcatacgatgttgaagtcaaagaaattgatttacctggtgcagtacctgagtccaatgatcagatagtcaaagaaattcatgaggtaggtacaagtgttgaagagactcgaacagaagaaatggaaacacaaaccagagaagtttgtgaagctttgcctgaagacgtaaatcaaggtggagaaacagttagtggggatgaaatcgttgcaccttcagaggcaacaaaagtaacaagcttgggagagctccagctaaatgatgagcacgtggaggcccctgatacagtcaaaacaggtgatggtagtcaacaggatgtcgaatttgacagcatgaagtgcaaagaaacttct---atcatggtgtctcagcttccaatacatgaacgtgagaaagaagakagtgcaaacatacctgttgagaagtcagatgcaaaagat------gttgaagaagccgaaattcctgacacagtgcctgagtctgaagaccaggctgtcaaagagattcatgagacaggtacaagcttgtctgcgggaggggctgatacaaatgaaattgaacagaaaatcagaggagttcctgaagcattgtcagaacccatgaatccatgttttgacatatccagagatgatgaaatgacccctgttcaaactctccgagctgag------------------------------------------aagatagaagaggaacttcaggtgccatcctctgccttgctttccaaggaagaggatggtgaaacttcagtagcaattgaaaaggggagcacggataaagatgttacagaagttggcagcttggagcttcaagaaaactctggttcagtg-----------------------------------------------------------------------------------------------------------------------------------------------------------------------------------------------------------------------------------------------------------------------------------------------
>MiraAssembly68_c356_merged_MiraAssembly68_rep_c3029RC_merged_MiraAssembly68_rep_c3312RC_merged_MiraAssembly68_c483RC
------------ttttaggtcttcagggtgtaataaattacacctattcttaatatgtaacatgaaagcctctagttgcattgcaccaaggcaagctttcatgggatgcctcaatgagagcccagatacagattttgagacctagccgtcatcagatacatgctacattctcttcctttcctgctcttaattcttgtctgaacaaaaatcctaactggatgttaatatgccaaaaggtactcgagaccaacgatggcggccatgacactgatgagcagaaaagggcccttgatactagttcagacactgacaggctacaaacgactcaaacacctgatgctagccaacaggagcttgaagaaacctccagcatggtgtctcagcttccagtagacatctatgagaaaccagacaatgcaagtgtaaccgaagagaagtcagatgcatacgatgttgaagtcaaagaaattgatttacctggtgcagtacctgagtccaatgatcagatagtcaaagaaattcatgaggtaggtacaagtgttgaagmgactcgaacagaagaaatggaaacacaaaccagagaagtttgtgaagctttgcctgaagacgtaaatcaaggtggagaaacagttagtggggatgaaatcgttgcaccttcagaggcaacaaaagtaacaagcttgggagagctccagctaaatgatgagcacgcggaggcccctgatacagtcaaaacaggtgatggtagtcaacaggatgtcgaatttgacagcatgaagtgcgaagaaacttct---atcatggtgtctcagcttccaatacatgaacgtgagaaagaagagagtgcaaacatacctgttgagaagtcagatgcaaaagat------gttgaagaagccgaaattcctgacacagtgcctgagtctgaagaccaggctgtcaaagagattcatgagacaggtacaagcttgtctgcgggaggggctgatacaaatgaaattgaacagaaaatcagaggagttcctgaagcattgtcagaacccatgaatccatgttttgacatatccagagatgatgaaatgacccctgttcaaactctccgagctgag------------------------------------------aagatagaagaggaacttcaggtgccatcctctgccttgctttccaaggaagaggatggtgaaacttcagtagcaattgaaaaggggagcacggataaagatgttacagaagttggcagcttggagcttcaagaaaactctggttcagtgttccaacttccggtaaccgatttcagcagtgcaaacgatgtaattgaagaaaaatcagatggggatgaagttgaactaaatgaaaccaaggcattggatggagtacctgactccaaagatcggggttttgaagcaattcatgagattcagacaatcccagctgcagaagacacagagacagacaaagtagaggatgaaatcaaagaagtaactgaaaaaatacctgatctcagatataaaggtgttgatgcagatactgatggtcagaatctcgatcatcctctccc
>MiraAssembly69_c596
------------------------------------------------------------------------------------------------------------------------------------------------------------------------------------------------------------------------------------------------------------------------------------------------------------------------------------------------------------------------------------------------------------------------------------------------------------------------------------------------------------------------------------------------------------------------gaactaaagaaatggaaacacaaatcagagaagtttgtgatgctttgcctgaagatgtaaatcaagctagagaaacagttagtggggatgaaatcacttcaccttcagaggcaatagaagtaacaagcttgggggagcatcagctaaaggatgagcatgtggacgcccctgatacaaacaaaacaggtgatgctagtgaacaggatgcagaatttgacagcatgaagcaagaagaaacttct---agcttggtgtaccagcttccaataaatgaacatgagaaagaagagagtgcaaacatgactgttgagaagacagatgcaaatgatgctgaagttgaagaagccgatattcctgacaaagcacccgagtctgacgaacaggttgtcaaagagattcacgagacaggcaccaggttggctgcgggaggggctgatacaaatgcaattgaaaagcaaaacagaggagttcctgaagcattgtcagaacccattaatccgtgttttgacacatccagagataatgaaatgacccccgttaaaaatctccaagatgag------------------------------------------aagatagaagaggaacttcaggtgacaacctctgccttgctttccaaggaagaggatggtgaaactttgacagcaatccaaaaagggagcacagataaagatggttcacaagttggaagcttg--------------------------------------------------------------------------------------------------------------------------------------------------------------------------------------------------------------------------------------------------------------------------------------------------------------------------
>MiraAssembly80_c1606
--------------------------------------------------------------------------------------------------------------------------------------------------------------------------------------------------------------------------------------------------------------------------------------------------------------------------------------------------------------------------------------------------------------------------------------------------------------------------------------------------------------------------------------------------------------------------------------------------------------------------------------------------------------------------------------------------------------------------------------------------------------------------------------------------------------------------------------------------------------------gaagagagtgcaaacataactgttgagaagacagatgcaaatgatgctgaagttgaagaagccgatattcctgacaaagcacccgagtctgacgaacaggttgtcaaagagattcacgagacaggcaccaggttggctgcgggagggggtgatacaaatgcaattgaaaagcaaaacagagaagttcctgaagcattgtcagaacccattaatccgtgttttgacacatccagagataatgaaatgacccccgttaaaaatctccaagatgag------------------------------------------aagatagaagaggaacttcaggtgacaacctctgccttgctttccaaggaagaggatggtgaaactttgacagcaat------------------------------------------------------------------------------------------------------------------------------------------------------------------------------------------------------------------------------------------------------------------------------------------------------------------------------------------------------------------------
>MiraAssembly73_c29
----------------------------------------------------------------------------------------------------------------------------------------------------------------------------------------------------------------------------------------------------gcctgaccatggcggccatgacactgatgagcatgtaaaggcccttgatactagttcagacactgaaaggctacaaacaactcaaaaacctgatgctagccaacaagagcttgaagaaacctccagcatggtgtctcagcttccagtacacacatatgagaaagcagataacgaaagtataactgaagagaagtcagttggatgtgatgctgaagtcaaagaaattaatttgcccagtgtagtacctgactccaatgatcagagaacccaaacaattcaagaggtgggtacaagtgtcaaagagactcgaactaaagaaatggaaacacaaatcagagaagtttgtgatgctttgcctgaagatgtaaatcaagctagagaaacagttagtggggatgaaatcacttcaccttcagaggcaatagaagtaacaagcttgggggagcatcagctaaaggatgagcatgtggacgcccctgatacaaacaaaacaggtgatgctagcgaacaggatgcagaatttgacagcatgaagcaagaagaaacttct---agcttggtgtcccagcttccaataaatgaacatgagaaagaagagagtgcaaacataactgttgagaagacagatgcaaatgatgctgaagttgaagaagccgatattcctgacaaagcacccgagtctgacgaacaggttgtcaaagagattcacgagacaggcaccaggttggctgcgggaggggctgatacaaatgcaattgaaaagcaaaacagaggagttcctgaagcattgtcagaacccattaatccgtgttttgacacatccagagataatgaaatgacccccgttaaaaatctccaagatgag------------------------------------------aagatagaagaggaacttcaggtgacaacctctgccttgctttccaaggaagaggatggtgaaactttgacagcaatccaaaaagggagcacagataaagatggtacacaagttgaaagcttggagcttc-------------------------------------------------------------------------------------------------------------------------------------------------------------------------------------------------------------------------------------------------------------------------------------------------------------------
>MiraAssembly73_c622
------------------------------------------------------------------------------------------------------------------------------------------------------------------------------------------------------------------------------------------------------------------------------------------------------------------------------------------------------------------------------------------------------------------------------------------------------------------------------------------------------------------------------------------------------------------------------------------------------------------------------------------------------------------------------------------------------------------------------------------------------------------------------------------------------------------------------------------------------------------------------------------------------------------------------------------------------------ctgacgaacaggttgtcaaagagattcacgagacaggcaccaggttggctgcgggaggggctgatacaaatgcaattgaaaagcaaaacagaggagttcctgaagcattgtcagaacccattaatccgtgttttgacacatccagagatactgaaatgacccccgttaaaaatctccaagatgag------------------------------------------aagatagaagaggaacttcaggtgacaacctctgccttgctttccaaggaagaggatggtgaaactttgacagcaatccaaaaagggagcacagataaagatggta-------------------------------------------------------------------------------------------------------------------------------------------------------------------------------------------------------------------------------------------------------------------------------------------------------------------------------------------
>MiraAssembly77_c1133
-----------------------------------------------------------------------------------------------------------------------------------------------------------------------------------------------------------------------------------------------------------------------gacactgatgagcatgtaaaggcccttgatactagttcagacactgaaaggctacaaacaactcaaacacctgatgctagccaacaggagcttgaagaaacctccagcatggtgtctcagcttccagtacacacatatgagaaagcagataacgaaagtataactgaagagaagtcagttggatgtgatgctgaagtcaaagaaattaatttgcccagtgtagtacctgactccaatgatcagagaatccaaacaattcaagaggtgggtacaagtgtcaaagagactcgaactaaagaaatggaaacacaaatcagagaagtttgtgatgctttgcctgaagatgtaaatcaagctagagaaacagttagtggggatgaaatcacttcaccatcagaggcaatagaagtaacaagcttgggggagcatcagctaaaggatgagcatgtggacgcccctgatacaaacaaaacaggtgatgctagtgaacaggatgcagaatttgacagcatgaagcaagaagaaacttct---agcttggtgtcccagcttccaataaatgaacatgagaaagaagagagtgcaaacataactgttgagaagacagatgcaaatgatgctgaagtcgaagaagccgatattcctgacaaagcacccgagtctgacgaacaggttgtcaaagagattcacgagacaggcaccaggttggctgcgggaggggctgatacaaatgcaattgaaaagcaaaacagaggagttcctgaagcattgtcagaacccattaatccgtgttttgacacatccagagataatgaaatgacccccgttaaaaatctccaagatgag------------------------------------------aagatagaagaggaacttcaggtgacaacctctgccttgctttccaaggaagaggatggtgaaactttgacagcaatccaaaaagggagcacagataaagatggtac------------------------------------------------------------------------------------------------------------------------------------------------------------------------------------------------------------------------------------------------------------------------------------------------------------------------------------------
>MiraAssembly75_c256RC
-------------------------------------------------------------------------------------------------------------------------------------------------------------------------------------------------------------------------------aatataccaaaaggtacttgagcctgaccatggcggccatgacactgatgagcatgtaaaggcccttgatactagttcagacactgaaaggctacaaacaactcaaacacctgatgctagccaacaggagcttgaagaaacctccagcatggtgtctcagcttccagtacacacatatgagaaagcagataacgaaagtataactgaagagaagtcagttggatgtgatgctgaagtcaaagaaattaatttgcccagtgtagtacctgactccaatgatcagagaacccaaacaattcaacaggtgggtacaagtgtcaaagagactcgaactaaagaaatggaaacacaaatcagagaagtttgtgatgctttgcctgaagatgtaaatcaagctagagaaacagttagtggggatgaaatcacttcaccttcagaggcaatagaagtaacaagcttgggggagcatcagctaaaggatgagcatgtgtacgcccctgatacaaacaaaacaggtgatgctagtgaacaggatgcagaatttgacagcatgaagcaagaagaaacttct---agcttggtgtcccagcttccaataaatgaacatgagaaagaagagagtgcaaacataactgttgagaagacagatgcaaatgatgctgaagttgaagaagccaatattcctgacaaagcacccgagtctgacgaacaggttgtcaaagagattcacgagacaggcaccaggttggctgcgggaggggctgatacaaatgcaattgaaaagcaaaacagaggagttcctgaagcattgtcagaacccattaatccgtgttttgacacatccagagataatgaaatgacccccgttaaaaatctccaagatgag------------------------------------------aagatagaagaggaacttcaggtgacaacctctgccttgctttccaaggaagaggatggtgaaactttgacagcaatccaaaaagggagcacagataaagatggtacacaagttggaagcttggagcttcaagaaaactctggcccagtgttccaacttccggtaactgaattcaacagcgcaaacaatgtaattgaagaaaaatcagatgcgga------------------------------------------------------------------------------------------------------------------------------------------------------------------------------------------------------------------------------
>MiraAssembly75_c331
--------------------------------------------------------------------------------------------------------------------------------------------------------------------------------------------------------------------------------------------------------------------------------------------------------------------------------------------------------------------------------------------------------------------------------gaaagtataactgaagagaagtcagttggatgtgatgctgaagtcaaagaaattaatttgctcagtgtagtacctgactccaatgatcagagaacccaaacaattcaacaggtgggtacaagtgtcaaagagactcgaactaaagaaatggaaacacaaatcagagaagtttgtgatgctttgcctgaagatgtaaatcaagctagagaaacagttagtggggatgaaatcacttcaccttcagaggcaatagaagtaacaagcttgggggagcatcagctgaaggatgagcatgtggacgcccctgatacaaacaaaacaggtgatgctagtgaacaggatgcagaatttgacagcatgaagcaagaagaaacttct---agcttggtgtcccagcttccaataaatgaacatgagaaagaagagagtgcaaacataactgttgagaagacagatgcaaatgatgctgaagttgaagaagccgatattcctgacaaagcacccgagtctgacgaacaggttgtcaaagagattcacgagacaggcaccaggttggctgcgggaggggctgatacaaatgcaattgaaaagcaaaacagaggagttcctgaagcattgtcagaacccattaatccgtgttttgacacatccagagataatgagatgacccccgttaaaaatctccaagatgag------------------------------------------aagatagaagaggaacttcaggtgacaacctctgccttgctttccaaggaagaggatggtgaaactttgacagcaatccaaaaagggagcacagataaagatggtacacaagttggaa-------------------------------------------------------------------------------------------------------------------------------------------------------------------------------------------------------------------------------------------------------------------------------------------------------------------------------
>MiraAssembly78_c17
taagctttgggtttttaggtcttcagggtataataaattacac--attcctaacatgtaacatgaaaggctcgggttgcaatgcaccaaggcaagctttca-gggatgcctcaatgagagcccagacacagattttgagacctagctatcatcagatgcatgctaaattctcttcctctcctgctcttaattcttgtctgaacacaaagcctaactggatgttaatataccaaaaggtacttgagcctgaccatggcggccatgacactgatgagcatgtaaaggcccttgatactagttcagacactgaaaggctacaaacaactcaaacacctgatgctagccaacaggagcttgaagaaacctccagcatggtgtctcagcttccagtacacacatatgagaaagcagataacgaaagcataactgaagagaagtcagttggatgtgatgctgaagtcaaagaaattaatttgcccagtgtagtacctgactccaatgatcagagaacccaaacaattcaagaggtgggtacaagtgtcaaagagactcgaactaaagaaatggaaacacaaatcagagaagtttgtgatgctttgcctgaagatgtaaatcaagctagagaaacagttagtggggatgaaattacttcaccttcagaggcaatagaagtaacaagcttgggggagcatcagctaaaggatgagcatgtggacgcccctgatacaaacaaaacaggtgatgctagtgaacaggatgcagaatttgacagcatgaagcaagaagaaacttct---agcttggtgtcccagcttccaataaatgaacatgagaaagaagagagtgcaaacataactgttgagaagacagatgcaaatgatgctgaagttgaagaagccgatattcctgacaaagcacccgagtctgacgaacaggttgtcaaagagattcacgagacaggcaccaggttggctgcgggaggggctgatacaaatgcaattgaaaagcaaaacagaggagtccctgaagcattgtcagaacccattaatccgtgttttgacacatccagagataatgaaatgacccccgttaaaaatctccaagatgag------------------------------------------aagatagaagaggaacttcaggtgacaacctctgccttgctttccaaggaagaggatggtgaaactttgacagcaatccaaaaagggagcacagataaagatggyacacaagttgraagcttggagcttcaagaaaactctggctcagtgttccaacttccggtaactgaattcaacagcgcaaacaatgtrattgaagaaaaatcagatgcggatatagttgaactaaatgaaaccaaggcaatggatgcagtatctgactccaaagatcggttttttgaagt---------------------------tgcagaagacacagagatagacaaagtagacgatgaaatcaaagaagtaactgaaaaaatacctgatctcagatacatgggtgttgatgcagctactggtggtgagaacctcgaac----------
>MiraAssembly83_c83
---------------------------------------------------aacatgtaacatgaaaggctctggttgcaaagcaccaaggcaagctttca-gggatgcctcaatgagagcccagacacagattttgagacctagctatcatcagatgcatgctaaattctcttcctctcctgctcttaattcttgtctgaacgcaaagcctaactggatgttaatataccaaaaggtacttgagcctgaccatggcggccatgacactgatgagcatgtaaaggcccttgatactagttcagacactgaaaggctacaaacaactcaaacacctgatgctagccaacaggagcttgaagaaacctccagcatggtgtctcagcttccagtacacacatatgagaaagcagataacgaaagtataactgaagagaagtcagttggatgtgatgctgaagtcaaagaaattaatttgcccagtgtagtacctgactccaatgatcagagaacccaaacaattcaagaggtgggtacaagtgtcaaagagactcgaactaaagaaatggaaacacaaatcagagaagtttgtgatgctttgcctgaagatgtaaatcaagctacagaaacagttagtggggatgaaatcacttcaccttcagaggcaatagaagtaacaagcttgggggagcatcagctaaaggatgagcatgtggacgcccctgatacaaacaaaacaggtgatgctagtgaacaggatgcagaatttgacagcatgaagcaagaagaaacttct---agcttggtgtcccagcttccaataaatgaacatgagaaagaagagagtgcaaacataactgttgagaagacagatgcagatgatgctgaagttgaagaagccgatattcctgacaaagcacccgagtctgacgaacaggttgtcaaagagattcacgagacaggcaccaggttgactgcgggaggggctgatacaaatgcaattgaaaagcaaaacagaggagttcctgaagcattgtcagaacccattaatccgtgttttgacacatccagagataatgagatgacccccgttaaaaatctccaagatgag------------------------------------------aagatagaagaggaacttcaggtgacaacctctgccttgctttccaaggaagaggatggtgaaactttgacagcaatccaaaaagggagcacagataaagatggtacacaagttggaagcttggagcttcaagaaaactctggcccagtgttccaacttccggtaactgaattcaacagcgcaaacaatgtaattgaagaaaaatcagatgcggatatagttgaactaaatgaaaccaaggcaat------------------------------------------------------------------------------------------------------------------------------------------------------------------------------------------------
>MiraAssembly78_rep_c2682RC
-------------------------------------------------------------------------------------------------------------------------------------------------------------------------------------------------------------------------------------------------------------------------------------------------------------------------------------------------------------------------------------------------------------------------------------------------------------------------------------------gcccggtgtagtacctgactccaatgatcagagaacccaaacaattcaagaggtgggtacaagggtcaaagagactcgaactaaagaaatggaaacacaaatcagagaagtttgtgatgctttgcctgaagatgtaaatcaagctagagaaacagttagtggggatgaaatcacttcaccttcagaggcaatagaagtaacaagcttgggggagcatcagctaaaggatgagcatgtggacgcccctgatacaaacaagacaggtgatgctagtgaacaggatgcagaatttgacagcatgaagcaagaagaaacttct---agcttggtgtcccagcttccaataaatgaacatgagaaagaagagagtgcaaacataactgttgagaagacagatgcaaatgatgctgaagttgaagaagccgatattcctgacaaagcacccgagtctgacgaacaggttgtcaaagagattcacgagacaggcaccaggttggcggcgggaggggctgatacaaatgcaattgaaaagcaaaacagaggagttcctgaagcattgtcagaacccattaatccgtgttttgacacatccagagataatgaaatgacccccgttaaaaatctccaagatgag------------------------------------------aagatagaagaggaacttcaggtgacaacctctgccttgctttccaaggaagaggatggtgaaactttgacagcaatccaaaaagggagcacagata----------------------------------------------------------------------------------------------------------------------------------------------------------------------------------------------------------------------------------------------------------------------------------------------------------------------------------------------------
>MiraAssembly77_c307RC
---------------------------------------------------------------------------------------------------------------------------------------------------------------------------------------------------------------------------------------------------------------------atgacactgatgagcatgtaaaggcccttgatactagttcagacactgaaaggcta---------caaacacctgatgctagccaacaggagcttgaggaaacctccagcatggtgtctcagcttccagtacacacatatgagaaggcagataacgaaagtataactgaagagaagtcagttggatgtgatgctgaagtcaaagaaattaatttgcccagtgtagtacctgactccaacgatcagagaacccaaacaattcaagaggtgggtacaagtgtcaaagagactcgaactaaagaaatggaaacacaaatcagagaagtttgtgatgctttgcctgaagatgtaaatcaagctagagaaacagttagtgggcatgaaatcacttcaccttcagaggcaacagaagtaacaagcttgggggagcatcagctaaaggatgagcatgtggacgcccctgatacaaacaaaacaggtgatgctagtgaacaggatgcagaatttgacagcatgaagcaagaagaaacttct---agcttggtgtcccagcttccaataaatgaacatgagaaagaagagagtgcaaacataactgttgagaagacagatgcaaatgatgctgaagttgaagaagccgatattcctgacaaagcacccgagtctgacgaacaggttgtcaaagagattcacgagacaggcaccaggttggctgcgggaggggctgatacaaatgcaattgaaaagcaaaacagaggagttcctgaagcattgtcagaacccattaatccgtgttttgacacatccagagataatgaaatgacccccgttaaaaatctccaagacgag------------------------------------------aagatagaagaggaacttcaggtgacaacctctgccttgctttccaaggaagaggatggtgaaactttgacagcaatccaaaaagggagcacagataaagatggtac------------------------------------------------------------------------------------------------------------------------------------------------------------------------------------------------------------------------------------------------------------------------------------------------------------------------------------------
>MiraAssembly80_c498RC
----------------------------------------------------------------------------------------------------------------------------------------------------------------------------ttcctctcctgctcttaattcttgtctgaacacaaagcctaactggatgttaatataccaaaaggtacttgagcctgaccatggcggccatgacactgatgagcatgtaaaggcccttgatactagttcagaaactgaaaggctacaaacaactcaaacacctgatgctagccaacaggagcttgaagaaacctccagcatggtgtctcagcttccagtacacacatatgagaaagcagataacaaaagtataactgaagagaagtcagttgaatgtgatgctgaagtcaaagaaattaatttgcccagtgtagtacctgactccaatgatcagagaacccaaacaattcaagaggtgggtacaagtgtcaaagagactcgaactaaagaaatggaaacacaaatcagagaagtttgtgatgctttgcctgaagatgtaaatcaagctagagaaacagttagtggggatgaaatcacttcaccttcagaggcaatagaagtaacaagcttgggggagcatcagctgaaggatgagcatgtggacgcccctgatacaaacaaaacaggtgatgctagtgaacaggatgcagaatttgacagcatgaagcaagaagaaacttct---agcttggtgtcccagcttccaataaatgaacatgagaaagaagagagtgcaaacataactgttgagaagacagatgcaaatgatgctgaagttgaagaagccgatattcctgacaaagcacccgagtctgacgaacaggttgtcaaagagattcacgagacaggcaccaggttggctgcgggaggggctgatacaaatgcaattgaaaagcaaaacagaggagttcctgaagcattgtcagaacccattaatccgtgttttgacacatccagagataatgagatgacccccgttaaaaatctccaagatgag------------------------------------------aagatagaagaggaacttcaggtgacaaactctgccttgctttccaaggaagaggatggtgaaactttgacagcaat------------------------------------------------------------------------------------------------------------------------------------------------------------------------------------------------------------------------------------------------------------------------------------------------------------------------------------------------------------------------
>MiraAssembly72_c122RC
----------------------------------------------------------------------------------------------------------------------------------------------------------------------------------------------------------------------ctggatgttaatataccaaaaggtacttgagcctgaccatggcggccatgacactgatgagcatgtaaaggcccttgatactagttcagaaactgaaaggctacaaacaactcaaacacctgatgctagccaacaggagcttgaagaaacctccagcatggtgtctcagcttccagtacacacatatgagaaagcagataacgaaagaataaatgaagagaagtcagttggatgtgatgctgaagtcaaagaaattaatttgcccagtgtagtacctgactccaatgatcagagaacccaaacaattcaagaggtgggtacaagtgtcaaagagactcgaactaaagaaatggaaacacaaatcagagaagtttgtgatgctttgcctgaagatgtaaatcaagctagagaaacagttagtggggatgaaatcacttcaccttcagaggcaatagaagtaacaagcttgggggagcatcagctaaaggatgagcatgtggacgcccctgatacaaacaaaacaggtgatgctagtgaacaggatgcagaatttgacagcatgaagcaagaagaaacttctagcagcttggtgtcccagcttccaataaatgaacatgagaaagaagagagtgcaaacataactgttgagaagacagatgcaaatgatgctgaagttgaagaagccgatattcctgacaaagcacccgagtctgacgaacaggttgtcaaagagattcacgagacaggcaccaggttggctgcgggaggggctgatacaaatgcaattgaaaagcaaaacagaggagttcctgaagcattgtcagaacccattaatccgtgttttgacacatccagagataatgaaatgacccccattaaaaatctccaagatgag------------------------------------------aagacagaagaggaacttcaggtgacaacctctgccttgctttccaaggaagaggatggtcaaactttgacagcaatccaaaaagggagcacagataaagatggtacacaagttggaagcttggagcttcaagaaaactctgg------------------------------------------------------------------------------------------------------------------------------------------------------------------------------------------------------------------------------------------------------------------------------------------------------
>MiraAssembly81_c7RC
--------------------------------------------------------------------------------------------------------------------------cagacacagattttgagacctagctatcatcagatgcatgctaaattctcttcctctcctgctcttaattcttgtctgaacacaaagcctaactggatgttaatataccaaaaggtacttgagcctgaccatggcggccatgacactgatgagcatgtaaaggcccttgatactagttcagaaaccgaaaggctacaaacaactcaaacacctgatgctagccaacaggagcttgaagaaacctccagcatggtgtctcagcttccagtacacacatatgagaaagcagataacgaaagaataaatgaagagaagtcagttggatgtgatgctgaagtcaaagaaattaatttgcccagtgtagtacctgactccaatgatcagagaacccaaacaattcaagaggtgggtacaagtgtcaaagagactcgaactattgaaatggaaacacaaatcagagaagtttgtgatgctttgcctgaagatgtaaatcaagctagagaaacagttagtggggatgaaatcacttcaccttcagaggcaatagaagtaacaagcttgggggagcatcagctaaaggatgagcatgtggacgcccctgatacaaacaaaacaggtgatgctagtgaacaggatgcagaatttgacagcatgaagcaagaagaaacttctagcagcttggtgtcccagcttccaataaatgaacatgagaaagaagagagtgcaaacataactgttgtgaagacagatgcaaatgatgctgaagttgaagaagccgatattcctgacaaagcacccgagtctgacgaacaggttgtcaaagagattcacgagacaggcaccaggttggctgcgggaggggctgatacaaatgcaattgaaaagcaaaacagaggagttcctgaagcattgtcagaacccattaatccgtgttttgacacatccagagataatgaaatgacccccattaaaaatctccaagatgag------------------------------------------aagatagaagaggaacttcaggtgacaacctctgccttgctttccaaggaagaggatggtsaaactttgacagcaatccaaaaagggagcacagatawagatggtacacaagttggaagcttggarcttcaagaaaactctggctcagtgttccaacttccggtaactgagttcaacagcgcaaacaatgtaattgaagaaaaatcagatgcggatatagctgaactaaatgaaaccaaggcaatggatgcagtatctgactccaaagatcagttttttgaagt---------------------------tgcagaagacacagagatagacaaagtagacgatgaaatcaaagaag-------------------------------------------------------------------------------
>MiraAssembly69_c73RC
-----------------------------------------------------------------------------------------------------------------------------------------------------------------------------------------------------------------------------------------------------------------------------------------------------------------------------------------------------------------------------------------------------------------------------------------------------------------------------------------------------------------------------------------------------------------------------------------------------gaagtttgtgatgctttgcctgaagatgtaaatcaagctagagaaacagttagtggggatgaaatcacttcaccttcagaggcaatagaagtaacaagcttgggggagcatcagctaaaggatgagcatgtggacgcccctgatacaaacaaaacaggtgatgctagtgaacaggatgcagaatttgacagcatgaagcaagaagaaacttct---agcttggtgtcccagcttccaataaatgaacatgagaaagaagagagtgcaaacatgactgttgagaagacagatgcaaatgatgctgaagttgaagaagccgatattcctgacaaagcacccgagtctgacgaacaggttgtcaaagagattcacgagacaggcaccaggttggctgcgggtggggctgatacaaatgcaattgaaaagcaaaacagaggagttcctgaagcattgtcagaacccattaatccgtgttttgacacatccagagataatgaaatggcccccgttaaaaatctccaagatgag------------------------------------------aagatagaagaggaacttcaggtgacaacctctgccttgctttccaaggaagaggatggtgaaactttgacagcaatccaaaaagggagcacagataaagatggtwcacaagttggaagcttggagcttcaagaaaactctggctcagtgttccaacttccggtaactgaattcaacagtgcaaacaatgtaattgaagaaaaatcagatgcggatatagttgaactaaatgaaacaaaggcaatggatgcagtatctgactccaaagatcggttttttgaagt---------------------------tgcagaagac--------------------------------------------------------------------------------------------------------------------
>MiraAssembly71_c518RC
-------------------------------------------------------------------------------------------------------------------------------------------------------------------------------------------------------------------------------------------------------------------------------------------------------------------------------------------------------------------------------------------------------------------------------------------------------------------------------------------------------------------------------------------------------------------------------------------------------------------------------------------------------------------------------------------------------------------------------------------------------------------------------------------------------------------------------------------------------------------------------aaacataactgttgtgaagacagatgcaaatgatgctgaagttgaagaagccgatattcctgacaaagcacccgagtctgacgaacaggttgtcaaagagattcacgagacaggcaccaggttggctgcgggaggggctgatacaaatgcaattgaaaagaaaaacagaggagttcctgaagcattgtcagaacccattaatccgtgttttgacacatccagagataatgaaatgacccccgttaaaaatctccaagatgagaagatagaagaggaacttcaggttaaaaatctccaagatgaaaagatagaagaggaacttcaggtgacaacctctgccttgctttccaaggaagaggatggtgaaactttgacagcaatccaaaaagggagcacagataaagatggtacacaagttggaag------------------------------------------------------------------------------------------------------------------------------------------------------------------------------------------------------------------------------------------------------------------------------------------------------------------------------
>MiraAssembly74_c13RC
---------------------------------------------------------------gaaaggctctggttgcaaagcaccaaggcaagctttca-gggatgcctcaatgagagcccagacacagattttgagacctagctatcatcagatgcatgctaaattctcttcctctcctgctcttaattcttgtctgaacacaaagcctaactggatgttaatataccaaaaggtacttgagcctgaccatggcggccatgacactgatgagcatgtaaaggcccttgatactagttcagaaactgaaaggctacaaacaactcaaacacctgatgctagccaacaggagcttgaagaaacctccagcatggtgtctcagcttccagtacacacatatgagaaagcagataacgaaagtataactgaagagaagtcagttggatgtgatgctgaagtcaaagaaattaatttgcccagtgtagtacctgactccaatgatcagacaacccaaacaattcaagaggtgggtacaagtgtcaaagagactcgaactaaagaaatggaaacacaaatcagagaagtttgtgatgctttgcctgaagatgtaaatcaagctagagaaacagttagtggggatgaaatcacttcaccttcagaggcaatagaagtaacaagcttgggggagcatcagctaaaggatgagcctgtggacgcccctgatacaaacaaaacaggtgatgctagtgagcaggatgcagaatttgacagcatgaagcaagaagaaacttct---agcttggtgtcccagcttccaataaatgaacatgagaaagaagagagtgcaaacataactgttgtgaagacagatgcaaatgatgctgaagttgaagaagccgatattcctgacaaagcacccgagtctgacgaacaggttgtcaaagagattcacgagacaggcaccaggttggctgcgggaggggctgatacaaatgcaattgaaaagcaaaacagaggagttcctgaagcattgtcagaacccattaatccgtgttttgacacatccagagataatgaaatgacccccgttaaaaatctccaagatgagaagatagaagaggaacttcaggttaaaaatctccaagatgaaaagatagaagaggaacttcaggtgacaacctctgccttgctttccaaggaagaggatggtgaaactttgacagcaatccaaaaagggagcacagataaagatggtacacaagttggaagcttggagcttcaagaaaactctggctcagtgttccaacttccggtaactgaattcaacagtgcaaacaatgtaattgaagaaaaatcagatgcggatatagttgaactaaatgaaaccaaggcaatggatgcagtatctgactccaaagatcggttttttgaagt---------------------------tgcagaagacacagagatagacaaag----------------------------------------------------------------------------------------------------
>MiraAssembly83_c107RC
---------------------------------------------------aacatgtaacatgaaaggctctggttgcaatgcaccaaggcaagctttca-gggatgcctcaatgagagcccatacacagattttgagacctagctatcatcagatgcatgctaaattctcttcctctcctgctcttaattcttgtctgaacacaaagcctaactggatgttaatataccaaaaggtacttgagcctgaccatggcggccatgacactgatgagcatgtaaaggcccttgatactagttcagacactgaaaggctacaaacaactcaaacacctgatgctagccaacaggagcttgaagaaaccaccagcatggtgtctcagcttccagtacacacatatgagaaagcagataacgaaagtataactgaagagaggtcagttggatgtgatgctgaagtcaaagaaattaattttcccagtgtagtacctgactccaatgatcagagaacccaaacaattcaagaggtgggtacaagtgtcaaagagactcgaactaaagaaatggaaacacaaatcagagaagtttgtgatgctttgcctgaagatgtaaatcaagctagagaaacagttagtggggatgaaatcacttcaccttcagaggcaatagaagtaccaagcttgggggagcatcagctaaaggatgagcctgtggacgcccctgatacaaacaaaacaggtgatgctagtgaacaggatgcagaatttgacagcatgaagcaagaagaaacttct---agcttggtgtcccagcttccaataaatgaacatgagaaagaagagagtgcaaacataactgttgtgaagacagatgcaaatgatgctgaagttgaagaagccgatattcctgacaaagcacccgagtctgacgaacaggttgtcaaagagattcacgagacaggcaccaggttggctgcgggaggggctgatacaaatgcaattgaaaagcaaaacagaggagttcctgaagcattgtcagaacccattaatccgtgttttgacacatccagagataatgaaatgacccccgttaaaaatctccaagatgagaagatagaagaggaacttcaggttaaaaatctccaagatgaaaagatagaagaggaacttcaggtgacaacctctgccttgctttccaaggaagaggatggtgaaactttgacagcaatccaaaaagggagcacagataaagatggtacacaagttggaagcttggagcttcaagaaaactctggcccagtgttccaactt--------------------------------------------------------------------------------------------------------------------------------------------------------------------------------------------------------------------------------------------------------------------------------------
