# Supplementary material for: Targeted NGS for species level phylogenomics: “made to measure” or “one size fits all”?
Source: PeerJ. 2017 Jul 25;5:e3569. doi: 10.7717/peerj.3569 (PMC5530999; doi:10.7717/peerj.3569)
Supplement: Data S2 — Sequences alignments (fasta format). [file peerj-05-3569-s002.gz › Final_Aln/SC/5684_AllSample_Part2.aln]

>Consensus5684_0_Sample71
------------------------------------------------------------------------------------------------gcacaagttgaagaagatcttgattcttcaacttgtgctttcaaacttgggaaagcatttatggtttgcgyacaaaatatkcttgtccaggtgtckaaacatttttctycattgaaaacagttataggttatgaatatggaatgagatccatcttcgagagagtgaacaggtcatttccttgatttctttcaacaatttgtatcataaaatttcaggtttctttttccagccttaggaggcttgttatttgggtatgacattggtgcaacctctggtgctacaatatcactgctggtatggtaactgtacatgggacagtttccaactgtgctgatgctctctttgattccaatttgtattcagacatctaaattcttttattttggtgacattgtagtcacctgaactcagcggcacagattggttcaacctttcagccgttcagcttggtctagtggtatbgtctcctacttgctatactataccatatataggga---ctctaaattattcgcatcaagacattccagtgaacgactgttagtttcttttcaatacctggctttatatacaggttagcggctccctttatggagctcttcttggttcccttctggtctacccaatagctgatttcctaggtacatcttttcgctta--tatatattccaagcgatgttcaaatcaagtcaatgattcttttttccgcttattcgtagc--------tgattttgtgaagggaggaggcgagaaattatcctagcagctctactatatgcttttgggggtttcatcactgcctccgctcccagccttggggttctgttaataggacggctcatctatggccttggtattggtttggtgagtttgtagtggactctttccatacaagctttacagtgatacttaggctgaattttgatcctggatttttcatttatggagtttcatttgagaaaggaaaagtgaagggatctctgaagcttttttcccccaactcttttcctttcccttatgttttcactccacacatccaagagctaaatgcagcccagaaaaatagaattgaaaattgaggtatattagcatacctatcttgacaggcaatgcatggagctcctctttatattgcagagacttgcccatctcagattcgtggaactttaatatcactgaaagaagtcttcatcgttctcgggattttggtaggttcctaagaaatcattatattatatcattgttagttttccaaaacaagtggttatttcactctcagcaatttctttatataaatttcccgtcattaatgaattggaaatggtattttgcagttgggttacctcgtgggtagctttcaggttgatgtagttggagggtggcgttacatgtatgggtttagtgccccagttgctctgataatgggattagggatgtggagtctgccaccctctccacgctggttactcctccgagcagttcaaggtaaagggtctctacaggagctcaaggagagagccatctctgcctttagcaggttaaggggtctacctgccggtgacaaagtttctgagaggcaaattgaagatacccttggctctctcgagtctgcttatgcagatgaagaatctgaaggaagtttttgggaagtatttcaggggccaagtctgaaagcattagtcattggtggaggtttggtcctttttcaacaggtattgtttt----tgataacttgtttcctaaaattttcatttatcctcttgtgtcctttcac-ataaccgcttgtaccacaaccaattgaatttgacagataactgggcagccaagtgttctatattatgctggtccaatcctccaggtactttcagtgat-cactcttgggcaaagtccactttacccccttgtagactgtagtttgagtgatgtgcggatacaccccccgtggttcaacaatcaaaagtgtacaaataccttttgtggcttgtaaaatgtgcacgtaaccctcaattccgtccmaattgacaccatgattaacgggaaaacattaaaagtccgttatgccctcaatttctctcttgactcttgttctaatttttatctta--tcaa-tccctggcatgtactgaa-----------------------------------------------------------------------------------------------------------------------------------------------------------------------------------------------------------------------------------------------------------------------------------------------------------------------------------------------------------------------------------------------
>MiraAssembly68_rep_c2564_merged_MiraAssembly68_c275
---------------------------------------------------------------------------------------------------------------------------------------------------------------------ctagaaaagatgtttatccggtcgtttaaaaacagttattcat----attctattcgggtacgtgttatcgaataaggtccattgtagagagagtgaacaggtcatttccttgatttctttcaataacttgtatcataaaatttcaggtttctttttccagccttaggaggcttattatttgggtatgacattggtgcaacctctggtgccacactatcactgctggtacggtaactgtacatgggacagtttccaactgtgctaatgctctctttgattccaatttgtattcagacatctaaattc-ctgattttggcgatcttgtagtcacctgaacttagtggcacagcttggttcaacctttcagccattcagcttggtctagtggtatgctttcctacttgctgtactatcctgtatgtaggggactctgtaaattatccctatcaagccatgccaatggaccagtgtcactttcttttc-atacctggctttatttacaggttagcggctccctttatggagctcttcttggttcccttctggtctacccaatagctgatttccttggtacatctctctgcatatttataaattcaaagcgatgttcaaaacaagtacatgattc-tttttccgcttattcgtagc--------tgattttgtgaagggaggaggcgagaacttatcctagcagctctactatatgcgtttgggggtttggtcactgcctctgctccggaccttggggttctattaataggacggctcgtatatggccttggtattggtttggtgagttcgaaatggactctttccatagtagctgtatagtgatacttcagctaaattttgatcctag-------atttatggagtttcatttgagaaaggaaaagtaaagggatctctgaagctttttttttctgactcttttccttttcc-----ttttccctccacacatccaggatctaaatgcagcctag-aaaatagtattgactattgaggtatcttagcatatctgtcttgacaggcaatgcatggagctcctctttatattgcagagacttgcccatctcagattcgtgggactttaatatcactgaaagaagtcttcatcgttctcgggattttggtaggtttccaaaa------------------------------------caattgttatttcactttcagccatttaattattttatttttctatcatgaatgaattggaaatggtattttgtagttgggttacttcgtgggtagctttcagattgatgtagttggagggtggcgttacatgtatggggttagtgccccagtagctctgataatgggattaggtatgtggagtctgccaccatctccacgctggttactcctccgggcagttcaaggtaaagggtctctacaggatctcaaagagagagccatatctgcctttagcaggttaaggggtcgacctgccggtgacaaagtttctgagaggcaaattgaagatacccttggttctctcaagtctgcttatacagat---gaatctgaaggaagtatttgggaaatatttcaggggccaagtctgaaagcattcatcattggtggaggtttggtcctttttcaacaggtattgttttgtgataactagttatttcctcaattttatatttatcctcttgtgtcctttcacaataacagattgtaccacaaccaattgaatttgacagataactgggcagccaagtgttctatactatgctggtccaatcctccaggtactttgagtgatccattcttttgtgcacatcatcaatttgtct-------aacgttgtgagtggtgtctcga---------gttcat-------tcaggactataattatatgccatttgggatccacggcatctgccccaaccgc-------------taggcctgatgacctgtcggttattcttgggattttttacccaattcctcatttcagtttccttatatcaaaaggttatgccggacttagcttgttcattgtgttctccttttccatagtgagatttttgctgttggacataagtttttttcaatttagcctaactgcacaactcctttgtattctcgtgttattgcccccttttcttcttcgggattcctcataacaccttaaccatgtctggtttttttcttttgtattgtttctcaagagtgctgggttctctgccgctgctgatgctactcgagtttcagttgtgattggactgtttaaggtacgtctacttttattttctgaagttcagctctcaaactcttcgattgcacaatttgagttcatcgtttgttccacactgcgctttgtaagagtaattaatttttctgattgatggtcatgcagttggtgatgacaagtatagctgtcctaaaagtt
>MiraAssembly69_c1088RC_merged_MiraAssembly69_c126
--------------------------------------------------------------------------------------------------------------------------------------------------------------------------------------------------------------------------------------------------------------------------------------------------------------------------------------------------------------------------------------------------------------------------------------------------------------------------------------------------------------------------------------------------------------------------------------------------ataccatatataggga---ctctaaattattcgcatcaagacattccagtga---actgttagtttcttttc-atacctggctttatatacaggttagcggctccctttatggagctcttcttggttcccttctggtctacccaatagctgatttcctaggtacatcttttcgctta--tatatattccaagcgatgttcaaatcaagtcaatgattc-tttttccgcttattcgtagc--------tgattttgtgaagggaggaggcgagaaattatcctagcagctctactatatgcttttgggggtttcatcactgcctctgctcccagccttggggttctgttaataggacggctcatctatggccttggtattggtttggtgagtttgtagtggactctttccatacaagctgtacagtgatacttaggctgaattttgatcctggatttttcatttatggagtttcatttgagaaaggaaaagtgaagggatctctgaagcttttttcccccaactcttttcctttcccttatgttttcactccacacatccaagagctaaatgcagcccagaaaaatagaattgaaaattgaggtatattagcatacctatcttgacaggcaatgcatggagctcctctttatattgcagagacttgcccatctcagattcgtggaactttaatatcactgaaagaagtcttcatcgttgtcgggattttggtaggttcctaagaaatc-----attatatcattggtagttttccaaaacaagtggttatttcactctcagcgatttctttatataaatttcccgtcattaatgaattggaaacggtattttgtagttgggttacctcgtgggtagctttcaggttgatgtagttggagggtggcgttacatgtatgggtttagtgccccagttgctctgataatgggattagggatgtggagtctgccaccctctccacgctggttactcctccgagcagttcaaggtaaagggtctctacaggagctcaaggagagagccatctctgcctttagcaggttaaggggtctacctgccggtgacaaagtttctgagaggcaaattgaagatacccttggctctctcgagtctgcttatgcagatgaagaatctgaaggaagtttttgggaagtatttcaggggccaagtctgaaagcattagtcattggtggaggtttggtcctttttcaacaggtattgtttt----tgataacttgtttcctaaaattttcatttatcctcttgtgtcctttcac-ataaccgcttgtaccacaaccaattgaatttgacagataactgggcagccaagtgttctatattatgctggtccaatcctccaggtactttcagtgat-cactcttgggcaaagtccactttacctcct-------tgtagtttgagtgatgtgcggagaca-cccccgcggt-------tcaaaagtgtacaaataccttatgtggcttgtaaaatgtgaacgtaaccctcaattccgtccaaattgacaccatgattaacgggaaaacattaaaagtccgttatgccctcaatttctctcttgattcttgttctaattttcatctta--tcaa-tcccttgcatgtactgaaag---------------------------------------------------------------------------------------------------------------------------------------------------------------------------------------------------------------------------------------------------------------------------------------------------------------------------------------------------------------------------------------------
>MiraAssembly69_c295RC_merged_MiraAssembly69_c126
--------------------------------------------------------------------------------------------------------------------------------------------------------------------------------------------------------------------------------------------------------------------------------------------------------------------------------------------------------------------------------------------------------------------------------------------------------------------------------------------------------------------------------------------------------------------------------------------------ataccatatataggga---ctctaaattattcgcatcaagacattccagtga---actgttagtttcttttc-atacctggctttatatacaggttagcggctccctttatggagctcttcttggttcccttctggtctacccaatagctgatttcctaggtacatcttttcgctta--tatatattccaagcgatgttcaaatcaagtcaatgattc-tttttccgcttattcgtagc--------tgattttgtgaagggaggaggcgagaaattatcctagcagctctactatatgcttttgggggtttcatcactgcctctgctcccagccttggggttctgttaataggacggctcatctatggccttggtattggtttggtgagtttgtagtggactctttccatacaagctgtacagtgatacttaggctgaattttgatcctggatttttcatttatggagtttcatttgagaaaggaaaagtgaagggatctctgaagcttttttcccccaactcttttcctttcccttatgttttcactccacacatccaagagctaaatgcagcccagaaaaatagaattgaaaattgaggtatattagcatacctatcttgacaggcaatgcatggagctcctctttatattgcagagacttgcccatctcagattcgtggaactttaatatcactgaaagaagtcttcatcgttgtcgggattttggtaggttcctaagaaatc-----attatatcattggtagttttccaaaacaagtggttatttcactctcagcgatttctttatataaatttcccgtcattaatgaattggaaacggtattttgtagttgggttacctcgtgggtagctttcaggttgatgtagttggagggtggcgttacatgtatgggtttagtgccccagttgctctgataatgggattagggatgtggagtctgccaccctctccacgctggttactcctccgagcagttcaaggtaaagggtctctacaggagctcaaggagagagccatctctgcctttagcaggttaaggggtctacctgccggtgacaaagtttctgagaggcaaattgaagatacccttggctctctcgagtctgcttatgcagatgaagaatctgaaggaagtttttgggaagtatttcaggggccaagtctgaaagcattagtcattggtggaggtttggtcctttttcaacaggtattgtttt----tgataacttgtttcctaaaattttcatttatcctcttgtgtcctttcac-ataacagcttgtaccacaaccaattgaatttgacagataactgggcagccaagtgttctatattatgctggtccaatcctccaggtactttcagtgat-cactcttgggcaaagtccactttaccccct-------tgtagtttgagtgatgtgcggatacaccccccgtggt-------tcaaaagtgtaca---------------------------cacgtaaccctcaattccgtccaaattgacaccatgattaacgggaaaacattaaaagtccgttatgccctcaatttctctcttgattcttgttctaattttcatctta--tcaa-tcccttgcatgtactgaaagt-------tggatctaag---------------------------------------------------------------------------------------------------------------------------------------------------------------------------------------------------------------------------------------------------------------------------------------------------------------------------------------------------------------------------
>MiraAssembly69_c295RC_merged_MiraAssembly69_rep_c2387RC
--------------------------------------------------------------------------------------------------------------------------------------------------------------------------------------------------------------------------------------------------------------gagagtgaacaagtcatttccttgatttctttcaacaatttgtatcataaaatttcaggtttctttttccagccttaggaggcttgttatttgggtatgacattggtgcaacctctggtgctacaatatcactgctggtatggtaactgtacatgggacagtttccaactgtgctgatgctctctttgattccaatttgtattcagacatctaaattc-tttattttggtgacattgtagtcacctgaactcagcggcacagattggttcaacctttcagccgttcagcttggtctagtggtattgtctcctacttgctatactaaaccatatataggga---ctctaaattattcgcatcaagacattccagtgaacgactgttagtttcttttc-atacctggctttatatacaggttagcggctccctttatggagctcttcttggttcccttctggtctacccaatagctgatttcctaggtacatcttttcgttta--tatatattccaagcgatgttcaaatcaagtcaatgattc-tttttccgcttattcgtagctgattttgtgattttgtgaagggaggaggcgagaaattatcctagcagctctactatatgcttttgggggtttcatcactgcctccgctcccagccttggggttctgttaataggacggctcatctatggccttggtattggtttggtgagtttgtagtggactctttccatacaagctttacagtaatactttggctgaattttgatcctggatttttcatttatggagtttcatttgagaaaggaaaagtgaagggakctctcaagcttttttcccccaactcttttcctttcccttatgttttcactccacacatccaagagctaaatgcagcccagaaaaatagaattgaaaattgaggtatattagcatacctatcttgacaggcaatgcatggagctcctctttatattgcagagacttgcccatctcagattcgcggaactttaatatcactgaaagaagtcttcatcgttctcgggattttggtaggttcctaagaaatc-----attatatcattggtagttttccaaaacaagtggttatttcactctcagcgatttctttatataaatttcccgtcattaatgaattggaaatggtattttgtagttgggttacctcgtgggtagctttcaggttgatgtagttggagggtggcgttacatgtatgggtttagtgccccagttgctctgataatgggattagggatgtggagtctgccaccctctccacgctggttactcctccgagcagttcaaggtaaagggtctctacaggagctcaaggagagagccatctctgcctttagcaggttaaggggtctacctgccggtgacaaagtttctgagaggcaaattgaagatacccttggctctctcgagtctgcttatgcagatgaagaatctgaaggaagtttttgggaagtatttcaggggccaagtctgaaagcattagtcattggtggaggtttggtcctttttcaacaggtattgtttt----tgataacttgtttcctaaaattttcatttatcctcttgtgtcctttcac-ataacagcttgtaccacaaccaattgaatttgacagataactgggcagccaagtgttctatattatgctggtccaatcctccaggtactttcagtgat-cactcttgggcaaagtccactttaccccct-------tgtagtttgagtgatgtgcggatacaccccccgtggt-------tcaaaagtgtaca---------------------------cacgtaaccctcaattccgtccaaattgacaccatgattaacgggaaaacattaaaagtccgttatgccctcaatttctctcttgattcttgttctaattttcatctta--tcaa-tcccttgcatgtactgaaagt-------tggatctaag---------------------------------------------------------------------------------------------------------------------------------------------------------------------------------------------------------------------------------------------------------------------------------------------------------------------------------------------------------------------------
>MiraAssembly72_c261RC
------------------------------------------------------------------------------------------gtagttttcttgcttgaagaatcaagatcttcttcaacttgtgctttcaaacttgggaaagcatttatggtttgcgtacaaaatatgcttgtccaggtgtctaaacatttttctccattgaaaacagttataggttatgaatatggaatgagatccatcttcgagagagtgaacaggtcatttccttgatttctttcaacaatttgtatcataaaatttcaggtttctttttccagccttaggaggcttgttatttgggtatgacattggtgcaacctctggtgctacaatatcactgctggtatggtaactgtacatgggacagtttccaactgtgctgatgctctctttgattccaatttgtattcagacatctaaattc-tttattttggtgacattgtagtcacctgaactcagcggcacagattggttcaacctttcagccgttcagcttggtctagtggtatggtctcctacttgctatactataccatatataggga---ctctaaattattcgcatcaagacattccagtgaacgactgttagtttcttttc-atacctggctttatatacaggttagcggctccctttatggagctcttcttggttcccttctggtctacccaatagctgatttcctaggtacatcttttcgctta--tatatattccaagcgatgttcaaatcaagtcaatgattc-tttttccgcttattcgtagc--------tgattttgtgaagggaggaggcgagaaattatcctagcagctctactatatgcttttgggggtttcatcactgcctccgctcccagcctttgggttctgttaataggacggctcatctatggccttggtattggtttggtgagtttgtagtggactctttccatacaagctgtacagtgatacttaggctgaattttgatcctggatttttcatttatggagtttcatttgagaaaggaaaagtgaagggatctctgaagctttttccccccaactcttttcctttcccttatgtttccactccacacatccaagagctaaatgcagcccagaaaaatagaattgaaaattgaggtatattagcatacctgtcttgacaggcaatgcatggagctcctctttatattgcagagacttgcccatctcagattcgtggaactttaatatcactgaaagaagtcttcatcgttgtcgggattttggtaggttcgtaagaaatc-----attatatcattggtagttttccaaaacaagtggttatttcactctcagcgatttctttatataaatttcccgtcattaatgaattggaaatggtattttgtagttgggttacctcgtgggtagctttcaggttgatgtagttggagggtggcgttacatgtatgggtttagtgccccagttgctctgataatgggattagggatgtggagtctgccaccctctccacgctggttactcctccgagcagttcaaggtaaagggtctctacaggagctcaaggagagagccatctctgcctttagcaggttaaggggtctacctgccggtgacaaagtttctgagaggcaaattgaagatacccttggctctctcgagtctgcttatgcagatgaagaatctgaaggaagtttttgggaagtatttcaggggccaagtctgaaagcattagtcattggtggaggtttggtcctttttcaacaggtattgtttt----tgataacttgtttcctaaaattttcatttatcctcttgtgtcctttcac-ataaccgcttgtaccacaaccaattgaatttgacagataactgggcagccaagtgttctatattatgctggtccaatcctccaggtactttcagtgat-cactcttgggcaaagtccactttaccccct-------tgtagtttgagtgatgtgcggatacaccccccgtggt-------tcaaaagtgtacaaataccttctctggcttgtaaaatgtgcacgtaa------------------------------------------------------------------------------------------------------------------------------------------------------------------------------------------------------------------------------------------------------------------------------------------------------------------------------------------------------------------------------------------------------------------------------------------------------------------------------------------------------------------------------
>MiraAssembly72_c284RC_merged_MiraAssembly72_c580
--------------------------------------------------------------------------------------------------------------------------------------------------------------------------------------------------------------------------------------------------------------------------------------------------------------------------------------------------------------------------------------------------------------------------------------------------------------------------------------------------------------------------------------------------------------------------------------------------------------------------------------------------------------------------------------------------------------------------------------------------atagctgatttcctaggtacatcttttcgctta--tatatattccaagcgatgttcaaatcaagtcaatgattc-tttttccgcttattcgtagc--------tgattttgtgaagggaggaggcgagaaattatcctagcagctctactatatgcttttgggggtttcatcactgcctccgctcccagccttggggttctgttaataggacggctcatctatggccttggtattggtttggtgagtttgtagtggactctttccatacaagctgtacagtgatacttaggctgaattttgatcctggatttttcatttatggagtttcatttgagaaaggaaaagtgaagggatctctgaagc-tttttcccccaactcttttcctttcccttatgttttcactccacacatcgaagagctaaatgcagcccagaaaaatagaattgagaattgaggtatattaggatacctgtcttgacaggcaatgcatggagctcctctttatattgcagagacttgcccatctcagattcgtggaactttaatatcactgaaagaagtcttcatcgttctcgggattttggtaggttcctaagaaatc-----attatatcattggtagttttccaaaacaagtggttatttcactctcagcgatttctttatataaatttcccgtcattaatgaattggaaatggtattttgtagttgggttacctcgtgggtagctttcaggttgatgtagttggagggtggcgttacatgtatgggtttagtgccccagttgctctgataatgggattagggatgtggagtctgccaccctctccacgctggttactcctccgagcagttcaaggtaaagggtctctacaggagctcaaggagagagccatctctgcctttagcaggttaaggggcctacctgccggtgacaaagtttctgagaggcaaattgaagatacccttggctctctcgagtctgcttatgcagatgaagaatctgaaggaagtttttgggaagtatttcaggggccaagtctgaaagcattagtcattggtggaggtttggtcctttttcaacaggtattgtttt----tgataacttgttt------------------------------------------------------------------------------------------------------------------------------------------------------------------------------------------------------------------------------------------------------------------------------------------------------------------------------------------------------------------------------------------------------------------------------------------------------------------------------------------------------------------------------------------------------------------------------------------------------------------------------------------------------------------------------------------------------------------------------------------------------------------------------------------------------
>MiraAssembly73_c1984_merged_MiraAssembly73_rep_c2327_merged_MiraAssembly73_rep_c2327_merged_MiraAssembly73_c388RC
---------------------------------------------------------------------------------------------------------------------------------------------------------------------------------------------------------------------------------------------------------------------------------------------------------------------------------------------------------------------------------------------------------------------------------------------------------------------------------------------------------------------------------------------------------------------------------------------------------------------------------------------------------------------------------------------------------------------------------------------------------------------------------------------------------------------------------------------------------tgattttgtgaagggaggaggcgagaaattatcctagcagctctactatatgcttttgggggtttcatcactgcctccgctcccagccttggggttctgttaataggacggctcatctatggccttggtattggtttggtgagtttgtagtggactctttccatacaagctgtacagtgatacttaggctgaattttgatcctggatttttcatttatggagtttcatttgagaaaggaaaagtgaagggatctctgaagcttttttcccccaactcttttcctttccctcatgttttcactccacacatccaagagctaaatgcagcccagaaaaatagaattgaaaattgaggtatattagcatacctatcttgacaggcaatgcatggagctcctctttatattgcagagacttgcccatctcagattcgtggaactttaatatcactgaaagaagtcttcatcgttctcgggattttggtaggttcctaagaaatc-----attatatcattggtagttttacaaaacaagtggttatttcactctcagcgatttctttatataaatttcccgtcattaatgaattggaaatggtattttgtagttgggttacctcgtgggtagctttcaggttgatgtagttggagggtggcgttacatgtatgggtttagtgccccagttgctctgataatggcattagggatgtggagtctgccaccctctccacgctggttactcctccgagcagttcaaggtaaagggtctctacaggagctcaaggagagagccatctctgcctttagcaggttaaggggtctacctgccggtgacaaagtttctgagaggcaaattgaagatacccttggctctctcgagtctgcttatgcagatgaagaatctgaaggaagtttttgggaagtatttcaggggccaagtctgaaagcattagtcattggtggaggtttggtcctttttcaacaggtattgtttt----tgataacttgttccctaaaattttcatttatcctgttgtgtcctttcac-ataaccgcttgtcccacaaccaattgaatttgacagataactgggcagccaagtgttctatattatgctggtccaatcctccaggtactttcagtgat-cactcttgggcaaagtccactttaccccct-------tgtagtttgagtgatgtgcggatacacc---------------------------------------------------------------------------------------------------------------------------------------------------------------------------------------------------------------------------------------------------------------------------------------------------------------------------------------------------------------------------------------------------------------------------------------------------------------------------------------------------------------------------------------------------------------------------------------------
>MiraAssembly73_c587RC_merged_MiraAssembly73_rep_c2550_merged_MiraAssembly73_rep_c2550_merged_MiraAssembly73_c411RC
----------------------------------------------------------------------------------------------------------------------------------------------------------------------------------------------------------------------------------------------------------------------------------------------------------------------------------------------------------------------------------------------------------------------------------------------------------------------------------------------------------------------------------------------------------------------------------------------------------------------------------------------------------------------------------------------------------------------------------------------------------------------------------------------------------------------------------------------------------------------------------------------------------------------------------------------------------------------------------------------------------------------------------------------------------------------------------------------------------------------------------------------------------------------------------------aaatgcagcccagaaaagtagaattgaaaattgaggtatattaggatacctgtcttgacaggcaatgcatggagctcctctttatattgcagagacttgcccatctcagattcgtggaactttaatatcactgaaagaagtcttcatcgttgtcgggattttggtaggttcgtaagaaatc-----attatatcattggtagttttccaaaacaagaggttatttcactcccagcgatttctttatataaatttcccgtcattaatgaattggaaatggtattttgtagttgggttacctcgtgggtagctttcaggttgatgtagttggagggtggcgttacatgtatgggtttagtgccccagttgctctgataatgggattagggatgtggagtctgccaccctctccacgctggttactcctccgagcagttcaaggtaaagggtctctacaggagctcaaggagagagccatctctgcctttagcaggttaaggggtctacctgccggtgacaaagtttctgagaggcaaattgaagatacccttggctctctcgagtctgcttatgcagatgaagaatctgaaggaagtttttgggaagtatttcaggggccaagtctgaaagcattagtcattggtggaggtttggtcctttttcaacaggtattgtttt----tgataacttgtttcctaaaattttcatttatcctcttgtgtcctttcac-ataaccgcttgtaccacaaccaattgaatttgacagataactgggcagccaagtgttctatattatgctggtccaatcctccaggtactttcagtgat-cactcttgggcaaagtccactttaccccct-------tgtagtttgagtgatgtgcggatacaccccccgyggy-------tcaaaagtgtacaaataccttctgtggcttgtaaaatgtgcacgtamccctcaattccgtccaaattgacaccatgattaacgggaaaacattaaaagtccgttatgccctcaatttctctcttgattcttgttctaat----------------------------------------------------------------------------------------------------------------------------------------------------------------------------------------------------------------------------------------------------------------------------------------------------------------------------------------------------------------------------------------------------------------------------------
>MiraAssembly74_rep_c2328_merged_MiraAssembly74_c458RC_merged_MiraAssembly74_c284RC_merged_MiraAssembly74_c458RC_merged_MiraAssembly74_rep_c2328_merged_MiraAssembly74_c56RC_merged_MiraAssembly74_c284RC_merged_MiraAssembly74_c56RC_merged_MiraAssembly74_c28
ggtcagttggagcaatgtttccaaatgtttaggtttttcctccatacttggaggttaaagttcaatattctgcttagtcaaattctggaggtagttttcttgcttgaagaatcaag-----------------------aacttgggaaagcatttatggtttgcgtacaaaatatgcttgtccaggtgtctaaaca-ttttctccattgaaatcagtcataggttatgaatatggaatgagatccatcttcgagagagtgaacaggtcatttccttgatttctttcaacaatttgtatcataaactttcaggtttctttttccagccttaggaggcttgttatttgggtatgacattggtgcaacctctggtgctacaatatcactgctggtatggtaactgtacatgggacagtttccaactgtgctgatgctctctttgattccaatttgtattcagatatctaaattc-tttattttggtgacattgtagtcacctgaactcagcggcacagattggttcaacctttcagccgttcagcttggtctagtggtatggtctcctacttgctatactataccatatataggga---ctctaaattattcgcatcaagacattccagtgaatgactgttagtttcttatc-atacctggctttatatacaggttagcggctccctttatggagctcttcttggttcccttctggtctacccaatagctgatttcctaggtacatcttttcgctta--tatatattccaagcgttgttcaaatcaagtgaatgattc-tttttccgcttattcgtagc--------tgattttgtgaagggaggaggcgagaaattatcctagcagctctactatatgcttttgggggtttcatcactgcctccgctcccagccttggggttctgttaataggacggctcatctatggccttggtattggtttggtgagtttgtagtggactctttccatacaagctgtacagtgatacttaggctgaattttgatcctggatttttcatttatggagtttcatttgagaaaggaaaagtgaagggatctctgaagcttttttcccccaactcttttcctttcccttatgttttcactccacacatcgaagagctaaatgcagcccagaaaaatagaattgaaawttgaggtatattaggatacctgtcttgacaggcaatgcatggagctcctctttatattgcagagacttgcccatctcagattcgtggaactttaatatcactgaaagaagtcttcatcgttgtcgggattttggtaggttcgtaagaaatc-----attatatcattggtagttttccaaaacaagtggttatttcactctcagcgatttctttatataaatttcccgtcattaatgaattggaaatggtattttgtagttgggttacctcgtgggtagctttcaggttgatgtagttggagggtggcgttacatgtatgggtttagtgccccagttgctctgataatgggattagggatgtggagtctgccaccctctccacgctggttactcctccgagcagttcaaggtaaagggtctctacaggagctcaaggagagagccatctctgcctttagcaggttaaggggtctacctgccggtgacaaagtttctgagaggcaaattgaagatacccttggctctctcgagtctgcttatgcagatgaagaatctgaaggaagtttttgggaagtatttcaggggccaagtctgaaagcattagtcattggtggaggtttggtcctttttcaacaggtattgtttt----tgataacttgtttcctaaaattttcatttatcctcttgtgtcctttcac-ataaccgcttgtaccacaaccaattgaatttgacagataactgggcagccaagtgttctatattatgctggtccaatcctccaggtactttcagtgat-cactcttgggcaaagtccactttaccccct-------tgtagtttgagtgatgkgcggatacamcccccgtggt-------tcaaaagtgtacaaataccttwtgtggcttgtaaaatgtgcacgtaaccctcaattccgtccaaattgacaccatgattaacgggaaaacattaaaagtccgttayrccctcaatttctctcttgattcttgttctaatt---------------------------------------------------------------------------------------------------------------------------------------------------------------------------------------------------------------------------------------------------------------------------------------------------------------------------------------------------------------------------------------------------------------------------------
>MiraAssembly75_c130_merged_MiraAssembly75_c49
------------------------------------------------------------------------------------------------------------------agatcttcttcaacttgtgctttcaaacttgggaaagcatttatggtttgcgtacaaaatatgcttgtccaggtgtctaaacatttttctccattgaaaacagttattggttatgaatatggaatgagatccatcttcgagagagtgaacaggtca-ttccttgatttctttcaacaatttgtatcataaaatttcaggtttctttttccagccttaggaggcttgttatttgggtatgacattggtgcaacctctggtgctacaatatcactgctggtatggtaactgtacatgggacagtttccaactgtgctgatgctctctttgattccaatttgtattcagacatctaaattc-tttattttggtgacattgtagtcacctgaactcagcggcacagattggttcaacctttcagccgttcagcttggtctagtggtatggtctcctacttgctatactataccatagataggga---ctctaaattatttgcatcaagacattccagtgaacgactgttagtttcttttc-atacctggctttatatacaggttagcggctccctttatggagctcttcttggttcccttctggtctacccaatagctgatttcctaggtacatcttttcgctta--tatatattccaa-cgatgttcaaatcaagtcaatgattc-tttttccgcttattcgtagc--------tgattttgtgaagggaggaggcgagaaattatcctagcagctctactatatgcttttgggggtttcatcactgcctccgctcccagccttggggttctgttaataggacggctcatctatggccttggtattggtttggtgagtttgtagtggactctttccatacaagctgtacagtgatacttaggctgaattttgatcctggatttttcatttatggagtttcatttgagaaaggaaaagtgaagggatctctgaagcttttttcccccaactcttttccttccccttatgttttcactccacacatccaagagctaaatgcagcccagaaaaatagaattgaaaattgaggtatattagcatacctatcttgacaggcaatgcatggagctcctctttatattgcagagacttgcccatctcagattcgtggaactttaatatcactgaaagaagtcttcatcgttctcgggattttggtaggttcctaagaaatc-----attatatcattggtagttttccaaaacaagtggttatttcactctcagcgatttctttatatcaatttcccgtcattaatgaattggaaatggtattttgtagttgggttacctcgtgggtagctttcaggttgatgtagttggagggtggcgttacatgtatgggtttagtgccccagttgctctgataatgggattagggatgtggagtctgccaccctctccacgctggttactcctccgagcagttcaaggtaaagggtctctacaggagctcaaggagagagccatcgctgcctttagcaggttaaggggtctacctgccggtgacaaagtttctgagaggcaaattgaagatacccttggctctctcgagtctgcttatgcagatgaagaatctgaaggaagtttttgggaagtatttcaggggccaagtctgaaagcattagtcattggtggaggtttggtcctttttcaacaggtattgtttt----tgataacttgtwtcckaaaattttcatttatcctcttgtgtcctttcac-ataaccgcttgtaccacaaccaattgaatttgacagataactgggcagccaagtgttctatattatgctggtccaatcctccaggtactttcagtgat-cactcttgggcaaagtccactttaccccct-------tgtagtttgagtgatgtgcggatacaccctccgtggt-------tcaaaagtgwacaaatacctt--------------------------------------------------------------------------------------------------------------------------------------------------------------------------------------------------------------------------------------------------------------------------------------------------------------------------------------------------------------------------------------------------------------------------------------------------------------------------------------------------------------------------------------------------------
>MiraAssembly77_rep_c195
-----------------------------------------------------------------------------------------------------------------------------------------------------------------------------------------------------------------------------------------------------------------------------------------------------------------------------------------------------------------------------------------------------------------------------------------------------------------------------------------------------------------------------------------------------------------------------------------------------------------------------------------------------------------------------------------------------------------------------------------------------------------------------------------------------------------------------------------------------------------------------------------------------------------------------------------------------------------------------------------------------------------------------------------------------------------------------------------------------------------------------cttttttcccccaactcttttcctttcccttatgttttcactccacacatccaagagctaaatgcagcccagaaaaatagaattgaaaattgaggtatattagcatacctatcttgacaggcaatgcatggagctcctctttatattgcagagacttgcccatctcagattcgtggaactttaatatcactgaaagaagtcttcatcgttctcgggattttggtaggttcctaagaaatc-----attatatcattggtagttttccaaaacaagtggttatttcactctcagcgatttctttatataaatttcccgtcattaatgaattggaaatggtattttgtagttgggttacctcgtgggtagctttcaggttgatgtagttggagggtggcgttacatgtatggatttagtgccccagttgctctgataatgggattagggatgtggagtctgccaccctctccacgctggttactcctccgagcagttcaaggtaaagggtctctacaggagctcaaggagagagccatctctgcctttagcaggttaaggggtctacctgccggtgacaaagtttctgagaggcaaattgaagatacccttggctctctcgagtctgcttatgcagatgaagaatcggaaggaagtttttgggaagtatttcaggggccaagtctgaaagcattagtcattggtggaggtttggtcctttttcaacaggtattgtttt----tgataacttgtttcctaaaattttcctttatcctcttgtgtcctttcac-ataaccgcttgtaccacaaccaattgaatttgacagataactgggcagccaagtgttctatattatgctggtccaatcctccaggtactttcagtgat-cactcttgggcaaagtccactttatcccct-------tgtagtttgagtgatgtgcggatacacaccccgtggt-------tcaaa------------------------------------------------------------------------------------------------------------------------------------------------------------------------------------------------------------------------------------------------------------------------------------------------------------------------------------------------------------------------------------------------------------------------------------------------------------------------------------------------------------------------------------------------------------------------
>MiraAssembly77_rep_c261
-------------------------------------------------------------------------------------------------------------------------------------------------------------------------------------------------------------------------------------------------------------------------------ttccttgatttctttcaacaatttgtatcataaaatttcaggtttctttttccagccttaggaggcttgttatttgggtatgacattggtgcaacctctggtgctacaatatcactgctggtatggtaactgtacatgggacagtttccaactgtgctgatgctctctttgattccaatttgtattcagacatctaaattc-tttattttggtgacattgtagtcacctgaactcagcggcacagattggttcaacctttcagccgttcagcttggtctagtggtatggtctcctacttgctatactattccatatataggga---ctcaaaattattcgcatcaagacattccagtgaacgactgttagtttcttttc-atacctggctttatatacaggttagcggctccctttatggagctcttcttggttcccttctggtctacccaatagctgatttcctaggtacatcttttcgctta--tatatattccaagcgatgttcaaatcaagtgaatgattc-tttttccgcttattcgtagc--------tgattttgtgaagggaggaggcgagaaattatcctagcagctctactatatgcttttgggggtttcatcactgcctccgctcccagccttggggttctgttaataggacggctcatctatggccttggtattggtttggtgagtttgtagtggactctttccatacaagctttacagtaatactttggctgaattttgatcctggatttttcatttatggagtttcatttgagaaaggaaaagtgaagggatctctcaagcttttttcccccaactcttttcctttcccttatgttttcactccacacatccaagagataaatgcagcccagaaaaatagaattgaaaattgaggtatattagcatacctatcttgacaggcaatgcatggagctcctctttatattgcagagacttgcccatctcagattcgcggaactttaatatcactgaaagaagtcttcatcgttctcgggattttggtaggttcctaagaaatc-----attatatcattggtagttttccaaaacaagtggttatttcactctcagcgatttctttatataaatttcccgtcattaatgaattggaaatggtattttgtagttgggttacctcgtgggtagctttcaggttgatgtagttggagggtggcgttacatgtatgggtttagtgccccagttgctctgataatgggattagggatgtggagtctgccaccctctccacgctggttactcctccgagcagttcaaggtaaagggtctctacaggagctcaaggagagagccatctctgcctttagcaggttaaggggtctacctgccggtgacaaagtttctgagaggcaaattgaagatacccttggctctctcgagtctgcttatgcagatgaagaatctgaaggaagtttttgggaagtatttcaggggccaagtctgaaagcattagtcattggtggaggtttggtcctttttcaacaggtattgtttt----tgataacttgtttcctaaaattttcatttatcctcttgtgtcctttcac-ataaccgcttgtaccacaaccaattgaatttgacagataactgggcagccaagtgttctatattatgctggtccaatcctccaggtactttcagtgat-cactcttgggcaaagtccactttaccccct-------tgtagtttgagtgatgtgcggatacaccccccgtggt-------tcaaaagtgtacaaataccttc-------------------------------------------------------------------------------------------------------------------------------------------------------------------------------------------------------------------------------------------------------------------------------------------------------------------------------------------------------------------------------------------------------------------------------------------------------------------------------------------------------------------------------------------------------
>MiraAssembly78_c295RC_merged_MiraAssembly78_c118RC
---------------------------------------------------------------------------------------------------------------------------------------------------------------------------------------------------------------------------------------------------------------------------------------------------------------------------------------------------------------------------------------------------------------------------------------------------------------------------------------------------------------------------------------------------------------------------------------------------------------------------------------------------------------------------------------------aggttagcggctccctttatggagctcttcttggttcccttctggtctacccaatagctgatttcctaggtacatcttttcgctta--tatatattccaagcgatgttcaaatcaagtcaatgattc-tttttccgcttattcgtagc--------tgattttgtgaagggaggaggcgagaaattatcctagcagctctactatatgcttttgggggtttcatcactgcctccgctcccagccttggggttctgttaataggacggctcatctatggccttggtattggtttggtgagtttgtagtggactctttccatacaagctgtacagtgatacttaggctgaattttgatcctggatttttcatttatggagtttcatttgagaaaggaaaagtgaagggatctctgaagctttttccccccaactcttttcctttcccttatgttttcactccacacatccaagagctaaatgcagcccataaaaatagaattgaaacttgaggtatattagcatacctgtcttgacaggcaatgcatggagctcctctttatattgcagagacttgcccatctcagattcgtggaactttaatatcactgaaagaagtcttcatcgttctcgggattttggtaggttcctaagaaatc-----attatatcattggtagttttccaaaacaagtggttatttcgctctcagcgatttctttatataaatttcccgtcattaatgaattggaaatggtattttgtagttgggttaccttgtgggtagctttcaggttgatgtagttggagggtggcgttacatgtatgggtttagtgccccagttgctctgataatgggattagggatgtggagtctgccaccctctccacgctggttactcctccgagcagttcaaggtaaagggtctctacaggagctcaaggagagagccatctctgcctttagcaggttaaggggtctacctgccggtgacaaagtttctgagaggcaaattgaagatacccttggctctctcgagtctgcatatgcagatgaagaatctgaaggaagtttttgggaagtatttcaggggccaagtctgaaagcattagtcattggtggaggtttggtcctttttcaacaggtattgtttt----tgataacttgtttccttaaattttcatttatcctcttgtgtcctttcac-ataaccgcttgtaccacaaccaattgaatttgacagataactgggcagccaagtgttctatattatgctggtccaatcctccaggtactttcagtgat-cactcttgggcaaagtctactttaccccct-------tgtagtttgagtgatgtgcgaataca-cccccgtggt-------tcaaaagtgtacaaataccttctgtggcttgtaaaatgtgcacgtaaccctcaattccgtccaaattgacaccatgattaacgggaaaacattaaaagtcagttatgccctcaatttctctcttgattcttgttctaattttcatytta--tcmattcccttgcatgtactgaaagt-------tggatctaagccattg--------atatcatacagttca---------------------------------------------------------------------------------------------------------------------------------------------------------------------------------------------------------------------------------------------------------------------------------------------------------------------------------------------a
>MiraAssembly78_c295RC_merged_MiraAssembly78_rep_c2891RC
------------------------------------------------------------------------------------------------------------------------------------------------------------------------------------------------------------------------------------------------------------------------------------------------------------------------------------------------------------------------------------------------------------------------------------------------------------------------------------------------------------------------------------------------------------------------------------------------------------------------------------------------------------------------------------------------------------------------------------------------------------------------------------------------------------------------------------------------------------------------------------------------------------------------------------------------------------------------------------------------------------------------------------------------------------------------------------------------------------------------------------------------------------------------------------------------------------------------------------------------------------------------------------------------------------------------------------------------------------------------------------------------------------------------------------------------------------------------------------------------------------------aggttgatgtagttggagggtggcgttacatgtatgggtttagtgccccagttgctctgataatgggattagggatgtggagtctgccaccctctccacgctggttactcctccgagcagttcaaggtaaagggtctctacaggagctcaaggagagagccatctctgcctttagcaggttaaggggtctacctgccggtgacaaagtttctgagaggcaaattgaagatacccttggctctctcgagtctgcatatgcagatgaagaatctgaaggaagtttttgggaagtatttcaggggccaagtctgaaagcattagtcattggtggaggtttggtcctttttcaacaggtattgtttt----tgataacttgtttccttaaattttcatttatcctcttgtgtcctttcac-ataaccgcttgtaccacaaccaattgaatttgacagataactgggcagccaagtgttctatattatgctggtccaatcctccaggtactttcagtgat-cactcttgggcaaagtctactttaccccct-------tgtagtttgagtgatgtgcgaataca-cccccgtggt-------tcaaaagtgtacaaataccttctgtggcttgtaaaatgtgcacgtaaccctcaattccgtccaaattgacaccatgattaacgggaaaacattaaaagtcagttatgccctcaatttctctcttgattcttgttctaattttcatytta--tcmattcccttgcatgtactgaaagt-------tggatctaagccattg--------atatcatacagttca---------------------------------------------------------------------------------------------------------------------------------------------------------------------------------------------------------------------------------------------------------------------------------------------------------------------------------------------a
>MiraAssembly78_rep_c2891RC_merged_MiraAssembly78_c118RC
---------------------------------------------------------------------------------------------------------------------------------------------------------------------------------------------------------------------------------------------------------------------------------------------------------------------------------------------------------------------------------------------------------------------------------------------------------------------------------------------------------------------------------------------------------------------------------------------------------------------------------------------------------------------------------------------aggttagcggctccctttatggagctcttcttggttcccttctggtctacccaatagctgatttcctaggtacatcttttcgctta--tatatattccaagcgatgttcaaatcaagtcaatgattc-tttttccgcttattcgtagc--------tgattttgtgaagggaggaggcgagaaattatcctagcagctctactatatgcttttgggggtttcatcactgcctccgctcccagccttggggttctgttaataggacggctcatctatggccttggtattggtttggtgagtttgtagtggactctttccatacaagctgtacagtgatacttaggctgaattttgatcctggatttttcatttatggagtttcatttgagaaaggaaaagtgaagggatctctgaagctttttccccccaactcttttcctttcccttatgttttcactccacacatccaagagctaaatgcagcccataaaaatagaattgaaacttgaggtatattagcatacctgtcttgacaggcaatgcatggagctcctctttatattgcagagacttgcccatctcagattcgtggaactttaatatcactgaaagaagtcttcatcgttctcgggattttggtaggttcctaagaaatc-----attatatcattggtagttttccaaaacaagtggttatttcgctctcagcgatttctttatataaatttcccgtcattaatgaattggaaatggtattttgtagttgggttaccttgtgggtagctttcaggttgatgtagttggagggtggcgttacatgtatgggtttagtgccccagttgctctgataatgggattagggatgtggagtctgccaccctctccacgctggttactcctccgagcagttcaaggtaaagggtctctacaggagctcaaggagagagccatctctgcctttagcaggttaaggggtctacctgccggtgacaaagtttctgagaggcaaattgaagatacccttggctctctcgagtctgcatatgcagatgaagaatctgaaggaagtttttgggaagtatttcaggggccaagtctgaaagcattagtcattggtggaggtttggtcctttttcaacaggtattgtttt----tgataacttgtttccttaaattttcatttatcctcttgtgtcctttcac-ataaccgcttgtaccacaaccaattgaatttgacagataactgggcagccaagt-----------------------------------------------------------------------------------------------------------------------------------------------------------------------------------------------------------------------------------------------------------------------------------------------------------------------------------------------------------------------------------------------------------------------------------------------------------------------------------------------------------------------------------------------------------------------------------------------------------------------------------------------------------------------------------------------------------
>MiraAssembly80_c105RC
------------------------------------------------------------------------------------------------------------------------------------------------------------------------------atgcttgtccaggtgtctaaacatttttctccattgaaaacagttataggttatgaatatggaatgagatccatcttcgagagagtgaacaggtcatttccttgatttctttcaacaatttgtatcataaaatttcaggtttctttttccagccttaggaggcttgttatttgggtatgacattggtgcaacctctggtgctacaatatcactgctggtatggtaactgtacatgggacagtttccaactgtgctgatgctctctttgattccaatttgtattcagacatctaaattc-tttattttggtgacattgtagtcacctgaactcagcggcacagattggttcaacctttcagccgttcagcttggtctagtggtattgtctcctacttgctatactataccatatataggga---ctctaaattattcgcatcaagacattccagtgaacgactgttagtttcttttc-atacctggctttatatacaggttagcggctccctttatggagctcttcttggttcccttctggtctacccaatagctgatttcctaggtacatcttttcgctta--tatatattccaagcgatgttcaaatcaagtcaatgattcttttttccacttattcgtagc--------tgattttgtgaagggaggaggcgagaaattatcctagcagctctactatatgcttttgggggtttcatcactgcctccgctcccagccttggggttctgttaataggacggctcatctatggccttggtattggtttggtgagtttgtagtggactctttccatacaagctttacaatgatacttaggctgaattttgatcctggatttttcatttatggagtttcatttgagaaaggaaaagtgaagggatctctgaagcttttttcccccaactcttctcctttcccttatgttttcactccacacatccaagagctaaatgcagcccagaaaaatagaattgaaaattgaggtatattagcatacctgtcttgacaggcaatgcatggagctcctctttatattgcagagacttgcccatctcagattcgtggaactttaatatcactgaaagaagtcttcatcgttctcgggattttggtaggttcctaagaaatt-----attatatcattggtagttttccaaaacaagtgg--aaatcactctcaacgatttctttatataaatttcccgtcattaatgaattggaaatggtattttgtagttgggttacctcgtgggtagctttcaggttgatgtagttggagggtggcgttacatgtatgggtttagtgccccagttgctctgataatgggattagggatgtggagtctgccaccctctccacgctggttactcctccgagcagttcaaggtaaagggtctctacaggagctcaaggagagagccatctctgcctttagcaggttaaggggtctacctgccggtgacaaagtttctgagaggcaaattgaagatacccttggctctctcgagtctgcttatgcagatgaagaatctgaaggaagtttttgggaagtatttcaggggccaagtctgaaagcattagtcattggtggaggtttggtcctttttcaacaggtattgtttt----tgataacttgtttcctaaaattttcatttatcctcttgtgtcctttcac-ataaccgcttgtaccacaaccaattgaatttgacagataactgggcagccaagtgttctatattatgctggtccaatcctccaggtactttcagtgat-cactcttgagcaaagtccactttaccccct-------t-tagtttgagtgatgtgcggataca-cccccgtgkc-------tcaaaagtgtacaaataccttctgtggcttgtaaaatgtgc------------------------------------------------------------------------------------------------------------------------------------------------------------------------------------------------------------------------------------------------------------------------------------------------------------------------------------------------------------------------------------------------------------------------------------------------------------------------------------------------------------------------------------
>MiraAssembly80_c2596_merged_MiraAssembly80_rep_c1877RC
---------------------------------------------------------------------------------------------------------------------------------------------------------------------------------------------------------------------------------------------------------------------------------------------------------------------------------------------------------------------------------------------------------------------------------------------------------------------------------------------------------------------------------------------------------------------------------------------------------------------------------------------------------------------------------------------------------------------------------------------------------------------------------------------------------------------------------------------------------------------------------------------------------------------------------------------------------------------------------------------------------------------------------------------------------------------------------------------------------------------------------------------------------------------------------------------------------------------------------------------------------------------------------------------catctcagattcgtggaactttaatatcactgaaagaagtcttcatcgttctcgggattttggtaggttcctaagaaatt-----attatatcattggtagttttccaaaacaagtgg--atatcactctcaacgatttctttatataaatttcccgtcattaatgaattggaaatggtattttgtagttgggttacctcgtgggtagctttcaggttgatgtagttggagggtggcgttacatgtatgggtttagtgccccagttgctctgataatgggattagggatgtggagtctgccaccctctccacgctggttactcctccgagcagttcaaggtaaagggtctctacaggagctcaaggagagagccatctctgcctttagcaggttaaggggtctacctgccggtgacaaagtttctgagaggcaaattgaagatacccttggctctctcgagtctgcttatgcagatgaagaatctgaaggaagtttttgggaagtatttcaggggccaagtctgaaagcattagtcattggtggaggtttggtccwttttcaacaggtattgtttt----tgataacttgtttcctaaa------------------------------------------------------------------------------------------------------------------------------------------------------------------------------------------------------------------------------------------------------------------------------------------------------------------------------------------------------------------------------------------------------------------------------------------------------------------------------------------------------------------------------------------------------------------------------------------------------------------------------------------------------------------------------------------------------------------------------------------------------------------------------------------------
>MiraAssembly80_c517RC_merged_MiraAssembly80_c609RC
----------------------------------------------------------------------------------------------------------------------------------------------------------------------------------------------------------------------------------------------------------------------------------------------------------------------------------------------------------------------------------------------------------------------------------------------------------------------------------------------------------------------------------------------------------------------------------------------------------------------------------------------------------------------------------------------------------------------------------------------------------------------------------------------------------------------------------------------------------------------------------------------------------------------------------------------------------------------------------------------------------------------------------------------------------------------------------------------------------------------------------------------------------------------------------------------------------------------ttgaggtatattagcatacctgtcttgacaggcaatgcatggagctcctctttatattgcagagacttgcccatctcagattcgtggaactttaatatcactgaaagaagtcttcatcgttctcgggattttggtaggttcctaagaaatc-----attatatcattggtagttttccaaaacaagtggttatttccctctcagcgatttctttatataaatttcccgtcattaatgaattggaaatggtattttgtagttgggttacctcgtgggtagctttcaggttgatgtagttggagggtggcgttacatgtatgggtttagtgccccagttgctctgataatgggattagggatgtggagtctgccaccctctccacgctggttactcctccgagcagttcaaggtaaagggtctctacaggagctcaaggagagagccatctctgcctttagcaggttaaggggtctacctgccggtgacaaagtttctgagaggcaaattgaagatacccttggctctctcgagtctgcttatgcagatgaagaatctgagggaagtttttgggaagtatttcaggggccaagtctgaaagcattagtcattggtggaggtttggtcctttttcaacaggtattgtttt----tgataacttgtttcctaaaattttcatttatcctcttgtgtcctttcac-ataaccgcttgta----------------------------------------------------------------------------------------------------------------------------------------------------------------------------------------------------------------------------------------------------------------------------------------------------------------------------------------------------------------------------------------------------------------------------------------------------------------------------------------------------------------------------------------------------------------------------------------------------------------------------------------------------------------------------------------------------------------------------------------------------
>MiraAssembly81_c773RC_merged_MiraAssembly81_c27
------------------------------------------------------------------------------------------------------------------------------------gctttcaaacttgggaaagcatttatggtttgcgtacaaaatatgcttgtccaggtgtctaaacatttttctccattgaaawcagttataggttatgaatatggaatgagatccatcttcgagagagtgaacaggtcatttccttgatttctttcaacaatttgtatcataaaatttcaggtttctttttccagccttaggaggcttgttatttgggtatgacattggtgcaacctctggtgctacaatatcactgctggtatggtaactgtacatgggacagtttccaactgtgctgatgctctctttgattccaatttgtattcagacatctaaattc-tttattttggttacattgtagtcacctgaactcagcggcacagattggttcaacctttcagccgttcagcttggtctagtggtattgtctcctacttgctatactataccatgtataggga---ctctaaattattcgcatcaagacatt-----------ctgttagtttcttttc-atacctggctttatatacaggttagcggctccctttatggagctcttcttggttcccttctggtctacccaatagctgatttcctaggtacatcttttcgctta--tacatattccaagcgatgttcaaatcaagtcaatgattcttttttccgcttattcgtagc--------tgattttgtgaagggaggaggcgagaaattatcctagcagctctactatatgcttttgggggtttcatcactgcctccgctcccagccttggggttctgttaataggacggctcatctatggccttggtattggtttggtgagtttgtagtggactctttccatacaagctttacagtgatacttaggctgaattttgatcatggatttttcatttatggagtttcatttgagaaaggaaaagtgaagggatctctgaagcttttttcccccaactcttttcctttcccttatgttttcactccacacatccaagagctaaatgcagcccagaaaaatagaattgaaaattgaggtatattagcatacctatcttgacaggcaatgcatggagctcctctttatattgcagagacttgcccatctcagattcgcggaactttaatatcactgaaagaagtcttcatcgttctcgggattttggtaggttcctaagaaatc-----attatatcattggtagttttccaaaacaagtggttatttcactctcagcgatttctttatataaatttcccgtcattaatgaattggaaatggtattttgtagttgggttacctcgtgggtagctttcaggttgatgtagttggagggtggcgttacatgtatggatttagtgccccagttgctctgataatgggattagggatgtggagtctgccaccctctccacgctggttactcctccgagcagttcaaggtaaagggtctctacaggagctcaaggagagagccatctctgcctttagcaggttaaggggtctacctgccggtgacaaagtttctgagaggcaaattgaagatacccttggctctctcgagtctgcttatgcagatgaagaatctgaaggaagtttttgggaagtatttcaggggccaagtctgaaagcattagtcattggtggaggtttggtcctttttcaacaggtattgtttt----tgataacttgtttcctaaaattttcatttatcctcttgtgtcctttcac-ataaccgcttgtaccacaaccaattgaatttgacagataactgggcagccaagtgttctatattatgctggtccaatcctccaggtactttcagtgat-cactcttgggcaaagtccactttaccccct-------tgtagtttgagtgatgtgcggatacaccccccgtggt-------tcaaaagtgtacaaataccttmtrtggcttgtaaaatgtgcmcgtaaccctcaattccgtccaaattgacaccatgattaacgggaaaacattaaaagtccgttacgccctcaatttctctcttgat----------------------------------------------------------------------------------------------------------------------------------------------------------------------------------------------------------------------------------------------------------------------------------------------------------------------------------------------------------------------------------------------------------------------------------------------
>MiraAssembly81_rep_c2192RC_merged_MiraAssembly81_c27
------------------------------------------------------------------------------------------------------------------------------------gctttcaaacttgggaaagcatttatggtttgcgtacaaaatatgcttgtccaggtgtctaaacatttttctccattgaaawcagttataggttatgaatatggaatgagatccatcttcgagagagtgaacaggtcatttccttgatttctttcaacaatttgtatcataaaatttcaggtttctttttccagccttaggaggcttgttatttgggtatgacattggtgcaacctctggtgctacaatatcactgctggtatggtaactgtacatgggacagtttccaactgtgctgatgctctctttgattccaatttgtattcagacatctaaattc-tttattttggttacattgtagtcacctgaactcagcggcacagattggttcaacctttcagccgttcagcttggtctagtggtattgtctcctacttgctatactataccatgtataggga---ctctaaattattcgcatcaagacatt-----------ctgttagtttcttttc-atacctggctttatatacaggttagcggctccctttatggagctcttcttggttcccttctggtctacccaatagctgatttcctaggtacatcttttcgctta--tacatattccaagcgatgttcaaatcaagtcaatgattcttttttccgcttattcgtagc--------tgattttgtgaagggaggaggcgagaaattatcctagcagctctactatatgcttttgggggtttcatcactgcctccgctcccagccttggggttctgttaataggacggctcatctatggccttggtattggtttggtgagtttgtagtggactctttccatacaagctttacagtgatacttaggctgaattttgatcatggatttttcatttatggagtttcatttgagaaaggaaaagtgaagggatctctgaagcttttttcccccaactcttttcctttcccttatgttttcactccacacatccaagagctaaatgcagcccagaaaaatagaattgaaaattgaggtatattagcatacctatcttgacaggcaatgcatggagctcctctttatattgcagagacttgcccatctcagattcgcggaactttaatatcactgaaagaagtcttcatcgttctcgggattttggtaggttcctaagaaatc-----attatatcattggtagttttccaaaacaagtggttatttcactctcagcgatttctttatataaatttcccgtcattaatgaattggaaatggtattttgtagttgggttacctcgtgggtagctttcaggttgatgtagttggagggtggcgttacatgtatggatttagtgccccagttgctctgataatgggattagggatgtggagtctgccaccctctccacgctggttactcctccgagcagttcaaggtaaagggtctctacaggagctcaaggagagagccatctctgcctttagcaggttaaggggtctacctgccggtgacaaagtttctgagaggcaaattgaagatacccttggctctctcgagtctgcttatgcagatgaagaatctgaaggaagtttttgggaagtatttcaggggccaagtctgaaagcattagtcattggtggaggtttggtcctttttcaacaggtattgtttt----tgataacttgtttcctaaatttttcatttatcctcttgtgtcctttcac-ataacagcttgtaccacaaccaattgaatttgacagataactggg--------------------------------------------------------------------------------------------------------------------------------------------------------------------------------------------------------------------------------------------------------------------------------------------------------------------------------------------------------------------------------------------------------------------------------------------------------------------------------------------------------------------------------------------------------------------------------------------------------------------------------------------------------------------------------------------------------------------
>MiraAssembly82_c903RC
-------------------------------------------atacttggaggttaaagttcaatattctgcttagtcaaattctggaggtagttttcttgcttgaagaatcaagatcttcttcaacttgtgctttcaaaattgggaaagcatttatggtttgcgtacaaaacatgcttgtccaggtgtctaaacatttttctccattgaaaacagttataggttatgaatatggaatgagatccatcttcgagagagtgaacaggtcatttccttgatttctttcaacaatttgtatcataaaatttcaggtttctttttccagccttaggaggcttgttatttgggtatgacattggtgcaacctctggtgctacaatatcactgctggtatggcaactgtacatgggacagtttccaactgtgctgatgctctctttgattccaatttgtattcagacatctaaattc-tttattttggtgacattgtagtcacctgaactcagcggcacagattggttcaacctttcagccgttcagcttggtctagtggtatggtctcctacttgctatactataccatatataggga---ctctaaattattcgcatcaagacattccagtgaacggctgttagtttcttttc-atacctggctttatatacaggttagcggctccctttatggagctcttcttggttcccttctggtctacccaatagctgatttcctaggtacatcttttcgctta--tatatattccaagcgatgttcaaatcaagtcaatgattt-tttttccgcttattcgtagc--------tgattttgtgaagggaggaggcgagaaattatcctagcagctctactatatgcttttgggggtttcatcactgcctccgctcccagccttgtggttctgttaataggacggctcatctatggccttggtattggtttggtaagtttgtagtggactctttccatacaagctgtacagtgatacttaggctgaattttgatcctggatttttcatttatggagtttcatttgagaaaggaaaagtgaagggatctctgaagctttttccccccaactcttttcctttcccttatgttttcactccacacatccaagagctaaatgcagcccagaaaaatagaattgaaaattgaggtatattagcatacctgtcttgacaggcaatgcatggagctcctctttatattgcagagacttgcccatctcagattcgtggaactttaatatcactgaaagaagtcttcattgttctcgggattttggtaggttcctaagaaatc-----attatatcattggtagttttccaaaacaagtggttatttcactctcagtgatttctttatataaatttcccgtcattaatgaatttgaaatggtattttgtagttgggttacctcgtgggtagctttcaggttgatgtagttggagggtggcgttacatgtatgggtttagtgccccagttgctctgataatgggattagggatgtggagtctgccaccctctccacgctggttactcctccgagcagttcaaggtaaagggtctctacaggagctcaaggagagagccatctctgcctttagcaggttaaggggtctacctgccggtgacaaagtttctgagaggcaaattgaagatacccttggctctctcgagtctgcttatgcagatgaagaatctgaaggaagtttttgggaagtatttcaggggccaagtctgaaagcattagtcattggtggaggtttggtcctttttcaacaggtattgtttt----tgataacttgtttcctaaaattttcatttatcctcttgtgtcctttcac-ataaccgcttgtaccacaaccaattgaatttgacagataactgggcagccaagtgttctatattatgctggtccaatcctccaggtactttcagtgat-cactcttgggcaaagtccactttaccccct-------tgtagtttgagtgatgtgcggatacaccccccgtggt-------tcaaaagtgtacaaataccttatgtggcttgtaaaatatgcacgtaaccctc-------------------------------------------------------------------------------------------------------------------------------------------------------------------------------------------------------------------------------------------------------------------------------------------------------------------------------------------------------------------------------------------------------------------------------------------------------------------------------------------------------------------------
>MiraAssembly82_rep_c197
----------------------------------------------------------------------------------------------------------------------------------------------ttgggaaagcatttatggtttgcgtacaaaaxatgcttgtccaggtgtctaaacatttttctccattgaaaacagttataggttatgaatatggaatgagatccatcttcgagagagtgaacaggtcatttccttgatttctttcaacaatttgtatcataaaatttcaggtttctttttccagccttaggaggcttgttatttgggtatgacattggtgcaacctctggtgctacaatatcactgctggtatggtaactgtacatgggacagtttccaactgtgctgatgctctctttgattccaatttgtattcagacatctaaattc-tttattttggtgacattgtagtcacctgaactcagcggcacagattggttcaacctttcagccgttcagcttggtctagtggtatggtctcctacttgctatactataccatatataggga---ctctaaattattcgcatcaagacattccagtgaacgactgttagtttcttttc-atacctggctttatatacaggttagcggctccctttatggagctcttcttggttcccttctggtctacccaatagctgatttcctaggtacatcttttcgctta--tatatattccaagcgatgttcaaatcaagtgaatgattc-tttttccgcttattcgtagc--------tgattttgtgaagggaggaggcgagaaattatcctagcagctctactatatgcttttgggggtttcatcactgcctccgctcccagccttggggttctgttaataggacggctcatctatggccttggtattggtttggtgagattgtagtggactctttccatacaagctgtacagtgatacttaggctgaattttgatcctggatt--------------tttcatttgagaaaggaaaagtgaagggatctctgaagctttttccccccaactcttttcctttcccttatgttttcactccacacatccaagagctaaatgcagcccagaaaaatagaattgaaaattgaggtatattagcatacctgtcttgacaggcaatgcatggagctcctctttatattgcagagacttgcccatctcagattcgtggaactttaatatcactgaaagaagtcttcatcgttctcgggattttggtaagttcctaagaaacc-----attatatcattggtagttttccaaaacaagtggttatttcactctcagtgatttctttatataaatttcccgtcattaatgaattggaaatggtattttgtagttgggttacctcgtgggtagctttcaggttgatgtagttggagggtggcgttacatgtatgggtttagtgccccagttgctctgataatgggattagggatgtggagtctgccaccctctccacgctggttactcctccgagcagttcaaggtaaagggtctctacaggagctcaaggagagagccatctctgcctttagcaggttaaggggtctacctgccggtgacaaagtttctgagaggcaaattgaagatacccttggctctcttgagtctgcttatgcagatgaagaatctgaaggaagtttttgggaagtatttcaggggccaagtctgaaagcattagtcattggtggaggtttggtcctttttcaacaggtattgtttt----tgataacttgtttcctaaaattttcatttatcctcttgtgtcctttcac-ataaccgcttgtaccacaaccaattgaatttgacagataactgggcagccaagtgttctatattatgctggtccaatcctccaggtactttcagtgat-cactcttgggcaaagtccactttaccccct--------------tgagtgatgtgcggatacaccccccgtggt-------tcaaaagtgtacaaataccttctatggcttgtaaaatgtgcatgtaaccctcaattccgtccaaattgacaccatgattaacgggaaaacattaaaagtccgttatgccctcaatttctcattgatatcatatagtttaacgaatactacctcaagtcgatcacaaaaactaaaacctccaatttgaatcaaatttattgtgacgtaaat-----------------------------------------------------------------------------------------------------------------------------------------------------------------------------------------------------------------------------------------------------------------------------------------------------------------------------------------------------------
>MiraAssembly82_rep_c263
--------------------------------------cctccatacttggaggttaaagttcaatattctgcttagtcaaattctggaggtagttttcttgcttgaagaatcaagatcttcttcaacttgtgctttcaaaattgggaaagcatttatggtttgcgtacaaaacatgcttgtccaggtgtctaaacatttttctccattgaaaacagttataggttatgaatatggaatgagatccatcttcgagagagtgaacaggtcatttccttgatttctttcaacaatttgtatcataaaatttcaggtttctttttccagccttaggaggcttgttatttgggtatgacattggtgcaacctctggtgctacaatatcactgctggtatggcaactgtacatgggacagtttccaactgtgctgatgctctctttgattccaatttgtattcagacatctaaattc-tttattttggtgacattgtagtcacctgaactcagcggcacagattggttcaacctttcagccgttcagcttggtctagtggtatggtctcctacttgctatactataccatatataggga---ctctaaattattcgcatcaagacattccagtgaacggctgttagtttcttttc-atacctggctttatatacaggttagcggctccctttatggagctcttcttggttcccttctggtctacccaatagctgatttcctaggtacatcttttcgctta--tatatattccaagcgatgttcaaatcaagtcaatgattt-tttttccgcttattcgtagc--------tgattttgtgaagggaggaggcgagaaattatcctagcagctctactatatgcttttgggggtttcatcactgcctccgctcccagccttgtggttctgttaataggacggctcatctatggccttggtattggtttggtaagtttgtagtggactctttccatacaagctgtacagtgatacttaggctgaattttgatcctggatttttcatttatggagtttcatttgagaaaggaaaagtgaagggatctctgaagctttttccccccaactcttttcctttcccttatgttttcactccacacatccaagagctaaatgcagcccagaaaaatagaattgaaaattgaggtatattagcatacctgtcttgacaggcaatgcatggagctcctctttatattgcagagacttgcccatctcagattcgtggaactttaatatcactgaaagaagtcttcattgttctcgggattttggtaggttcctaagaaatc-----attatatcattggtagttttccaaaacaagtggttatttcactctcagtgatttctttatataaatttcccgtcattaatgaatttgaaatggtattttgtagttgggttacctcgtgggtagctttcaggttgatgtagttggagggtggcgttacatgtatgggtttagtgccccagttgctctgataatgggattagggatgtggagtctgccaccctctccacgctggttactcctccgagcagttcaaggtaaagggtctctacaggagctcaaggagagagccatctctgcctttagcaggttaaggggtctacctgccggtgacaaagtttctgagaggcaaattgaagatacccttggctctctcgagtctgcttatgcagatgaagaatctgaaggaagtttttgggaagtatttcaggggccaagtctgaaagcattagtcattggtggaggtttggtcctttttcaacaggtattgtttt----tgataacttgtttcctaaaattttcatttatcctcttgtgtcctttcac-ataaccgcttgtaccacaaccaattgaatttgacagataactgggcagccaagtgttctatattatgctggtccaatcctccaggtactttcagtgat-cactcttgggcaaagtccactttaccccc--------------ttgagtgatgtgcggatacaccccccgtggt-------tcaaaagtgtacaaataccttctatggcttgtaaaatgtgcatgtaaccctcaattccgtccaaattgacaccatgattaacgggaaaacattaaaagtccgttatgccctcaatttctctgttgattcttgttctaattttcatctta--tcaa-tcccttgcatgtactgaaagt-------tggatctaagccattga-----ta-------------------------------------------------------------------------------------------------------------------------------------------------------------------------------------------------------------------------------------------------------------------------------------------------------------------------------------------------------------
>MiraAssembly83_c2608RC_merged_MiraAssembly83_c587RC
---------------------------------------------------------------------------------------------------------------------------------------------------------------------------------------------------------------------------------------------------------------------------------------------------------------------------------------------------------------------------------------------------------------------------------------------------------------------------------------------------------------------------------------------------------------------------------------------------------------------------------------------------------------------------------------------------------------------------------------------------------------taggtacatcttttcgctta--tatatattccaagcgatgttcaaatcaagtgaatgattc-tttttccgcttattcgtagc--------tgattttgtgaagggaggaggcgagaaattatcctagcagctctactatatgcttttgggggtttcatcactgcctccgctcccagccttggggttctgttaataggacggctcatctatggccttggtattggtttggtgagtttgtagtggactctttccatacaagctgtacagtgatacttaggctgaattttgatcctggatttttcatttatggagtttcatttgagaaaggaaaagtgaagggatctctgaagc-tttttcccccagctcttttcctttcccttatgttttcactccacacatccaagagctaaatgcagcccagaaaaatagaattgaaaattgaggtatattaggatacctgtcttgacaggcaatgcatggagctcctctttatattgcagagacttgcccatctcagattcgtggaactttaatatcactgaaagaagtcttcatcgttgtcgggattttggtaggttcgtaagaaatc-----attatatcattggtagttttccaaaacaagaggttatttcactcccagcgatttctttatataaatttcccgtcattaatgaattggaaatggtattttgtagttgggttacctcgtgggtagctttcaggttgatgtagttggagggtggcgttacatgtatgggtttagtgccccagttgctctgataatgggattagggatgtggagtctgccaccctctccacgctggttactcctccgagcagttcaaggtaaagggtctatacaggagctcaaggagagagccatctctgcctttagcaggttaaggggtctacctgccggtgacaaagtttctgagaggcaaattgaagatacccttggctctctcgagtctgcttatgcagatgaagaatctgaaggaagtttttgggaagtatttcaggggccaagtctgaaagcattagtcattggtggaggtttggtcctttttcaacaggtattgtttt----tgataacttgtttcctaaaattttcatttttcctctggtgtcctttcac-ataaccgcttgtaccacaaccaattgaatttgacagataactgggcagccaagtgttctatattatgctggtccaatcctccaggtactttcagtgat-cactcttggg----------------------------------------------------------------------------------------------------------------------------------------------------------------------------------------------------------------------------------------------------------------------------------------------------------------------------------------------------------------------------------------------------------------------------------------------------------------------------------------------------------------------------------------------------------------------------------------------------------------------------------------------------
>MiraAssembly83_c2608RC_merged_MiraAssembly83_rep_c2982
-------------------------------------------------------------------------------------------------------------------------------------------------------------------------------------------------------------------------------------------------------------------------------------------------------------------------------------------------------------------------------------------------------------------------------------------------------------------------------------------------------------------------------------------------------------------------------------------------------------------------------------------------------------------------------------------------------------------------------------------------------------------------------------------------------------------------------------------------------------------------------------------------------------------------------------------------------------------------------------------------------------------------------------------------------------------------------------------------------------------------------------------------------------------------------------------------------------------------------------------------------------------------------------------------------------------------------------------------------------------------------------------------------------------------------------------------------------------------------------gtagttgggttacctcgtgggtagctttcaggttgatgtagttggagggtggcgttacatgtatgggtttagtgccccagttgctctgataatgggattagggatgtggagtctgccaccctctccacgctggttactcctccgagcagttcaaggtaaagggtctatacaggagctcaaggagagagccatctctgcctttagcaggttaaggggtctacctgccggtgacaaagtttctgagaggcaaattgaagatacccttggctctctcgagtctgcttatgcagatgaagaatctgaaggaagtttttgggaagtatttcaggggccaagtctgaaagcattagtcattggtggaggtttggtcctttttcaacaggtattgtttt----tgataacttgtttcctaaaattttcatttttcctctggtgtcctttcac-ataaccgcttgtaccacaaccaattgaatttgacagataactgggcagccaagtgttctatattatgctggtccaatcctccaggtactttcagtgat-cactcttggg----------------------------------------------------------------------------------------------------------------------------------------------------------------------------------------------------------------------------------------------------------------------------------------------------------------------------------------------------------------------------------------------------------------------------------------------------------------------------------------------------------------------------------------------------------------------------------------------------------------------------------------------------
>MiraAssembly83_c741RC_merged_MiraAssembly83_c21RC
------------------------------------------------------------------------------aaaattctggaggtagttttcttgcttgaagaatcaagatcttcttcaacttgtgctttcaaacttgggaaagcatttatggtttgcgtacaaaatatgcttgtccaggtgtctaaacatttttctccattgaaaacagttataggttatgaatatggaatgagatccatcttcgagagagtgaacaggtcatttccttgatttctttcaacaatttgtatcataaaatttcaggtttctttttccagccttaggaggcttgttatttgggtatgacattggtgcaacctctggtgctacaatatcactgctggtatggtaactgtacatgggacagtttccaactgtgctgatgctctctttgattccaatttgtattcagacatctaaattc-tttattttggtgacattgtagtcacctgaactcagcggcacagattggttcaacctttcagccgttcagcttggtctagtggtatggtctcctacttgctatactattccatatataggga---ctctaaattattcgcatcaagacattccagtgaacgactgttagtttcttttc-atacctggctttatatacaggttagcggctccctttatggagctcttcttggttcccttctggtctacccaatagctgatttcctaggtacatcttttcgctta--tatatattccaagcgatgttcaaatcaagtgaatgattc-tttttccgcttattcgtagc--------tgattttgtgaagggaggaggcgagaaattatcctagcagctctactatatgcttttgggggtttcatcaccgcctccgctcccagccttggggttctgttaataggacggctcatctatggccttggtattggtttggtgagtttgtagtggactctttccatacaagctgtacagtgatacttaggctgaattttgatcctggatttttcatttatggagtttattttgagaaaggaaaagtgaagggatctctgaagc-tttttcccccaactcttttcctttcccttatgttttcactccacacatcgaagagctaaatgcagcccagaaaaatagaattgaaaattgaggtatattagcatacctgtcttgacaggcaatgcatggagctcctctttatattgcagagacttgcccatctcagattcgtggaactttaatatcactgaaagaagtcttcatcgttctcgggattttggtaggttcctaagaaatc-----attatatcattggtagttttccaaaacaagtggttatttcactctcagcgatttctttatataaatttcccgtcattaatgaattggaaatggcattttgtagttgggttacctcgtgggtagctttcaggttgatgtagttggagggtggcgttacatgtatgggtttagtgccccagttgctctgataatgggattagggatgtggagtctgccaccctctccacgctggttactcctccgagcagttcaaggtaaagggtctctacaggagctcaaggagagagccatctctgcctttagcaggttaaggggtctacctgccggtgacaaattttctgagaggcaaattgaagatacccttggctctctcgagtctgcttatgcagatgaagaatctgaaggaagtttttgggaagtatttcaggggccaagtctgaaagcattagtcattggtggaggtttggtcctttttcaacaggtattgtttt----tgataacttgtttcctaaaattttcatttatcctcttgtgtcctttcac-ataaccgcttgtaccacaaccaattgaatttgacagataactgggcagccaagtgttctatattatgctggtccaatcctccaggtactttcagtgat-cactcttgggcaaagtccactttaccccct-------tgtagtttgagtgatgtgcggataca-cccccgtggt-------tcaaaagyrtacaaataccttctgtggcttgtaaaatgtgcacgtaamcctcaattccgtccaaattgacaccatgattaasgggaaaacattaa------------------------------------------------------------------------------------------------------------------------------------------------------------------------------------------------------------------------------------------------------------------------------------------------------------------------------------------------------------------------------------------------------------------------------------------------------------------------------
>MiraAssembly83_c741RC_merged_MiraAssembly83_rep_c3132RC
-------------------------------------------------------------------------------------------------------------------------------------------------------------------------------------------------------------------------------------------------------------------------------------------------------------------------------------------------------------------------------------------------------------------------------------------------------------------------------------------------------------------------------------------------------------------------------------------------------------------------------------------------------------------------------------------------------------------------------------------------------------------------------------------------------------------------------------------------------------------------------------------------------------------------------------------------------------------------------------------------------------------------------------------------------------------------------------------------------------------------------------------------------------------------------------------------------------------------------------------------------------------------------------------------------------------------------------------------------------------------------------------------------------------------------------------------------------------------------------------------cctcgtgggtagctttcaggttgatgtagttggagggtggcgttacatgtatgggtttagtgccccagttgctctgataatgggattagggatgtggagtctgccaccctctccacgctggttactcctccgagcagttcaaggtaaagggtctctacaggagctcaaggagagagccatctctgcctttagcaggttaaggggtctacctgccggtgacaaattttctgagaggcaaattgaagatacccttggctctctcgagtctgcttatgcagatgaagaatctgaaggaagtttttgggaagtatttcaggggccaagtctgaaagcattagtcattggtggaggtttggtcctttttcaacaggtattgtttt----tgataacttgtttcctaaaattttcatttatcctcttgtgtcctttcac-ataaccgcttgtaccacaaccaattgaatttgacagataactgggcagccaagtgttctatattatgctggtccaatcctccaggtactttcagtgat-cactcttgggcaaagtccactttaccccct-------tgtagtttgagtgatgtgcggataca-cccccgtggt-------tcaaaagyrtacaaataccttctgtggcttgtaaaatgtgcacgtaamcctcaattccgtccaaattgacaccatgattaasgggaaaacattaa------------------------------------------------------------------------------------------------------------------------------------------------------------------------------------------------------------------------------------------------------------------------------------------------------------------------------------------------------------------------------------------------------------------------------------------------------------------------------
>MiraAssembly83_rep_c2982_merged_MiraAssembly83_c587RC
---------------------------------------------------------------------------------------------------------------------------------------------------------------------------------------------------------------------------------------------------------------------------------------------------------------------------------------------------------------------------------------------------------------------------------------------------------------------------------------------------------------------------------------------------------------------------------------------------------------------------------------------------------------------------------------------------------------------------------------------------------------taggtacatcttttcgctta--tatatattccaagcgatgttcaaatcaagtgaatgattc-tttttccgcttattcgtagc--------tgattttgtgaagggaggaggcgagaaattatcctagcagctctactatatgcttttgggggtttcatcactgcctccgctcccagccttggggttctgttaataggacggctcatctatggccttggtattggtttggtgagtttgtagtggactctttccatacaagctgtacagtgatacttaggctgaattttgatcctggatttttcatttatggagtttcatttgagaaaggaaaagtgaagggatctctgaagc-tttttcccccagctcttttcctttcccttatgttttcactccacacatccaagagctaaatgcagcccagaaaaatagaattgaaaattgaggtatattaggatacctgtcttgacaggcaatgcatggagctcctctttatattgcagagacttgcccatctcagattcgtggaactttaatatcactgaaagaagtcttcatcgttgtcgggattttggtaggttcgtaagaaatc-----attatatcattggtagttttccaaaacaagaggttatttcactcccagcgatttctttatataaatttcccgtcattaatgaattggaaatggtattttgtagttgggttacctcgtgggtagctttcaggttgatgtagttggagggtggcgttacatgtatgggtttagtgccccagttgctctgataatgggattagggatgtggagtctgccaccctctccacgctggttactcctccgagcagttcaaggtaaagggtctatacaggagctcaaggagagagccatctctgcctttagcaggttaaggggtctacctgccggtgacaaagtttctgagaggcaaattgaagatacccttggctctctcgagtctgcttatgcagatgaagaatctgaaggaagtttttgggaagtatttcaggggccaagtctgaaagcattagtcattggtggaggtttggtcctttttcaacaggtattgtttt----tgataacttgtttcctaaaattttcatttttcctctggtgtcctttcac-ataaccgcttgtaccacaaccaattg---------------------------------------------------------------------------------------------------------------------------------------------------------------------------------------------------------------------------------------------------------------------------------------------------------------------------------------------------------------------------------------------------------------------------------------------------------------------------------------------------------------------------------------------------------------------------------------------------------------------------------------------------------------------------------------------------------------------------------------
>MiraAssembly83_rep_c3132RC_merged_MiraAssembly83_c21RC
------------------------------------------------------------------------------aaaattctggaggtagttttcttgcttgaagaatcaagatcttcttcaacttgtgctttcaaacttgggaaagcatttatggtttgcgtacaaaatatgcttgtccaggtgtctaaacatttttctccattgaaaacagttataggttatgaatatggaatgagatccatcttcgagagagtgaacaggtcatttccttgatttctttcaacaatttgtatcataaaatttcaggtttctttttccagccttaggaggcttgttatttgggtatgacattggtgcaacctctggtgctacaatatcactgctggtatggtaactgtacatgggacagtttccaactgtgctgatgctctctttgattccaatttgtattcagacatctaaattc-tttattttggtgacattgtagtcacctgaactcagcggcacagattggttcaacctttcagccgttcagcttggtctagtggtatggtctcctacttgctatactattccatatataggga---ctctaaattattcgcatcaagacattccagtgaacgactgttagtttcttttc-atacctggctttatatacaggttagcggctccctttatggagctcttcttggttcccttctggtctacccaatagctgatttcctaggtacatcttttcgctta--tatatattccaagcgatgttcaaatcaagtgaatgattc-tttttccgcttattcgtagc--------tgattttgtgaagggaggaggcgagaaattatcctagcagctctactatatgcttttgggggtttcatcaccgcctccgctcccagccttggggttctgttaataggacggctcatctatggccttggtattggtttggtgagtttgtagtggactctttccatacaagctgtacagtgatacttaggctgaattttgatcctggatttttcatttatggagtttattttgagaaaggaaaagtgaagggatctctgaagc-tttttcccccaactcttttcctttcccttatgttttcactccacacatcgaagagctaaatgcagcccagaaaaatagaattgaaaattgaggtatattagcatacctgtcttgacaggcaatgcatggagctcctctttatattgcagagacttgcccatctcagattcgtggaactttaatatcactgaaagaagtcttcatcgttctcgggattttggtaggttcctaagaaatc-----attatatcattggtagttttccaaaacaagtggttatttcactctcagcgatttctttatataaatttcccgtcattaatgaattggaaatggcattttgtagttgggttacctcgtgggtagctttcaggttgatgtagttggagggtggcgttacatgtatgggtttagtgccccagttgctctgataatgggattagggatgtggagtctgccaccctctccacgctggttactcctccgagcagttcaaggtaaagggtctctacaggagctcaaggagagagccatctctgcctttagcaggttaaggggtctacctgccggtgacaaattttctgagaggcaaattgaagatacccttggctctctcgagtctgcttatgcagatgaagaatctgaaggaagtttttgggaagtatttcaggggccaagtctgaaagcattagtcattggtggaggtttggtcctttttcaacaggtattgtttt----tgataacttgtttcctaaaattttcatttatcctcttgtgtcct-----------------------------------------------------------------------------------------------------------------------------------------------------------------------------------------------------------------------------------------------------------------------------------------------------------------------------------------------------------------------------------------------------------------------------------------------------------------------------------------------------------------------------------------------------------------------------------------------------------------------------------------------------------------------------------------------------------------------------------------------------------------------
