# Supplementary material for: Targeted NGS for species level phylogenomics: “made to measure” or “one size fits all”?
Source: PeerJ. 2017 Jul 25;5:e3569. doi: 10.7717/peerj.3569 (PMC5530999; doi:10.7717/peerj.3569)
Supplement: Data S2 — Sequences alignments (fasta format). [file peerj-05-3569-s002.gz › Final_Aln/SC/127694_AllSamples.aln]

>Consensus127694_Sample69
-------------------------tgaggatttgtgatcttccttgatcttctcaagatttattcatttttgcatgtaaattcccattttattctgttgtgccacc-tttttttattactttcattgtcgcagatgggtcgagttatgtgta------------------accatggatcggtttt-gtttggctgtgcaggatggtgatgaagatgagaggcttcctgtagatcaagattcagacaatgatagggcagataatgaagcgaatcctctcatggtgccactcgaggaagaacctactctagaggagctttctacaaagtggtttagtcaagatgtctttgatgaggccgatgatgagcttgtgggagatgtgggcaagttcgatagtgaagatgaaatgaaggtggataaagcaccgaaacaactcaggcttcccaaagggaccaagaaaaatgatatgcaggtggataagcaagta------------------gaaccatccactg------------------ttactgcaaagaacaagaaaaacagagtaaaagaagttcaaccttcaaagaaaactgaagatgattttgagatagtccccgctccagcatcagattctagcgacgactcatcgtcagatgaatcagacgatgaggatgtggaaacaaaagctgagattttagcgtatgcaaagaaaatgttgaggaaaaagcaaagggagcaaatgttagatgatgcctacaacaaatatatgttccatgatacgggattgcccaattggttcgaggatgaagagaaaaagcatcgtcaactagtgaagcccattactaaagaggaggtcgctgcaatgagggcccaattcaaagcaattgatgcccggtcttccaagaaggttctccaagccaaggcccgaaagaagcgtgtggcaatgaggcagctagaaaaggttcggaagaaggcaaacaccatatcagaccaagcagacatatcggatcgttcaaagtcaaagatgattgagagcctttataagaaggcgacgcccaaaaggccccaaaaagagtatgtggtggcaaagaaaggggtccaggtgaaggttggaaaggggaaagtgcttgtcgatcgacggatgaagaaggacgcaagggcacaagacaagaaaggtaagggtaatttgaagaaaggaaagggkggccagaaagggaaagggagtggaaagggtgggcagaaagggaaaggggatggaatgggttcagcaaaggggaaaagtggatacaaaggtagaaaggtgagaaagggctaa----gtttgag-aaaggctagtct------tctgcttcga------------ttttggttttggt-ttttacttgt----gtccgtttacagctagttta-ttttgcgtactcaacatrctg---cttatgattctatatagaggtttttgttgtatgcctcgtatttttacctaatttttcttttgttttcactggataattacttgagttaacgtgttctatgacatgaatcatcaagaagatcactttaggttagccactgacattcatgattcattgttct--------------------------------------------------------------------------------------------------
>Consensus127694_Sample73
--------------------------------------------------------------------------------------------------------------------------------------------------------------------------------------gtttt-gtttggctgtgcaggatggtgatgaagatgagaggcttcctgtagaccaagattcagacaatgatagggcagataatgaagcgaatcctctcatggtgccactcgaggaagaacctactctagaggagctttctacaaagtggtttagtcaagatgtctttgatgaggccgatgatgagcttgtgggagatgtgggcaagttcgatagtgaagatgaaatgaarrtggataaagcaccgaaacaactcaggcttcccaaagggaccaagaaaaatgatatgcaggtggataagcaagta------------------gaaccatccactg------------------ttactgcaaagaacaagaaraacagagtaaaagaagttcaaccttcaaagaaaactgaagatgattttgagatagtccccgctccagcatcagattctagcgacgactcatcgtcagatgaatcagacgatgatgatgtggaaacaaaagctgagattttagcgtatgcaaagaaaatgttgaggaaaaagcaaagggagcaaatgttagatgatgcctacaacaaatatatgttccatgatacgggattgcccaattggttcgaggatgaagagaaaaagcatcgccaactagtgaagcccattactaaagaggaggtcgctgcaatgagggcccaattcaaagcaattgatgcccggtcttccaagaaggttctccaagccaaggcccgaaagaagcgtgtggcaatgaggcagctagaaaaggttcggaagaaggcaaacaccatatcagaccaagcagacatatcggatcgttcaaagtcaaagatgatygagagcctttataagaaggcgacgcccaaaaggccccaraaagagtatgtggtggcaaagaaaggggtccaagtgaaggttggaaaggggaaagtgcttgtcgatcgacggatgaagaaggacgcaagggcacaagacaagaaaggtaagggtaatttgaagaaaggaaagggtggccagaaagggaaagggagtggaaagggtggscagaaagggaaaggggatggaatgggttcagcaaaggggaaaagtggatacaaaggtagaaaggtgagaaagggctaa----gtttgagaaaaggctagtct------tctgcttcga------------ttttggttttggt-ttttacttgt----gtccgtttacagctagttta-ttttgcgtactcaacatactg---cttatgattctatatagaggtttttgttgtatgcctcgtatttttacctaatttttcttttgttttcactggataatttcttgag-----------------------------------------------------------------------------------------------------------------------------------------------------------------------------
>MiraAssembly68_c914RC_merged_MiraAssembly68_rep_c3300_merged_MiraAssembly68_rep_c2707_merged_MiraAssembly68_rep_c2707_merged_MiraAssembly68_c408
---------------------------------------------------------------------------tataaatcccctttttattcctttgtgcccccctttttc--ttatttccactgtcacagatgggtggagtgttgtgtactaatcattattcttgtcacgatggatcggttttcgtttggctgtgcaggatggtgatgaagatgagaggattcctktagaccaagattcagacaatgatggggcagatcatgaagcaaatcctctcatggtggcmctcgaggaagaaccaactcaagaggagattgctaagaagtggtatagtttagatgtctttgatgaggcagatgatgagcttgtgggagatgtggataagttcgatagtgaagataaaatgaaggtggatgaagcaccgaaacaactcaggcttccggaagggaccaaaaaaaatgatatgcaggtggctgagctagta------------------gaaccacccactg------------------ttcccgcaaagaacaagaaaaacagagtaaaagaagttcaaccttcaaagaaaactgaagatgattttgagatagtccccgctccagcttcagattctagcgatgactcatcttctgatgaatcagatgatgatgatgtggaaacaaaagctgagattttggcgtatgcgaagaaaatgttgaggaaaaagcaaagggagcaaatgttagatgatgcctacaacaaacatatgttccatgataagggattgcccaaatggttcgaggatgaagagaagaagcatcgtcaactagtgaagcccatcactaaagaggaggttgctgcaatgagggcccaattcaaagcaattgatgcccggtcttctaagaaggttctccaagccaaggcccgaaagaagcgtgtagcgatgaggcagctagaaaaggttcggaagaaggcaaacaccatatcggaccaagcagacatatcggatcgttcgaagacaaagatgattgaaagcctttataagaaggcgacgcccaaaaggcctcaaaaagagtatgtggtggcaaagaaaggggtccaagtgaaggttggaaaggggaaagtgcttgtcgatcgacggatgaagaaggatgcaagggc---ggacaagaaaggcaagggtaattcgaagaagggaaatg---------------------gtggaaagggtggccagaaaggtaaaggggatggaaagggttcagcaaaggggaaaagtgggtacaaaggtagaaaggtgagaaagggctaagttaaattgag-aaaggctagtcc------------------------------ttggttttggt-tttcacttgt----gtctgtttactgctagtttatttttgcaaacccaatgtactg---cttatgattctatatagaggtttttgttgtatacctctcatttttactttatttgtttgt---tttcatt-cataatttcctgagtcaacgtgttctatgatatgaatcaataataatttcactttaggttaaccactgaca-------ttcattgttctttgccaag------------------------------------------------------------------------------------------
>MiraAssembly68_rep_c3405_merged_MiraAssembly68_rep_c2708_merged_MiraAssembly68_c2396RC
------------------------------------------------------------------------------------------------------------------------------------------------------------------------------------------------------------------------------------------------------------------------------------------------------------------------------------------------tttagatgtctttgatgaggcagatgatgagcttgtgggagatgtggataagttcgatagtgaagataaaatgaaggtggatgaagcaccgaaacaactcaggcttccggaagggaccaaaaaaaatgatatgcaggtggctgagctagta------------------gaaccacccactg------------------ttcccgcaaagaacaagaaaaacagagtaaaagaagttcaaccttcaaagaaaactgaagatgattttgagatagtcaccgctccagcttcagattctagcgatgactcatcttctgatgaatcagatgatgatgatgtggaaacaaaagctgagattttggcgtatgcgaagaaaatgttgaggaaaaagcaaagggagcaaatgttagatgatgcctacaacaaacatatgttccatgataagggattgcccaaatggttcgaggatgaagagaagaagcatcgtcaactagtgaagcccatcactaaagaggaggttgctgcaatgagggcccaattcaaagcaattgatgcccggtcttctaagaaggttctccamgmcaaggcccgaaagaagcgtgtagcgatgaggcagctagaaaaggttcggaagaaggcaaacaccatatcggaccaagcagacatatcrgatcgttcgaagacaaagatgattgaaagcctttataagaaggcgacgcccaaaaggcctcaaaaagagtatgtggtggcaaagaaaggggtccaagtgaaggttggaaaggggaaagtgcttgtcgatcgacggatgaagaaggatgcaagggc---ggacaagaaaggcaagggtaattcgaagaagggaaatg---------------------gtggaaagggtggccagaaaggtaaaggggatggaaagggttcagcaaaggggaaaagtgggtacaaaggtagaaaggtgagaaagggctaagttaaattgag-aaaggctagtccttggttttggttttgg------------ttttggttttggt-tttcaattgt----gtctgtttactgctagtttatttttgcaaacccaatgtactg---cttatgattctatatagaggtttttgttgtatacctct----------------------------------------------------------------------------------------------------------------------------------------------------------------------------------------------------------------------------
>MiraAssembly71_c746RC_merged_MiraAssembly71_rep_c3873
-------------------------------------------------------------------------------------------------------------------------------------------------------------------------------------------------------------------------------------------------------------------------------------------------ctcgaggaagaacctactctagaggagctttctacaaagtggtttagtcaagatgtctttgatgaggccgatgatgagcttgtgggagatgtgggcaagttcgatagtgaagatgaaatgaaggtggataaagcaccgaaacaactcaggcttcccaaagggaccaagaaaaatgatatgcaggtggataagcaagta------------------gaaccatccactg------------------ttactgcaaataacaagaaaaacagagtaaaagaagttcaaccttcaaagaaaactgaagatgattttgagatagtccccgctccagcatcagattctagtgacgactcatcgtcagatgaatcagacgatgatgatgtggaaacaaaagctgagattttagcgtatgcaaagaaaatgttgaggaaaaagcaaagggagcaaatgttagatgatgcctacaacaaatatatgttccatgatacgggattgcccaattggttcgaggatgaagagaaaaagcatcgtcaactagtgaagcccattactaaagaggaggtcactgcaatgagggcccaattcaaagcaattgatgcccggtcttccaagaaggttctccaagccaaggcccgaaagaagcgtgtggctatgaggcaactggaaaaggttcggaagaaggcaaacaccatatcagaccaagcagacatatcggatcgttcaaagtcaaagatgattgagagcctttataagaaggcgacgcccaaaaggccccaaaaagagtatgtggtggcaaagaaaggggtccaagtgaaggttggaaaggggaaagtgcttgtcgatcgacggatgaagaaggacgcaagggcacaagacaagaaaggtaagggtaatttgaagaaaggaaagggtgcccagaaagggaaagggagtggaaagggtgggcagaaagggaaaggggatggaatgggttcagcaaaggggaaaagtggatacaaaggtagaaagccgagaaagggctaa----ggttgag-aaaggctagtct------tctgtttcga------------ttttggttttggk-ttttacttgt----ctccgtttacagctagttta-ttttgcgtactc-acatactg---cttatgattctatatagaggtttttgttgtatgcctcstatttttacctaatttttcttttgttttcactggataatttcttgagttaacgtgttctatgayatgaatcatcaagaagatcactttaggttagccactgacattcatgattcattgttctttgccaagcttgtcttttctgtggtactttctgctc--------------------------------------------------------------
>MiraAssembly71_c834RC_merged_MiraAssembly71_c193_merged_MiraAssembly71_rep_c4148
---------------------------------------------tgatcttctcaagatttattcatttttgcatgtaaattcccattttattctgttgtgccatcttttttttattactttcattgtcgcagatgggtcgagttrtgtgta------------------accatggatcggtttt-gtttggctgtgcaggatggtgatgaagatgagaggcttcctgtagaccaagattcagacaatgatagggcagataatgaagcgaatcctctcatggtgccactcgaggaagaacctactctagaggagctttctacaaagtggtttagtcaagatgtctttgatgaggccgatgatgagcttgtgggagatgtgggcaagttcgatagtgaagatgaaatgaaggtggataaagcaccgaaacaactcaggcttcccaaagggaccaagaaaaatgatatgcaggtggataagcaagta------------------gaaccatccactg------------------ttactgcaaagaacaagaaaaacagagtaaaagaagttcaaccttcaaagaaaactgaagatgattttgagatagtccccgctccagcatcagattctagcgacgactcatcgtcagatgaatcagacgatgaggatgtggaaacaaaagctgagattttagcgtatgcaaagaaaatgttgaggaaaaagcaaagggagcaaatgttagatgatgcctacaacaaatatatgttccatgatacgggattgcccaattggttcgaggatgaagagaaaaagcatcgtcaactagtgaagcccattactaaagaggaggtcgctgcaatgagggcccaattcaaagcaattgatgcccggtcttccaagaaggttctccaagccaaggcccgaaagaagcgtgtggcaatgaggcagctagaaaaggttcggaagaaggcaaacaccatatcagaccaagcagacatatcggatcgttcaaagtcaaagatgattgagagcctttataagaaggcgacgcccaaaaggccccaaaaagagtatgtggtggcaaagaaaggggtccaagtgaaggttggaaaggggaaagtgcttgtcgatcgacggatgaagaaggacgcaagggcacaagacaagaaaggtaagggtaatttgaagaaaggaaagggtgggcagaaagggaaagggagtggaaagggtgggcagaaagggaaaggggatggaatgggttcagcaaaggggaaaagtggatacaaaggtagaaaggtgagaaagggctaa----gtttgag-aaaggctagtct------tctgcttcga------------ttttggttttggt-ttttacttgt----gtccgtttacagctagttta-ttttgcgtactcaacatactg---cttatgattctatatagaggtttttgttgtatgcct------------------------------------------------------------------------------------------------------------------------------------------------------------------------------------------------------------------------------
>MiraAssembly72_c126RC
--------------------------------------------------------------------------------------------------------------------------------------------------------------------------------------------------------------------------agaggcttcctgtagaccaagattcagacaatgatagggcagataatgaagcgaatcctctcatggtgccactcgaggaagaacctactctagaggagctttctacaaagtggtttagtcaagatgtctttgatgaggccgatgatgagcttgtgggagatgtgggcaagttcgatagtgaagatgaaatgaaggtggataaagcaccgaaacaactcaggcttcccaaagggaccaagaaaaatgatatgcaggtggataagcaagta------------------gaaccatccactgttactgaaccatccacttttactgcaaagaacaagaaaaacagagtaaaagaagttcaaccttcaaagaaaactgaagatgattttgagatagtccccgctccagcatcagattctagcgacgactcatcgtcagaagaatcagacgatgatgatgtggaaacaaaagctgagattttagcgtatgcaaagaaaatgttgaggaaaaagcaaagggaacaaatgttagatgatgcctacaacaaatatatgttccatgatacgggattgcccaattggttcgaggatgaagagaaaaagcatcgccaactagtgaagcccattactaaagaggaggtcgctgcaatgagggcccaattcaaagcaattgatgcccggtcttccaagaaggttctccaagccaaggcccgaaagaagcgtgtggcaatgaggcagctagaaaaggttcggaagaaggcaaacaccatatcagaccaagcagacatatcggatcgttcaaagtcaaagatgattgagagcctttataagaaggcgacgcccaaaaggccccaaaaagagtatgtggtggcaaagaaaggggtccaagtgaaggttggaaaggggaaagtgcttgtcgatcgacggatgaagaaggacgcaagggcacaagacaagaaaggtaagggtaatttgaagaaaggaaagggtgcccagaaagggaaagggagtggaaagggtgggcagaaagggaaaggggatggaatgggttcagcaaaggggaaaagtggatacaaaggtagaaaggtgagaaagggctaa----gtttgag-aaaggttagtct------tctgcttcga------ttttggttttggttttggt-ttttacttgt----gtccgtttacagctagttta-ttttgcgtactcaacatactg---cttatgatt---------------------------------------------------------------------------------------------------------------------------------------------------------------------------------------------------------------------------------------------------------
>MiraAssembly72_c127RC
-------------------------------------------------------------------------------------------------------------------------------------------------------------------------------------------------------------------------------------------------------------------------------------------------------------------------------------------------------------------------------cttgtgggagatgtgggcaagttcgatagtgaagatgaaatgaaggtggataaagcaccgaaacaactcaggcttcccaaagggaccaagaaaaatgatatgcaggtggataagcaagtagaaccatccactgttactgaaccatccactg------------------ttactgcaaagaacaagaaaaacagagtaaaagaagttcaaccttcaaagaaaactgaagaagattttgagatagtccccgctccagcatcagattctagcgacgactcatcgtcagatgaatcagacgatgatgatgtggaaacaaaagctgagattttagcgtatgcaaagaaaatgttgaggaaaaagcaaagggagcaaatgttagatgatgcctacaacaaatatatgttccatgatacgggattgcccaattggttcgaggatgaagagaaaaagcatcgtcaactagtgaagcccattactaaagaggaggtcgctgcaatgagggcccaattcaaagcaattgatgcccggtcttccaagaaggttctccaagccaaggcccgaaagaagcgtgtggcaatgaggcagctagaaaaggttcggaagaaggcaaacaccatatcagaccaagcagacatatcggatcgttcaaagtcaaagatgattgagagcctttataagaaggcgacgcccaaaaggccccaaaaagagtatgtggtggcaaagaaaggggtccaagtgaaggttggaaaggggaaagtgcttgtcgatcgacggatgaagaaggacgcaagggcacaagacaagaaaggtaagggtaatttgaagaaaggaaagggtggccagaaagggaaagggagtggaaagggtgggcagaaagggaaaggggatggaatgggttcagcaaaggggaaaagtggatacaaaggtagaaagccgagaaagggctaa----ggttgag-aaaggctagtct------tctgtttcga------------ttttggttttggt-ttttacttgt----stccgtttacagctagttta-ttttgcgtactcc-----------------------------------------------------------------------------------------------------------------------------------------------------------------------------------------------------------------------------------------------------------------------------
>MiraAssembly74_c364_merged_MiraAssembly74_rep_c2281RC_merged_MiraAssembly74_c591RC
---------------------------------------------------------------------------tgtaaattcccattttattctgttgtgccaccttttttttattactttcattgtcgcagatgggtcgagttatgtgta------------------accatggatcggtttt-gtttggctgtgcaggatggtgatgaagatgagaggcttcctgtagaccaagattcagacaatgatagggtagataatgaagcgaatcctctcatggtgccactcgaggaagaacctactctagaggagctttctacaaagtggtttagtcaagatgtctttgatgaggccgatgatgagcttgtgggagatgtgggcaagttcgatagtgaagatgaaatgaaggtggatgaagcaccgaaagaactcaggcttcccaaagggaccaagaaaaatgatatgcaggaggataagcaagta------------------gaaccatccactg------------------ttactgcaaagaacaagaaaaacagagtaaaagaagttcaaccttcaaagaaaactgaagatgattttgagatagtccccgctccagcatcagattctagcgacgactcatcgtcagatgaatcagacgatgaggatgtggaaacaaaagctgagattttagcgtatgcaaagaaaatgttgaggaaaaagcaaagggagcaaatgttagatgatgcctacaacaaatatatgttccatgatacgggattgcccaattggttcgaggatgaagagaaaaagcatcgtcaactagtgaagcccattactaaagaggaggkcgctgcaatgagggcccaattcaaagcaattgatgcccggtcttccaagaaggttctccaagccaaggcccgaaagaagcgtgtggcaatgaggcagctagaaaaggttcggaagaaggcaaacaccatatcagaccaagcagacatatcggatcgttcaaagtcaaagatgattgagagcctttataagaaggcgacgcccaaaaggccccaaaaagagtatgtggtggcaaagaaaggggtccaagtgaaggttggaaaggggaaagtgcttgtcgatcgacggatgaagaaggacgcaagggcacaagacaagaaaggtaagggtaatttgaagaaaggaaagggtggccagaaagggaaagggagtggaaagggtggccagaaagggaaaggggatggaatgggttcagcaaaggggaaaagtggatacaaaggtagaaaggtgagaaagggctaa----gtttgag-aaaggctagtct------tctgtttcga------------ttttggttttggt-ttttacttgt----gtccgtttacagctagttta-ttttgcgtactcaacatactg---cttatgattctatatagaggtttttgttgtatgcctcstatttttacctaatttttcttttgttttcactggataatttcttgagttaacgtgttctatgacatgaatcatcaagaagatcactttaggttagccactgacattcatgattcattgttctttgccaagcttgtcttttctgtggtactttc-------------------------------------------------------------------
>MiraAssembly74_c410_merged_MiraAssembly74_c592RC
------------------------------------------------------------------------------------------------------------------------------------------------------------------------------------------------------------------------------------------------------------------agataatgaagcgaatcctctcatggtgccactcgaggaagaacctactctagaggagctttctacaaagtggtttagtcaagatgtctttgatgaggccgacgatgagcttgtgggagatgtgggcaaggtcgatagtgaagatgaaatgaaggtggataaagctccgaaacaactcaggcttcccaaagggaccaagaaaaatgatatgcaggtggataagcaagta------------------gaaccatccactg------------------ttactgcaaagaacaagaaaaacagagtaaaagaagttcaaccttcaaagaaaactgaagatgattttgagatagtccccgctccagcatcagattctagcgacgactcatcgtcagatgaatcagacgatgaggatgtggaaacaaaagctgagattttagcgtatgcaaagaaaatgttgaggaaaaagcaaagggagcaaatgttagatgatgcctacaacaaatatatgttccatgatacgggattgcccaattggttcgaggatgaagagaaaaagcnnnnnnnnnnnnnnnnnnnnnnnnnnnnnnnnnnnnnnnnnnnnnnnnnnnnnnnnnnnnnnnnnnnnnnnnnnnnnnnnnnnnnnnnnnnnnnnnnnnnnnnnnnnnnnnnnnnnnnnnnnnnnnnnnnnnagctagaaaaggttcggaagaaggcaaacaccatatcagaccaagcagacatatcggatcgttcaaagtcaaagatgattgagagcctttataagaaggcgacgcccaaaaggccccaaaaagagtatgtggtggcaaagaaaggggtccaagtgaaggttggaaaggggaaagtgcttgtcgatcgacggatgaagaaggacgcaagggcacaagacaagaaaggtaagggtaatttgaagaaaggaaagggtgcccagaaagggaaagggagtggaaagggtggacagaaagggaaaggggatggaatgggttcagcaaaggggaaaagtggatacaaaggtagaaagccgagaaagggctaa----ggttgag-aaaggctagtct------tctgcttcga------------ttttggttttggt-ttttacttgt----gtccgtttacagctagttta-ttttgcgtactcaacatactg---cttatgattctatatagaggtttttgttgtatgcctcctatttt----------------------------------------------------------------------------------------------------------------------------------------------------------------------------------------------------------------------
>MiraAssembly75_c28
-----------------------------------------------------------------------------------------------------------------------------------------------------------------------------------------------------------------------------------------------------------------------------cgaatcctctcatggtgccactcgaggaagaacctactctagaggagctttctacaaagtggtttagtcaagatgtctttgatgaggccgatgatgagcttgtgggagatgggggcaagttcgatagtgaagatgaaatgaaggtggataaagcaccgaaacaactcaggcttcccaaagggaccaagaaaaatgatatgcaggtggataagcaagta------------------gaaccatccactg------------------ttactgcaaagaacaagaaaaacagagtaaaagaagttccaccttcaaagaaaactgaagatgattttgagatagtccccgctccagcatcagattctagcgacgactcatcgtcagatgaatcagacgatgatgatgtggaaacaaaagctgagattttagcgtatgcaaagaaaatgttgaggaaaaagcaaagggagcaaatgttagatgatgcctacaacaaatatatgttccatgatacgggattgcccaattggttcgaggatgaagagaaaaagcatcgtcaactagtgaagcccattactaaagaggaggtcgctgcaatgagggcccaattcaaagcaattgatgcccggtcttccaagaaggttctccaagccaaggcccgaaagaagcgtgtggcaatgaggcagctagaaaaggttcggaagaaggcaaacaccatatcagaccaagcagacatatcggatcgttcaaagtcaaagatgattgagagcctttataagaaggcgacgcccaaaaggccccaaaaagagtatgtcgtggcaaagaaaggggtccaagtgaaggttggaaaggggaaagtgcttgtcgatcgacggatgaagaaggacgcaagggcacaagacaagaaaggcaagggtaatttgaagaaaggaaagggtggccagaaagggaaagggagtggaaagggtgggcagaaagggaaaggggatggaatgggttcagcaaaggggaaaagtggatacaaaggtagaaaggtgagaaagggctaa----gtttgag-aaaggctagtct------tctgtttcga------------ttttggttttggt-ttttactcgt----gtccgtttacagctagttta-ttttgcgtactcaacatactg---cttatgattctatatagaggtttttgttgtatgcctcctatttttacctaattttt----------------------------------------------------------------------------------------------------------------------------------------------------------------------------------------------------------
>MiraAssembly75_c305
--------------------------------------------------------------------------------------------------------------------------------------------------------------------------------------------------------------------------------------------------------------------------------------------------------------------------------------------------------------------------------------------------------atagtgaagatgaaatgaaggtggataaagcaccgaaacaactcaggcttcccaaagggaccaagaaaaatgatatgcaggtggataagcaagta------------------gaaccatccactg------------------ttactgcaaagaacaagaaaaacagagtaaaagaagttcaaccttcaaagaaaactgaagatgattttgagatagtccccgctccagcatcagattctagcgacgactcatcgtcagatgaatcagacgatgatgatgtggaaacaaaagctgagattttagcgtatgcaaagaaaatgttgaggaaaaagcaaagggagcaaatgttagatgatgcctacaacaaatatatgttccatgatacgggattgcccaattggttcgaggatgaagagaaaaagcatcgtcaactagtgaagcccattactaaagaggaggtcgctgcaatgagggcccaattcaaagcaattgatgcccggtcttccaagaaggttctccaagccaaggcccgaaagaagcgtgtggcaatgaggcagctagaaaaggttcggaagaaggcaaacaccatatcagaccaagcagacatatcggatcattcaaagtcaaagatgattgagagcctttataagaaggcgacgcccaaaaggccccaaaaagagtatgtcgtggcaaagaaaggggtccaagtgaaggttggaaaggggaaagtgcttgtcgatcgacggatgaagaaggacgcaagggcacaagacaagaaaggtaagggtaatttgaagaaaggaaagggtggccagaaagggaaagggagtggaaagggtgggcagaaagggaaaggcgatggaatgggttcagcaaaggggaaaagtggatacaaaggtagaaaggtgagaaagggctaa----gtttgag-acaggct----------------------------------------------------------------------------------------------------------------------------------------------------------------------------------------------------------------------------------------------------------------------------------------------------------------------------------------------------------------------------
>MiraAssembly77_rep_c217RC
------------------------------------------------------------------------------------------------------------------------------------------------------------------------------------------------------------------------------------------------------------------------------------------------------------------------------------------------------------------------------------------------------------------------------------------------------------------------------------------------------------------------------------------------------------------------------------------------------------------agatgattttgagatagtcxccgctccagcatcagattctagcgamgactcatcgtcagatgaatcagacgatgatgatgtggaaacaaaagctgagattttagcgtatgcaaagaaaatgttgaggaaaaagcaaagggagcaaatgttagatgatgcctacaacaaatatatgttccatgatacgggattgcccaattggttcgaggatgaagagaaaaagcatcgccaactagtgaagcccattactaaagaggaggtcgctgcaatgagggcccaattcaaagcaattgatgcccggtcttccaagaaggttctccaagccaaggcccgaaagaagcgtgtggcaatgaggcagctagaaaaggttcggaagaaggcaaacaccatatcagaccaagcagacatatcggatcgttcaaagtcaaagatgattgagagcctttataagaaggcgacgcccaaaaggccccaaaaagagtatgtggtggcaaagaaaggggtccaagtgaaggttggaaaggggaaagtgcttgtcgatcgacggatgaagaaggacgcaagggcacaagacaagaaaggtaagggtaatttgaagaaaggaaagggtggccagaaagggaaagggagtggaaagggtgggcagaaagggaaaggggatggaatgggttcagcaaaggggaaaagtggatacaaaggtagaaaggtgagaaagggctaagtttgtttgag-aaaggctagtct------tctgcttcga------------ttttggttttggt-ttttacttgc----gtccgtt--------------------------------------------------------------------------------------------------------------------------------------------------------------------------------------------------------------------------------------------------------------------------------------------------------
>MiraAssembly77_rep_c333RC
--------------------------------------------------------------------------------------------------------------------------------------------------------------------------------------------------------------------------------------------------------------------------------------------------------------------------------------------------------------------------------------------------------------------------------------------------------------------------------------------------------------------------------------------------------------------------------------------------------------ctgaagatgattttgagatagtccccgctccagcatcagattctagcgacgactcatcgtcagatgaatcagacgatgatgatgtggaaacaaaagctgagattttagcgtatgcaaagaaaatgttgaggaaaaagcaaagggagcaaatgttagatgatgcctacaacaaatatatgttccatgatacgggattgcccaattggttcgaggatgaagagaaaaagcatcgtcaactagtgaagcccattactaaagaggaggtcgctgcaatgagggcccaattcaaagcaattgatgcccggtcttccaagaaggttctccaagccaaggcccgaaagaagcgtgtggcaatgaggcagctagaaaaggttcggaagaaggcaaacaccatatcagaccaagcagacatatcggatcgttcaaagtcaaagatgattgagagcctttataagaaggcgacgcccaaaaggccccaaaaagagtacgtggtggcaaagaaaggggtccaagtgaaggttggaaaggggaaagtgcttgtcgatcgacggatgaagaaggacgcaagggcacaagacaagaaaggtaagggtaatttgaggaaaggaaagggtggccagaaagggaaagggagtggaaagggtgggcagaaagggaaaggggatggaatgggttcagcaaaggggaaaagtggatacaaaggtagaaagccgagaaagggctaa----ggttgag-aaaggctagtct------tctgcttcga------------ttttggttttggt-ttttacttgt----gtccgtttacagctagttta-ttttg-------------------------------------------------------------------------------------------------------------------------------------------------------------------------------------------------------------------------------------------------------------------------------------
>MiraAssembly78_c2343RC
--------------------------------------------------------------------------------------------------------------------------------------------------------------------------------------------------------------------------------------------------------------------------------------------------------------------------------------------------------------------------------------------------------------------------------------------------------------------------------------------------------------------------------------------------------------------------------------------------------------------------------------------------------------------------------------------------------------------------------------------------------------------------------------------------------------------------------------------------------------------------------------------------------------------------------------------------------------------------------------------------------------------------------------------------------------------------------------------------------cccagaaagagtatgtggtggcaaagaaaggggtccaagtgaaggttggaaaggggaaagtgcttgtcgatcgacggatgaagaaggacgcaagggcacaagacaagaaaggtaagggtaatttgaagaaaggaaagggkggccagaaagggaaagggagtggaaagggtgggcagaaagggaaaggggatggaatgggttcagcaaaggggaaaagtggatacaaaggtagaaagccgagaaagggctaa----gtttgag-aaaggctagtct------tctgtttcga------------tttcgattttggt-ttttacttgt----gtccgtttacagctagttta-ttttgcgtactcaacatactgctacttatgattctatatagaggtttttgttgtctgcctcgtatttttatctattttttcttt------------------------------------------------------------------------------------------------------------------------------------------------------------------------------------------------------
>MiraAssembly78_c791_merged_MiraAssembly78_rep_c2503
tatttttattgaccgttgtttctaatgaggatttgtgatcttccttgatcttctcaagatttattcttttttgcatgtaaattcccattttattctgttgtgccaccttttttttattactttcattgtcgcagatgggtcgagttatgtgta------------------accatggatyggtttt-gtttggctgtgyaggatggtgatgaagatgagaggcttcctgtagaccaagattcagacaatgatagggcagataatgaagcgaatcctctcatggtgccactcgaggaagaacctactatagaggagctttctacaaagtggtttagtcaagatgtctttgatgaggccgatgatgagcttgtgggagatgtgggcaagttcgatagtgaagatgaaatgaaggtggataaagcaccgaaacaactcaggcttcccaaagggaccaagaaaaatgatatgcaggttgataagcaagta------------------gaaccatccactg------------------ttactgcaaagaacaagacaaacagagtaaaagaagttcaaccttcaaagaaaactgaagatgattttgagatagtccccgctccagcaacagattctagcgacgactcatcgtcagatgaatcagacgatgatgatgtggaaacaaaagctgagattttagcgtatgcaaagaaaatgttgaggaaaaagcaaagggagcaaatcttagatgatgcctacaacaaatatatgttccatgatacgggattgcccaattggttcgaggatgaagagaaaaagcatcgtcaactagtgaagcccattactaaagaggaggtcgctgcaatgagggcccaattcaaagcaatcgatgcccggtcttccaagaaggttctccaagccaaggcccgaaagaagcgtgtggcgatgaggcagctagaaaaggttcggaagaaggcaaacaccatatcagaccaagcagacatatcggakcgttcaaagtcaaagatgattgagagcctttataagaaggcgacgcccaaaaggccccagaaagagtatgtggtggcaaagaaaggggtccaagtgaaggttggaaaggggaaagtgcttgtcgatcgacggatgaagaaggacgcaagggcacaagacaagaaaggtaagggtaatttgaagaaaggaaagggtggccagaaagggaaagggagkggaaagggtgggcagaaagggaaaggggatggaatgggttcagcaaaggggaaaagtggatacaaaggtagaaagccgagaaagggctaa----gtttgag-aaaggctagtct------tctgtttcga------------ttttggttttggt-ttttacttgtgtccgtccgtttacagctagttta-ttttgcg-----------------------------------------------------------------------------------------------------------------------------------------------------------------------------------------------------------------------------------------------------------------------------------
>MiraAssembly78_c898RC_merged_MiraAssembly78_rep_c3530_merged_MiraAssembly78_c792
-------------------------------------------------------------------------------------------------------------------------------------------------------------------------------------------------------------------gaagatgagaggcttcctgtagaccaagattcagacaatgatagggcagataatgaagcgaatcctctcatggtgccactcgaggaagaacctactctagaggagctttctacaaagtggtttagtcaagatgtctttgatgaggccgatgatgagcttgtgggagatgtgggcaagttcgatagtgaagatgaaatgaaggtggataaagcaccgaaacaactcaggcttcccaaagggaccaagaaaaatgatatgcaggtggataagcaagta------------------gaaccatccactg------------------ttactgcaaagaacaagaaaaacagagtaaaagaagttcaaccttcaaagaaaactgaagatgattttgagatagtccccgctccagcaacagattctagcgacgactcatcgtcagatgaatcagacgatgatgatgtggaaacaaaagctgagattttagcgtatgcaaagaaaatgttgaggaaaaagcaaagggagcaaatgttagattatgcctacaacaaatatatgttccatgatacgggattgcccaattggttcgaggatgaagagaaaaagcatcgtcaactagtgaagcccattactaaagaggaggtcgctgcaatgagggcccaattcaaagcaatcgatgcccggtcttccaagaaggttctccaagccaaggcccgaaagaagcgtgtggcgatgaggaagctagaaaaggttcggaagaaggcaaacaccatatcagaccaagcagacatatcggatcgttcaaagtcaaagatgattgagagcctttataagaaggcgacgcccaaaaggccccaaaaagagtatgtggtggcaaagaaaggggtccaagtgaaggttggaaaggggaaagtgcttgtcgatcgacggatgaagaaggacgcaagggcacaagacaagaaaggtaagggtaatttgaagaaaggaaagggtggccagaaagggaaagggagtggaaagggkgggcagaaagggaaaggggatggaatgggttcagcaaaggggaaaagtggatacaaaggtagaaagccgagaaagggctaa----gtttgag-aaaggctagtct------tctgtttcga------------ttttggttttggt-ttttacttgtgtccgtccgtttacagctagttta-ttttgcgtactcaacatactgctacttatgattctatatagaggtttttgttgtctgcctcgtatttttacctattttttcttttgttttcactggataatttcttgagttaacgtgttctattatatgaatcatcaagaagatcactataggttagccactgacaaatgtgctccgaaggctccatggttgaatgtcagttattctggttttaccatcc-------------------agaaaaaaggagtgaaccagtgacactctgtggcttcataact
>MiraAssembly78_rep_c3030RC_merged_MiraAssembly78_rep_c2633RC_merged_MiraAssembly78_rep_c2633RC_merged_MiraAssembly78_c792
-------------------------------------------------------------------------------------------------------------------------------------------------------------------------------------------------------------------gaagatgagaggcttcctgtagaccaagattcagacaatgatagggcagataatgaagcgaatcctctcatggtgccactcgaggaagaacctactctagaggagctttctacaaagtggtttagtcaagatgtctttgatgaggccgatgatgagcttgtgggagatgtgggcaagttcgatagtgaagatgaaatgaaggtggataaagcaccgaaacaactcaggcttcccaaagggaccaagaaaaatgatatgcaggtggataagcaagta------------------gaaccatccactg------------------ttactgcaaagaacaagaaaaacagagtaaaagaagttcaaccttcaaagaaaactgaagatgattttgagatagtccccgctccagcaacagattctagcgacgactcatcgtcagatgaatcagacgatgatgatgtggaaacaaaagctgagattttagcgtatgcaaagaaaatgttgaggaaaaagcaaagggagcaaatgttagatgatgcctacaacaaatatatgttccatgatacgggattgcccaattggttcgaggatgaagagaaaaagcatcgtcaactagtgaagcccattaccaaagaggaggtcgctgcaatgagggcccaattcaaagcaatcgatgcccggtcttccaagaaggktctccaagccaaggcccgaaagaagcgtgtggcaatgaggcagctagaaaaggttcggaagaaggcaaacaccatatcagmccaagcagacatatcggatcgttcaaagtcaaagatgattgagagcctttataagaaggcgacgcccaaaaggccccaaaaagagtatgtggtggcaaagaaaggggkccaagtgaaggttggaaaggggaaagtgcttgtcgatcgacggatgaagaaggacgcaagggcacaagacaagaaaggtaagggtaatttgaagaaaggaaagggtggccagaaagggaaagggagtggaaagggtgggcagaaagggaaaggggatggaatgggttcagcaaaggggaaaagtggatacaaaggtagaaagccgagaaagggctaa----gtttgag-aaaggctagtct------tctgtttcga------------tttcgattttggt-ttttacttgt----gtccgtttacagctagttta-ttttgc------------------------------------------------------------------------------------------------------------------------------------------------------------------------------------------------------------------------------------------------------------------------------------
>MiraAssembly80_c99_merged_MiraAssembly80_c524_merged_MiraAssembly80_rep_c2340RC_merged_MiraAssembly80_c349
--------------------------------------------------------------------------------------------------------------------------------------------------------------------------------------------------------------------------------------------------------------------ataatgaagcgaatcctctcatggtgccactcgaggaagaacctactctagaggagctttctacaaagtggtttagtcaagatgtctttgatgaggccgatgatgagcttgtgggagatgtgggcaagttcgatagtgaagatgaaatgaaggtggataaagcaccgaaacaactcaggcttcccaaagggaccaagaaaaatgatatgcaggtggataagcaagta------------------gaaccatccactg------------------ttactgcaaagaacaagaaaaacagagtaaaagaagttcaaccttcaaagaaaactgaagatgattttgagatagtccccgctccagcatcagattctagcgacgactcatcgtcagatgaatcagacgatgatkatgtggaaacaaaagctgagattttagcgtatgcaaagaaaatgttgaggaaaaagcaaagggagcaaatgttagatgatgcctacaacaaatatatgttccatgatacgggattgcccaattggttcgaggatgaagagaaaaagcatcgtcaactagtgaagcccattactaaagaggaggtcgctgcaatgagggcccaattcaaagcaattgatgcccggtcttccaagaaggttctccaagccaaggcccgaaagaagcgtgtggcaatgaggcagctagaaaaggttcggaagaaggcaaacaccatatcagaccaagcagacatatcggatcgttcaaagtcaaagatgatygagagcctttataagaaggcgacgcccaaaaggccccaaaaagagtatgtggtggcaaagaaaggggtccaagtgaaggttggaaaggggaaagtgcttgtcgatcgacggatgaagaaggacgcaagggcacaagacaagaaaggtaagggtaatttgaagaaaggaaagggtggccagaaagggaaagggagtggaaagggtgggcagaaagggaaaggggatggaatgggttcagcaaaggggaaaagtggatacaaaggtagaaagccgagaaagggctaa----ggttgag-aaaggctagtct------tctgtttcga------------ttttggttttggt-ttttacttgt----ctccgtttacagctagttta-ttttgcgtactcaacatactg---cttatgattct-------------------------------------------------------------------------------------------------------------------------------------------------------------------------------------------------------------------------------------------------------
>MiraAssembly80_rep_c1934RC_merged_MiraAssembly80_c349
--------------------------------------------------------------------------------------------------------------------------------------------------------------------------------------------------------------------------------------------------------------------ataatgaagcgaatcctctcatggtgccactcgaggaagaacctactctagaggagctttctacaaagtggtttagtcaagatgtctttgatgaggccgatgatgagcttgtgggagatgtgggcaagttcgatagtgaagatgaaatgaaggtggataaagcaccgaaacaactcaggcttcccaaagggaccaagaaaaatgatatgcaggtggataagcaagta------------------gaaccatccactg------------------ttactgcaaagaacaagaaaaacagagtaaaagaagttcaaccttcaaagaaaactgaagatgattttgagatagtccccgctccagcatcagattctagcgacgactcatcgtcagatgaatcagacgatgatgatgtggaaacaaaagctgagattttagcgtatgcaaagaaaatgttgaggaaaaagcaaagggagcaaatgttagatgatgcctacaacaaatatatgttccatgatacgggattgcccaattggttcgaggatgaagagaaaaagcatcgtcaactagtgaagcccattactaaagaggaggtcgctgcaatgagggcccaattcaaagcaattgatgcccggtcttccaagaaggttctccaagctaaggcccgaaagaagcgtgtggcaatgaggcagctagaaaaggttcggaagaaggcaaacaacatatcagaccaagcagacatatcggatcgttcaaagtcaaagatgattgagagcctttat--------------------------------------------------------------------------------------------------------------------------------------------------------------------------------------------------------------------------------------------------------------------------------------------------------------------------------------------------------------------------------------------------------------------------------------------------------------------------------------------------------------------------------------------------------------------------------------------------------------------------------------------------------------------------------
>MiraAssembly81_c390_merged_MiraAssembly81_c272RC_merged_MiraAssembly81_rep_c2392RC_merged_MiraAssembly81_rep_c2141RC
------------------------------------------------------------------------------------------------------------------------------------------------------------------------------------------------------------------------------------------------------------------------------gaatcctctcatggtgccactcgaggaagaacctactctagaggagctttctacaaagtggtttagtcaagatgtctttgatgaggccgatgatgagcttgtgggagatgtgggcaagttcgatagtgaagatgaaatgaaggtggatgaagcaccgaaacaactcaggcttcccaaagggaccaagaaaaatgatatgcaggtggataagcaagta------------------gaaccatccactg------------------ttactgcaaagaacaagaaaaacagagtaaaagaagttcaaccttcaaagaaaactgaagatgattttgagatagtccccgctccagcatcagattctagcgacgactcatcgtcagatgaatcagacgatgatgatgtggaaacaaaagctgagattttagcgtatgcaaagaaaatgttgaggaaaaagcaaagggagcaaatgttagatgatgcctacaacaaatatatgttccatgatacgggattgcccaattggttcgaggatgaagagaaaaagcatcgtcaactagtgaagcccattactaaagaggaggtcgctgcaatgagggcccaattcaaagcaattgatgcccggtcttccaagaaggttctccaagccaaggcccgaaagaagcgtgtggcaatgaggcagctagaaaaggttcggaagaaggcaaacaccatatcagaccaagcagacatatcggatcgttcaaagtcaaagatgattgagagcctttataagaaggcgacgcccaaaaggccccaaaaagagtatgtggtggcaaagaaaggggtccaagtgaaggttggaaaggggaaagtgcttgtcgatcgacggatgaagaaggacgcaagggcacaagacaagaaaggtaagggtaatttgaagaaaggaaagggtggccagaaagggaaagggagtggaaagggtgggcagaaagggaaaggggatggaatgggttcagcaaaggggaaaagtggatacaaaggtagaaaggtgagaaagggctaa----gtttgag-aaaggctagtct------tctgcttcga------------tttttgttttggt-ttttacttgt----gtccgtttacagctagttta-ttttgcgtactcaacatactg---cttatgattctatatagaggtttttgttgtatgcctcgtatttttacctaatttttcttttgttttcactggataatttcttgagttaacgtgttctatgatatgaatcatcaagaagatcacttaaggttagccactgacattcataattcattgttctttgccaagcttg--------------------------------------------------------------------------------------
>MiraAssembly81_rep_c2276RC_merged_MiraAssembly81_c331_merged_MiraAssembly81_c290
--------------------------------------------------------------------------------attcccattttattctgttgtgccaccttttttttattactttcattgtcgcagatgggtcgagttatgtgta------------------accatggatcggtttt-gtttggctgtgcaggatggtgatgaagatgagaggcttcctgtagaccaagattcagacactgatagggcagataatgaagcgaatcctctcatggtgccactcgaggaagaacctactctagaggagctttctacaaagtggtttagtcaagatgtctttgatgaggccgatgatgagcttgtgggagatgtgggcaagttcgatagtgaagatgaaatgaaggtggataaagcaccgaaacaactcaggcttcccaaagggaccaagaaaaatgatatgcaggtggataagcaagta------------------gaaccatccactg------------------ttactgcaaagaacaagaaaaacagagtaaaagaagttcaaccwtcaaagaaaactgaagatgattttgagatagtccccgctccagcatcagattctagcgacgactcatcgtcagatgaatcagacgatgatgatgtggaaacaaaagctgagattttagcgtatgcaaagaaaatgttgaggaaaaagcaaagggagcaaatgttagatgatgcctacaacaaatatatgttccmtgatacgggattgcccaattggttcgaggatgaagagaaaaagcatcgtcaannnnnnnnnnnnnnnnnnnnnnnnnnnnnnnnnnnnnnnnnnnnnnnnnnnnaagcaattgatgcccggtcttccaagaaggttctccaagccaaggcccgaaagaagcgtgtggcaatgaggcagctagaaaaggttcggaagaaggcaaacaccatatcagmccaagcagacatatcggatcgttcaaagtcaaagatgattgagagcctttataagaaggcgacgcccaaaaggccccaaaaagagtatgtggtggcaaagaaaggggtccaagtgaaggttggaaaggggaaagtgcttgtcgatcgacggatgaagaaggacgcaagggcacaagacaagaaaggtaagggtaatttgaagaaaggaaagggtggccagaaagggaaaggga---------gtgggcagaaagggaaaggggatggaatgggttcagcaaaggggaaaagtggatacaaaggtagaaagccgagaaagggctaa----ggttgag-aaaggctagtct------tctgtttcga------------ttttggttttggt-ttttacttgt----ctccgtttacagctagttta-ttttgcgtactc-acatactg---cttatgattctatatagaggtttttgttgtatgcctcgtatttttacctaatt-------------------------------------------------------------------------------------------------------------------------------------------------------------------------------------------------------------
>MiraAssembly82_c246_merged_MiraAssembly82_rep_c900
----------------------------------------------------------atttattcttttttgcatgtaaattcccattttattctgttgtgccaccttttttttattactttcattgtcgcagatgggtcgagttatgtgta------------------accatggatcggtttt-gtttggctgtgcaggatggtgatgaagatgagaggcttcctgtagaccaagattcagacaatgatagggcagataatgaagcgaatcctctcatggtgccactcgaggaagaacctactctagaggagctttctacaaagtggtttagtcaagatgtctttgatgaggccgatgatgagcttgtgggagatgtgggcaagttcgatagtgaagatgaaatgaaggtggatgaagcaccgaaacaactcaggcttcccaaagggaccaagaaaaatgatatgcaggtggatgagcaagta------------------gaaccatccactg------------------ttactgcaaagaacaagaaaaacagagtaaaagaagttcaaccttcaaagaaaactgaagatgattttgagatagtccccgctccagcaacagattctagcgacgactcatcgtcagatgaatcagacgatgatgatgtggaaacaaaagctgagattttagcgtatgcaaagaaaatgttgaggaaaaagcaaagggagcaaatgttagatgatgcctacaacaaatatatgttccatgatacgggattgcccaattggttcgaggatgaagagaaaaagcatcgtcaactagtgaagcccattactaaagaggaggtcgctgcaatgagggcccaattcaaagcaattgatgcccggtcttccaagaaggttctccaagccaaggcccgaaagaagcgtgtggctatgaggcaactagaaaaggttcggaagaaggcaaacaccatatcagaccaagcagacatatcggatcgttcaaagtcaaagatgattgagagcctttataagaaggcgacgcccaaaaggccccaaaaagagtatgtggtggcaaagaaaggggtccaagtgaaggttggaaaggggaaagtgcttgtcgatcgacggatgaagaaggacgcaagggcacaagacaagaaaggcaagggtaatttgaagaaaggaaagggtggccagaaagggaaagggagtggaaagggtgggcagaaagggaaaggggatggaatgggttcagcaaaggggaaaagtggatacaaaggtagaaagccgaaaaagggctaa----gtttgag-aaaggctagtct------tctgtttcga------------ttttggttttggttttttacttgt----gtccgtttacagctagttta-ttttgcgtactcaacatactg---cttatgattctatatagaggtttttgttgtatgcctcgtatttttacctaatttttcttttgttttcactggataatttcttgagttaa-gtgttctatgatatgaatcatcaagaagatcactttaggttagccactgacattcatatttcattgttctttgccaagcttgtcttttctgtgxtactttctgctccttcgactttcctttttctcgatgagaacatcaaaatattga----------------acat
>MiraAssembly82_rep_c188
-------------------------------------------------------------------------catgtaaattcccattttattctgttgtgccacc-tttttttattactttcattgtcgcagatgggtcgagttatgtgta------------------accctggatcggtttt-gtttggctgtgcaggatggtgatgaagatgagaggcttcctgtagaccaagattcagacaatgatagggcagataatgaagcgaatcctctcatggtgccactcgaggaagaacctactctagaggagctttctacaaagtggtttagtcaagatgtctttgatgaggccgatgatgagcttgtgggagatgtgggcaagttcgatagtgaagatgaaatgaaggtggatgaagcaccgaaacaactcaggcttcccaaagggaccaagaaaaatgatatgcaggtggataagcaagta------------------gaaccatccactg------------------ttgctgcaaagaacaagaaaaacagagtaaaagaagttcaaccttcaaagaaaactgaagatgattttgagatagtccccgctccagcaacagattctagcgacgactcatcgtcagatgaatcagacgatgatgatgtggaaacaaaagctgagattttagcgtatgcaaagaaaatgttgaggaaaaagcaaagggagcaaatgttagatgatgcctacaacaaatatatgttccatgatacgggattgcccaattggttcgaggatgaagagaaaaagcatcgtcaactagtgaagcccattactaaagaggaggtcgctgcaatgagggcccaattcaaagcaattgatgcccggtcttccaagaaggttctccaagccaaggcccgaaagaagcgtgtggctatgaggcaactagaaaaggttcggaagaaggcaaacaccatatcagaccaagcagacatatcggatcgttcaaagtcaaagatgattgagagcctttataagaaggcgacgcccaaaaggccccaaaaagagtatgtggtggcaaagaaaggggtccaagtgaaggttggagaggggaaagtgcttgtcgatcgacggatgaagaaggacgcaagggcacaagacaagaaaggcaagggtaatttgaagaaaggaaagggtgggcagaaagggaaagggagtggaaagggtgggcagaaagggaaaggggatggaatgggttcagcaaaggggaaaagtggatacaaaggtagaaagccgaaaaagggctaa----gtttgag-aaaggctagtct------tctgtttcga------------ttttggttttggt------------------------------------------------------------------------------------------------------------------------------------------------------------------------------------------------------------------------------------------------------------------------------------------------------------------------------
>MiraAssembly83_c265_merged_MiraAssembly83_c158_merged_MiraAssembly83_rep_c2926
------------------------------------------------------------------------------------------tattctgttgtgccaccttttttttattactttcattgtcgcagatgggtcgagttatgtgta------------------accatggatcggtttt-gtttggctgtgcaggatggtgatgaagatgagaggcttcctgtagaccaagattcagacaatgatagggcagataatgaagcgaatcctctcatggtgccactcgaggaagaacctactctagaggagctttctacaaagtggtttagtcaagatgtctttgatgaggccgatgatgagcttgtgggagatgtgggcaagttcgatagtgaagatgaaatgaaggtggataaagcaccgaaacaactcaggcttcccaaagggaccaagaaaaatgatatgcaggtggataagcaagta------------------gaaccatccactg------------------ttactgcaaagaacaagaaaaacagagtaaaagaagttcaaccttcaaagaaaactgaagatgattttgagatagtccccgctccagcatcagattctagcgacgactcatcgtcagatgaatcagacgatgatgatgtggaaacaaaagctgagattttagcgtatgcaaagaaaatgttgaggaaaaagcaaagggagcaaatgttagatgatgcctacaacaaatatatgttccatgatacgggattgcccaattggttcgaggatgaagagaaaaagcatcgtcaactagtgaagcccattactaaagaggaggtcgctgcaatgagggcccaattcaaagcaattgatgcccggtcttccaagaaggttctccaagccaaggcccgaaagaagcgtgtggcaatgaggcagctagaaaaggttcggaagaaggcaaacaccatatcagaccaagcagacatatcggatcgttcaaagtcaaagatgattgagagcctttataagaaggcgacgcccaaaaggccccaaaaagagtatgtggtggcaaagaaaggggtccaagtgaaggttggaaaggggaaagtgcttgtcgatcgacggatgaagaaggacgcaagggcacaagacaagaaaggtaagggtaattcgaagaaaggaaagggtgcccagaaagggaaagggagtggaaagggtgggcagaaagggaaaggggatggaatgggttcagcaaaggggaaaagtggatacaaaggtagaaaggtgagaaagggctaa----gtttgag-aaaggctagtct------tctgtttcga------------ttttggttttggt-ttttacttgt----gtccgtttacagctagttta-ttttgcgtactcaacatactg---cttatgattctatatagaggtttttgttgtatgcctcct---------------------------------------------------------------------------------------------------------------------------------------------------------------------------------------------------------------------------
>MiraAssembly83_c455_merged_MiraAssembly83_rep_c2963_merged_MiraAssembly83_c757
-----------------------------------------------------------------------------------------------------------------------------------------------------------------------------------------------------------------------------------------------------------------------------------------------------------------------------------------------------------------------------agcttgtgggagatgtgggcaagttcgatagtgaagatgaaatgaaggtggataaagcaccgaaacaactcaggcttcccaaagggaccaagaaaaatgatatgcaggtggataagcaagta------------------gaaccatccactg------------------ttactgcaaagaacatgaaaaacagagtaaaagaagttcaaccttcaaagaaaactgaagatgattttgagatagtccccgctccagcaacagattctagcgacgactcatcgtcagatgaatcagacgatgatgatgtggaaacaaaagctgagattttagcgtatgcaaagaaaatgttgaggaaaaagcaaagggagcaaatgttagatgatgcctacaacaaatatatgttccatgatacgggattgcccaattggttcgaggatgaagagaaaaagcatcgtcaactagtgaagcccattactaaagaggaggtcgctgcaatgagggcccaattcaaagcaattgatgcccggtcttccaagaaggttctccaagccaaggcccgaaagaagcgtgtggcaatgaggcagctagaaaaggttcggaagaaggcaaacaccatatcagaccaagcagacatatcggatcgttcaaagtcaaagatgattgagagcctttataagaaggcgacgcccaaaaggccccaaaaagagtatgtggtggcaaagaaaggggtccaagtgaaggttggaaaggggaaagtgcttgtcgatcgacggatgaagaaggacgcaagggcacaagacaagaaaggtaagggtagtttgaagaaaggaaagggtgggcagaaagggaaagggagtggaaagggtgggcagaaagggaaaggggatggaatgggttcagcaaaggggaaaagtggatacaaaggtagaaaggtgagaaagggctaa----gtttgag-aaaggctagtct------tctgtttcgattttggttttggttttggttttggt-ttttacttgt----gtccgtttacagctagttta-ttttgcgtactcaacatactg---cttatgattctatatagaggttttt-----------------------------------------------------------------------------------------------------------------------------------------------------------------------------------------------------------------------------------------
