# Supplementary material for: Targeted NGS for species level phylogenomics: “made to measure” or “one size fits all”?
Source: PeerJ. 2017 Jul 25;5:e3569. doi: 10.7717/peerj.3569 (PMC5530999; doi:10.7717/peerj.3569)
Supplement: Data S2 — Sequences alignments (fasta format). [file peerj-05-3569-s002.gz › Final_Aln/MC/21710_AllSamples_Paralogue.aln]

>MiraAssembly69_rep_c2539RC_merged_MiraAssembly69_c467_merged_MiraAssembly69_c539RC
---cctcaacggctcctcccacatcctcgtaacttcgttcatcgtctctcccgttcctgtacggcgaacagcagccagcggccagccgaagcccctccggcagcacacctctccccttcggccccccatcgg---------------------------------------tctctctctctctctctcacgcaact------------------------------------------------------------------------------------------------------------------------------------------------------------------------------------------------------------------------------------------------------------------------atagtctatatgtgtcagtttgttcccttgatttaag---gtcaaatatttttcttaaatgaattcttcc------ctcatttctagactagatctggactctggagagttgagtaagtcataataaatatacctaatagaacttgt------------------atacgtaatagaatgtgataggcagaagatcgcaggcttatcagatccattttattccatgctttatgggtgtttcatggagtctcttcgccaggacatagacttttctaggaacaacatttccccatcgggcatgaaggttgtccgtgggttcagctcaactagtagtttagatgaagttcccccaaagcttttatcagacttaataacagtatgcattgttacttaataacagtatgcattgttacttaata---------acagtatgcattgttacttgttagcatagaacttgttcc---------------aaaggttctcgattttttc-tcgatttttttcattgtgattttggggtggggattttcatacccgaatccccggtggggatccccgatc--cccgatcggrtaggggatg----------------------------------------------------------------------------------------------------------------------------------------------------------------------------------gagggcaaaaattcatccccggtgggga----------------------------------------------------------------------------------------------------------------------------------------------------------------------------gtgggtagggg----------------------gtggaggggaaatcggggacgg------tggggagggggtggaggtaggggtatccaccccctaccctacccatgcccatccctaccctatccca--atccggccttggtaa----------------agacattttaaataaaagtaaaataattagtgcatc-------------------------------------------------------------------------------------------------------------------------------------------------------------------------------------acaaaagggga--------------------------------------------------------------------------------------aaaaggggtgagatcaaaagtccggccagatttatcttttttttagg------------------------------------------------------------------------------------------------------------------------------------------------------------------------------------------------------------------------------------------------------------------------------------------------------------------gggggtgctggccgggaggttgggggaatgcagg----------------------------------------------------------------------------------aaaagcaaaaaaagtgatccgtagggaa--------------------------------------------------------------------------------------------------------------------------------------------------------------------------aagaagaagaaa----------------------------------------------------------------------------------------------------------------------------------------------------------------------------------------aagtg
>MiraAssembly71_c769RC_merged_MiraAssembly71_c744
------------------------------------------------------------------------agccagcggccagccgaagcccctccggcagcacacctctccccttcggccccccatcggtctctc-------------------------------tctctctctctctctctctcacgcaact------------------------------------------------------------------------------------------------------------------------------------------------------------------------------------------------------------------------------------------------------------------------atagtctgtatgtgtcagtttgttcccttgatttaag---gtcaaatatttttcttaaatgaattcttcc------gtcatttctagactagatctggactctggagagttgagtaagtcataataaatatacctaatagaacttgt------------------ctacgtaatagaatgtgataggcagaagatcgcaggcttatcagatccattttattccatgctttatgggtgtttcatggagtctcttcgccagggaatagacttttctaggaacaacatttccccatcgggcatgaaggttgtccgtgggttcagctcaactagtagtttagatgaagttcccccaaagcttttatcag----------------------------------------------acttaata---------acagtatgcattgttacttgttagcatagaacttgttcc---------------aaaggttctcgattttttc-tcgatttttttcattgtgattttggggtggggattttcatacccgaatccccggtggggatccccgatc--cccgatcgggtaggggatg----------------------------------------------------------------------------------------------------------------------------------------------------------------------------------gagggcgaaaattcatccccggtgggga----------------------------------------------------------------------------------------------------------------------------------------------------------------------------gtgggtagggg----------------------gtggaggggaaatcgggg--------------------------------------------------------------------------------------------------------------------------------------------------------------------------------------------------------------------------------------------------------------------------------------------------------------------------------------------------------------------------------------------------------------------------------------------------------------------------------------------------------------------------------------------------------------------------------------------------------------------------------------------------------------------------------------------------------------------------------------------------------------------------------------------------------------------------------------------------------------------------------------------------------------------------------------------------------------------------------------------------------------------------------------------------------------------------------------------------------------------------------------------------------------------------------------------------------------------------------------------------------------------------------------------------------------------------------------------
>MiraAssembly72_c390RC
------------------------------------------------------------------------------------------------------------------------------------------------------------------------------------ctctctctcatgcaact------------------------------------------------------------------------------------------------------------------------------------------------------------------------------------------------------------------------------------------------------------------------atagtctatatgtgtcagtttgttcccttgatttaag---gtcaaatatttttcttaaatgaattcttcc------ctcatttctagactagatctggactctggagagttgagtaagtcataataaatatacctaatagaacttgt------------------atacgtaatagaatgtgataggcagaagatcgcaggcttatcagatccattttattccatgctttatgggtgtttcatggattctcttcgccaggacatacacttttctaggaacaacatttccccatcgggcatgaaggttgtccgtgggttcagctcaactagtagtttagatgaagttcccccaaagcttttaccatt------------------ttatacgtaatag--------------acttaata---------acagtatgcattgttacttgttagcatagaacttgttcc---------------aaagg-----------ttc-tcgattttttttattgtgattttggggtggggattttcatacccgaatccccggtggggatccccgatc--cc----------------------------------------------------------------------------------------------------------------------------------------------------------------------------------------------------------------------------------------------------------------------------------------------------------------------------------------------------------------------------------------------------------------------------------------------------------------------------------------------------------------------------------------------------------------------------------------------------------------------------------------------------------------------------------------------------------------------------------------------------------------------------------------------------------------------------------------------------------------------------------------------------------------------------------------------------------------------------------------------------------------------------------------------------------------------------------------------------------------------------------------------------------------------------------------------------------------------------------------------------------------------------------------------------------------------------------------------------------------------------------------------------------------------------------------------------------------------------------------------------------------------------------------------------------------------------------------------------------------------------------------------------------------------------------------------------------------------------------------------------------------------------------------------------------
>MiraAssembly72_c697_merged_MiraAssembly72_c837
-----------------------------------------------------------------------------------------------------------------------------ccatcgg---------------------------------------tctctctctctctctctcacgcaact------------------------------------------------------------------------------------------------------------------------------------------------------------------------------------------------------------------------------------------------------------------------atagtctatatgtgtcagtttgttcccttgatttaag---gtcaaatatttttcttaaatgaattcttcc------gtcatttctagactagatctggactctgragagttgagtaagtcataataaatatacctaatagaacttgt------------------ctacgtaatagaatgtgataggcagaagatcgcaggcttatcagatccattttattccatgctttatgggtgtttcatggagtctcttcgccaggacatagacttttctaggaacaacatttccccatcgggcatgaaggttgtccgtgggttcagctcaactagtagtttagatgaagttcccccaaagcttttatcag-----------------------acttaataa--gtatgcattgttacttaata---------acagtatgcattgttacttgttagcatagaacttgttcc---------------aaaggttctcgattttttc-tcgatttttttcattgtgattttggggtggggattttcatacccgaatccccggtggggatccccgatc--cccgatcgggtaggggatg----------------------------------------------------------------------------------------------------------------------------------------------------------------------------------gagggcaaaaattcatccccggtgg------------------------------------------------------------------------------------------------------------------------------------------------------------------------------------------------------------------------------------------------------------------------------------------------------------------------------------------------------------------------------------------------------------------------------------------------------------------------------------------------------------------------------------------------------------------------------------------------------------------------------------------------------------------------------------------------------------------------------------------------------------------------------------------------------------------------------------------------------------------------------------------------------------------------------------------------------------------------------------------------------------------------------------------------------------------------------------------------------------------------------------------------------------------------------------------------------------------------------------------------------------------------------------------------------------------------------------------------------------------------------------------------------------------------------------------------------------------------------------------------------------------------------------------------------------------------------
>MiraAssembly72_rep_c2142_merged_MiraAssembly72_c1547RC
--------------------------------------------------------------------------------------------------------------------------------------------------------------------------------------------------------------------------------------------------------------------------------------------------------------------------------------------------------------------------------------------------------------------------------------------------------------------------------------------------------------------------------------------------------------------actagatctggactctggagagttgagtaagtcataataaatatacctaatagaacttgt------------------ctacgtaatagaatgtgataggcagaagatcgcaggcttatcagatccattttattccatgctttatgggtgtttcatggagtctcttcgccaggacatagacttttctaggaacaacatttccccatcgggcatgaaggttgtccgtgggttcagctcaactagtagtttagatgaagttcccccaaagcttttatcag-----------------------acttaataacagtatgcattgttacttaata---------acagtatgcattgttacttgttagcatagaacttgttcc---------------aaaggttctcgattttttc-ttgatttttttcattgtgattttggggtggggattttcatacccgaatccccggtggggatccccgatc--------------------------------------------------------------------------------------------------------------------------------------------------------------------------------------------------------------------------------------------------------------------------------------------------------------------------------------------------------------------------------------------------------------------------------------------------------------------------------------------------------------------------------------------------------------------------------------------------------------------------------------------------------------------------------------------------------------------------------------------------------------------------------------------------------------------------------------------------------------------------------------------------------------------------------------------------------------------------------------------------------------------------------------------------------------------------------------------------------------------------------------------------------------------------------------------------------------------------------------------------------------------------------------------------------------------------------------------------------------------------------------------------------------------------------------------------------------------------------------------------------------------------------------------------------------------------------------------------------------------------------------------------------------------------------------------------------------------------------------------------------------------------------------------------------------
>MiraAssembly73_c208RC_merged_MiraAssembly73_c1128RC
--------------------------------------------------------------------------------------------------ggcagcacacctctccccttcggccccccatcggt-------------------------------------ctatctctctctctctctcacgcaact------------------------------------------------------------------------------------------------------------------------------------------------------------------------------------------------------------------------------------------------------------------------atagtctatatgtgtcagtttgttcccttgatttaag---gtcaaatatttttcttaaacgaattcttcc------ctcatttctagactagatctggactctggagagttgagtaagtcataataaatatacctaatagaacttgt------------------atacgtaatagaatgtgataggcagaagatcgcaggcttatcagatccattttattccatggtttatgggtgtttcatggagtctcttcgccaggacatagacttttctaggaacaacatttccccatcgggcatgaaggttgtccgtgggttcagctcaactagtagtttagatgaagttcccccaaag-atttaccatt------------------ttatacgtaatag--------------acttaata---------acagtatgcattgttacttgttagcatagaacttgttcc---------------aaaggttctcgattttttc-tcgatttttttcattgtgattttggggtggggattttcatacccgaatccccggtggggatccccgatc--cccgatcgggtaggggatg----------------------------------------------------------------------------------------------------------------------------------------------------------------------------------gagggcgaaaatt------------------------------------------------------------------------------------------------------------------------------------------------------------------------------------------------------------------------------------------------------------------------------------------------------------------------------------------------------------------------------------------------------------------------------------------------------------------------------------------------------------------------------------------------------------------------------------------------------------------------------------------------------------------------------------------------------------------------------------------------------------------------------------------------------------------------------------------------------------------------------------------------------------------------------------------------------------------------------------------------------------------------------------------------------------------------------------------------------------------------------------------------------------------------------------------------------------------------------------------------------------------------------------------------------------------------------------------------------------------------------------------------------------------------------------------------------------------------------------------------------------------------------------------------------------------------------------------
>MiraAssembly74_c392RC_merged_MiraAssembly74_c398
--------------------------------------------------------------------------------gccagccgaagcccctccggcggcacacctctccccttcggccccccatcggt-------------------------------------ctctctctctctctctctcacgcaact------------------------------------------------------------------------------------------------------------------------------------------------------------------------------------------------------------------------------------------------------------------------atagtctatatgtgtcagtttgttcccttgatttaag---gtcaaatatttttcttaaatgaattcttcc------ctcatttctagactagatctggactctggagagttgagtaagtcataataaatatacctaatagaacttgt------------------atacgtaatagaatgtgataggcagaagatcgcaggcttatcagatccattttattccatgctttatgggtgtttcatggagtctcttcgccaggacatagacttttctaggaacaacatttccccatcgggcatgaaggttgtccgtgggttcagctcaactagtagtttagatgaagttcccccaaagcttttaccag-----------------------acgtaataacagtatgcattgttacttaataacagtagttacagtatgcattgttacttgttagcatagaacttgttcc---------------aaaggttctcgattttttc-tcgatttttttcattgtgattttggggtggggattttcatacccgaatccccggtggggatccccgatc--cccgatcgggtaggggatg----------------------------------------------------------------------------------------------------------------------------------------------------------------------------------gagggcaaaaattcatccccggtgggga----------------------------------------------------------------------------------------------------------------------------------------------------------------------------gtgggtagggg----------------------gtggaggggaaatcggggacgg----------------------------------------------------------------------------------------------------------------------------------------------------------------------------------------------------------------------------------------------------------------------------------------------------------------------------------------------------------------------------------------------------------------------------------------------------------------------------------------------------------------------------------------------------------------------------------------------------------------------------------------------------------------------------------------------------------------------------------------------------------------------------------------------------------------------------------------------------------------------------------------------------------------------------------------------------------------------------------------------------------------------------------------------------------------------------------------------------------------------------------------------------------------------------------------------------------------------------------------------------------------------------------------------------------------------------------------
>MiraAssembly74_rep_c2295RC_merged_MiraAssembly74_c360
--------------------------------------------------------------ggcgaacagcagccagcggccagccgaagcccctccggcggcacacctctccccttcggccccccatcggt-------------------------------------ctctctctctctctctctcacgcaact------------------------------------------------------------------------------------------------------------------------------------------------------------------------------------------------------------------------------------------------------------------------atagtctatatgtttcagtttgttcccttgatttaag---gtcaaatatttttcttaaatgaattcttcc------ctcgtttctagactagatctggactctggagagttgagtaagtcataataaatatacgtaatagaacttgt------------------atacgtaatagaatgtgataggcagaagatcgcaggcttatcagatccattttattccatgctttatgggtgtttcatggagtctcttcgccaggacatagacttttctaggaacaacatttccccatcgggcatgaaggttgtccgtgggttcagctcaactagtagtttagatgaagttcccccaaagcttttaccag-----------------------acttaataacagtatgcattgttacttaataacagtagttacagtatgcattgttacttgttagcatagaacttgttcc---------------aaaggttctcgattttttc-tcgatttttttcattgtgattttggggtggggattttcatacccgaatccccggtggggatccccgatc--cccgatcgggtaggggatg----------------------------------------------------------------------------------------------------------------------------------------------------------------------------------gagggcaaatattcatacccggtgggta----------------------------------------------------------------------------------------------------------------------------------------------------------------------------gtgggtagggg----------------------gtggagggrkgattggggacgg------tgggtagggggtggaggtaggggtatccaccccctaccctacccatggccatccctaghkagggaccacatccctctgccgga-------------------------------------------------------------------------------------------------------------------------------------------------------------------------------------------------------------------------------------------------------------------------------------------------------------------------------------------------------------------------------ttatccgtaggctccgctg-------------------------------------------------------------------------------------------------------------------------------------------------------------------------------------------------------------------------------------------------------------------------------------------------------cct-------------------ctgccggatttcaggctccgctgc------------------------------------------------------------------ctctgcc-----------ggattattcgtaggc-------------------------------------------------------------------------------------------------------------------------------------------------------------------------------------------------------------------------------------------------------------------------------------------------------------------------------------------------------------------------------------
>MiraAssembly78_c2243_merged_MiraAssembly78_rep_c2887
-------------------------------------------gtctctcccgttcctgtacggcgaacaacagccagcggccagccgaagcccctccggcagcccacctctccccttcggccccccatcgg---------------------------------------------tctctctctctcatgcaact------------------------------------------------------------------------------------------------------------------------------------------------------------------------------------------------------------------------------------------------------------------------atagtctatatgtgtcggtttgttcccttgatttaag---gtcaaatatttttcttaaatgaattcttcc------ctcatttctagactagatctggactctggagagttgagtaagtcataataaatatacctaatagaacttgt------------------atacgtaatagaatgtgataggcagaagatcgcaggcttatcagatccattttattccatgctttatgggtgtttcatggagtctcttcgccaggacatagacttttctaggaacaacatttccccatcgagcatgaaggttgtccgtgggttcagctcaactagtagtttagatgaagttcccccaaagcttttaccatt------------------ttatacgtaatag--------------acttaata---------acagtatgcattgttacttgttagcatagaacttgttcc---------------aaaggttctcgattttttc-tcgatttttttcattgtgattttgggggggggattttcatacccgaatccccggtggggatccccgatc--cccaatcgggtaggggatg----------------------------------------------------------------------------------------------------------------------------------------------------------------------------------gagggcg------------------------------------------------------------------------------------------------------------------------------------------------------------------------------------------------------------------------------------------------------------------------------------------------------------------------------------------------------------------------------------------------------------------------------------------------------------------------------------------------------------------------------------------------------------------------------------------------------------------------------------------------------------------------------------------------------------------------------------------------------------------------------------------------------------------------------------------------------------------------------------------------------------------------------------------------------------------------------------------------------------------------------------------------------------------------------------------------------------------------------------------------------------------------------------------------------------------------------------------------------------------------------------------------------------------------------------------------------------------------------------------------------------------------------------------------------------------------------------------------------------------------------------------------------------------------------------------------
>MiraAssembly78_c896_merged_MiraAssembly78_c937RC
cctcctcaacggctcctcccacaccctcgtagcttcgttcatcgtctctcccattcctgtacggcgaacagcagccagcggccagccgaagccactccggcagcacacctctccccttcggccccccatcgg---------------------------------------tctctctctctctctctcacgcaact------------------------------------------------------------------------------------------------------------------------------------------------------------------------------------------------------------------------------------------------------------------------atagtctatatgtgtcggtttgttcccttgatttaag---gtcaaatatttttcttaaatgaattcttcc------ctcatttctagactagatctggactctggagagttgagtaagtcataataaatatacctaatagaacttgt------------------atacgtaatagaatgtgataggcagaagatcgcaggcttatcagatccattttattccttgctttatgggtgtttcatggagtctcttcgccaggacatagacttttctaggaacaacatttccccatcgggcatgaaggttgtccgttggttcagctcaactagtagtttagatgaagttcccccaaagcttttaccatt------------------ttatacgtaatag--------------acttaata---------acagtatgcattgttacttgttagcatagaacttgttcc---------------aaaggttctcgattttttc-tcgatttttttcattgtgattttggggtggggattttcatacccgaatccccggtggggatccccgatc--cccaatcgggtaggggatg----------------------------------------------------------------------------------------------------------------------------------------------------------------------------------gagggcgaaaattcatccccggtgggga----------------------------------------------------------------------------------------------------------------------------------------------------------------------------gtgggtagggg----------------------gtggagggaaaatcggggacgg------tggggagggggtggaggtaggggtatccaccccctaccctacccatgcccatccctagtataaagaattattcattccctttta----------------gggcaccttggcttactacactaagaatttt-----------------------------------------------------------------------------------------------------------------------------------------------------------------------------------------------------------------------------------------------------------------------------------------------------------------------------------------------------------------------------------------------------------------------------------------------------------------------------------------------------------------------------------------------------------------------------------------------------------------------------------------------------------------------------------------------------------------------------------------------------------------------------------------------------------------------------------------------------------------------------------------------------------------------------------------------------------------------------------------------------------------------------------------------------------------------------------------------------------------------------------------------------------------------------------------------
>MiraAssembly80_rep_c2587_merged_MiraAssembly80_c115RC
--------------------------------------------------------------------------------------------------------------------------tctccttctc---------------------------------------tctctctctctctctctcacgcaact------------------------------------------------------------------------------------------------------------------------------------------------------------------------------------------------------------------------------------------------------------------------atagtctatatgtgtcagtttgttcccttgatttaag---gtcaaatatttttcttaaatgaattcttcc------ctcatttctagactagatctggactctggagagttgagtaagtcataataaatatacctaatagaacttgt------------------atacgtaatagaatgtgataggcagaagatcgcaggcttatcagatccattttattccatgctttatgggtgtttcatggagtctcttcgccaggacatagacttttctaggaacaacatttccccatcgggcatgaaggttgtccatgggttcagctcaactagtagtttagatgaagttcccccaaag-atttaccatt------------------ttatacgtaatag--------------acttaata---------acagtatgcattgttacttgttagcatagaacttgttcc---------------aaagg-----------ttc-tcgatttttttcattgtgattttggggtggggattttcatacccgaatccccggtggggatccccgatc---------gggtaggggatg----------------------------------------------------------------------------------------------------------------------------------------------------------------------------------gagggcgaaaattcatccc------------------------------------------------------------------------------------------------------------------------------------------------------------------------------------------------------------------------------------------------------------------------------------------------------------------------------------------------------------------------------------------------------------------------------------------------------------------------------------------------------------------------------------------------------------------------------------------------------------------------------------------------------------------------------------------------------------------------------------------------------------------------------------------------------------------------------------------------------------------------------------------------------------------------------------------------------------------------------------------------------------------------------------------------------------------------------------------------------------------------------------------------------------------------------------------------------------------------------------------------------------------------------------------------------------------------------------------------------------------------------------------------------------------------------------------------------------------------------------------------------------------------------------------------------------------------------------
>MiraAssembly81_c2026RC_merged_MiraAssembly81_c369
-------------------------------------------------------------------------------------------------------------------------------------------------------------------------------------------------------------------------------------------------------------------------------------------------------------------------------------------------------------------------------------------------------------------------------------------------------------------------------------------------------cttgatttaag---gtcaaatatttttcttaaatgaattcttcc------ctcgtttctagactagatctggactctggagagttgagtaagtcataataaatatacctaatagaacttgt------------------atacgtaatagaatgtgataggcagaagatcgcaggcttatcagatccattttattccatgctttatgggtgtttcatggagtctcttcgccaggacatagacttttctaggaacaacatttccccatcgggcatgaaggttgtccgtgggttcagctcaactagtagtttagatgaagttcccccaaagcttttaccag-----------------------acttaataacagtatgcattgttacttaataacagtagttacagtatgcattgttacttgttagcatagaacttgttcc---------------aaaggttctcgattttttc-tcgatttttttcattgtgattttggggtggggattttcatacccgaatccccggtggggatcccc------------------------------------------------------------------------------------------------------------------------------------------------------------------------------------------------------------------------------------------------------------------------------------------------------------------------------------------------------------------------------------------------------------------------------------------------------------------------------------------------------------------------------------------------------------------------------------------------------------------------------------------------------------------------------------------------------------------------------------------------------------------------------------------------------------------------------------------------------------------------------------------------------------------------------------------------------------------------------------------------------------------------------------------------------------------------------------------------------------------------------------------------------------------------------------------------------------------------------------------------------------------------------------------------------------------------------------------------------------------------------------------------------------------------------------------------------------------------------------------------------------------------------------------------------------------------------------------------------------------------------------------------------------------------------------------------------------------------------------------------------------------------------------------------------------------
>MiraAssembly81_c314RC
-------------------------------------------------------------------------------gtccagctgaagcccctccggcagcacacctctccccttcggccccccatcgg-----------------------------------------tctctctctctctctcacgcaact------------------------------------------------------------------------------------------------------------------------------------------------------------------------------------------------------------------------------------------------------------------------atagtctatatgtgtcagtttgttcccttgatttaag---gtcaaatatttttcttaaatgaattcttcc------ctcgtttctagactagatctggactctggagagttgagtaagtcataataaatatacctaatagaacttgt------------------atacgtaatagaatgtgataggcagaagattgcaggcttatcagattcattttattccatgctttatgggtgtttcatggagtctcttcgccaggacatagacttttctaggaacaacatttccccatcgggcatgaaggttgtccgtgggttcagctcaactagtagtttagatgaagttcccccaaagcttttaccag-----------------------acttaataacagtatgcattgttacttaataacagtagttacagtatgcattgttacttgttagcatagaacttgttcc---------------aaaggttctcgattttttcttckatttttttcattgtgattttggggtggggattttcatacccgaatccccggtggggatccccgatc--cccgatcgggtaggggatg----------------------------------------------------------------------------------------------------------------------------------------------------------------------------------gagggcgaaaattcatccccg----------------------------------------------------------------------------------------------------------------------------------------------------------------------------------------------------------------------------------------------------------------------------------------------------------------------------------------------------------------------------------------------------------------------------------------------------------------------------------------------------------------------------------------------------------------------------------------------------------------------------------------------------------------------------------------------------------------------------------------------------------------------------------------------------------------------------------------------------------------------------------------------------------------------------------------------------------------------------------------------------------------------------------------------------------------------------------------------------------------------------------------------------------------------------------------------------------------------------------------------------------------------------------------------------------------------------------------------------------------------------------------------------------------------------------------------------------------------------------------------------------------------------------------------------------------------------------
>MiraAssembly82_c394
-------------------------------------------------------------------------------------------------------------------------------gtctc---------------------------------------tctctctctctctctctcacgcaact------------------------------------------------------------------------------------------------------------------------------------------------------------------------------------------------------------------------------------------------------------------------atagtctatatgtgtcggtttgttcccttgatttaag---gtcaaatatttttcttaaatgaattcttcc------ctcatttctagactagatctggactctggagagttgagtaagtcataataaatatacctaatagaacttgt------------------atacgtaatagaatgtgataggcagaagattgcaggcttatcagatccattttattccatgctttatgggtgtttcatggagtctcttcgcgaggacatagacttttctaggaacaacatttccccatcgggcatgaaggttgtccgtggattcagctcaactggtagtttagatgaagttcccccaaagcttttaccatt------------------ttatacgtaatag--------------acttaata---------acagtatgcattgttacttgttagcatagaactt------------------------gttctcgattttttt-tcgatttttttcattgtgattttggggtggggattttcatacccgaatccccggtggggatccccgatc---------gggtaggggatg----------------------------------------------------------------------------------------------------------------------------------------------------------------------------------gagggcgaaaattcatacccggtgggga----------------------------------------------------------------------------------------------------------------------------------------------------------------------------gtgggtaggg-------------------------------------------------------------------------------------------------------------------------------------------------------------------------------------------------------------------------------------------------------------------------------------------------------------------------------------------------------------------------------------------------------------------------------------------------------------------------------------------------------------------------------------------------------------------------------------------------------------------------------------------------------------------------------------------------------------------------------------------------------------------------------------------------------------------------------------------------------------------------------------------------------------------------------------------------------------------------------------------------------------------------------------------------------------------------------------------------------------------------------------------------------------------------------------------------------------------------------------------------------------------------------------------------------------------------------------------------------------------------------------
>MiraAssembly83_c1253
-------------------------------------------------------------------------------------------------------------------cttcggccccccatcggt-------------------------------------ctctctctctctctctctcacgcaact------------------------------------------------------------------------------------------------------------------------------------------------------------------------------------------------------------------------------------------------------------------------atagtctatatgtgtcagtttgttcccttgatttaag---gtcaaa-atttttcttaaatgaattcttcc------ctcatttccagactagatctggactctggagagttgagtaagtcataataaatatacctaatagaacttgt------------------atacgtaatagaatgtgataggcagaagatcgcaggcttatcagatccattttattccatgctttatgggtgtttcatggagtttcttcgccaggacatagacttttctaggaacaacatttc---------------------------------------------------------------------------------------------------------------------------------------------------------------------------------------------------------------------------------------------------------------------------------------------------------------------------------------------------------------------------------------------------------------------------------------------------------------------------------------------------------------------------------------------------------------------------------------------------------------------------------------------------------------------------------------------------------------------------------------------------------------------------------------------------------------------------------------------------------------------------------------------------------------------------------------------------------------------------------------------------------------------------------------------------------------------------------------------------------------------------------------------------------------------------------------------------------------------------------------------------------------------------------------------------------------------------------------------------------------------------------------------------------------------------------------------------------------------------------------------------------------------------------------------------------------------------------------------------------------------------------------------------------------------------------------------------------------------------------------------------------------------------------------------------------------------------------------------------------------------------------------------------------------------------------------------------------------------------------------------------------------------------------------------------------------------------------------------------------
>MiraAssembly83_c2491RC
-------------------------------------------------------------------------------------------------------------------cttcggccccccatcggt-------------------------------------ctctctctctctctctctcacgcaact------------------------------------------------------------------------------------------------------------------------------------------------------------------------------------------------------------------------------------------------------------------------atagtctatatgtgtcagtttgttcccttgatttaag---gtcaaatatttttcttaaatgaattcttcc------ctcgtttctagactagatctggactctggagagttgagtaagtcataataaatatacctaatagaacttgt------------------atacgtaatagaatgtgataggcagaagatcgcaggcttatcagatccattttattccatgctttatgggtgtttcatggagtttcttcgccaggacatagacttttctaggaacaacatttccccatcgggcatgaaggttgtccgtgggttcagctcaactagtagtttagatgaagttcccccaaagcttttatcag-----------------------acttaataacagtatgcattgttacttaata---------acagtatgcattgttacttgttagcatag--------------------------------------------------------------------------------------------------------------------------------------------------------------------------------------------------------------------------------------------------------------------------------------------------------------------------------------------------------------------------------------------------------------------------------------------------------------------------------------------------------------------------------------------------------------------------------------------------------------------------------------------------------------------------------------------------------------------------------------------------------------------------------------------------------------------------------------------------------------------------------------------------------------------------------------------------------------------------------------------------------------------------------------------------------------------------------------------------------------------------------------------------------------------------------------------------------------------------------------------------------------------------------------------------------------------------------------------------------------------------------------------------------------------------------------------------------------------------------------------------------------------------------------------------------------------------------------------------------------------------------------------------------------------------------------------------------------------------------------------------------------------------------------------------------------------------------------------------------------------------------------------------------------------------------
>MiraAssembly83_c838
---------------------------------------------------------------gcgaacagcagccagcggccagccgaagcccctccggcagcacacctctccccttcggccccccatcggtctctcc-----------------ctctctctctccctctctctctctctctcactcacgcaact------------------------------------------------------------------------------------------------------------------------------------------------------------------------------------------------------------------------------------------------------------------------atagtctatatgcgtcagtttgttcccttgatttaag---gtcaaagatttttcttaaatgaattcttcc------ctcatttctagactagatctggactctggagagttgagtaagtcataataaatatacctaatagaacttgt------------------atacgtaatagaatgtgataggcagaagatcgcaggcttatcagatccattttattccatgctttatgggtgtttcatggagtctcttcgccaggacatagacttttctaggaacaacatttccccatcgggcatgaaggttgtccgtgggttcagctcaactagtagtttagatgaagttcccccaaag--------------------------------------------------------------------------------------------------------------------------------------------------------------------------------------------------------------------------------------------------------------------------------------------------------------------------------------------------------------------------------------------------------------------------------------------------------------------------------------------------------------------------------------------------------------------------------------------------------------------------------------------------------------------------------------------------------------------------------------------------------------------------------------------------------------------------------------------------------------------------------------------------------------------------------------------------------------------------------------------------------------------------------------------------------------------------------------------------------------------------------------------------------------------------------------------------------------------------------------------------------------------------------------------------------------------------------------------------------------------------------------------------------------------------------------------------------------------------------------------------------------------------------------------------------------------------------------------------------------------------------------------------------------------------------------------------------------------------------------------------------------------------------------------------------------------------------------------------------------------------------------------------------------------------------------------------------------------------------------------------------------------------------------
