# Supplementary material for: Targeted NGS for species level phylogenomics: “made to measure” or “one size fits all”?
Source: PeerJ. 2017 Jul 25;5:e3569. doi: 10.7717/peerj.3569 (PMC5530999; doi:10.7717/peerj.3569)
Supplement: Data S2 — Sequences alignments (fasta format). [file peerj-05-3569-s002.gz › Final_Aln/MC/14220_AllSamples_Paralogue.aln]

>MiraAssembly69_c20_merged_MiraAssembly69_c38RC_merged_MiraAssembly69_rep_c2641
gaagaagttccgtctgaagctcacttttcgggtggtgcctgtgattgtgctcctggacgaaagggaatcgcagattgggcgaggcagtggaatagtttgttcaatgtttagagtgcgaggtcgggcaggcatcactcgtcatgttgtattgatgattgttactaccaaaggcatcttcgtctttggcatatcttaccgttccactttggctatttgaggggaagatgctcgaaagaaggtatatatggggcacctcatgtgaaaagacgatgccctcatttttggcttgcccggggccctttagttaggtaagggcgatgcgtaaccctccagaatgtgctatttacttatttctatcatcagttggaatgactactatagctatgtgaaacatttaccacggactttgtacctaatgaataattccataaatttggcatcctagtttgttgagaaattgccttctgaacatgcatcacctttctagagaacttgtagtccaattactaacaaattgatgcagcaggattacttggatcgcggcttgtgcatgctcttttatcaagtttgtttcttttaacttgaatttactgtggtgcagaccgaaatggttgccagggtgagagaagatgtcgacaacttgaggcaaaaaaacgaagctcctgattctcctgaaactcctcagttttcttctgaaaaatctctgaatacagttgcgtcatcttttctgttgatgtctaaatcagttggtggggttttagatgataggtaccctgtg----tacatagataggcttaacttggcgttggagagggagagaagcagatcaaggaaaaagcagaacaagcaagagcagtcaggtttggtgagagttcgaagctaatttctagtaataaacccgtatgtttgccaccaaaactttctcagttgaaggagaaagcagtagttgtctccggtgactcaagcgagcaatcaaatagtgatggcaaaagagtagattctcaagtggtga--------gtaggatgcagtttgaccatattgagaaaagagctcccagggtccctcgtacatctcctaaatttgttgaagctggtgcaaacagtaaccctgtaagcggggtgccagttggtgtgctgctttctcaagcaggt----------------------------cacctcgcccacatcctccaccagga--agcttactgagagggggagagggc-ggta-gtagagttcagtgggctcctgaacttgttgaattttaccagtccttcatgaaacgcgagagtacgaaggatacatcatcgctagtatcttcgacgactagtgcagcagatgccaggagcaatatgattggggagattgagaacagatc-----atcattcttgttagctgtacggatctg---tttctttatattgcagttaacttt-gcgcat--------t-------------ctcaatgcaaattctgactgcctattactgta-ttttttactccaggtgaaatctgatgt----------------------------------------------------------------------------------------agaawctcaaggcgattttgtgcagtctcttgctactgaagttcgagcagctacctttaccaacataaatgatttggtgacatttatgaattggctggatgaggagctttctttcttggtatgcctgttaaagggatgaatttattcttcttttaacaaagaatggatgagttattatcgtctttttggacacttagatgtctgagggaatgtgcaa-------------------------------------------------------------------------------------------------------------------------------
>MiraAssembly72_c283RC
----------------------------------------------------------------------------------------------------------------------------------------------------------------------------------------------------------------------------------------------------------------------------------------------------------------------------------------------------------------------------------------------------------------------------------------------------------------------------------------------------------------------------------------------------------------------------------------tgtttcttttaacttgaatttactgtggtgcagaccgaaatggttgccagggtgagagaagatgtcaacaac-agagaaaaaaaaacgaagctcctgattctcctgaaactcctcagttttcttctgaaaaatctatgaatacagttgcgtcatcttttctgttgatgtctaaatcagttggtggggttttagatgataggtaccctgtg----tacatagataggcttaacttggcgttggagagg--gagaagcagatcaaggaaaaagcagaacaagcaagagcagtcaggtttggtgagagttcgaagctagtttctagtaataaacccgtatgtttgccaccaaaactttctcagttgaaggagaaagcagtagttgtctccggtgactcaagcaagcaatcaaatagtgatggcaaaagagtagattctcaagtggtga--------gtaggatgcagtttgaccatattgagaaaagagctcccagggtccctcgtacatctcctaaatttgttgaagctggtgcaaacagtaaccctgtaagcagggtgccagctggtgtgctgctttctcaagcaggtggcccaccactgccgccgcctggtggtctacctcgcccacatcctccaccagga--agcttagtgagagggggagagggc-ggta-gtaaagttcactgggctcctgaacttgttgaattttaccagtccttcatgaaacgcgagagtaagaaggatacaacatcactagtatcttcgacgactagtgcagcagatgctaggagcaatatgattggggaaattgagaacagatc-----atcattcttgttagctgtacggatctg---tttctttatattgcagttaacttc-gcgcat--------tcagagtctgttggctctttgcaaattctgactgcctattactgta-ttttttactccaggtgaaatctgatgt----------------------------------------------------------------------------------------agaaactcaaggcgattttgtgcagtctcttgctactgaagttcgagcagctacctttaccaacataaatgatttggtgacatttgtgaattggctggatgaggagctttctttcttggtatgcctgttaaagggatgaa------------------------------------------------------------------------------------------------------------------------------------------------------------------------------------------------------------
>MiraAssembly72_c30RC
-----------------------------------------------------------------------------------------------------------------------------------------------------------------------------------------------------------------------------------------------------------------------------------------------------------------------------------------------------------------------------------------------------------------------------------------------------------------------------------------------------------------gtccaattactaacaaattgatgcagcaggattacttggatcgcggcttgtgcatgctcttttatcaagtttgtttcttttaacttgaatttactgtggtgcagaccgaaatggttgccagggtgagagaagatgtcaacaacttgaggcaaaaaaacgaagctcctgattctcctgaaactcctcagttttcttctgaaaaatctctgaatacagttgcgtcatcttttctgttgatgtctaaatcagttggtggggttttagatgataggtaccctgtg----tacatagataggcttaacttggcgttggagagg--gagaagcagatcaaggaaaaagcagaacaagcaagagcagtcaggtttggtgagagttcgaagctaatttctagtaataaacccgtatgtttgccaccgaaactctctcagttgaaggagaaagcagtagtagtctccggtgactcaagcaagcaatcaaatagtgatggcaaaagagtagattctcaagtggtga--------gtaggatgcagtttgaccatattgagaaaagagctcccagggtccctcgtacatctcctaaatttgttgaagctggtgcaaacagtaaccctgtaagcggggtgccagttggtgtgctgctttctcaagcaggt----------------------------cacctcgcccacatcctccaccagga--agcttactgagagggggagagggc-ggta-gtaaagttcactgggctcctgaacttgttgaattttaccagtccttcatgaaacgcgagagtacgaaggatacatcatcgctagtatcttcgacgactagtgcagcagatgctaggagcaatatgattggggagattgagaacagatc-----atcattcttgttagctgtacggatctg---tttctttatattgcagttaacttt-gcgcat--------t-------------ctctttgcaaattctgactgcctattactgta-ttttttactccaggtgaaatctgatgt----------------------------------------------------------------------------------------agaaactcaaggcgattttgtgcagtctcttgctactgaagttcgagcagctacctttaccaacataaatgatttggtgacatttgtgaattggctggatgaggagctttctttcttggtatgcctgttaaagggatgaattt---------------------------------------------------------------------------------------------------------------------------------------------------------------------------------------------------------
>MiraAssembly73_c2004_merged_MiraAssembly73_c233_merged_MiraAssembly73_c603_merged_MiraAssembly73_c84RC_merged_MiraAssembly73_c619RC
--------------------------------------------------------------------------------------------------------------------------------------------------------------------------------------------------------------------------------------------------------------------------------------------------------------------------------------------------------------------------------------------------------------------------------------------------------------------------------------------------tctagagaacttgtagtccaattactaacaaattgatgcagcaggattacttggatcgcggcttgtgcatgctcttttatcaagtttgtttcttttaacttgaatttactgtggtgcagaccgaaatggttgccagggtgagagaagatgtcaacaacttgaggcaaaaaaacgaagctcctgattctcctgaaactcctcagttttcttctgaaaaatctctgaatacagttgcgtcatcttttctgttgatgtctaaatcagttggtggggttttagatgataggtaccctgtg----trcatagataggcttaacttggcgttggagagg--gagaagcagatcaaggaaaaagcagaacaagcaagagcagtcaggtttggtgagagttcgaagctaatttctagtaataaacccgtatgtttgccaccaaaactttctcagttgaa-gagaaagcagtagttgtctcmggtgactcaagcaagcaatcaaatagtgatggcaaaagagtagattctcaagtggtga--------gtaggatgcagtttgacaatattgagaaaagagctcccagggtccctcgtacatctcctaaatttgttgaagctggtgcaaacagtaaccctgtaagcggggtgccagctggtgtgctgctttctcaagcaggtggcccaccactgccgccgcctggtggtccacctcgcccacatcctccaccagga--agcttactgagagggggagagtgc-ggta-gtaaagttcactgggctcctgaacttgttgaattttaccagtccttcatgaaacgcgagagtaagaaggatacaacatcgctagtatcttcgacgactagtgcagcagatgctaggagcaatatgattggggagattgagaacagatc-----atcattcttgttagctgtacggatctg---tttctttatattgcagttaacttt-gcgcat--------tcagagtctgttggctctttgcaaattctgactgcctattactgta-ttttttactccaggtgaaatctgatgt----------------------------------------------------------------------------------------agaaactcaaggcgattttgtgcagtctcttgctactgaagttcgagcagctacctttaccaacataaatgatttggcgacatttgtgaattggctggatgaggagctttctttcttggtatgcctgttaaagggatgaattt---------------------------------------------------------------------------------------------------------------------------------------------------------------------------------------------------------
>MiraAssembly73_c651_merged_MiraAssembly73_c233_merged_MiraAssembly73_c603_merged_MiraAssembly73_c84RC_merged_MiraAssembly73_c619RC
--------------------------------------------------------------------------------------------------------------------------------------------------------------------------------------------------------------------------------------------------------------------------------------------------------------------------------------------------------------------------------------------------------------------------------------------------------------------------------------------------tctagagaacttgtagtccaattactaacaaattgatgcagcaggattacttggatcgcggcttgtgcatgctcttttatcaagtttgtttcttttaacttgaatttactgtggtgcagaccgaaatggttgccagggtgagagaagatgtcaacaacttgaggcaaaaaaacgaagctcctgattctcctgaaactcctcagttttcttctgaaaaatctctgaatacagttgcgtcatcttttctgttgatgtctaaatcagttggtggggttttagatgataggtaccctgtg----trcatagataggcttaacttggcgttggagagg--gagaagcagatcaaggaaaaagcagaacaagcaagagcagtcaggtttggtgagagttcgaagctaatttctagtaataaacccgtatgtttgccaccaaaactttctcagttgaa-gagaaagcagtagttgtctcmggtgactcaagcaagcaatcaaatagtgatggcaaaagagtagattctcaagtggtga--------gtaggatgcagtttgacaatattgagaaaagagctcccagggtccctcgtacatctcctaaatttgttgaagctggtgcaaacagtaaccctgtaagcggggtgccagctggtgtgctgctttctcaagcaggtggcccaccactgccgccgcctggtggtccacctcgcccacatcctccaccagga--agcttactgagagggggagagtgc-ggta-gtaaagttcactgggctcctgaacttgttgaattttaccagtccttcatgaaacgcgagagtaagaaggatacaacatcgctagtatcttcgacgactagtgcagcagatgctaggagcaatatgattggggagattgagaacagatc-----atcattcttgttagctgtacggatctg---tttctttatattgcagttaacttt-gcgcat--------tcagagtctgttggctctttgcaaattctgattgcctattactgta-ttttttactccaggtgaaatctgatgt----------------------------------------------------------------------------------------agaaactcaaggcgattttgtgcagtctcttgctactgaagttcgagcagctacctttaccaacataaatgatttggtgacatttgtgaattggctggatgaggagctttctttcttggtatgcctgttaaagggatgaattt---------------------------------------------------------------------------------------------------------------------------------------------------------------------------------------------------------
>MiraAssembly74_c514RC
---------------------------------------------------------------------------------------------------------------------------------------------------------------------------------------------------------------------------------------------------------------------------------------------------------------------------------------------------------------------catcagttggaatgactactatagctatgtgaaacatttaccatggactttgtacctaatgaataattccataaatttggcatcctagtttgttgagaaattgccttctgaacatgcatcacctttctagagaacttgtagtccaattactaacaaattgatgcagcaggattacttggatcgcggcttgtgcatgctcttttatcaagtttgtttcttttaacttgaatttactgtggtgcagaccgaaatggttgccagggtgagagaagatgtcaacaatttgaggcaaaaaaacgaagctcctgattctcctgaaactcctcagtttt-ttctgaaaaatctctgaatacagttgcgtcatcttttctgttgatgtctaaatcagttggtggggttttagatgataggtaccctgtg----tacatagataggcttaacttggcgttggagagg--gagaagcagatcaaggaaaaagcagaacaagcaagagcagtcaggttgggtgagagttcgaagctaatttctagtaataaacccgtatgtttgccaccgaaactctctcagttgaaggagaaagcagtagtagtctccggtgactcaagcaagcaatcaaatagtgatggcaaaagagtagattctcaagtggtga--------gtaggatgcagtttgaccatattgagaaaagagctcccagggtccctcgtacatctcctaaatttgttgaagctggtgcaaacagtaaccctgtaagcagggtgccagctggtgtgctgctttctcaagcaggtggcccaccactgccgccgcctggtggtctacctcgcccacatcctccaccacga--agcttactgagagggggagagggc-ggta-gtaaagttcactgggctcctgaacttgttgaattttaccagtccttcatgaaacgcgagagtaagaaggatacaacatcactagtatcttcgacgactagtgcagcagatgctaggagcaatatgattggggaaattgagaacagatc-----atcattcttgttagctgtacggatctg---tttctttatattgcagttaacttc-gcgcat--------tcagagtctgttggctctttgcaaattctgactgcctattactgta-ttttttactccaggtgaaatctgatgt----------------------------------------------------------------------------------------agaaactcaaggcgattttgtgcagtctcttgctactgaagttcgagcagctacctataccaacataaacgatttggtgacatttgtgaattggctggatgaggagctttctttcttggtatgcctgttaaagggatgaatttattcttcttttaaca------------------------------------------------------------------------------------------------------------------------------------------------------------------------------------------
>MiraAssembly74_c83
---------------------------------------------------------------------------------------------------------------------------------------------------------------------------------------------------------------------------------------------------------------------------------------------------------------------------------------------------------------------catcagttggaatgactactatagctatgtgaaacatttaccatggactttgtacctaatgaataattccataaatttggcatcctagtttgttgagaaattgccttctgaacatgcatcacctttctagagaacttgtagtccaattactaacaaattgatgcagcaggattacttggatcgcggcttgtgcatgctcttttatcaagtttgtttctattaacttgaatttactgtggtgcagaccgaaatggttgccagggtgagagaagatgtcaacaacttgaggcaaaaaaacgaagctcctgattctcctgaaactcctcagttttcttctgaaaaatctctgaatacagttgcgtcatcttttctgttgatgtctaaatcagttggtggggtttaagatgataggtaccctgtg----tacatagataggcttaacttggcgttggagagg--gagaagcagatcaaggaaaaagcagaacaagcaagagcagtcaggtttggtgagagttcgaagctaatttctagtaataaacccgtatgtttgccaccgaaactctctcagttggaggagaaagcagtagtagtctccggtgactcaagcaagcaatcaaatagtgatggcaaaagagtagattctcaagtggtga--------gtaggatgcagtttgaccatattgagaaaagagctcccagggtccctcgtacatctcctaaatttgttgaagctggtgcaaacagtaaccctgtaagcagggtgccagctggtgtgctgctttctcaagcaggtggcccaccacc-------cctggtggtctacctcgcccacatcctccaccagga--agcttactgagagggggaga----------------------gggctcctgaacttgttgaattttaccagtccttcatgaaacgcgagagtaagaaggatacaacatcactagtatcttcgacgactggtgcagcagatgctaggagcaatatgattggggaaattgagaacagatc-----atcattcttgttagctgtacggatctg---tttctttatattgcagttaactttcgcgcat--------tcagagtctgttggctctttgcaaattctgactgcctattactgta-ttttttactccaggtgaaatctgatgtcctattcctattgcccgtactaaacctaaagcaccagggagacgcgacatctctttcattcaaagaacaccaaggcaatctcgattcaaaaaagtcaaggcgattttgtgcagtctcttgctactgaagttcgagcagctacctataccaacataaaygatttggtgacatttgtgaattggctggatgaggagctttctttcttggtatgcc---------------------------------------------------------------------------------------------------------------------------------------------------------------------------------------------------------------------------
>MiraAssembly75_c296RC
------------------------------------------------------------------------------------------------------------------------------------------------------------------------------------------------------------------------------------------------------------------------------------------------------------------------------------------------------------------------------------------------------------------------------------------------------------------------------------------------------------------------------------------------------------------------------------------tttcttttaacttgaatttactgtggtgcagaccgaaatggttgccagggtgagagaagatgtcaacaacttgaggcaaaaaaacgaagctcctgattctcctgaaactcctcagttttcttctgaaaaatctctgaatacagttgcttcatcttttctgttgatgtctaaatcagttggtggggttttagatgataggtaccctgtg----tacatagataggcttaacttggcgttggagagg--gagaagcagatcaaggaaaaagcagaacaagcaagagcagtcaggtttggtgagagttcgaagctaatttctagtaataaacccgtatgtttgccaccaaaactttctcagttgaaggagaaagcagtagttgtctccggtgactcaagcaagcaatcaaatagtgatggcaaaagagtagattctcaagtggtga--------gtaggatgcagtttgaccatattgagaaaagagctcccagggtccctcgtacatctcctaaatttgttgaagctggtgcaaacagtaaccctgtaagcagggtgccagctggtgtgctgctttctcaagcaggtggcccaccactgccgccgcctggtggtctacctcgcccacatcctccaccagga--agcttactgagagggggagagggc-ggta-gtaaagttcactgggctcctgaacttgttgaattttaccagtccttcatgaaacgcgagagtaagaaggatacaacatcgctagtatcttcgacgactagtgcagcagatgctaggagcaatatgattggggagattgagaacagatc-----atcattcttgttagctgtacggatctg---tttctttatattgcagttaacttt-gcgcat--------tcagagtctgttggctctttgcaaattctgactgcctattactgt-----------------------------------------------------------------------------------------------------------------------------------------------------------------------------------------------------------------------------------------------------------------------------------------------------------------------------------------------------------------------------------------------------------------------------------------------------------------------------
>MiraAssembly75_c63
------------------------------------------------------------------------------------------------------------------------------------------------------------------------------------------------------------------------------------------------------------------------------------------------------------------------------------------------------------------------------------------tagctatgtgaaacatttaccacggactttgtacctaatgaataattccataaatttggcatcctagtttgttgagaaattgccttctgaacattcatcacctttctagagaacttgtagtccaattactaacaaattgatgcagcaggattacttggatcgcggcttgtgcatgctcttttatcaagtttgtttcttttaacttgaatttactgtggtgcagaccgaaatggttgccagggtgagagaagatgtcaacaacttgaggcaaaaaaacgaagctcctgattctcctgaaactcctcagttttcttctgaaaaatctctgaatacagttgcgtcatcttttctgttgatgtctaaatcagttggtggggttttagatgataggtaccctgtg----tacatagataggcttaacttggcattggagagg--gagaagcagatcaaggaaaaagcagaacaagcaagagcagtcaggtttggtgagagttcgaagctaatttctagtaataaacccgtatgtttgccaccaaaactttctcagttgaaggagaaagcagtagttgtctccggtgactcaagcaagcaatcaaatagtgatggcaaaagagtagattctcaagtggtga--------gtagg-----------------------------------------------atctcctaaattagttgaagctggtgcaaacagtaaccctgtaagcggggtgccagctggtgtgctgctttctcaagcaggtggcccaccactgccgccgcctggtggtccacctcgcccacatcctccaccagga--agcttactgagagggggagagggc-ggta-gtaaagttcactgggctcctgaacttgttgaattttaccagtccttcatgaaacgcgagagtaagaaggatacaacatcgctagtatcttcgacgactagtgtagcagatgctaggagcaatatgattggggagattgagaacagatc-----atcattcttgttagctgtacggatctg---tttctttatattgcagttaacttt-gcgcat--------tcagagtctgttggctctttgcaaattctgactgcgtattactgta-ttttttactccaggtgaaatctgatgt----------------------------------------------------------------------------------------agaaactcaaggcgattttgtgcagtctcttgctactgaagttcgagcagctacctataccaacataaatgatttggtgacatttgtgaattggctggatgaggagctttctttcttggtatgcctgttaaagggatgaatttattcttcttttaacaaagaatggatgagt----------------------------------------------------------------------------------------------------------------------------------------------------------------------------
>MiraAssembly77_rep_c189
-----------------------------------------------------------------------------------------------------------------------------------------------------------------------------------------------------------------------------------------------------------------------------------------------------------------------------------------------------------------------------------------------------------------------------------------------------------------------------------------------------------------------------------------------------------gcggcttgtgcatgctcttttatcaagtttgtttcttttaacttgaatttaytgtggtgcagaccgaaatggttgccagggtgagagaagatgtcaacaacttgaggcaaaaaaacgaagctcctgattctcctgaaactcctcagatttcttctgaaaattctctgaatacagttgcgtcatcttttctgttgatgyctaaatcagttggtggggttttagatgataggtaccctgtg----tacatagataggcttaacttggcgttggagagg--gagaagcagatcaaggaaaaagcrgaacaagcaagagcagtcaggtttggtgagagttcgaagctartttmtagtaataaacccgtatgtttgccaccaaaactttctcagttgaaggagaaagcagtagttgtctccrgtgactcaagcragcaatcaaatagtgatggcaaaatagtagattctcaagtggtga--------gtaagatgcagtttgcccatattgagaaaagagctcccagggtccctcgtccacctcctaaatttgctatagctggtgcaaatagtaaccctgtaagcggggtgtcaactggtgtcccgccttctcaagcaggtggcccaccactgccgccsccyggyggtccacctcgcccacatcctccaccagga--agcttactgagagggggagagggc-ggta-gtaaagttcaccgtgctcctgaacttgttgaattctaccagtccttgatgaaacgcgagagtaagaaggatacaacatcactggcatcttcgacatctggtgcagcagatcccaggagcaatatgattggggagattgagaacagatc-----atcattcttgttagctgtacggatctg---ttgctttatattgcagttaacttc-gc-cat--------tcagagtctgttggctctttgcaaattctgactgcctattactgta-ttttttactccaggtgaaatctgatgt----------------------------------------------------------------------------------------agaaactcaaggcgattttgtgcagtctcttgctactgaagttcgagcagctacctttaccaaywtaaatgatttggtgacatttgtgaattggctggatgaggagctttctttcttggtatgcctgttaaagggatgaatttat-------------------------------------------------------------------------------------------------------------------------------------------------------------------------------------------------------
>MiraAssembly78_c2055_merged_MiraAssembly78_c44_merged_MiraAssembly78_c403RC
--------------------------------------------------------------------------------------------------------------------------------------------------------------------------------------------------------------------------------------------------------------------------------------------------------------------------------------------------------------------------------atgactactatagctatgtgaaacatttaccacggactttgtatctaatgaataagtccataaatttgacctcctagtttgttgmgaaattkcyttctgaacatgcatcacctttctagagaacttgtagtccaattactaacaaattgatgcagcaggattacttggatcgcggcttgtggatgctcttttatcaagtgtgtttcttttaacttgaatttactgtggtgcagaccgaaatggttgccagggtgagagaagatgtcaacaacttgagacaaaaaaacgaagctcctgattctcctgaaactcctcagttttcttctgaaaaatctctgaatacagttgcgtcatcttttctgttgatgtctaaatcagttggtggggttttagatgataggaaccctgtg----tacatagataggcttaacttggcgtctgagagg--gagaagcagatcaaggaaaaagcagaacgagcaagagcagtcaggtttggtgagagttcgaagctaatttctagtaataaacgcatatgttagccaccaaaactttctcagttgaaggagaaagcagcagttgtctccagtgactcaagcgagcaatcaaatagtgatggcaaaagagtagattctcaagtgctga--------gtaggatgcagtttgaccatattgagaaaagagctcccagggtccctcgtacatctcctaaatttgttgaagctggtgcaaacagtaaccctgtaagcggggtgcctgctggtgtgctgctttctcaagcaggtggcccaccactgctgccgcctggtggtccacctcgcccacatcctccaccaggaagagcttactgagagggggagagggc-ggta-gtaaagttcactgggctcccgaacttgttgaattttaccagtccttcatgaaacgcgagagtaagaaggatacaacatcgctagtatcttcgacgactagtgcagcagatgctaggagcaatatggttggggagattgagaacagatctcacaagcagccgtgcatggtatatatatttggaaaatgcataaaatgcatggtactat-tcacatgttattagtatgtgtatggaatttgttataacaaaatgaaaacatctttctaat-cttctgcatttaaataaaaatagtaat----------------------------------------------------------------------------------------gatagtttcctcaacaagtatgtggaatggtgaaactgcagc-----caaacaaattggggcgcttacaacttttattgagttatacagttggatatgcagattagccttttctttccacatmaaggctgcctctagaaaatcttcctttctttgctt---catctttctcttgatgcagttctctggaatgctgatgggcaagatgggagaggcctgtggagttggttgtgttacgagaaacgagtggccaacctttgcgtataactgtgcatgccagtgagaggggcccaggtggattttacaggtaagcatgtcgcatgcatcgtggtagatgtctatata
>MiraAssembly81_c116RC
----------------------------------------------------------------------------------------------------------------------------------------------------------------------------------gctttc-----------------------------------------------------------------atttctgatataagacagccattatggtatggkcgtatggcttccgacgggtagtttaggtaagggcgatgcgtaaccctccagaatgtgctatttacttatttctatcatcagttggaatgactactatagctacgtgaaacatttaccacggactttgtacctaatgaataattccataaatttggcatcctagtttgttgagaaattgccttctgaacatgcatcacctttctagagaacttgtagtccaattactaacaaattgatgcagcaggattacttggatcgcggcttgtgcatgctcttttatcaagtttgtttcttttaacttgaatttaatgtggtgcagaccgaaatggttgccagggtgagagaagatgtcaacaacttgtggcaaaagaacgaagctcctgattctcctgaaactcctcagttttcttctgaaaaatctctgaatacagttgcgtcatcttttctgttgatgtctaaatcagttggtggggttttagatgataggtaccctgtg----tacatagataggcttaacttggcgttggagagg--gagaagcagatcaaggaaaaagcagaacaagcaagagcagtcaggtttggtgagagttcgaagctaatttctagtaataaacccgtatgtttgccaccgaaactctctcagttgaaggagaaagcagtagtagtctccggtgactcaagcaagcaatcaaatagtgatggcaaaagagtagattctcaagtggtga--------gtaggatgcagtttgaccatattgagaaaagagctcccagggtccctcgtacatctcctaaatttgttgaagctggtgcaaacagtaaccctgtaagcagggtgccagctggtgtgctgctttctcaagcaggtggcccaccactgccgccgcctggtggtctacctcgcccacatcctccaccagga--agcttactgagagggggagagggc-ggta-gtaaagttcactgggctcctgaacttgttgaattttaccagtccttcatgaaacgcgagagtaagaaggatacaacatcactagtatcttcgacgactagtgcagcagatgctaggagcaatatgattggggaaattgagaacagatc-----atcattcttgttagctgtacggatctg---tttctttatattgcagttaacttc-gcgcat--------tcagagtctgttggctctttgcaaattctgactgcctattactgta-ttttttactccaggtgaaatctgatgt----------------------------------------------------------------------------------------agaaactcaaggcgattttgtgcagtctcttgctactgaagttcgagcagctacctataccaacataaatgatttggtgacatttgtgaattggctggatgaggagctttctttc-------------------------------------------------------------------------------------------------------------------------------------------------------------------------------------------------------------------------------------
>MiraAssembly81_c121RC_merged_MiraAssembly81_c678RC
------------------------------------------------------------------------------------------------------------------------------------------------------------------------------------------------------------------------------------------------------------------------------------------------------------------------------------------------------------------------------------------------------------------------------------------------------------------------------------------------------------------------tactaacaaattgatgcagcaggattacttggatcgcggcttgtgcatgctcttttatcaagtttgtttcttttaacttgaatttaatgtggtgcagaccgaaatggttgccagggtgagagaagatgtcaacaacttgaggcaaaagaacgaagctcctgattctcctgaaactcctcagttttcttctgaaaaatctctgaatacagttgcgtcatcttttctgttgatgtctaaatcagttggtggggttttagatgataggtaccctgtg----tacatagataggcttaacttggcgttggagagg--gagaagcagatcaaggaaaaagcagaacaagcaagagcagtcaggtttggtgagagttcgaagctaatttctagtaataaacccgtatgtttgccaccaaaactttctcagttgaaggagaaagcagtagttgtctccggtgactcaagcaatcaatcaaatagtgatggcaaaagagtagattctcaagtggtga--------gtaggatgcagtttgaccatattgagaaaagagctcccagggtccctcgtacgtctcctaaatttgttgaagctggtgcaaacagtaaccctgtaagcagggtgccagctggtgtgctgctttctcaagcaggtggcccaccactgccgccgcctggtggtccacctcgcccacatcctccaccagga--agcttactgagagggggagagggcgggta-gtaaagttcactgggctcctgaacttgttgaattttaccagtccttcatgaaacgcgagagtaagaaggatacaacatcgctagtatcttcgacgactagtgcagcagatgcaaggagcaatatgattggggagattgagaacagatc-----atcattcttgttagctgtacggatctg---tttctttatattgcagttaacttc-gcgcat--------tcagagtctgttggctctttgcaaattctgactgcctattactgtatttttttactccaggtgaaatctgatgt----------------------------------------------------------------------------------------agaaactcaaggcgattttgtgcagtctctt----------------------------ccaacataaatgatttggtgacatttgtgaattggctggatgaggagctttctttcttggtatgcctgttaaagggatgaatttattcttcttttaacaaagaatggatga------------------------------------------------------------------------------------------------------------------------------------------------------------------------------
>MiraAssembly82_c306
-----------------------------------------------------------------------------------------------------------------------------------------------------------------------------------------------------------------------------------------------------------------------------------------------------------------------------------------------------------------------------------------------------aacatttaccacggactttgtacctaatgaataattccataaatttggcctcctagtttgttgagaaattgccttctgaacatgcatcacctttctagagaacttgtagtccaattactaacaaattgatgcagcaggattacttggatcgcggcttgtgcatgctcttttatcaagtttgtttcttttaacttgaatttactgtggtgcagaccgaaatggttgccagggtgagagaagatgtcaacaacttgaggcaaaaaaacgaagctcctgattctcctgaaactcctcagttttcttctgaaaaatctctgaatacagttgcgtcatcttttctgttgatgtctaaatcagttggtggggttttagatgatatgtaccctgtgtacatacatagataggcttaacttggcgttggagagg--gagaagcagatcaagggaaaagcagaacaagcaagagcagtcaggtttggtgagagttcgaagctaatttctagtaataaacccgtatgtttgccaccaaaactttctcagttgaaggagaaagcagtagttgtctccggtgactcaagcgagcaatcaaatagtgatggcaaaagagtagattctcatgtggtgagtaggaatgtaggatgcagtttgaccatattgagaaaagagctcccagggtccctcgtacatctcctaaatttgttgaagctggtgcaaacagtaaccctgtaagcggggtgccagctggtgtgctgctttctcaagcaggtggcccaccactgccgctgcctggtggtccacctcgcccacatcctccaccagga--agcttactgagagggggagagggc-ggtaggtaaagttcactgggctcctgaacttgttgaattctaccagtccttgatgaaacgcgagagtaagaaggatacaacatcactggcatcttcgacatctggtgcagcagatcccaggagcaatatgattggggagattgagaacagatc-----atcattcttgttagctgtacggatctg---tttmtttatattgcagttaacttc-gcgcat--------tcagagtctgttgtctctttgcaaattctgactgcctattactgta-ttttttactccaggtgaaatctgatgt----------------------------------------------------------------------------------------agaaactcaaggctattttgtgcagtctcttgctactgaagttcgagcagctacctttaccaacataaatgatttggtgacatttgtgaattggctggatgaggagctttctttcttggtatgcctgttaaagggataaatttattcttcttttaacaaagaatggatgagttattgtcgtctttttggacacttggatgtctgagggaa--------------------------------------------------------------------------------------------------------------------------------------
>MiraAssembly82_c740
-----------------------------------------------------------------------------------------------------------------------------------------------------------------------------------tttct-------------------------------------------------------------------------------gatataagacagccattatggtatggcttccgaccggtagtttaggtaagggcgatgtgtaaccctccagaatgtgttgtttacttatttctatcatcagttggaatgactactatagctatgtgaaacatttaccacggactttgtacctaatgaataattccataaatttggcctcctagtttgttgagaaattgccttctgaacatgcatcacctttctagagaacttgtagtccaattactaacaaattgatgcagcaggattacttggatcgcggcttgtgcatgctcttttatcaagtttgtttcttttaacttgaatttactgtggtgcagaccgaaatggttgccagggtgagagaagatgtcaacaacttgaggcaaaaaaacgaagctcctgattctcctgaaactcctcagttttcttctgaaaaatctctgaatacagttgcgtcatcttttctgttgatgtctaaatcagttggtggggttttagatgataggtaccctgtgtacatacatagataggcttaacttggcgttggagagg--gagaagcagatcaagggaaaagcagaacaagcaagagcagtcaggtttggtgagagttcgaagctaatttctagtaataaacctgtatgtttgccaccaaaactttctcagttgaaggagaaagcagtagttgtctccggtgactcaagcgagcaatcaaatagtgatggcaaaagagtagattctcatgtggtgagtaggaatgtaggatgcagtttgaccatattgagaaaagagctcccagggtccctcgtacatctcctaaatttgttgaagctggtgcaaacagtaaccctgtaagcggggtaccagctggtgtgctgctttctcaagcaggtggcccaccactgccgccgcctggtggtccacctcgcccacatcctccaccagga--agcttactgagagggggagagggt-ggtaggtaaagttcactgggctcctgaacttgatgaattttaccagtccttcatgaaacgcgagagtaagaaggatacaacatcactggcatcttcgacatctggtgcagcagatcccaggagcaatatgattggggagattgagaacagatc-----atcattcttgttagctgtacggatctg---tttctttatattgcagttaacttc-gcgcat--------tcagagtctgttgtctctttgcaaattctgactgcctattactgta-ttttttactccaggtgaaatctgatgt----------------------------------------------------------------------------------------agaaactcaaggcgattttgtgcagtctcttgctactgaagttcgagcagctacctttaccaacataaatgatttggtgacatttgtgaattggctggatgaggagctttctttcttggtatgcctgttaaagggataaatttattcttcxtttaacaaagaatggatgagttattgtcgtctttttggacacttggatgtctgagggaa--------------------------------------------------------------------------------------------------------------------------------------
