# Supplementary material for: Targeted NGS for species level phylogenomics: “made to measure” or “one size fits all”?
Source: PeerJ. 2017 Jul 25;5:e3569. doi: 10.7717/peerj.3569 (PMC5530999; doi:10.7717/peerj.3569)
Supplement: Data S2 — Sequences alignments (fasta format). [file peerj-05-3569-s002.gz › Final_Aln/SC/10677_AllSamples.aln]

>Consensus10677_Sample68_mergedsequences
----------------------------------------------------------------------------------------------------------------------------------------------------------------------tattctgaaaggtcacatgtagctttggaccaagcaaatatgcaggtgaaaggatctggttcagatgcttttcgagttagtgtatctagtgccccaagcacttctagtcatggctctgctccagacgattgtgatgctttaggggatgtgtacatatggggcgaggtcctatgtgataatcttgtgaaggttggggctgatcaaagtgccgactcttcgagtacaagagccgatgtacttcttcctaggccattggagtccaatgtggttctggatgtgcatcatatagcctgtggggtcaggcatgctgcccttgtgtccaggcaaggtgaagttttcacctggggtgaagaatctgggggacggcttggtcatggtattg-gtaaagatgttacgcaacctcatttagttgaatccttagcattttgtagtgttgattttgttgcatgtggagagtttcacacttgtgccgtcacgatggccggagaactttacacatggggagatggaacacacaacgctgggattcttggacatggtactgatttgagtcactggataccgaaacgaatttctgggcctctcgagggacttcaaattgccatggtaacttgtggtccatggcacacagccgtggtaacatcaacgggtcagctgtttacattcggt-gacggaacttttggtgttttggggcatggagacagagaaagtgtttcatatccaagagaggtggattctctgtcaggcttgaggacaattgca-gtcgcatgtggggtgtggcatactgctgccattgtggaggttatcgttacccagtctagtgctagtgtttcgtctggtaaattgtttacatggggggatggcgataaaagtcgccttggac-a--cggagataaggaac--ctcggcttgaacctacttgtgtcccagcactcattg--attacaattttcacaaaattgcatgtgggcatagtttaactgttggcttgactacatcagggcatgtttttgcgatgggaagcactgtttatggacagctaggcaatccccaatctgatggaaaggtaccctgcgtagtggaagataagcttattggggaatctgtccaagagattgcatgtggkgcgtatcatgtggcagttttgacatccaggaatgaggtctatacatggggcaagggagctaatgggaggctgggccatggagatatagaagaccggaaaacacmaactttggttgaagcattgaaggatagacatgttaaattcattgcttgtggttcaaactacacctcagcaatatgtcttcacagatgggtttctggtgctgagcagtctcagtgctcagcttgtagacaaccttttggatttacgcggaaaaggcacaactgctacaactgtggacttgtgcactgccattcgtgtagttctagaaaatc-actaagagcagcccttgctcctaatccgagcaagccatatcgtgtctgtgattcttgttatgccaaactaagtaaggtggcagaagtggctaccattaacaagaagaatgttataccacgtctttcaggtgaaaataaggaccggattgacaaggctgagataagattgtcaaagtcgggtatgccctccaatgttgacttaattaaacagttagataacaaagcagccaaacaaggaaagaaagctgataatttgtctctaggtcgkccctcacaagcaccttctttattacaactgaaagatgtagttatgtctactgcacttgatctgcgtcgaactgttcccaaaccagttctcacaccatctggtgttaattctagatctgtgtcacctttctctaggaaacctagcccaccacgctctgcaacacctattcctacgaccgctggactttccttctccaaaagctctgatagtttgaagaaaacaaatgaacttttgaatcaagaagttcacaaattacgtgtgcaggta------attt--------ttattttttt-ttacttcttatgaaagattgtatgagtgggtatttggcttctgattttattgat-------acatagattgagagtctccaacgtcactgtgaagttcaagaattggaacttcaaaagtcagcgaagaaagctcaggaagcgatggggctagctgcagaagaatcggctaagtcaaaagctgcgaaagatgcaattaaatcacttatggcacaggttagtttctgagtc-----------------acctggaaat-----tgatttgt--tcgtgaaaattgtctggaactactattcatgttgacatggtaaaagatacaagggatataggtcgctgca--------------------------------------
>Consensus10677_Sample69_mergedsequences
--------------------------------------------------------------------------------------------------------------------------------------------------------------------------------------------------------caaatatgcaggtgaaaggatctggttcagatgcttttcgagttagtgtatctagtgccccaagcacttctagtcatggttctgctccagatgattgtgatgctataggggatgtgtacatatggggcgaggttctatgtgataatcttgtcaagattggggctgataaaagtgccgactcttcaagtacaagagccgatgtacttgttcctaggctactggagtccaatgtggttctggatgtgcatcatatagcctgtggggtcaggcatgctgcccttgtgactaggcaaggtgaagttttcacctggggtgaagaatccgggggacggcttggtcatggtattg-gtaaagatattacgcaacctcatttagttgaatccttagcattttgtagtgttgattttgttgcatgtggcgagtttcacacttgtgctgttacgatggctggagaactttacacatggggagatggaacgcacaatgctgggattcttggtcatggtactgatttgagtcactggataccgaaacgaatatctgggccgcttgagggacttcaaattgccatggtaagttgcggtccatggcacacagccttggtaacatcaatgggtcagctgtttacattcggt-gatggaacttttggtgtgttgggacatggagagagagagagtgtttcatatccaagagaggtggattctctgtcaggcttaaggactattgca-gttgcatgtggggtgtggcatactgctgccattgtggaggttattgttacccagtctagtgctagtgttgcatctggtaaactgtttacatggggggatggtgataaaagtcgccttggcc-a--tggagacaaggaac--ctcggcttgaacctacttgtgtctcagcactcattg--attacaattttcacaaaattgcatgtgggcatagcttaactgttggcttgactacatcagggcatgtttttgcaatgggaagtactgtgtatggacagctaggcaatccmcaatctgatgggaaggtaccctgcatagtggaagataatcttattggggaatctgtcsaagagattgcatgtggtgcatatcatatggcagttttgacatcaaggaatgaggtctatacgtggggtaagggagctaatgggaggctgggccatggagatatagaagaccggaaaacaccaactttggttgaagcattgaaggatagacatgttaaattcattgcttgtggttcaaactacacctcagcaatatgtcttcacagatgggtttctggtactgagcaatctcagtgctcagcttgtagacaagcttttgggtttacgcggaaaaggcacaactgctacaactgtggacttgtgcactgccattcgtgtagttctagaaaatc-actaagagcagcccttgctcctaatccaagcaagccatatcgtgtctgtgattcttgttatgccaaactaagtaaggtggcagaagtggctacctttaacaagaagaatgttataccacgtctttcaggtgaaaataaggacaggattgacaagcccgagataagattttcaaagtcgggtatgccctccaatgttgatttaattaaacagttggataacaaagcagccaaacaaggaaagaaagctgataatttgtcattaggtcgtccctcacaagcaccatctttattacaactgaaagatgtggttatgtctactgctcttgatctacgtcgaactgttcccaaaccaggtctcacgccatctggtgttaattctagatccgtgtcacctttctctaggaaacctagcccgccacgttctgctacacctattcctacgactgctggactttccttctcaaaaagctctgatagtttgaagaaaacaaatgaacttttgaatcaagaagtccacaaattacatctgcaggta------tcttcttcttcctcattwttta-ttttttttcatgaaagattgtatgactgggtatttggctt-tgattttgttgatcatgggatgacagattgagagtctccaacgtcacactgaagtccaagaattggagcttcaaaaatcaagggtgaaagctcaggaagcgatggcgctagctgcagaagaatcagctaagtcaaaagctgcaaaagatgcaatkaagtcacttatgggccaggttagtttctgagcttatatatgtactccatcacttggagct-----ttttttt---tcatgaaaattgtctggaactcctattcatgttgacaaggtaaaaaatacaagggacataggtgggtgcaagttttgtgggattctatatggatctttctagctttgc
>Consensus10677_Sample75_mergedsequences
---------------------------------------------------------------------------------------------------------------------------------------------------------------------------------------------------------------------------------------------------------------------------------------------------------------------------------------------------------------------------------------------------tacaagagccgatgtacttgttcctaggctactggagtccaatgtggttctggatgtgcatcatatagcctgtggggtcaggcatgctgcccttgtgactaggcaaggtgaagttttcacctggggtgaagaatccgggggacggctcggtcatggtattg-gtaaagatattacgcaacctcatttagttgaatccttagcattttgtagtgttgattttgttgcatgtggcgagtttcacacttgtgctgttacgatggctggagaactttacacatggggagatggaacacacaacgctgggattcttggtcatggtactgatttgagtcactggataccgaaacgaatatctgggccgcttgagggacttcaaattgccatggttagttgcggtccatggcacacagccttggtaacatcaatgggtcagctgtttacattcggt-gatggaacttttggtgtgttgggacatggagagagagagagtgtttcatatccaagagaggtggattctctgtcaggcttaaggactattgca-gttgcatgtggggtgtggcatactgctgccattgtggaggttattgttacccagtctagtgctagtgttgcatctggtaaactgtttacatggggggatggtgataaaagtcgccttggcc-a--tggtgacaaggaac--ctcggcttgaacctacttgtgtctcagcactcattg--attacaattttcacaaaattgcatgtgggcatagcttaactgttggcttgactacatcagggcatgtttttgcaatgggaagtactgtgtatggacagctaggcaatccccaatctgatgggaaggtaccctgcatagtggaagataatcttattggggaatctgtccaagagattgcatgcggtgcatatcatatggcagttttgacatcaaggaatgaggtctatacgtggggtaagggagctaatgggaggctgggccatggagatatagaagaccggaaaacaccaactttggttgaagcattgaaggatagacatgttaaattcattgcttgtggttcaaactacacctcagcaatatgtcttcacagatgggtttctggtactgagcaatctcagtgctcagcttgtagacaagcttttgggtttacgcggaaaaggcacaactgctacaactgtggacttgtgcactgccattcgtgtagttctagaaaatc-actaagagcagcccttgctcctaatccaagcaagccatatcgtgtctgtgatgcttgttatgccaaactaagtaaggtggcagaagtggctacctttaacaaaaagaatgttataccacgtctttcaggtgaaaataaggacaggattgacaagcccgagataagattttcaaagtcgggtatgccctccaatgttgatttaattaaacagttggataacaaagcagccaaacaaggaaagaaagctgataatttgtcattaggtcgtccctcacaagcaccatctttattacaactgaaagatgtggttatgtctactgctcttgatctacgtcgaactgttcccaaaccaggtctcacgccatctggtgttaattctagatccgtgtcacctttctctaggaaacctagcccgccacgttctgctacacctattcctacgactgctggactttccttctcaaaaagctctgatagtttgaagaaaacaaatgaacttttgaatcaagaagtccacaaattacatctgcaggta------tcttcttcttcctcatttttta-atttttttcatgaaagattgtatgactgggtatttggctt-tgattttgttgatcatgggatgacagattgagagtctccaacgtcacactgaagtccaagaattggagcttcaaaaatcaaggatgaaagctcaggaagcgatggcgctagctgcagaagaatcagctaagtcaaaagctgcaaaagatgcaattaagtcacttat----------------------------------------------------------------------------------------------------------------------------------------------------------------------------
>Consensus10677_Sample78_mergedsequences
tggtgctcaaggtttgatcaatttttttcagaataatagagacctgacctcaaagagtccaagtgacagtcctgcgagtgcttctcaaaacattagctcccctgaggttttcgtcacttccaatagaaactcttccccaacgagttgtcagccttctaattctgtccattctgaaaggtcatatgtagctttggaccaagcaaatatgcaggtgaaaggatctggttcagatgcttttcgagttagtgtatctagtgccccaagcacttctagtcatggttctgctccagatgattgtgatgctataggggatgtgtacatatggggcgaggttctatgtgataatcttgtcaagattggggctgataaaagtgccgactcttcaagtacaagagccgatgtacttgttcctaggctactggagtccaatgtggttctggatgtgcatcatatagcctgtggggtcaggcatgctgcccttgtgactaggcaaggtgaagttttcacctggggtgaagaatccgggggacggcttggtcatggtattg-gtaaagatattacgcaacctcatttagttgaatccttagcattttgtagtgttgattttgttgcatgtggcgaatttcacacttgtgctgttacgatggctggagaactttacacatggggagatggaacacacaacgctgggattcttggtcatggtactgatttgagtcactggataccgaaacgaatatctgggccgcttgagggacttcaaattgccatggtaagttgcggtccatggcacacagccttggtaacatcaatgggtcagctgtttacattcggt-gatggaacttttggtgtgttgggacatggagagagagagagtgtttcatatccaagagaggtggattctttgtcaggcttaaggactattgca-gttgcatgtggggtgtggcatactgctgccattgtggaggtcattgttacccagtctagtgctagtgttgcatctggtaaactgtttacatggggggatggtgataaaagtcgccttggcc-a--tggagacaaggaac--ctcggcttgaacctacttgtgtctcagcactcattg--attacaattttcacaaaattgcatgtgggcatagcttaactgttggcttgactacatcagggcatgtttttgcaatgggaagtactgtgtatggacagctaggcaatccccaatctgatgggaaggtaccctgcatagtggaagataatcttattggggaatctgtccaagagattgcatgcggtgcatatcatatggcagttttgacatccaggaatgaggtctatacgtggggtaagggagctaatgggaggctgggccatggagatacagaagaccggaaaacaccaactttggttgaagcattgaaggatagacatgtcaaattcattgcttgtggttcaaactacacctcagcaatatgtcttcacagatgggtttctggtactgagcaatctcagtgctcagcttgtagacaagcttttgggtttacgcggaaaaggcacaactgctacaactgtggacttgtgcactgccattcgtgtagttctagaaaatc-actaagagcagcccttgctcctaatccaagcaagccatatcgtgtctgtgattcttgttatgccaaactaagtaaggtggcagaagtggctacctttaacaagaagaatgttataccacgtctttcaggtgaaaataaggacaggattgacaagcccgagataagattttcaaagtcgggtatgccctccaatgttgatttaattaaacagttggacaacaaagcagccaaacaaggaaagaaagctgataatttgtcattaggtcgtccctcacaagcaccatctttattacaactgaaagatgtggttatgtctactgctcttgatctacgtcgaactgttcccaaaccaggtctcacgccatctggtgttaattctagatccgtgtcacctttctctaggaaacctagcccgccacgttctgctacacctattcctacgactgctggactttccttctcaaaaagctctgatagtttgaagaaaacaaatgaacttttgaatcaagaagtccacaaattacatctgcaggta------tcttcttcttcctcattttttatttttttttcatgaaagattgtatgactgggtatttggctt-tgattttgttgatcatgggatgatagattgagagtctccaacgtcacactgaagtccaagaattggaacttcaaaaatcaaggatgaaagctcaggaagcgatggcgctagctgcagaagaatcagctaagtcaaaagctgcaaaagatgcaattaagtcacttatgggccaggttagtttctgagcttatatatgtactcaatcacttggagct-----tttttttttgtcatgaaaattgtctggaactcctattcatgttgacaaggtaaaaaatacaagggacataggtgggtgcaagttttacaaaa---------aacctatccaccatgat
>Consensus10677_Sample83_mergedsequences
----------------------------------------------------------------------------------------------------------------------------------------------------------------------------------------------------------------------------------------------------------------------------------------------------------gatgctataggggatgtgtacatatggggcgaggttctatgtgataatcttgtcaagattggggctgataaaagtgccgactcttcaagtacaagagccgatgtacttgttcctaggctactggagtccaatgtggttctggatgtgcatcatatagcctgtggggtcaggcatgctgcccttgtgactaggcaaggtgaagttttcacctggggtgaagaatccgggggacggcttggtcatggtattg-gtaaagatattacgcaacctcatttagttgaatccttagcattttgtagtgttgattttgttgcatgtggcgagtttcacacttgtgctgttacgatggctggagaactttacacatggggagatggaacacacaacgctgggattcttggtcatggtactgatttgagtcactggataccgaaacgaatatctgggccgcttgagggacttcaaattgccatggtaagttgcggtccatggcacacagccttggtaacatcaatgggtcagctgtttacattcggt-gatggaacttttggtgtgttgggacatggagagagagagagtgtttcatatccaagagaggtggattctctgtcaggcttaaggactattgca-gttgcatgtggggtgtggcatactgctgccattgtggaggttattgttacccagtctagtgctagtgttgcatctggtaaactgtttacatggggggatggtgataaaagtcgccttggcc-a--tggagacaaggaac--ctcggcttgaacctacttgtgtctcagcactcattg--attacaattttcacaaaattgcatgtgggcatagcttaactgttggcttgactacatcagggcatgtttttgcaatgggaagtactgtgtatggacagctaggcaatccccaatctgatgggaaggtaccctgcatagtggaagataatcttattggggaatctgtccaagagattgcatgcggtgcatatcatatggcagttttgacatcaaggaatgaggtctatacgtggggtaagggagctaatgggaggctgggccatggagatatagaagaccggaaaacaccaactttggttgaagcattgaaggatagacatgttaaattcattgcttgtggttcaaactacacctcagcaatatgtcttcacagatgggtttctggtactgagcaatctcagtgctcagcttgtagacaagcttttgggtttacgcggaaaaggcacaactgctacaactgtggacttgtgcactgccattcgtgtagttctagaaaatc-actaagagcagcccttgctcctaatccaagcaagccatatcgtgtctgtgattcttgttatgccaaactaagtaaggtggcagaagtggctacctttaacaagaagaatgttataccacgtctttcaggtgaaaataaggacaggattgacaagcccgagataagattttcaaagtcgggtatgccctccaatgttgatttaattaaacagttggataacaaagcagccaaacaaggaaagaaagctgataatttgtcattaggtcgtccctcacaagcaccatctttattacaactgaaagatgtggttatgtctactgctcttgatctacgtcgaactgttcccaaaccaggtctcacgccatctggtgttaattctagatccgtgtcacctttctctaggaaacctagcccgccacgttctgctacacctattcctacgactgctggactttccttctcaaaaagctctgatagtttgaagaaaacaaatgaacttttgaatcaagaagtccacaaattacatctgcaggta------tcttcttcttcttcttcctcat-t------------------------------------------------------------------------------------------------------------------------------------------------------------------------------------------------------------------------------------------------------------------------------------------------------------------------------------------------------------------------------------------
>Consensus10677_Sample72
--------------------------------------------------------------------------------------------------------------------------------------------------------------------------------------------------------------------------------------------------------------------------------------------------------------------------------tatggggcgaggttctatgtgataatcttgtcaagattggggctgataaaagtgccgactcttcaagtacaagagccgatgtacttgttcctaggctactggagtccaatgtggttctggatgtgcatcatatagcctgtggggtcaggcatgctgcccttgtgactaggcaaggtgaagttttcacctggggtgaagaatccgggggacggcttggtcatggtattg-gtaaagatattacgcaacctcatttagttgaatccttagcattttgtagtgttgattttgttgcatgtggcgagtttcacacttgtgctgttacgatggctggagaactttacacatggggagatggaacgcacaatgctgggattcttggtcatggtactgatttgagtcactggataccgaaacgaatatctgggccgcttgagggacttcaaattgccatggtaagttgcggtccatggcacacagccttggtaacatcaatgggtcagctgtttacattcggt-gatggaacttttggtgtgttgggacatggagagagagagagtgtttcatatccaagagaggtggattctctgtcaggcttaaggactattgca-gttgcatgtggggtgtggcatactgctgccattgtggaggttattgttacccagtctagtgctagtgttgcatctggtaaactgtttacatggggggatggtgataaaagtcgccttggccaa--tggagacaaggaac--ctcggcttgaacctacttgtgtctcagcactcattgatattacaattttcacaaaattgcatgtgggcatagcttaactgttggcttgactacatcagggcatgtttttgcaatgggaagtactgtgtatggacagctaggcaatccccaatctgatgggaaggtaccctgcatagtggaagataatcttattggggaatctgtccaagagattgcatgtggtgcatatcatatggcagttttgacatcaaggaatgaggtctatacgtggggtaagggagctaatgggaggctgggccatggagatatagaagaccggaaaacaccaactttggttgaagcattgaaggatagacatgttaaattcattgcttgtggttcaaactacacctcagcaatatgtcttcacagatgggtttctggtactgagcaatctcagtgctcagcttgtagacaagcttttgggtttacgcggaaaaggcacaactgctacaactgtggacttgtgcactgccattcgtgtagttctagaaaatc-actaagagcagcccttgctcctaatccaagcaagccatatcgtgtctgtgattcttgttatgccaaactaagtaaggtggcagaagtggctacctttaacaagaagaatgttataccacgtctttcaggtgaaaataaggacaggattgacaagcccgagataagattttcaaagtcgggtatgccctccaatgttgatttaattaaacagttggataacaaagcagccaaacaaggaaagaaagctgataatttgtcattaggtcgtccctcacaagcaccatctttattacaactgaaagatgtggttatgtctactgctcttgatctacgtcgaactgttcccaaaccaggtctcacgccatctggtgttaattctagatccgtgtcacctttctctaggaaacctagcccgccacgttctgctacacctattcctacgactgctggactttccttctcaaaaagctctgatagtttgaagaaaacaaatgaacttttgaatcaagaagtccacaaattacatctgcaggta------tcttcttcttcctcatttttta-ttttttttcatgaaagattgtatgactgggtatttggctt-tgattttgttgatcatgggatgacagattgagagtctccaacgtcacactgaagtccaagaatt----------------------------------------------------------------------------------------------------------------------------------------------------------------------------------------------------------------------------------------------------------------------------------
>Consensus10677_Sample73
-------------------------------------------------------------------------------------------------------------------------------------------------------------------------------------------------------------------------------------------------------------------------------------------------------------------------------atatggggcgaggttctatgtgataatcttgtcaagattggggctgataaaagtgccgactcttcaagtacaagagccgatgtacttgttcctaggctactggagtccaatgtggttctggatgtgcatcatatagcctgtggggtcaggcatgctgcccttgtgactaggcaaggtgaagttttcacctggggtgaagaatccgggggacggcttggtcatggtattg-gtaaagatattacgcaacctcatttagttgaatccttagcattttgtagtgttgattttgttgcatgtggcgagtttcacacttgtgctgttacgatggctggagaactttacacatggggagatggaacacacaacgctgggattcttggtcatggtactgatttgagtcactggataccgaaacgaatatctgggccgcttgagggacttcaaattgccatggtaagttgcggtccatggcacacagccttggtaacatcaatgggtcagctgtttacattcggt-gatggaacttttggtgtgttgggacatggagagagagagagtgtttcatatccaagagaggtggattctctgtcaggcttaaggactattgccagttgcatgtggggtgtggcatactgctgccattgtggaggttattgttacccagtctagtgctagtgttgcatctggtaaactgtttacatggggggatggtgataaaagtcgccttggcc-a--tggagacaaggaac--ctcggcttgaacctacttgtgtctcagcactcattg--attacaattttcacaaaattgcatgtgggcatagcttaactgttggcttgactacatcagggcatgtttttgcaatgggaagtactgtgtatggacagctaggcaatccccaatctgatgggaaggtaccctgcatagtggaagataatcttattggggaatctgtccaagagattgcatgcggtgcatatcatatggcagttttgacatcaaggaatgaggtctatacgtggggtaagggagctaatgggaggctgggccatggagatatagaagaccggaaaacaccaactttggttgaagcattgaaggatagacatgttaaattcattgcttgtggttcaaactacacctcagcaatatgtcttcacagatgggtttctggtactgagcaatctcagtgttcagcttgtagacaagcttttgggtttacgcggaaaaggcacaactgctacaactgtggacttgtgcactgccattcgtgtagttctagaaaatcgactaagagcagcccttgctcctaatccaagcaagccatatcgtgtctgtgattcttgttatgccaaactaagtaaggtggcagaagtggctacctttaacaagaagaatgttataccacgtctttcaggtgaaaataaggacaggattgacaagcccgagataagattttcaaagtcgggtatgccctccaatgttgatttaattaaacagttggataacaaagcagccaaacaaggaaagawagctgataatttgtcattaggtcgtccctcacaagcaccatctttattacaactgaaagatgtggttatgtctactgctcttgatctacgtcgaactgttcccaaaccaggtctcacgccatctggtgttaattctagatccrtgtcacctttctctaggaaacctagcccgccacgttctgctacacctattcctacgactgctggactttccttctcaaaaagctctgatagtttgaagaaaacaaatgaacttttgaatcaagaagtccacaaattacatctgcaggtatcttcttcttcttcttcctcatttttta-ttttttttcatgaaagat-------------------------------------------------------------------------------------------------------------------------------------------------------------------------------------------------------------------------------------------------------------------------------------------------------------------------------------------------------------------------
>Consensus10677_Sample80
----------------------------------------------------------------------------------------------------------------------------------------------------------------------------------------------------------------------------------------------------------------------------------------------------------------------------------------------------------------------------gataaaagtgccgactcttcaagtacaagagccgatgtacttgttcctaggctactggagtccaatgtggttctggatgtgcatcatatagcctgtggggtcaggcatgctgcycttccgatcaggcaaggtgaagttttcacctggggtgaagaatccgggggacggcttggtcatggtattgcgtaaagatattacgcaacctcatttagttgaatccttagcattttgtagtgttgattttgttgcatgtggcgagtttcacacttgtgctgttacgatggctggagaactttacacatggggagatggaacgcacaatgctgggattcttggtcatggtactgatttgagtcactggataccgaaacgaatatctgggccgcttgagggacttcaaattgccatggtaagttgcggtccatggcacacagccttggtaacatcaatgggtcagctgtttacattcggt-gatggaacttttggtgtgttgggacatggagagagagagagtgtttcatatccaagagaggtggattctctgtcaggcttaaggactattggcagttgcatgtggggtgtggcatactgctgccattgtggaggttattgttacccagtctagtgctagtgttgcatctggtaaactgtttacatggggggatggtgataaaagtcgccttggcc-aattggagacaaggaacctctcggcttgaacctacttgtgtctcagcactcattg--attacaattttcacaaaattgcatgtgggcatagcttaactgttggcttgactacatcagggcatgtttttgcaatgggaagtactgtgtatggacagctaggcaatccccaatctgatgggaaggtaccctgcatagtggaagataatcttattggggaatctgtccaagagattgcatgtggtgcatatcatatggcagttttgacatcaaggaatgaggtctatacgtggggtaagggagctaatgggaggctgggccatggagatatagaagaccggaaaacaccaactttggttgaagcattgaaggatagacatgttaaattcattgcttgtggttcaaactacacctcagcaatatgt----------------------------------------------------------------------------------------------------------------------------------------------------------------------------------------------------------------------------------------------------------------------------------------------------------------------------------------------------------------------------------------------------------------------------------------------------------------------------------------------------------------------------------------------------------------------------------------------------------------------------------------------------------------------------------------------------------------------------------------------------------------------------------------------------------------------------------------------------------------------------------------------------------------------------------------------------------------------------------------------------------------------------------------------------------------------------------------------------------------------
>MiraAssembly71_rep_c4401_merged_MiraAssembly71_c108_merged_MiraAssembly71_rep_c3926RC_merged_MiraAssembly71_c162RC
--------------------------------------------------------------------------------------------------------------------------------------------------------cttctaattctgtccattctgaaaggtcatatgtagctttggaccaagcaaatatgcaggtgaaaggatctggttcagatgcttttcgagttagtgtatctagtgccccaagcacttctagtcatggttctgctccagatgattgtgatgctataggggatgtgtacatatggggcgaggttctatgtgataatcttgtcaagattggggctgataaaagtgccgactcttcaagtacaagagccgatgtacttgttcctaggctactggagtccaatgtggttctggatgtgcatcatatagcctgtggggtcaggcatgctgcccttgtgactaggcaaggtgaagttttcacctggggtgaagaatccgggggacggcttggtcatggtattg-gtaaagatattacgcaacctcatttagttgaatccttagcattttgtagtgttgattttgttgcatgtggcgagtttcacacttgtgctgttacgatggctggagaactttacacatggggagatggaacgcacaatgctgggattcttggtcatggtactgatttgagtcactggataccgaaacgaatatctgggccgcttgagggacttcaaattgccatggtaagttgcggtccatggcacacagccttggtaacatcaatgggtcagctgtttacattcggt-gatggaacttttggtgtgttgggacatggagagagagagagtgtttcatatccaagagaggtggattctctgtcaggcttaaggactattgca-gttgcatgtggggtgtggcatactgctgccattgtggaggktattgttacccagtctagtgctagtgttgcatctggtaaactgtttacatggggggatggtgataaaagtcgccttggcc-a--tggagacaaggaac--ctcggcttgaacctacttgtgtctcagcactcattg--attacaattttcacaaaattgcatgtgggcatagcttaactgttggcttgactacatcagggcatgtttttgcaatgggaagtactgtgtatggacagctaggcaatccccaatctgatgggaaggtaccctgcatagtggaagataatcttattggggaatctgtccaagagattgcatgtggtgcatatcatatggcagttttgacatcaaggaatgaggtctatacgtggggtaagggagctaatgggaggctgggccatggagatatagaagaccggaaaacaccaactttggttgaagcattgaaggatagacatgttaaattcattgcttgtggttcaaactacacctcagcaatatgtcttcacagatgggtttctggtactgagcaatctcagtgctcagcttgtagacaagcttttgggtttacgcggaaaaggcacaactgctacaactgtggacttgtgcactgccattcgtgtagttctagaaaatc-actaagagcagcccttgctcctaatccaagcaagccatatcgtgtctgtgattcttgttatgccaaactaagtaaggtggcagaagtggctacctttaacaagaagaatgttataccacgtctttcaggtgaaaataaggacaggattgacaagcccgagataagattttcaaagtcgggtatgccctccaatgttgatttaattaaacagttggataacaaagcagccaaacaaggaaagaaagctgataatttgtcattaggtcgtccctcacaagcaccatctttattacaactgaaagatgtggttatgtctactgctcttgatctacgtcgaactgttcccaaaccaggtctcacgccatctggtgttaattctagatccgtgtcacctttctctaggaaacctagcccgccacgttctgctacacctattcctacgactgctggactttccttctcaaaaagctctgatagtttgaagaaaacaaatgaacttttgaatcaagaagtccacaaattacatctgcaggta------tcttcttcttcctcatttttta-ttttttttcatgaaagattgtatgactgggtatttggctt-tgattttgttgatcatgggatgacagattgagagtctccaacgtcacactgaagtccaagaattggagcttcaaaaatcaagggtgaaagctcaggaagcgatggcgctagctgcagaagaatcagctaagtcaaaagctgcaaaagatgcaattaagtcacttatgggccaggttagtttctgagcttatatatgtactccatcacttggagct-----ttttttt---tcatgaaaattgtctggaa-----------------------------------------------------------------------------------------
>MiraAssembly74_c1830_merged_MiraAssembly74_rep_c2272RC_merged_MiraAssembly74_c374RC
----------------------------------------------------------------------------------------------------------------------------------------------------------------------------------------------------------------------------------------------------------------------------------------------ccagatgattgtgatgctataggggatgtgtacatatggggcgaggttctatgtgataatcttgtcaagattggggctgataaaagtgccgactcttcawgtacaagagccgatgtacttgttcctaggctactggagtccaatgtggttctggatgtgcatcatatagcctgtggggtcaggcatgctgcccttgtgactaggcaaggtgaagttttcacctggggtgaagaatccgggggacggcttggtcatggtattg-gtaaagatattacgcaacctcatttagttgaatccttagcattttgtagtgttgattttgttgcatgtggcgagtttcacacttgtgctgttacgatggctggagaactttacacatggggagatggaacacacaacgctgggattcttggtcatggtactgatttgagtcactggataccgaaacgaatatctgggccgcttgagggacttcaaattgccatggtaagttgcggtccatggcacacagccttggtaacatcaatgggtcagctgtttacattcggt-gatggaacttttggtgtgttgggacatggagagagagagagtgtttcatatccaagagaggtggattctctgtcaggcttaaggactattgca-gttgcatgtggggtgtggcatactgctgccattgtggaggttattgttacccagtctagtgctagtgttgcatctggtaaactgtttacatggggggatggtgataaaagtcgccttggcc-a--tggagacaaggaac--ctcggcttgaacctacttgtgtctcagcactcattg--attacaattttcacaaaattgcatgtgkgcatagcttaactgttggcttgactacatcagggcatgtttttgcaatgggaagtactgtgtatggacagctaggcaatccccaatctgatgggaaggtaccctgcatagtggaagataatcttattggggaatctgtccaagagattgcgtgcggtgcatatcatatggcagttttgacatcaaggaatgaggtctatacgtggggtaagggagctaatgggaggctgggccatggagatatagaagaccggaaaacaccaactttggttgaagcattgaaggatagacatgttaaattcattgcttgtggttcaaactacacctcagcaatatgtcttcacagatgggtttctggtactgagcaatctcagtgctcagcttgtagacaagcttttgggtttacgcggaaaaggcacaactgctacaactgtggacttgtgcactgccattcgtgtagttctagaaaatc-actaagagcagcccttgctcctaatccaagcaagccatatcgtgtctgtgattcttgttatgccaaactaagtaaggtggcagaagtggctacctttaacaagaagaatgttataccacgtctttcaggtgaaaataaggacaggattgacaagcccgagataagattttcaaagtcgggtatgccctccaatgttgatttaattaaacagttggataacaaagcagccaaacaaggaaagaaagctgataatttgtcattaggtcgtccctcacaagcaccatctttattacaactgaaagatgtggttatgtctactgctcttgatctacgtcgaactgttcccaaaccaggtctcacgccatctggtgttaattctagatccgtgtcacctttctctaggaaacctagcccgccacgttctgctacacctattcctacgactgctggactttccttctcaaaaagctctgatagtttgaagaaaacaaatgaacttttgaatcaagaagtccacaaattacatctgcaggta------tcttcttcttcctcatttttta-ttttttttcatgaaagattgtatgactgggtatttggctt-tgat----------------------------------------------------------------------------------------------------------------------------------------------------------------------------------------------------------------------------------------------------------------------------------------------------------------------------------------------
>MiraAssembly74_rep_c2524_merged_MiraAssembly74_rep_c2506RC_merged_MiraAssembly74_c770RC_merged_MiraAssembly74_rep_c2512
---------------------------------------------------------------------------------------------------------------------------------------------------------------------------------------------------------------------------------------------------------------------------------------------------------------------------------------------------------------------------------------------------------------------------------------------------------------------------------------------------------------------------------------------------------------------------------------------------------------------------------------------------------------------------------------------------------------------------------------------------------------gaatatctgggccgcttgagggacttcaaattgccatggtaagttgcggtccatggcacacagccttggtaacatcaatgggtcagctgtttacattcggt-gatggaacttttggtgtgttgggacatg--gagagagagagtgtttcatatccaagagaggtggattctctgtcaggcttaaggactattgca-gttgcatgtggggtgtggcatactgctgccattgtggaggttattgttacccagtctagtgctagtgttgcatctggtaaactgtttacatggggggatggtgataaaagtcgccttggcc-a--tggagacaaggaac--ctcggcttgaacctacttgtgtctcagcactcattg--attacaattttcacaaaattgcatgtgggcatagcttaactgttggcttgactacatcagggcatgattttgcaatgggaagtactgtgtatggacagctaggcaatccccaatctgatgggaagnnnnnnnnnnnnnnnnnnnnnnnnnnnnnnnnnnnnnnnnnnnnnnnnnnnnnnnnnnnnnnnnnnnnnnnnnnnnnnnnnnnnnnnnnnnnnnnnnnnnnnnnnnnnnnnnnnnnnnnnnnnnnnnnnnnnnnccatggagatatagaagaccggaaaacaccaactttggttgaagcattgaaggatagacatgttaaattcattgcttgtggttcaaactacacctcagcaatatgtcttcacagatgggtttctggtactgagcaatctcagtgctcagcttgtagacaagcttttgggtttacgcggaaaaggcacaactgctacaactgtggacttgtgcactgccattcgtgtagttctagaaaatc-actaagagcagcccttgctcctaatccaagcaagccatatcgtgtctgtgattattgttatgccaaactaagtaaggtggcagaagtggctacctttaacaagaagaatgttataccacgtctttcaggtgaaaataaggacaggattgacaagcccgagataagattttcaaagtcgggtatgccctccaatgttgatttaattaaacagttggataacaaagcagccaaacaaggaaagaaagctgataatttgtcattaggtcgtccctcacaagcaccatctttattacaactgaaagatgtggttatgtctactgctcttgatctacgtcgaactgttcccaaaccaggtctcacgccatctggtgttaattctagatccgtgtcacctttctctaggaaacctagcccgccacgttctgctacacctattcctacgactgctggactttccttctcaaaaagctctgatagtttgaagaaaacaaatgaacttttgaatcaagaagtccacaaattacatctgcaggta------tctttttcttcctcatttttta-ttttttttcatgaaagattgtatgactgggtatttggctt-tgattttgttgatcatgggatgacagattgagagtctccaacgtcacactgaagtccaagaattggagcttcaaaaatcaaggatgaaagctcaggaagcgatggcgctagctgcagaagaatcagctaagtcaaaagctgcaaaagatgcaattaagtcacttatgggccaggttagtttctgagcttatatatgtactccatcacttggagct-----ttttt-----------------------------------------------------------------------------------------------------------------
>MiraAssembly77_c14RC
-----------------------------------------------------------------------------------------------------------------------------------------------------------------------------------------------------------------------------------------------------------------------------------------------------------------------------------------aggttctatgtgataatcttgtcaagattggggctgataaaagtgccgactcttcaagtacaagagccgatgtacttgttcctaggctactggagtccaatgtggttctggatgtgcatcatatagcctgtggggtcaggcatgctgcccttgtgactaggcaaggtgaagttttcacctggggtgaagaatccgggggacggcttggtcatggtattg-gtaaagatattacgcaacctcatttagttgaatccttagcattttgtagtgttgattttgttgcatgtggcgagtttcacacttgtgctgttacgatggctggagaactttacacatggggagatggaacacacaacgctgggattcttggtcatggtactgatttgagtcactggataccgaaacgaatatctgggccgcttgagggacttcaaattgccatggtaagttgcggtccatggcacacagccttggtaacctcaatgggtcagctgtttacattcggtggatggaacttttggtgtgttgggacatggagagagagagagtgtttcatatccaagagaggtggattctctgtcaggcttaaggactattgcaggttgcatgtggggtgtggcatactgctgccattgtggaggttattgttacccagtctagtgctagtgttgcatctggtaaactgtttacatggggggatggtgataaaagtcgccttggcc-a--tggagacaaggaac--ctcggcttgaacctacttgtgtctcagcactcattg--attacaattttcacaaaattgcatgtgggcatagcttaactgttggcttgactacatcagggcatgtttttgcaatgggaagtactgtgtatggacagctaggcaatccccaatctgatgggaaggtaccctgcatagtggaagataatcttattggggaatctgtccaagagattgcatgcggtgcatatcatatggcagttttgacatcaaggaatgaggtctatacgtggggtaagggagctaatgggaggctgggccatggagatatagaagaccggaaaacaccaactttggttgaagcattgaaggatagacatgttaaattcattgcttgtggttcaaactacacctcagcaatatgtcttcacagatgggtttctggtactgagcaatctcagtgctcagcttgtagacaagcttttgggtttacgcggaaaaggcacaactgctacaactgtggacttgtgcactgccattcgtgtagttctagaaaatc-actaagagcagcccttgctcctaatccaagcaagccatatcgtgtctgtgattcttgttatgccaaactaagtaaggtggcagaagtggctacctttaacaagaagaatgttataccacgtctttcaggtgaaaataaggacaggattgacaagcccgagataagattttcaaagtcgggtatgccctccaatgttgatttaattaaacagttggataacaaagcagccaaacaaggaaagaaagctgataatttgtcattaggtcgtccctcacaagcaccatctttattacaactgaaagatgtggttatgtctactgctcttgatctacgtcgaactgttcccaaaccaggtctcacgccatctggtgttaattctagatccgtgtcacctttctctaggaaacctagcccgccacgttctgctacacctattcctacgactgctggactttccttctcaaaaagctctgatagtttgaagaaaacaaatgaacttttgaatcaagaagtccacaaattacatctgcaggtatcttcttcttcttcttcctcatttttta-ttttttttaatgaaagattgtatgactgggtatttggctt-tgattttgttgatcatggg-------------------------------------------------------------------------------------------------------------------------------------------------------------------------------------------------------------------------------------------------------------------------------------------------------------------------------
>MiraAssembly77_rep_c42
--------------------------------------------------------------------------------------------------------------------------------------------------------------------------------------------------------------------------------------------------------------------------------------------------------------------------------------------------------------------------------------------------------------------------------------------------------------------------------------------------tgactaggcaaggtgaagttttcacctggggtgaagaatccgggggacggcttggtcatggtattg-gtaaagatattacgcaacctcatttagttgaatccttagcattttgtagtgttgattttgttgcatgtgxxgagtttcacacttgtgctgttacgatggctggagaactttacacatggggagatggaacacacaacgctgggattcttggtcatggtactgatttgagtcactggataccgaaacgaatatctgggccgcttgagggacttcaaattgccatggtaagttgcggtccatggcacacagccttggtaacctcaatgggtcagctgtttacattcggt-gatggaacttttggtgtgttgggacatggagagagagagagtgtttcatatccaagagaggtggattctctgtcaggcttaaggactattgca-gttgcatgtggggtgtggcatactgctgccattgtggaggttattgttacccagtctagtgctagtgttgcatctggtaaactgtttacatggggggatggtgataaaagtcgccttggcc-a--tggagacaaggaac--ctcggcttgaacctacttgtgtctcagcactcattg--attacaattttcacaaaattgcatgtgggcatagcttaactgttggcttgactacatcagggcatgtttttgcaatgggaagtactgtgtatggacagctaggcaatccccaatctgatgggaaggtaccctgcatagtggaagataatcttattggggaatctgtccaagagattgcatgcggtgcatatcatatggcagttttgacatcaaggaatgaggtctatacgtggggtaagggagctaatgggaggctgggccatggagatatagaagaccggaaaacaccaactttggttgaagcattgaaggatagacatgttaaattc----------------------------------------------------------------------------------------------------------------------------------------------------------------------------------------------------------------------------------------------------------------------------------------------------------------------------------------------------------------------------------------------------------------------------------------------------------------------------------------------------------------------------------------------------------------------------------------------------------------------------------------------------------------------------------------------------------------------------------------------------------------------------------------------------------------------------------------------------------------------------------------------------------------------------------------------------------------------------------------------------------------------------------------------------------------------------------------------------------------------------------------------------------
>MiraAssembly81_c740RC_merged_MiraAssembly81_rep_c2326RC_merged_MiraAssembly81_rep_c2407RC_merged_MiraAssembly81_c1689
-------------------------------------------------------------------------------------------------------------------------------------------------------------------------------------------------------------------------------------------------------------------------------------------------------------------------------------------------------------------------------------------------------------------------------------------------------------------------------------------------------------------------------------gaatccgggggacggcttggtcatggtattg-gtaaagatattacgcaacctcatttagttgaatccttagcattttgtagtgttgattttgttgcatgtggcgagtttcacacttgtgctgttacgatggctggagaactttacacatggggagatggaacacacaatgctgggattcttggtcatggtactgatttgagtcactggataccgaaacgaatatctgggccgcttgagggacttcaaattgccatggtaagttgcggtccatggcacacagccttggtaacatcaatgggtcagctgttgacattcggt-gatggaacttttggtgtgttgggacatggagagagagagagtgtttcatatccaagagaggttgattctctgtcaggcttaaggactattgca-gttgcatgtggggtgtggcatactgctgccattgtggaggttattgttacccagtctagtgctagtgttgcatctggtaaactgtttacatggggggatggtgataaaagtcgccttggcc-a--tggagacaaggaac--ctcggcttgaacctacttgtgtctcagcactcattg--attacaattttcacaaaattgcatgtgggcatagcttaactgttggcttgactacatcagggcatgtttttgcaatgggaagtactgtgtatggacagctaggcaatccccaatctgatgggaaggtaccctgcatagtggaagataatcttattggggaatctgtccaagagattgcatgcggtgcatatcatatggcagttttgacatcaaggaatgaggtctatacgtggggtaagggagctaatgggaggctgggccatggagatatagaagaccggaaaacaccaactttggttgaagcattgaaggatagacatgttaaattcattgcttgtggttcaaactacacctcagcaatatgtcttcacagatgggtttctggtactgagcaatctcagtgatcagattgtagacaagcttttgggtttacgctgaaaaggcacaactgatacaactgtggacttgtgcactgcaattcgtgtagnnnnnnnnnnnn-nnnnnnnnnnnnnnnnnnnnnnnnnnnnnnnnnnnnnnnnnnnnnnnnnnnnnnnnnnnnnnnnnnnnnnnnnnnnnnnnnnnnnnnnnnnnnnnnnnnnnnnnnnnnnnnnnnnnnnnnnnnnnnnnnnnnnnnnnnnnnnnnnnnnnnnnnnnnnnnnnnnnnnnnnncaaagtcgggtatgccctccaatgttgatttaattaaacagttggataacaaagcagccaaacaaggaaagaaagctgataatttgtcattaggtcgtccctcacaagcaccatctttattacaactgaaagatgtggttatgtctactgctcttgatctacgtcgaactgttcccaaaccaggtctcacgccatctggtgttaattctagatccgtgtcacctttctctaggaaacctagcccgccacgttctgctacacctattcctacgactgctggactttccttctcaaaaagctctgatagtttgaagaaaacaaatgaacttttgaatcaagaagtccacaaattacatctgcaggta------tcttcttcttcctcatttttta-ttttttttcatgaaagattgtatgactgggtatttggctt-tgattttgttgatcatgggatgacagattgagagtctccaacgtcacactgaagtccaagaattggagcttcaaaaatcaaggatgaaagctcaggaagcgatggcgctagctgcagaagaatcagctaagtcaaaagctgcaaaagatgcaattaagtcacttatgggccaggttagtttctgagcttatatatgtactccatcacttggagct-----ttttttt---tcatgaaa----------------------------------------------------------------------------------------------------
>MiraAssembly81_c740RC_merged_MiraAssembly81_rep_c2326RC_merged_MiraAssembly81_rep_c2407RC_merged_MiraAssembly81_c396
-----------------------------------------------------------------------------------------------------------------------------------------------------------------------------------------------------------------------------------------------------------ctagtgccccaagcacttctagtcatggttctgctccagatgattgtgatgctataggggatgtgtacatatggggcgaggttctatgtgataatcttgtcaagattggggctgataaaagtgcygactcttcaagtacaagagccgatgtacttgttcctaggctactggagtccaatgtggttctggatgtgcatcatatagcctgtggggtcaggcatgctgcccttgtgactaggcaaggtgaagttttcacctggggtgaagaatccgggggacggcttggtcatggtattg-gtaaagatattacgcaacctcatttagttgaatccttagcattttgtagtgttgattttgttgcatgtggcgagtttcacacttgtgctgttacgatggctggagaactttacacatggggagatggaacacacaacgctgggattcttggtcatggtactgatttgagtcactggataccgaaacgaatatctgggccgcttgagggacttcaaattgccatggtaagttgcggtccatggcacacagccttggtaacatcaatgggtcagctgtttacattcggt-gatggaacttttggtgtgttgggacatg--gagagagagagtgtttcatatccaagagaggtggattctctgtcaggcttaaggactattgca-gttgcatgtggggtgtggcatactgctgccattgtggaggttattgttacccagtctagtgctagtgttgcatctggtaaactgtttacatggggggatggtgataaaagtcgccttggcc-a--tnnnnnnnnnnnnn--nnnnnnnnnnnnnnnnnnnnnnnnnnnnnnnnnnnn--nnnnnnnnnnnnnnnnnnnnnnnnnnnnnnnnnnnnnnnnnnnnnnnnnnnnnnnnnnnnnnnnnnnnnnnnnnnnnnnnnnnnnnnnnnnnnnnnnnnnnnnnnnnnnnnaatctgatgggaaggtaccctgcatagtggaagataatcttattggggaatctgtccaagagattgcatgcggtgcatatcatatggcagttttgacatcaaggaatgaggtctatacgtggggtaagggagctaatgggaggctgggccatggagatatagaagaccggaaaacaccaactttggttgaagcattgaaggatagacatgttaaattcattgcttgtggttcaaactacacctcagcaatatgtcttcacagatgggtttctggtactgagcaatctcagtgatcagattgtagacaagcttttgggtttacgctgaaaaggcacaactgatacaactgtggacttgtgcactgcaattcgtgtagnnnnnnnnnnnn-nnnnnnnnnnnnnnnnnnnnnnnnnnnnnnnnnnnnnnnnnnnnnnnnnnnnnnnnnnnnnnnnnnnnnnnnnnnnnnnnnnnnnnnnnnnnnnnnnnnnnnnnnnnnnnnnnnnnnnnnnnnnnnnnnnnnnnnnnnnnnnnnnnnnnnnnnnnnnnnnnnnnnnnnnncaaagtcgggtatgccctccaatgttgatttaattaaacagttggataacaaagcagccaaacaaggaaagaaagctgataatttgtcattaggtcgtccctcacaagcaccatctttattacaactgaaagatgtggttatgtctactgctcttgatctacgtcgaactgttcccaaaccaggtctcacgccatctggtgttaattctagatccgtgtcacctttctctaggaaacctagcccgccacgttctgctacacctattcctacgactgctggactttccttctcaaaaagctctgatagtttgaagaaaacaaatgaacttttgaatcaagaagtccacaaattacatctgcaggta------tcttcttcttcctcatttttta-ttttttttcatgaaagattgtatgactgggtatttggctt-tgattttgttgatcatgggatgacagattgagagtctccaacgtcacactgaagtccaagaattggagcttcaaaaatcaaggatgaaagctcaggaagcgatggcgctagctgcagaagaatcagctaagtcaaaagctgcaaaagatgcaattaagtcacttatgggccaggttagtttctgagcttatatatgtactccatcacttggagct-----ttttttt---tcatgaaa----------------------------------------------------------------------------------------------------
>MiraAssembly82_rep_c61
-----------------------------------------------------------caagtgacagtcctgcgagtgcttctcaaaacattagctcccctgaggttttcgtcacttccaatagaagctcttccccaaagagttgtcagccttctaattctgtccattctgaaaggtcatatgtagctttggaccaagcaaatatgcaggtgaaaggatctggttcagatgcttttcgagttagtgtatctagtgccccaagcacttccagtcatggttctgctccagatgattgtgatgctataggggatgtgtacatatggggcgaggttctatgtgataatcttgtcaagattggggctgataaaagtgccgactcttcaagtacaagagccgatgtacttgttcctaggctactggagtccaatgtggttctggatgtgcatcatatagcctgtggggtcaggcatgctgcccttgtgactaggcaaggtgaagttttcacctggggtgaagaatccgggggacagcttggtcatggtattg-gtaaagatattacgcaacctcatttagttgaatccttagcattttgtagtgttgattttgttgcatgtggcgagtttcacacttgtgctgttacgatggctggagaactttacacatggggagatggaacacacaacgctgggattcttggtcatggtactgatttgagtcactggataccgaaacgaatatctgggccacttgagggacttcaaattgccatggtaagttgcggtccatggcacacagccttggtaacatcaatgggtcagctgtttacattcggt-gatggaacttttggtgtgttgggacatggagagagagagagtgtttcatatccaagagaggtggattctctgtcaggcttaaggactatagca-gttgcatgtggggtgtggcatactgctgccattgtggaggttattgttacccagtctagtgctagtgttgcgtctggtaaactctttacatggggggatggtgataaaagtcgccttggcc-a--tggagacaaggaac--ctcggcttgaacctacttgtgtctcagcactcattg--attacaattttcacaaaattgcatgtgggcatagcttaactgttggcttgactacatcagggcatgtttttgcaatgggaagtactgtgtatggacagctaggcaatccccaatctgatgggaaggtaccctgcatagtggaagataatcttattggggaatctgtccaagagattgcatgcggtgcatatcatatggcagttttgacatccaggaatgaggtctatacgtggggtaagggagctaatgggaggctgggccatggagatatagaagaccggaaaacgccaactttggttgaagcattgaaggatagacatgttaaattcattgcttgtggttcaaactacacctcagcaatatgtcttcacagatgggtttctggtactgagcaatctcagtgctcagcttgtagacaagcttttgggtttacgcggaaaaggcacaactgctacaactgtggacttgtgcactgccattcgtgtagttctagaaaatc-actaagagcagcccttgctcctaatccaagcaagccatatcgtgtctgtgattcttgttatgccaaactaagtaaggtggcagaagtggctacctttaacaagaagaatgttataccacgtctttcaggtgaaaataaggacaggattgacaagcccgagataagattttcaaagtcgggtatgccctccaatgttgatttaattaaacagttggataacaaagcagccaaacaaggaaagaaagctgataatttgtcattaggtcgtccctcacaagcaccatctttattacaactgaaagatgtggttatgtctactgctcttgatctacgtcgaactgttcccaaaccaggtctcacgccatctggtgttaattctagatccgtgtcacctttctctaggaaacctagcccgccacgttctgctacacctattcctacgactgctggactttccttctcaaaaagctctgatagtttgaagaaaacaaatgaacttttgaatcaagaagtccacaaattacatctgcaggta------tcttcttcttcctcatttttta-ttttttttcatgaaagattgtatgactgggtatttggctt-tgattttgttgatcatgggatgacagattgagagtctccaacgtcacactgaagtccaagaattggaacttcaaaaatcaaggatgaaagctcaggaagcgatggcgctagcggcagaagaatcagctaagtcaaaagctgcaaaagatgcaattaagtcacttatgggccaggttagtttctgagcttatatatgtactccatcacttggagcttcttcttttttt---tcatgaaaattgtctggaactcctattcatgttgacaaggtaaaaaatacaagggacataggtgggtgcaagttttgtgggattctatatgtatctttctagctttgc
