# Supplementary material for: Targeted NGS for species level phylogenomics: “made to measure” or “one size fits all”?
Source: PeerJ. 2017 Jul 25;5:e3569. doi: 10.7717/peerj.3569 (PMC5530999; doi:10.7717/peerj.3569)
Supplement: Data S2 — Sequences alignments (fasta format). [file peerj-05-3569-s002.gz › Final_Aln/SC/19529_AllSamples.aln]

>MiraAssembly68_c248_merged_MiraAssembly68_c326RC_merged_MiraAssembly68_c680
gtgcattctttttttattgcttggatgcatcaaaatcatctttgttattgcatattaaattcagttttcttagttcagaggctttatctagtttttgttctttgtcgagtattatgagggtagagaagagcatcatgggattttatgtgttttaatgtgtaaagaaaaccttactcgtccaggcttattagatatttatcaaattcaaggatcatg-aagtctgtttttctattgcaatatctatgcggcttttcattcatctattgacttgttcttgtctccaggatgatcttctgctctgagaacatagaattttaccatttttatttgtctaggagtcaaattctgtgtctcatcctaagttgttccccttgacatttgacaggtctgctgacggccgtscataaagactactttagggttttagaccatcgagagttgctgttcaacgatattggagaccgtgttgctcagctattacatgttgaattgctttcacctgtttcacaatgtcgaagcaacaatgttcgacaagaaatggttattgtgaacacccacctcttatttcctcacgattccagtttgtgtttggtacgattgaatcaggtagtttacatttttcatggaactcttgctgtctatttgtgataggcagtggtggtgtgttttttttttctaatcaagttatttggatttcatgtcttcctacaggtctacaaaatcttgctgcacgtggaatcttatcagaaagaaaacaatcttaatccgttgcccatcattctctgcgggtaaattataactggttacctcttaactttaa-gtctttgcctattccataaagtacgctaattgtacttatgatggattcttttacctgcttagtgactggaatggaagcaagcgagggcatgtttacaagttccttagatctcaagggtttgtttcgtcatatgatactgctcatcagtacactgatggagatgcacagaaggttatttcctacgctcgtgttgataatctctagcactttttgccattagattatgt-caattcaaacttatttcttacctctaaattct
>MiraAssembly69_c374RC
---------------------------------------------------------------------------------------------------------------------------------------------------------------------aaatcttactygtccaggattattagatatctataaaattcaattatcata-tactccgttttcctattgcagtagctatgcaagttttcattcatctattaactaggtc-tgtctccgggatgatctt---ctcaataaacctagaattttcccatttttatttgtctaggagtcaaattctttgtcccaacctaaggttttccccttgaactttgacaggtttgctgacggctgtgcataaagactactttagggttttaaaccatcgagagctgctgttcaacgatattggagaccgtgttgctcagctactacacgttgaattgctttcacctgtttcacaaggtcgaagcaacaatattcgacaagaaatgcttattgtgaacacgcacctcttatttcctcatgattccagtatgtgtttggtacgattgaatcaggtag-ttacatttttcatggaattcttgctgtaaactcgtagtaggcagtg--ggggtggcgttttttcctgatcaagttatttgggtttcatgtcttcctacaggtctacaaaatcttgcagcatgtggaatgttatcagaaagaaaacaatcttaatccgttgcccatctttctctgcgggtaaattatcactgcatgactc-taacattaa-gtctttgcctattttgtagagtatgctaattgt-cttatgatggattctcttacctgtttagtgactggaatggaagcaagcgagggcatgtttacaaattccttagatcc-----------------------------------------------------------------------------------------------------------------------------------------------------
>MiraAssembly71_c732_merged_MiraAssembly71_c401RC
--------------------------------------------------------------------------------------------------------------------------------------------------------taatgtgttcagaaaatcttactcgtccaggattattagatatctataaaatttaattatcata-tactccgttttcctattgcagtagctatgcgggttttcattcatctattaactaggtc-tgtctccgggatgg-------------------------------------------------------tctttgtcccaacctaaggttttccccttgaactttgacaggtttgctgacggctgtgcataaagactactttagggttttaaaccatcgagagctgctgttcaacgatattggagaccgtgttgcgcagctattacacgttgagattctttcacctgtttcacaaggtcgaagcaacaacattcgacaagaaatgcttattgtgaacacgcacctcttatttcctcatgattccagtttgtgtttggtacgattgaatcaggtag-ttacatttttcatggaattcttgctgtaaactcgtagtaggcagtg--ggggtggcgttttttcctgatcaagttatttgggtttcatgtcttcctacaggtctacaaaatcttgcagcatgtggaatgttatcagaaagaaaacaatcttaatccgttgcccatctttctctgcgggtaaattatcactgcatgactcttaacattaa-gtctttgcctatttcgtagagtatgctaattgt-cttatgatggattctcttacctgtttagtgactggaatggaagcaagcgagggcatgtttacaaattccttagatctcaagggtttgtttcatcatatgatactgctcatcagtacactgatgga-----------------------------------------------------------------------------------------------------
>MiraAssembly71_c893RC_merged_MiraAssembly71_rep_c4016RC
-------------------------------------------------------------------------------------------------------------------------------------------------------------------gaaaatcttactcgtccaggattattagatatctataaaattcaatcatcata-tactccgttttcctattgcagtagctatgcgggttttcattcatctattaactaggtc-tgtctccgggatgatctt---ctcaataaacctagaattttcccatttttatttgtctaggagtcaaattctttgtcccaacctaaggttttccccttgaactttgacaggtttgctgacggctgtgcataaagactactttagggttttaaaccatcgagagctgctgttcaacgatattggagaccgtgttgctcagctattacacgttgaaattctttcacctgtttcacaaggtcgaagcaacaatattcgacaagaaatgcttattgtgaacacgcacctcttatttcctcatgattccagtttgtgtttggtacgattgaatcaggtag-ttacatttttcatggaattcttgctgtaaactcgtagtaggcagtg--ggggtggcgttttttcctgatcaagttatttgggtttcatgtcttcctacaggtctacaaaatcttgcagcatgtggaatgttatcagaaaga-----------------------------------------------------------------------------------------------------------------------------------------------------------------------------------------------------------------------------------------------------------------------------------------------------------------------------------------
>MiraAssembly72_c1103
-------------------------------------------------------------------------------------------------------------------------------------------------------------------------------------------------------------------------------------------------------------------------------------------gggatgatctt---ctcaataaacctagaattttcccatttttatttgtctaggagtcaaattctttgtcccaacctaaggttttccccttgaactttgacaggtttgctgacggctgtgcataaagactactttagggttttaaaccatcgagagctgctgttcaacgatattggagaccgtgttgctcagctattacacgttgaattgctttcacct----------------------------------------------------------------------------------------------------------------------------------------------------------------------------------------------------------------------------------------------------------------------------------------------------------------------------------------------------------------------------------------------------------------------------------------------------------------------------------------------------------------------------------------------------------------------------------------------------
>MiraAssembly72_c280
----------------------------------------------------------------------------------------------------------------------------------------------------------------------------------------------------------------------------------------------------------ttttcattcatatattaactaggtc-tgtctccgggatgatctt---ctcaataaac-------------------------ctaggagwcaaattctttgtcccaacctaaggttttccccttgaactttgacaggtttgctgacggctgtgcataaagactactttagggttttaaaccatcgagagctgctgttcaacgatattggagaccgtgttgctcagctattacacgttgaattgctttcacctgtttcacaaggtcgaagcaacaatattcgacaagaaatgcttattgtgaacacgcacctcttatttcctcatgattccagtatgtgtttggtacgattgaatcaggtag-ttacatttttcatggaattcttgctgtaaactcgtagtaggcagtg--ggggtggcgttttttcctgatcaagttatttgggtttcatgtcttcctacaggtctacaaaatcttgcagcatgtggaatgttatcagaaagaaaacaat----------------------------------------------------------------------------------------------------------------------------------------------------------------------------------------------------------------------------------------------------------------------------------------------------------------------------------
>MiraAssembly73_c801RC
-------------------------------------------------------------------------------------------------------------------------------------------------------------------------------------------------------------------------------------------------------gggttttcattcatctattaactaggtc-tgtctccgggatgatctt---ctcaataaacctagaattttcccatttttatttgtctaggagtcaaattctttgtcccaacctaaggttttccccttgaactttgacaggtttgctgacggctgtgcataaagactactttagggttttaaaccatcgagagctgctgttcaacgatattggagaccgtgttgctcagctattacacgttgaattgctttcacctgtttcacaaggtcgaagcaacaatattcgacaagaaatgcttattgtgaacacgcacctcttatttcctcatgattccagtatgtgtttggtacgattgaatcaggtag-ttacatttttcatggaattcttgctgtaaactcgttgtaggcagtg--ggggtggcg-tttttcctgatcaagttatttgggtttcatgtcttcctacaggtctacaaaatcttgcagcatgtggaatgttatcagaaagaaaacaatcttaatccgttgcc--------------------------------------------------------------------------------------------------------------------------------------------------------------------------------------------------------------------------------------------------------------------------------------------------------------------
>MiraAssembly74_c303_merged_MiraAssembly74_c143RC
---------------------------------------------------------------------------------cttcatccagcttttgttctttgtggagt------agggtaaagaagagcatcatga----------gtattaatgtgttcagaaaatcttactcgtccaggattattagatatctataaaattcaattatcata-tactccgttttcctattgcagtagctatgcaagttttcattcatctattaactaggtc-tgtctccgggatgatctt---ctcaataaacctagaatttycccatttttatttgtctaggagtcaaattctttgtcccaacctaaggttttccccttgaactttgacaggtttgctgacggctgtgcataaagactactttagggttttaaaccatcgagagctgctgttcaacgatattggagaccgtgttgctcagctattacacgttgaaattctttcrcctgtttcacaaggtcgaagcaacaatattcgacaagaaatgcttattgtgaacacgcacctcttatttcctcatgattccagtttgtgtttggtacgattgaatcaggtag-ttacatttttcatggaattcttgctgtaaactcgtagtaggcagtg--ggggtggcgttttttcctgatcaagttatttgggtttcatgtcttcctacaggtctacaaaatcttgcagcatgtggaatgttatcagaaagaaaacaatcttaatccgttgcccatctttctctgcgggtaaatyatcactgcatgactc-taacattaatgtctttgcctatttc-----------------------------------------------------------------------------------------------------------------------------------------------------------------------------------------------------------------------------------------------------
>MiraAssembly75_c477RC_merged_MiraAssembly75_c229
--------------------------------------------------------------------------------------------------------------------------------------------------------------------------------------------------------------------------------------tattgcagtagytatgcgggttttcattcatctattaactaggtc-tgtctccgggatgatctt---ctcaataaaccwakaattttcccatttttatttgtctaggagtcaaattctttgtcccaacctaaggttttccccttgaactttgacaggtttgctgacggctgtgcataaagactactttagggttttaaaccatcgagagctgctgttcaacgatattggagaccgtgttgctcagctattacacgttgaaattctttcacctgttycacaaggtcgaagcaacaatattcgacaagaaatgcttattgtgaacacgcacctcttatttcctcatgattccagtttgtgtttggtacgattgaatcaggtag-ttacatttttcatggaattcttgctgtaaactcgtagtaggcagtg--ggggtggcgttttttcctgatcaagttatttgggtttcatgtcttcctacaggtctacaaaatcttgcagcatgtggaatgttatcagaaagaaaacaatcttaatccgttgcccatctttctctgcgggtaaattatcactgcatgcctc-taac--------------------------------------------------------------------------------------------------------------------------------------------------------------------------------------------------------------------------------------------------------------------------
>MiraAssembly77_rep_c118
--------------------------------------------------------------------------------------------------------------------------------------------------------------------------------------------------------------------------------------------------------ggttttcattcatctattaactaggtc-tgtctccgggatgatctt---ctcaataaacctagaattttcccatttttatttgtctaggagtcaaattctttgtcccaacctaaggttttccccttgaactttgacaggtttgctgacggctgtgcataaagactactttagggttttaaaccatcgagagctgctgttcaacgatattggagaccgtgttgctcagctattacacgttgaattgctttcacctgtttcacaaggtcgaagcaacaatattcgacaagaaatgcttattgtgaacacgcacctcttatttcctcatgattccagtatgtgtttggtacgattgaatcaggtag-ttacatttttcatggaattcttgctgtaaactcgtagtaggcagtg--ggggtggcgttttttcctgatcaagttatttgggtttcatgtcttcctacaggtctacaaaatcttgcagcat-------------------------------------------------------------------------------------------------------------------------------------------------------------------------------------------------------------------------------------------------------------------------------------------------------------------------------------------------------------
>MiraAssembly78_c692_merged_MiraAssembly78_c344RC_merged_MiraAssembly78_c696
--------------------------------------------------------------------------------------------------------------------------------------------------------------------------------gtccaggattattagatatctataaaattcaattatcata-tactccgttttcctattgcagtagctatgcgggttttcattcatctattaactaggtc-tgtctccgggatgatctt---ctcaataaacctakaattttcccatytttatttgtctaggagtcaaattctttgtcccaacctaaggttttccccttgaactttgacaggtttgctgacggctgtgcataaagactactttagggttttaaaccatcgagagctgctgttcaacgatattggagaccgtgttgctcagctattacacgttgaattgctttcacctgtttcacaaggtcgaagcaacaatattcgacaagaaatgcttattgtgaacacgcacctcttatttcctcatgattccagtttgtgtttggtacgattgaatcaggtag-ttacatttttcatggaattcttgctgtaaactcgtagtaggcagtg--ggggtggcgttttttcctgatcaagttatttgggtttcatgtcttcctacaggtctacaaaatcttgcagcatgtggaatgttatcagaaagaaaacaatcttaatccgttgcccatctttctctgcgggtaaattatcactgcatgactc-taacattaa-gtctttgcctatttcgtagagtatgctaattgt-cttatgatggattctcttacctgcttagtgactggaatggaagcaagcgagggcatgtttacaaattccttagatctcaagggtttgtttcatcatatgatactgctcatcagtacactgatggagatgcacagaaggttttttcctatgaccatgttgataatctctatcagtttttgccattagattatgtataattcaaacttatttctta------------
>MiraAssembly80_c184RC
--------------------------------------------------------------------------------------------------------------------------------------------------------------------------------------------------------------------------------------------------------------------------aactaggtc-tgtctccgggatgatctt---ctcaataaacctagaattttcccatttttatttgtctaggagtcaaattctttgtcccaacctaaggttttccccttgaactttgacaggtttgctgacggctgtgcataaagactacttcagggttttaaaccatcgagagctgctgttcaacgatattggagaccgtgttgctcagctattacacgttgaaattctttcacctgtttcacaaggtcgaagcaacaatattcgacaagaaatgcttattgtgaacacgcacctcttatttcctcatgattccagtatgtgtttggtacgattgaatcaggtag-ttccatttttcatggaattcttgctgtaaactcgtagtaggcagtg--ggggtggcgttttttcctgatcaagttatttgggtttcatgtcttcctacaggtctacaaaatcttgcagcatgtggaatgttatcagaaagaaaacaatcttaatccgttgcccatct---------------------------------------------------------------------------------------------------------------------------------------------------------------------------------------------------------------------------------------------------------------------------------------------------------------
>MiraAssembly80_c407_merged_MiraAssembly80_c566
--------------------------------------------------------------------------------------------------------------------------------------------------------------------------------------------------------------------------------------------------------------------------aactaggtc-tgtctccgggatgatctt---ctcaataaacctagaattttccctttgttatttgtctaggagtcaaattctttgtcccaacctaaggttttccccttgaactttgacaggtttgctgacggctgtgcataaagactactttagggttttaaaccatcgagagctgctgttcaacgatattggagaccgtgttgctcagctattacacgttgaaattctttcacctgtttcacaaggtcgaagcaacaatattcgacaagaaatgcttattgtgaacacgcacctcttatttcctcatgattccagtttgtgtttggtacgattgaatcaggtag-ttacattttccatggaattcttgctgtaaactcgtagtaggcagtg--ggggtggcgttttttcctgatcaagttatttgggtttcatgtcttcctacaggtctacaaaatcttgcagcatgtggaatgttatcagaaagaaaacaatc---------------------------------------------------------------------------------------------------------------------------------------------------------------------------------------------------------------------------------------------------------------------------------------------------------------------------------
>MiraAssembly81_c548
-------------------------------------------------------------------------------------------------------------------------------------------------------------------------------------------------------------------------------------------------------------------------------------------------------------------------------------------------------------------------------------------------------------------------------------------------------------------------------------------------------------------cctgtttcacaaggtcgaagcaacaatattcgacaagaaatgcttattgtgaacacgcacctcttatttcctcatgattccagtttgtgtttggtacgattgaatcaggtag-ttacatttttcatggaattcttgctgtaaactcatagtaggcagtg--ggggtggcgttttttcctgatcaagttatttgggtttcatgtcttcctacaggtctacaaaatcttgcagcatgtggaatgttatcagaaagaaaacaatcttaatccgttgcccatctttctctgcgggtaaattatcac-----------------------------------------------------------------------------------------------------------------------------------------------------------------------------------------------------------------------------------------------------------------------------------------
>MiraAssembly81_c73RC
------------------------------------------------------------------------------------------------------------------------------------------------------------------------tcttactcgtccaggattattagatatctataaaattcaattatcata-tactccgttttcctattgcagtagctatgcgggttttcattcmtctattaactaggtc-tgtctccgggatgatctt---ctcaataaacctagaattttcccatttttatttgtctaggagtcaaattctttgtcccaacctaaggttttccccttgaactttgacaggtttgctgacggctgtgcataaagactactttagggttttaaaccatcgagagctgctgttcaacgatattggagaccgtgttgctcagctattacacgttgaaattctttcacctgtttcacaaggtcgaagcaacaatattcgacaagaaatgcttattgtgaacacgcacctcttatttcctcatgattccagtttgtgtttggtacgattgaatcaggtag-ttacatttttcatggaattcttgctgtaaactcgtagtaggcagtg--ggggtggcgttttttcctgatcacgttattttggtttcatgtcttcctacaggtctacaaaatcttgcagcatgtggaatgttatcagaaagaaamcaatcttaatccgttgcccatctttctctgcgggtaaattatcactgcatgactc-taacattaa-gtctttgcctatttcgtagagtatgctaattgt-cttatgatggattctcttacctgtttagtgactggaatggaagcaagcgagggcatgttta---------------------------------------------------------------------------------------------------------------------------------------------------------------------
>MiraAssembly82_c264
----------------------------------------------------------------------------------------------------------------------------------catcatga----------gta-taatgtgttcagaaaatcttactcgtccaggattattagaaatctataaaattcaattatcata-tactccgttttcctattgcagtagctatgcaagttttcattcatctattaactaggtc-tgtctccgggatgatctt---ctcaataaacctagaattttcccatttttatttgtctaggagtcaaattctttgtcccaacctaaggttttccccttgaactttgacaggtttgctgacggctgtgcataaagactactttagggttttaaaccatcgagagctgctgttcaacgatattggagaccgtgttgctcagctattacacgttgaattgctttcacctgcttcacaaggtcgaagcagcaatattcgacaagaaatgcttattgtgaacacgcacctcttatttcctcatgattccagtttgtgtttggtacgattgaatcaggtag-ttacatttttcatggaattcttgctgtaaactcgtagtaggcagtg--ggggtggcgttttttcctgatcaagttatttgggtttcatgtcttcctacaggtctacaaaatcttgcagcatgtggaatgttatcagaaaga-----------------------------------------------------------------------------------------------------------------------------------------------------------------------------------------------------------------------------------------------------------------------------------------------------------------------------------------
>MiraAssembly82_c907
----------------------------------------------------------------------------------------------------------------------------------catcatga----------gta-taatgtgttcagaaaatcttactcgtccaggattattagaaatctataaaattcaattatcata-tactccgttttcctattgcagtagctatgcxxgttttcattcatctattaactaggtc-tgtctccgggatgatctt---ctcaataaacctagaattttcccatttttatttgtctaggagtcaaattctttgtcccaacctaaggttttccccttgaactttgacaggtttgctgacggctgtgcataaagactactttagggttttaaaccatcgagagctgctgttcaacgatattggagaccgtgttgctcagctattacacgttgaattgctttcacctgcttcacaaggtcgaagcaacaatattcgacaagaaatgcttattgtgaacacgcacctcttatttcctcatgattccagtttgtgtttggtacgattgaatcaggtag-ttacatttttcatggaattcttgctgtaaactcgtagtaggcagtg--ggggtggcgttttttcctgatcaagttatttgggtttcatgtcttcctacaggtctacaaaatcttgcagcatgtggaatgttatcagaaagaaaacaatcttaatccgctgcccatctttctctgcgggtaaattatcactgcatgactc-taacattaa-gtctttgcctatttcgtagagtatgctaattgt-cttatgatggattctcttacctgcttagtg----------------------------------------------------------------------------------------------------------------------------------------------------------------------------------------------------
>MiraAssembly83_c655_merged_MiraAssembly83_c165RC
---------------------------------------------------------------------------------------------------------------------------------------------------------aatgtgttcagaaaatcttactcgtccaggattattagatatctataaaattcaattatcatattactccgttttcctattgcagtagctatgcgggttttcattcatctattaactaggtc-tgtctccgggatgatctt---ctcaataaacctagaattttcccatttttatttgtctaggagtcaaattctttgtcccaacctaaggttttccccttgaactttgacaggtttgctgacggctgtgcataaagactactttagggttttaaaccatcgagagctgctgttcaacgatattggagaccgtgttgctcagctattacacgttgaawtkctttcacctgtttcacaaggtcgaagcaacaatattcgacaagaaatgcttattgtgaacacgcacctcttatttcctcatgattccagtatgtgtttggtacgattgaatcaggtag-ttacatttttcatggaattcttgctgtaaactcgtagtaggcagtg--ggggtggcgttttttcctgatcaagttatttgggtttcatgtcttcctacaggtctacaaaatcttgcagcatgtggaatgttatcagaaagaaaacaatcttaatccgttgcccatctttctctgcgggtaatttatcactg-atgactc-taaccttaa-gtctttgcctatttcgtagagtatgctaattgt-cttatgatggattctcttacctgcttagtgactggaatggaagcaag-----------------------------------------------------------------------------------------------------------------------------------------------------------------------------------
