# Supplementary material for: Targeted NGS for species level phylogenomics: “made to measure” or “one size fits all”?
Source: PeerJ. 2017 Jul 25;5:e3569. doi: 10.7717/peerj.3569 (PMC5530999; doi:10.7717/peerj.3569)
Supplement: Data S2 — Sequences alignments (fasta format). [file peerj-05-3569-s002.gz › Final_Aln/MC/3335_AllSamples.aln]

>MiraAssembly68_c559RC_merged_MiraAssembly68_rep_c2889_merged_MiraAssembly68_rep_c2614RC_merged_MiraAssembly68_rep_c3076_merged_MiraAssembly68_rep_c2545_merged_MiraAssembly68_rep_c2869_merged_MiraAssembly68_rep_c3089RC_merged_MiraAssembly68_c142
-----------------------------------------------------------------------------------------------------------------------------------------------------------------------------------------------------------------------------------------------------------------------------------------------------------------------------------------------------------------------------------------------ggtgcactcatggcagtcctttcgtatctggactttttctccacgggagtacaggtagctcattcatttcaagtggttaacttaaatgtcaaatatgttat--gagtcacatactgcatttgggagcagtggtgaatgatatatcttcttctaatgcaatcttccagcgagttgctttgtctaccgcggcaaatatgtgcaagaaacttccttcggatgctgctgactttgtaatggaagctgttcctttgttgacaaacctccttcagtatcacgatgccaaggtgaagtcatttt-tttgaaggttcacagtcaaaaggcttttgcatgggttgggttataac-------tcgttattgatgttgtttcttattttctgtgtgc--tctcttgttgtcataggtgttagagcattcttctgtctgcttgactcggattgctgaagcatttgcatcttccccgggtaagctggatgaattgtgtaatcatggactggttacgcaagctgcctcgctcatttccacaagcaattctggaggtggtcaggcttctcttagmacacccacatacacggtagattcagcagttactttcatctttcaaactgatagggaattttttatttggtttctccagttttgatttataccacatgcagggtttaatccgactgctttcaacatgcgcaagtggatctcctctaggagccaaaactttgctactccttggcatcagcggtattcttaaggatatactatcagggtctggcctagttgctagcatctctgtttcggctgccctgagcagacccccagagcaggtgttgcattcttctcattttctcttaaaggaaggttctccgagtcacgttatttttaccctaaagtgcactctctaaaatggaatctgtggtccaagtagtttggttttaggtggtatcgtatatatca-acacaaaggggggagttgtatctttgctatggaaaaaac-tgctggctggatctaggcttcttctaaagcagcagccttttg-----ttttcaccacaagaaatttatgttgtacggcgaaagacaacttccccactgcttctctgattgactaggttatttgttttcgattctaatttgcagttacacttggcttctatactgattagttgcatgtga---tcttgttttgattctgctgcttagatttttgagattgtgaaccttgcaaatgagcttcttccgccattgccacaaggtaccatatccctccccgccagcagtaatctatttgttaaaggatctcttgtgaagaagtcacctgccagcagttctggcaaaccagaggattcaaatgaaagtgtaaccgagatttcagctcgagagaagttattaaatgatcagcctgaacttcttcagcaatttggagtggatcttcttccagtactaattcaggttrgtgttccagagatttcagttcatctataattctaagtgcagcatttagtaaaatagtagtggaattggtggacagatatatggatccagcgtgaatggtcccgtgcggcacaaatgtctttcggttattgggaagttgatgtacttcagcagtgcagatatgatccagactctaataaatgcgacaaacatatcgaggtatttcattgtcatgaac-ttttggcttgagagattgggtatgtatagtgcattgtccttacaaacagtttgaatgtggtttttttgagtagttttttggctggggttttagcatggaaagatccacaagtcttggttcctgcccttcaaatagcagagattctaatggaaaaactcccgggtacattctccaagatgtttttgagggaaggtgtggttcatgctgtagatgcacttattgtatctgggtcttctaatactgctcaatcccaaccatcttccactgagaaggataatgattctataagtgggacatcatcatcacgtagacggtatcggcgacgaagtggcaactcaaacacagatttacacactactgaagattcaaaaagtccaattcc---tgttggttcacctcccagctcggtggaaattacgcctgccaactcgagtcttcgtatggcagtcagtggttgtgcgaaggttttcaaagacaaatacttcccttcagatcctggggccactgaagttggagttacagatgatcttatacatttaaagaatctctgcatgaaattgaatggtagcgttgacgaccagaagactaagtcaaaggggaagtctaaagcttctgggtcacgctttgctgatttttctgcgagtaaagaggagaacttagttggggcgakttctgagatgcttgcggaactaagcaaaggggatggtgtctccacttttgagttcattggtagtggagtggktgccgctttactgaactacttttcctstggatacttttccaaggaaaaaatttcagaagctaaccttcccaagctccgccaacaagcaatcaaaaggtacaagtctttcatcgcagtagctctcccttccactattgatgaaggtaatgtggctcctatgggtgkcttggttcagaagcttcaaaatgctttgtcctccttagmgmgctttcctgttgtgttsagccatacttctcgaccatcaagcggaagtgcacgtctctcttctggtcttagtgcattgtcccagccatttaagttgcggctctgtagaggtcaaggagaaaaatctcttcgtgattattcttccaatgttgttttaattgatccgttggcaagtttagcagctgtagaagacttcctctggcctcgagtccaaagaagtgactccggacagaagccctctggatctgccgctaattctgagtctgggamcacacctgctggagctggtgtttcatcaccatccayttctactcctgcttccaccactcgtcgccattctactagatccagatcatctgttaatattggagatacagccaaaaaggagttgtcgcaagagaaaagtgctagctcatcaaagggtaagggcaaggctgttttaaagcctgcacaggaggaggcaaggggtcctcaaacaagaaatgccagaagaagagcagctttggaaaaagatgctctaatgaagcctgtaaatggagactctagttctgaggtacactgtaaatgctaattataatgt-c-acttttttgggataaaagaattaatgaagaaaatcttttcaatatgaagt-----acttttaagcatagagttaaaatggcaagaag---------tattgattcagttaagcctttgttttcttcattttgtcaaactgcatatcagcatcatgagtgtgccatgaatgtatatctctgctagttttggtgggttgtaaaagcagcttaatcatttctgcattatatagctatatatgcaatattggtgatgtcctgaygttcattataccctcttatggtttgcgcagtgtgcacataatttgaagtgcaccgcacatattccttgc--aaattaactggacattcaagttattcaactcatgtgtttgcatgtcgwgtgaaccatttttcgagacaaaagtgcccctgtaattatttgatcttacattacat------------------------------------------------------------------------------------------------------------------------------------------
>MiraAssembly68_rep_c2615RC_merged_MiraAssembly68_rep_c2614RC_merged_MiraAssembly68_c559RC_merged_MiraAssembly68_rep_c2889
----------------------------------------------------------------------------------------------------------------------------------------------------------------------------------------------------------------------------------------------------------------------------------------------------------------------------------------------------------------------------------------------------------------------------------------------------------------------------------------------------------------------------------------------------------------------------------------------------------------------------------------------------------------------------------------------------------------------------------------------------------------------------------------------------------------------------------------------------------------------------------------------------------------------------------------------------------------------------------------------------------------------------------------------------------------------------------------------------------------------------------------------------------------------------------------------------------------------------------------------------------------------------------------------------------------------------------------------------------------------------------------------------------------------------------------------------------------------------------------------------------------------------------------------------------------------------------------------------attagttgcatgtga---tcttgttttgattctgctgcttagatttttgagattgtgaaccttgcaaatgagcttcttccgccattgccacaaggtaccatatccctccccgccagcagtaatctatttgttaaaggatctcttgtgaagaagtcacctgccagcagttctggcaaaccagaggattcaaatgaaagtgtaaccgagatttcagctcgagagaagttattaaatgatcagcctgaacttcttcagcaatttggagtggatcttcttccagtactaattcaggttagtgttccagagatttcagttcatctataattctaagtgcagcatttagtaaaatagtagtggcattggtggacagatatatggatccagcgtgaatggtcccgtgcggcacaaatgtctttcggttattgggaagttgatgtacttcagcagtkcagatatgatccagactctaataaatgcgacaaacatatcgaggtatttcattgtcatgaac-ttttggcttgagagattgggtatgtatagtgcattgtccttacaaacagtttgaatgtggtttttttgagtagttttttggctggggttttagcatggaaagatccacaagtcttggttcctgcccttcaaatagcagagattctaatggaaaaactcccgkgtacattctccaagatgtttgtgagggaaggtgtggttcatgctgtagatgcacttattgtatctgggkcttctaatactgctcaatcccaaccatcttccactgagaaggataatgattctataagtgggacatcatcatcacgtagacggtatcggcgacgaagtggcaactcaaacacagatttacacactactgaagattcaaaaagtccaattcctgttgttggttcacctcccagctcggtggaaattacgcctgccaactcgagtcttcgtatggcagtcagtggttgtgcgaaggttttcaaagacaaatacttcccttcagatcctggggccactgaagttggagttacagatgatcttatacatttaaagaatctctgcatgaaattgaatggtagcgttgacgaccagaagactaagtcaaaggggaagtctaaagcttctgggtcacgctttgctgatttttctgcgagtaaagaggagaacttagttggggcgakttctgagatgcttgcggaactaagcaaaggggatggtgtctccacttttgagttcattggtagtggagtggktgccgctttactgaactacttttcctstggatacttttccaaggaaaaaatttcagaagctaaccttcccaagctccgccaacaagcaatcaaaaggtacaagtctttcatcgcagtagctctcccttccactattgatgaaggtaatgtggctcctatgggtgkcttggttcagaagcttcaaaatgctttgtcctccttagmgmgctttcctgttgtgttsagccatacttctcgaccatcaagcggaagtgcacgtctctcttctggtcttagtgcattgtcccagccatttaagttgcggctctgtagaggtcaaggagaaaaatctcttcgtgattattcttccaatgttgttttaattgatccgttggcaagtttagcagctgtagaagacttcctctggcctcgagtccaaagaagtgactccggacagaagccctctggatctgccgctaattctgagtctgggamcacacctgctggagctggtgtttcatcaccatccayttctactcctgcttccaccactcgtcgccattctactagatccagatcatctgttaatattggagatacagccaaaaaggagttgtcgcaagagaaaagtgctagctcatcaaagggtaagggcaaggctgttttaaagcctgcacaggaggaggcaaggggtcctcaaacaagaaatgccagaagaagagcagctttggaaaaagatgctctaatgaagcctgtaaatggagactctagttctgaggtacactgtaaatgctaattataatgt-c-acttttttgggataaaagaattaatgaagaaaatcttttcaatatgaagt-----acttttaagcatagagttaaaatggcaagaag---------tattgattcagttaagcctttgttttcttcattttgtcaaactgcatatcagcatcatgagtgtgccatgaatgtatatctctgctagttttggtgggttgtaaaagcagcttaatcatttctgcattatatagctatatatgcaatattggtgatgtcctgaygttcattataccctcttatggtttgcgcagtgtgcacataatttgaagtgcaccgcacatattccttgc--aaattaactggacattcaagttattcaactcatgtgtttgcatgtcgwgtgaaccatttttcgagacaaaagtgcccctgtaattatttgatcttacattacat------------------------------------------------------------------------------------------------------------------------------------------
>MiraAssembly69_rep_c2354_merged_MiraAssembly69_c576RC_merged_MiraAssembly69_c299RC_merged_MiraAssembly69_rep_c2482RC
----------------------------------------------------------------------------------catgagtgaatgtcctggtatgattcgtatgaatgttgcatgtatatcctttgtccttgatcaagttctggcacttgacacttcaatttgtacatttcaaagcatccatgtgcatattttatcactgcaactggaatggatagtttgcaaaaacaactgccggtaactactttctcaaaggtctgcatccttgtgctcatatgctggtgccttatggtcattttcgttttttccctcatggcagtcccttcaagctttgaagaagatatctctggaacacccaactgcctgtttgagagcaggtgcactcatggcagtcctttcgtatctggactttttctccacgggagtacaggtagctcattcaattcaatttgttgactttactgtcaaatatattatgagagtcgcataatgcatgtgggggcagtggt-aatgcgatatcctcttctaatttgatcttccagcgagttgctttgtctactgcggcaaatatgtgcaagaaacttccttcagatgctgctgattttgtaatggaagctgttcctttgttgacaaatcttcttcagtatcatgatgccaaggtgaagtcattttaattggaggttcacagtcaaaagaattttgcatgggttgggtaattactgtttagttgttattgatgttgtttcttttattctgtgtgcggtctcttggtgtcataggtgctagagcatgcttctgtctgcttgactcggattgctgaagcatttgcatcttcccctggtaagctggatgaattgtgtaatcacggactggttacgcaagctgcctcgctcatttccacaagtaattctggaggtggtcaggcttctcttagcacacccacgtatacggtaaattcagctgtaa--ttcatctttcaagtgatc--gggattttgtattttgtttctccggttttgatttaaaccacatgcagggtttgatccgactgctttccacatgcgtgagtggatctcctctaggagccaaaactttgctacttctcggcatcagcggtattcttaaggacatactatcagggtccggccttgtggctagcatctctgtttctgctgccttaagcagacccccagaacaggtgttgcattcttcttattttctttt-gaggaaggttctccgagtcacatta---------------gcactctctaaaatggaatctgtggtccaagttgtttagcttttggtggtattttatacatta-acaaaatgggtgtagttgtannnnnnnnnnnnnnnnnnnnnnnnnnnnnnnnnnnnnnnnnnnnnnnnnnnnnnnnnnnnnn-nnnnnnnnnnnnnnnnnnnnnnnnnnnnnnnnnnnnnnnnnnnnnnnnnnnnnnnnnnnnnnnnnnnnnnnnnnnnnnnnnnnnnnnnnnnnnnnnnnnnnnnnn-nnnnnnnnnnnnnnnnnnnnnnnnnnnnnnnnnnnnnnnnnnnnnnnnnnnnnnnnnnnnnnnnnnnnnnnnnnnnnnnnnnnnnnnnnnnnnnnnncattgccacaaggtaccatatccctccccgccggcattaatctatttgttaaaggatcgcttgcgaagaagtcacctgccagcagttctagcagaccagaggattcgaatgaaggtgttgctgagatttcagctcgagagaagttactaaatgatcagcctgaacttcttcagcaatttggagtagatcttcttccagtactgattcaggtaagtgttccagagaattcagttcatctagatttctaattgactcatatagtaaaatagtagtggcattcgtgcgcagatttatggatccagcgtgaatggtccagtacggcacaaatgcctttcggttattgggaaattgatgtacttcagtagtgcagatatgatccagactctaataaatacgactaacatatcgaggtatttcattgtcctgaactttttggcttgaggaattcagtatgtatagtgcattgtccttacaagcagtttgaatttggtttttttgagtagtttcttggctggggttttagcatggaaagatccgcaagtgttgattcctgcccttcaaatagcagagattctaatggaaaaactcccaggtacattctccaagatgtttgtgagggaaggtgtggttcatgctgtagatgcacttatagtatctgggtcttctagtactgctccatcccaaccaccttccaccgagaaggataatgattctataactgggacatcatcatcacgaagacggtatcggagacgaagtggcaactcaaacccagatttacacactactgaagattcaaaaagtccaattcctattgttggttcacctccgagctcaatggaaattacgcctgccaactcgagtcttcgtatggcagttagtggttgtgccaaggttttcaaagacaaatacttcccttcagatccaggggccactgaagttggagttacagatgatcttatacatttaaagagtctctgcatgaagttgaatggtagcattgatgaccagaagactaagtcgaaggggaagtctaaagcttctgggtcacgctttgctgatttttctgctggtaaagaggagaacttagctgggactatttctgagatgcttgcggaactaagcaaaggggatggtgtctcaacttttgagttcattggcagtggagttgttgccgctttactgaactacttttcctgtggatacttttccaaggaaaaaatttcagaagctaacctttccamgctccgccaacaagcaattagaaggtacaagtctttcattgcagtagctctcccttcc------gatgatggtaagctggctcctatgaccgtcttggttcagaagcttcaaaatgctttgtcctctttagaacgctttcctgttgttctgagccatacttctcgaccatcaagtggaagtgcacgtctctcttctggtcttagtgcattgtcccagccatttaagttgcggctttgtagaggtcaaggagaaaaatcccttcgtgattattcttccaatgttgttttaattgatccgttggcaagtttagcagctgtagaagacttcctatggcctcgggtccaaagaagtgactccggacagaagccatctggatctgctgctaattctgagtctgggaccacacctactgtagctggtgtttcatcaccatccacttccactcctgcttccgccactcgtcgccattccactagatcaagatcatctgttaatattggagatacaggcaaaaaggaattgtcacaagagaaaagtgctagctcgtcaaagggtaagggcaaggctgttttaaagcctgctcaggaggaggcaaggggacctcaaacaagaaatgcccgaagaagagcagccttggaaaaagatgctcaaatgaagcctgtaaatggagactcaagttctgaggtatgatgtaaatgctaattacaatatac-ttttttctggcataaatgaattgatggacaaaatctcttcaatatcaaattgaagtactttaagcttagcgctgaaatggaaagaat---------tattgat--------------------------------------------------------------------------------------------------------------------------------------------------------------------------------------------------------------------------------------------------------------------------------------------------------------------------------------------------------------------------------------------------------------------------------------------------------------------------------------
>MiraAssembly69_rep_c2709RC_merged_MiraAssembly69_rep_c3042_merged_MiraAssembly69_rep_c2988RC_merged_MiraAssembly69_rep_c2706_merged_MiraAssembly69_c197RC_merged_MiraAssembly69_rep_c3335RC_merged_MiraAssembly69_c196RC_merged_MiraAssembly69_c205_merged_Mir
--------------------------------------------------------------------------------------------------------------------------------------------------------------------------------------------------------------------------------------------------------------------------------------------------------------------------------------------------------------------------------------------------------------------------------------------------------------------------gttgactttactgtcaaatatattatgagagtcgcataatgcatttgggggcagtggt-aatgcgatatcctcttctaatttgatcttccagcgagttgctttgtctactgcggcaaatatgtgcaagaaacttccttcggatgctgctgattttgtaatggaagctgttcctttgttgacaaatcttcttcagtatcatgatgccaaggtgaagtcattttaattggaggttcacagtcaaaagaattttgcatgggttgggtaattactgtttagttgttattgatgttgtttcttttattctgtgtgcggtctcttggtgtcataggtgctagagcatgcttctgtctgcttgactcggattgctgaagcatttgcatcttcccctggtaagttggatgaattgtgtaatcacggactggttacgcaagctgcctcgctcatttccacaagcaattctggaggtggtcaggcttctcttagcacacccacatatacggtaaattcagctgtaa--ttcatctttcaagtgatc--gggattttgtattttgtttctccggttttgatttaaaccacatgcagggtttgatccgactgctttccacatgcgtgagtggatctcctctaggagccaaaactttgctacttctcggcatcagcggtattcttaaggacatactatcagggtccggccttgtggctagcatctctgtttctgctgccttaagcagacccccagaacaggtgttgcattcttcttattttctttt-gaggaaggttctccgagtcacatta---------------gcactctctaaaatggaatctgtggtccaagttgtttagcttttggtggtattttatacatta-acaaaatgggtgtagttgtatcttcggtactgaaaaaacttgctagctgtgtctaggtctcttctaaagtagcagctgtttg-tttttttctaacacaagtaattcgtgttgtatggtgaaacacaacttccgcacttctgctcttgttggctaggttatttgttttcggttggaatttggagttaca-ttggcttttgtactgattagttgcatgtgatcttcttgatttgattctgctgcttagatttttgagattatgaaccttgcaaatgagcttcttccgccattgccacaaggtaccatatccctccccgccggcattaatctatttgttaaaggatcgcttgcgaagaagtcacctgccagcagttctagcagaccagaggattcgaatgaaggtgttgctgagatttcagctcgagagaagttactaaatgatcagcctgaacttcttcagcaatttggagtagatcttcttcctgtactgattcaggtaagtgttccagagaattcagttcatctagatttctaattgactcatatagtaaaatagtagtggcgttcgtgcacagatttatggatccagcgtgaatggtccagtacggcacaaatgcctttcagttattgggaaattgatgtacttcagtagtgcagatatgatccagactctaataaatacgactaacatatcgaggtatttcattgtcctgaacttttgggcttgaggaattcagtatgtatagtgcattgtccttacaagcagtttgaatttggtttttttgagtagtttcttggctggggttttagcatggaaagatccgcaagtgttgattcctgcccttcaaatagcagagattctaatggaaaaactcccgggtacattctccaagatgtttgtgagggaaggtgtggttcatgctgtagatgcacttatagtatctgggtcttctagtactgctccatcccaaccaccttccaccgagaaggataatgattctataactgggacatcatcatcacgaaggcggtatcggagacgaagtggcaactcaaacccagatttacacactactgaagattcaaaaagtccaattcctattgttggttcacctccgagctcaatggaaattacgcctgccacctcgagtcttcgtatggcagttagtggttgtgccaagggtttcaaagacaaatacttcccttcagatccaggggccactgaagttggagttacagatgatcttatacatttaaagagtctctgcatgaagttgaatggtagcattgatgaccagaagactaagtcgaaggggaagtctaaagcttctgggtcacgctttgctgatttttctgctggtaaagaggagaacttagctggggctatttctgagatgcttgcggaactaagcaaaggggatggtgtctcaacttttgagttcattggcagtggagttgttgccgctttactgaactacttttcctgtggatacttttccaaggaaaaaatttcagaagctaacctttccaagctccgccaacaagcaattagaaggtacaagtctttcattgcagtagctctcccttcc------gatgatggtaaggtggctcctatgaccgtcttggttcagaagcttcaaaatgctttgtcctctttagaacgctttcctgttgttctgagccatacttctcgaccatcaagtggaagtgcacgtctctcttctggtcttagtgcattgtcccagccatttaagttgcggctttgtagaggtcaaggagaaaaatcccttcgtgattattcttccaatgttgttttaattgatccgttggcaagtttagcagctgtagaagacttcctatggcctcgggkccaaagaagtgactccggacagaagccatctggatctgctgctaattctgagtctgggaccacacctactgtagctggtgtttcatcaccatccacttccactcctgcttccgccactcgtcgccattccactagatcaagatcatctgttaatattggagatacaggcaaaaaggaattgtcacaagagaaaagtgctagctcgtcraagggtaagggcaaggctgttttaaagcctgctcaggaggaggcaaggggacctcaaacaagaaatgcccgaagaagagcagcyttggaaaaagatgctcaaatgaagcctgtaaatggagactcaagttctgaggtatgatgtaaatgctaattacaatatac-ttttttctggcataaatgaattgatggacaaaatctcttcaatatcaaattgaagtactttaagcttagcgctgaaatggaaagaat---------tattgattcagttaagccatagttttcgtcattttgtctaaccgcctttcag---catgactgtgccatgaatttatctctctgctatattttataggttgtaaaagcaggttaatcatttctggg--atgtagatatctatgcaacattggtgat------------tgtataccctcttatggtttgcgcattgtacacgtaatttacagtgcatcgcccgtactccttgtcaaatttaactggac---------attcaactaatgtgtgtgcattttggatgaatca-ttttcaagaataaagt-tccctgttattacattacatgctgttctctkctgtgtctttctgtgatctccctcacccctccagctgcaaatactctgtcctttgactttcttgctcagcttgaaatgcaacatccatatttgaactcaaaa-----------------------------------
>MiraAssembly71_c423_merged_MiraAssembly71_rep_c3994RC_merged_MiraAssembly71_rep_c4471_merged_MiraAssembly71_rep_c4421_merged_MiraAssembly71_c265RC_merged_MiraAssembly71_rep_c4606RC_merged_MiraAssembly71_rep_c3943RC
----------------------------------------------------------------------------------------------------------------------------------------------------------------------------------------------------------------------------------------------------------------------------------------------------------------------------------------------------------------------acacccaactgcctgtttgagagcaggtgcactcatggcagtcctttcgtatctggactttttctccacgggagtacaggtagctcattcaattcaatttgttgactttactgtcaaatatattatgagagtcgcataatgcatgtgggggcagtggt-aatgcgatatcctcttctaatttgatcttccagcgagttgctttgtctactgcggcaaatatgtgcaagaaacttccttcagatgctgctgattttgtaatggaagctgttcctttgttgacaaatcttcttcagtatcatgatgccaaggtgaagtcattttaattggaggttcacagtcaaaagaattttgcatgggttgggtaattactgtttagttgttattgatgttgtttcttttattctgtgtgcggtctcttggtgtcataggtgctagagcatgcttctgtctgcttgactcggattgctgaagcatttgcatcttcccctggtaagttggatgaattgtgtaatcacggactggttacgcaagctgcctcgctcatttccacaagcaattctggaggtggtcaggcttctcttagcacacccacgtatacggtaaattcagctgtaa--ttcatctttcaagtgatc--gggattttgtattttgtttctccggttttgatttaaaccacatgcagggtttgatccgactgctttccacatgcgtgagtggatctcctctaggagccaaaactttgctacttctcggcatcagcggtattcttaaggacatactatcagggtccggccttgtggctagcatctctgtttctgctgccttaagcagacccccagaacaggtgttgcattcttcttattttctttt-gaggaaggttctccgagtcacatta---------------gcactctctaaaatggaatctgtggtccaagttgtttagcttttggtggtattgtatacatta-acaaaatgggtstagttgtatcttcggtactgaaaaaacttgctagctgtgtctaggtctcttctaaagtagcagctgtttg-tttttttctaacacaagtaattcatgttgtatggtgaaacacaaattccgcacttctgctctggttggctaggttatttgttttcggttggaatttggatttaca-ttggcttttgtactgattagttgcatgtgatcttcttgatttgattctgctgcttagatttttgagattatgaaccttgcaaatgagcttcttccgccattgccacaaggtaccatatccctccccgccggcattaatctatttgttaaaggatcgcttgcgaagaagtcacctgccagcagttctagcagaccagaggattcgaatgaaggtgttgctgagatttcagctcgagagaagttactaaatgatcagcctgaacttcttcagcaatttggagtagatcttcttcctgtactgattcaggtaagtgttccagagaattcagttcatctagatttctaattgactcatatagtaaaatagtagtggcgttcgtgcgcagatttatggatccagcgtgaatggtccagtacggcacaaatgcctttcagttattgggaaattgatgtacttcagtagtgcagatatgatccagactctaataaatacgactaacatatcgaggtatttcattgtcctgaactttttggcttgaggaattcagtatgtatagtgcattgtccttacaagcagtttgaatttggtttttttgagtagtttcttggctggggttttagcatggaaagatccgcaagtgttgattcctgcccttcaaatagcagagattctaatggaaaaactcccgggtacattctccaagatgtttgtgagggaaggtgtggttcatgctgtagatgcacttatagtatctgggtcttctagtactgctccatcccaaccaccttccaccgagaaggataatgattctataactgggacatcatcatcacgaagacggtatcggagacgaagtggcaactcaaacccagatttacacactactgaagattcaaaaagtccaattcctattgttggttcacctccgagctcaatggaaattacgcctgccaactcgagtcttcgtatggcagttagtggttgtgccaaggttttcaaagacaaatacttcccttcagatccaggggcyactgaagttggagttacagatgatcttatacatttaaagagtctctgcatgaagttgaatggtagcattgatgaccagaagactaagtcgaaggggaagtctaaagcttctgggtcacgctttgctgatttttctgctggtaaagaggagaacttagctggggctatttctgagatgcttgcggaactaagcaaaggggatggtgtctcaacttttgagttcattggcagtggagttgttgccgctttactgaactacttttcctgtggatacttttccaaggaaaaaatttcagaagctaacctttccaagctccgccaacaagcaattagaaggtacaagtctttcattgcagtagctctcccttcc------gatgatggtaaggtggctcctatgaccgtcttggttcagaagcttcaaaatgctttgtcctctttagaacgctttcctgttgttctgagccatacttctcgaccatcaagtggaagtgcacgtctctcttctggtcttagtgcattgtcccagccatttaagttgcggctttgtagaggtcaaggagaaaaatcccttcgtgattattcttccaatgttgttttaattgatccgttggcaagtttagcagctgtagaagacttcctatggcctcgggtccaaagaagtgactccggacagaagccatctggatctgctgctaattctgagtctgggaccacacctactgtagctggtgtttcatcaccatccacttccactcctgcttccgccactcgtcgccattccactagatcaagatcatctgttaatattggagatacaggcaaaaaggaattgtcacaagagaaaagtgctagctcctcaaagggtaagggcaaggctgttttaaagcctgctcaggaggaggcaaggggacctcaaacaagaaatgcccgaagaagagcagccttggaaaaagatgctcaaatgaagcctgtaaatggagactcaagttctgaggtatgatgtaaatgctaattacaatatac-ttttttctggcataaatgaattgatggacaaaatctcttcaatatcaaattgaagtactttaagcttagcgctgaaatggaaagaat---------tattgattcagttaagccatagttttcgtcattttgtctaaccgcctttcag---catgactgtgccatgaatttatctctctgctatattttataggttgtaaaagcaggttaatcatttctgcg--atgtagatatctatgcaacattggtgat------------tgtataccctcttatggtttgcgcattgtacacgtaatttacagtgcatcgcccgtactccttgtcaaatttaactggac---------attcaactaatgtgtgtgcattttggatgaatca-ttttcaagaataaagt-tccctgttattacattacatgctgttctctgcygtgtctttctgtgatctccctcacccctccagctgcaaatactctgtcctttgactttcttgctcagcttgaaatgcaacatccatatttgaactcaaaaagaagaggaagatgtggatattgatctgtgttagt
>MiraAssembly81_c431_merged_MiraAssembly81_c561RC_merged_MiraAssembly81_rep_c2438_merged_MiraAssembly81_c217RC_merged_MiraAssembly81_c561RC_merged_MiraAssembly81_c421
------------------------------------------------------------------------------------------------------------------------------------------------------------------------------------------------------------------------------------------------------------------------------------------------------------------------------------------------------------------------------------------------------------------------------------------------------------------------------------------------------------------------------------------------------------------------------------------------------------------------------------------------------------------------------------------------------------------tcacagtcaaaagaattttgcatgggttgggtaattactgtttagttgttattgatgttgtttcttttattctgtgtgcggtctcttggtgtcataggtgctagagcatgcttctgtctgcttgactcggattgctgaagcatttgcatcttcccctggtaagctggatgaattgtgtaatcacggactggttacgcaagctgcctcgctcatttccacaagcaattctggaggtggtcaggcttctcttagcacacccacgtatacggtaaattcagctgtaa--ttcatctttcaagtgatc--gggattttgtat----nnnnnnnnnnnnnnnnnnnnnnnnnnnnnnnnnnnnnnnnnnnnnnnnnnnnnnnnnnnnnnnnnnnnnnnnnnnnnnnnnnnnnnnnnnnnnnnnnnnnnnnnnnnnnnnnnnnnnnnnnnnnnnnnnnnnnnnnnnnnnnnnnnnnnnnnnnnnnnnnnnnnnnnnnnnnnnnnnnnnnnnnnnnnnnnnnnnnnnnnnnnnnnnnnnnnnnnnnnn-nnnnnnnnnnnnnnnnnnnnnnnnn---------------nnnnnnnnnnnnnnnnnnnnnnnnnnnnnnnnnnnnnnnnnnnnnnnnnnnnnnnnnnnnnnn-nnnnnnnnnnnnnnnnnnnnnnnnnnnnnnnnnnnnnnnnnnnnnnnnnnnnnnnnnnnnnnnnnnnnnnnnnnnnnnnnnn-nnnnnnnnnnnnnnnnnnnnnnnnnnnnnnnnnnnnnnnnnnnnnnnnnnnnnnnnnnnnnnnnnnnnnnnnnnnnnnnnnnnnnnnnnnnnnnnnnnnnnnnnn-nnnnnnnnnnnnnnnnnnnnnnnnnnnnnnnnnnnnnnnnnnnnnnnnnnnnnnnnnnnnnnnnnnnnnnnnnnnnnnnnnnnnnnnnnnnnnnnnnnnnnnnnnnnnnnnnnnnnnnnnnnnnnnnnnnnnnnnnntctatttgttaaaggatcgcttgcgaagaagtcacctgccagcagttctagcagaccagaggattcgaatgaaggtgttgctgagatttcagctcgagagaagttactaaatgatcagcctgaacttcttcagcaatttggagtagatcttcttcctgtactgattcaggtaagtgttccagagaattcagttcatctagatttctaattgactcatatagtaaaatagtagtggcgttcgtgcgcagatttatggatccagcgtgaatggtccagtacggcacaaatgcctttcagttattgggaaattgatgtacttcagtagtgcagatatgatccagactctaataaatacgactaacatatcgaggtatttcattgtcctgaactttttggcttgaggaattcagtatgtatagtgcattgtccttacaagcagtttgaatttggtttttttgagtagtttcttggctggggttttagcatggaaagatccgcaagtgttgattcctgcccttcaaatagcagagattctaatggaaaaactcccgggtacattctccaagatgtttgtgagggaaggtgtggttcatgctgtagatgcacttatagtatctgggkcttctagtactgctccatcccaaccaccttccaccgagaaggataatgattctataactgggacatcatcatcacgwagacggtatcggagacgaagtggcaactcaaacccagatttacacactactgaagattcaaaaagtccaattcctattgttggttcacctccgagctcaatggaaattacgcctgccaactcgagtcttcgtatggcagttagtggttgtgctaaggttttcaaagacaaatacttcccttcagatccaggggccactgaagttggagttacagatgatcttatacatttaaagagtctctgcatgaagttgaatggtagcattgatgaccagaagactaagtcgaaggggaagtctaaagcttctgggtcacgctttgctgatttttctgctggtaaagaggagaacttagctggggctatttctgagatgcttgcggaactaagcaaaggggatggtgtctcaacttttgagttcattggcagtggagttgttgccgctttactgaactacttttcctgtggatacttttccaaggaaaaaatttcagaagctaacctttccaagctccgccaacaagcaattagaaggtacaagtctttcattgcagtagctctcccttcc------gatgatggtaaggtggctcctatgaccgtcttggttcagaagcttcaaaatgctttgtcctctttagaacgctttcctgttgttctgagccatacttctcgaccatcaagtggaagtgcacgtctctcttctggtcttagtgcattgtcccagccatttaagttgcggctttgtagaggtcaaggagaaaaatcccttcgtgattattcttccaatgttgttttaattgatccgttggcaagtttagcagctgtagaagacttcctatggcctcgggtccaaagaagtgactccggacagaagccatctggatctgctgctaattctgagtctgggaccacacctactgtagctggtgtttcatcaccatccacttccactcctgcttccgccactcgtcgccattccactagatcaagatcatctgttaatattggagatacaggcaaaaaggaattgtcacaagagaaaagtgctagctcgtcaaagggtaagggcaaggctgttttaaagcctgctcaggaggaggcaaggggacctcaaacaagaaatgcccgaagaagagcagccttggaaaaagatgctcaaatgaagcctgtaaatggagactcaagttctgaggtatgatgtaaatgctaattacaatatac-ttttttctggcataaatgaattgatggacaaaatctcttcaatatcaaattgaagtactttaagcttagcgctgaaatggaaagaat---------tattgattcagttaagccatagttttcgtcattttgtctaaccgcctttcag---catgactgtgccatgaatttatctctctgctatattttataggttgtaaaagcaggttaatcatttctgcg--atgtagatatctatgcaacattggtgat------------tgtataccctcttatggtttgcgcattgtacacgtaatttacagtgcatcgcccgtactccttgtcaaatttaactggac---------attcaactaatgtgt-------------------------------------------------------------------------------------------------------------------------------------------------------------------------------------------------------------
>MiraAssembly81_rep_c2169RC_merged_MiraAssembly81_c561RC_merged_MiraAssembly81_c1718_merged_MiraAssembly81_c217RC_merged_MiraAssembly81_c561RC_merged_MiraAssembly81_c9RC
-------------------------------------------------------------------------------------------------------------------------------------------------------------------------------atttcaaagcatccatgtgcatattttatcactgcaactggaatggatagtttgcaaaaacaactgccggtaactactttctcaaaggtctgcatccttgtgctcatatgctggtgccttttggtcattttcgttttttccctcatggcagtcccttcaagctttgaagaagatatctctggaacacccaactgcctgtttgagagcaggtgcactcatggcagtcctttcgtatctggactttttctccacgggagtacaggtagctcattcaattcaatttgttgactttactgtcaaatatattatgagagtcgcataatgcatgtggggacagtggt-aatgcgatatcctcttctaatttgatcttccagcgagttgctttgtctactgcggcaaatatgtgcaagaaacttccttcagatgctgctgattttgtaatggaagctgttcctttgttgacaaatcttcttcagtatcatgatgccaaggtgaagtcattttaattggaggttcacagtcaaaagaattttgcatgggttgggtaattactgtttagttgttattgatgttgtttcttttattctgtgtgcggtctcttggtgtcataggtgctagagcatgcttctgtctgcttgactcggattgctgaagcatttgcatcttcccctggtaagttggatgaattgtgtaatcacggactggttacgcaagctgcctcgctcatttccacaagcaattctggaggtggtcaggcttctcttagcacacccacgtatacggtaaattcagctgtaa--ttcatctttcaagtgatc--gggattttgtattttgtttctccggttttgatttaaaccacatgcagggtttgatccgactgctttccacatgcgtgagtggatctcctctaggagccaaaactttgctacttctcggcatcagcggtattcttaaggacatactatcagggtccggccttgtggctagcatctctgtttctgctgccttaagcagacccccagaacaggtgttgcattcttcttattttctttt-gaggaaggttctccgagtcacatta---------------gcactctctaaaatggaatctgtggtccaagttgtttagcttttggtggtattgtatacat-----aaaatgggtgtagttgtatcttcggtactgaaaaaacttgctagctgtgtctaggtctcttctaaagtagcagctgtttg-tttttttctaacacaagtaattcatgttgtatggtgaaacacaacttccgcacttctgctctggttgaataggttatttgttttcggttggaatttggagttaca-ttggcttttgtactgattagttgcatgtgatcttcttgatttgattctgctgcttagatttttgagattatgaaccttgcaaatgagcttcttccgccattgccacaaggtaccatatccctccccgccggcattaatctatttgttaaaggatcgcttgcgaagaagtcacctgccagcagttctagcagaccagaggattcgaatgaaggtgttgctgagatttcagctcgagagaagttactaaatgatcagcctgaacttcttcagcaatttggagtagatcttcttccagtactgattcaggtaagtgttccagagaattcagttcatctagatttctaattgactcatatagtaaaatagtagtggcattcgtgcgcagatttatggatccagcgtgaatggtccagtacggcacaaatgcctttcggttattgggaaattgatgtacttcagtagtgcagatatgatccagactctaataaatacgactaacatatcgaggtatttcattgtcctgaactttttggcttgaggaattcagtatgtatagtgcattgtccttacaagcagtttgaatttggttttttcgagtagttttttggctggggttttagcatggaaagatccgcaagtgttgattcctgcccttcaaatagcagagmttctaatggaaaaacttccgggtacaktctccaagatgtttgtgagggaaggtgtggttcatgctgtagatgcacttatagtatctgggtcttctagtactgctccatcccaaccaccttccaccgagaaggataatgattctataactgggacatcatcatcacgwagacggtatcggagacgaagtggcaactcaaacccagatttacacactactgaagattcaaaaagtccaattcctattgttggttcacctccgagctcaatggaaattacgcctgccaactcgagtcttcgtatggcagttagtggttgtgccaaggttttcaaagacaaatacttcccttcagatccaggggccactgaagttggagttacagatgatcttatacatttaaagagtctctgcatgaagttgaatggtagcattgatgaccagaagactaagtcgaaggggaagtctaaagcttctgggtcacgctttgctgatttttctgctggtaaagaggagaacttagctggggctatttctgagatgcttgcggaactaagcaaaggggatggtgtctcaacttttgagttcattggcagtggagttgttgccgctttactgaactacttttcctgtggatacttttccaaggaaaaaatttcagaagctaacctttccaagctccgccawcaagcaattagaaggtacaagtctttcattgcagtagctctcccttcc------gatgatggtaaggtggctcctatgaccgtcttggttcagaagcttcaaaatgctttgtcctctttagaacgctttcctgttgttctgagccatacttctcgaccatcaagtggaagtgcacgtctctcttctggtcttagtgcattgtcccagccatttaagttgcggctttgtagaggtcaaggagaaaaatcccttcgtgattattcttccaatgttgttttaattgatccgttggcaagtttagcagctgtagaagacttcctatggcctcgggtccaaagaagtgactccggacagaagccatctggatctgctgctaattctgagtctgggaccacacctactgtagctggtgtttcatcaccatccacttccactcctgcttccgccactcgtcgccattccactagatcaagatcatctgttaatattggagatacaggcaaaaaggaattgtcacaagagaaaagtgctagctcgtcaaagggtaagggcaaggctgttttaaagcctgctcaggaggaggcaaggggacctcaaacaagaaatgcccgaagaagagcagccttggaaaaagatgctcaaatgaagcctgtaaatggagactcaagttctgaggtatgatgtaaatgctaattacaatatac-ttttttctggcataaatgaattgatggacaaaatctcttcaatatcaaattgaagtactttaagcttagcgctgaaatggaaagaat---------tattgattcagttaagccatagttttcgtcattttgtctaaccgcctttcag---catgactgtgccatgaatttatctctctgctatattttataggttgtaaaagcaggttaatcatttctgcg--atgtagatatctatgcaacattggtgat------------tgtataccctcttatggtttgcgcattgtacacgtaatttacagtgcatcgcccgtactccttgtcaaatttaactggac---------attcaactaatgtgt-------------------------------------------------------------------------------------------------------------------------------------------------------------------------------------------------------------
>MiraAssembly72_c29RC_merged_MiraAssembly72_c152RC_merged_MiraAssembly72_c46RC_merged_MiraAssembly72_rep_c1839_merged_MiraAssembly72_c400
--------------------------------------------------------------------------------------------------------------------------------------------------------------------------------------------------------------------------------------------------------------tctcaaaggtctgcatccttgtgctcatatgctggtgccttttggtcattttcgttttttccctcatggcagtcccttcaagctttgaagaagatatctctggaacacccaactgcctgtttgagagcaggtgcactcatggcagtcctttcgtatctggactttttctccacgggagtacaggtagcttattcaattcaatttgttgactttactgtcaaatatattgcgagagtcgcataatgcatttgggggcagtggt-aatgcgatatcctcttctaatttgatcttccagcgagttgctttgtctactgcggcaaatatgtgcaagaaacttccttcggatgctgctgattttgtaatggaagctgttcctttgttgacaaatcttcttcagtatcatgatgccaaggtgaagtcattttaattggaggtccacagtcaaaagaattttgcatgggttgggtaattactgtttagttgttattgatgttgtttcttttattctgtgtgcggtctcttggtgtcataggtgctagagcatgcttctgtctgcttgactcggattgctgaagcatttgcatcttcccctggtaagctggatgaattgtgtaatcacggactggttacgcaagctgcctcgctcatttccacaagcaattctggaggtggtcaggcttctcttagcacacccacgtatacggtaaattcagctgtaa--ttcatctttcaagtgatc--gggattttgtattttgtttctccggttttgatttaaaccacatgcagggtttgatccgactgctttccacatgcgtgagtggatctcctctaggagccaaaactttgctacttctcggcatcagcggtattcttaaggacatactatcagggtccggccttgtggctagcatctctgtttctgctgccttaagcagacccccagaacaggtgttgcattcttcttattttctttt-gaggaaggttctccgagtcacttta---------------gcactctctaaaatggaatctgtggtccaagttgtttagcttttggtggtattgtatacatta-acaaaatgggtgtagttnnnnnnnnnnnnnnnnnnnnnnnnnnnnnnnnnnnnnnnnnnnnnnnnnnnnnnnnnnnnnnnnn-nnnnnnnnnnnnnnnnnnnnnnnnnnnnnnnnnnnnnnnnnnnnnnnnnnnnnnnnnnnnnnnnnnnnnnnnnnnnnnnnnnnnnnnnnnnnnnnnnnnnnnnnn-nnnnnnnnnnnnnnnnnnnnnnnnnnnnnnnnnnnnnnnnnnnnnnnnnnnnnnnnnnnnnnnnnnnnnnnnnnnnnnnnnnnnnnnnnnnnnnnnnnnnnnnnnnnnnnnnnnnnnnnnnnnnnnnnnnnnnnnnnnnnnnnnnttaaaggatcgcttgcgaagaagtcacctgccagcagttctagcagaccagaggattcgaatgaaggtgttgctgagatttcagctcgagagaagttactaaatgatcagcctgaacttcttcagcaatttggagtagatcttcttccagtactgattcaggtaagtgttccagagaattcagttcatctagatttctaattgactcatatagtaaaatagtagtggcattcgtgcgcagatttatggatccagcgtgaatggtccagtacggcacaaatgcctttcggttattgggaaattgatgtacttcagtagtgcagatatgatccagactctaataaatacgactaacatatcgaggtatttcattgtcctgaactttttggcttgaggaattcagtatgtatagtgcattgtccttacaagcagtttgaatttggtttttttgagtagttttttggctggggttttagcatggaaagatccacaagtgttgattcctgcccttcaaatagcagagattctaatggaaaaactcccgggtacattctccaagatgtttgtgagggaaggtgtggttcatgctgtagatgcacttatagtatctgggtcttctagtactgctccatcccaaccaccttccaccgagaaggataatgattctataactgggacatcatcatcacgaagacggtatcggagacgaagtggcaactcaaacccagatttacacactactgaagattcaaaaagtccaattcctattgttggttcacctccgagctcaatggaaattacgcctgccaactcgagtcttcgtatggcagttagtggttgtgccaaggttttcaaagacaaatacttcccttcagatccaggggccactgaagttggagttacagatgatcttatacatttaaagagtctctgcatgaagttgaatggtagcattgatgaccagaagactaagtcgaaggggaagtctaaagcttctgggtcacgctttgctgatttttctgctggtaaagaggagaacttagctgggactatttctgagatgcttgcggaactaagcaaaggggatggtgtctcaacttttgagttcattggcagtggagttgttgccgctttactgaactacttttcctgtggatacttttccaaggaaaaaatttcagaagctaacctttccaagctccgccaacaagcaattagaaggtacaagtctttcattgcagtagctctcccttcc------gatgatggtaaggtggctcctatgaccgtcttggttcagaagcttcaaaatgctttgtcctctttagaacgctttcctgttgttctgagccatacttctcgaccatcaagtggaagtgcacgtctctcttctggtcttagtgcattgtcccagccatttaagttgcggctttgtagaggtcaaggagaaaaatcccttcgtgattattcttccaatgttgttttaattgatccgttggcaagtttagcagctgtagaagacttcctatggcctcgggtccaaagaagtgactccggacagaagccatctggatctgctgctaattctgagtctgggaccacacctactgtagctggtgtttcatcaccatccacttccactcctgcttccgccactcgtcgccattccactagatcaagatcatctgttaatattggagatacaggcaaaaaggaattgtcacaagagaaaagtgctagctcgtcgaagggtaagggcaaggctgttttaaagcctgctcaggaggaggcaaggggacctcaaacaagaaatgcccgaagaagagcagctttggaaaaagatgctcaaatgaagcctgtaaatggagactcaagttctgaggtatgatgtaaatgctaattacaatatac-ttttttctggcataaatgaattgatggacaaaatctcttcaatatcaaattgaagtactttaagcttagcgctgaaatggaaagaat---------tattgattcagttaagccatagttttcgtcattttgtctaaccgcctttcag---catgactgcgacatgaatttatctctctgctatattttataggttgtaaaagc---------------------------------------------------------------------------------------------------------------------------------------------------------------------------------------------------------------------------------------------------------------------------------------------------------------------------------------------------------------------------------
>MiraAssembly72_c152RC_merged_MiraAssembly72_c46RC_merged_MiraAssembly72_rep_c1839_merged_MiraAssembly72_c81RC_merged_MiraAssembly72_c380
--------------------------------------------------------------------------------------------------------------------------------------------------------------------------------------------------------------------------------------------------------------tctcaaaggtctgcatccttgtgctcatatgctggtgccttttggtcattttcgttttttccctcatggcagtcccttcaagctttgaagaagatatctctggaacacccaactgcctgcttgagagcaggtgcactcatggcagtcctttcgtatctggactttttctccacgggagtacaggtagctcattcaattcaatttgttgactttactgtcaaatatattatgagagtcgcataatgcatttgggggcagtggt-aatgcgatatcctcttctaatttgatcttccagcgagttgctttgtctactgcggcaaatatgtgcaagaaacttccttcagatgctgctgattttgtaatggaagctgttcctttgttgacaaatcttcttcagtatcatgatgccaaggtgaagtcattttaattggaggttcacagtcaaaagaattttgcatgggttgggtaattactgtttagttgttattgatgttgtttcttttattctgtgtgcggtctcttggtgtcataggtgctagagcatgcttctgtctgcttgactcggattgctgaagcatttgcatcttcccctggtaagttggatgaattgtgtaatcacggactggttacgcaagctgcctcgctcatttccacaagcaattctggaggtggtcaggcttctcttagcacacccacgtatacggtaaattcagctgtaa--ttcatctttcaagtgatc--ggga-tttgtattttgtttctccggttttgatttaaaccacatgcagggtttgatccgactgctttccacatgcgtgagtggatctcctctaggagccaaaactttgctacttctcggcatcagcggtattcttaaggacatactatcagggtccnnnnnnnnnnnnnnnnnnnnnnnnnnnnnnnnnnnnnnnnnnnnnnnnnnnnnnnnnnnnnnnnnnnnnnnnnnnnnnnn-nnnnnnnnnnnnnnnnnnnnnnnnn---------------nnnnnnnnnnnnnnnnnnnnnnnnnnnnnnnnnnnnnnnnnnnnnnnnnnnnnnnnnnnnnnn-nnnnnnnnnnnnnnnnnnnnnnnnnnnnnnnnnnnnnnnnnnnnnnnnnnnnnnnnnnnnnnnnnnnnnnnnnnnnnnnnnn-nnnnnnnnnnnnnnnnnnnnnnnnnnnnnnnnnnnnnnnnnnnnnnnnnnnnnnnnnnnnnnnnnnnnnnnnnnnnnnnnnnnnnnnnnnnnnnnnnnnnnnnnn-nnnnnnnnnnnnnnnnnnnnnnnnatgtgatcttcttgatttgattctgctgcttagatttttgagattatgaaccttgcaaatgagcttcttccgccattgccacaaggtaccatatccctccccgccggcattaatctatttgttaaaggatcgcttgcgaagaagtcacctgccagcagttctagcagaccagaggattcgaatgaaggtgttgctgagatttcagctcgagagaagttactaaatgatcagcctgaacttcttcagcaatttggagtagatcttcttcctgtactgattcaggtaagtgttccagagaattcagttcatctagatttctaattgactcatatagtaaaatagtagtggcgttcgtgcgcagatttatggatccagcgtgaatggtccagtacggcacaaatgcctttcagttattgggaaattgatgtacttcagtagtgcagatatgatccagactctaataaatacgactaacatatcgaggtatttcattgtcctgaactttttggcttgaggaattcagtatgtatagtgcattgtccttacaagcagtttgaatttggtttttttgagtagtttcttggctggggttttagcatggaaagatccgcaagtgttgattcctgcccttcaaatagcagagattctaatggaaaaactcccgggtacattctccaagatgtttgtgagggaaggtgtggttcatgctgtagatgcacttatagtatctgggtcttctagtactgctccatcccaaccaccttccaccgagaaggataatgattctataactgggacatcatcatcacgaagacggtatcggagacgaagtggcaactcaaacccagatttacacactactgaagattcaaaaagtccaattcctattgttggttcacctccgagctcaatggaaattacgcctgccaactcgagtcttcgtatggcagttagtggttgtgccaaggttttcaaagacaaatacttcccttcagatccaggggccactgaagttggagttacagatgatcttatacatttaaagagtctctgcatgaagttgaatggtagcattgatgaccagaagactaagtcgaaggggaagtctaaagcttctgggtcacgctttgctgatttttctgctggtaaagaggagaacttagctgggactatttctgagatgcttgcggaactaagcaaaggggatggtgtctcaacttttgagttcattggcagtggagttgttgccgctttactgaactacttttcctgtggatacttttccaaggaaaaaatttcagaagctaacctttccaagctccgccaacaagcaattagaaggtacaagtctttcattgcagtagctctcccttcc------gatgatggtaaggtggctcctatgaccgtcttggttcagaagcttcaaaatgctttgtcctctttagaacgctttcctgttgttctgagccatacttctcgaccatcaagtggaagtgcacgtctctcttctggtcttagtgcattgtcccagccatttaagttgcggctttgtagaggtcaaggagaaaaatcccttcgtgattattcttccaatgttgttttaattgatccgttggcaagtttagcagctgtagaagacttcctatggcctcgggtccaaagaagtgactccggacagaagccatctggatctgctgctaattctgagtctgggaccacacctactgtagctggtgtttcatcaccatccacttccactcctgcttccgccactcgtcgccattccactagatcaagatcatctgttaatattggagatacaggcaaaaaggaattgtcacaagagaaaagtgctagctcgtcgaagggtaagggcaaggctgttttaaagcctgctcaggaggaggcaaggggacctcaaacaagaaatgcccgaagaagagcagctttggaaaaagatgctcaaatgaagcctgtaaatggagactcaagttctgaggtatgatgtaaatgctaattacaatatac-ttttttctggcataaatgaattgatggacaaaatctcttcaatatcaaattgaagtactttaagcttagcgctgaaatggaaagaat---------tattgattcagttaagccatagttttcgtcattttgtctaaccgcctttcag---catgactgcgacatgaatttatctctctgctatattttataggttgtaaaagc---------------------------------------------------------------------------------------------------------------------------------------------------------------------------------------------------------------------------------------------------------------------------------------------------------------------------------------------------------------------------------
>MiraAssembly74_c242RC_merged_MiraAssembly74_rep_c2326RC_merged_MiraAssembly74_c80_merged_MiraAssembly74_rep_c2311RC_merged_MiraAssembly74_c12
-----------------------------------------------------------------------------------------------------------------------gcatgtatatcctttgtccttgatcaagttctggcacttgacacttcagtttgtacatttcaaagcatccatgtgcatattttatcactgcaactggaatggatagtttgcaaaaacaactgccggtaactactttctcaaaggtctgcatccttgtgctcatatgctggtgccttttggtcattttcgttttttccctcatggcagtcccttcaagctttgaagaagatatctctggaacacccaactgcctgtttgagagcaggtgcactcatggcagtcctttcgtatctggactttttctccacgggagtacaggtagctcattcaattcaatttgttgactttactgtcaaatatattatgagagtcgcataatgcatgtgggggcagtggt-aatgcgatatcctcttctaatttgatcttccagcgagttgctttgtctactgcggcaaatatgtgcaagaaacttccttcagatgctgctgattttgtaatggaagctgttcctttgttgacaaatcttcttcagtatcatgatgccaaggtgaagtcattttaattggaggttcacagtcaaaagaattttgcatgggttgggtaattactgtttagttgttattgatgttgtttcttttattctgtgtgcggtctcttggtgtcataggtgctagagcatgcttctgtctgcttgactcggattgctgaagcatttgcatcttcccctggtaagttggatgaattgtgtaatcacggactggttacgcaagctgcctcgctcatttccacaagcaattctggaggtggtcaggcttctcttagcacacccacgtatacggtaaattcagctgtaa--ttcatctttcaagtgatc--gggattttgtattttgtttctccggttttgatttaaaccacatgcagggtttgatccgactgctttccacatgcgtgagtggatctcctctaggagccaaaactttgctacttctcggcatcagcggtattcttaaggacatactatcagggtccggccttgtggctagcatctctgtttctgctgccttaagcagacccccagaacaggtgttgcattcttcttattttctttt-gaggaaggttctccgagtcacatta---------------gcactctctaaaatggaatctgtggtccaagttgtttagcttttggtggtattgtatacatta-acaaaatgggtgtagttgtatcttcggtactgaaaaaacttgctagctgtgtctaggtctcttctaaagtagcagctgtttg-tttttttctaacacaagtaattcatgttgtatggtgaaacacaacttccgcacttctgctctggttggctaggttatttgttttcggttggaatttggagttaca-ttggcttttgtactgattagttgcatgtgatcttcttgatttgattctgctgcttagatttttgagattatgaaccttgcaaatgagcttcttccgccattgccacaaggtaccatatccctccccgccggcattaatctatttgttaaaggatcgcttgcgaagaagtcacctgccagcagttctagcagaccagaggattcgaatgaaggtgttgctgagatttcagctcgagagaagttactaaatgatcagcctgaacttcttcagcaatttggagtagatcttcttcctgtactgattcaggtaagtgttccagagaattcagttcatctagatttctaattgactcatatagtaaaatagtagtggcgttcgtgcgcagatttatggatccagcgtgaatggtccagtacggcacaaatgcctttcagttattgggaaattgatgtacttcagtagtgcagatatgatccagactctaataaatacgactaacatatcgaggtatttcattgtcctgaactttttggcttgaggaattcagtatgtatagtgcattgtccttacaagcagtttgaatttggtttttttgagtagtttcttggctggggttttagcatggaaagatccgcaagtgttgattcctgcccttcaaatagcagagattctaatggaaaaactcccgggtacattctccaagatgtttgtgagggaaggtgtggttcatgctgtagatgcacttatagtatctgggtcttctagtactgctccatcccaaccaccttccaccgagaaggataatgattctataactgggacatcatcatcacgaagacggtatcggagacgaagtggcaactcaaacccagatttacacactactgaagattcaaaaagtccaattcctattgttggttcacctccgagctcaatggaaattacgcctgccaactcgagtcttcgtatggcagttagtggttgtgccaaggttttcaaagacaaatacttcccttcagatccaggggccactgaagttggagttacagatgatcttatacatttaaagagtctctgcatgaagttgaatggtagcattgatgaccagaagactaagtcgaaggggaagtctaaagcttctgggtcacgctttgctgatttttctgctggtaaggaggagaacttagctggggctatttctgagatgcttgcggaactaagcaaaggggatggtgtctcaacttttgagttcattggcagtggagttgttgccgctttactgaactacttttcctgtggatacttttccaaggaaaaaatttcagaagctaacctttccaagctccgccaacaagcaattagaaggtacaagtctttcattgcagtagctctcccttcc------gatgatggtaaggtggctcctatgaccgtcttggttcagaagcttcaaaatgctttgtcctctttagaacgctttcctgttgttctgagccatacttctcgaccatcaagtggaagtgcacgtctctcttctggtcttagtgcattgtcccagccatttaagttgcggctttgtagaggtcaaggagaaaaatcccttcgtgattattcttccaatgttgttttaattgatccgttggcaagtttagcagctgtagaagacttcctatggcctcgggtccaaagaagtgactccggacagaagccatctggatctgctgctaattctgagtctgggaccacacctactgtagctggtgtttcatcaccatccacttccactcctgcttccgccactcgtcgccattccactagatcaaggtcatctgttaatattggagatacaggcaaaaaggaattgtcacaagagaaaagtgctagctcgtcaaagggtaagggcaaggctgttttaaagcctgctcaggaggaggcaaggggacctcaaacaagaaatgcccgaagaagagcagccttggaaaaagatgctcaaatgaagcctgtaaatggagactcaagttctgaggtatgatgtaaatgctaattacaatatac-ttttttctggcataaatgaattgatggacaaaatctcttcaatatcaaattgaagtactttaagcttagcgctgaaatggaaagaat---------tattgattcagttaagccatagttttcgtcattttgtctaaccacctttcag---catgactgtgccatgaatttatctctctgctatattttataggttgtaaaagcaggttaatcatttctgcg--atgtagatatctatgcaacattggtgat------------tgtataccctcttatggtttgcgcattgtacacgtaatttacagtgcatcgcccgtactccttgtcaaattt---------------------------------------------------------------------------------------------------------------------------------------------------------------------------------------------------------------------------------------------
>MiraAssembly77_c24RC_merged_MiraAssembly77_rep_c208_merged_MiraAssembly77_rep_c64RC
------------------------------------------------------------------------------------------------------------------------------------------------------------------------------------------------------------------------------------------------------aactactttctcaaaggtctgcatccttgtgctcatatgctggtgccttttggtcattttcgttttttccctcatggcagtcccttcaagctttgaagaagatatctctggaacacccaactgcctgtttgagagcaggtgcactcatggcagtcctttcgtatctggactttttctccacgggagtacaggtagctcattcaattcaatttgttgactttactgtcaaatatattatgagagtcgcataatgcatttgggggcagtggt-aatgcgatatcctcttctaatttgatcttccagcgagttgctttgtctactgcggcaaatatgtgcaagaaacttccttcggatgctgctgattttgtaatggaagctgttcctttgttgacaaatcttcttcagtatcatgatgccaaggtgaagtcattttaattggaggtccacagtcaaaagaattttgcatgggttgggtaattactgtttagttgttattgatgttgtttcttttattctgtgtgcggtctcttggtgtcataggtgctagagcatgcttctgtctgcttgactcggattgctgaagcatttgcatcttcccctggtaagctggatgaattgtgtaatcatggactggttacgcaagctgcctcgctcatttccacaagcaattctggaggtggtcaggcttctcttagcacacccacgtatacggtaaattcagctgtaa--ttcatctttcaagtgatc--gggattttgtattttgtttctccggttttgatttaaaccacatgcagggtttgatccgactgctttccacatgcgtgagtggatctcctctaggagccaaaactttgctacttctcggcatcagcggtattcttaaggacatactatcagggtccggccttgtggctagcatctctgtttctgctgccttaagcagacccccagaacaggtgttgcattcttcttattttctttt-gaggaaggttctccgagtcacatta---------------gcactctctaaaatggaatctgtggtccannnnnnnnnnnnnnnnnnnnnnnnnnnnnnnnnn-nnnnnnnnnnnnnnnnnnnnnnnnnnnnnnnnnnnnnnnnnnnnnnnnnnnnnnnnnnnnnnnnnnnnnnnnnnnnnnnnnn-nnnnnnnnnnnnnnnnnnnnnnnnnnnnnnnnnnnnnnnnnnnnnnnnnnnnnnnnnnnnnnnnnnnnnnnnnnnnnnnnnnnnnnnnnnnnnnnnnnnnnnnnn-nnnnnnnnnnnnnnnnnnnnnnnnnnnnnnnnnnnnnnnnnnnnnnnnnctgcttagatttttgagattatgaaccttgcaaatgagcttcttccgccattgccacaaggtaccatatccctcccygccggcattaatctatttgttaaaggatcgcttgcgaagaagtcacctgccagcagttctagcagaccagaggattcgaatgaaggtgttgctgagatttcagctcgagagaagttactaaatgatcagcctgaacttcttcagcaatttggagtagatcttcttccagtactgattcaggtaagtgttccagagaattcagttcatctagatttctaattgactcatatagtaaaatagtagtggcrttcgtgcgcagatttatggatccagcgtgaatggtccagtacggcacaaatgcctttcggttattgggaaattgatgtacttcagtagtgcagatatgatccagactctaataaatacgactaacatatcgaggtatttcattgtcctgaactttttggcttgaggaattcagtatgtatagtgcattgtccttacaagcagtttgaatttggtttttttgagtagtttyttggctggggttttagcatggaaagatccrcaagtgttgattcctgcccttcaaatagcagagattctaatggaaaaactcccgggtacattctccaagatgtttgtgagggaaggtgtggttcatgctgtagatgcacttatagtatctgggtcttctagtactgctccatcccaaccaccttccaccgagaaggataatgattctataactgggacatcatcatcacgaagacggtatcggagacgaagtggcaactcaaacccagatttacacactactgaagattcaaaaagtccaattcctattgttggttcacctccgagctcaatggaaattacgcctgccaactcgagtcttcgtatggcagttagtggttgtgccaaggttttcaaagacaaatacttcccttcagatccaggggccactgaagttggagttacagatgatcttatacatttaaagagtctctgcatgaagttgaatggtagcattgatgaccagaagactaagtcgaaggggaagtctaaggctactgggtcacgctttgctgatttttctgctggtaaagaggagaacttagctggggttatttctgagatgcttgcggaactaagcaaaggggatggtgtctcaacttttgagttcattggcagtggagttgttgccgctttactgaactacttttcctgtggatacttttccaaggaaaaaatttcagargctaacctttccaagctccgccaacaagcaattagaaggtacaagtctttcattgcagtagctctcccttcc------gatgatggtaaggtggctcctatgaccgtcttggttcagaagcttcaaaatgctttgtcctctttagaacgctttcctgttgttctgagccatacttctcgaccatcaagtggaagtgcacgtctctcttctggtcttagtgcattgtcccagccatttaagttgcggctttgtagaggtcaaggagaaaaatcccttcgtgattattcttccaatgttgttttaattgatccgttggcaagtttagcagctgtagaagacttcctatggcctcgggtccaaagaagtgactccggacagaagccatctggatctgctgctaattctgagtctgggaccacacctactgtagctggtgtttcatcaccatccacttccactcctgcttccgccactcgtcgccattccactagatcaagatcatcagttaatattggagatgcaggcaaaaaggaattgtcacaagagaaaagtgctagctcgtcaaagggtaagggcaaggctgttttaaagcctgctcaggaggaggcaaggggacctcaaacaagaaatgcccgaagaagagcagctttggaaaaagatgctcaaatgaagcctgtaaatggagactcaagttctgaggtatgatgtaaatgctaattacaatatac-ttttttctggcataaatgaattgatggacaaaatctcttcaatatcaaattgaagtactttaagcttagcgctgaaatggaaagaat---------tattgattcagttaagccatagtt---------------------------------------------------------------------------------------------------------------------------------------------------------------------------------------------------------------------------------------------------------------------------------------------------------------------------------------------------------------------------------------------------------------------------------------------------------------------
>MiraAssembly77_c319_merged_MiraAssembly77_rep_c208_merged_MiraAssembly77_rep_c64RC
---------------------------------------------------------------------------------------------------------------------------------------------------------------------------------------------------------------------------------------------------------------------------------------------------ccttttggtcattttcgttttttccctcatggcagtcccttcaagctttgaagaagatatctctggaacacccaactgcctgtttgagagcaggtgcactcatggcagtcctttcgtatctggactttttctccacgggagtacaggtagctcattcaattcaatttgttgactttactgtcaaatatattacgagagtcgcataatgcatttgggggcagtggt-aatgcgatatcctcttctaatttgatcttccagcgagttgctttgtctactgcggcaaatatgtgcaagaaacttccttcggatgctgctgattttgtaatggaagctgttcctttgttgacaaatcttcttcagtatcatgatgccaaggtgaagtcattttaattggaggttcacagtcaaaggaattttgcatggattgggtaattactgtttagttgttattgatgttgtttcttttattctgtgtgcggtctcgtggtgtcataggtgctagagcatgcttctgtctgcttgactcggattgctgaagcatttgcatcttcccctggtaagttggatgaattgtgtaatcatggactggttacgcaagctgcctcgctcatttccacaagcaattctggaggtggtcaggcttctcttagcacacccacgtatacggtaaattcagctgtaa--ttcatctttcaagtgatc--gggattttgtannnnnnnnnnnnnnnnnnnnnnnnnnnnnnnnnnnnnnnnnnnnnnnnnnnnnnnnnnnnnnnnnnnnnnnnnnnnnnnnnnnnnnnnnnnnnnnnnnnnnnnnnnnnnnnnnnnnnnnnnnnnnnnnnnnnnnnnnnnnnnnnnnnnnnnnnnnnnnnnnnnnnnnnnnnnnnnnnnnnnnnnnnnnnnnnnnnnnnnnnnnnnnnnnnnnnnnnnnnnnnnn-nnnnnnnnnnnnnnnnnnnnnnnnn---------------nnnnnnnnnnnnnnnnnnnnnnnnnnnnnnnnnnnnnnnnnnnnnnnnnnnnnnnnnnnnnnn-nnnnnnnnnnnnnnnnnnnnnnnnnnnnnnnnnnnnnnnnnnnnnnnnnnnnnnnnnnnnnnnnnnnnnnnnnnnnnnnnnn-nnnnnnnnnnnnnnnnnnnnnnnnnnnnnnnnnnnnnnnnnnnnnnnnnnnnnnnnnnnnnnnnnnnnnnnnnnnnnnnnnnnnnnnnnnnnnnnnnnnnnnnnn-nnnnnnnnnnnnnnnnnnnnnnnnnnnnnnnnnnnnnnnnnnnnnnnnnctgcttagatttttgagattatgaaccttgcaaatgagcttcttccgccattgccacaaggtaccatatccctcccygccggcattaatctatttgttaaaggatcgcttgcgaagaagtcacctgccagcagttctagcagaccagaggattcgaatgaaggtgttgctgagatttcagctcgagagaagttactaaatgatcagcctgaacttcttcagcaatttggagtagatcttcttccagtactgattcaggtaagtgttccagagaattcagttcatctagatttctaattgactcatatagtaaaatagtagtggcrttcgtgcgcagatttatggatccagcgtgaatggtccagtacggcacaaatgcctttcggttattgggaaattgatgtacttcagtagtgcagatatgatccagactctaataaatacgactaacatatcgaggtatttcattgtcctgaactttttggcttgaggaattcagtatgtatagtgcattgtccttacaagcagtttgaatttggtttttttgagtagtttyttggctggggttttagcatggaaagatccrcaagtgttgattcctgcccttcaaatagcagagattctaatggaaaaactcccgggtacattctccaagatgtttgtgagggaaggtgtggttcatgctgtagatgcacttatagtatctgggtcttctagtactgctccatcccaaccaccttccaccgagaaggataatgattctataactgggacatcatcatcacgaagacggtatcggagacgaagtggcaactcaaacccagatttacacactactgaagattcaaaaagtccaattcctattgttggttcacctccgagctcaatggaaattacgcctgccaactcgagtcttcgtatggcagttagtggttgtgccaaggttttcaaagacaaatacttcccttcagatccaggggccactgaagttggagttacagatgatcttatacatttaaagagtctctgcatgaagttgaatggtagcattgatgaccagaagactaagtcgaaggggaagtctaaggctactgggtcacgctttgctgatttttctgctggtaaagaggagaacttagctggggttatttctgagatgcttgcggaactaagcaaaggggatggtgtctcaacttttgagttcattggcagtggagttgttgccgctttactgaactacttttcctgtggatacttttccaaggaaaaaatttcagargctaacctttccaagctccgccaacaagcaattagaaggtacaagtctttcattgcagtagctctcccttcc------gatgatggtaaggtggctcctatgaccgtcttggttcagaagcttcaaaatgctttgtcctctttagaacgctttcctgttgttctgagccatacttctcgaccatcaagtggaagtgcacgtctctcttctggtcttagtgcattgtcccagccatttaagttgcggctttgtagaggtcaaggagaaaaatcccttcgtgattattcttccaatgttgttttaattgatccgttggcaagtttagcagctgtagaagacttcctatggcctcgggtccaaagaagtgactccggacagaagccatctggatctgctgctaattctgagtctgggaccacacctactgtagctggtgtttcatcaccatccacttccactcctgcttccgccactcgtcgccattccactagatcaagatcatcagttaatattggagatgcaggcaaaaaggaattgtcacaagagaaaagtgctagctcgtcaaagggtaagggcaaggctgttttaaagcctgctcaggaggaggcaaggggacctcaaacaagaaatgcccgaagaagagcagctttggaaaaagatgctcaaatgaagcctgtaaatggagactcaagttctgaggtatgatgtaaatgctaattacaatatac-ttttttctggcataaatgaattgatggacaaaatctcttcaatatcaaattgaagtactttaagcttagcgctgaaatggaaagaat---------tattgattcagttaagccatagtt---------------------------------------------------------------------------------------------------------------------------------------------------------------------------------------------------------------------------------------------------------------------------------------------------------------------------------------------------------------------------------------------------------------------------------------------------------------------
>MiraAssembly83_c11
---------------------------------------------------------------------------------------------------------------------------------------------------------------------------------------------atgtgcatattttatcactgcaactggaatggatagtttgcaaaaacaactgccggtaactactttctcaaaggtctgcatccttgtgctcatatgctggtgccttttggtcattttcgttttttccctcatggcagtcccttcaagctttgaagaagatatctctggaacacccaactgcctgtttgagagcaggtgcactcatggcagtcctttcgtatctggactttttctccacgggagtacaggtagctcattcaattcaatttgttgactttactgtcaaatatattacgagagtcgcataatgcatttgggggcagtggt-aatgcgatatcctcttctaatttgatcttccagcgagttgctttgtctactgcggcaaatatgtgcaagaaacttccttcggatgctgctgattttgtaatggaagctgttcctttgttgacaaatcttcttcagtatcatgatgccaaggtgaagtcattttaattggaggttcacagtcaaaagaattttgcatgggttgggtaattactgtttagttgttattgatgttgtttcttttattctgtgtgcggtctcttggtgtcataggtgctagagcatgcttctgtctgcttgactcggattgctgaagcatttgcatcttcccctggtaagctggatgaattgtgtaatcacggactggttacgcaagctgcctcgctcatttccacaagcaattctggaggtggtcaggcttctcttagcacacccacgtatacggtaaattcagctgtaa--ttcatctttcaagtgatc--gggattttgtattttgtttctccggttttgatttaaaccacatgcagggtttgatccgactgctttccacatgcgtgagtggatctcctctaggagccaaaactttgctacttctcggcatcagcggtattcttaaggacatactatcagggtccggccttgtggctagcatctctgtttctgctgccttaagcagacccccagaacaggtgttgcattcttcttattttctttt-gaggaaggttctccgagtcacatta---------------gcactctctaaaatggaatctgtggtccaarttgtttagcttttggtggtattgtatacatta-acaaaatgggtgtagttgtatcttcggtactgaaaaaacttgctagctgtgtctaggtctcttctaaagtagcagctgtttg-tttttttctaacacaagtaattcatgttgtatggtgaaacacaacttccgcacttctgctctggttggataggttatttgttttcggttggaatttggagttaca-ttggcttttgtactgattagttgcatgtgatcttcttgatttgattctgctgcttagatttttgagattatgaaccttgcaaatgagcttcttccgccattgccacaaggtaccatatccctccccgccggcattaatctatttgttaaaggatcgcttgcgaagaagtcacctgccagcagttctagcagaccagaggattcgaatgaaggtgttgctgagatttcagctcgagagaagttactaaatgatcagcctgaacttcttcagcaatttggagtagatcttcttccagtactgattcaggtaagtgttccagagaattcagttcatctagatttctaattgactcatatagtaaaatagtagtggcattcgtgcgcagatttatggatccagcgtgaatggtccagtacggcacaaatgcctttcggttattgggaaattgatgtacttcagtagtgcagatatgatccagactctaataaatacgactaacatatcgaggtatttcattgtcctgaactttttggcttgaggaattcagtatgtatagtgcattgtccttacaagcagtttgaatttggtttttttgagtagttttttggctggggttttagcatggaaagatccacaagtgttgattcctgcccttcaaatagcagagattctaatggaaaaactcccgggtacattctccaagatgtttgtgagggaaggtgtggttcatgctgtagatgcacttatagtatctgggtcttctagtactgctccatcccaaccaccttccaccgagaaggataatgattctataactgggacatcatcatcacgaagacggtatcggagacgaagtggcaactcaaacccagatttacacactactgaagattcaaaaagtccaattcctattgttggttcacctccgagctcaatggaaattacgcctgccaactcgagtcttcgtatggcagttagtggttgtgccaaggttttcaaagacaaatacttcccttcagatccaggggccactgaagttggagttacagatgatcttatacatttaaagagtctctgcatgaagttgaatggtagcattgatgaccagaagactaagtcgaaggggaagtctaaggctactgggtcacgctttgctgatttttctgctggtaaagaggagaacttagctggggttatttctgagatgcttgcggaactaagcaaaggggatggtgtctcaacttttgagttcattggcagtggagttgttgccgctttactgaactacttttcctgtggatacttttccaaggaaaaaatttcagaggctaacctttccaagctccgccaacaagcaattagaaggtacaagtctttcattgcagtagctctcccttcc------gatgatggtaaggtggctcctatgaccgtcttggttcagaagcttcaaaatgctttgtcctctttagaacgctttcctgttgttctgagccatacttctcgaccatcaagtggaagtgcacgtctctcttctggtcttagtgcattgtcccagccatttaagttgcggctttgtagaggtcaaggagaaaaatcccttcgtgattattcttccaatgttgttttaattgatccgttggcaagtttagcagctgtagaagacttcctatggcctcgggtccaaagaagtgactccggacagaagccatctggatctgctgctaattctgagtctgggaccacacctactgtagctggtgtttcatcaccatccacttccactcctgcttccgccactcgtcgccattccactagatcaagatcatctgttaatattggagatacaggcaaaaaggaattgtcacaagagaaaagtgctagctcgtcaaagggtaagggcaaggctgttttaaagcctgctcaggaggaggcaaggggacctcaaacaagaaatgcccgaagaagagcagctttggaaaaagatgctcaaatgaagcctgtaaatggagactcaagttctgaggtatgatgtaaatgctaattacaatatac-ttttttttggcataaatgaattgatggacaaaatctcttcaatatcaaattgaagtactttaagcttagcgctgaaatggaaagaat---------tattgattcagttaagccatagttttcgtcattttgtctaaccgcctttcag---catgactgygmcatgaatytatctctctgctatattttataggttgtaaaagcaggttaatcatttctgcg--atgtagatatctatgcaacattggtgat------------tgtataccc------------------------------------------------------------------------------------------------------------------------------------------------------------------------------------------------------------------------------------------------------------------------------------------------------------
>MiraAssembly83_c567_merged_MiraAssembly83_c1585RC_merged_MiraAssembly83_c424RC_merged_MiraAssembly83_rep_c2945_merged_MiraAssembly83_c608RC_merged_MiraAssembly83_c269
-------------------------------------------------------------------------------------------------------------------------------------------------------------------------------------------------------------------------------------------------------------------------------------------------------------------------------------------------------------------------------------------------------------------------------------------------------------------------------------------------------------------------------------------------------------atcttccagcgagttgctttgtctactgcggcaaatatgtgcaagaaacttccttcggatgctgctgattttgtaatggaagctgttcctttgttgacaaatcttcttcagtatcatgatgccaaggtgaagtcattttaattggaggtccacagtcaaaagaattttgcatgggttgggtaattactgtttagttgttattgatgttgtttcttttattctgtgtgcggtcttttggtgtcataggtgctagagcatgcttctgtctgcttgactcggattgctgaagcatttgcatcttcccctggtaagctggatgaattgtgtaatcacggactggttacgcaagctgcctcgctcatttccacaagcaattctggaggtggtcaggcnnnnnnnnnnnnnnnnnnnnnnnnnnnnnnnnnnnnnnnnn--nnnnnnnnnnnnnnnnnn--nnnnnnnnnnnnnnnnnnnnnnnnnnnnnnnnnnnnnnnnnnnnnnnnnnnnnnnnnnnnnnnnnnnnnnnnnnnnnnnnnnnnnnnnnnnnnnnnnnnnnnnnnnnnnnnnnnnnnnnnnnnnnnnnnnnnnnnnnnnnnnnnnnnnnnnnnnnnnnnnnnnnnnnnnnnnnnnnnnnnnnnnnnnnnnnnnnnnnnnnnnnnnnnnnnnnnnnnnnnnnnnnnnnnnnnnnnn-nnnnnnnnnnnnnnnnnnnnnnnnn---------------nnnnnnnnnnnnnnnnnnnnnnnnnnnnnnnnnnnnnnnnnnnnnnnnnnnnnnnnnnnnnnn-nnnnnnnnnnnnnnnnnnnnnnnnnnnnnnnnnnnnnnnnnnnnnnnnnnnnnnnnnnnnnnnnnnnnnnnnnnnnnnnnnn-nnnnnnnnnnnnnnnnnnnnnnnnnnnnnnnnnnnnnnnnnnnnnnnnnnnnnnnnnnnnnnnnnnnnnnnnnnnnnnnnnnnnnnnnnnnnnnnnnnnnnnnnn-nnnnnnnnnnnnnnnnnnnnnnnnnnnnnnnnnnnnnnnnnnnnnnnnnnnnnnnnnnnnnnnnnnnnnnnnnnnnnnnnnnnnnnnnnnnnnnnnnnnnnnnnnnnnnnnnnnnnnnnnnnnnnnnnnnnnnnnnnnnnnnnnnnnnnnnnnnnnnnnnnnnnnnnnnnnnnnnnnnnnnnnnnnnnnnnnnnnnnnnnnnnnnnnnnnnnnnnnnnnnagatttcagctcgagagaagttactaaatgatcagcctgaacttcttcagcaatttggagtagatcttcttccagtactgattcaggtaagtgttccagagaattcagttcatctagatttctaattgactcatatagtaaaatagtagtggcgttcgtgcgcagatttatggatccagcgtgaatggtccagtacggcacaaatgcctttcggttattgggaaattgatgtacttcagtagtgcagatatgatccagactctaataaatacgactaacatatcgaggta-ttcattgtcctgaactttttggcttgaggaattcagtatgtatagtgcattgtccttacaagcagtttgaatttggtttttttgagtagtttcttggctggggttttagcatggaaagatccgcaagtgttgattcctgcccttcaaatagcagagattctaatggaaaaactcccgggtacattctccaagatgtttgtgagggaaggtgtggttcatgctgtagatgcacttatagtatctgggtcttctagtactgctccatcccaaccaccttccaccgagaaggataatgattctataactgggacatcatcatcacgaagacggtatcggagacgaagtggcaactcaaacccagatttacacactactgaagattcaaaaagtccaattcctattgttggttcacctccgagctcaatggaaattacgcctgccaactcgagtcttcgtatggcagttagtggttgtgccaaggttttcaaagacaaatacttcccttcagatccaggggccactgaagttggagttacagatgatcttatacatttaaagagtctctgcatgaagttgaatggtagcattgatgaccagaagactaagtcgaaggggaagtctaaagcttctgggtcacgctttgctgatttttctgctggtaaagaggagaacttagctggggttatttctgagatgcttgcggaactaagcaaaggggatggtgtctcaacttttgagttcattggcagtggagttgttgccgctttactgaactacttttcctgtggatacttttccaaggaaaaaatttcagaagctaacctttccaagctccgccaacaagcaattagaaggtacaagtctttcattgcagtagctctcccttct------gatgatggtaaggtggctcctatgaccgtcttggttcagaagcttcaaaatgctttgtcctctttagaacgctttcctgttgttctgagccatacttctcgaccatcaagtggaagtgcacgtctctcttctggtcttagtgcattgtcccagccatttaagttgcggctttgtagaggtcaaggagaaaaatcccttcgtgattattcttccaatgttgttttaattgatccgttggcaagtttagcagctgtagaagacttcctatggcctcgggtccaaagaagtgactccggacagaagccatctggatctgctgctaattctgagtctgggaccacacctactgtagctggtgtttcatcaccatccacttccactcctgcttccgccactcgtcgccattccactagatcaagatcatcagttaatattggagatgcaggcaaaaaggaattgtcacaagagaaaagtgctagctcgtcaaagggtaagggcaaggctgttttaaagcctgctcaggaggaggcaaggggacctcaaacaagaaatgcccgaagaagagcagctttggaaaaagatgctcaaatgaagcctgtaaatggagactcaagttctgaggtatgatgtaaatgctaattacaatatac-ttttttctggcataaatgaattgatggacaaaatctcttcaatatcaaattgaagtactttaagcttagcgctgaaatggaaagaat---------tattgattcagttaagccatagttttcgtcattttgtctaaccgcctttcag---catgactgcgacatga----------------------------------------------------------------------------------------------------------------------------------------------------------------------------------------------------------------------------------------------------------------------------------------------------------------------------------------------------------------------------------------------------------------------
>MiraAssembly80_c109RC_merged_MiraAssembly80_c253_merged_MiraAssembly80_c571_merged_MiraAssembly80_rep_c2022_merged_MiraAssembly80_c212_merged_MiraAssembly80_c50
---------------------------------------------------------------------------------------------------------------------------------------------------------------------------------------------------------------------------------------------------ggtaactactttctcaaaggtctgcatccttgtgctcatatgctggtgccttttggtcattttcgttttttccctcatggcagtcccttcaagctttgaagaagatatctctggaacacccaactgcctgtttgagagcaggtgcactcatggcagtcctttcgtatctggactttttctccacgggagtacaggtagctcattcaattcaatttgttgactttactgtcaaatatattatgagagtcgcataatgcatttgggggcagtggt-aatgcgatatcctcttctaatttgatcttccagcgagttgctttgtctactgcggcaaatatgtgcaagaaacttccttcggatgctgctgattttgtaatggaagctgttcctttgttgacaaatcttcttcagtatcatgatgccaaggtgaagtcattttaattggaggttcacagtcaaaagaattttgcatgggttgggtaattactgtttagttgttattgatgttgtttcttttattctgtgtgcggtctcttggtgtcataggtgctagagcatgcttctgtctgcttgactcggattgctgaagcatttgcatcttcccctggtaagctggatgaattgtgtaatcacggactggttacgcaagctgcctcgctcatttccacaagcaattctggaggtggtcaggcttctcttagcacacccacgtatacggtaaattcagctgtaa--tacatctttcaagtgatc--gggattttgtattttgtttctccggttttgatttaaaccacatgcagggtttgatccgactgctttccacatgcgtgagtggatctcctctaggagccaaaactttgctacttctcggcatcagcggtattcttaaggacatactatcagggtccggccttgtggctagcatctctgtttctgctgccttaagcagacccccagaacaggtgttgcattcttcttattttctttt-gaggaaggttctccgagtcacatta---------------gcactctctaaawtggaatctgtggtccaagttgtttagcttttggtggtattgtatacatta-acaaaatgggtgtagttgtatcttcnnnnnnnnnnnnnnnnnnnnnnnnnnnnnnnnnnnnnnnnnnnnnnnnnnnnnnnnn-nnnnnnnnnnnnnnnnnnnnnnnnnnnnnnnnnnnnnnnnnnnnnnnnnnnnnnnnnnnnnnnnnnnnnnnnnnnnnnnnnnnnnnnnnnnnnnnnnnnnnnnnn-nnnnnnnnnnnnctgattagttgcatgtgatcttcttgatttgattctgctgcttagatttttgagattatgaaccttgcaaatgagcttcttccgccattgccacaaggtaccatatccctccccgccggcattaatctatttgttaaaggatcgcttgcgaagaagtcacctgccagcagttctagcagaccagaggattcgaatgaaggtgttgctgagatttcagctcgagagaagttactaaatgatcagcctgaacttcttcagcaatttggagtagatcttcttcctgtactgattcaggtaagtgttccagagaattcagttcatctagatttctaattgactcatatagtaaaatagtagtggcgttcgtgcgcagatttatggatccagcgtgaatggtccagtacggcacaaatgcctttcagttattgggaaattgatgtacttcagtagtgcagatatgatccagactctaataaatacgactaacatatcgaggtatttcattgtcctgaactttttggcttgaggaatacagtatgtatagtgcattgtccttacaagcagtttgaatttggtttttttgagtagtttcttggctggggttttagcatggaaagatccgcaagtgttgattcctgcccttcaaatagcagagattctaatggaaaaactcccgggtacattctccaagatgtttgtgagggaaggtgtggttcatgctgtagatgcacttatagtstctgggtcttctagtactgctccatcccaaccaccttccaccgagaaggataatgattctataactgggacatcatcatcacgaagacggtatcggagacgaagtggcaactcaaacccagatatacacactactgaagattcaaaaagtccaattcctattgttggttcacctccgagctcaatggaaattacgcctgccaactcgagtcttcgtatggcagttagtggttgtgccaaggttttcaaagacaaatacttcccttcagatccaggggccactgaagttggagttacagatgatcttatacatttaaagagtctctgcatgaagttgaatggtagcattgatgaccagaagactaagtcgaaggggaagtctaaagcttctgggtcacgctttgctgatttttctgctggtaaagaggagaacttagctgggactatttctgagatgcttgcggaactaagcaaaggggatggtgtctcaacttttgagttcattggcagtggagttgttgccgctttactgaactacttttcctgtggatacttttccaaggaaaaaatttcagaagctaacctttccaagctccgccaacaagcaattagaaggtacaagtctttcattgcagtagctctcccttcc------gatgatggtaaggtggctcctatgaccgtcttggttcagaagcttcaaaatgctttgtcctctttagaacgctttcctgttgttctgagccatacttctcgaccatcaagtggaagtgcacgtctctcttctggtcttagtgcattgtcccagccatttaagttgcggctttgtagaggtcaaggagaaaaatcccttcgtgattattcttccaatgttgttttaattgatccgttggcaagtttagcagctgtagaagacttcctatggcctcgggtccaaagaagtgactccggacagaagccatctggatctgctgctaattctgagtctgggaccacacctactstagctggtgtttcatcaccatccacttccactcctgcttccgccactcgtcgccattccactagatctagatcatctgttaatattggagatacaggcaaaaaggaattgtcacaagagaaaagtgctagctcgtcaaagggtaagggcaaggctgttttaaagcctgctcaggaggaggcaaggggacctcaaacaagaaatgcccgaagaagagcagctttggaaaaagatgctcaaatgaagcctgtaaatggagactcaagttctgaggtatgctgtaaatgctaattacaatatac-ttttttctggcataaatgaattgatggacaaaatctcttcaatatcaaattgaagtactttaagcttagmgctgaaatggaaagaat---------tattgattcagttaagccatagttttcgtcattttgtctaaccgcctt---------------------------------------------------------------------------------------------------------------------------------------------------------------------------------------------------------------------------------------------------------------------------------------------------------------------------------------------------------------------------------------------------------------------------------------------
>MiraAssembly73_c195_merged_MiraAssembly73_c221RC_merged_MiraAssembly73_c82RC_merged_MiraAssembly73_rep_c2571_merged_MiraAssembly73_rep_c2186RC_merged_MiraAssembly73_c530RC_merged_MiraAssembly73_rep_c2440RC_merged_MiraAssembly73_rep_c2307_merged_MiraAssem
-------------------------------------------------------------------------------------------------------------------------------------------------------------------------------------------------------tttatcactgcaactggaatggatagtttgcaaaaacaactgccggtaactactttctcaaaggtctgcatccttgtgctcatatgctggtgccttttggtcattttcgttttttccctcatggcagtcccttcaagctttgaagaagatatctctggaacacccaactgcctgtttgagagcaggtgcactcatggcagtcctttcgtatctggactttttctccacgggagtacaggtagctcattcaattcaatttgttgactttactgtcaaatatattatgagagtcgcataatgcatttgggggcagtggt-aatgcgatatcctcttctaatttgatcttccagcgagttgctttgtctactgcggcaaatatgtgcaagaaacttccttcggatgctgctgattttgtaatggaagctgttcctttgttgacaaatcttcttcagtatcatgatgccaaggtgaagtcattttaattggaggttcacagtcaaaagaattttgcatgggttgggtaattactgtttagttgttattgatgttgtttcttttattctgtgtgcggtctcttggtgtcataggtgctagagcatgcttctgtctgcttgactcggattgctgaagcatttgcatcttcccctggtaagctggatgaattgtgtaatcacggactggttacgcaagctgcctcgctcatttccacaagcaattctggaggtggtcaggcttctcttagcacacccacgtatacggtaaattcagctgtaa--ttcatctttcaagtgatc--gggattttgtattttgtttctccggttttgatttaaaccacatgcagggtttgatccgactgctttccacatgcgtgagtggatctcctctaggagccaaaactttgctacttctcggcatcagcggtattcttaaggacatactatcagggtccggccttgtggctagcatctctgtttctgctgccttaagcagacccccagaacaggtgttgcattcttcttattttctttt-gaggaaggttctccgagtcacatta---------------gcactctctaaaatggaatctgtggtccaagttgtttagcttttggtggtattgtatacatta-acaaaatgggtgtagttgtatcttcggtactgaaaaaacttgctagctgtgtctaggtcnnnnnnnnnnnnnnnnnnnnnnn-nnnnnnnnnnnnnnnnnnnnnnnnnnnnnnnnnnnnnnnnnnnnnnnnnnnnnnnnnnnnnnnnnnnnnnnnnnnnnnnnnnnnnnnnnnnnnnnnnnnnnnnnn-nnnnnnnnnnnnnnnnnnnnnnnnnnnnnnnnnnnnnnnnnnnnnnnnnnnnnnnnnnnnnnnnnnnnnnnnnnnnnnnnnnnnnnnnnnnnnnnnnnnnnnnnnnnnnnnnnnnnntccctccccgccggcattaatctatttgttaaaggatcgcttgcgaagaagtcacctgccagcagttctagcagaccagaggattcgaatgaaggtgttgctgagatttcagctcgagagaagttactaaatgatcagcctgaacttcttcagcaatttggagtagatcttcttccagtactgattcaggtaagtgttccagagaattcagttcatctagatttctaattgactcatatagtaaaatagtagtggcattcgtgcgcagatttatggatccagcgtgaatggtccagtacggcacaaatgcctttcggttattgggaaattgatgtacttcagtagtgcagatatgatccagactctaataaatacgactaatatatcgaggtatttcattgtcctgaac-ttttggcttkaggaattcagtatgtatagtgcattgtccttacaagcagtttgaatttggtttttttgagtagtttcttggctggggttttagcatggaaagatccgcaagtgttgattcctgcccttcaaatagcagagattctaatggaaaaactcccgggtacattctccaagatgtttgtgagggaaggtgtggttcatgctgtagatgcacttatagtatctgggtcttctagtactgctccatcccaaccaccttccaccgagaaggataatgattctataactgggacatcatcatcacgaagacggtatcggagacgaagtggcaactcaaacccagatttacacactactgaagattcaaaaagtccaattcctattgttggttcacctccgagctcaatggaaattacgcctgccaactcgagtcttcgtatggcagttagtggttgtgccaaggttttcaaagacaaatactttccttcagatccaggggccactgaagttggagtgacagatgatcttatacatttaaagagtctctgcatgaagttgaatggtagcattgatgaccagaagactaagtcgaaggggaagtctaaagcttctgggtcacgctttgctgatttttctgctggtaaagaggagaacttagctggggctatttctgagatgcttgcagaactaagcaaaggggatggtgtctcaacttttgagttcattggcagtggagttgttgccgctttactgaactacttttcctgtggatacttttccaaggaaaaaatttcagaagctaacctttccaagctccgccaacaagcaattagaaggtacaagtctttcattgcagtagctctcccttcc------gatgatggtaaggtggctcctatgaccgtcttggttcagaagcttcaaaatgctttgtcctctttagaacgctttcctgttgttctgagccatacttctcgaccatcaagtggaagtgcacgtctctcttctggtcttagtgcattgtcccagccatttaagttgcggctttgtagaggtcaaggagaaaaatcccttcgtgattattcttccaatgttgttttaattgatccgttggcaagtttagcagctgtagaagacttcctatggcctcgggtccaaagaagtgaytccggacagaagccatctggatctgctgctaattctgagtctgggaccacacctactgtagctggtgtttcatcaccatccacttccactcctgcttccgccactcgtcgccattccactagatcaagatcatctgttaatattggagatacaggcaaaaaggaattgtcacaagagaaaagtgctagctcgtcaaagggtaagggcaaggctgttttaaagcctgctcaggaggaggcaaggggacctcaaacaagaaatgcccgaagaagagcagctttggaaaaagatgctcaaatgaagcctgtaaatggagactcaagttctgaggtatgatgtaaatgctaattacaatatac-ttttttctggcataaatgaattgatggacaaaatctcttcaatatcaaattgaagtgctttaagcttagcgctgaaatggaaagaat---------tattgattcagttaagccatagtattcgtcattttgtcaaaccgcctttcag---catgactgtgccatgaatttatctctctgctatatttt------------------------------------------------------------------------------------------------------------------------------------------------------------------------------------------------------------------------------------------------------------------------------------------------------------------------------------------------------------------------------------------------
>MiraAssembly73_c195_merged_MiraAssembly73_c221RC_merged_MiraAssembly73_c1036RC_merged_MiraAssembly73_rep_c2232RC_merged_MiraAssembly73_rep_c2478_merged_MiraAssembly73_c1933RC_merged_MiraAssembly73_rep_c2344RC_merged_MiraAssembly73_rep_c2440RC_merged_Mira
-------------------------------------------------------------------------------------------------------------------------------------------------------------------------------------------------------tttatcactgcaactggaatggatagtttgcaaaaacaactgccggtaactactttctcaaaggtctgcatccttgtgctcatatgctggtgccttttggtcattttcgttttttccctcatggcagtcccttcaagctttgaagaagatatctctggaacacccaactgcctgtttgagagcaggtgcactcatggcagtcctttcgtatctggactttttctccacgggagtacaggtagctcattcaattcaatttgttgactttactgtcaaatatattatgagagtcgcataatgcatttgggggcagtggt-aatgcgatatcctcttctaatttgatcttccagcgagttgctttgtctactgcggcaaatatgtgcaagaaacttccttcggatgctgctgattttgtaatggaagctgttcctttgttgacaaatcttcttcagtatcatgatgccaaggtgaagtcattttaattggaggttcacagtcaaaagaattttgcatgggttgggtaattactgtttagttgttattgatgttgtttcttttattctgtgtgcggtctcttggtgtcataggtgctagagcatgcttctgtctgcttgactcggattgctgaagcatttgcatcttcccctggtaagctggatgaattgtgtaatcacggactggttacgcaagctgcctcgctcatttccacaagcaattctggaggtggtcaggcttctcttagcacacccacgtatacggtaaattcagctgtaa--ttcatctttcaagtgatc--gggattttgtattttgtttctccggttttgatttaaaccacatgcagggtttgatccgactgctttccacatgcgtgagtggatctcctctaggagccaaaactttgctacttctcggcatcagcggtattcttaaggacatactatcagggtccggccttgtggctagcatctctgtttctgctgccttaagcagacccccagaacaggtgttgcattcttcttattttctttt-gaggaaggttctccgagtcacatta---------------gcactctctaaaatggaatctgtggtccaagttgtttagcttttggtggtattgtatacatta-acaaaatgggtgtagttgtatcttcggtactgaaaaaacttgctagctgtgtctaggtcnnnnnnnnnnnnnnnnnnnnnnn-nnnnnnnnnnnnnnnnnnnnnnnnnnnnnnnnnnnnnnnnnnnnnnnnnnnnnnnnnnnnnnnnnnnnnnnnnnnnnnnnnnnnnnnnnnnnnnnnnnnnnnnnn-nnnnnnnnnnnnnnnnnnnnnnnnnnnnnnnnnnnnnnnnnnnnnnnnnnnnnnnnnnnnnnnnnnnnnnnnnnnnnnnnnnnnnnnnnnnnnnnnnnnnnnnnnnnnnnnnnnnnntccctccccgccggcattaatctatttgttaaaggatcgcttgcgaagaagtcacctgccagcagttctagcagaccagaggattcgaatgaaggtgttgctgagatttcagctcgagagaagttactaaatgatcagcctgaacttcttcagcaatttggagtagatcttcttccagtactgattcaggtaagtgttccagagaattcagttcatctagatttctaattgactcatatagtaaaatagtagtggcattcgtgcgcagatttatggatccagcgtgaatggtccagtacggcacaaatgcctttcggttattgggaaattgatgtacttcagtagtgcagatatgatccagactctaataaatacgactaatatatcgaggtatttcattgtcctgaac-ttttggcttkaggaattcagtatgtatagtgcattgtccttacaagcagtttgaatttggtttttttgagtagtttcttggctggggttttagcatggaaagatccgcaagtgttgattcctgcccttcaaatagcagagattctaatggaaaaactcccgggtacattctccaagatgtttgtgagggaaggtgtggttcatgctgtagatgcacttatagtatctgggtcttctagtactgctccatcccaaccaccttccaccgagaaggataatgattctataactgggacatcatcatcacgaagacggtatcggagacgaagtggcaactccaacccagatttacacactactgaagattcaaaaagtccaattcctattgttggttcacctccgagctcaatggaaattacgcctgccaactcgagtcttcgtatggcagttagtggttgtgccaaggttttcaaagacaaatactttccttcagatccaggggccactgaagttggagttacagatgatcttatacatttaaagagtctctgcatgaagttgaatggtagcattgatgaccagaagactaagtcgaaggggaagtctaaagcttctgggtcacgctttgctgatttttctgctggtaaagaggagaacttagctggggctatttctgagatgcttgcggaactaagcaaaggggatggtgtctcaacttttgagttcattggcagtggagttgttgccgctttactgaactacttttcctgtgtatacttttccaaggaaaaaatttcagaagctaacctttccaagctccgccaacaagcaattagaaggtacaagtctttcattgcagtagctctcccttcc------gatgatggtaaggtggctcctatgaccgtcttggttcagaagcttcaaaatgctttgtcctctttagaacgctttcctgttgttctgagccatacttctcgaccatcaagtggaagtgcacgtctctcttctggtcttagtgcattgtcccagccatttaagttgaggctttgtagaggtcaaggagaaaaatcccttcgtgattattcttccaatgttgttttaattgatccgttggcaagtttagcagctgtagaagacttcctatggcctcgggtccaaagaagtgactccggacagaagccatctggatctgctgctaattctgagtctgggaccacacctactgtagctggtgtttcatcaccatccacttccactcctgcttccgccactcgtcgccattccactagatcaagatcatctgttaatattggagatacaggcaaaaaggaattgtcacaagagaaaagtgctagctcgtcaaagggtaagggcaaggctgttttaaagcctgctcaggaggaggcaaggggacctcaaacaagaaatgcccgaagaagagcagctttggaaaaagatgctcaaatgaagcctgtaaatggagactcaagttctgaggtatgatgtaaatgctaattacaatatac-ttttttctggcataaatgaattgatggacaaaatctcttcaatatcaaattgaagtactttaagcttagcgctgaaatggaaagaat---------tattgattcagttaagccatagttttcgtcattttgtca------------------------------------------------------------------------------------------------------------------------------------------------------------------------------------------------------------------------------------------------------------------------------------------------------------------------------------------------------------------------------------------------------------------------------------------------------
>MiraAssembly75_c24_merged_MiraAssembly75_c45
-------------------------------------------------------------------------------------------------------------------------------------------------------------------------------------------------------------------------------------------------------------------------------------------------------------------------------------------tcaagctttgaagaagatatctctggaacacccaactgcctgtttgagagcaggtgcactcatggcagtcctttcgtatctggactttttctccacgggmgtacaggtagctcattcaattcaatttgttgactttactgtcaaatatattatgagagtcgcataatgcatttgggggcagtggt-aatgcgatttcctcttctaatttgatcttccagcgagttgctttgtctactgcggcaaatatgtgcaagaaacttccttcggatgctgctgattttgtaatggaagctgttcctttgttgacaaatcttcttcagtatcatgatgccaaggtgaagtcattttaattggaggttcacagtcaaaagaattttgcatgggttgggtaattactgtttagttgttattgatgttgtttcttttattctgtgtgcggtctcttggtgtcataggtgctagagcatgcttctgtctgcttgactcggattgctgaagcatttgcatcttcccctggtaagctggatgaattgtgtaatcacggactggttacgcaagctgcctctctcatttccacaagcaattctggaggtggtcaggcttctcttagcacacccacgtatacggtaaattcagctgtaa--ttcatctttcaagtgatc--gggattttgtattttgtttctccggttttgatttaaaccacatgcagggtttgatccgactgctttccacatgcgtgagtggatctcctctaggagccaaaactttgctacttctcggcatcagcggtattcttaaggacatactatcagggtccggccttgtggctagcatctctgtttctgctgccttaagcagacccccagaacaggtgttgcattcttcttattttctttt-gaggaaggttctccgagtcacatta---------------gcactctctaaaatggaatctgtggtccaagttgtttagcttttggtggtattgtatacatta-acaaaatgggtgtagttgtatcttcggtactgaaaaaacttgctagctgtgtttaggtctcttctaaagtagcagctgtttg-tttttttctaacacannnnnnnnnnnnnnnnnnnnnnnnnnnnnnnnnnnnnnnnnnnnnnnnnnnnnnnnnnnnnnnnnnnnnnnnnnnnnnnnnnnnnnnnnn-nnnnnnnnnnnnnnnnnnnnnnnnnnnnnnnnnnnnnnatttgattctgctgcttagatttttgagattatgaaccttgcaaatgagcttcttccgccattgccacaaggtaccatatccctccccgctggcattaatctatttgttaaaggatcgcttgcgaagaagtcacctgccagcagttctagcagaccagaggattcgaatgaaggtgttgctgagatttcagctcgagagaagttactaaatgatcagcctgaacttcttcagcaatttggagtagatcttcttccagtactgattcaggtaagtgttccagagaattcagttcttctagatttctaattgactcatatagtaaaatagtagtggcattcgtgcgcagatttatggatccagcgtgaatggtccagtacggcacaaatgcctttcggttattgggaaattgatgtacttcagtagtgcagatatgatccagactctaataaatacgactaacatatcaaggtatttcattgtcctgaactttttggcttgaggaattcagtatgtatagtgcattgtccttacaagcagtttgaatttggtttttttgagtagtttcttggctggggttttagcatggaaagatccgcaagtgttgattcctgcccttcaaatagcagagattctaatggaaaaactcccgggtacattctccaagatgtttgtgagggaaggtgtggttcatgctgtagatgcacttatagtatctgggtcttctagtactgctccatcccaaccaccttccaccgagaaggataatgattctataactgggacatcatcatcacgaagacggtatcggagacgaagtggcaactcaaacccagatttacacactactgaagattcaaaaagtccaattcctattgttggttcacctccgagctcaatggaaattacgcctgccaactcgagtcttcgtatggcagttagtggttgtgccaaggttttcaaagacaaatacttcccttcagatccaggggccactgaagttggagttacagatgatcttatacatttaaagagtctctgcatgaagttgaatggtagcattgatgaccagaagaccaagtcgaaggggaagtctaaagcttctgggtcacgctttgctgatttttctgctggtaaagaggagaacttagctggggttatttctgagatgcttgcggaactaagcaaaggggatggtgtctcaacttttgagttcattggcagtggagttgttgccgctttactgaactacttttcctgtggatacttttccaaggaaaaaatttcagaagctaacctttccaagctccgccaacaagcaattagaaggtacaagtctttcattgcagtagctctcccttcc------gatgatggtaaggtggctcctatgaccgtcttggttcagaagcttcaaaatgctttgtcctctttagaacgctttcctgttgttctgagccatacttctcgaccatcaagtggaagtgcacgtctctcttctggtcttagtgcattgtcccagccatttaagttgcggctttgtagaggtcaaggagaaaaatcccttcgtgattattcttccaatgttgttttaattgatccgttggcaagtttagcagctgtagaagacttcctatggcctcgggtccaaagaagtgactccggacagaagccatctggatctgctgctaattctgagtctgggaccacacctactgtagctggtgtttcatcaccatccacttccactcctgcttccgccactcgtcgccattccactagatcaagatcatctgttaatattggagatacaggcaaaaaggaattgtcacaagagaaaagtgctagctcgtcaaagggtaagggcaaggctgttttaaagcctgctcaggaggaggcaaggggacctcaaacaagaaatgcccgaagaagagcagctttggaaaaagatgctcaaatgaagcctgtaaatggagactcaagttctgaggtatgatgtaaatgctaattacaatatac-tttttcctggcataaatgaattgatggacaaaatcccttcaatatcaaattgaagtactttaagcttagcgctgaaatggaaagaat---------tattgattcagttaagccatagttttcgtcattttgtctaaccgcctttcag---catgactgtgccatgaatttatctctctgctatattttatagtttgta--------------------------------------------------------------------------------------------------------------------------------------------------------------------------------------------------------------------------------------------------------------------------------------------------------------------------------------------------------------------------------------
>MiraAssembly82_rep_c311
-----------------------------------------------------------------------------------------------------------------aatgttgcatgtatatcctttgtccttgatcaagttctggcacttgacacttcagtttgtgcatttcaaagcatccatgtgcatattttatcactgcaactggaatggatagtttgcaaaaacaactgccggtaactactttctcaaaggtctgcatccttgtgctcatatgctggtaccttttggtcattttcgttttttccctcatggcagtcccttcaagctttgaagaagatatctctggaacacccaactgcctgtttgagagcaggtgcactcatggcagtcctttcgtatctggactttttctccacgggagtacaggtagctcattcaattcaatttgttgactttactgtcaaatataatatgagagtcgcataatgcatttgggggcagtggt-aatgcgatatcctcttctaatttgatcttccagcgagttgctttgtctactgcggcaaatatgtgcaagaaacttccttcggatgctgctgattttgtaatggaagctgttcctttgttgacaaatcttcttcagtatcatgatgccaaggtgaagtcattttaattggaggttcacggtcaaaagaattttgcatgggttgggtaattactgtttagttgttattgatgttgtttcttttattctgtgtgcggtctcttggtgtcataggtgctagagcatgcttctgtctgcttgactcggattgctgaagcatttgcatcttccccgggtaagctggatgaattgtgtaatcacggactggttacgcaagctgcctcgctcatttccacaagcaattctggaggtggtcaggcttctcttagcacacccacgtatacggtaaattcagctgtaa--ttcatctttcaagtgatc--gggattttgtattttgtttctccggttttgatttaaaccacatgcagggtttgatccgactgctttccacatgtgttagtggatctcctctaggagccaaaactttgctacttctcggcatcagcggtattcttaaggacatactatcagggtccggccttgtggctagcatctctgtttcggctgccttaagcagacccccagaacaggtgttgcattcttcttattttctttt-gaggaaggttctccgagtcacatta---------------gcactctctaaaatggaatc--------------------------------tgtatacatta-acaaaatgggtgtagttgtatcttcggtactgaaaaaacttgctagctttgtctaggtctcttctcaagcagcagctgtttg-tctttttttaacacaagtaattcatgttgtatggtgaaacacaactttcgcacttctgctctggttggctaggttatttgttttcggttggaatttggagttaca-ttggcttttgtgctgattagttgcatgtgatcttcttgatttgattctgctgcttagatttttgagattgtgaaccttgcaaatgagcttcttccgccattgccacaaggtaccatatccctccccgccggcattaatctatttgttaaaggatcgcttgtgaagaagtcacctgccagcagttctagcagaccagaggattcgaatgaaggtgttgctgagatttcagctcgagagaagttactaaatgatcagcctgaacttcttcagcaatttggagtagatcttcttccagtactgattcaggtaagtgttccagagaattcagttcatctagatttctaatcgactcatatagtaaaatagtagtggcattcgtgcgcagatttatggatccagcgtgaatggtccagtacggcacaaatgcctttcggttattgggaaattgatgtacttcagtagtgcagatatgatccagactctaataaatacgactaacatatcgaggtatttcattgtcctgaactttttggcttgagggattcagtatgtatagtgcattgtccttacaagcagtttgaatttggtttttttgagtagtttcttggctggggttttagcatggaaagatccgcaagtgttgattcccgcccttcaaatagcagagattctaatggaaaaactcccgggtacattctccaagatgtttgtgagggaaggtgtggttcatgctgtagatgcacttatagtatctgggtcttctagtactgctccatcccaaccagcttccaccgagaaggataatgattctataactgggacatcatcatcacgaagacggtatcggagacgaagtggcaactcaaacacagatttacacactactgaagattcaaaaagtccaattcctattgttggttcacctccgagctcaatggaaattacgcctgccaactcgagtcttcgtatggcagttagtggttgtgccaaggttttcaaagacaaatacttccc-------------------------------------------------------------------------------------------------------------------------------------------------------------------------------------------------------------------------------------------------------------------------------------------------------------------------------------------------------------------------------------------------------------------------------------------------------------------------------------------------------------------------------------------------------------------------------------------------------------------------------------------------------------------------------------------------------------------------------------------------------------------------------------------------------------------------------------------------------------------------------------------------------------------------------------------------------------------------------------------------------------------------------------------------------------------------------------------------------------------------------------------------------------------------------------------------------------------------------------------------------------------------------------------------------------------------------------------------------------------------------------------------------------------------------------------------------------------------------------------------------------------------------------------------------------------------------------------------------------------------------------------------------------------------------
>MiraAssembly82_rep_c68RC
gtaaatgatgcttagaacgtgccatagatcatctctgcatagttctgctgtagtgctgtgaacttgaatgctaaagatgttccatgagtgaatgxcctg---------gtatgaatgttgcatgtatatcctttgtccttgatcaagttctggcacttgacacttcagtttgtgcatttcaaagcatccatgtgcatattttatcactgcaactggaatggatagtttgcaaaaacaactgccggtaactactttctcaaaggtctgcatccttgtgctcatatgctggtaccttttggtcattttcgttttttccctcatggcagtcccttcaagctttgaagaagatatctctggaacacccaactgcctgtttgagagcaggtgcactcatggcagtcctttcgtatctggactttttctccacgggagtacaggtagctcattcaattcaatttgttgactttactgtcaaatatattataagagtcgcataatgcatttgggggcactggt-aatgtgatatcctcttctaatttgatcttccagcgagttgctttgtctactgcggcaaatatgtgcaagaaacttccttcggatgctgctgatttcgtaatggaagctgttcctttgttgacaaatcttcttcagtatcatgatgccaaggtgaagtcattttaattggaggttcacagtcaaaagaattttgcatgggttgggtaattactgtttagttgttattgatgttgtttcttttattctgtgtgcggtctcttggtgtcataggtgctagagcatgcttctgtctgcttgactcggattgctgaagcatttgcatcttccccgggtaagctggatgaattgtgtaatcacggactggttacgcaagctgcctcgctcatttccacaagcaattctggaggtggtcaggcttctcttagcacacccacgtatacggtaaattcagctgtaa--ttcatctttcaagtgatc--gggattttgtattttgtttctccggttttgatttaaaccacatgcagggtttgatccgactgctttccacatgtgttagtggatctcctctaggagccaaaactttgctacttctcggcatcagcggtattcttaaggacatactatcagggtccggccttgtggctagcatctctgtttcggctgccttaagcagacccccagaacaggtgttgcattcttcttattttctttt-gaggaaggttctccgagtcacatta---------------gcactctctaaaatggaatc--------------------------------tgtatacatta-acaaaatgggtgtagttgtatcttcagtactgaaaaaacttgctagctgtgtctaggtctcttctcaagcagcagctgtttg-tctttttttaacacaagtaattcatgttgtatggtgaaacacaactttcgcacttctgctctggttggctaggttatttgttttcggttggaatttggagttaca-ttggcttttgtgctgattagttgcatgtgatcttcttgatttgattctgctgcttagatttttgagattgtgaaccttgcaaatgagcttcttccgccattgccacaaggtaccatatccctccccgccggcattaatctatttgttaaaggatcgcttgtgaagaagtcacctgccagcagttctagcagaccagaggattcgaatgaaggtgttgctgagatttcagctcgagagaagttactaaatgatcagcctgaacttcttcagcaatttggagtagatcttcttccagtactgattcaggtaagtgttccagagaattcagttcatctagatttctaatcgactcatatagtaaaatagtagtggcattcgtgcgcagatttatggatccagcgtgaatggtccagtacggcacaaatgcctttcggttattgggaaattgatgtacttcagtagtgcagatatgatccagactctaataaatacgactaacatatcgaggtatttcattgtcctgaactttttggcttgagggattcagtatgtatagtgcattgtccttacaagcagtttgaatttggtttttttgagtagtttcttggctggggttttagcatggaaagatccgcaagtgttgattcccgcccttcaaatagcagagattctaatggaaaaactcccgggtacattctccaagatgtttgtgagggaaggtgtggttcatgctgtagatgcacttatagtatctgggtcttctagtactgctccatcccaaccagcttccaccgagaaggataatgattctataactgggacatcatcatcacgaagacggtatcggagacgaagtggcaactcaaacacagatttacacactactgaagattcaaaaagtccaattcctattgttggttcacctccgagctcaatggaaattacgcctgccaactcgagtcttcgtatggcagttagtggttgtgccaaggttttcaaagacaaatacttcccttcagatccaggggccactgaagttggagttacagatgatcttatacatttaaagagtctctgcatgaagttgaatggtagcattgatgaccagaagactaagtcgaaggggaagtctaaagcttctgggtcacgctttgctgatttttctgctggtaaagaggagaacttagctggggctatttctgagatgcttgccgaactaagcaaaggggatggtgtctcaacttttgagttcattggcagtggagttgttgccgctttactgaactacttttcctgtggatacttttccaaggaaaaaatttcagaagctaacctttccaagctccgccaacaagcaattagaaggtacaagtctttcattgcagtagctctcccttcc------gatgatggtaaggtggctcctatgaccgtcttggttcagaagcttcaaaatgctttgtcctctttagaacgctttcctgttgttctgagccatacttctcgaccatcaagtggaagtgcacgtctctcttctggtcttagtgcattgtcccagccatttaagttgcggctttgtagaggtcaaggagaaaaatcccttcgtgattattcttccaatgttgttttaattgatccgttggcaagtttagcagctgtagaagacttcctatggcctcgggtccaaagaagtgactccggacagaagccatctggatctgctgctaattctgagtctgggaccacacctactgtagctggtgtttcatcaccatccacttccactcctgcttccgccactcgtcgccattccactagatcaagatcatctgttaatattggagatacaggcaaaaaggaattgtcacaagagaaaagtgctagctcgtcaaagggtaagggcaaggctgttttaaagcctgctcaggaggaggcaaggggacctcaaacaagaaatgcccgaagaagagcagctttggaaaaagatgctcaaatgaagcctgtaaatggagactcaagttctgaggtatgatgtaaatgctaattacaatatac-ttttttctggcattaatgaattgatggacaaaatctcttcaatatcaaattgawgtactttaagcttagcgatgaaatggaaagaag---------tattgattcagttaagccatagttttcgtcattttgtctaaccgcctttcag---catgactgtgccatgaatttatctctctgctatattttataggttgtaaaagcaggttaatcatttctgcg--atgtagatatctatgcaacattggtgat------------tgtataccctcttatggttttcgcattgtacacgtaatttacagtgcatcgcccatactccttgtcaaatttaactggac---------attcaactaatgtgtgtgcattttggatgaatcatttttcaagaataaagt-tccctgtgattacattacatgctgttctctgc--tgtctttctgtgatctccctcacccctccagctgcaaatactctgtcctttgactttcttgctcagcttgaaatgc----------------------------------------------------------
>MiraAssembly78_rep_c2475_merged_MiraAssembly78_rep_c2487_merged_MiraAssembly78_c215RC_merged_MiraAssembly78_rep_c3213_merged_MiraAssembly78_rep_c2947_merged_MiraAssembly78_c362RC_merged_MiraAssembly78_rep_c3202
---------------------------------------------------------------------------------------------------------------------------------------------------------------------------------------------------------------------------------------------------------------------------------------------------------------------------------------------------------------------------------------------------------------------------------------------gagtacaggtagctcattcaattcaatttgttgactttactgtcaaatatattatgagagtcgcataatgcatttgggggcagtggt-aatgcgatatcctcttctaatttgatcttccagcgagttgctttgtctactgcggcaaatatgtgcaagaaacttccttcggatgctgctgattttgtaatggaagctgttcctttgttgacaaatcttcttcagtatcatgatgccaaggtgaagtcattttaattggaggttcacagtcaaaagaattttgcatgggttgggtaattactgtttagttgttattgatgttgtttcttttattctgtgtgcggtctcttggtgtcataggtgctagagcatgcttctgtctgcttgactcggattgctgaagcatttgcatcttcccctggtaagctggatgaattgtgtaatcacggactggttacacaagctgcctcgctcatttccacaagcaattctggaggtggtcaagcttctcttagcacacccacgtatacggtaaattcagctgtaa--ttcatctttcaagtgatc--gggattttgtattttgtttctcctgttttgatttaaaccacatgcagggtttgatccgactgctttccacatgcgtgagtggatctcctctaggagccaaaactttgctacttctcggcatcagcggtattcttaaggacatactatcagggtccggccttgtggctagcatctctgtttcggctgccttaagcagacccccagaacaggtgttgcattcttcttattttctttt-gaggaaggttctccgagtcacatta---------------gcactctctaaaatggaatctgtggtccaagttgtttagcttttggtggtattgtatacattatgttaaatgggtgtagttgtatcttcggtactggaaaaacttgctagctgtgtctaggtctcttctcaagcagcagctgtttgttttttttctaacacaagtaattcatgttgtatggtgaaacacaacttccgcacttctgctctggttggataggttatttgttttcggttggaatttggagttaca-ttggcttttgtactgattagttgcatgtgatcttcttgatttgattctgctgcttagatttttgagattgtgaaccttgcaaatgagcttcttccgccattgccacaaggtaccatatccctccccgccggcattaatctatttgttaaaggatcgcttgcgaagaagtcacctgccagcagttctagcagaccagaggattcgaatgaaggtgttgctgagatttcagctcgagagaagttactaaatgatcagcccgaacttcttcagcaatttggagtagatcttcttccagtactgattcaggtaagtgttccagagaattcagttcatctagatttctaattgactcatatagtaaaatagtagtggcattcgtgcgcagatttatggatccagcgtgaatggtccagtacggcacaaatgcctttcggttattgggaaattgatgtacttcagtagtgcagatatgatccagactctaataaatacgactaacatatcgaggtatttcattgtcctgaactttttggcttgaggaattcagtatgtatagtgcattrtccttacaagcagtttgaatttggtttttttgagtagyttcttggctggggttttagcatggaaagatccgcaagtgttgattcctgcccttcaaatagcagagattctaatggaaaaactcccgggtacattctccaagatgtttgtgagggaaggtgtggttcatgctgtagatgcacttatagtatctgggtcttctagtactgctccatcccaaccaccttccaccgagaaggataatgattctataactgggacatcatcatcacgaagacggtatcggagacgaagtggcaactcaaacacagatttacacactactgaagattcaaaaagtccaatacctattgttggttcacctccgagctcaatggaaattacgcctgccaactcgagtcttcgtatggcagttagtggttgtgccaaggttttcaaagacaaatacttcccttcagatccaggggccactgaagttggagttacagatgatcttatacatttaaagagtctctgtatgaagttgaatggtagcattgatgaccagaagactaagtcgaaggggaagtctaaagcttctgggtcacgctttgctgatttttctgctggtaaagaggagaacttagctggggctatttctgagatgcttgcggaactaagcaaaggggatggtgtctcaacttttgagttcattggcagtggagttgttgccgctttactgaactacttttcctgtggatacttttccaaggaaaaaatttcagaagctaacctttccaagctccgccaacaagcaattagaaggtacaagtctttcattgcagtagctctcccttcc------gatgatggtaaggtggctcctatgaccgtcttggttcagaagcttcaaaatgctttgtcctctttagaackctttcctgttgttctgagccatacttctcgaccatcaagtggaagtgcacgtctctcttctggtcttagtgcattgtcgcagccatttaagttgcggctttgtagaggtcaaggagaaaaatcccttcgtgattattcttccaatgttgttttaattgatccgttggyaagtttagcagctgtagaagacttcctatggcctcgggtccaaagaagtgactccggacagaagccatctggatctgctgctaattctgagtctgggaccacacctactgtggctggtgtttcatcaccatccacttccactcctgcttccgccactcgtcgccattccactagatcaagatcatctgttaatattggagatacaggcaaaaaggaattatcacaagagaaaagtgctagctcgtcaaagggtaagggcaaggctgttttaaagcctgctcaggaggaggcaaggggacctcaaacaagaaatgcccgaagaagagcagctttggaaaaagatgctcaaatgaagcctgtaaatggagactcaagttctgaggtatgatgtaaatgctaattacaatatactttttttctggcataaatgaatttatggacaaaatctcttcaatatcaaattgaagtactttaagcttagtgctgaaatggaaagaactcaaagaagtattgattgagttaagccatagttttcgtcattttgtctaaccgcctttcag---catgac--tgccatgaatttatctctctgctatattttataggttgtaaaagcaggttaatcatttctgcg--atgtagatatctatgcaacattggtgat------------tgtataccctcttatggtttgcgcattgtacacgtaatttacagtgcatcgcccatactccttgtcaaatttaactggac---------attcaactaatgtgtgtgcattttggatgaatcatttttcaagaataaagt-tccctgtgattacattacatgctgttctctgctgtgtctttctgtgatctccctcacccctccagctgc---------------------------------------------------------------------------------------------------
