# Supplementary material for: Targeted NGS for species level phylogenomics: “made to measure” or “one size fits all”?
Source: PeerJ. 2017 Jul 25;5:e3569. doi: 10.7717/peerj.3569 (PMC5530999; doi:10.7717/peerj.3569)
Supplement: Data S2 — Sequences alignments (fasta format). [file peerj-05-3569-s002.gz › Final_Aln/SC/127726_AllSamples.aln]

>MiraAssembly68_c866RC_merged_MiraAssembly68_rep_c2688_merged_MiraAssembly68_c710
----------------------------------------------------cagtgatgttagcttttgc-aatttcatgtttccatctgctgatttatcatatatgcgtatcacctctgtgcagtttgaaacagattatgtggttgaaagcacactgtcaatgagtgaagatcttttgaatgcaaaatacaaggacaagttagaaccaacgtataaggttcgatsgatgtrctatttcaatctttgatcg---------------------------------ctttttttaacttttaaggatctgtcttatatgtattgaaaaggtttgcctgtctccattcaaatcttttattagatactacaatttcctcgatac--ttccaaggatccatataatattattttgccactagatccttgtgtttcggtatgataa-gtaatttttaacattcagggcctcattcatgaagtgttcatattgattttgcgcggattgtctggtgccaaagtcaccagaccaggaaaattccgtagctgtcaagatggttatgctgtgaagtcttcattgaaagctgaagatggtgtcctgtatccacttgaaaagggcttcttctttttacccaaacctccaactcttattcttcatgaagaggtag-c-ttttttaccataaatatgctttatccgtgtgaaagttggttggttatgaagaatgtacgtaatatttagtcttgcctgggttyggatagttttgatttgttgcatatctt----atttcagattgactatgtggagtttgagaggcatgctgctggaggctcaaatatgcattactttgatcttcttatcagattaaagactgagcaggaacatctcttccggaacatccagaggagtgaatatcacaatctttttgacttcatcaggtttataa-ttcttcacatgctgtcatgtatagttggaagtt-----------------------------------------------------------------------------------------------------------------------
>MiraAssembly69_c411
------------------------------------------------------------------------------------------------------------------------------------------------------------------------------------aatgcaaaatacaaggacaagttagaaccaacgtataaggtgcgatagatgtgctattttgatctttgatctctctctctctctctctctctctctctctctctctctcacattacttttaaggatctatcttatacttattg--aaggtttgcctgtctccattcaaatgttctattagat----caactttctcaatacttttccaaggacccatatgtattagttttgccaatagattcc--tgttttaatgagataacgtcttgtcttacattcagggcctcattcatgaagtgttcatattgatattgcgcggattgtctggtgccaaaatcaccaggccaggaaaattccgtagctgtcaagatggttatgctgttaagtcttcattgaaagctgaagatggtgtcctgtatccacttgaaaagggcttcttctttttacccaagcctccaactcttattcttcatgaagaggtag-c-ttttttaccataaatatcccgt----------------gtgagttata--------------------------------------------------------------------------------------------------------------------------------------------------------------------------------------------------------------------------------------------------------------------------------------------------------------------------------------------------------------------------------------------
>MiraAssembly69_c440RC_merged_MiraAssembly69_rep_c2605RC_merged_MiraAssembly69_c436
--------------------------------------------------------------------------------------------------------------------------------------------------------------------gaatgaagatcttttgaatgcaaaatacaaggacaagttagaaccaacgtataaggtgcgatagatgtgctattttgacctttgatc--------------------tctctctctctctctctctctttacttttaaggatctatcttatacttattg--aaggtttgcctgtctccattcaaatgttctattagat----cagctttctcaatacttttccaaggacccatatgtattagttttgccaatagattcc--tgttttaatgagataacgtcttgtcttacattcagggcctcatccatgaagtgttcatattgatattgcgcggattgtctggtgccaaaatcaccaggccaggaaaattccgtagctgtcaagatggttatgctgttaagtcttcattgaaagctgaagatggtgtcctgtatccacttgaaaagggcttcttctttttacccaagcctccaactcttattcttcatgaagaggtag-c-ttttttaccataaatatcccgt----------------gtgagttatatagaatgtactgtacataaatatata---------gaatgtacataaattgttgcatatctt----atttcagatagactatgtggagtttgagaggcatgctgctggaggctcaaatatgcattattttgaccttctgattagattaaagactgagcaggaacatctcttccggaacatccagaggagtgaatatcacaatctttttgacttcatcaggtttataaatttttcacttgctgtcatgtatatttggaagttgg---------------------------------------------------------------------------------------------------------------------
>MiraAssembly71_c185RC
-------------------------------------------------------------------------------------------------------------------------------------------------------------------------------------------------------------------------------------------------------------------------------------------------------------------------------------------------------------------------------------------------------------atgtattagttttgccaatagattcc--tgttttaatgagataacgtcttgtcttacattcagggcctcatccatgaagtgttcatattgatattgcgcggattgtctggtgccaaaatcaccaggccaggaaaattccgtagctgtcaagatggttatgctgttaagtcttcattgaaagctgaagatggtgtcctgtatccacttgaaaagggcttcttctttttacccaagcctccaactcttattcttcatgaagaggtag-c-ttttttaccataaatatcccgt----------------gtgagttatatagaatgtactgtacataaatatata---------gaatgtacataaattgttgcatatctt----atttcagatagactatgtggagtttgagaggcatgctgctggaggctcaaatatgcattattttgaccttctgattagattaaagactgagcaggaacatctcttccggaacatccagaggagtgaatatcacaatctttttgacttcatcaggtttataaatttttcacttgctgtcatgtwtatttggaagttggacagcttctaactctatccccctatcactgcagtgggaaaggtctgaaaatcatgaacttaggagatgtccatgctgcagaaggtgttgctgccgttttgcaaaatgaagatgatga
>MiraAssembly71_rep_c3988RC_merged_MiraAssembly71_c823
gctctatacccgcatattgtgttgcaggtaatttcaatattgattcattgggcagtgatttgagctttcatggttttcatgtctccatgtcctgatttatcacaattgtgtatcacttctgtgcagtttgaaacagattatgtggttgaaagcacactgtcaatgaatgaagatcttttgaatgcaaaatacaaggacaagttagaaccaacgtataaggtgcgatagatgtgctattttgacctttgatc--------------------------tctctctctctctctctacttttaaggatctatcttatacttattg--aaggtttgcctgtctccattcaaatgttctattagat----caactttctcaatacttttccaaggacccatatgtattagttttgccaatagattcc--tgttttaatgagataacgtcttgtcttacattcagggcctcatccatgaagtgttcatattgatattgcgcggattgtctggtgccaaaatcaccaggccaggaaaattccgtagctgtcaagatggttatgctgttaagtcttcattgaaagctgaagatggtgtcctgtatccacttgaaaagggcttcttctttttacccaagcctccaactcttattcttcatgaagaggtag-c-ttttttaccataaatatcccgt----------------gtgagttatatagaatgtactgtacataaatatata---------gaatgtacataaattgttgcatrcctctcaaactccacatagtctatctgaaataagatatgca--------------------------------------------------------------------------------------------------acaatttatgtacattctatatatttatgtacagtacatt-----------------------------------------------------------------------------------------------------------------------------------------------
>MiraAssembly71_rep_c3988RC_merged_MiraAssembly71_c965
-------------------------------------------------------------------------------------------------------------------------------------------atgtggttgaaagcacactgtcaatgaatgaagatcttttgaatgcaaaatacaaggacaagttagaaccaacgtataaggtgcgatagatgtgctattttgacctttgatc----------------tctctctctctctctctctctctctttacttttaaggatctatcttatacttattg--aaggtttgcctgtctccattcaaatgttctattagat----caactttctcaatacttttccaaggacccatatgtattagttttgccaatagattcc--tgttttaatgagataacgtcttgtcttacattcagggcctcatccatgaagtgttcatattgatattgcgcggattgtctggtgccaaaatcaccaggccaggaaaattccgtagctgtcaagatggttatgctgttaagtcttcattgaaagctgaagatggtgtcctgtatccacttgaaaagggcttcttctttttacccaagcctccaactcttattcttcatgaagaggtag-c-ttttttaccataaatatcccgt----------------gtgagttatatagaatgtactgtacataaatatata---------gaatgtacataaattgttgcatrcctctcaaactccacatagtctatctgaaataagatatgca--------------------------------------------------------------------------------------------------acaatttatgtacattctatatatttatgtacagtacatt-----------------------------------------------------------------------------------------------------------------------------------------------
>MiraAssembly71_rep_c4514RC
----------------------------------------------------------------------------------------------------------------------------------------------------------------------------------------------------------------------------------------------------------------------------------------------------------------------cttatacttattg--aaggtttgcctgtctccattcaaatgttctattagat----caactttctcaatacttttccaaggacccatatgtattagttttgccaatagattcc--tgttttaatgagataacgtcttgtcttacattcagggcctcattcatgaagtgttcatattgatattgcgcggattgtctggtgccaaaatcaccaggccaggaaaattccgtagctgtcaagatggttatgctgttaagtcttcattgaaagctgaagatggtgtcctgtatccacttgaaaagggcttctt-------------------------------------------------------------------------------------------------------------------------------------------------------------------------------------------------------------------------------------------------------------------------------------------------------------------------------------------------------------------------------------------------------------------------------------------------------------------------------------------
>MiraAssembly72_c136
------------------------------------------------------------------------------------------------------------------------------------------------------------------------------------------------------------------------------------------------------------------------------------------------ctctttacttttaaggatctatcttatacttattg--aaggtttgcctgtctccattcaaatgttctattagat----caactttctcaatacttttccaaggacccatatgtattagttttgccaatagattcc--tgttttaatgagataacgtcttgtcttacattcagggcctcattcatgaagtgttcatattgatattgcgcggattgtctggtgccaaaatcaccaggccaggaaaattccgtagctgtcaagatggttatgctgttaagtcttcattgaaagctgaagatggtgtcctgtatccacttgaaaagggcttcttctttttacccaagcctccaactcttattcttcatgaagaggtag-c-ttttttaccataaatatcccgt----------------gtgagttatatagaatgtactgtacataaatatata---------gaatgtacataaattgttgcatat---------------------------------------------------------------------------------------------------------------------------------------------------------------------------------------------------------------------------------------------------------------------------------------------------------------------------------
>MiraAssembly73_c1314RC
-----------------------------------------------------------------------------------------------------------------------------------------------------------------------------------------------------------------------------------------------------------------------------------------------------------------------------------------------------------------------------------------------------------------------------------------------------------------------------gcctcattcatgaagtgttcatattgatattgcgcggattgtctggtgccaaaatcaccaggccaggaaaattccgtagctgtcaagatggttatgctgttaagtcttcattgaaagctgaagatggtgtcctgtatccacttgaaaagggcttcttctttttacccaagcctccaactcttattcttcatgaagaggtag-c-ttttttaccataaatatcccgt----------------gtgagttatatagaatgtac----------------------------tgtacataaattgttgcatatctt----atttcagatagactatgtggagtttgagaggcatgctgctggaggctcaaatat--------------------------------------------------------------------------------------------------------------------------------------------------------------------------------------------------------------------------------------------------------------------
>MiraAssembly73_c339RC
-------------------------------------------------------------------------------------------------------------------------------------------------------------------------------------------------------------------------------------------------------------------------------------------------------------aggatctatcttatacttattg--aaggtttggctgtctccattcaaatgttctattagat----caactttctcaatacttttccaaggacccatatgtattagttttgccaatagattcc--tgttttaatgagataacgtcttgtcttacattcagggcctcattcatgaagtcttcatattgatattgcgcggattgtctggtgccaaaatcaccaggccaggaaaattccgtagctgtcaagatggttatgctgttaagtcttcattgaaagctgaagatggtgtcctgtatccacttgaaaagggcttcttctttttacccaagcctccaactcttattcttcatgaagaggtag-c-ttttttaccataaatatcccgt----------------gtgagttatatagaatgtactgtacataaatatata---------gaatrtacataaattgttgcatatctt----att-----------------------------------------------------------------------------------------------------------------------------------------------------------------------------------------------------------------------------------------------------------------------------------------------------------------------
>MiraAssembly73_rep_c2594_merged_MiraAssembly73_c433
----------------------------------------------------------------------------------------------------------------------------------------------------------------------------atc--------------------------------------------------------------------------------------------------tctctctctctctctctctttacttttaaggatctatcttatacttactg--aaggtttgcctgtctccattcaaatcttctattagat----caactttctcaatacttttccaaggacccatatgtattaggtttgccaatagattcc--tgttttaatgagataacgtcttgtcttacgttcagggcctcattcatgaagtgttcatattgatattgcgcggattgtctggtgccaaaatcaccaggccaggaaaattccgtagctgtcaagatggttatgctgttaagtcttcattgaaagctgaagatggtgtcctgtatccacttgaaaagggcttcttctttttacccaagcctccaactcttattcttcatgaagaggt-------------------------------------------------------------------------------------------------------------------------------------------------------------------------------------------------------------------------------------------------------------------------------------------------------------------------------------------------------------------------------------------------------------------------------------------------
>MiraAssembly74_c131
---------------------------------------------------------------------------------------------------------------atcacttctgtgcagtttgaaacagattatgtggttgaaagcacactgtcaatgaatgaagatcttttgaatgcaaaatacaaggacaagttagaaccaacgtataaggtgcgatagatgtgctattttgacctttgatc----------------------tctctctctctctctctctttacttttaaggatctatcttatacttattg--aaggtttgcctgtctccattcaaatgttctattagat----caactttctcaatacttttccaaggacscatatgtattagttttgccaatagattcc--tgttttaatgagataacgtcttgtcttacattcagggcctcattcatgaagtgttcatattgatattgcgcggattgtctggtgccaaaatcaccaggccaggaaaattccgtagctgtcaagatggttatgctgttaagtcttcattgaaagctgaagatggtgtcctgtatccacttgaaaagggcttcttctttttacccaagcctccaactcttattcttcatgaagaggtag-c-ttttttaccataaatatcccgt----------------gtgagttttatagaatgtactgtacataaatatata---------gaatgtacataaattgttgcatatctt----atttcagatagactatgtggagtttgagaggcatgctgctggaggctcaaatatgcattattttgaccttctgattagattaaagactgagcaggaacatctcttccggaacatccagaggagtgaatatcacaatctttttgacttcatcaggtttataaatttttc--------------------------------------------------------------------------------------------------------------------------------------------------
>MiraAssembly74_c483
---------------------------------------------------------------------------------------------------------------------------------------------------------------------------------------------------------------------------------------------------------------------------------------------------------------------------------------------------------------------------------------------------------------------------------------------------agataacgtcttgtcttacattcagggcctcattcatgaagtgttcatattgatattgcgcggattgtctggtgccaaaatcaccaggccaggaaaattccgtagctgtcaagatggttatgctgttaagtcttcattgaaagctgaagatggtgtcctgtatccacttgaaaagggcttcttctttttacccaagcctccaactcttattcttcatgaagaggtagtt-ttttttaccataaatatcccgt----------------gtgagttatatagaatgtactgtacataaatatata---------gaatgtacataaattgttgcatatctt----atttcagatagactatgtggagtttgagaggcatgctgctggaggctcaaatatgcattattttgaccttctgattagattaaagactgagcaggaacatctcttccggaacatccagaggagtgaatatcacaatctttttgacttcatcaggtttataaatttttc--------------------------------------------------------------------------------------------------------------------------------------------------
>MiraAssembly75_c225RC
-------------------------------------------------------------------------------------------------------------------------------------------------------------------------------------------------------------------------------------------------------------------------------------tctctctctctctctttacttttaaggatctatcttatacttattg--aaggtttgcctgtctccattcaaatgttctattagat----caactttctcaatacttttccaaggacccatatgtattagttttgccaatagattcc--tgttttaatgagataacatcttgtcttacattcagggcctcattcatgaagtgttcatattgatattgcgcggattgtctggtgccaaaatcaccaggccaggaaaattccgtagctgtcaagatggttatgctgttaagtcttcattgaaagctgaagatggtgtcctgtatccacttgaaaagggcttcttctttttacccaagcctccaactcttattcttcatgaagaggtag-c-ttttttaccataaatatcccgt----------------gtgagttatatagaatgtactgtacata--------------------------------------------------------------------------------------------------------------------------------------------------------------------------------------------------------------------------------------------------------------------------------------------------------------------------------------------------------------------------
>MiraAssembly77_c645RC
---------------------------------------------------------------------------------------------------------------------------------------------------------------------------------------------------------------------------------------------------------------------------------------------------------------------------------------ggtttgcctgtctccattcaaatgttctattagat----caactttctcaatacttttccaaggacccatatgtattagttttgccaatagattcc--tgttttaatgagataacgtcttgtcttacattcagggcctcattcatgaagtgttcatattgatattgcgcggattgtctggtgccaaaatcaccaggccaggaaaattccgtagctgtcaagatggttatgctgttaagtcttcattgaaagctgaagatggtgtcctgtatccacttgaaaagggcttcttctttttacccaagcctccaactcttattcttcatgaagaggtag-c-ttttttaccataaatatcccgt----------------gtgagttatatagaatgtactgt-------------------------------------------------------------------------------------------------------------------------------------------------------------------------------------------------------------------------------------------------------------------------------------------------------------------------------------------------------------------------------
>MiraAssembly77_c994
--------------------------------------------------------------------------------------------------------------------------------------------------------------------------------------------------------------------------------------------------------------------------------------------------------ttttaaggatctatcttatactxattg--aaggtttgcctgtctccattcaaatgttctattagat----caactttctcaatacttttccaaggacccatatgtattagttttgccaatagattcc--tgttttaatgagataacgtcttgtcttacattcagggcctcattcatgaagtgttcatattgatattgcgcggattgtctggtgccaaaatcaccaggccaggaaaattccgtagctgtcaagatggttatgctgttaagtcttcattgaaagctgaagatggtgtcctgtatccacttgaaaagggcttcttctttttacccaagcctccaactcttattcttcatgaagaggtag-ctttttttaccataaatatcccgt----------------gtgagttatatagaatgtactgt-------------------------------------------------------------------------------------------------------------------------------------------------------------------------------------------------------------------------------------------------------------------------------------------------------------------------------------------------------------------------------
>MiraAssembly78_c1120
-------------------------------------------------------------------------------------------------------------------------------------cagattatgtggttgaaagcacactgtcaatgaatgaagatcttttgaatgcaaaatacaaggacaagttagaaccaacgtataaggtgcgatagatgtgctattttgacctttga--------------------------tctctctctctctctctttacttttaaggatctatcttatacttactg--aaggtttgcctgtctccattcaaatcttctattagat----caactttctcaatacttttccaaggacccatatgtattagttttgccaatagattcc--tgttttaatgagataacgtcttgtcttacattcagggcctcattcatgaagtgttcatattgatattgcgcggattgtctggtgccaaaatcaccagaccaggaaaattccgtagctgtcaagatggttatgctgttaagtcttcattgaaagctgaagatggtgtcctgtatccacttgaaaagggcttcttctttttacccaagcctccaact---------------------------------------------------------------------------------------------------------------------------------------------------------------------------------------------------------------------------------------------------------------------------------------------------------------------------------------------------------------------------------------------------------------------------------------------------------------------
>MiraAssembly78_c435
t-----------------------------------------------tgggcagtgatttgagctttcatggatttcatgtctccatatcctgatttatcacaattgtgtatcacttctgtgcagtttgaaacagattatgtggttgaaagcacactgtcaatgaatgaagatcttttgaatgcaaaatacaaggacaagttagaaccaacgtataaggtgcgatagatgtgctattttgacctttga--------------------------------tctctctctctttacttttaaggatctatcttatacttactg--aaggtttgcctgtctccattcaaatcttctattagat----caactttctcaatacttttccaaggacccatatgtattagttttgccaatatattcc--tgttttaatgagataacgtcttgtcttacattcagggcctcattcatgaagtgttcatattgatattgcgcggattgtctggtgccaaaatcaccagaccaggaaaattccgtagctgtcaagatggttatgctgttaagtcttcattgaaagctgaagatggtgtcctgtatccacttgaaaagggcttcttctttttacccaagcctccaactcttattcttcatgaagaggtag-c-ttttgtaccataaatatcccgt----------------gtgagttatatagaatgtactgtacataaatayata---------gaatgtacataaattgttgyatatctt----atttcagatagactatgtggagtttgagaggcatgctgctggaggctcaaatatgcattattttgaccttctgattagattaaagactgagcaggaacatctcttccggaacatccagaggagcgaatatcacaatctttttgacttcatcaggtttataaatttttcact-----------------------------------------------------------------------------------------------------------------------------------------------
>MiraAssembly78_rep_c2630RC
-------------------------------------------------------------------------------------------------------------------------------------------------------------------------------------------------------------------------------------------------------------------------------------------------------------------------atacttactg--aaggtttgcctgtctccattcaaatcttctattagat----caactttctcaatacttttccaaggacccatatgtattagttttgccaatatattcc--tgttttaatgagataacgtcttgtcttacattcagggcctcattcatgaagtgttcatattgatattgcgcggattgtctggtgccaaaatcaccagaccaggaaaattccgtagctgtcaagatggttatgctgttaagtcttcattgaaagctgaagatggtgtcctgtatccacttgaaaagggcttcttctttttacccaagcctccaactcttattcttcatgaagaggtag-c-ttttktaccataaatatcccgt----------------gtgatttatatagaatgtactgtacataaatayata---------gaatgtacataaattgttgyatatctt----atttcagatagactatgtggagtttgagaggcatgctgc-----------------------------------------------------------------------------------------------------------------------------------------------------------------------------------------------------------------------------------------------------------------------------------
>MiraAssembly80_c211
---------------------------------------------------------------------------------------------------------------------------------------------------------------------------------------------------------------------------------------------------------------------------------------------------------------gatctatcttatacttattg--aaggtttgcctgtctccattcaaatgttctattagat----caactttctcaatacttttccaaggacccttatgtattagttttgccaatagattcc--tgttttaatgagataacgtcttgtcttacattcagggcctcattcatgaagtgttcatattgatattgcgcggattgtctggtgccaaaatcaccaggccaggaaaattccgtagctgtcaagatggttatgctgttaagtcttcattgaaagctgaagatggtgtcctgtatccacttgaaaagggcttcttctttttacccaagcctccaactcttattcttcatgaagaggtag-c-ttttttaccataaatataccgt----------------gtgagttatatagaatgtactgtacataaatatata---------gaatgtacataaattgtt---------------------------------------------------------------------------------------------------------------------------------------------------------------------------------------------------------------------------------------------------------------------------------------------------------------------------------------
>MiraAssembly80_c606
-----------------------------------------------------------------------------------------------------------------------------------------------------------------------------------------------------------------------------------------------------------------------------------------------------------------tctatcttatacttattg--aaggtttgcctgtctccattcaaatgttctattagat----caactttctcaatacttttccaaggacccatatgtattagttttgccaatagattcc--tgttttaatgagataacgtcttgtcttacattcagggcctcatccatgaagtgttcatattgatattgcgcggattgtctggtgccaaaatcaccaggccaggaaaattccgtagctgtcaagatggttatgctgttaagtcttcattgaaagctgaagatggtgtcctgtatccacttgaaaagggcttcttc------------------------------------------------------------------------------------------------------------------------------------------------------------------------------------------------------------------------------------------------------------------------------------------------------------------------------------------------------------------------------------------------------------------------------------------------------------------------------------------
>MiraAssembly81_c107RC
-------------------------------------------------------------------------------------catgtcctgatttatcacaattgtgtatcacttctgtgcagtttgaaacagattatgtggttgaaagcacactgtcaatgaatgaagatcttttgaatgcaaaatacaaggacaagttagaaccaacgtataaggtgcgatagatgtgctattttgacctttga------------------------tctctctctctctctctctttacttttaaggatctatcttatacttaccg--aaggtttgcctgtctccattcaaatcttctattagat----caactttctcaatacttttccaaggacccatatgtattaggtttgccaatagattcc--tgttttaatgagataacgtcttgtcttacattcagggcctcattcatgaagtgttcatattgatattgcgcggattgtctggtgccaaaatcaccaggccaggaaaattccgtagctgtcaagatggttatgctgttaagtcttcattgaaagctgaagatggtgtcctgtatccacttgaaaagggcttcttctttttacccaagcctccaactcttattcttcatgaagaggtag-c-ttttttaccataaatatcccgt----------------gtgagttatatagaatgtactgtacataaatatata---------gaatgtacataaattgttgcatatctt----atttcagatagactatgtggagtttgagaggcatgctgctggaggctcaaatatgcattattttgaycttctgattagattaaagactgagcaggaacatctcttccggaacatcc------------------------------------------------------------------------------------------------------------------------------------------------------------------------------------------------------
>MiraAssembly81_c489RC_merged_MiraAssembly81_c808
---------------------------------------------------------------------------------------------------------------------------------------------------------------------------------------------------------------------------------------------------------------------------------tctctctctctctctctctttacttttaaggatctatcttatacttattg--aaggtttgcctgtctccattcaaatgttctattagat----caactttctcaatacttttccaaggacccatatgtattagttttgccaatagattcc--tgttttaatgagataacgtcttgtcttacattcagggcctcattcatgaagtgttcatattgatattgcgcggattgtctggtgccaaaatcaccaggccaggaaaattccgtagctgtcaagatggttatgctgttaagtcttcattgaaagctgaagatggtgtcctgtatccacttgaaaagggcttcttctttttacc----------------------------------------------------------------------------------------------------------------------------------------------------------------------------------------------------------------------------------------------------------------------------------------------------------------------------------------------------------------------------------------------------------------------------------------------------------------------------------
>MiraAssembly82_c22RC
-------------------------------------------------------------------------------------catgtcctgatttatcacaattgtgtatcacttctgtgcagtttgaaacagattatgtggttgaaagcacactgtcaatgaatgaagatcttttgaatgcaaaatacaaggacaagttagaaccaacgtataaggtgcgatagatgtgctattttgacctatgatctctctct--------ttctctctctctctctctctctctctctacttttaaggatctatcttatatttactg--aaggtttgcctgtctccattcaaatcttctattagat----caactttctcaatacttttccaaggacccatatgtattagttttgccaatagattcc--tgttttaatgagataacgtcttgtcttacattcagggcctcattcatgaagtgttcatattgatattgcgcggattgtctggtgccaaaatcaccaggccaggaaaattccgtagctgtcaagatggttatgctgttaagtcttcattgaaagctgaagatggtgtcctgtatccacttgaaaagggcttcttctttttacccaagcctccaactcttattcttcatgaagaggtag-c-ttttttaccataaatatcccgt----------------gtgagttatatagaatgtactgtacataaatatata---------gaatgtacataaattgttgcatatctt----atttcagatagactatgtggagtttgagaggcatgctgctggaggctcaaatatgcattattttgaccttctgattagattaaagactgagcaggaacatctcttccggaacatccagaggagtgaatatcacaatctttttgacttcatcaggtttataaatttttcacttgctgtcatgtatatttggaagttggacagcttcta-----------------------------------------------------------------------------------------------------------
>MiraAssembly83_c2621
--------------------------------------------------------------------------------------------------------------------------------------------------------------------------------------------------------------------gtataaggtgcgatagatgtgctattttgacctttgatc----------------------tctctctctctctctctctttacttttaaggatctatcttatacttattg--aaggtttgcctgtctccattcaaatgttctattagat---------------------------------atatgtattagttttgccaatagattcc--tgttttaatgagataacgtcttgtcttacattcagggcctcattcatgaagtgttcatattgatattgcgcggattgtctggtgccaaaatcaccaggccaggaaaattcc-----------------------------------------------------------------------------------------------------------------------------------------------------------------------------------------------------------------------------------------------------------------------------------------------------------------------------------------------------------------------------------------------------------------------------------------------------------------------------------------------------------------------------------------------------------------------------
>MiraAssembly83_c88
---------------------------------------------------------------------------------------------------------------------------------------------------------------------------------------gcaaaatacaaggacaagttagaaccaacgtataaggttcgatagatgtgctattttgacctttgatc----------------------tctctctctctctctctctttacttttaaggatctatcttatacttattg--aaggtttgcctgtctccattcaaatgttctattagat----caactttctcaatacttttccaaggacccatatgtattagttttgccaatagattcc--tgttttaatgagataacgtcttgtcttacattcagggcctcattcatgaagtgttcatattgatattgcgcggattgtctggtgccaaaatcaccaggccaggaaaattccgtagctgtcaagatggttatgctgttaagtcttcattgaaagctgaagatggtgtcctgtatccacttgaaaagggcttcttctttttacccaagcctccaactcttattcttcatgaagaggtag-c-ttttttaccataaatatcccgt----------------gtgagttatatagaatgtactgtacataaatatata---------gaatgtacataaattgttgcatatctt----atttcagatagactatgtggagtttgagaggcatgctgctggaggctcaaatatgcattattttgaccttctgattagattaaagactgagcaggaacatctcttccggaacatccagaggagtgaatatcacaatctttttgacttcat--------------------------------------------------------------------------------------------------------------------------------------------------------------------
