# Supplementary material for: Targeted NGS for species level phylogenomics: “made to measure” or “one size fits all”?
Source: PeerJ. 2017 Jul 25;5:e3569. doi: 10.7717/peerj.3569 (PMC5530999; doi:10.7717/peerj.3569)
Supplement: Data S2 — Sequences alignments (fasta format). [file peerj-05-3569-s002.gz › Final_Aln/SC/127818_3_AllSamples.aln]

>MiraAssembly68_c164RC_merged_MiraAssembly68_c181
-------------------------------------------------------------------------------------------------------------------------------------------------------------------------------------------------------------------------------------------------------------------------------------------------------------------------------------------------------------------------------------------------------------------------------------------------------------------------------------------------------------------------------------------------------------------aggactcttggtaatctccctactacctaaaggatttagccttagatttatctttgatgcgggcaggaaagatta--tgttatcatgttttaaagtttccttctaattgtatgcaattattcaggattatttctccatcgacggaaggcagagataacagatcccctaagaaaggtcagccttgttcttgtttctagaacacgaggcaatc----cattggacaaaaactttttgacgacagtcaccctttgccctgtttgttaatttccagtcaca--tgatatttacatggccatcaagcttccagttgcttaattagcttttggcaactgttataactgatttttaaggctcaaggacgaaggttagtcctctgtccttaacaccaccagcatagagtgagtgggcaattctggcctctgcataggggtgggctggttcgagcatcacaggggtatgggtatgcagaagttggaatgcagcctatgtgctgcagcatttcatttacgctcgttgcactgaaactacggtgtcaactaccaaaagtagaaagtgtttagtccagctat-----------caaaatttaagtgtttgtatcctctgttttcaggttcatatgtacgtggattctcgtgaaaaggttaccgcacgatatcaagtgagttcggatgata-t-----tgaccaaacaaaatttttgtacagaatttccctacataaaatgatgtggccttttgtagttctttccattcaaaccaaaatgctcaccattgtggctcacagtgctcaccttttcggcttacaa----tctcgaacagagttgagttttgttcaccctccacttaagagggtgaacattgcccttattcctattggttaaaatg-----------gtgtggatcccaccacaaagtgatgtcatgcttaccaaa---aagtgtattgcatatttgcatggtaagcatgacatcactttgtgg-----------tgggatccacacaatttcaaccaataagag------------------------g-gag---------------------ggtaatgttcaccctcttttaaggagggtgaacaaaattgcactt--gtaatctttacatggcataggccattttctctactttctttgcaagtcgtactttcatgtggaacttgtaagatagcatatttgagttggtttttgctttctgtttcagttaatttgcccatcaaaaagagaggtaatggtgttcggaagcttcaagcagacgggaactcttttaccaaaagcacccaagggatggggttggcgtagcgctttgttattcgacgaacttgatgatctcctccaaaacggggccttgcgaattgccgctgttgtgcagctcgtctgacactgctgatgtacatcaatagtcgcttaac-----------------------------------tttaatcatttgattaaaaattagctgcctctgacccaag---ttagtagtttatgcagtgtcactataagtactggaaattcctctttatcgtccgtaatgtcattcatatta----taggtaccttatggtcgtcttgtaaaatatagtatgctttacattccaatctgygatgtatatgggtcagttctacgccattttgggt-tagcgaaaaccaataggatgttgtgcaattgctgtaaagaaaagcaaacaatgtaccaattaccattttg--acttttttaagtttaggktagata----------------------------------------------------
>MiraAssembly69_c557RC_merged_MiraAssembly69_c730RC
-------------------------------------------------------------------------------------------------------------------------------------------------------------------------------------------------------------------------------------------------------------------------------------------------------------------------------------------------------------------------------------------------------------------------------------------------------------------------------------------------------------------------------------------------------------------------------------------------------------------------------------------------------------------------------------------------------------------------------------------------------------------------------------------------------------------------------------------------------------------------------------------------------------------------------------------------------------------------------------------------------------------------------------------------------------------------------------------------------------aaactatggcgtcaacttcctaaagtagaaagtgtttagtcctgcagtagtatgctatcaaagttttaacttttggtatcctatgttttcaggttcatatgtatgtcgattctcgcgaaaaggttaccgcacgatatcaagtgagttcagatgatattgaccattaccatacaatacttttctacagaatttccctacataaaatgatgtggccttttgtaattcttt--------accaaaattctcacctccat--cttgtggcggcttcgttcagggcctacggctcctct-------------------tctacttcggtagtatgagaagacgagttttagctcggccacgggtcttgaatgtttgctagcctttgcgggtttctctgtttatttttgttttgccttgatggtttgtatttccttcactttcggaaggtaatcgtgtagatgccatatggctcttcgatcttgaaatatacggtgttgatgttgatcaaaa--aaaaaataaatcttgaaaatgc-----cacagccac----attattctggakgtattctctgtgtgcaaaagttgtttttcaacattagcttttggtaatctttacatgacatggaccattttctctacttcctttgcaggtcatatttacatgtggaacctgtaagatagcatgtttgacttagtttttgctttctgttacagctaatttgcccatctaaaagagaggtaatggtgttcggaagcttcaagcagacaggaactcttttaccgaaagcgcccaagggatggggttggcgtagcgctttgttattcgatgagcttgatgatctcctccaaaacggggccttgcgaattgccgctgttgtgcagctcgtctgacactggtga-------------------------------------gtacatcaatagtcttgtagcttaatcatttgattataagttagctgccattgccccaag---gtagtagtttttgcagtataagtg--------gaaattcctctttcatcatccataatgtcattcacatta----taggtaccttgtggttggagtgtaatacataata------gtattccaatctgtga--tatacgggtcggattgatgacattttgggtatagtatatt--gtgtgtatgttgtgcagttgctgtaaaaacaagcaaacgacgtatcaattatcatt---------------------------------------------------------------------------------
>MiraAssembly75_c497
----------------------------------------------------------------------------------------------------------------------------------------------------------------------------------------------------------------------------------------------------------------------------------------------------------------------------------------------------------------------------------------------------------------------------------------------------------------------------------------------------------------------------------------------------------------------------------------------------------------------------------------------------------------------------------------------------------------------------------------------------------------------------------------------------------------------------------------------------------------------------------------------------------------------------------------------------------------------------------------------------------------------------------------------------------------------------------------------------------------------------------------------------------------------------------------------------------------------------------------------------------------------------------------------------------------------------------------------------------------------------------------------------------------------------------------------------------------------------------------------------------------------------------------------------------------------------------------------------------------------------------------------------------------------------------------------------ctgtgtgcaaaagttgtttctcaacattagcttttggtaatctttacatgacatggaccattttctctacttcctttgcaggtcatatttacatgtggaacctgtaagatagcatgtttgacttagtttttgctttctgttacagctaatttgcccatctaaaagagaggtaatggtgttcggaagcttcaagcagacaggaactcttttaccgaaagcgcccaagggatggggttggcgtagcgctttgttattcgatgagcttgatgatctcctcc---------------------------------------------------------------------------------------------------------------------------------------------------------------------------------------------------------------------------------------------------------------------------------------------------------------------------------------------------------------------------------------------------------------------------------------------------------------------------------
>MiraAssembly73_c335RC_merged_MiraAssembly73_c993
-----------------------------------------------------------------------------------------------------------------------------------------------------------------------------------------------------------------------------------------------------------------------------------------------------------------------------------------------------------------------------------------------------------------------------------------------------------------------------------------------------------------------------------------------------------------------------------------------------------------------------------------------------------------------------------------------------------------------------------------------------------------------------------------------------------------------------------------------------------------------------------------------------------------------------------------------------------------------------------------------------------------------------------------------------------------------------------------------------------------------------------------------------------------------------------------------------------------------------------------------------------------------------------------------------------------------------------------------------------------------------------------------------------------------------------------------------------------------------------------------------------------------------------------------------------------------------------------------------------------------------------------aatatatatatcttgaaaatgc-----cacagccac----attattctggatgtmttctctgtgtgcaaaagttgtttttcaacattagcttttggtaatctttacatgacatggaccattttctctacttcctttgcaggtcatatttacatgtggaacctgtaagatagcatgtttgacttagtttttgctttctgttacagctaatttgcccatctaaaagagaggtaatggtgttcggaagcttcaagcagacaggaactcttttaccgaaagcgcccaagggatggggttggcgtagcgctttgttattcgatgagcttgatgatctcctccaaaacggggccttgcgaattgccgctgttgtgcagcttgtctgacactgatga-gtacatcaatagtcttgtagcacactg-----atgagtacatcaatagtcttgtagcttaatcatttgattataagttagctgccwttgccccaag---gtagtagtttttgcagtataagtg--------gaaattcctctttcwtcatccataatgtcattcacatta----taggtactttgtggttggagtgtaatac-----------------------------------------------------------------------------------------------------------------------------------------------------------------------------------------------------------------
>MiraAssembly81_c111
----------------------------------------------------------------------------------------------------------------------------------------------------------------------------------------------------------------------------------------------------------------------------------------------------------------------------------------------------------------------------------------------------------------------------------------------------------------------------------------------------------------------------------------------------------------------------------------------------------------------------------------------------------------------------------------------------------------------------------------------------------------------------------------------------------------------------------------------------------------------------------------------------------------------------------------------------------------------------------------------------------------------------------------------------------------------------------------------------------------------------------------------------------------------------------------------------------------------------------------------------------------------------------------------------------------------------------------------------------------------------------------------------------------------------------------------------------------------------------------------------------------------------------------------------------------------------------------------------------------------------------------------------cttgaaaatgc-----cacagccac----gttattctggatgtattctctgtgtgcaaaagttgtttttcaacattagcttttggtaatctttacatgacatggaccattttctctacttcctttgcaggtcatatttacatgtggaacttgtaagatagcatgtttgacttagtttttgctctctgttacagctaatttgcccatctaaaagagaggtaatggtgttcggaagcttcaagcagacaggaactcttttaccgaaagcgcccaagggatggggttggcgtagcgctttgttattcgatgagcttgatgatctcctccaaaacggggccttgcgaattgccgctgttgtgcagcttgtctgacactgatga-gtacatcaatagtcttgtagcacactg-----atgagtac-----------------------------------------------------------------------------------------------------------------------------------------------------------------------------------------------------------------------------------------------------------------------------------------------------------------------------------------------------------------------------------
>MiraAssembly69_c1626RC_merged_MiraAssembly69_c730RC
-------------------------------------------------------------------------------------------------------------------------------------------------------------------------------------------------------------------------------------------------------------------------------------------------------------------------------------------------------------------------------------------------------------------------------------------------------------------------------------------------------------------------------------------------------------------------------------------------------------------------------------------------------------------------------------------------------------------------------------------------------------------------------------------------------------------------------------------------------------------------------------------------------------------------------------------------------------------------------------------------------------------------------------------------------------------------------------------------------------aaactatggcgtcaacttcctaaagtagaaagtgtttagtcctgcagtagtatgctatcaaagttttaacttttggtatcctatgttttcaggttcatatgtatgtcgattctcgcgaaaaggttaccgcacgatatcaagtgagttcagatgatattgaccattaccatacaatacttttctacagaatttccctacataaaatgatgtggccttttgtaattcttt--------accaaaattctcacctccat--cttgtggcggcttcgttcagggcctacggctcctct-------------------tctacttcggtagtatgagaagacgagttttagctcggccacgggtcttgaatgtttgctagcctttgcgggtttctctgtttatttttgttttgccttgatggtttgtatttccttcactttcggaaggtaatcgtgtagatgccatatggctcttcgatcttgaaatatacggtgttgatgttgatcaaaa--aaaaaataaatcttgaaaatgc-----cacagccac----attattctggakgtattctctgtgtgcaaaagttgtttttcaacattagcttttggtaatctttacatgacatggaccattttctctacttcctttgcaggtcatatttacatgtggaacctgtaagatagcatgtttgacttagtttttgctttctgttacagctaatttgcccatctaaaagagaggtaatggtgttcggaagcttcaagcagacaggaactcttttaccgaaagcgcccaagggatggggttggcgtagcgctttgttattcgatgagcttgatgatctcctccaaaacggggccttgcgaattgccgctgttgtgcagcttgtctgacactgatga-gtacatcaatagtcttgtagcacactg-----atgagtacatcaatagtcttgtagcttaatcatttgattataagttagctgcctttgacc-------------------------------------------------------------------------------------------------------------------------------------------------------------------------------------------------------------------------------------------------------------------------------------------------------------------------------
>MiraAssembly72_c1486
--------------------------------------------------------------------------------------------------------------------------------------------------------------------------------------------------------------------------------------------------------------------------------------------------------------------------------------------------------------------------------------------------------------------------------------------------------------------------------------------------------------------------------------------------------------------------------------------------------------------------------------------------------------------------------------------------------------------------------------------------------------------------------------------------------------------------------------------------------------------------------------------------------------------------------------------------------------------------------------------------------------------------------------------------------------------------------------------------------------------------------------------------------------------------------------------------------------------------------------------------------------------------------------------------------------------------------------------------------------------------------------------------------------------------------------------------------------------------------------------------------------------------------------------------------------------------------------------------------------------------------------------------------------------------------------------------------------------------------------------------------------cattttctctacttcctttgcaggtcatatttacatgtggaacctgtaagatagcatgtttgacttagtttttgctttctgttacagctaatttgcccatctaaaagagaggtaatggtgttcggaagcttcaagcagacaggaactcttctaccgaaagcgcccaagggatggggttggcgtagcgctttgttattcgatgagcttgatgatctcctccaaaacggggccttgcgaattgccgctgttgtgcagcttgtctgacactgatga-gtacatcaatagtcttgtagcacactg-----atgagtacatcaatagccttg----------------------------------------------------------------------------------------------------------------------------------------------------------------------------------------------------------------------------------------------------------------------------------------------------------------------------------------------------------------------
>MiraAssembly80_c390RC
------------------------------------------------------------------------------------------------------------------------------------------------------------------------------------------------------------------------------------------------------------------------------------------------------------------------------------------------------------------------------------------------------------------------------------------------------------------------------------------------------------------------------------------------------------------------------------------------------------------------------------------------------------------------------------------------------------------------------------------------------------------------------------------------------------------------------------------------------------------------------------------------------------------------------------------------------------------------------------------------------------------------------------------------------------------------------------------------------------------------------------------------------------------------------------------------------------------------------------------------------------------------------------------------------------------------------------------------------------------------------------------------------------------------------------------------------------------------------------------------------------------------------------------------------------------------------------------------------------------------------------------------------------tgc-----cacagccacattaattattctggatgtattctctgtgtgcaaaagttgtttttcaacattagcttttggtaatctttacatgacatggaccattttctctacttcctttgcaggtcatatttacatgtggaacctgtaagatagcatgtttgacttagtttttgctttctgttacagctaatttgcccatctaaaagagaggtaatggtgttcggaagcttcaagcagacaggaactcttttaccgaaagcgcccaagggatggggttggcgtagcgctttgttattcgatgagcttgatgatctcctccaaaatggggccttgcgaattgccgctgttgtgcagcttgtctgacactgatga-gtacatcaatagtcttgtagcacactg-----atgagtacatcaatagtcttgtagcttaatcatttgattataagttagctgcctt------------------------------------------------------------------------------------------------------------------------------------------------------------------------------------------------------------------------------------------------------------------------------------------------------------------------------------
>MiraAssembly81_c481RC_merged_MiraAssembly81_c636RC
---------------------------------------------------------------------------------------------------------------------------------------------------------------------------------------------------------------------------------------------------------------------------------------------------------------------------------------------------------------------------------------------------------------------------------------------------------------------------------------------------------------------------------------------------------------------------------------------------------------------------------------------------------------------------------------------------------------------------------------------------------------------------------------------------------------------------------------------------------------------------------------------------------------------------------------------------------------------------------------------------------------------------------------------------------------------------------------------------------------------------------------------------------------------------------------------------------------------------------------------------------------------------------------------------------------------------------------------------------------------------------------------------------------------------------------------------------------------------------------------------------------------------------------------------------------------------------------------------------------------------------------------aaaaaaacttgaaaatgc-----catagccac----attattctggatgtattctctgtgtgcaaaagttgtttttcaacattagcttttggtaatctttacatgacatggaccattttctctacttcctttgcaggtcatatttacatgtggaacctgtaagatagcatgtttgacttagtttttgctttctgttacagctaatttgcccatctaaaagagaggtaatggtgttcggaagcttcaagcagacaggaactcttttaccgaaagcgcccaagggatggggttggcgtagcgctttgttattcgatgagcttgatgatctcctccaaaacggggccttgcgaattgctgctgttgtgcagctcgtctgacactgatga-gtacatcaatagtcttgtagcacactg-----atgagtacatcaatagtcttgtagcttaatcatttgattataagttagctgcctttgccccaaggtagtagtagtttttgcagtataagtg--------gaaattcctctttcatcatccataacgtcattcacatta----taggtaccttgtggttggagtgtaatacataa-------------------------------------------------------------------------------------------------------------------------------------------------------------------------------------------------------------
>MiraAssembly77_c1044
--------------------------------------------------------------------------------------------------------------------------------------------------------------------------------------------------------------------------------------------------------------------------------------------------------------------------------------------------------------------------------------------------------------------------------------------------------------------------------------------------------------------------------------------------------------------------------------------------------------------------------------------------------------------------------------------------------------------------------------------------------------------------------------------------------------------------------------------------------------------------------------------------------------------------------------------------------------------------------------------------------------------------------------------------------------------------------------------------------------------------------------------------------------------------------------------------------------------------------------------------------------------------------------------------------------------------------------------------------------------------------------------------------------------------------------------------------------------------------------------------------------------------------------------------------------------------------------------------------------------------------------------------------------------cacagccac----attattctggatgtattctctgtgtgcaaaagttgtttttcaacattagcttttggtaatctttacatgacatggaccattttctctacttcctttgcaggtcatatttacatgtggaacctgttagatagcatgtttgacttagtttttgctttctgttacagctaatttgcccatctaaaagagaggtaatggtgttcggaagcttcaagcagacaggaactcttttaccgaaagcgcccaagggatggggttggcgtagcgctttgttattcgatgagcttgatgatctcctccaaaacggggccttgcgaattgccgctgttgtgcagcttgtctgacactgatga-gtacatcaatagtcttgtagcacactg-----atgtgtacatcaatagtcttgtagcttaatcattt--------------------------------------------------------------------------------------------------------------------------------------------------------------------------------------------------------------------------------------------------------------------------------------------------------------------------------------------------------
>MiraAssembly82_c329
-----------------------------------------------------------------------------------------------------------------------------------------------------------------------------------------------------------------------------------------------------------------------------------------------------------------------------------------------------------------------------------------------------------------------------------------------------------------------------------------------------------------------------------------------------------------------------------------------------------------------------------------------------------------------------------------------------------------------------------------------------------------------------------------------------------------------------------------------------------------------------------------------------------------------------------------------------------------------------------------------------------------------------------------------------------------------------------------------------------------------------------------------------------------------------------------------------------------------------------------------------------------------------------------------------------------------------------------------------------------------------------------------------------------------------------------------------------------------------------------------------------------------------------------------------------------------gtaatcgtgtagatgccgtatggctcttccatcttgaaatatacggtgttgatgwtkaymaaa---armwaatkttsmwwracaacttwtgcacacagccac----attattctggatgtattctctgtgtgcaaaagttgtttttcaacattagcttttggtaatctttacatgacatggaccattttctctacttcctttgcaggtcatatttacatgtggaacctgtaagatagcatgtttgacttagtttttgctttctgttacagctaatttgcccatctaaaagagaggtaatggtgttcggaagcttcaagcagacaggaactcttttaccgaaagcgcccaagggatggggttggcgtagcgctttgttattcgatgagcttgatgatctcctccaaaacggggccttgcgaattgccgctgttgtgcagcttgtctgacactgatga-gtacatcaatagtcttgtagcacactg-----atgagtacatcaatagtcttgtagcttaatcatttgattataaggtagctgcctttgccccaag---gtagtagtttttgcagtataagtg--------gaaattcctctttcatcatccataatgtcattcacatta----taggtacc-------------------------------------------------------------------------------------------------------------------------------------------------------------------------------------------------------------------------------------
>MiraAssembly71_c263
-----------------------------------------------------------------------------------------------------------------------------------------------------------------------------------------------------------------------------------------------------------------------------------------------------------------------------------------------------------------------------------------------------------------------------------------------------------------------------------------------------------------------------------------------------------------------------------------------------------------------------------------------------------------------------------------------------------------------------------------------------------------------------------------------------------------------------------------------------------------------------------------------------------------------------------------------------------------------------------------------------------------------------------------------------------------------------------gcatttcatttacgctcattgcaatgaaacaaaggcgtcaacttcctaaagtagaaagtgtttagtcctgcagtagtatgctatcaaagttttaacttttggtatcctatgttttcaggttcatatgtatgtcgattctcgcgaaaaggttaccgcacgatatcaagtgagttcagatgatatt-----tgaccaaacaatacttttctacagaatttccctacataaaatgatgtggccttttgtacttcttt--------accaaaatgctcacctccat--cttgtggcggcttcgttcaaggcctacggctcctctattgccgactttatgtcggtctacttcggtagtacgagaagacgagttttggattggccatgggtcttgaatgtttgctagccttttcgggtttctctgttta-ttttgttttgcctcgatggtttgtatttccttcactttcggaaggtaatcgtgtagatgccatatggctcttccatcttgaaatatacggtgtcgatgttgatcaaa---aataaataaatcttgaaaatgc-----cacagccac----attattctggatgtattctctgtgtgcaaaagttgtttttcaacattagcttttggtaatctttacatgacatggaccattttctctacttcatttgcaggtcatatttacatgtggaacctgtaagatagcatgtttgacttagtttttgctttctgttacagctaatttgcccatctaaaagagaggtaatggtgttcggaagcttcaagcagacaggaactcttttaccgaaagcgcccaagggatggggttggcgtagcgctttgttattcgatgagcttgatgatctcctccaaaacggggccttgcgaattgccgctgttgtgcagcttgtctgacactgatga-gtacatcaatagtcttgtagcacactg-----atgagtacatcaatagtcttgtagcttaatcatttgattacaagttagctgcctttgccccaag---ggagtagtttttgcagtataagtg--------gaaattcctctttcatcatccataatgtcattcacatta----taggtaccttgtggttggagtgtaatacataata------gtattccaatctgtga--tatacgggtcggattgatgacattttgggtatagtatatt--gtgtgtatgttgtgcagttgctgtaaaaacaagcaagcgacgtatcaattatcattttgttactctttttagtttagcataggtaattgagg---------------------------------------------
>MiraAssembly77_c1201RC
-------------------------------------------------------------------------------------------------------------------------------------------------------------------------------------------------------------------------------------------------------------------------------------------------------------------------------------------------------------------------------------------------------------------------------------------------------------------------------------------------------------------------------------------------------------------------------------------------------------------------------------------------------------------------------------------------------------------------------------------------------------------------------------------------------------------------------------------------------------------------------------------------------------------------------------------------------------------------------------------------------------------------------------------------------------------------------------------------------------------------------------------------------------------------------------------------------------------------------------------------------------------------------------------------------------------------------------------------------------------------------------------------------------------------------------------------------------------------------------------------------------------------------------------------------------------------------------------------------------------------------------------------------------------------------------------atgtattctctgtgtgcaaaagttgtttttcaacattagcttttggtaatctttacatgacatggaccattttctctacttcctttgcaggtcatatttacatgtgggacctgttagatagcatgtttgacttagtttttgctttctgttacagctaatttgcccatctaaaagagaggtaatggtgttcggaagcttcaagcagacaggaactcttttaccgaaagcgcccaagggatggggttggcgtagcgctttgttattcgatgagcttgatgatctcctccaaaacggggccttgcgaattgccgctgttgtgcagcttgtctgacactgatga-gtacatcaatagtcttgtagcacactg-----atgtgtacatcaatagtcttgtagcttaatcatttgattataagttagct-----------------------------------------------------------------------------------------------------------------------------------------------------------------------------------------------------------------------------------------------------------------------------------------------------------------------------------------
>MiraAssembly72_c175
-------------------------------------------------------------------------------------------------------------------------------------------------------------------------------------------------------------------------------------------------------------------------------------------------------------------------------------------------------------------------------------------------------------------------------------------------------------------------------------------------------------------------------------------------------------------------------------------------------------------------------------------------------------------------------------------------------------------------------------------------------------------------------------------------------------------------------------------------------------------------------------------------------------------------------------------------------------------------------------------------------------------------------------------------------------------------------------------------------------------------------------------------------------------------------------------------------------------------------------------------------------------------------------------------------------------------------------------------------------------------------------------------------------------------------------------------------------------------------------------------------------------------------------------------------------------------------------------------------------------------------------------aaaaaaaatcttgaaaatgc-----cacagccac----attattctggatgtmytctctgtgtgcaaaagttgtttttcaacattagcttttggtaatctttacatgacatggaccattttctctacttcctttgcaggtcatatttacatgtggaacctgtaagatagcatgtttgacttagtttttgctttctgttacagctaatttgcccatctaaaagagaggtaatggtgttcggaagcttcaagcagacaggaactcttttaccgaaagcgcccaagggttggggttggcgtagcgctttgttattcgatgagcttgatgatctcctccaaaacggggccttgcgaattgccgctgttgtgcagcttgtctgacactgatga-gtacatcaatagtcttgtagcacactg-----atgagtacatcaatagycttgtagcttaatcatttgattataagttagctgcctttgccccaag---gtagtagtttttgcagtataagtg--------gaaa------------------------------------------------------------------------------------------------------------------------------------------------------------------------------------------------------------------------------------------------------------------------------------
>MiraAssembly75_c215
---------------------------------------------------------------------------------------------------------------------------------------------------------------------------------------------------------------------------------------------------------------------------------------------------------------------------------------------------------------------------------------------------------------------------------------------------------------------------------------------------------------------------------------------------------------------------------------------------------------------------------------------------------------------------------------------------------------------------------------------------------------------------------------------------------------------------------------------------------------------------------------------------------------------------------------------------------------------------------------------------------------------------------------------------------------------------------------------------------------------------------------------------------------------------------------------------------------------------------------------------------------------------------------------------------------------------------------------------------------------------------------------------------------------------------------------------------------------------------------------------------------------------------------------------------------------------------------------------------------------------------------------------------------------------ac----atcattctggatgtattctctgtgtgcaaaagttgtttttcaacattagcttttggtaatctttacatgacatggaccattttctctacttcctttgcaggtcatatttacacgtggaacctgtaagatagcatgtttgacttagtttttgctttctgttacagttaatttgcccatctaaaagagaggtaatggtgttcggaagcttcaagcagacaggaactcttttaccgaaagcgcccaagggatggggttggcgtagcgctttgttattcgatgagcttgatgatctcctccaaaacggggccttgcgaattgctgctgttgtgcagcttgtctgacactgatga-gtacatcaatagtcttgtagcagactg-----atgagtacatcaatagccttgtagcttaatcatttgatcataagttagctgcctttgccccaag---gtagtagtttttgcagtataagtg--------gaaattcctctttc--------------------------------------------------------------------------------------------------------------------------------------------------------------------------------------------------------------------------------------------------------------------------
>MiraAssembly83_c152RC
-------------------------------------------------------------------------------------------------------------------------------------------------------------------------------------------------------------------------------------------------------------------------------------------------------------------------------------------------------------------------------------------------------------------------------------------------------------------------------------------------------------------------------------------------------------------------------------------------------------------------------------------------------------------------------------------------------------------------------------------------------------------------------------------------------------------------------------------------------------------------------------------------------------------------------------------------------------------------------------------------------------------------------------------------------------------------------------------------------------------------------------------------------------------------------------------------------------------------------------------------------------------------------------------------------------------------------------------------------------------------------------------------------------------------------------------------------------------------------------------------------------------------------------cctcgatggtttgtatttccttcactttcggaaggtaatcgtgtagatgccgtatggctcttccatcttgaaatatacggtgttgatgttgatcaaaaa-aaaatttatatcttgaaaatgc-----cacagccac----attattctggatgtattctctgtgtgcaaaagttgtttttcaacattagcttttggtaatctttacatgacatggaccattttctctacttcctttgcaggtcatatttacatgtggaacctgtatgatagcatgtttgacttagtttttgctttctgttacagctaatttgcccatctaaaagagaggtaatggtgttcggaagcttcaagcagacaggaactcttttaccgaaagcgcccaagggatggggttggcgtagcgctttgttattcgatgagcttgatgatctcctccaaaacggggccttgcgaattgccgctgttgtgcagcttgtctgacactgatga-gtacatcaatagtcttgtagcagactg-----atgagtacatcaatagtcttgtagcttaatcatttgattataagttagctgcctttgccccaag---gtagtagtttttgcagtataagtg--------gaaattcctctttcatcatccataatgtcattcacatta----taggtaccttgtggttggagtgtaatacataata------gtattccaatctgtga--tatacgggtcggattgatgacattttgggtatagtatatt-------------------------------------------------------------------------------------------------------------------------------------------
>MiraAssembly74_c492RC_merged_MiraAssembly74_c477RC
----------------------------------------------------------------------------------------------------------------------------------------------------------------------------------------------------------------------------------------------------------------------------------------------------------------------------------------------------------------------------------------------------------------------------------------------------------------------------------------------------------------------------------------------------------------------------------------------------------------------------------------------------------------------------------------------------------------------------------------------------------------------------------------------------------------------------------------------------------------------------------------------------------------------------------------------------------------------------------------------------------------------------------------------------------------------------------------------------------------------------------------------------------------------------------------------------------------------------------------------------------------------------------------------------------------------------------------------------------------------------------------------------------------------gccgactttatgtcggtctacttcggtagtacgagaagacgagttttagctcggccacgggtcttgaatgtttgctagccttttcgggtttctctgtttatttttgttttgcctcgatggtttgtatttccttcactttcagaaggtaatcgtgtagatgccgtatggctcttccatcttgaaatatacggtgttgatgttgatcaaaaacaaaaaaataatcttgaaaatgt-----cacagccac----attattctggatgtattctctgtgtgcaaaagttgtttttcaac-ttagcttttggtaatctttacatgacatggaccattttctccacttcctttgcaggtcatatttacatgtggaacctgtaagatagcatgtttgacttagtttttgctttctgttacagctaatttgcccatctaaaagagaggtaatggtgttcggaagcttcaagcagacaggaactcttttaccgaaagcgcccaagggatggggttggcgtagcgctttgttattcgatgagcttgatgatctcctccaaaacggggccttgcgaattgccgctgttgtgcagctcgtctgacactgatga-gtacatcaatagtcttgtagcacactg-----atgagtacatcaatagccttgtagcttaatcatttgattataagttagctgccattgccccaag---gtagtagtttttgcagtataagtg--------gaaattcctctttcat------------------------------------------------------------------------------------------------------------------------------------------------------------------------------------------------------------------------------------------------------------------------
>MiraAssembly80_c108
----------------------------------------------------------------------------------------------------------------------------------------------------------------------------------------------------------------------------------------------------------------------------------------------------------------------------------------------------------------------------------------------------------------------------------------------------------------------------------------------------------------------------------------------------------------------------------------------------------------------------------------------------------------------------------------------------------------------------------------------------------------------------------------------------------------------------------------------------------------------------------------------------------------------------------------------------------------------------------------------------------------------------------------------------------------------------------------------------------------------------------------------------------------------------------------------------------------------------------------------------------------------------------------------------------------------------------------------------------------------------------------------------------------------------------------------------------------------------------------------------------------------------------------------------------------------------------------------------------------------------------------------aataatcttgaaaatgc-----cacagccac----attattctggatgtattctctgtgtgcaaaagttgtttttcaacattagcttttggtaatctttacatgacatggaccattttctctacttcctttgctggtcatatttacatgtggaacctgtaagatagcatgtttgacttagtttttgctttctgttacagctaatttgcccatctaaaagagaggtaatggtgttcggaagcttcaagcagacaggaactcttttgccgaaagcgcccaagggatggggttggcgtagcgctttgttattcgatgagcttgatgatctcctccaaaacggggccttgcgaattgccgctgttgtgcagcttgtctgacactgatga-gtacatcaatagtcttgtagcacactgagtacatcaagtcatcaatagtcttgtagcttaatcatttgattataagt----------------------------------------------------------------------------------------------------------------------------------------------------------------------------------------------------------------------------------------------------------------------------------------------------------------------------------------------
>MiraAssembly78_c247RC
------------------------------------------------------------------------------------------------------------------------------------------------------------------------------------------------------------------------------------------------------------------------------------------------------------------------------------------------------------------------------------------------------------------------------------------------------------------------------------------------------gttctattatatccttcaggttagtgttcaggcttttaatgatgaagaccctcaaggacgcaggactcttggtaatctccctaccacctaaaggatttggccttggatttatctttgatgtgtgccggaaagcttatgtgtgtttgtgttttgaagtttccttctaattgtacgtaattattcaggactatttctccatcgacggaaggcagagatagcagatcccctaagaaaggtcagctttg-------ttctggaacacaaggcaatcattggattggacaaaaactttttgacgacaatcaccttttgcctcgtttataaatttccagtaaaaacttatatttacatggccatcaagcttccagctgcttaattagctcctggcaattgatataactgatttttaaggcttgaggacaaaggttagtcctctgtccttaacaccaccagcatagagcgagtgggaaattctggcctctgcgtaggagtgggctggtttgatcaccacaggggtatgggtgtgcagaggttggaacccagcttatgggccacagcatttcatttacgctcattgcaatgaaactatggcgtcaacttcctaaagtagaaagtgtttagtcctgcagtagtgtgctatcaaagttttaacttttggtatcctatgttttcaggttcatatgtatgtcgattctcgcgaaaaggttaccgcacgatatcaagtgagttcagatgata-t-----tgaccaaacaatacttttctacagaatttccctacataaaatgatgtggccttttgtacttcttt--------a-caaaatgctcacctccat--cttgtggcggcttcgttcagggcctacggctcctctattgccgactttatgtcggtctacttcggtagtacgagaagacgagttttagctcggccacgggtcttgaatgtttgctagcctttgcgggtttctctgtttatttttgttttgcctcgatggtttgtatttccttcactttcggaaggtaatcgtgtagatgtcgtatggctcttccatcttgaaatatacggtgttgatgttgatcaaaa-----aaaaaaaacttgaaaatgc-----cacagccac----attattctggatgtattctctgtgtgcaaaagttgtttttcaacattagcttttggtaatctttacatgacatggaccattttctctacttcctttgcaggtcatatttacatgtggaacctgtaagatagcatgtttgacttagtttttgctttctgttacagctaatttgcccatctaaaagagaggtaatggtgttcggaagcttcaagcagacaggaactcttttaccgaaagcgcccaagggatggggttggcgtagcgctttgttattcgatgagcttgatgatctcctccaaaacggggccttgcgaattgccgctgttgtgcagcttgtctgacactgatga-gtacatcaatagtcttgtagc------------------------------------ttaatcatttgattataagttagctgcctttgccccaag---gtagtagtttttgcagtataagtg--------gaaattcctctttcatcatccataatgtcattcacattataagtaggtaccttgtggttggagtgtaatacataata------gtattccaatctgtga--tatacgggtcggattg-------------------------------------------------------------------------------------------------------------------------------------------------------------------
>MiraAssembly82_c1
tagttcttcctctcagcattttcgttaacaacattttcctttagtgagatatctattagtctctgtgggtgagtttgtgttttcacgtcttctgctcctgtaacacgtggtcaatcaacccaacaaactattgxatatctgcattgacatgaatcctattttatgtggttgcggtaagttgtagtatgagtatcttatgaatgagcaaatgactgctatttttgtgaggttattttcgaaaattcaaaaggaaacccatgtgcgtttctgctgacaatccaatatttgtcccatagggtggagtttcaggatgtgcacaggctcagtgatggtcaggtcaagcactctccagaagtattttatgctggttctttatggaaggtacgcaataaccttcagttgatcctttttctgaaatattatctcctgaatgttatgatatcgtttacatggtaccccaagcaagggggggaaattgactagttggttctattatatcctttaggttagtgttcaggcttttaatgatgaagaccctcaaggacgcaggactcttggtaatctccctaccacctaaaggatttggccttggatttatctttgatgtgtgccgcaaagcttatgtgtgtttgtgttttgaagtttccttataattgtacgtaattattcaggactatttctccatcgacggaaggcagagatagcagatcccctaagaaaggtcagctttg-------ttctggaacacaaggcaatcattggattggacaaaaactttttgacgacaatcaccttttgccttgtttataaatttccagtaaaaacttatatttacatggccatcaagcttccagctgcttaattagctcctggcaattgttataactgatttttaaggcttgaggacaaaggttagtcctctgt-cttaacaccgccagcatagagcgagtgggaaattctggcctctgcgtaggagtgggctggtttgagcaccacaggggtatgggtgtgcagaggttggaacccagcttatgggccacagcatttcatttacgctcattgcaatgaaactatggcgtcaacttcctaaagtagaaagtgtttagtcctgcagtagtatgctat---agttttaacttttggtatcctatgttttcaggttcatatgtatgtcgattctcgcgaaaaggttaccgcacgatatcaagtgagttcagatgatatt-----tgaccaaacaatacttttctacagaatttccctacataaaatgatgtggccttttgtacttcttt--------accaaaatgctcacctccat--cttgtggcggcttcattcagggcctacggctcctctattgccgactttatgtcggtctactccggtagtacgagaagacgagttttagctcggccacgggtcttgaatgtttgctagcctttttgggtttctctctttatttttgttttgcctcgatggtttgtatttccttcactttcggaaggtaatcgtgtagatgccgtatggctcttccatcttgaaatatacggtgttgatgttgatcaaaa--aataaataaatcttgaaaatgc-----cacagccac----attattctggatgtattctctgtgtgcaaaagttgttttxcaacattagcttttggtaatctttacatgacatggaccattttctctacttcctttgcaggtcatatttacatgtggaacctgtaagatagcatgtttgacttagtttttgctttctgttacagctaatttgcccatctaaaagagaggtaatggtgttcggaagcttcaagcagacaggaactcttttaccgaaagcgcccaagggatggggttggcgtagcgctttgttattcgatgagcttgatgatctcctccaaaacggggccttgcgaattgccgctgttgtgcagcttgtctgacactgatga-gtacatcaatagtcttgtagc------------------------------------ttaatcatttgattataaggtagctgcctttgccccaag---gtagtagtttttgcagtataagtg--------gaaattcctctttcatcatccataatgtcattcacatta----taggtaccttgtggttggagtgtaatacataata------gtattccaatctgtga--tatacgggtcggattgatgacattttgggtatagtatatattgtgtgtatgttgtgcagttgctgtaaaaacaagcaagcgacgtatcaattatcattttgttactctttttagtttagcttaggtaattgaggtcaagtccatcgggtctcgggtttttgcacacttctgctccccta
>MiraAssembly71_c422
------------------------------------------------------------------------------------------------------------------------------------------------------------------------------------------------------------------------------------------------------------------------------------------------------------------------------------------------------------------------------------------------------------------------------------------------------------------------------------------------------------------------------------------------------------------------------------------------------------------------------------------------------------------------------------------------------------------------------------------------------------------------------------------------------------------------------------------------------------------------------------------------------------------------------------------------------------------------------------------------------------------------------------------------------------------------------------------------------------------------------------------------------------------------------------------------------------------------------------------------------------------------------------------------------------------------------------------------------------------ctcacctccat--cttgtggcggcttcgttcaaggcctacggctcctctattgccgactttatgtcggtctacttcggtagtacgagaagacgagttttggattggccatgggtcttgaatgtttgctagccttttcgggtttctctgtatatttttgttttgcctcgatggtttgtatttccttcactttcggaaggtaatcgtgtagatgccgtatggctcttccatcttgaaatatacggtgttgatgttgatccaaaaaaaaaaaaaaatcttgaaaatgc-----cacagccac----attattctggatgtattctctgtgtgcaaaagttgtttttcaacattagctttaggtaatctttacatgacatggaccattttctctacttcctttgcaggtcatatttacatgtggaacctgtaagatagcatgtttgacttagtttttgc--tctgttacagctaatttgcccatctaaaagagaggtaatggtgttcggaagcttcaagcagacaggaactcttttaccgaaagcgcccaagggatggggttggcgtagcgctttgttattcgatgagcttgatgatctcctccaaaacggggccttgcgaattgccgctgttgtgcagcttgtctgacactgatga-gtacatcaatagtcttgtagcacactg-----atgagtacat---------------------------------------------------------------------------------------------------------------------------------------------------------------------------------------------------------------------------------------------------------------------------------------------------------------------------------------------------------------------------------
