# Supplementary material for: Targeted NGS for species level phylogenomics: “made to measure” or “one size fits all”?
Source: PeerJ. 2017 Jul 25;5:e3569. doi: 10.7717/peerj.3569 (PMC5530999; doi:10.7717/peerj.3569)
Supplement: Data S2 — Sequences alignments (fasta format). [file peerj-05-3569-s002.gz › Final_Aln/SC/127820_2_AllSamples.aln]

>MiraAssembly68_c449RC_merged_MiraAssembly68_c896
------------------------------------------------------------------------------------------------------------------------------------------------------------------atgtagc---aacctc----tcttttttgtttgttttttgggagacatgaggatgt-------agcaagtagcaacctaatccacctcacatgtaagcatcctatgataactcttcacccctcgttttcccccgttc--tctctctctctc----tctctctctctctaaaaccctaaacagttac---caacacttgactctcccctagtgggcat-------tttcccatcatcctcttctttccactccctcccctgctactggccacacaatggccacttctcctccattactctgtctcacaataactacagtagtagttgttgtactaatttttaaccaatgtatcgcagccgcaggagtaaatacagcctccaccatcccacccaagattggcaaaggctaccgtctgatctccatccaagagtcccctgatggtggccttgtgggccacctccaagtcaagcaaaagaacactatctacggccctgatatccccaatctccagctctacgtcaagtgagttctccagtactaggccctgtttgcttgtacgtattagtgttctcaaatgctctgttcctacttcctacaacaacaacaaataaaacaaaaccctgcttccc-ttttccaattatc------------------tttgagaatctaacggggaggagttt---ttcttaaaaaaatactaatatgaattcatctaaagattagtgggtgttgggagacaattatcttttagattctggattgttagttgtaaattgtggatttttggatta------taatgagaatc-------------------tgacaggtacgaatagattttgttgaagaattttgtgattaaagtataatcaaatcagcgttaagaataaaaaaaactcttcccgatgtgatttttagattctacattctttag
>MiraAssembly68_rep_c2738RC
------------------------------------------------------------------------------------------------------------------------------------------------------------------------------------------------------------------------------------------------------------------------------------------------------------------------------ctctctctctctaaaaccctaaacagttac---caacacttgactctcccctagtgggcat-------tttcccatcatcctcttctttccactccctcccctgctactggccacacaatggccacttctcctccattactctgtctcacaataacaacagtagtagttgttgtactaatttttaaccaatgtatcgcagccgcaggagtaaatacagcctccaccatcccacccaagattggcaaaggctaccgtctgatctccatccaagagtcccctgatggtggccttgtgggccacctccaagtcaagcaaaagaacactatctacggccctgatatccccaatctccagctctacgtcaagtaagttctccagtactaggccctgtttgcttgtacgtattagtgttctcaaatgctctgttcctacttcctacaacaacaacaaataaaacaaaaccctgcttccc-ttttccaattatc------------------tttgagaatctaacggggaggagttt---ttcttaa-----------------------------------------------------------------------------------------------------------------------------------------------------------------------------------------------------------------------------------------------------------
>MiraAssembly69_c2121RC_merged_MiraAssembly69_c369
-------------------------------------------------------------------------------------gccatyttgcaactagccctggatttgctttaaggacacacggatcatcatcaaccacatgattcacatgcaagaggatgtgac---aaccct----tttcttttatgatatt-----gtggcataaggatgtaatagtaagcatgtagcaacctaatccacctcaaatatgagcatatcctc-----------------rtttcccctcattt----tctctctctc----tatataacactaaaaaaccctacacggttaccracaacacttgactcccccgcagtggccat-------ttt-ccatcatcctctctt-----ctcccctccctgctactggccacacaatggccacttcacctccattactctccctcacaataact------gcacttcttctggtaatttttatccaatgt------gtggcaggagtaaatacagcctccaccatcccgcccaagattggcaaaggctaccgtctgatctccatcgaggagtcccctgatggtggccttgtgggccacctccaagtcaagcaaaaaagcaccatctacggccctgatatcccccatctccggctctatgtcaagtgagttctccac---taggccctgtttgcttg-------tagtgttctgaaatgctctgttcccaccccc--gaaaaaaa------aaaatgcttcccctttccttatttgccatctatgtgttgagcgcaatatttgtctgaggatataagggggagggttttttcttcttcaaa-------aatatgaattcatcgaaggattagtaggtgctgggacacatataagtttgcaattctggatttttagttgtaacctatgggttgttggattactggagtaatgagaatccatagaaatgttcattagatgacaggtacgaaaaga-------------------------------------------------------------------------------------------------
>MiraAssembly69_c744RC_merged_MiraAssembly69_c445
---------------------------------------------------------------------------------------------------------------------------------------------------------------------------------------------------------------------------------------------------------------------------------------------------------------------tctc----tatataacactaaaaaaccctacacggttaccgacaacacttgactcccccgcagtggccat-------ttt-ccatcatcctctctt-----ctcccctccctgctactggccacacaatggccacttcacctccattactctccctcacaataatt------gcacttcttctggtaatttttatccaatgt------gtggcaggagtaaatacagcctccaccatcccgcccaagattggcaaaggctaccgtctgatctccatcgaggagtcccctgatggtggccttgtgggccacctccaagtcaagcaaaaaagcaccatctacggccctgatatcccccatctccggctctatgtcaagtgagttctccac------------tttgcttg-------tagtgttctgaaatgctctgttcccaccccccgaaaaaa--------aaaatgcttcccctttcctt-tttgccatctatgtgttgagcgtaatatttgtctgatgatataagggggacggtttt---ttcttaaaa-------aatatgaattcatcgaaggattagtaggtgctgggacacata--------------------------------------------------------------------------------------------------------------------------------------------------------------------------------------------------------
>MiraAssembly71_rep_c4036
-----------------------------------------------------------------------------------------------------------------------------------------------------------------------------------------------------------------------------------------cctatataatgcacttgaaat----gcacttcccaa----------------cggtgaaattgtta------tcttttcc----tatataacactaaaaaaccctacacggttaccaacaacacttgactcccccgcagtggccat-------ttt-ccatcatcctctctt-----ctcccctccctgctactggccacgcaatggccacttcacctccattactctccctcacaataact------gcacttcttctggtaatttttatccaatgt------gtggcaggagtaaatacagcctccaccatcccgcccaagattggcaaaggctaccgtctgatctccatcgaggagtcccctgatggtggccttgtgggccacctccaagtcaagcaaaaaagcaccatctacggccctgatatcccccatctccggctctatgtcaagtgagttctccac---taggccctgtttgcttg-------tattgttctgaaatgctctgttcccaccccccgaaaaaaa-------aaaatgcttcccctttccttatttgccatctatg-----------------------------------------------------------------------------------------------------------------------------------------------------------------------------------------------------------------------------------------------------------------------------------------------------------------
>MiraAssembly72_c1455
---------------------------------------------------------------------------------------------------------------------------------------------------------------------------------------------------------------------------------------------------------------------------------------------------------------------------------------------------------taccaacaacacttgactcccccgcagtggccat-------ttt-ccatcatcctctctt-----ctcccctccctgctactggccacacaatggccacttcacctccattactctccctcacaataact------gcacttcttctggtaatttttatccaatgt------gtagcaggagtaaatacagcctccaccatcccgcccaagattggcaaaggctatcgtctgatctccatcgaggagtcccctgatggtggccttgtgggccacctccaagtcaagcaaaaaagcaccatctacggctctgatatcccccatctccggctctatgtcaagtgagttctccac---taggccctgtttgcttg-------tagtgttctgaaatgctctgttcccacccccgaaaaaaaaa------aaattgcttcccctttccttatttg--------------------------------------------------------------------------------------------------------------------------------------------------------------------------------------------------------------------------------------------------------------------------------------------------------------------------
>MiraAssembly72_c560
--------------------------------------------------------------------------------------------------------------------------------------------------------------------------------------------------------------------------------------------------------------------atatcctc-----------------atttcccctcattt------tctctctc----tatataacactaaaaaaccctacacggttaccaacaacacttgactcccccgcagtggccat-------ttt-ccatcatcctctctt-----ctcccctccctgctactggccacacaatggccacttcacctccattactctccctcacaataact------gcacttcttctggtaatttttatccaatgt------gtggcaggagtaaatacagcctccaccatcccgcccaagattggcaaaggctaccgtctgatctccatcgaggagtcccctgatggtggccttgtgggccacctccaagtcaagcaaaaaagcaccatctacggccctgatatcccccatctccggctctatgtcaagtgagttctccac------------tttgcttg-------tagtgttctgaaatgctctgttcccaccccccgtaaaaaaa------aaaatgcttcccctttccttatttgccatct--------------------------------------------------------------------------------------------------------------------------------------------------------------------------------------------------------------------------------------------------------------------------------------------------------------------
>MiraAssembly73_c19RC
---------------------------------------------------------------------------------------------------------------------------------------------------------------------------------------------------------------------------------------------------------------tgag--------c-----------------atttcccctcattt------tctctctc----tatataacactaaaaaaccctacacggttaccaacaacacttgactcccccgcagtggccat-------ttt-ccatcatcctctctt-----ctcccctccctgctactggccacacaatggccacttcacctccattactctccctcacaataact------gcacttcttctggtaatttttatccaatgt------gtggcaggagtaaatacagcctccaccatcccgcccaagattggcaaaggctaccgtctgatctccatcgaggagtcccctgatggtggccttgtgggccacctccaagtcaagcaaaaaagcaccatctacggccctgatatcccccatctccggctctatgtcaagtgagttctccac---taggccctgtttgcttg-------tagtgttctgaaatgctctgttcccaccccccgaaaaaaaa-----taaaatgcttcccctttccttatttgccatctatgtgttgagcgmaatatttgtctgaggatataaggggga----------------------------------------------------------------------------------------------------------------------------------------------------------------------------------------------------------------------------------------------------------------------------
>MiraAssembly74_c100RC
---------------------------------------------------------------------------------------------------------------------------------------------acatgattcacatgcaagaggatgtggc---aaccct----tttcttttatgatgtt-----gtggcataaggatgtaatagtaagcatgtagcaacctaatccacctcaaatatgagcatatcctc-----------------atttcccctcattt------tctctctc----tatataacactaaaaaaccctacgcggttaccaacaacacttgactcccccgcagtggccat-------ttt-ccatcatcctctctt-----ctcccctccctgctactggccacacaatggccacttcacctccattactctccctcacaataact------gcacttcttctggtaatttttatccaatgt------gtggcaggagtaaatacagcctccaccatcccgcccaagattggcaaaggctatcgtctgatctccatcgaggagtcccctgatggtggccttgtgggccacctccaagtaaagcaaaaaagcaccatctacggccctgatatcccccatctccggctctatgtcaagtgagttctccac---taggccctgtttgcttg-------tagtgttctgaaatgctctgttcccaccccccgaaaaaaa-------aaaatgcttcccctttccttatttgccatctatgtgttgagcgtcatatttgtctgaggatataagggggagggtttt---ttcttcaaa-------aatatgaattcatcgaaggattagtaggtgctgggacacatataagtttgcaattctggatttttagttgtaacctatgggttgttggattactggagtaatgagaatccatagaa------------------------------------------------------------------------------------------------------------------------------
>MiraAssembly74_c457
------------------------------------------------------------------------------------------------------------------------------------------------------------------------------------------------------------------------------------------------------cctcaaatatgagcatatcctc-----------------atttcccctcattt------tctctctc----tatataacactaaaaaaccctacgcggttaccaacaacacttgactcccccgcagtggccat-------ttt-ccatcatcctctctt-----ctcccctccctgctactggccacgcaatggccacttcacctccattactctccctcacaataact------gcacttcttctggtaatttttatccaatgt------gtggcaggagtaaatacagcctccaccatcccgcccaagattggcaaaggctatcgtctgatctccatcgaggagtcccctgatggtggccttgtgggccacctccaagtaaagcaaaaaagcaccatctacggccctgatatcccccatctccggctctatgtcaagtgagttctccacccactagccctgtttgcttg-------tagtgttctgaaatgctctgttcccaccccccgaaaaaaaa------aaaatgcttcccctttccttatttgccatctatgtgttgag----------------------------------------------------------------------------------------------------------------------------------------------------------------------------------------------------------------------------------------------------------------------------------------------------------
>MiraAssembly75_c248RC
--------------------------------------------------------------------------------------------------------------------------------------------------------atgcaataggatgtggc---aaccct----tttcttttatgatgtt-----gtggcataaggatgtaatagtaagcatgtagcaacctaatccacctcaaatatgagcatatcctc-----------------atttcccctcattt------tctctctc----tatat-----------ttcctacacggttaccaacaacacctgactcccccgcagtggccattttccaattt-ccatcatcctctctt-----ctcccctccctgctactggccacacaatggccacttcacctccattactctccctcacaataact------gcacttcttctggtaatttttaaccaatgt------gtggcaggagtaaatactgcctccaccatcccgcccaagattggcaaaggctaccgtctgatctccatcgaggagtcccctgatggtggccttgtgggccacctccaagtcaagcaaaaaagcaccatctacggccctgatatcccccacctccggctctatgtcaagtgagttctccac---taggccctgtttgcttg-------tagggttctgaaatgctctgttcccactccccgaaaaaaaa------taaatgcttcccctttcctta------------------------------------------------------------------------------------------------------------------------------------------------------------------------------------------------------------------------------------------------------------------------------------------------------------------------------
>MiraAssembly75_c463RC
----------------------------------------------------------------------------------------------------------------------------------------------------------------------------------------------------------------------------------------------------------------------------------------------------------------------------------------------------------------aacacctgactcccccgcagtggccattttccaattt-ccatcatcctctctt-----ctcccctccctgctactggccacacaatggccacttcacctccattactctccctcacaataact------gcacttcttctggtaatttttatccaatgt------gtggcaggagtaaatacagcctccaccatcccgcccaagattggcaaaggctaccgtctgctctccatcgaggagtcccctgatggtggccttgtgggccacctccaagtcaagcaaaaaagcaccatctacggccctgatatcccccacctccggctctatgtcaagtgagttctccac---ttttccctgtttgcttg-------tagggttctgaaatgctctgttcccactccccgaaaaaaaa------taaatgcttcccctttccttatttgccatctatg-----------------------------------------------------------------------------------------------------------------------------------------------------------------------------------------------------------------------------------------------------------------------------------------------------------------
>MiraAssembly75_c523RC
---------------------------------------------------------------------------------------------------------------------------------------------------------------------------------------------------------------------------------------------------------------------------------------------------------------------------------------------------------------------------------------------------------------------------------------------------------------------------------------------------------------------------------------ggcaggagtaaatactgcctccaccatcccgcccaagattggcaaaggctaccgtctgatctccatcgaggagtcccctgatggtggccttgtgggccacctccaagtcaagcaaaaaagcaccatctacggccctgatatcccccatctccggctctatgtcaagtgagttctccac---taggccctgtttgcttg-------tagtgttctgaaatgctctgttcccactccccgaaaaaaaa------taaatgcttcccctt------------------------------------------------------------------------------------------------------------------------------------------------------------------------------------------------------------------------------------------------------------------------------------------------------------------------------------
>MiraAssembly77_c1232
-------------------------------------------------------------------------------------------------------------------------------------------------------------------------------------------------------------------------------------------------------------------------------------------------------attt------tctctctc----tatataacactaaaaaaccctacacggttaccaacaacacttgactcccccgcagtggccat-------ttt-ccatcatcctctctt-----ctcccctccctgctactggccacgcaatggccacttcacctccattactctccctcacaataact------gcacttcttctggtaatttttatccaatgt------gtggcaggagtaaatacagcctccaccatcccgcccaagattggcaaaggctaccgtctgatctccatcgaggagtcccctgatggtggccttgtgggccacctccaagtcaagcaaaaaagcaccatctacggccctgatatcccccatctccggctctatgtcaagtgagttctccac---taggccctgtttgcttg-------tggtgttctgaaatgctctgttccca------------------------------------------------------------------------------------------------------------------------------------------------------------------------------------------------------------------------------------------------------------------------------------------------------------------------------------------------------------------------
>MiraAssembly77_c309RC
------------------------------------------------------------------------------------------------------------------------------------------------------------------------------------------------------------------------------------------------------------------------------------------------------------------------------atataacactaaaaaaccctacacggttaccaacaacacttgactcccccgcagtggccat-------ttt-ccatcatcctctctt-----ctcccctccctgctactggccacgcaatggccacttcacctccattactctacctcacaataact------gcacttcttctggtaatttttatccaatgt------gtggcaggagtaaatacagcctccaccatcccgcccaagattggcaaaggctaccgtctgatctccatcgaggagtcccctgatggtggccttgtgggccacctccaagtcaagcaaaaaagcaccatctacggccctgatatcccccatctccggctctatgtcaagtgagttctccac---taggccctatttgcttg-------tagtgttctgaaatgctctgttcccactccccgaaaaaaaa------aaaatgcttcccctttc----------------------------------------------------------------------------------------------------------------------------------------------------------------------------------------------------------------------------------------------------------------------------------------------------------------------------------
>MiraAssembly78_c798RC_merged_MiraAssembly78_c2237
-------------------------------------------------------------------------------------------------------------------------------gatcatcatcaaccacatgattcacatgcaagaggatgtagc---aaccct----tttcttttatgatgtt-----gtggcataaggatgtaatagtaagcatgtagcaacctaatccacctcaaatttgagcatatcctcat--------atgagtgatatcccctcattt------tctctctctctatatataacactaaaaaaccctacacggttaccaacaacacttgactcccccgcagtggccat-------ttt-ccatcatcctctctt-----ctcccctccctgctactggccacacaatggccacttcacctccattactctccctcacaataact------gcacttcttctggtaatttttatccagtgt------gtggcaggagtaaataaagcctccaccatcccgcccaagattggcaaaggctaccgtctgatctccatcgaggagtcccctgatggtggccttgtgggccacctccaagtcaagcaaaaaagcaccatctacggccctgatatcccccatctccggctctatgtcaagtgagttctccac---taggccctgtttgcttg-------tagtgttctgaaatgctctgttcccaccccccgaagaaawa-----aaaaatgcttcccctttccttatttgccatctatgtgttgagcgaaatatttatctgagggtataagggggagggtttt---ttcttcaaa-------aataygaattcatcgaaggattagtagktgctgggacacatwtaagtttgctattctggatttttagttgtaacctatgggttgttggattactggagtaatgagaatccatagaagtgttcaatagatgacaggtacgaaaagattttgtcgatgaattttgcgagtaaagtataa-------------------------------------------------------cagttgctaa
>MiraAssembly78_c803RC
attgattgggtgcgtacagaagacctcctacgatgaactggattgtaggttgcatttttgcaccaaaattatgataatggctatagttattttgcaactagccctggatttgttttaaggacacacggatcatcatcaaccacatgattcacatgcaagaggatgtagc---aaccct----tttcttttatgatgtt-----gtggcataaggatgtaatagtaagcatgtagcaacctaatccacctcaaatttgagcatatcctc-----------------atatcccctcattttctctctctctctc----tatataacactaaaaaaccctacacggttaccaacaacacttgactcccccgcagtggccat-------ttt-ccatcatcctctctt-----ctccccttcctgctactggccacacaatggccacttcacctccattactctccctcacaataact------gcacttcttctggtaatttttatccagtgt------gtggcaggagtaaataaagcctccaccatcccgcccaagattggcaaaggctaccgtctgatctccatcgaggagtcccctgatggtggccttgtgggccacctccaagtcaagcaaaaaagcaccatctacggccctgatatcccccatctccggctctatgtcaagtgagttctccac---taggccctgtttgcttg-------tagtgttc------------------------------------------------------------------------------------------------------------------------------------------------------------------------------------------------------------------------------------------------------------------------------------------------------------------------------------------------------------------------------------------
>MiraAssembly78_rep_c2769_merged_MiraAssembly78_c2237
-------------------------------------------------------------------------------------------------------------------------------gatcatcatcaaccacatgattcacatgcaagaggatgtagc---aaccct----tttcttttatgatgtt-----gtggcataaggatgtaatagtaagcatgtagcaacctaatccacctcaaatttgagcatatcctcat--------atgagtgatatcccctcattt------tctctctctctatatataacactaaaaaaccctacacggttaccaacaacacttgactcccccgcagtggccat-------ttt-ccatcatcctctctt-----ctcccctccctgctactggccacacaatggccacttcacctccattactctccctcacaataact------gcacttcttctggtaatttttatccagtgt------gtggcaggagtaaataaagcctccaccatcccgcccaagattggcaaaggctaccgtctgatctccatcgaggagtcccctgatggtggccttgtgggccacctccaagtcaagcaaaaaagcaccatctacggccctgatatcccccatctccggctctatgtcaagtgagttctccac---taggccctgtttgcttg-------tagtgttctgaaatgctctgttcccaccccccgaaaataa-------aaaatgcktcccckttccktatttgccatctatgtgttgagcgaaatatttatctgaggatataagggggagggtttt---ttcttcaaa-------aata----------------------------------------------------------------------------------------------------------------------------------------------------------------------------------------------------------------------------------------------
>MiraAssembly80_c276
---------------------------------------------------------------------------------------------------------------------------------------------------------------------------------------------------------------------------------------------------------------------------------------------------cctcattt------tctctctc----tatataacacttaaaaaccctacacggttaccaacaacacttgactcccccgcagtggccat-------ttt-ccatcatcctctctt-----ctcccctccctgctactggccacacaatggccacttcacctccattactctccctcacaataact------gcacttcttctggtaatttttatccaatgt------gtggcaggagtaaataaagcctccaccatcccgcccaagattggcaaaggctaccgtctgatctccatcgaggagtcccctgatggtggccttgtgggccacctccaagtcaagcaaaaaagcaccatctacggccctgatatcccccatctccggctctatgtcaagtgagttctccac---taggccctgtttgcttg-------tagtgttctgaaatgctctgttcccacccccgaaaaaaaaa------aa----cttcccctttccttatttgccatctatgtgttgagcg--------------------------------------------------------------------------------------------------------------------------------------------------------------------------------------------------------------------------------------------------------------------------------------------------------
>MiraAssembly81_c186RC
------------------------------------------------------------------------------------------------------------------------------------------------------------------------ctttagctttattgtttcttttatgatgtt-----gtggcataaggatgtaatagtaagcatgtagcaacctaatccacctcaaatatgagcatatcctc-----------------atttcccctcattt------tctctctc----tatataacactaaaaaaccctacacggttaccaacaacacttgactcccccgcagtggccat-------ttt-ccatcatcctctctt-----ctcccctccctgctactggccacgcaatggccacttcacctccattactctccctcacaataact------gcacttgttctggtaatttttatccaatgt------gtggcaggagtaaatacagcctccaccatcccgcccaagattggcaaaggctaccgtctgatctccatcgaggagtcccctgatggtggccttgtgggccacctccaagtcaagcaaaaaagcaccatctacggccctgatatcccccatctccggctctatgtcaagtgagttctccac---taggccctgttcgcttg-------tagtgttctgaaatgctctgttcccaccccc---gaaaaaa------aaaatgcttcccctttccttatttgccatctatgtgttgagcgtaatatttgtctgaggatataagggggagggtttttt-ttcttcaaa-------aatatgaattcatcgaaggattagtaggtgctgggacacatataagtttgcaattctggatttttagttgtaacctatgggttgttkgattactggagtaatgagaatccatagaaatgttcattagatgacaggtacgaaaagatttt---------------------------------------------------------------------------------------------
>MiraAssembly81_c616
--------------------------------------------------------------------------------------------------------------------------------------------------------agatggaggggtgtagctttagctttattgtttcttttatgatgtt-----gtggcataaggatgtaatagtaagcatgtagcaacctaatccacctcaaatatgagcatatcctc-----------------atttcccctcattt------tctctctc----tatataacactaaaaaaccctacacggttaccaacaacacttgactcccccgcagtggccat-------ttt-ccatcatcctctctt-----ctcccctccctgctactggccacacaatggccacttcacctccattactctccctcacaataact------gcacttcttctggtaatttttatccaatgt------gtggcaggagtaaatacagcctccaccatcccgcccaagattggcaaaggctatcgtctgatctccatcgaggagtcccctgatggtggccttgtgggccacctccaagtaaagcaaaaaagcaccatctacggccctgatatcccccatctccggctctatgtcaagtgagttctccac---taggccctgtttgcttg-------tagtgttctgaaatgctctgttcccaccccccgaaaaaaa-------aaaatgcttcccctttccttatttgccatctatgtgttgagcgtaatatttgtctgaggatataagggggagggtttttt-ttcttcaaa-------aatat---------------------------------------------------------------------------------------------------------------------------------------------------------------------------------------------------------------------------------------------
>MiraAssembly82_c751RC
---------------------------------------------------gcatttttgcaccaaaattatgataatgactatagccattttgcaactagccttggattttttttaaggacacacggatcatcatcaaccacgtgattcacatgcaagaggatgtagc---aaccct----tttcttttatgatgtt-----ggggcataaggatgtaatagtaagcatgtagcaacctaatccacctcaaatatgagcatatcctc-----------------atatcccctcattt------tctctctc----tagataacactaaaaacccctacacggttaccaacaacacttgactcccccgcagtggccat-------ttt-ccatcatcctctctt-----ctcccctccctgctactggccacacaatggccacttttcctccattactctccctcacaataact------gcacttcttctggtaatttttatccaatgt------gtggcaggagtaaatagagcctccaccatcccgcccaagattggcaaaggctaccgtctgatctccatcgaggagtcccctgatggtggccttgtgggccacctccaagtcaagcaaaaaagcaccatctacggccctgatatcccccatctccggctctatgtcaagtgagttctccac---taggccctgtttgcttg-------tagtgttctgaaatgccctgttcccacccccgaaaaaaaaa------aaaaagcttcccctttccttatttgccatctatgtgttgagcgaaatatttatctgaggatataagggggagggtttt---ttcttcaaa-------aatatgaattcatcgaaggattagtaggtgctgggacaagtataagtttgctattctggatt------------------------------------------------------------------------------------------------------------------------------------------------------------------------------------
>MiraAssembly82_c752RC
-------------------------tcctaccatgaactggattgtaggttgcatttttgcaccaaaattatgataxtgactatagccattttgcaactagccttggattttttttaaggacacacggatcatcatcaaccacgtgattcacatgcaagaggatgtagc---aaccct----tttcttttatgatgtt-----ggggcataaggatgtaatagtaagcatgtagcaacctaatccacctcaaatatgagcatatcctc-----------------atatcccctcattt------tctctctc----tagataacactaaaaacccctacacggttaccaacaacacttgactcccccgcagtggccat-------ttt-ccatcatcctctctt-----ctcccctccctgctactggccacacaatggccacttctcctccattactctccctcacaataact------gcacttcttctggtaatttttatccaatgt------gtggcaggagtaaatagagcctccaccatcccgcccaagattggcaaaggctaccgtctgatctccatcgaggagtcccctgatggtggccttgtgggccacctccaagtcaagcaaaaaagcaccatctacggccctgatatcccccatctccggctctatgtcaagtgagttctccac---taggccctgtttgcttg-------tagtgttctgaaatgccctgttcccacccccgaaaaaaaaa------aaaaagcttcccctttccttatttgccatctatgtgttgagcgaaatatttatctgaggatataagggggagggtttt---ttcttcaaa-------aatatgaattcatcgaaggattagtaggtgctgggacaagtataagtttgctattctggatttttagttgtaacctatgggttgttggattactggagtaatgagaatccatagaagtgttcattagatgacaggtacgaaaagattttgttgatgaattttgcgagtaaag----------------------------------------------------------------------
>MiraAssembly83_c43RC
g-------------------------------------------------------------------------------------------------------------------------------------------------------ttgggggagga-------------------gttcttttatgatgtt-----gtggcataaggatgtaatagtaagcatgtagcaacctaatccacctcaaatatgagcatatcctc-----------------gtttcccctcattt------tctctctc----tatataacactaaaaaaccctacacggttaccaacaacacttgactcccccgcagtggccat-------ttt-ccatcatcctctctt-----ctcccctccctgctactggccacacaatggccacttcacctccattactctccctcacaataact------gcacttcttctggtaatttttatccaatgt------gtggcaggagtaaatacagcctccaccatcccgcccaagattggcaaaggctaccgtctgatctccatcgaggagtcccctgatggtggccttgtgggccacctccaagtcaagcaaaaaagcaccatctacggccctgatatcccccatctccggctctatgtcaagtgagttctccac---taggccctgtttgcttg-------tagtgttctgaaatgctctgttcccaccccccgaaaataaa------aaaatgcttcccctttccttatttgccatctatgtgtggagcgaaatatttatctgaggatataagggggagggtttt---ttcttcaaa-------aatatgaattcatcgaaggattagtaggttctgggacacatataagt---------------------------------------------------------------------------------------------------------------------------------------------------------------------------------------------------
