# Supplementary material for: Targeted NGS for species level phylogenomics: “made to measure” or “one size fits all”?
Source: PeerJ. 2017 Jul 25;5:e3569. doi: 10.7717/peerj.3569 (PMC5530999; doi:10.7717/peerj.3569)
Supplement: Data S2 — Sequences alignments (fasta format). [file peerj-05-3569-s002.gz › Final_Aln/SC/22390_AllSamples.aln]

>MiraAssembly68_c414RC_merged_MiraAssembly68_c183
----------------------------------------------------------------------------------------------aaagtgctatgccgaacatctattttgaccttttgtatttacc--atctcaggtggcacatcccacaaggccacaatcctttttgactgtttgtatttaccatctcaggtggcacgtcccacaacccttggacattagtgggtgcgccacattaaatggtaaatacaaaaggtcaaagcagatggtcaacatagcgtttcacaatatcatacccatatttctagacaggattatcaaactcatgaaattgatcataaaagggaattttttttggttcttcatgtcattttgccagatagaacgggacacatatggcatgttgcagtgccacccttatcccaatgagtatgtggactcatccaagccatgcccacattgtgcattcttcatgggcttgcagaggaaacatggggtaaaagttcaagaaggccagcaatttgatatacgtgcaacagttgacgagtttaagcaagatgtaaacatgtacatgttctggaaaccggggatggatattcatgtttctcatgttcgtaggaagcaaattcctgcatatgtttttccggatggatataaacgtccgcgaccatcgaggcacacaaaccagcaggcagaaagaacttctgaagaagatgctgaaggctgcagatctcaatctgcggaaaaacagctcaaaaggaaaatggattctgaattagtggatgcagagaaagatataccagcgaagcgggtttctattagcccacagagggtagggtccatttctccagcaagtgttataagtacatctggcggaacatctcaggccagatgctctgtggaggttaaattagagccttcaccaaatatcaagatggattataatgaggctggatgtactaggaggattttgaatctggaagagggtcctgttgatggtgtgggagagctaatgaaaccaagtaagcagttggcgcaggggaaaaatgaaaatagtgtattggcatcaaatttcagcgttcaatccctcaatggcgaggtgagttccttcatttcaggattttgggtttgcagatggctgtaagaatactgaaagttttgaagatag--------tgagagccgggatccttgcagggtaatgcatgtgcagcagatctagacacgtgtttggaaaatgggtgtttaaatcgaagcagagtatttgaaaacagcttggcaga-------------------------------------------------------------------------------------------------------------------------------------------------------------------------------------------------------------------------------------------------------------
>MiraAssembly68_c414RC_merged_MiraAssembly68_rep_c2675RC
------------------------------------------------------------------------------------------------------------------------------------------------------------------------------------------------------------------------------------------------------------gtaaatacaaaaagtcaaagcagatggtcaacatagcgtttcacaatatcatacccatatttctagacaggattatcaaactcatgaaattgatcataaaagggaattttttttggttcttcatgtcattttgccagatagaacgggacacatatggcatgttgcagtgccacccttatcccaatgagtatgtggactcatccaagccatgcccacattgtgcattcttcatgggcttgcagaggaaacatggggtaaaagttcaagaaggccagcaatttgatatacgtgcaacagttgacgagtttaagcaagatgtaaacatgtacatgttctggaaaccggggatggatattcatgtttctcatgttcgtaggaagcaaattcctgcatatgtttttccggatggatataaacgtccacgaccatcgaggcacacaaaccagcaggcagaaagaacttctgaagaagatgctgaaggctgcagatctcaatctgcggaaaaacagctcaaaaggaaaatggattctgaattagtggatgcagagaaagatataccagcgaagcgggtttctattagcccacagagggtagggtccatttctccagcaagtgttataagtacatctggcggaacatctcaggccagatgctctgtggaggttaaattagagccttcaccaaatatcaagatggattataatgaggctggatgtactaggaggattttgaatctggaagagggtcctgttgatggtgtgggagagctaatgaaaccaagtaagcagttggcgcaggggaaaaatgaaaatagtgtattggcatcaaatttcagcgttcaatccctcaatggcgaggtgagttccttcatttcaggattttgggtttgcagatggctgtaagaatactgaaagttttgaagatag--------tgagagccgggatccttgcagggtaatgcatgtgcagcagatctagacacgtgtttggaaaatgggtgtttaaatcgaagcagagtatttgaaaacagcttggcaga-------------------------------------------------------------------------------------------------------------------------------------------------------------------------------------------------------------------------------------------------------------
>MiraAssembly69_rep_c2957RC_merged_MiraAssembly69_c217_merged_MiraAssembly69_c255RC_merged_MiraAssembly69_rep_c2468
--------------------------------------------agattctgatgatttattagcttggagaggctgggtggaatctaggcttagacaacttactttgaaggtaattctggattttctttattggta--atattaagcaaaagttct------accccaaacgtt--------tgtatttttacaatctcagatggcacttcccacca-ctttggacattagtgtgtgccctat---------------cggaaggtcaaagcagatggtcaacatttcgttgcacaatatcattcccaaatttctatgcacgttcatcaaacttatgagattgatcatgtaagggaatatcgcttttgttatc-tgtcattttgccagatagaacgggacacatatggcatgttgcagtgccacccttatcccaatgagtacatggactcatccaagccatgcccgcactgtgcattcttcatgggcttgcagaggaaacagggagtacaggttcaagaaggccagcaatttgatatacgggcaacagttgatgagtttaagcaagatgtaaacatgtacatgttctggaaaccgggtatggatattcatgtctctcatgttcgtaggaagcaaattcctgcatatgtttttccggatggatataaacgttcacgaccatcaaggcacacaaaccagcaggcagaaagaacttctcaagaagatgctgaaggctgtggatctcaatctgcggaaaagcagctcaaaaggaaaacggattctgaattaatggatgcagagaaagataaaacagtgaagcggttttctgtcagcccgcagagggtaggttccatttctccagcaagtgtt------------------acatctcagggcagatgctctgtggaggttaaattagagccttcaccaaagattgagagggattataatgaggctggatgtcctaggagggctctgaatctggaagaggatcctgttggtgg---gagaaagccagcagaaccatgtaagcaattggcacagggggaaaaggacaatagtcccttggcatcaaatttcagcatccaatccctcaatggcgaggtgagttccttcatttcaggattttgggtttgcagatggctgtaagagtactgaaagtttagaagatagtgagaggctgagagccggggttcttgcagggtaatgcatgcgcggcagatgtagaatcacatttggaaaatgagtgtttaaatcaaagcagagtatttgaaaatagcttggcagaaacgttacaggttgtgaatccatgccttttgttctttcttgctcccatctttcaactctttgccgcttcctggtacatttctgtttttggtgcattattcttttacatgtactgttctccctgtgccaatctcttg---------------------------------------------------------------------------------------------------------------------
>MiraAssembly71_c394RC_merged_MiraAssembly71_rep_c3887_merged_MiraAssembly71_rep_c3887_merged_MiraAssembly71_c294
----------------------------------------------------------------cttggagaggctgggtggaatctaggcttagacaacttactttgaaggtaattctggattttctttattggta--atattaagcaaaagttct------accccaaacgtt--------tgtatttttacaatctcagatggcacttcccacca-ctttggacattagtgtgtgccatat---------------cggaaggtcaaagcagatggtcaacatttcgttgcacaatatcattcccaaatttctatgcacgttcatcaaacttatgaaattgatcatgtaagggaatatcgcttttgttatc-tgtcattttgccagatagaacgggacacatatggcatgttgcagtgccacccttatcccaatgagtacatggactcatccaagccatgcccgcactgtgcattcttcatgggcttgcagaggaaacagggagtacaggttcaagaaggccagcaatttgatatacgggcaacagttgatgagtttaagcaagatgtaaacatgtacatgttctggaaaccgggtatggatattcatgtctctcatgttcgtaggaagcaaattcctgcatatgtttttccggatggatataaacgttcacgaccatcaaggcacacaaaccagcaggcagaaagaacttctcaagaagatgctgaaggctgtggatctcaatctgcggaaaagcagctcaaaaggaaaagggattctgaattaatggatgcagagaaagataaaacagtgaagcggttttctgtcagcccgcagagggtaggttccatttctccagcaagtgtt------------------acatctcagggcagatgctctgtggaggttaaattagagccttcaccaaagattgagagggattataatgaggctggatgtcctaggagggctctgaatctggaagaggatcctgttggtgg---gagaaagctagcggaaccatgtaagcagttggcacagggggaaaaggacaatagtcccttggcatcaaatttcagcatccaatccctcaatggcgaggtgagttccttcatttcaggattttgggtttgcagatggctgtaagagtactgaaagtttagaagatagtgagaggctgagagccggggttcttgcagggtaatgcatgcgcggcagatgtagaatcacatttggaaaatgagtgtttaaatcaaagcagagtatttgaaaatagcttggcagaaacgttacaggttgtgaatccatgccttttgttctttctcgctcccatcttttaactctttgccgcttcctggtacatttctgtttttggtgcattattcttttacatgtactgttctccctgtgccaa----------------------------------------------------------------------------------------------------------------------------
>MiraAssembly72_c983RC_merged_MiraAssembly72_c108RC_merged_MiraAssembly72_rep_c1821RC_merged_MiraAssembly72_c239
-------------------------------------------------------------------------------------------------------------------------------------------------------------------------------------------------------------------------a-ctttggacattagtgtgtgccatat---------------cggaaggtcaaagcagatggtcaacatttcgttgcacaatatcattcccaaatttctatgcacgttcatcaaacttatgagattgatcatgtaagggaatatcgcttttgttatc-tgtcattttgccagatagaacgggacacatatggcatgttgcagtgccacccttatcccaatgagtacatggactcatccaagccatgcccgcactgtgcattcttcatgggcttgcagaggaaacagggagtacaggttcaagaaggccagcaatttgatatacgggcaacagttgatgagtttaagcaagatgtaaacatgtacatgttctggaaaccgggtatggatattcatgtctctcatgttcgtaggaagcaaattcctgcatatgtttttccggatggatataaacgttcacgaccatcaaggcacacaaaccagcaggcagaaagaacttctcaagaagatgctgaaggctgtggatctcaatctgcggaaaagcagctcaaaaggaaaacggattctgaattaatggatgcagagaaagataaaacagtgaagcggttttctgtcagcccgcagagggtaggttccatttctccagcaagtgtt------------------acatctcagggcagatgctctgtggaggttaaattagagccttcaccaaagattgagagggattataatgaggctggatgtcctaggagggctctgaatctggaagaggatcctgttggtgg---gagaaagccagcagaaccatgtaagcaattggcacagggggaaaaggacaatagtcccttggcatcaaatttcagcatccaatccctcaatggcgaggtgagttccttcatttcaggattttgggtttgcagatggctgtaagagtactgawagtttagaagatagtg------------------------------------------------------------------------------------------------------------------------------------------------------------------------------------------------------------------------------------------------------------------------------------------------------------------------------------------------------------------------------
>MiraAssembly73_c2000RC_merged_MiraAssembly73_rep_c2253RC_merged_MiraAssembly73_c1513_merged_MiraAssembly73_rep_c2254RC
-----------------------------------------------------------------------------------------------------------------------------------------------------------------------------------------------------------------------------------------------------------------------------------------------------------------------------------------------------------------------------tttgttatc-tgtcattttgccagatagaacgggacacatatggcatgttgcagtgccacccttatcccaatgagtacatggactcatccaagccatgcccgcactgtgcattcttcatgggcttgcagaggaaacagggagtacaggttcaagaaggccagcaatttgatatacgggcaacagttgatgagtttaagcaagatgtaaacatgtacatgttctggaaaccgggtatggatattcatgtctctcawgttcgtaggaagcaaattcctgcatatgtttttccagatggatataaacgttcacgaccatcaaggcacacaaaccagcaggcagaaagaacttctcaagaagatgctgaaggctgtggatctcaatctgcagaaaagcagctcaaaaggaaaacggattctgaattaatggatgcagagaaagataaaacagtgaagcggttttctgtcagcccgcagagggtaggttccatttctccagcaagtgtt------------------acatctcagggcagatgctctgtggaggttaaattagagccttcaccaaagattgagagggattataatgaggctggatgtcctaggagggctctgaatctggaagaggatcctgttggtgg---gagaaagccagcagaaccatgtaagcaattggcacagggggaaaaggacaatagtcccttggcatcaaatttcagcatccaatccctcaatggcgaggtgagttccttcatttcaggattttgggtttgcagatggctgtaagagtactgaaagtttagaagatagt-------------------------------------------------------------------------------------------------------------------------------------------------------------------------------------------------------------------------------------------------------------------------------------------------------------------------------------------------------------------------------
>MiraAssembly73_c424_merged_MiraAssembly73_c655RC_merged_MiraAssembly73_rep_c2590RC
---------------------------------------------------------------------------------------------------------------------------------------------------------------------------------------tgtatttttacaatctcagatggcacttcccacca-ctttggacattagtgtgtgccctat---------------cggaaggtcaaagcagatgatcaacatttcgttgcacaatatcattcccaaatttctatgcacgttcatcaaacttatgaaattgatcatgtaagggaatatcgcttttgttatc-tgtcattttgccagatagaacgggacacatatggcatgttgcagtgccacccttatcccaatgagtacatggactcatccaagccatgcccgcactgtgcattcttcatgggcttgcagaggaaacagggagtacaggttcaagaaggccagcaatttgatatacgggcaacagttgatgagtttaagcaagatgtaaacatgtacatgttctggaaaccgggtatggatattcatgtctctcatgttcgtaggaagcaaattcctgcatatgtttttccggatggatataaacgttcacgaccatcaaggcacacaaaccagcaggcagaaagaacttctcaagaagatgctgaaggctgtggatctcaatctgcggaaaagcagctcaaaaggaaaacggattctgaattaatggatgcagagaaagataaaacagtgaagcggttttctgtcagcccgcagagggtaggttccatttctccagcaagtgtt------------------acatctcagggcagatgctctgtggaggttaaattagagccttcaccaaagattgagagggattataatgaggctggatgtcctaggagggctctgaatctggaagaggatcctgttggtgg---gagaaagctagcagaaccatgtaagcagttggcacagggggaaaaggacaatagtcccttggcatcaaatttcagcatccaatccctcaatggcgaggtgagttccttcatttcaggattttgggtttgcagatggctgtaagagtactgaaagtttagaagatagtgagaggctgagagccggggttcttgcagggtaatgcatgcgcggcagatgtagaatcacatttggaaaatgagtgtttaaatcaaagca--------------------------------------------------------------------------------------------------------------------------------------------------------------------------------------------------------------------------------------------------------------------------------------
>MiraAssembly74_c297
----------------------------------------------------------------------------------------------------------------------------------------------------------------------------------------------atacaatctcagatggcacttcccacca-ctttggacattagtgtgtgccatat---------------cggaaggtcaaagcagatggtcaacatttcgttgcacaatatcattcccaaatttctatgcacgttcatcaaacttatgaaattgatcatgtaagggaatatcgcttttgttatc-tgtcattttgccagatagaacgggacacatatggcatgttgcagtgccacccttatcccaatgagtacatggactcatccaagccatgcccgcactgtgcattcttcatgggcttgcagaggaaacagggagtacaggttcaagaaggccagcaatttgatatacgggcaacagttgatgagtttaagcaagatgtaaacatgtacatgttctggaaaccgggtatggatattcatgtctctcatgttcgtaggaagcaaattcctgcatatgtttttccagatggatataaacgttcacgaccatcaaggcacacaaaccagcaggcagaaagaacttctcaagaagatgctgaaggctgtggatctcaatctgcagaaaagcagctcaaaaggaaaacggattctgaattaatggatgcagagaaagataaaacagtgaagcggttttctgtcagcccgcagagggtaggttccatttctccagcaagtgtt------------------acatctcagggcagatgctctgtggaggttaaattagagccttcaccaaagattgagagggattataatgaggctggatgtcctaggagggctctgaatctggaagaggatcctgttggtgg---gagaaagctagcagaaccatgtaagcagttggcacagggggaaaaggacaatagtcccttggcatcaaatttcagcatccaatccctcaatggcgaggtgagttccttcatttcaggattttgggtttgcagatggctgtaagagtactgaaagtttagaagatagtgagaggctgagagccggggttcttgcagggtaatgcatgcgcggcagatgtagtatcacatttggaaaatgagt-----------------------------------------------------------------------------------------------------------------------------------------------------------------------------------------------------------------------------------------------------------------------------------------------------
>MiraAssembly74_c350
--------------------------------------------------------------------------------------------------------------------------------------------------------------------------------------------------------------------------------------------------------------------------------------------------------------------------------------------------------------------------------------------------------------------------------------------------------------------------ccatgcccgcactgtgcattcttcatgggcttgcagaggaaacagggagtacaggttcaagaaggccagcaatttgatatacgggcaacagttgatgagtttaagcaagatgtaaacatgtacatgttctggaaaccgggtatggatattcatgtctctcatgttcgtaggaagcaaattcctgcatatgtttttccggatggatataaacgttcacgaccatcaaggcacacaaaccagcaggcagaaagaacttctcaagaagatgctgaaggctgtggatctcaatctgcggaaaagcagctcaagaggaaaagggattctgaattaatggatgcagagaaagataaaacagtgaagcggttttctgtcagcccgcagagggtaggttccatttctccagcaagtgtt------------------acatctcagggcagatgctctgtggaggttaaattagagccttcaccacagattgagagggattataatgaggctggatgtcctaggagggctctgaatctggaagaggatcctgttggtgg---gagaaagctagcggaaccatgtaagcagttggcacagggggaaaaggacaatagtcccttggcatcaaatttcagcatccaatccctcaatggcgaggtgagttccttcatttcaggattttgggtttgcagatggctgtaagagtactga-----------------------------------------------------------------------------------------------------------------------------------------------------------------------------------------------------------------------------------------------------------------------------------------------------------------------------------------------------------------------------------------------
>MiraAssembly75_c512RC_merged_MiraAssembly75_c94
----------------------------------------------------------------------------------------------------------------------------------------------------------------------------------------------------------atggcacttcccacca-ctttggacattagtgtgttccatat---------------cggaaggtcaaagcagatggtcaacatttcgttgcacaatatcattcccaaatttctatgcacgttcatcaaacttatgaaattgatcatgtaagggaatatcgcttttgttatc-tgtcattttgccagatagaacgggacacatatggcatgttgcagtgccacccttatcccaatgagtacatggactcatccaagccatgcccgcactgtgcattcttcatgggcttgcagaggaaacagggagtacaggttcaagaaggccagcaatttgatatacgggcaacagttgatgagtttaagcaagatgtaaacatgtacatgttctggaaaccgggtatggatattcatgtctctcatgttcgtaggaagcaaattcctgcatatgtttttccggatggatataaacgttcacgaccatcaaggcacacaarccagcaggcagaaagaacttctcaagaagatgctgaaggctgtggatctcaatctgcggaaaagcagctcaaaaggaaaacggattctgaattaatggatgcagagaaagataaaacagtgaagcggttttctgtcagcccgcagagggtaggttccatttctccagcaagtgtt------------------acatctcagggcagatgctctgtggaggttaaattagagccttcaccaaagattgagagggattataatgaggctggatgtcctaggagggctctgaatctggaagaggatcctgttggtgg---gagaaagctagcggaaccatgtaagcagttggcacagggggaaaaggacaatagtcccttggcatcaaatttcagcattcaatccctcaatggcgaggtgagttccttcatttcaggattttgggtttgcagatggctgtaagagtactgaaagtttagaagatagtgagaggctgagagccggggttcttgcagggtaatgcatgcacggcagatgtagaatcacatttggaaaa----------------------------------------------------------------------------------------------------------------------------------------------------------------------------------------------------------------------------------------------------------------------------------------------------------
>MiraAssembly77_rep_c1269RC
-----------------------------------------------------------------------------------------------------------------------------------------------------------------------------------------------------------------------------------------------------------------------------------------------------------------------------------------------------------------------------------------------------------------------------------------------------------------------------------------------------------cagaggaaacagggagtacaggttcaagaaggccagcaatttgatatacgggcaacagttgatgagtttaagcaagatgtaaacatgtacatgttctggaaaccgggtatggatattcatgtctctcatgttcgtaggaagcaaattcctgcatatgtttttccggatggatataaacgttcacgaccatcaaggcacacaaaccagcaggcagaaagaacttctcaagaagatgctgaaggctgtggatctcaatctgcagaaaagcagctcaaaaggaaagcggattctgaattaatggatgcagagaaagataaaacagtgaagcggttttctgtcagcccgcagagggtaggttccatttctccagcaagtgtt------------------acatctcagggcagatgctctgtggaggttaaattagagccttcaccaaagattgagagggattataatgaggctggatgtcctaggagggctctgaatctggaagaggatcctgttggtgg---gagaaaggtagcagaaccatgtaagcagttggcacagggggaaaaggacaatagtcccttggcatcaaatttcagcatccaatccctcaatggcgaggtgagttccttcatttcaggattttgggtttgcagatggct------------------------------------------------------------------------------------------------------------------------------------------------------------------------------------------------------------------------------------------------------------------------------------------------------------------------------------------------------------------------------------------------------------
>MiraAssembly77_rep_c268
-------------------------------------------------------------------------------------------------------------------------------------------------------------------------------------------------------------------------------------------------------------------------------------------------gttgcacaatatcattcccaaatttctatgcacgttcatcaaacttatgaaattgatcatgtaagggaatatcgcttttgttatc-tgtcattttgccagatagaacgggacacatatggcatgttgcagtgccacccttatcccaatgagtacatggactcatccaagccatgcccgcactgtgcattcttcatgggcttgcagaggaaacagggagtacaggttcaagaaggccagcaatttgatatacgggcaacagttgatgagtttaagcaagatgtaaacatgtacatgttctggaaaccgggtatggatattcatgtctctcatgttcgtaggaagcaaattcctgcatatgtttttccggatggatataaacgttcacgaccatcaaggcacacaaaccagctggcagaaagaacttctcaagaagatgctgaaggctgtggatctcaatctgcagaaaagcagctcaaaaggaaagcggattctgaattaatggatgcagagaaagataaaacagtgaagcggttttctgtcagcccgcagagcgtaggttccatttctccagcaagtgtt------------------acatctcagggcagatgctctgtggaggttaaattagagccttcaccaaagattgagagggattataatgaggctggatgtcctaggagggatctgaatctggaagaggatcctgttggtgg---gagaaagctagcagaaccatgtaagcagttggcacagggggaaaaggacaatagtcccttggcatcaaatttcagcatccaatccctcaatggcgaggtgagttccttcatttcaggattttgggtttgcagatggctgtaagagtactgaaagtttaaa--------------------------------------------------------------------------------------------------------------------------------------------------------------------------------------------------------------------------------------------------------------------------------------------------------------------------------------------------------------------------------------
>MiraAssembly78_c150RC_merged_MiraAssembly78_rep_c2534_merged_MiraAssembly78_rep_c2534_merged_MiraAssembly78_c813RC
atagaataagaaggaaaattactaccaggtgatgtaatgtaagcagattctgatgatttattagcttggagaggctgggtggaatctaggcttagacaacttactttgaaggtaattctggattttctttattggtagtatattaagcaaaagttct------accccaaacgtt--------tgtatttttacaatctcagatggcacttcacacca-ctttggacattagtgtgtgccatat---------------cggaaggtcaaagcagatggtcaacatttcgttgcacaatatcattcccaaatttctatgcacgttcatcaaacttatgaaattgatcatttaagggaatatcgcttttgttatc-tgtcattttgccagatagaacgggacacatatggcatgttgcagtgccacccttatcccaatgagtacatggactcatccaagccatgcccgcactgtgcattcttcatgggcttgcagaggaaacaaggagtacaggttcaagaaggccagcaatttgatatacgggcaacagtggatgagtttaagcaagatgtaaacatgtacatgttctggaaaccgggtatggatattcatgtctctcatgttcgtaggaagcaaattcctgcatatgtttttccggatggatataaacgttcacgaccatcaaggcacacaaaccagcaggcagaaagaacttctcaagaagatgctgaaggctgtggatctcaatctgcggaaaagcagctcaaaaggaaaacggattctgaattaatggatgcagagaaagataaaacagtgaagcggttttctgccagcccgcagagggtaggttccatttctccagcaagtgtt------------------acatctcagggcagatgctctgtggaggtcaaattagagccttcaccaaagattgagagggattatgatgaggctggatgtcctaggagggctctgaatctggaagaggatcctgttggtgg---gataatgctagcggaaccatgtaagcagttggcacagggggaaaaggacaatagtcccttggcatcaaatttcagcatccaatccctcaatggcgaggtgagttccttcatttcaggattttgggtttgcagatggctgtaagagtactgaaagtttagaagatagtgagaggctgagagccggggttcttgcagggtaatgcatgcgcggcagatgtagaatcacatttggaaaatgagtgtttaaatcaaagcagagtatttgaaaatagcttggcagaaacgttacaggttgtgaatccatgccttttgttctttcttgctcccatcttttaactctttgccgcttcccggtacatttctgtttttggtgcattattcttttacatgtactgttctccctgtgccaatctcttgctttttgatagggtcatcataacatgggccaagatgtccttttatagctttggttcaagaaaattcggaaagcggtactaaaattttgtgtgcatgttgagccttgttgcatggctt
>MiraAssembly78_c322_merged_MiraAssembly78_rep_c2615_merged_MiraAssembly78_rep_c2615_merged_MiraAssembly78_c2222RC
-------------------------------------------------------atttattagcttggagaggctgggtggaatctaggcttagacaacttactttgaaggtaattctggattttctttattggta--atattaagcaaaagttct------accccaaacgtt--------tgtatttttacaatctcagatggcacttcccacca-ctttggacattagtgtgtgccatat---------------cggaaggtcaaagcagatggtcaacatttcgttgcacaatatcattcccaaatttctatgcacgttcatcaaacttatgaaattgatcatgtaagggaatattgcttttgttatc-tgtcattttgccagatagaacgggacacatatggcatgttgcagtgccacccttatcccaatgagtacatggactcatccaagccatgcccgcactgtgcattcttcatgggcttgcagaggaaacaaggagtacaggttcaagaaggccagcaatttgatatacgggcaacagttgatgagtttaagcaagatgtaaacatgtacatgttctggaaaccgggtatggatattcatgtctctcatgttcgtaggaagcaaattcctgcatatgtttttccggatggatataaacgttcacgaccatcaaggcacacaaaccagcaggcagaaagaacttctcaagaagatgctgaaggctgtggatctcaatctgcggaaaagcagctcaaaaggaaaacggattctgaattaatggatgcagagaaagataaaacagtgaagcggttttctgtcagcccgcatagggtaggttccatttctccagcaagtgtt------------------acatctcagggcagatgctctgtggaggttaaattagagccttcaccaaagattgagagggattataatgaggctggatgtcctaggagggctctgaatctggaagaggatcctgttggtgg---gagaaagctagcggaaccatgtaagcagttggcacagggggaaaaggacaatagtcccttggcatcaaatttcagcatccaatccctcaatggcgaggtgagttccttcatttcaggattttgggtttgcagatggctgtaagagtactgaaag--------------------------------------------------------------------------------------------------------------------------------------------------------------------------------------------------------------------------------------------------------------------------------------------------------------------------------------------------------------------------------------------
>MiraAssembly78_c681RC
---------------------------------------------------------------------------------------------------------------------------------------------------------------------------------------------------------------------------------------------------------------------------------------------------------------------------------------------------------------------------------------------------------------------------------------------------------------------------------------------------------------------------------------------------------------------------------------------------------------------------------------------------------------------------------------------------------------------------------------------------atgctgaaggctgtggatctcaatctgaggaaaagcagmtcaaaaggaaaacggattctgaattaatggatgcagagaaagataaaacagtgaagcggttttctgccagcccgcagagggtaggttccatttctccagcaagtgtt------------------acatctcagggcagatgctctgtggaggttaaattagagccttcaccaaagattgagagggattatgatgaggctggatgtcctaggagggctctgaatctggaagaggatcctgttggtgg---gataaagctagcggaaccatgtaagcagttggcacagggggaaaaggacaatagtcccttggcatcaaatttcagcatccaatccctcaatggcgaggtgagttccttcatttcaggattttgggtttgcagatggctgtaagagtactgaa----------------------------------------------------------------------------------------------------------------------------------------------------------------------------------------------------------------------------------------------------------------------------------------------------------------------------------------------------------------------------------------------
>MiraAssembly78_rep_c2867
---------------------------------------------------------------------------------------------------------------------------------------------------------------------------------------------------------------------------------------------------------------------------------------------------------------------------------------------------------------------------------------------------------------------------------------------------------------------------------------------------------------------------------------------------------------------------------------------------------------------------------------------------------------ctgcatatgtttttccggatggatataaacgttcacgaccatcaaggcacacaaaccagcaggcagaaagaacttctcaagaagatgctgaaggctgtggatctcaatctgcggaaaagcagctcaaaaggaaaacggattctgaattaatggatgcagagaaagataaaacagtgaagcggttttctgccagcccgcagagggtaggttccatttctccagcaagtgtt------------------acatctcagggcagatgctctgtggaggttaaattagagccttcaccaaagattgagagggattatgatgaggctggatgtcctaggagggctctgaatctggaagaggatcctgttggtgg---gataaagctagcggaaccatgtaagcagttggcacagggggaaaaggacaatagtcccttggcatcaaatttcagca-------------------------------------------------------------------------------------------------------------------------------------------------------------------------------------------------------------------------------------------------------------------------------------------------------------------------------------------------------------------------------------------------------------------------------------------------------------------------
>MiraAssembly80_c475
--------------------------------------------------------------------------------------------------------------------------------------------------------------------------------------------------------------------------------------------------------------------------------------------------------------------------------acgttcatcaaacttatgaaattgatcatgtaagggaatatcgattttgttatc-tgtcattttgccagatagaacgggacacatatggcatgttgcagtgccacccttatcccaatgagtacatggactcatccaagccatgcccgcactgtgcattcttcatgggcttgcagaggaaacagggagtacaggttcaagaaggccagcaatttgatatacgggcaacagttgatgagtttaagcaagatgtaaacatgtacatgttctggaaaccgggtatggatattcatgtctctcatgttcgtaggaagcaaattcctgcatatgtttttccagatggatataaacgttcacgaccatcaaggcacacaaaccagcaggcagaaagaacttctcaagaagatgctgaaggctgtggatctcaatctgcggaaaagcagctcaaaaggaaaacggattctgaattaatggatgcagagaaagataaaacagtgaagcggttttctgtcagcccgcagagggtaggttccatttctccagcaagtgtt------------------acatctcagggcagatgctctgtggaggttaaattagagccttcaccaaagattgagagggattataatgaggctggatgtcctaggagggctctgaatctggaagaggatcctgttggtgg---gagaaagccagcagaaccatgtaagcaattggcacagggggaaaaggacaatagtcccttggcat-------------------------------------------------------------------------------------------------------------------------------------------------------------------------------------------------------------------------------------------------------------------------------------------------------------------------------------------------------------------------------------------------------------------------------------------------------------------------------------
>MiraAssembly80_c520RC_merged_MiraAssembly80_c259RC
-------------------------------------------------------------------------------------------------------------------------------------------------------------------------------------------------------------------------------------------------------------------------gtcaaagcagatggtcaacatttcgttgcacaatatcattcccaaatttctatgcacgttcttcaaacttatgaaattgatcatgtaagggaatatcgcttttgttatc-tgtcattttgccagatagaacgggacacatatggcatgttgcagtgccacccttatcccaatgagtacatggactcatccaagccatgcccacactgtgcattcttcatgggcttgcagaggaaacagggagtacaggttcaagaaggccagcaatttgatatacgggcaacagttgatgagtttaagcaagatgtaaacatgtacatgttctggaaaccaggtatggatattcatgtctctcatgttcgtaggaagcaaattcctgcatatgtttttccggatggatataaacgttcacgaccatcaaggcacacaaaccagcaggcagaaagaacttctcaagaagatgctgaaggctgtggatctcaatctgcggaaaagcagctcataaggaaaacggattctgaattaatggatgaagagaaagataaaacagtgaagcggttttctgtcagcccgcagagggtaggttccatttctccagcaagtggt------------------acatctcagggcagatgctctgtggaggttaaattagagccttcaccaaagattgagagggattataatgaggctggatgtcctaggagggctctgaatctggaagaggatcctgttggtgg---gagaaagctagcggaaccatgtaagcagttggcacagggggaaaaggacaatagtcccttggcatcaaatttcagcatccaatccctcaatggcgaggtgagttccttcatttcaggattttgggtttgcagatg---------------------------------------------------------------------------------------------------------------------------------------------------------------------------------------------------------------------------------------------------------------------------------------------------------------------------------------------------------------------------------------------------------------
>MiraAssembly81_c194RC_merged_MiraAssembly81_c297
----------------------------------------------------atgatttattagcttggagaggctgggtggaatctaggcttagacaacttactttgaaggtaattctggattttctttattggta--atattaagcaaaagttct------accccaaacgtt--------tgtatttttacaatctcagatggcacttcccacca-ctttggacattagtgtgtgccatat---------------cggaaggtcaaagcagatggtcaacatttcgttgcacaatatcattcccaaatttctatgcacgttcatcaaacttatgaaattgatcatgtaagggaatatcgcttttgttatc-tgtcattttgccagatagaacgggacacatatggcatgttgcagtgccacccttatcccaatgagtacatggactcatccaagccatgcccgcactgtgcattcttcatgggcttgcagaggaaacagggagtacaggttcaagaaggccagcaatttgatatacgggcaacagttgatgagtttaagcaagatgtaaacatgtacatgttctggaaaccgggtatggatattcatgtctctcatgttcgtaggaagcaaattcctgcatatgtttttccggatggatataaacgttcacgaccatcaaggcacacaaaccagcaggcagaaagaacttctcaagaagatgctgaaggctgtggatctcaatctgcagaaaagcagctcaaaaggaaagcggattctgaattaatggatgcagagaaagataaaacagtgaagcggttttctgtcagcccccagagcgtaggttccatttctccagcaagtgtt------------------acatctcagggcagatgctctgtggaggttaaattagagccttcaccaaagattgagagggattataatgaggctggatgtcctaggagggctctgaatctggaagaggatcctgttggtgg---gagaaagctagcagaatcatgtaagcagttggcacagggggaaaaggacaatagtcccttggcatcaaatttcagcatccaatccctcaatggcgaggtgagttccttcatttcaggattttgggtttgcagatggctgtaagagtactgaaagtttagaagatagtgagaggctgagagccggggttcttgcagggtaatgcatgcgcggcagatgtagaatcacatttggaaaatgagtgtttaaa----------------------------------------------------------------------------------------------------------------------------------------------------------------------------------------------------------------------------------------------------------------------------------------------
>MiraAssembly82_rep_c103RC
-------------------------------------------------------------------------------tggaatctagggttagacaacttactttgaaggtaxttctggattttctttattggta--atattaagcaaaagttct------accccaaacgtt--------tgttattttacaatctcagatggcacttcccacca-ctttggacattagtgtxtgccatat---------------cggaaggtcaaagcagatggtcaacatttcgttgcacaatatcattcccaaatttctatgcacgttcxtcaaacttatgaaattgatcatgtaagggaatatcgcttttgttatc-tgtcattttgccagatagaacgggacacatatggcatgttgcagtgccacccttatcccaatgagtacatggactcatccaagccatgcccgcactgtgcattcttcatgggcttgcagaggaagcagggagtacaggttcaagaaggccagcaatttgatatacgggcaacagttgatgagtttaagcaagatgtaaacatgtacatgttctggaaaccgggtatggatattcatgtctctcatgttcgtaggaagcaaattcctgcatatgtttttccggatggatataaacgttcacgaccatcaaggcacacaaaccagcaggcagaaagaacttctcaagaagatactgaaggctgtggatctcaatctgtggaaaagcagcccaaaaggaaaacggattctgaattaatggatgcagagaaagataaaacagtgaagcggttttgtgtcagcccgcagagggtaggttccatttctccagcaagtgtt------------------acatctcagggcagatgctctgtggaggttaaattagagccttcaccaaagattgagagggattataatgaggctggatgtcctaggagggctctgaatctggaagaggatcctgttggtgg---gagaatgctagcggaaccatgtaagcagttggcacagggggaaaaggacaatagtcccttggcatcaaatttcagcatccaatccctcaatggcgaggtgagttccttcatttcaggattttgggtttgcagatggctgtaagagtactgaaagtttagaagatagtgagaggctgagagccggggttcttgcagggtaatgcatgcgcggcagatgtagaatcacatttggaaaatgagtgtttaaatcaaagcagagtatttgaaaatagcttggcagaaacgttacaggttgtgaatccatgcc-----------------------------------------------------------------------------------------------------------------------------------------------------------------------------------------------------------------------------------
>MiraAssembly82_rep_c206
---------------------------------------------------------------------------------------------------------------------------------------------------------------------------------------------------------------------------------------------------------------------------------------------------------------------------------------------------------------aagggaatatcgcttttgttatc-tgtcattttgccagatagaacgggacacatatggcatgttgcagtgccacccttatcccaatgagtacatggactcatccaagccatgcccgcactgtgcattcttcatgggcttgcagaggaaacagggagtacaggttcaagaaggccagcaatttgatatacgggcaacagttgatgagtttaagcaagatgtaaacatgtacatgttctggaaaccgggtatggatattcatgtctctcatgttcgtaggaagcaaattcctgcatatgtttttccggatggatataaacgttcacgaccatcaaggcacacaaaccagcaggcagaaagaacttctcaagaagatgctgaaggctgtggatctcaatctgcggaaaagcagcccaaaaggaaaacggattctgaattaatggatgcagagaaagataaaacagtgaagcggttttgtgtcagcccgcagagggtaggttccatttctccagcaagtgtt------------------acatctcagggcagatgctctgtggaggttaaattagagccttcaccaaagattgagagggattataatgaggctggatgtcctaggagggctctgaatctggaagaggatcctgttggtgg---gagaaagctagcggaaccatgtaagcagttggcacagggggaaaaggacaatagtcccttggcatcaaatttcagcatccaatccctcaatggcgaggtgagttccttcatttcaggattttgggtttgcagatggctgtaagagtactgaaagtt------------------------------------------------------------------------------------------------------------------------------------------------------------------------------------------------------------------------------------------------------------------------------------------------------------------------------------------------------------------------------------------
>MiraAssembly83_c488_merged_MiraAssembly83_c242
-------------------------------------------------------------------------------------------------------------------------------------------------------------------------------------------------------------------------------------------------------------------------------------------------------------------------------------------------------------------------------------------------------------------------------------------------------------------------------------------------catgggcttgcagaggaaacagggagtacaggttcaagaaggccagcaatttgatatacgggcaacagttgatgagtttaagcaagatgtaaacatgtacatgttctggaaaccgggtatggatattcatgtctctcatgttcgtaggaagcaaattcctgcatatgtttttccggatggatataaacgttcacgaccatcaaggcac---aaccagcaggcagaaagaacttctcaagaagacgctgaaggctgtggatctcaatctgcagaaaagcagctcaaaaggaaagcggattctgaattaatggatgcagagaaagataaaacagtgaagcggttttctgtcagcccgcagagggtaggttccatttctccagcaagtgtt------------------acatctcagggcagatgctctgtggaggttaaattagagccttcaccaaagattgagagggattataatgaggctggatgtcctaggagggctctgaatctggaagaggatcctgttggtgg---gagaaagcyagcagaaccatgtaagcarttggcacagggggaaaaggacaatagtcccttggcatcaaatttcagcatccaatccctcaatggcgaggtgagttccttcatttcaggattttgggtttgcagatggctgtaagagtactgaaagtttagaagatagtgagaggctgagagccggggttcttgcagggtaatgcatgcgcggcagatgtagaatcacatttggaaaatgagtg----------------------------------------------------------------------------------------------------------------------------------------------------------------------------------------------------------------------------------------------------------------------------------------------------
>MiraAssembly83_rep_c2970RC_merged_MiraAssembly83_rep_c3003RC_merged_MiraAssembly83_c384_merged_MiraAssembly83_c176RC_merged_MiraAssembly83_rep_c3003RC_merged_MiraAssembly83_c384
--------------------------------------------------------------------------------------------------------------------------------------------------------------------------------------------------------agatgacacttcccacca-ctttggacattagtgtgtgccatat---------------cggaaggtcaaagcagatggtcaacatttcgttgcacaatatcattcccaaatttctatgcacgttcatcaaacttatgaaattgatcatgtaagggaatatcgcttttgttatc-tgtcattttgccagatagaacgggacacatatggcatgttgcagtgccacccttatcccaatgagtacatggactcatccaagccatgcccgcactgtgcattcttcatgggcttgcagaggaaacagggagtacaggttcaagaaggccagcaatttgatatacgggcaacagttgatgagtttaagcaagatgtaaacatgtacatgttctggaaaccgggtatggatattcatgtctctcatgttcgtaggaagcaaattcctgcatatgtttttccggatggatataaacgttcacgaccatcaaggcacacaaaccagcaggcagaaagaacttctcaagaagatgctgaaggctgtggatctcaatctgcggaaaagcagctcaaaaggaaaacggattctgaattaatggatgcagagaaagataaaacagtgaagcggttttctgtcagcccgcagagggtaggttccatttctccagcaagtgtt------------------acatctcagggcagatgctctgtggaggttaaattagagccttcaccaaagattgagagggattataatgaggctggatgtcctaggagggctctgaatctggaagaggatcctgtt--------------------------------------------------------------------------------------------------------------------------------------------------------------------------------------------------------------------------------------------------------------------------------------------------------------------------------------------------------------------------------------------------------------------------------------------------------------------------------------------------------------------------------------------------------------
