# Supplementary material for: Targeted NGS for species level phylogenomics: “made to measure” or “one size fits all”?
Source: PeerJ. 2017 Jul 25;5:e3569. doi: 10.7717/peerj.3569 (PMC5530999; doi:10.7717/peerj.3569)
Supplement: Data S2 — Sequences alignments (fasta format). [file peerj-05-3569-s002.gz › Final_Aln/SC/3969_AllSamples.aln]

>ConsensusAl1_78
tttgtcaaagcttgctatatactgaccaaagatttggaaatcatcacatatgcaattttattttttaaataagataagattgcaaaactaaaaagaaaagaaggtgatatcttttcaaaattctcctcgtaa-ttttttcctcacagtacttctgacctaaatt----cttctcctaaacaactgctattatctcctttaatccraaggaaaattgctttttgttttgragaygaagactggaagttggatcca---------------aatctatcaaca-ctgcta--attcaacagctgtgt---cag--tctctctctctcc-------cttgatactatcactgtatgcatatgtacacgcacggatgagtttctctctctaaaaagcgtctctactc------tgact-cagccgtcatgaccggcggcggaggcgacaactcgaagcagccgtctccgccgtcagctaacaacggcggagagttcctccttcagttgctccgtaaccccacacctcaacaacctccacagcaaccaccagcggcccagattctctcccatgacccggccgttgccgccgtgggacccgccctcccttaccagcccttcccgtccaacggtcacgatcttcggcttcccttcgccccccatcacttcttccaacagggtttcccccaacaacctaaccctaacctaaaccctaaccacagttggtctgagttcaatcgcagtccccagcagaatttccaattccgcccccagtccttagccgacgacattagacagaagctagggtttctgggtcccgctccaagaccagacttgacacatcaacatgaacaaaacctcatgtttggctccttgccttgcaaattccaaagccatgaccaggagagtgcaaaacctagagaaacagttgaagggaacag------acaaccgaatggtttcgattac---------------agttttcatcaaaaccccggggagaactcgcgtagttttcagaat------cgagagcgaagg------gacagtggcggtggggggtgggggmggcatcagcagattgggccctcgcaaggggtgaggcgtcccccacccgggttccccagcaaaccgactagttatgggaattgggattcaggaaataggagttttgacaataaagcggataagaagggaaagagtgggtttggtgaactgagccataggggccccaggggtgctatttcgaaccacgaggatgacagggaaaaaagattactgcccgatcaggggagaagttgcggtgataatggggtgcttgtcggacatgggaagaaccgcggtgatactagggtggttgaacggaaattatgcagtcagcttgatagtcc-tggcccaccaggggggagtagtcttcactcagtttcggcatctgacattgaagagtctctggcagtgctgcatcgtgaggttggasaaaatggagtagaacctgggtataggttgcgagatgacatgaggaggggtggcgktggtggtctggttggwagtttattagatggtggcttggatgaaga---cggttcttcagtattagagaatgggtctgacgagaagaataaccagaaggggcatcgtgtytttcgtgataaggtaataaactgt-acactttgggttttgttgcttttatcctta--------------------------------------gttcca-attacaggtaagtagataaccatagttcaatttggaattatgttggaagtgtcgatcgtgtttgctcttgtggttaccctagtattagaaaagctagttagttagtttyacatcagagaaacagta-------gttcaatttggaatgatgttgcaaacctcatgcttcgattaatggaaggaaaagcttactttaaagcaaatatacttccagatattgactttgaaatgaactagtgttgatattggaggtttttgttgttatacacatcaaatagattgtgtcac
>ConsensusAl2_78
------------------------------------------------------------------------------------------------------------------------------------------------------------------------------------------------------------------------------------------------------------------------------------------------------------------------------------------------------------------atatgtacacgcacggatgagtttctctctctaaaaagcgtctctactc------tgact-cagccgtcatgaccggcggcggaggcgacaactcaaagcagccgtctccgccgtcagcwaacaacggcggagagttcctccttcagttgctccgtaaccccacacctcaacaaccwccacagcaaccaccagcggcccagattctctcccatgacccggccgttgccgccgtgggacccgccctcccttaccagcccttcccgtccaacggtcacgatcttcggcttcccttygccccccaycacttcttccaacagggkttcccccmacamcctaaccckaacctaaaccctaaccacagttggwctgagttcaatcgcagtccccagcagaatttccaattccgcmcccagtccttagccgacgacattagacagaagctagggtttctgggtcccgctccaagaccagacttgacacatcaacatgaacaaaacctcatgtttggctccttgccttgcaaattccaaagccatgaccaagagagtgcaaaacctagagaaacagttgaagggaacag------acaaccgaatggtttcgattac---------------agttttcatcaaaaccccggggagaactcgcgtagttttcagaatcgagagcgagagcgaagg------gacagtggcggtggggggtgggggaggcatcagcagattgggccctcgcaaggggtgaggcgtcccccacccgggttccccagcaaaccractagttatgggaattgggattcaggaaataggagttttgacaataaagcggataagaagggaaagagtgggtttggtgaactgagccataggggccccaggggtgctatttcgaaccacgaggatgacagggaaaaaagattactgcccgatcaggggagaagttgcggtgataatggggtgcttgtcggacatgggaagaaccgcggtgatactagggtggttgaacggaaattatgcagtcagcttgatagtcc-tggcccaccaggggggagtagtcttcactcagtttcggcatctgacattgaagagtctctggcagtgctgcatcgtgaggttggasaaaatggagtagaacctgggtataggttgcgagatgacatgaggaggggtggcgttggtggtctggttggtagtttattagatggtggcttggatgaaga---cggttcttcagtattagagaatgggtctgacgagaagaataaccagaaggggcatcgtgtctttcgtgataaggtaataaactgt-acactttgggttttgttgcttttatcctta--------------------------------------gttcca-attacaggtaagtagataaccatagttcaatttggaattatgttggaagtgtcgatcgtgtttgctcttgtggttaccctagtattagaaaagctagttagttagtttyacatcagagaaacagta-------gttcaatttggaatgatgttgcaaacctcatgcttcgattaatggaaggaaaagcttactttaaagcaaatatacttccagatattgactttgaaatgaactagtgttgatattggaggtttttgttgttatacacatcaaatagattgtgtcac
>MiraAssembly68_c126_merged_MiraAssembly68_rep_c2550RC
-----------------------aa----------------------------------------------------------------------------aaatgacac------------------------------------gcatccctga------------------------aaatgccaaat----tttatggaacagaggaagtagtatatagtttggaaaaagaaaaaggaaagttggatccaatgattccaatttccaatctatcaacagttgcgc--gcgcagtgaccgcgcacacac--tctctctctccct-------ctctct-ctctctctcactatgtatatacacgcacataggagtttctttctctaaatagcgtctctactcgcctcactcct-cagcagtcatgatcggcggcgggggcgacaagtcaacgcagccgtctccgccgtcagct---aacggcggagagttcctcctccagttgctacgtaaccccacacctcaaccaccaccaccgcaaccacccgcggcccaaattctctctcatgacccggccgttgccgccgtgggacccaccctcccttactcgcccttcccatccaacggtcacgatattcagcctcccttcgcccctcacaacttcttcccacagggttttctccaaaaccctaaccctaacctaaaccctaatcacagytggtctgagttcaatcgcaaccaccagcagaatttccaattcacccccccgtccttagccgacgacatcagacaaaagctggggtttttgggtcccgctccaagaccagacttaacccatcaacacgaacaaaacctcatgtttggctccttgccttgcaaaatccaaag------ccaagagagcgcaaaagcaagagaaacagttgaagggaacag------gccatcgaa---tttcgattacaacaggaattctcctagttttaatcaaaaccctggggaaaactcgcttaattttcagaatcgagagcgagagcgagagcgaagcgacagtggcggtggggggtgggggcggcatcagcagattgggccctcacaaggagtgaggcgtcccccacccgggtttcccagcaaaccaagtagttatgggaattgggattcaggaaataggagttttgagaataatgtggataagaagggaaagagcgggtttggtgaactgagccatagggaccccaggggtgctatttcaaaccacgaggatgggagggaaaaaagattattgcccgaacatggaagaaatcgcggtgatactaaggtactggtcggacatgggaagaaccgcggtgatactagggtggtcgaacggagattaagcagtcagcttgatagtcc-tggcccaccaggggggagtagtcttcactcagtttcggcatctgacattgaagagkctctggcagtgttgcattgtggggkgggagaaaatggagtaaaacctgggtataggttgcgagatgacacgaggaggggk---ggtggtggtccggttggaagtttattagatggtggcttggatgaagagtttggttctttagtattagaggatgggactgacgagaagaataaccggaaggggcatcgtagttttcgtgataaggtaataaactttaacactttgggttttattgcttttacctttgtagttaccc------------------------------------------------------------------------------------------------------------------------------------------------------------------------------------------------------------------------------------------------------------------------------------------------------------------------------------
>MiraAssembly68_rep_c2962RC_merged_MiraAssembly68_rep_c3088RC_merged_MiraAssembly68_c339RC_merged_MiraAssembly68_c718
-----------------------------------------------------------------------------------------------------------------------------------------------------------------------------------------------------------------------------------------------------------------------------------------------------------------------------------------------------------------------------------------------------------------------------------------------------------------------------tccgccgtcagct---aacggcggagagttcctcctccagttgctacgtacccccccacctcaaccacccccaccgcccccacccgcggcccaaattctctctcatgacccggccgttgccgccgtgggacccaccctcccttactcgcccttcccatccaacggtcacgatattcagcctcccttcgcccctcacaacttcttcccacagggttttctccaaaaccctaaccctaacctaaaccctaatcacagttggtctgagttcaatcgcaaccaccagcagaatttccaattcacccccccgtccttagccgacgacatcagacaaaagctggggtttttgggtcccgctccaagaccagacttaacccatcaacacgaacaaaacctcatgtttggctccttgccttgcaaaatccaaag------ccaagagagcgcaaaagcaagagaaacagttgaagggaacag------gccatcgaa---tttcgattacaacaggaattctcctagttttaatcaaaaccctggggaaaactcgcttaattttcagaatcgagagcgagagcgaagg------gacagtggcggtggggggtgggggcggcatcagcagattgggccctcacaaggagtgaggcgtcccccacccgggtttcccagcaaaccaagtagttatgggaattgggattcaggaaataggagttttgagaataatgtggataagaagggaaagagcgggtttggtgaactgagccatagggaccccaggggtgctatttcaaaccacgaggatgggagggaaaaaagattattgcccgaacatggaagaaatcgcggtgatactaaggtactggtcggacatgggaagaaccgcggtgatactagggtggtcgaacggagattaagcagtcagcttgatagtcc-tggcccaccaggggggagtagtcttcactcagtttcggcatctgacattgaagagtctctggcagtgttgcattgtggggtgggagaaaatggagtaaaacctgggtataggttgcgagatgacacgaggaggggt---ggtggtggtccggttggaagtttattagatggtggcttggatgaagagtttggttctttagtattagaggatgggactgacgagaagaataaccggaaggggcatcgtagttttcgtgataaggtaataaactttaacactttgggttttattgcttttacctttgtagttacccttacttcttgatacaaatgtcatgaattagttccacgttacaggtaagtaggtaaccgtagttcaatttggagcgatgttgccaatatcga----gtttttagggcaggaaaccttataagtatgaaagctacaaaagaggcattaca--agccgagccgtactggaggtttttgttcagaatggtct------------------------------------------------------------------------------------gtggtggt--------------ttgttatacttgg-----------------
>MiraAssembly69_c495
----------cagtttatacactag----------------------------------------taaataagataagattgcaaaact------------aggtgatatcttttcaaaattctccttgtaa-ttttttcctcacagtacctctgacctaaattt--cttctcctaaaacaactgctatta-----------------------agctttttgttttggagatgaagactggaagttggatcca---------------aatctatcaaca-ctgcta--attcaacagctgtgt---cag--tctctctccctcc-------cttgatactatcactgtatgcatatgtacacgcacggatgagtttctctctctaaaaagcgtctctactc------tgact-cagctgtcatgaccggcggcggaggcgacaactcaaagcagccgtctccgccgtcagctaacaacggcggagagttcctccttcagttgctccgtaaccccacacctcaacamccaccacagcaaccaccagcggcccagattctctcccatgacccggccgttgccgccgtgggacccgccckcccttaccagcccttcccgtccaacggtcacgatcttcggcttcccttcgccccccaccacttcttccaacagggtttcccccaacaacctaaccctaacctaaaccctaaccacagttggtctgagttcaatcgcagtccccagcagaatttccaattccgcccccagtccttagccgacgacattagacagaagctagggtttctgggtcccgctccaagaccagacttgacacatcaacatgaacaaaacctcatgtttggctccttgccttgcaaattccaaagcaatgaccaagagagtgcaaaacctagagaaacagttgaagggaacag------ac----------------------------------------------------------------------------------------------------------------------------------------------------------------------------------------------------------------------------------------------------------------------------------------------------------------------------------------------------------------------------------------------------------------------------------------------------------------------------------------------------------------------------------------------------------------------------------------------------------------------------------------------------------------------------------------------------------------------------------------------------------------------------------------------------------------------------------------------------------------------------------------------------------------------------------------------------------------------------------------------------------------------------------------------------------------------------------------------------------------------------------
>MiraAssembly69_c802_merged_MiraAssembly69_rep_c2355
--------------------------------------------------------------------------------------------------------------------------------------------------------------------------------aaacaactgctatta------------------------gctttttgttttggagatgaagactggaagttggatcca---------------aatctatcaaca-ctgcta--attcaacagctgtgt---cag--tctctctccctcc-------cttgatactatcactgtatgcatatgtacacgcacggatgagtttctctctctaaaaagcgtctctactc------tgact-cagctgtcatgaccggcggcggaggcgacaactcaaagcagccgtctccgccgtcagctaacaacggcggagagttcctccttcagttgctccgtaaccccacacctcaacamccaccaccgcaaccaccagcggcccagattctctcccatgmcccggccgttgccgccgtgggacccgccckcccttaccagcccttcccgtccaacggtcacgatcttcggcttcccttcgccccccaccacttcttccaacagggtttcccccaacaacctaaccctaacctaaaccctaaccacagttggtctgagttcaatcgcagtccccagcagaatttccaattccgcccccagtccttagccgacgacattagacagaagctagggtttctgggtcccgctccaagaccagacttgacacatcaacatgaacaaaacctcatgtttggctccttgccttgcaaattccaaagcaatgaccaagagagtgcaaaacctagagaaacagttgaagggaacag------acaaccgaatggtttcgattac---------------agttttcatcaaaaccccggggagaactcgcgtagttttcagaatcgagagcgagagcgaagg------gacagtggcggtggggggtgggggmggcatcagcagattgggccctcgcaaggggtgaggcgtcccccacccgggttccccagcaaaccaactagttatgggaattgggattcaggaaataggagttttgacaataaagcggataagaagggaaagagtgggkttggtgaactgagccataggggmcccaggggtgctatttcgaaccatgaggatgacagggaaaaaagattactgcccgatcaggggagaagttgcggtgataatggggtgcttgtcggacatgggaagaaccgcggtgatactagggtggttgaacggaaattatgcagtcagcttgatagtcc-tggcccaccaggggggagtagtcttcactcagtttcggcatctgacattgaagagtctctggcaatgctgcatcgtgaggttggagaaaatggagtagaacctgggtataggttgcgagatgacatgaggaggggtggcggtggtggtctggttggaagtttattagatggtggcttggatgaaga---cggttcttcagtattagagaatgggtctgacgagaagaataaccggaaggggcatcgtgtttttcgtgataaggtaataaactgt-acactttgggttttcttgcttttatcctta--------------------------------------gttcca-attacaggtaagtagataaccgtagttcaatttggaatgatgttggaagtatcgatcatgtttgctcttgtggttaccctagtattagaaaagctaattagttagtttcacatcagagaaacagta-------gttcaatttggaatgatgttgcaaacctcatgcttcgattaatagaaggaaaagcttacttaaaagcaaatatacttccagatattgactttgaaatgaactagtgttgatattggaggtttttgttgttatacacatcaaatag----------
>MiraAssembly69_rep_c2421RC
--------------------------------------------------------------------------------------------------------------------------------------------------------------------------------------------------------------------------------------------------------------------------------------------------------------------------------------------------------------------------------ggatgagtttctctctctaaaaagcgtctctactc------tgact-cagctgtcatgaccggcggcggaggcgacaactcaaagcagccgtctccgccgtcagctaacaacggcggagagttcctccttcagttgctccgtaaccccacacctcaacaaccaccacagcaaccaccagcggcccagattctctcccatgacccggccgttgccgccgtgggacccgccctcccttaccagcccttcccgtccaacggtcacgatcttcggcttcccttcgccccccaccacttcttccaacagggtttcccccaacaacctaaccctaacctaaaccctaaccacagttggkctgagttcaatcgtagtccccagcagaatttccaattccggccccagtccttagccgacgacattagacacaagctagggtttctgggtcccgctccaagaccagacttgacacatcaacatgaacaaaacctcatgtttggctccttgccttgcaaaatccaaagccatgaccaagagagtgcaaaacctagagaaacagttgaagggaacag------acaaccgaatggtttcgattac---------------agttttcatcaaaaccccggggagaactcgcgtagttttcagaatcgagagcgagagcgaagg------gacagtggcggtggggggtggggsaggcatcagcagattgggccctcgcaaggggtgaggcgtcccccacccgggttccccagcaaaccaactagttatgggaattgggattcaggaaataggagttttgacaataaagcggataagaagggaaagagtgggtttggtgaactgmgccataggggccccaggggtgctatttcgaaccatgaggatgacagggaaaaaagattactgcccgatcaggggagaagttgcggtgataatggggtgcttgtcggacatgggaagaaccgcggtgatactggggtggttgaacggaaattatgcagtcagcttgatagtcc-tggcccaccaggggggagaagtcttcactcagtttcggcatctgacattgaagagtctctggcagtgctgcatcgtgaggttggagaaaatggagtagaacctgggtataggttgcgagatgacatgaggaggggtggcggtggcggtctggttggaagtttattagatggtggcttggatgaaga---cggttcttcagtattagagaatgggtctgacgagaagaataaccggaaggggcatcgtgtttttcgtgataaggtaataaactgt-acactttgggttttgttgcttttat--------------------------------------------------------------------------------------------------------------------------------------------------------------------------------------------------------------------------------------------------------------------------------------------------------------------------------------------------
>MiraAssembly72_c482RC_merged_MiraAssembly72_c622RC_merged_MiraAssembly72_c120RC
------------------------------------------------------------------------------------------------------------------------------------------------------------------------------------------------------------------------------------------------------------ca---------------aatctatcaaca-ctgcta--attcaacagctgtgt---cag----tctctctctcc-------cttgatactatcactgtatgcatatgtacacgcacggatgagwtwctctctctaaaaagcgtctctactc------tgact-cagctgtcatgaccggcggcggaggcgacaactcaaagcagccgtctccgccgtcagctaacaacggcggagagttcctccttcagttgctccgtaaccccacacctcaacaaccaccaccgcaaccaccagcggcccagattctctcccatgacccggccgttgccgctgtgggacccgccctcccttaccagcccttcccgtccaacggtcacgatcttcggcttcccttcgccccccaccacttcttccaacagggtttcccccaacaacctaaccctaacctaaaccctaaccacagttggtctgagttcaatcgcnnnnnnnnnnnnnnnnnnnnnnnnnnnnnnnnnnnnnnnnnnnnnnnnnnnnnnnnnnnnnnnnnnnnnnnnnnnnnnnctccaagaccagacttgacacatcaacatgaacaaaacctcatgtttggctccttgccttgcaaattccaaagccatgaccaagagagtgcaaaacctagagaaacagttgaagggaacag------acaaccgaatggtttcgattac---------------agttttcatcaaaaccccggggagaactcgcgtagttttcataatcgagagcgagagcgaagg------gacagtggcggtggggggtgggggaggcatcagcagattgggccctcgcaaggggtgaggcgtcccccacccgggttccccagcaaaccaactagttatgggaattgggattcaggaaatagcagttttgacaataaagcggataagaagggaaagagtgggtttggtgaactgagccataggggccccaggggtgctatttcgaaccatgaggatgacagggaaaaaagattactgcccgatcaggggagaagttgcggtgataatggggtgcttgtcggacatgggaagaaccgcggtgatactagggtggttgaacggaaattatgcagtcagcttgatagtcc-tggcccaccaggggggagtartcttcactcagtttcggcatctgacattgaagagtctctggcagtgctgcatcgtgaggttggaggaaatggagtagaacctgggtataggttgcgagatgacatgaggaggggtggcggtggtggtctggttggaagtttattagatggtggcttggatgaaga---cggttcttcagtattagagaatgggtctgacgagaagaataaccggaaggggcatcgtgtttttcgtgataaggtaataaactgt-acactttgggttttgttgcttttatactta--------------------------------------gttcca-attacagaaaagtagataaccgtagttcaatttggaatgatgttggaagtatcgatc---------------------------------------------------------------------------------------------------------------------------------------------------------------------------------------------------------------------------------------
>MiraAssembly72_c66
------------------------------------------------------------------------------------------------------------------------------------------------------------------------------------------------------------------------------------------------------tggatcca---------------aatctatcaaca-ctgct----------agctgtgt---cag--tctttctctctcc-------cttgatactatcactgtatgcatatgtacacgcacggatgagtttctctcyctaaaaagcgtctctactc------tgact-cagctgtcatgaccggcggcggaggcgacaactcaaagcagccgtctccgccgtcagctaacaacggcggagagttcctccttcagttgctccgtaaccccacacctcaacaaccaccacagcaaccaccagcggctcagattctctcccatgacccggccgttgccgccgtgggacccgccctcccttaccagcccttcccgkccaacggtcacgatcttcggcttcccttcgccccccaccacttcttccaacagggtttcccccaacaacctaaccctaacctaaaccctaaccacagttggtctgagttcaatcgcagtccccagcagaatttccaattccgcccccagtccttagccgacgacattagacagaagctagggtttctgggtcccgctccaagaccagacttgacacatcaacatgaacaaaacctcatgtttggctccttgccttgcaaattccaaagccatgaccaagagagtgcaaaacctagagaaacagttgaagggaacag------acaaccgaatggtttcgattac---------------agttttcatcaaaaccccggggagaactcgcgtagttttcagaatcgagagcgagaacgaagg------gacagtggcggtggggggtgggggaggcatcagcagattgggccctcgcaaggggtgaggcgtcccccacccgggttccccagcaaaccaactagttatgggaattgggattcaggaaataggagttctgacaataaagcggataagaagggaaagagtgggtttggtgaactgagccataggggccccaggggtgctatttcgaaccatgaggatgacagggaaaaaagattactgcccgatcaggggagaagttgcggtgataatggggtgcttgtcggacatgggaagaaccgcggtgatactagggtggttgaacggaaattatgcagtcagcttgatagtcc-tggcccaccaggggggagtagtcttcactcagtttcggcatctgacattgaagagtctctggcagtgctgcatcgtgaggttggagaaaatggagtagaacctgggtataggttgcgagatgacatgaggaggggtggcggtggtggtctggttggaagtttattagatggtggcttggatgaaga---cagttcttcagtattagagaatgggtctgacgagaagaataaccggaaggggcatcgtgtttttcgtgataaggtaataaactgt-acactttgggttttgttgcttttatcctta--------------------------------------gttcca-attacaggtaagtagataaccgtagtt-------gaatgatgttggaagtatcgatcgtgtttgctct----------------------------------------------------------------------------------------------------------------------------------------------------------------------------------------------------------------------------
>MiraAssembly73_c277_merged_MiraAssembly73_c447RC_merged_MiraAssembly73_c447RC_merged_MiraAssembly73_c378RC
---------------------------------------------------------------------------------------------------------------------------------------------------------------------------------------------------------------------------------------------------agttggatcca---------------aatctatcaaca-ctgcta--attcaacagctgtgt---cag--tctctttctctcc-------cttgatactatcactgtatgc-----tacmcgcacggatgagtttctctctctaaaaagcgtctctactc------tgact-cagctgtcatgaccggcggcggaggcgacatctcaaagcagccgtctccgccgtcagctaacaacggcggagagttcctgcttcagttgctccgtaaccccacacctcaacaaccaccacagcaaccaccagcggcccagattctctcccatgacccggccgttgccgccgtgggacccgccctcccttaccagcccttcccgtccaacggtcacgatcttcggcttcccttcgccccccaccacttcttccaacagggtttcccccaacaacctaaccctaacctaaaccctaaccacagttggtctgagttcaatcgcagtccccagcagaatttccaattccgcccccagtccttagccgacgacattagacagaagctagggtttctgggtcccgctccaagacctgacttgacacatcaacatgaacaaaacctcatgtttggctccttgccttgcaaattccaaagcaatgaccaagagagtgcaaaacctagagaaacagttgaagggaacag------acaaccgaatggtttcgattac---------------agttttcatcaaaaccccggggagaactcgcgtagttttcagaatcgagagcgagagcgaagg------gacagtggcggtggggggtgggggaggcatcagcagattgggccctcgcaaggggtgaggcgtcccccacccgggttccccagcaaacc---------------------------------------------------------------------------------------------------------------------------------------------------------------------------------------------------------------------------------------------------------------------------------------------------------------------------------------------------------------------------------------------------------------------------------------------------------------------------------------------------------------------------------------------------------------------------------------------------------------------------------------------------------------------------------------------------------------------------------------------------------------------------------------------------------------------------------------------------------------------------------------------------------------------------------
>MiraAssembly73_c408RC_merged_MiraAssembly73_c12RC
---------------------------------------------------------------------------------------------------------------------------------------------------------------------------------------------------------------------------------------------------agttggatcca---------------aatctatcaaca-ctgcta--attcaacagctgtgt---cag--tctctttctctcc-------cttgatactatcactgtatgc-----tacacgcacggatgagtttctctctctaaaaagcgtctctactc------tgact-cagctgtcatgaccggcggcggaggcgacatctcaaagcagccgtctccgccgtcagctaacaacggcggagatttcctgcttcagttgctccgtaaccccacacctcaacaaccaccacagcaaccaccagcggcccagattctctcccatgacccggccgttgccgccgtgggacccgccctcccttaccagcccttcccgtccaacggtcacgatcttcggcttcccttcgccccccaccacttcttccaacagggtttcccccaacaacctaaccctaacctaaaccctaaccacggttggtctgagttcaatcgcagtccccagcagaatttccaattccgcccccagtccttagccgacgacattagacagaagctagggtttctgggtcccgctccaagacctgacttgacacatcaacatgaacaaaacctcatgtttggctccttgccttgcaaattccaaagcaatgaccaagagagtgcaaaacctagagaaacagttgaagggaacag------acaaccgtatggtttcgattac---------------agttttcatcaaaaccccggggagaactcgcgtagttttcagaatcgagagcgagagcgaagg------gacagtggcggtggggggtgggggaggcatcagcagattgggccctcgcaaggggtgaggcgtcccccacccgggttccccagcaaaccaactagttatgggaattgggattcaggaaataggagttttgacaataaagcggataagaagggaaagagtgggtttggtgaactgagccataggggccccaggggtgctatttcgaaccatgaggatgacagggaaaaaagattactgcccgatcaggggagaagttgcggtgataatggggtgcttgtcggacatgggaagaaccgcggtgatagtagggtggttgaacggaaattatgcagtcagcttgatagtcc-tggcccaccaggggggagaagtcttcactcagtttcggcatctgacattgaagagtctctggcagtgctgcatcgtgaggttggagaaaatggagtagaacctgggtataggttgcgagatgacatgaggaggggtggcggkggtggtctggttggaagtttattagatggtggcttggatgaaga---cggttcttcagtattagagaatgggtctgacgagaagaataaccggaaggggcatcgtgtttttcgtgataaggtaataaactgt-acactttgggttttgttgcttttatcctta--------------------------------------gttcca-attacaggtaagtagataaccgtagttcaatttggaatgatgttggaagtgtttatcgtgtttgctcttgtggttaccctagtattagaaaagctaattagttagtttca----------------------------------------------------------------------------------------------------------------------------------------------------------------------------------
>MiraAssembly73_rep_c2196_merged_MiraAssembly73_c460RC
--------------------------------------------------------------------------------------------------------------------------------------------------------------------------------------------------------------------------------------------------------------------------------------------------------------------------------------------------------------------------------------------------------------------------------------------------------------------------------------------------------------------------------------------------------------------------------------------------------------------------------------------------------------------------------------------------------------------------------------------------------------------------------------------------------------------------------------------------------------------------------------------------------------------------------------------------------------------------------------------------c---------------agttttcatcaaaaccccggggagaactcgcgtagttttcagaatcgagagcgagagcgaagg------gacagtggcggtggggggtgggggaggcatcagcagattgggccctcgcaaggggtgaggcgtcccccacccgggttccccagtaaaccaactagttatgggaattgggattcaggaaataggagttttgacaataaagcggataagaagggaaagagtgggtttggtgaactgagccataggggccccaggggtgctatttcgaaccatgaggatgacagggaaaaaagattactgcccgatcaggggagaagttgcggtgataatggggtgcttgtcggacatgggaagaaccgcggtgatagtagggtggttgaacggaaattatgcagtcagcttgatagtccttggmccaccaggggggagaagtcttcactcagtttcggcwtctgacattgaagagtctctggcagtgctgcatcgtgaggttggagaaaatggagtagaacctgggtataggttgcgagatgacatgaggaggggtggcggtggtggtctggttggaagtttattagatggtggcttggatgaaga---cggttcttcagtattagagaatgggtctgacgagaagaataaccggaaggggcatcgtgtttttcgtgata------------------------------------------------------------------------------------------------------------------------------------------------------------------------------------------------------------------------------------------------------------------------------------------------------------------------------------------------------------------------------------------
>MiraAssembly74_c154RC_merged_MiraAssembly74_rep_c2563RC
-----------------------------------------------------------------------------------------------------------------------------------------------------------------------------------------------------------------------------------------------------------------------------------------------------------------------------------------------------------------------------------------------------------------------------------------------------------------------------------------------------------------------------------------------------------------------------------------------------------------------------------------------------------------------------------------------------------------------------------taaccacagttggtctgagttcaatcgcagtccccagctgaatttccaattcggccgccagtccttagccgaggacattagacagaagctagggtttctgggtcccgctccaagaccagacttgacacatcaacacgaacaaaacctcatgtttggctccttgccttgcaaattccaaagccatgaccaagagagtgcaaaacctagagaaacagttgaagggaacag------acaaccgaatggtttcgattac---------------agttttcatcaaaaccccggggagaactcgcgtagttttcagaatcgagagcgagagcgaagg------gacagtggcggtggggggtgggggaggcatcagcagattgggccctcgcaaggggtgaggcgtcccccacccgggttccccagcaaaccaactagttatggcaattgggattcaggaaataggagttttgacaataaagcggataagaagggaaagagtgggtttggtgaactgagccataggggccccaggggtgctatttcgaaccatgaggatgacagggaaaaaagattactgcccgatcaggggagaagttgcggtgataatggggtgcttgtcggacatgggaagaaccgcggtgatactagggtggttgaacggaaattatgcagtcagcttgatagtcc-tggcccaccaggggggagtagtcttcactcagtttcggcatctgacattgaagagtctctggcagtgctgcatcgtgaggttggagaaaatggagtagaacctgggtataggttgcgagatgacatgaggaggggtggcggtggtggtctggttgcaagtttattagatggtggcttggaggaaga---cggttcttcagtattagagaatgggcctgacgagaagaataaccggaaggggcatcgtgtttttcgtgataaggtaataaactgt-acactttgggttttgttgcttttatcctta--------------------------------------gttcca-attacaggtaagtagataaccgtagttcaatttggaatgatgttggaagtatcgatcgtgtttgctcttgtggttaccttagtattagaaaagctaattagttagtttcacatcagagaaacagta-------gtt--------------------------------------------------------------------------------------------------------------------------------------------------------
>MiraAssembly74_c49
----------------------------------------------------------------------aagataagattgcaaaact------------aggtgatatcttttcaaaattctccttgtaa-ttttttcctcacagtacctctgacctaaattt--cttctcctaaaacaactgctatta----------------------aagctttttgttttggagatgaagactggaagttggatcca---------------aatctatcaaca-ctgct-------aacagctgtgt---cagtctctctctctctcc-------cttgatactatcactgtatgcatatgtacacgcacggatgagtttctctctctaaaaagcgtctctactc------tgact-cagctgtcatgaccggcggcggaggcgacaactcaaagcagccgtctccgccgtcagctaacaacggcggagagttcctccttcagttgctccgtaaccccacmcctcaacaaccaccaccgcaaccaccagcggcccagattctctcccatgacccggccgttgccgctgtgggacccgccctcccttaccagcccttcccgtccaacggtcacgatcttcggcttcccttcgccccccaccacttcttccaacagggtttcccccaacaacctaaccctaacctaaaccctaaccacagttggtctgagttcaatcgcagtccccagcagaatttccaattccgcccccagtccttagccgaggacattagacagaagctagggtttctgggtcccgctccaagaccagacttgacacatcaacacgaacaaaacctcatgtttggctccttgccttgcaaattccaaagccatgaccaagagagtgcaaaacctagagaaacagwtgaagggaacag------acaaccgaatggtttcgattac---------------agttttcatcaaaaccccggggagaactcgcgtagttttcagaatcgagagcgagagcgaagg------gacagtggcggtggggggtgggggmggcatcagcagattgggccctcgcaaggggtgaggcgtcccccacccgggttccccagcaaaccaactagttatgggaattgggattcaggaaataggagttttgacaataaagcggataagaagggaaagagtgggtttggtgaactgagccataggggccccaggggtgctatttcgaaccatgaggatgacagggaaaaaagattactgcccgatcaggggagaagttgcggtgataatggggtgcttgtcggacatgggaagaaccgcggtgatactagggtggttgaacggaaatcatgcagtcagcttgatagtcc-tggcccaccaggggggagtagtcttcactcagtttcggcatctgacattgaagagtctctggcagtgctgcatcgtgaggttggagaaaatggagtagaacctgggtataggttgcgagatgacatgaggaggggtggcggtggtggtctggttggaagtttattagatggtggcttggatgaaga---cggttcttcagtattagagaatgggtctgacgagaagaataaccggaaggggcatcgtgtttttcgtgataaggtaataaacttt-acactttgggttttgttgcttttatccttg--------------------------------------gttcca-attacaggtaagtagataaccgtagttcaatttggaatgatgttggaagtatcgatcatgtttgctcttgtggttac-------------------------------------------------------------------------------------------------------------------------------------------------------------------------------------------------------------------
>MiraAssembly74_rep_c2302RC_merged_MiraAssembly74_c440RC
----------------------------------------------------------------------------------------------------------------------------------------------------------gacctaaatttctcttctcctaaaacaactgctacta----ctttaatccgaaggaaaattgctttttgttttggagatgaagactggaagttggatcca---------------aatctatcaaca-ctgcta--att--acagctgtgt---cag--tctctctctctcccttgatacttgatactatcactgtatgcatatgtacacgcacgggtgagtttctctccctaaaaagcgtctctactc------tgact-cagctgtcatgaccggcggcggaggcgacaactcaaagcagccgtctccgccgtcagctaacaacggcggagagttcctccttcagttgctccgtaaccccacacctcaacamccaccaccgcaaccaccagcggcccagattctctcccatgacccggccgttgccgccgtgggacccgccctcccttaccagcccttcccgtccaacggtcacgatcttcggcttcccttcgccccccaccacttcttccaacagggtttcccccaacaacctaaccctaacctaaaccctaaccacagttggtctgagttcaatcgtagtccccagcagaatttccaattccggccccagtccttagccgacgacattagacagaagctagggtttctgggtcccgctccaagaccagacttgacacatcaacatgaacaaaacctcatgtttggctccttgccttgcaaattccaaagccatgaccaagagagtgcaaaacctagagaaacagttgaagggaacag------acaaccgaatggtttcgattac---------------agttttcatcaaaaccccggggagaactcgcgtagttttcagaatcgagagcgagagcgaagg------gacagtggcggtggggggtgggggaggcatcagcagattgggcccgcgcaaggggtgaggcgtcccccacccgggttccccagcaaaccaactagttatggcaattgggattcaggaaataggagttttgacaataaagcggataagaagggaaagagtgggtttggtgaactgagccataggggccccaggggtgctatttcgaaccatgaggatgacagggaaaaaagattactgcccgatcaggggagaagttgcggtgataatggggtgcttgtcggacatgggaagaaccgcggtgatactagggtggttgaacggaaatcatgcagtcagcttgatagtcc-tggcccaccaggggggagtagtcttcactcagtttcggcatctgacattgaagagtctctggcagtgctgcatcgtgaggttggagaaaatggagtagaacctgggtataggttgcgagatgacatgaggaggggtggcggtggttgtctggttgcaagtttattagatggtggcttggaggaaga---cggttcttcagtattagagaatgggcctgacgagaagaataaccggaaggggcatc---------------------------------------------------------------------------------------------------------------------------------------------------------------------------------------------------------------------------------------------------------------------------------------------------------------------------------------------------------------------------------------------------------
>MiraAssembly75_c437RC_merged_MiraAssembly75_c53RC
----------------------------------------------------------------------------------------------------------------------------------------------------------------------------cctaaaacaactgctatta----ctttaatcccaaggaaaattgctttttgttttggagatgaagactggaagttggatcca---------------aatctatcaaca-ctgcta--attcaacagctgtgt---cag--tctctctctctcc-------cttgatactatcactg--tgcatatgtacacgcacggatgagtttctctccctaaaaagcgtctctactc------tgact-cagctgtcatgaccggcggcggaggcgataactcaaagcagccgtctccgccgtcagctaacaacggcggagagttcctccttcagttgctccgtaaccccacacctcaacaaccaccacagcaaccaccagcggcccagattctctcccatgacccggccgttgccgccgtgggacccgccctcccttaccagcccttcccgtccaacggtaacgatcttcggcttcccttcgccccccaccacttcttccaacagggtttcccccaacaacctaaccctaacctaaaccctaaccacagttggtctgagttcaatcgcagtccccagcagaatttccaattccgcccccagtccttagccgacgacattagacagaagctagggtttctgggtcccgctccaagaccagacttgacacatcaacatgaacaaaacctcatgtttggctccttgccttgcaaattccaaagccatgaccaagagagtgcaaaacctagagaaacagttgaagggaacag------acaaccgaatggtttcgattac---------------agttttcatcaaaaccccggggagaactcgcgtagttttcagaatcgagagcgagagcgaagg------gacagtggcggtggggggtgggggaggcatcagcagattgggccctcgcaaggggtgaggcgtcccccacccgggttccccagcaaaccaactagttatgggaattgggattcaggaaataggagttttgacaataaagcggataagaagggaaagagtgggtttggtgaactgagccataggggccccaggggtgctatttcgaaccatgaggatgacagggaaaaaagattactgcccgatcaggggagaagttgcggtgataatggggtgcttgtcggacatgggaagaaccgcggtgatacyagggtggttgaacggaaattatgcagtcagcttgatagtcc-tggcccaccaggggggagtagtcttcactcaatttcggcatctgacattgaagagtctctggcagtgctgcatcgtgaggttggagaaaatggagtagaacctgggtataggttgcgagatgacatgaggaggggtggcggtggtggtctggttggaagtttattagatggtggcttggatgaaga---cggttcttcagtattagagaatgggtctgacgagaagaataaccggaaggggcatcgagtttttcgtgataaggtaataaactgt-acactttgggttttgttgcttttatactta--------------------------------------gttcca-attacaggtgagtagataaccgtagttcaatttggaatgatgttggaagtatcgatcgtgtttgctcttgtggttaccctagtattagaaaagctaatt---------------------------------------------------------------------------------------------------------------------------------------------------------------------------------------------
>MiraAssembly77_rep_c233RC
-------------------------------------------------------------------------------------------------------------------------------------------------------------------------------------------------------------------------------------------------------------------------------------------------------acagctgtgt---cag--tctctctccctcc-------cttgatactatcactgtatgcatatgtacacgcacggatgagtttctctctctaaaaagcgtctctactc------tgact-cagctgtcatgaccggcggcggaggcgacaactcaaatcagccgtctccgccgtcagctaacaacggcggagagttcctccttcagttgcttcgtaaccccacacctcaacaaccaccacagcaaccaccagcggcccagattctctcccatgacccggccgttgccgccgtgggacccgccctcccttaccagcccttcccgtccaacggtaacgatcttcggcttcccttcgccccccaccacttcttccaacagggtttcccccaacaacctaaccctaacctaaaccctaaccacagttggtctgagttcaatcgcagtccccagcagaatttccaattccgcccccagtccttagccgacgacgttagacagaagctagggtttctgggtcccgctccaagaccagacttgacacatcaacatgaacaaaacctcatgtttggctccttgccttgcaaattccaaagccatgaccaagagagtgcaaaacctagagaaacagttgaagggaacag------acaaccgaatggtttcgattac---------------agttttcatcaaaaccccggggagaactcgcgtagttttcagaatcgagagcgagagcgaagg------gacagtggcggtggggggtgggggaggcatcagcagattgggccctcgcaaggggtgaggcgtcccccacccgggttccccagcaaaccaactagttatgggaattgggattcaggaaataggagttttgacaataaagcggataagaagggaaagagtgggtttggtgaactgagccataggggccccaggggtgctatttcgaaccatgaggatgacagggaaaaaagattactgcccgatcaggggagaagttgcggtgataatggggtgcttgtcggacatgggaagaaccgcggtgatactagggtggttgaacggaaattatgcagtcagcttgatagtcc-tggcccaccaggggggagaagtcttcactcagtttcggcatctgacattgaagagtctctggcagtgctgcatcgtgaggttggagaaaatggagtagaacctgggtataggttgcgagatgacatgaggaggggtggtggtggtggtctggttggaagtttattagatggtggcttggatgaaga---cggttcttcagtattagagaatgggtctgacgagaagaataaccggaaggggcatcgtgtttttcgtgataaggtaataaacxgt-acactttgggttttgttgcttttatcctta--------------------------------------gttcca-attacag-----------------------------------------------------------------------------------------------------------------------------------------------------------------------------------------------------------------------------------------------------------------------------------------
>MiraAssembly77_rep_c83RC
---------------------------------------------------------------------------------------------------------------------------------------------------------------------------------------------------------------------------------------------------------------------------------------------------------agctgtgt---cag--tctctctccctcc-------cttgatactatcactgtatgcatatgtacacgcacggatgagtttctctctctaaaaagcgtctctactc------tgact-cagctgtcatgaccggcggcggaggcgacaactcaaagcagccgtctccgccgtcagctaacaacggcggagagttcctccttcagttgctccgtaaccccacacctcaacaaccaccacagcaaccaccagcggcccagattctctcccatgacccggccgttgccgccgtgggacccgccctcccttaccagcccttcccgtccaacggtcacgatcttcggcttcccttcgccccccaccacttcttccaacagggtttcccccaacaacctaaccctaacctaaaccctaaccacagttggtctgagttcaatcgcagtccccagcagaatttccaattccgcccccagtccttagccgacgacattagacagaagctagggtttctgggtcccgctccaagaccagacttgacacatcaacacgaacaaaacctcatgtttggctccttgccttgcaaattccaaagccatgaccaagagagtgcaaaacctagagaaacagttgaagggaacag------acaaccgaatggtttcgattac---------------agttttcatcaaaaccccggggagaactcgcgtagttttcagaatcgagagcgagagcgaagg------gacggtggcggtggggggtgggggaggcatcagcagattgggccctcgcaaggggtgaggcgtcccccacccgggttccccagcaaaccaactagttatgggaattgggattcaggaaataggagttttgacaataaagcggataagaagggaaagagtgggtttggtgaactgagccataggggccccaggggtgctatttcgaaccatgaggatgacagggaaaaaagattactgcccgatcaggggagaagttgcggtgataatggggtgcttgtcggacatgggaagaaccgcggtgatactagggtggttgaacggaaattatgcagtcagcttgatagtcc-tggcccaccaggggggagaagtcttcactcagtttcggcatctgacattgaagagtctctggcagtgctgcatcgtgaggttggagaaaatggagtagaacctgggtataggttgcgagatgacatgaggaggggtggcggtggtggtctggttggaagtttattagatggtggcttggatgaaga---cggttcttcagtattagagaatgggtctgacgagaagaataaccggaaggggcatcgtgtttttcgtgataaggtaataaactgt-acactttgggttttgt-----------------------------------------------------------------------------------------------------------------------------------------------------------------------------------------------------------------------------------------------------------------------------------------------------------------------------------------------------------
>MiraAssembly80_c189RC
-------------------------------------------------------------------------------------------------------------------------------------------------------------------------------------------------------------------------------------------------------------------------------------------------------------------------------------------------------------------------------------------------------------------------------------------------gcggaggcgacaactcaaagcagccgtctccgccgtcagctaacaacggcggagagttcctccttcagttgctccgtaaccccacacctcaacaaccaccacagcaaccaccagcggcccagattctctcccatgacccggccgttgccgccgtgggacccgccctcccttaccagcccttcccgtccaacggtcacgatcttcggcttcccttcgccccccaccacttcttccaacagggtttcccccaacaacctaaccctaacctaaaccctaaccacagttggtctgagttcaatcgcagtccccagcagaatttccaattccacccccagtccttagccgacgacattagacagaagctagggtttctgggtcccgctccaagaccagacttgacacatcaacatgaacaaaacctcatgtttggctccttgccttgcaaattccaaagccatgaccaagatagtgcaaaacctagagaaacagttgaagggaacag------acaaccgaatggtttcgattac---------------agttttcatcaaaaccccggggagaactcgcgtagttttcagaatcgagagcgagagcgaagg------gacggtggcggtggggggtgggggaggcatcagcagattgggccctcgcaaggggtgaggcgtcccccacccgggttccccagcaaaccaactagttatgggaattgggattcaggaaataggagttctgacaataaagcggataagaagggaaagagtgggtttggtgaactgagccatagggkccccaggggtgctatttcgaaccatgaggatgacagggaaaaaagattactgcccgatcaggggagaagttgcggtgataatggggtgcttgtcggacatgggaagaaccgcggtgatactagggtggttgaacggaaattatgcagtcagcttgatagtcc-tggcccaccaggggggagtaatct--------------------------------------------------------------------------------------------------------------------------------------------------------------------------------------------------------------------------------------------------------------------------------------------------------------------------------------------------------------------------------------------------------------------------------------------------------------------------------------------------------------------------------------------------------------------------------------------------------------------------------------
>MiraAssembly80_c57RC
----------------------------------------------------------------------------------------------------------------------------------------------------------------------------------------------------------------------------------------tgaagactggaagttggatcca---------------aatctatcgaca-ctgctaatattcaacagctgtgt---cag--tctctctctctcc-------cttgataccatcactgtatgcatatgtacacgcacggatgagtttctctccctaaaaagcgtctctactc------tgact-cagctgtcatgaccggcggcggaggcgacaactcaaagcagccgtctccgccgtcagctaacaacggcggagagttcctccttcagttgctccgtaaccccmcacctcaacaaccaccacagcamccaccagcggcccagattctctcccatgacccggccgttgccgtcgtgggacccgccctcccttaccagcccttcccgtccaacggtcacgatcttcggcttcccttcgccccccmccacttcttccaacagggtttcccccaacaacctaaccctaacctaaaccctaaccacagttggtctgagttcaatcgcagtccccagcagaatttccaattccgcccccagtccttagccgacgacattagacagaagctagggtttctgggtcccgctccaagacctgacttgacacatcaacatgaacaaaacctcatgtttggctccttgccttgcaaattccaaagcaatgaccaagagagtgcaaaacctagagaaacagttgaagggaacag------acaaccgaatggtttcgattac---------------agttttcatcaaaaccccggggagaactcgcgtagttttcagaatcgagagcgagagcgaagg------gacagtggcggtggggggtgggggaggcatcagcagattgggccctcgcaaggggtgaggcgtcccccacccgggttccccagcaaaccaactagttatgggaattgggattcaggaaataggagttttgacaataaagcggataagaagggaaagagtgggtttggtgaactgagccataggggccccaggggtgctatttcgaaccatgaggatgacagggaaaaaagattactgcccgatcaggggagaagttgcggtgataatggggtgcttgtcggacatgkgaagaaccgcggtgatactagggtggttgaacggaaattatgcagtcagcttgatagtcc-tggcccaccaggggggagaagtcttcactcagtttcggcatctgacattgaagagtctctggcagtgctgcatcgtgaggttggagaaaatggagtagaacctgggtataggttgcgagatgacatgaggaggggtggcggtggtggtctggttggaagtttattagatggtggcttggatgaaga---cggttcttcagtattagagaatgggtctgacgagaagaataaccggaaggggcatcgtgtttttcgtgataaggtaataaactgt-acactttgggttttgttgcttttatcctta--------------------------------------gttcca-attacaggtaagtagataaccgtagttcaatttggaat----------------------------------------------------------------------------------------------------------------------------------------------------------------------------------------------------------------------------------------------------------
>MiraAssembly81_c58RC
--------------------------------------------------------------------------------------------------------tgatatcttttcaaaattctccttgtaa-ttttttcstcacagtacctctgacctaaattt--cttctcctaaaacacctgctacta----ctttaatccgaaggaaaattgccttttgttttggagatgaagactggaagttggatcca---------------aatctacccaca-ctgcta--attaaacagctgtgt---cag--tctctctctctcc-------cttgatactgtcactgtatgcatatgtacacgcacggmtgagtttcyctcyctaaaaagcgtctctactc------tgact-cagctgtcatgaccggcggcggaggcgacaactcaaagcagccgtctccgccgtcagctaacaacggcggagagttcctccttcagttgctccgtaaccccacacctcaacaaccaccaccgcaaccaccagcggcccagattctctcccatgacccggccgttgccgctgtgggacccgccctcccttaccagcccttcccgtccaacggtcacgatcttcggcttcccttcgccccccaccacttcttccaacagggtttcccccaacaacctaaccctaacctaaaccctaaccacagttggtctgagttcaatcgcagtccccagcagaatttccaattccggccccagtccttagccgacgacattagacacaagctagggtttctgggtcccgctccaagaccagacttgacacatcaacatgaacaaaacctcatgtttggctccttgccttgcaaattccaaagccatgaccaagagagtgcaaaacctagagaaacagttgaagggaacag------acaaccgaatggtttcgattac---------------agttttcatcaaaaccccggggagaactcgcgtagttttcagaatcgagagcgagagcgaagg------gacggtggcggtggggggtgggggaggcatcagcagattgggccctcgcaaggggtgaggcgtcccccacccgggttccccagcaaaccaactagttatgggaattgggattcaggaaataggagttttgacaataaagcggataagaagggaaagagtgggtttggtgaactgagccataggggccccaggggtgctatttcgaaccatgaggatgacagggaaaaaagattactgcccgatcaggggagaagttgcggtgataatggggtgcttgtcggacatgggaagaaccgcggtgatactagggtggttgaacggcaattatgcagtcagcttgatagtcc-tggcccaccaggggggagaagtcttcactcagtttcggcatctgacattgaagagtctctggcagtgctgcatcgtgaggttggagaaaatggagtagaacctgggtataggttgcgagatgacacgaggaggggtggcggtggtggtctggttggaagtttattagatggtggcttggatgaaga---cggttcttcagtattagagaatgggtctgacgagaagaataaccggaaggggcatcgtgtttttcgtgataaggtaataaactgt-acactttgggttttgttgcttttatcctta--------------------------------------gttcca-attacaggtaagtagataaccgtagttcaatttggaatgatgttggaagtrtcgatcgtgtttgctcttgtggttaccctagtattagaaaagctaattagttagtttcacatcagagaaacagta-------gttcaatttggaatgatgttgcacacctcatgcttcgattaat----------------------------------------------------------------------------------------------------------------
>MiraAssembly81_c660RC_merged_MiraAssembly81_c294RC
--------------------------------------------------------------------------------------------------------------------------------------------------------------------------------------------------------------------------------------------------------------------------------------------------------------------------------------------------------------------------------------------ctccctaaaaagcgtctctactc------tgact-cagctgtcatgaccggcggcggaggcgacaactcaaagcagccgtctccgccgtcagctaacaacggcggagagttcctccttcagttgctccgtaaccccacacctcaacaaccacctcagcaaccaccagcggcccagattctctcccatgacccggccgttgccgccgtgggacccgccctcccttaccagcccttcccgtccaacggtcacgatcttcggcttcccttcgccccccaccacttcttccaacagggtttcccccaacaacctaaccctaacctaaaccctaaccacagttggtctgagttcaatcgcagtccccagcagaatttccaattccgcccccagtccttagccgacgacattagacagaagctagggtttctgggtcccgctccaagaccagacttgac------acatgaacaaaacctcatgtttggctccttgccttgcaaattccaaagccatgaccaagagagtgcaaaacctagagaaacagttgaagggaacag------acaaccgaatggtttcgattac---------------agttttcatcaaaaccccggggagaactcgcgtagtattcagaatcgagagcgagagcgaagg------gacagtggcggtggggggtgggggaggcatcagcagattgggccctcgcaaggggtgaggcgtcccccacccgggttccccagcaaaccaactagttatgggaattgggattcaggaaataggagttttgacaataaagcggataagaagggaaagagtgggtttggtgaactgagccataggggccccaggggtgctatttcgaaccatgaggatgacagggaaaaaagattactgcccgatcaggggagaagttgcggtgataatggggtgcttgtcggacatgggaagaaccgcggtgatactagggtggttgaacggcaattatgcagtcagcttgatagtcc-tggcccaccaggggggagaagtcttcactcagtttcggcatctgacattgaagagtctctggcagtgctgcatcgtgaggttggagaaaatggagtagaacctgggtataggttgcgagatgacatgaggaggggtggcggtggtggtctggttggaagtttattagatggtggcttggatgaaga---cggttcttcagtattagagaatgggtctgacgagaagaataaccggaaggggcatcgtgtttttcgtgataaggtaataaactgt-acactttgggttttgttgc--------------------------------------------------------------------------------------------------------------------------------------------------------------------------------------------------------------------------------------------------------------------------------------------------------------------------------------------------------
>MiraAssembly82_c261
---------------------------------------------------------------------------------------ct------------aggtgatatcttttcaaaattctccttgcaa-ttctttcctcacagtacctctgacctaaattt---cttctccaaaacaactgctatta----ctttaacccgaaggaaaattgcgttttgttttggagatgaagactggaagttggatcca---------------aatctatcaaca-ctgcta--attcaacagctgtgt---cag--tctctctctcxcc-------cttgatactatcactgtatgcataxgtacacgcacggatgagtttctxtctctaaaaagcgtctctactc------tgact-cagctgtcatgaccggcggcggaggcgacaactcaaagcagccgtctccgccgtcagctaacaacggcggagagttcctccttcagttgctccgtaaccccacacctcaacaaccxccacagcaxccaccagcggcccagattctctcccatgacccggccgttgccgccgtgggacccgccctcccttaccagccgttcccgtccaacggtcacgatcttcggcttcccttcgccccccaccacttcttccaacagggtttcccccaacaacctaaccctaacctaaaccctaaccacagttggtctgagttcaatcgcagtccccagcagaatttccaattccgcccccagtccttagccgacgacattagacagaagctagggtttctgggtcccgctccaagaccagacttgacacatcaacatgaacaaaacctcatgtttggctccttgccttgcaaattccaaagccatgaccaagagagtgcaaaacctagagaaacagttgaagggaacag------acaaccgaatggtttcgattac---------------agttttcatcaaaaccccggggagaactcgcgtagttttcagaatcgagagcgagagcgaagg------gacagtggcggtggggagtgggggaggcatcagcagattgggccctcgcaaggggtgaggcgtcccccacccgggttccccagcaaaccaactagttatgggaattgggattcaggaaataggagttttgacaataaagcggataagaagggaaagagtgggtttggtgaactgagccataggggccccaggggtgctatttcgaaccatgaggatgacagggaaaaaagattactgcccgatcaggggagaagttgcggtgataatggggtgcttgtcggacatgggaagaaccgcggtgatactagggtggttgaacggaaattatgcagtcagcttgatagtcc-tggcccaccaggggggagtagtcttcactcagtttcggcatctgacgttgaagagtctctggcagtgctgcatcgtgaggttggagaaaatggagtagaacctgggtataggttgcgagatgacatgaggaggggtggcggtggtggtctggttggaagtttattagatggtggcttggatgaaga---cggttcttcagtattagagaatgggtctgacgagaagaataaccggaaggggcatcgtgtttttcgtgataaggtaataaactgt-acactttgggttttgttgcttttatcctta--------------------------------------gttcca-atcacaggtaagtagataaccgtagttcaatttggaatgatgttggaagtgtcgatcgtgtttgctcttgtggttaccctagtattagaaaagctaattagttagtttcacatcagagaaacagta-------gttcaatttggaatgatgttgcaaacctcatgcttcgattaatggaaggaaaagcttacttaaaagc----------------------------------------------------------------------------------------
>MiraAssembly82_rep_c145RC
---------------------------------------------------------------------------------------------------------------------------------------------------------------------------------------------------------------------------------------------------------------------------------------------------------------------------------------------------------------------------------------------------------------------------------------------------------gacaactcaaagcagccgtctccgccgtcagctaacaacggcggagagttcctccttcagttgctccgtaaccccacacctcaacaaccaccacagcaaccaccagcggcccagattctctcccatgacccggccgttgccgccgtgggacccgccctcccttaccagccsttcccgtccaacggtcacgatcttcggcttcccttcgccccccaccacttcttccaacagggtttcccccaacaacctaaccctaacctaaaccctaaccacagttggtctgagttcaatcgcagtccccagcagaatttccaattccgcccccagtccttagccgacgacattagacagaagctagggtttctgggtcccgctccaagatcagacttgactcatcaacatgaacaaaacctcatgtttggctccttgccttgcaaattccaaagccatgaccaagagagtgcaaaacctagagaaacagttgaagggaacagacaaccacaaccgaatggtttcgattac---------------agttttcatcaaaaccccggggagaactcgcgtagttttcagaatcgagagcgagagcgaaga------gacagtggcggtggggggtgggggaggcatcagcagattgggccctcgcaaggggtgaggcgtcccccacccgggttccccagcaaaccaactagttatgggaattgggattcaggaaataggaattttgacaataaagcggataagaagggaaagagtgggtttggtgaactgagccataggggccccaggggtgctatttcgaaccatgaggatgacagggaaaaaagattactgcccgatcaggggagaagttgcggtgataatggggtgcttgtcggacatgggaagaaccgcggtgatactagggtggttgaacggaaattatgcagtcagcttgatagtcc-tggcccaccaggggggagtagtcttcactcagtttcagcatctgacgttgaagagtctctggcagtgctgcatcgtgaggttggagaaaatggagtagaacctgggtataggttgcgagatgacatgaggaggggtggcggtggtggtctggttggaagtttattagatggtggcttggatgaaga---cggttcttcagtattagagaatgggtctgacgagaagaataaccggaaggggcatcgtgtttttcgtgataaggtaataaactgt-acactttgggttttgttgcttttatcctta--------------------------------------gttcca-ataacaggtaagtagataaccgtagttcaatttggaatgatgttggaagtgtcgatcgtgtttgctcttgtggttaccctagtattagaaaagctaattagttagtttcacatcagagaaacagta-------gttcaatttggaatgatgttgcaaacctcatgcttcgattaatggaaggaaaagcttacttaaaagc----------------------------------------------------------------------------------------
>MiraAssembly83_c135RC_merged_MiraAssembly83_c4
-----------------------------------------------------------------------------------------------------------------------attctccttgtaatttttttcctcacagtacctctgacctaaatt----cttctccaaaacaactgctatta----ctttaatccgaacgaaaattgctttttgttttggagatgaagactggaagttggatcca---------------aatctatcaaca-ctgctaatattcaacagctgtgt---cagtctctctctctctcc-------cttgatactatcactgtatgcatatgtacacgcacggatgagtttctctccctaaaaagcgtctctactc------tgactccagctgtcatgaccggcggcggaggcgacaactcaaagcagccgtctccgccgtcagctaacaacggcggagagttcctccttcagttgctccgtaaccccacacctcaacaaccaccacagcaaccaccagcggcccagattctctcccatgacccggccgttgccgccgtgggacccgccctcccttaccagcccttcccgtctaacggtcacgatcttcggcttcccttcgccccccaccacttcttccaacagggtttcccccaacaacctaaccctaacctaaaccctaaccacagttggtctgagttcaatcgcagtccccagcagaatttccaattccgcccccagtccttagccgacgacattagacagaagctagggtttctgggtcccgctccaagaccagacttgacacatcaacatgaacaaaacctcatgtttggctccttgccttgcaaattccaaagcaatgaccaagagagtgcaaaacctagagaaacagttgaagggaacag------acaaccgaatggtttcgattac---------------agttttcatcaaaaccccggggagaactcgcgtagttttcagaatcgagagcgagagcgaagg------gacagtagcggtggggggtgggggaggcatcagcagattgggccctcgcaaggggtgaggcgtcccccacccgggttccccagcaaaccaactagttatgggaattgggattcaggaaataggagttttgacaataaagcggataagaagggaaagagtgggtttggtgaactgagccataggggccccaggggtgctatttcgaaccatgaggatgacagggaaaaaagattactgcccgatcaggggagaagttgcggtgataatggggtgcttgtcggacatgggaagaaccgcggtgatagtagggtggttgaacggaaattatgcagtcagcttgatagtcc-tggcccaccaggggggagaagtcttcactcagtttcggcatctgacattgaagagtctctggcagtgctgcatcgtgaggttggagaaaatggagtagaacctgggtataggttgcgagatgacatgaggaggggtggcggtggtggtctggttggaagtttattagatggtggcttggatgaaga---cggttcttcagtattagagaatgggtctgacgaaaagaataaccggaaggggcatcgtgtttttcgtgataaggtaataaactgt-acactttgggttttgttgcttttatcctta--------------------------------------gttcca-attacaggtaagtagataaccgtagttcaatttggaatgatgttggaagtgtcgatcgtgtttgctcttgtggttacccaagtattagaaaagctaattagttagtttcacatcagagaaacagt-------------------------------------------------------------------------------------------------------------------------------------------------------------------
>MiraAssembly83_c468RC
-----------------------------------------------------------------------------------------------------------------------attctccttgtaatttttttcctcacagtacctctgacctaaatt----cttctccaaaacaactgctatta----ctttaatccgaacgaaaattgctttttgttttggagatgaagactggaagttggatcca---------------aatctatcraca-ctgctaatattcaacagctgtgt---cagtctctctctctctcc-------cttgatactatcactgtatgcatatgtacacgcacggatgagtttctctccctaaaaagcgtctctactc------tgact-aagctgtcatgaccggcggcggaggcgacaactcaaagcagccgtctccgccgtcagctaacaacggcggagagttcctccttcagttgctccgtaaccccacacctcaacaaccaccacagcaaccaccagcggcccagattctctccca---------------------------------------------------------------------------------------------------------------------------------------------------------------------------------------------------------------------------------------------------------------------------------------------------------------------------------------------------------------------------------------------------------------------------------------------------------------------------------------------------------------------------------------------------------------------------------------------------------------------------------------------------------------------------------------------------------------------------------------------------------------------------------------------------------------------------------------------------------------------------------------------------------------------------------------------------------------------------------------------------------------------------------------------------------------------------------------------------------------------------------------------------------------------------------------------------------------------------------------------------------------------------------------------------------------------------------------------------------------------------------------------------------------------------------------------------------------------------------------------------------------------------
