# Supplementary material for: Targeted NGS for species level phylogenomics: “made to measure” or “one size fits all”?
Source: PeerJ. 2017 Jul 25;5:e3569. doi: 10.7717/peerj.3569 (PMC5530999; doi:10.7717/peerj.3569)
Supplement: Data S2 — Sequences alignments (fasta format). [file peerj-05-3569-s002.gz › Final_Aln/MC/15067_AllSamples.aln]

>MiraAssembly68_c588RC_merged_MiraAssembly68_c247
------------------------------------------------------------------------------------------------------------------------------------------------------------------------------------------------------------------------------------------------------ggtgaatctgggaagtttgccacactacagtgataggtttaaagtaaacatgacctactggtctgattcagttgatagcctttmgtggtgaagttttttgcctaaaatttaggagaattattccattttggtgcttaactatagatttctctttctgcagaat-ttgtattctattacttgcttaattatgctgacacctctttgactgatttgctatccacggatctgttttttgttgtttccactgatctttcttatgctctaatattatgtgtga--ttttccataggaccccataaggaccacatttacctccacttaaaccacttgccccctgaggtcctcaaggagagacttcctggcatctctgaaactgctgccatctttgctggtgttgatgttacaaaggagccaatccctgttttacccactgttcattacaatatgggtgggattcccaccaactaccatggggaggtaatggctagatttaacatttgttgttgctactatggaattctgctgtttgtagttaaaagcttttgtcatgaga-ttctgtttccaactaatgagatgatttcttccccaggtagttaccattaaaggtgatgatccagatgcagtggttcctggactaatggctgccggggaggctgcctgtgcatcagttcatggtgccaataggctcggtgctaattctcttcttgatattgttgtgttcggtcgagcttgtgcgaatagagttgcagagatctctcgacctggcaagttgttgtgtcaagtttctactgt--------------------------------------------------------------------------------------------------------------------------------------
>MiraAssembly68_c682RC_merged_MiraAssembly68_rep_c3066RC
--------------------------------------------------------------------------------------------------------------------------------------------------------------------------------------------------------------------------------------------------------------------------------------------------------------------------------------------------------------aaatttaggagaattattccattttggtgcttaactatagatttctctttctgcagaat-ttgtattctattacttgcttaattatgctgacacctctttgactgatttgctatccacggatctgtttcttgttgtttccactgatttttcttatgctctaatattatgtgtga--ttttccataggaccccataaggaccacatttacctccacttaaaccacttgccccctgaggtcctcaaggagagacttcctggcatctctgaaactgctgccatctttgctggtgttgatgttacaaaggagccaatcccagttttacccactgttcattacaatatgggtgggattcccaccaactaccatggggaggtaatggctagatttaacattttttgttgctactatggaattctgctgtttgtagttagaagcttttgtcatgaga-ttctgtttccaactaatgagatgatttcttccccaggtagttaccattaaaggtgatgatccagatgcagtggttcctggactaatggctg------------------------------------------------------------------------------------------------------------------------------------------------------------------------------------------------------------------------------------------------------------------------------------------
>MiraAssembly69_c311
-------------------------------------------------------------------------------------------------------------------------------------------------------------------------------------------------------------tgtcgtagaattaaaaatagggtgaagtgttgtctgaaataggtgaatctgggaaatttaccacatggcagtggtatggttaaagtaaaga--------cgacctaattcagttgatatcctatagtggtgaagtttcttgctaaaattcgggagatattgttccattttggtgcttaacaacagatttctctttctacagaat---atattctggtatttgctcaat--tgctgacacctc--tgactgatttgctatccactgatctgtttcttgttccttcctctgatcactcttgtgctctaataatatgtgtgg-tttttccataggcccccataaggaccacatttacctccacttaaatcacttgccccccgaagtcctcaaggagagacttcctggcatctctgaaactgcagccatatttgctggtgttgatgttacaaaggagccaatccctgttttaccaactgttcattacaacatgggtggaattcccactaattaccatggggaggtaacggctggatttaacattttttgttgctactatggaa-------atgaacggtcagaagcttttgtcatgagg-ttatgttaacaattaaggatatgatttcttccccaggtagttaccattaaaggcaatgatccagatgctgtggttcctggactaatggctgctggggaggctgcctgcgcatcagttcatggtgccaataggctcggtgctaattctcttcttgatattgttgtgttcggtcgagcttgtgcaaatagagtttcagagatctatcgacctggcaagttattatgtgaag------------------------------------------------------------------------------------------------------------------------------------------------
>MiraAssembly69_rep_c2760
---------------------------------------------------------------------------------------------------------------------------------------------------------------------------------------------------------------------------------------------------------------------------------------------------------------------------------------------------------------------------------------------------------------------------------------------------------------------------------------------------tccttcctctgatcactcttgtgctctaataatatgtgtgg-tttttccataggcccccataaggaccacatttacctccacttaaatcacttgccccccgaagtcctcaaggagagacttcctggcatctctgaaactgcagccatatttgctggtgttgatgttacaaaggagccaatccctgttttaccaactgttcattacaacatgggtggaattcccactaattaccatggggaggtaacggctggatttaacactttttgttgctactatggaa-------atg----------------------------------------------------------------------------------------------------------------------------------------------------------------------------------------------------------------------------------------------------------------------------------------------------------------------------------------------------------------------------------------------------------------
>MiraAssembly72_c269
-------------------------------------------------------------------------------------------------------------------------------------------------------------------------------------------------------------------------------------------------------------------------------------------------------------------------------------------------------------------gggagatattgttccattttggtgcttaacaacagatttctctttctacagaat---atattctggtatttgctcaat--tgctgacacctc--tgactgatttgctatccactgatctgtttcttgttccttcctctgatcactcttgtgctctaataatatgtgtga-tttttccataggcccccataaggaccacatttacctccacttaaatcacttgccccccgaagtcctcaaggagagacttcctggcatctctgaaactgcagccatatttgctggtgttgatgttacaaaggagccaatccctgttttaccaactgttcattacaacatgggtggaattcccactaattaccatggggaggtaacggctggatttaacattttttgttgctactatggaa-------atgaacagtcagaagcttttgtcatgagg-ttatgttaacaattaaggatat---------------------------------------------------------------------------------------------------------------------------------------------------------------------------------------------------------------------------------------------------------------------------------------------------------------------------------------------------------------
>MiraAssembly75_c726_merged_MiraAssembly75_c385
------------------------------------------------------------------------------------------------------------------------------------------------------------------------------------------------------------------------------------------------------------------------------------------------------------------------------------------------------------------------atattgttccattttggtgcttaacaacagatttctctttctacagaat---atattctggtatttgctcaat--tgctgacacctc--tgactgatttgctatccactgatctgtttcttgttccttcctctgatcactcttgtgctctaataatatgtgtgg-tttttccataggcccccataaggaccacatttacctccacttaaatcacttgccccccgaagtcctcaaggagagacttcctggcatctctgaaactgcagccatatttgctggtgttgatgttacaaaggagccaatccctgttttaccwactgttcattacaacatgggtggaattcccactaattaccatggggaggtaacggctggatttaacattttttgttgctactatggaa-------atgaacagtcagaagcttttgtcatgagg-ttatgttaacaattaaggatatgatttcttccccaggt-----------------------------------------------------------------------------------------------------------------------------------------------------------------------------------------------------------------------------------------------------------------------------------------------------------------------------------------------
>MiraAssembly82_rep_c291RC_merged_MiraAssembly82_rep_c920RC
gctctttttcatcatcttctttctgccacttgcaggatctcgtggtgaaggtggtattttgaggaacagtgaaggtgagcgatttatggaaaggtatgcacctactgccaaggatcttgcttcaagagatgttgtttcatgatctatgactatggagatccgagaaggacgtggtgtaggtat-ttcttatccctacaatcagactgtcgtagaattaaaaatagggtgaagtgttgtctgaaataggtgaatctgggaaatttaccacacggcagtggtatggttaaagtaaaga--------tgacctaattcagttgatatcctttagtggtgaagtttcttgctaaaattcgggagatattgttccattttggtgcttaacaacagatttctctttctacagaat---atattctggtatttgctcaat--tgctgactcctc--tgactgatttgctatccactgatctgtttcttgttccttcctctgatcactcttgtgctctaataatatgtgtga-tttttccataggcccccataaggaccacatttacctccacttaaatcacttgccccccgaagtcctcaaggagagacttcctggcatctctgaaactgcagccatatttgctggtgttgatgttacaaaggagccaatccctgttttaccaactgttcattacaacatgggtggaattcccactaattaccatggggaggtaacggctggatttaacattttttgttgctactatggaa-------atgamcagtcagaagcttttgtcatgagg-ttatgttaacaattaaggatatgatttcttccccaggtagttaccattaaaggcaatgatccagatgctgtggttcctggactaatggctgctggggaggctgcctgcgcatcagttcatggtgccaataggctcggtgctaattctcttcttgatattgttgtgttcggtcgagcttgtgcaaatagagtttcagagatctatcgacctggcaagttattatgtgaagtttctactgcgacatgtttaatgaactatgctccaaaaccttttaaatgactcacttgctttttttgtgcaggggataaacaaaaacctctggaaaaggatgccggtgagaagactattgcttggttggacaagctaaggaatg
>MiraAssembly80_c344
----------------------------------------------------------------------------------------------------------------------------------------------------------------------------------------------------------------------------------------------------------------------------------------------------------------------------------------------------------------------------------------gtgcttaacaacagatttctctttctacagaat---atattctggtatttgctcaat--tgctgacacctc--tgactgatttgctatccactgatctgtttcttgttccttcctctgatcactcttgtgctctaataatatgtgtga-tttttccataggcccccataaggaccacatttacctccacttaaatcacttgccccccgaagtcctcaaggagagacttcctggcatctctgaaactgcagccatatttgctggtgttgatgttacaaaggagccaatccctgttttaccaactgttcattacaacatgggtggaattcccactaattaccatggggaggtaacggctggatttaacattttttgttgctactatggaa-------atgaacartcagaagcttttgtcatgagg-ttatgttaacaattaaggatatgatttcttccccaggtagttaccattaaaggcaatgatcc-----------------------------------------------------------------------------------------------------------------------------------------------------------------------------------------------------------------------------------------------------------------------------------------------------------------------
>MiraAssembly77_c1120RC
--------------------------------------------------------------------------------------------------------------------------------------------------------------------------------------------------------------------------------------------------------------------------------------------------------------------------------------------------------------------------------------------------------------------agaat---atattctggtatttgctcaat--tgctgacacctc--tgactgatttgctatccactgatctgtttcttgttccttcctctgatcactcttgtgctctaataatatgtgtga-tttttccataggcccccataaggaccacatttacctccacttaaatcacttgccccccgaagtcctcaaggagagacttcctggcatctctgaaactgcagccatatttgctggtgttgatgttacaaaggagccaatccctgttttaccaactgttcattacaacatgggtggaattcccactaattaccatggggaggtaacggctggatttaactttttttgttgctactatggaa-------atgaacagttagaagcttttgtcatgagg--------------------------------------------------------------------------------------------------------------------------------------------------------------------------------------------------------------------------------------------------------------------------------------------------------------------------------------------------------------------------------------
>MiraAssembly69_c354
---------------------------------------------------------------------------------------------------------------------------------------------------------------------------------------------------------------------------------------------------------------------------------------------------------------------------------------------------------------------------------cattttggtgcttaacaacagatttctctttctacagaat---atattctggtatttgctcaat--tgctgacacctc--tgactgatttgctatccactgatctgtttcttgttccttcctctgatcactcttgtgctctaataatatgtgtga-tttttccataggccccaataaggaccacatttacctccacttaaatcacttgccccccgaagtcctcaaggagagacttcctggcatctctgaaactgcagccatatttgctggtgttgatgttacaaaggagccaatccctgttttaccaactgttcattacaacatgggtggaattcccactaattaccatggggaggtaacggctggatttaacactttttgttgctactatggaa-------atgaacagttagaagcttttgtcatgagg-ttatgttaacaattaaggatatgatttcttccccaggtagttaccattaaaggcaatgatccagatgctgtggttcctggactaatggctgctgggg------------------------------------------------------------------------------------------------------------------------------------------------------------------------------------------------------------------------------------------------------------------------------------
>MiraAssembly72_c495RC
-------------------------------------------------------------------------------------------------------------------------------------------------------------------------------------------------------------------------------------------------------------------------------------------------------------------------------------------------------------------gggagatattgttccattttggtgcttaacaacagatttctctttctacagaat---atattctggtatttgctcaat--tgctgacacctc--tgactgatttgctatccactgatctgtttcttgttccttcctctgatcactcttgtgctctaataatatgtgtga-tttttccataggccccaataaggaccacatttacctccacttaaatcacttgccccccgaagtcctcaaggagagacttcctggcatctctgaaactgcagccatatttgctggtgttgatgttacaaaggagccaatccctgttttaccaactgttcattacaacatgggtggaattcccactaattaccatggggaggtaacggctggatttaacactttttgttgctactatggaa-------atgaacagttagaagcttttgtcatgagg-ctatgttaacaattaaggatatgatttcttccccaggtagttaccattaaaggcaatgatccagatgctgtggttcctggactaatggct-------------------------------------------------------------------------------------------------------------------------------------------------------------------------------------------------------------------------------------------------------------------------------------------
>MiraAssembly73_c525RC
----------------------------------------------------------------------------------------------------------------------------------------------------------------------------------------------------------------------------------------------------------------------------------------------------------------------------------------------------------------------------------------------------------------------------------------ttgctcaat--tgctgacacctc--tgactgatttgctatccactgatctgtttctttttccttcctctgatcactcttgtgctctaataatatgtgtga-tttttccataggcccccataaggaccacatttacctccacctaaatcacttgccccccgaagtcctcaaggagagacttcctggcatctctgaaactgcagccatatttgctggtgttgatgttacaaaggagccaatccctgttttaccaactgttcattacaacatgggtggaattcccactaattaccatggggaggtaacggctggatttaacattttttgttgctactatggaa-------atgaacagtcagaagcttttgtcatgagg-ttatgttaacaattaaggatatgatttcttccccaggtagttaccattaaaggcaatgatccagatgctgtggttcctggactaatggctgctgg--------------------------------------------------------------------------------------------------------------------------------------------------------------------------------------------------------------------------------------------------------------------------------------
>MiraAssembly78_c109
--------------------------------------------------------------------------------------------------------------------------------------------------------------------------------------------------------------------------------------agtgttgtctgaaataggtgaatctgggaaatttaccatacggcagtggtatggttaaagtaaaga--------cgacctaattcagttgatatcctttagtggtgaagtttcttgctaaaattcgggagatattgttccattttggtgcttaacaacagatttctctttctacag-at---atattctggtatttgctcaat--tgctgacacctc--tgactgatttgctatccactgatctgtttcttgttccttcctctgatcactcttgtgctctaataatatgtgtga-tttttccataggcccccataaggaccacatttacctccacttaaatcacttgccccccgaagtcctcaaggagagacttcctggcatctctgaaactgcagccatatttgctggtgttgatgttacaaaggagccaatccctgttttaccaactgttcattacaacatgggtggaattcccactaattaccatggggaggtaacggctggatttaacattttttgttgctactatggaa-------atgaacagtcagaagcttttgtcatgagg-ttatgttaacaattaaggatatgatttcttccccaggtagttaccattaaaggcaatgatccagatgctgtggttcctggactaatggctgctggggaggctgcctgcgcatcagttcatggtgccaataggctcggtgctaattctcttcttgatattgttgtgttcggtcgagcttgtgcaaatagagtttcagagatctatcgacctggcaagttattatgtgaagtttctactgcgatatgtttaatgaactatgctccaaaaccttttaaatgac-----------------------------------------------------------------------------------------gtca
>MiraAssembly71_c186
--------------------------------------------------------------------------------------------------------------------------------------------------------tggagatccgagaaggacgtggtgtaggtatgttcttatccctacaatcacactgtcgtagaattaaaaatagggtgaagtgttgtctgaaataggtgaatctgggaaatttaccacacagcagtggtatggttaaagtaaaga--------cgacctaattcagttgatatcctttagtggtgaagtttcttgctaaaattcgggagatattgttccattttggtgcttaacaacagatttctctttctacagaatataatattctggtatttgctcaat--tgctgacacctc--tgactgatttgctatccactgatctgtttcttgttccttcctctgatcactcttgtgctctaatagtatgtgtga-tttttccataggcccacataaggaccacatttacctccacttaaatcacttgccccccgaagtcctcaaggagagacttcctggcatctctgaaactgcagccatatttgctggtgttgatgttacaaaggagccaatccctgttttaccaactgttcattacaacatgggtggaattcccactaattaccatggggaggtaacggctggatttaacattttttgttgctactatggaa-------atgaacagtcagaagcttttgtcatgagg-ttatgttaacaattaaggatatgatttcttccccaggtagttaccattaaaggcaatgatccagatgctgtggttcctggactaatggctgctggggaggctgcctgcgcatcagttcatggtgccaataggctcggtgctaattctcttcttgatattgttgtgttcggtcgagcttgtgcaaatagagtttcagagatctatcgacctggcaagttattatgtgaagt-----------------------------------------------------------------------------------------------------------------------------------------------
>MiraAssembly74_c605RC
-----------------------------------------------------------------------------------------------------------------------------------------------------------------------------------------------------------------------------------------------------aggtgaatctgggaaatttaccacacagcagtggtatggttaaagtaaaga--------cgacctaattcagttgatatcctttagtggtgaagtttcttgctaaaattcgggagatattgttccattttggtgcttaacaacagatttctctttctacagaatataatattctggtatttgctcaat--tgctgacacctc--tgactgatttgctatccactgatctgtttcttgttccttcctctgatcactcttgtgctataatagtatgtgtga-tttttccataggcccacataaggaccacatttacctccacttaaatcacttgccccccgaagtcctcaaggagagacttcctggcatctctgaaactgcagccatatttgctggtgttgatgttacaaaggagccaatccctgttttaccaactgttcattacaacatgggtggaattcccactaattaccatggggaggtaacggctggatttaacattttttgttgctactatggaa-------atgaacagtcagaagcttttgtcatgagg-ttatgttaacaattaaggatatgatttcttccccaggtagttaccattaaaggcaatgatccagatgctgtggttcctggactaatggctgctggggaggctgcctgcgcatcagttcatggtgccaataggctcggtgctaattctcttcttgatattgttgtgttc-------------------------------------------------------------------------------------------------------------------------------------------------------------------------------------------------------------
>MiraAssembly74_c2022
----------------------------------------------------------------------------------------------------------------------------------------------------------------------------------------------------------------------------------------------------------------------------------------------------------------------------------------------------------------------------------------------------------------ctacagaat---atattctggtatttgctcaat--tgctgacacctc--tgactgatttgctatccactgatctgtttcttgttccttcctctgatcactcttgtgctctaataatatgtgtga-tttttccataggcccacataaggaccacatttacctccacttaaatcacttgccccccgaagtcctcaaggagagacttcctggcatctcggaaactgcagccatatttgctggtgttgatgttacaaaggagccaatccctgttttaccaactgttcattacaacatgggtggaattcccactaattaccatggggaggtaacggctggatttaacattttttgttgctactatgga---------------------------------------------------------------------------------------------------------------------------------------------------------------------------------------------------------------------------------------------------------------------------------------------------------------------------------------------------------------------------------------------------------------------------
>MiraAssembly81_c1896
------------------------------------------------------------------------------------------------------------------------------------------------------------------------------------------------------------------------------------------------------------------------------------------------agtaaaga--------cgacctaattcagttgatatcctttagtggtgaagtttcttgctaaaattcgggagatattgttccattttggtgcttaacaacagttttctctttctacagaat---atattctggtatttgctcaat--tgctgacacctc--tgactgatttgctatccactgatctgtttcttgttccttcctctgatcactcttgtgctctaataatatgtgtga-tttttccataggcccacataaggaccacatttacctccacttaaatcacttgccccccgaagtcctcaaggagagacttcctggcatctcggaaactgcagccatatttgctggtgttgatgttacaaaggagccaatccctgttttaccaactgttcattacaacatgggtggaattcccactaattaccatggggaggtaacggctggatttaacattttttgttgctactat------------------------------------------------------------------------------------------------------------------------------------------------------------------------------------------------------------------------------------------------------------------------------------------------------------------------------------------------------------------------------------------------------------------------------
>MiraAssembly81_c585RC
------------------------------------------------------------------------------------------------------------------------------------------------------------------------------------------------------------------------------------------------------------------------------------------------------------------acctaattcagttgatatcgtttagtggtgaagtttcttgctgaaattcgggagatattgttccattttggtgcttaacaacagatttctctttctacagaatataatattctggtatttgctcaat--tgctgacacctc--tgactgatttgctatccactgatctgtttcttgttccttcctctgatcactcttgtgctctaatagtatgtgtga-tttttccataggcccacataaggaccacatttacctccacttaaatcacttgccccccgaagtcctcaaggagagacttcctggcatctctgaaactgcagccatatttgctggtgttgatgttacaaaggagccaatccctgttttaccaactgttcattacaacatgggtggaattcccactaattaccatggggaggtaacggctggatttaacattttttgttgctactatggaa-------atgaacagtcagaagcttttgtcatgaggtttatgttaacaattaaggatatgatttcttccccaggtagttaccattaaaggcaatgatccagatgctgtggttcctggactaatggctgctggggaggctgcctgcgcatcagttcatggtgccaataggctcggtgctaattctcttcttgatattgttgtgttcggtcgagcttgtgcaaatagagtttcagagatctatcgac---------------------------------------------------------------------------------------------------------------------------------------------------------------------
>MiraAssembly73_c1966RC
---------------------------------------------------------------------------------------------------------------------------------------------------------------------------------------------------------------------------------------------------------------------------------------------------------------------------------------------------tttcttgctaaaattcgggagatattgttccattttggtgcttaacaacagatttctctttctacagaat---atattctggtatttgctcaat--tgctgacacctc--tgactgatttgctatccactgatctgtttcttgttccttcctctgatcactcttgtgctataataatatgtgtga-tttttccataggcccccataaggaccacatttacctccacttaaatcacttgccccccgaagtcctcaaggagagacttcctggcatctctgaaactgcagccatatttgctggtgttgatgttacaaaggagccaatccctgttttaccaactgttcattacaacatgggtggaattcccactaattaccatg-----------------------------------------------------------------------------------------------------------------------------------------------------------------------------------------------------------------------------------------------------------------------------------------------------------------------------------------------------------------------------------------------------------------------------------------------------------------------
>MiraAssembly83_c202
--------------------------------------------------------------------------------------------------------------------------------------------------------------------------------------------------------------------------------------------------------------------------------------------------------------------------------atatcctttagtggtgaagtttcttgctaaaattcgggagatattgttccattttggtgcttaacaacagattactctttcttcagaat---atattctggtatttgctcaat--tgctgacacctc--tgactgatttgctatctactgatctgtttcttgttccttcctctgatcactcttgtgctctaataatatgtgtga--ttttccataggcccccataaggaccacatttacctccacttaaatcacttgccccccgaagtcctcaaggagagacttcctggcatctctgaaactgcagccatatttgctggtgttgatgttacaaaggagccaatccctgttttaccaactgttcattacaacatgggtggaattcccactaattaccatggggaggtaacggctggatttaacattttttgttgctactatggaa-------atgaacagtcagaagcttttgtcatgagg-ttatgttaacaattaaggatatgatttcttccccaggtagttaccattaaaggcaatgatccagatgctgtggttcctggactaatggctgctggggaggctgcctgcgcatca-------------------------------------------------------------------------------------------------------------------------------------------------------------------------------------------------------------------------------------------------------------------
>MiraAssembly71_rep_c4169RC
---------------------------------------------------------------------------------------------------------------------------------------------------------------------------------------------------------------------------------------------------------------------------------------------------------------------------------------------------------tcagcaattgagcaaatac---------------------------------------cagaatattatattctggtatttgctcaat--tgctgacacctc--tgactgatttgctatccactgatctgtttcttgttccttcctctgatcactcttgtgctctaatagtatgtgtga-tttttccataggcccacataaggaccacatttacctccacttaaatcacttgccccccgaagtcctcaaggagagacttcctggcatctctgaaactgcagccatatttgctggtgttgatgttacaaaggagccaatccctgttttaccaactgttcattacaacatgggtggaattcccactaattaccatggggaggtaacggctggatttaacattttttgttgctactatggaa-------atgaacagtcagaagcttttgtcatgagg-ttatgttaacaatta----------------------------------------------------------------------------------------------------------------------------------------------------------------------------------------------------------------------------------------------------------------------------------------------------------------------------------------------------------------------
>MiraAssembly77_c1081
--------------------------------------------------------------------------------------------------------------------------------------------------------------------------------------------------------------------------------------------------------------------------------------------------------------------------------------------------------------------------------------------------------------------agaat---atattctggtatttgctcaat--tgctgacacctc--tgactgatttgctatccactgatctgtttcttgttccttcctctgatcactcttgtgctctaataatatgtgtgattttttccataggcccccataaggaccacatttacctccacttaaatcacttgccccccgaagtcctcaaggagagacttcctggcatctctgaaactgcagccatatttgctggtgttgatgttacaaaggagccaatccctgttttaccaactgttcattacaacatgggtggaattcccaccaattaccatggggaggtaacggctggatttaacattttttgttgctgcta-ggaa-------atgaacagtcagaagcttttgtcatgagg-ttatgttaacaattatggat-----------------------------------------------------------------------------------------------------------------------------------------------------------------------------------------------------------------------------------------------------------------------------------------------------------------------------------------------------------------
