# Supplementary material for: Targeted NGS for species level phylogenomics: “made to measure” or “one size fits all”?
Source: PeerJ. 2017 Jul 25;5:e3569. doi: 10.7717/peerj.3569 (PMC5530999; doi:10.7717/peerj.3569)
Supplement: Data S2 — Sequences alignments (fasta format). [file peerj-05-3569-s002.gz › Final_Aln/MC/21710_AllSamples.aln]

>MiraAssembly68_c320RC_merged_MiraAssembly68_rep_c2587_merged_MiraAssembly68_c271
-----------------------------------------------------------------------------------cattttgaaagggattttgagctgaggggtagtgttttccgacaaaaaggagctggtttccttatcaaaatctttgatttttgagtcttggagtgaaacccatcaggctattgtggagatctgggatttgtttcatctcttatgtcccatgaggacctttttgccctcagagtcttgtaaagaagcacagctcaatgctctaaatccacagtcatggctccaagttgaaagagggaagctttccaaattctcatcccagtctccttcctccatgtaag--ctctccctctcaatatttattcgaaagtattgcgattttcatacatttctctactgatcaaaatagtttaatcgaattttcgttttacttgtagagaatcttttatcaaggtacctgaaccaccagttcttccattctttaaacctgttgattatgtagaagttttagcccaaatacatgaggaacttgagtcatgctccccacaagcaagatcaagtctctatttattgcagtatcatgtctttaagggtcttggggaagccaagctgatgcgaagaagccttcaatcagcttggatgaagtcaagcacaacctawsagaaacttatctttggagcatggttgaagtatgaaaagcaaggtgaagagctcatctctgacctacttttgtcttgtggtaaatgtgctaaagaattcgggccaatagacattgcctctgagttcccttataatctacatgcgagcaccattggagttgctgggacaaacgtgaatcagatttcgagaatcgtcactttttggattggagatgagaaaatagaatgcgataggcagaagatcgcgggcttatcagagccatttaattccatgctttacgggtgtttcacagagtctcttcgcgaggacatagacttgtctaggaacaacatctccccatcgggtatgaaggtcgtccgtgagttcagctcaacgggtagtttaaatgaagttcccccaaagcttttattagaagtcttagtttttgccaataaattttgctgtgaaaggcttaaggatgcatgtgaccggaaacttgcttctttggtttcctccagacaagatgcactagagctgctggaatactctcttgaagagaatgctccagttcttgctgcatcatgtttgcaagtgtttctgcacgatcttcctgattgtctaaacgatgatcaggtggttcaactactatgcgatgctaatatgcaacatagatcaatcatggttggtcagtcatcattttcactctactctttgttaagtgaagtatccatgaacttgggtcctcggtcggataaaacagcttttttcttggaaagactgttagaatgtgctgaaactaatcggcagagaatggtggtgtatcaccagttgggatgtgtgagactcacaaggaaagaatatgatgaagctgaaaagctctttgaggctgctttaaatgcgggtcatgtttattcagtcgttggtttggccagacttggkcacatcaggggccataaactctggkcttacgagaaactcagckctgccatttcctccatgaacccacttgggtggatgtatctagagaggtcactgtactgtgaaggtgaaaagaggcgggaagaccttgagaaagcaactgaattggaccccacgcttacttatccttacatgtatcgggctgcatccttcatgacgatgcaaaatatccaaggtgcccttgccgaagtcaatagggttctcgkgttcaaactagcattagaatgcttggaactccgattttgcttctatctagctcttgaggattatgaagcagccctttctgacgttcaggccatcctgacgctttcgccagagtacaggctgttcgagggtaaggttgcagcttttcaacttcgtactctagttcgtgagcacgtggagaattggacaacagcagattgttggctacaactctatgataggtggtcttcagttgatgatattggatccctgtctgtaatttaccagatgcttgaatccgatgcggcgaagggagttctatttttcagacagtctttgcttctccttaggtatgttctgattgttctcataatacttt-gaagctttttcacggg------gttcacaatcttgcttgaacttttcattgcgtgt--agtggcatgtggaaaatttggaagtcattcttggttggtcgaaatttgaatattataatttatatcctaatcttccacaattgcaatgaattct--------aaactatgttatagttctaatttattttgtttaactacttatcctctttcttctgtgatatgattgatagttggcatgatgtccatgctcacaaatgtccacaagtttgataagttcagac------------------------------------------------------------------------------------------------------------------------------------------------------------------------------------------------------------------------------------------------------------------------------------------------------------------------------------------------
>MiraAssembly69_c320RC_merged_MiraAssembly69_c361RC_merged_MiraAssembly69_rep_c2518RC_merged_MiraAssembly69_rep_c2518RC_merged_MiraAssembly69_rep_c3163_merged_MiraAssembly69_rep_c2518RC_merged_MiraAssembly69_rep_c2538RC_merged_MiraAssembly69_rep_c2538RC_m
--------------------------------------------------------------ttgattgcacgattagttgttgattttgaaagggattttgagctgagggatagtgttttccaacaaagaggagctggtttccctatcaaattcttcgatttttgagtattggagtgaaacccctcaggctgttgtggagatctgggatttgtttcgtctcttatgtcccatgaggacctttttgccgkcggattcttttaargaagcgcagctcaatgctctaaatccacagtcatggctccaagttgaaagaggaaagctttccaaatcctcatctcagtctccttcctccgtgtaag--ctctccctctcaatatttattcgtaagtattgcgattttcattgaattcgctactgatcaaartaattttatcaaactttcgttgtatttgtagagaatcttttatcaaggtacctgaaccaccagttcttccgttctttaaacctgttgattatgtagaagttttagcccaaattcacgaggaacttgagtcatgctccccrcaagcaagatcaagtctctatttattgcagtatcatgtctttaagggtcttggggaagccaagctgatgcgaagaagccttcaatcagcttggatgaagtcaagcacaacctatgagaaacttatttttggagcatggttgaagtatgaaaagcaaggtgaagagctcatctctgacctgcttttgtcttgtggtaaatgcgctagagagtttgggccaatagacattgcctctgagttcccttctaatctacatgtgagctccattggagatgctgatacaaacatgaatcacatttcaagatttgtcactttttggataggagatgaggaaatagaatgtgataggcagaagatcgcaggcttatcagatccattttattccatgctttatgggtgtttcatggagtctcttcgcgaggacatagacttttctaggaacaacatatccccatcgggcatgaaggttgtccgtgggttcagctcaacgggtagtttagatgaagttcccccaaagcttttattagaggtctttgtttttgccaataaattttgctgtgaagggctcaaggatgcctgtgaccggaaacttgcttctttggtttcgtccagacaagatgcactagagctactcgagtactctcttgaaaacaatgctccagttcttgctgcatcatgtttgcaagtgtttctgcacgatcttcctgattgtctaaacgatgatcaggtggttcaactactatgcaatgctaatatacaacataggtcaatcatggtcggtcagtcatcattttcacttttctgtttattaagtgaagtatccatgaacttggattcgcggtcagataaaacagctcttttcttggaaagactattagaatgtgctgaaagtaatcgacagagaatggtggtgtatcaccagctgggatgtgtgagactccttaggaaagaatacgatgaagctgaaaagctctttgaagctgctttaaaagcgggtcatgtttattcggtcgttggtttggctagacttggtcacatcaggggccataaactttggtcttatgagaaactcagctctgtcatttcctctgtgaacccccttgggtggatgtatcaagagaggtcactgtattgtgaaggtgaaaagaggcaggaagaccttgagaaagcaactgaattggacccaacgcttacttatccttacatgtatcgggctgcatcctttatgaagatgcaaaatacccaagatgcccttgctgaagttaatagagttcttgggttcaaactagcattagaatgcttggaactccgattttggttctatctagcccttgaggattatgaagcagccctttctgatgttcaggccatcctcacgctttcaccagagtacaggctgttcgagggtaaggttgcagcttctcagcttcgtactctagttcgtgagcatgttgaaaattggacaacagcagattgttggctacgactctatgataggtggtcttcagttgatgatatcggatccctctctgtaatttaccagatgcttgaatccgatgcagcaaagggagttctatatttcagacagtctttgcttctccttaggtatgttctgactg-tctcataataattg-aaagcttttt-acggt------gttcacaacctt-cttgaacttttcattgcttgttctgtggcatgtggaaaatctgccagtcattct------------------------------------------------------------------------------------------------------------------------------------------------------------------------------------------------------------------------------------------------------------------------------------------------------------------------------------------------------------------------------------------------------------------------------------------------------------------------------------------------------------------------------------------------
>MiraAssembly69_rep_c2423_merged_MiraAssembly69_rep_c2538RC_merged_MiraAssembly69_rep_c2538RC_merged_MiraAssembly69_c443_merged_MiraAssembly69_c343RC_merged_MiraAssembly69_c320RC
--------------------------------------------------------------ttgattgcacgattagttgttgattttgaaagggattttgagctgagggatagtgttttccaacaaagaggagctggtttccctatcaaattcttcgatttttgagtattggagtgaaacccctcaggctgttgtggagatctgggatttgtttcgtctcttatgtcccatgaggacctttttgccgkcggattcttttaargaagcgcagctcaatgctctaaatccacagtcatggctccaagttgaaagaggaaagctttccaaatcctcatctcagtctccttcctccgtgtaag--ctctccctctcaatatttattcgtaagtattgcgattttcattgaattcgctactgatcaaartaattttatcaaactttcgttgtatttgtagagaatcttttatcaaggtacctgaaccaccagttcttccgttctttaaacctgttgattatgtagaagttttagcccaaattcacgaggaacttgagtcatgctccccrcaagcaagatcaagtctctatttattgcagtatcatgtctttaagggtcttggggaagccaagctgatgcgaagaagccttcaatcagcttggatgaagtcaagcacaacctatgagaaacttatttttggagcatggttgaagtatgaaaagcaaggtgaagagctcatctctgacctgcttttgtcttgtggtaaatgcgctagagagtttgggccaatagacattgcctctgagttcccttctaatctacatgtgagctccattggagatgctgatacaaacatgaatcacatttcaagatttgtcactttttggataggagatgaggaaatagaatgtgataggcagaagatcgcaggcttatcagatccattttattccatgctttatgggtgtttcatggagtctcttcgcgaggacatagacttttctaggaacaacatatccccatcgggcatgaaggttgtccgtgggttcagctcaacgggtagtttagatgaagttcccccaaagcttttattagaggkctttgtttttgccaataaattttgctgtgaagggctcaaggatgcctgtgaccggaaacttgcttctttggtttcgtccagacaagatgcactagagctactcgagtactctcttgaaaacaatgctccagttcttgctgcatcatgtttgcaagtgtttctgcacgatcttcctgattgtctaaacgatgatcaggtggttcaactactatgcaatgctaatatacaacataggtcaatcatggtcggtcggtcatcattttcacttttctgtttattaagtgaagtatccatgaacttggattcgcggtcagataagacagctcttttcttggaaagactattagaatgtgctgaaagtaatcgacagagaatggtggtgtatcaccagctgggatgtgtgagactccttaggaaagaatacgatgaagctgaaaagctctttgaagctgctttaaaagcgggtcatgtttattcggtcgttggtttggctagacttggtcacatcaggggccataaactttggtcttatgagaaactcagctctgtcatttcctctgtgaatccccttgggtggatgtatcaagagaggtcactgtattgtgaaggtgaaaagaggcaggaagaccttgagaaagcaactgaattggacccaacacttacttatccttacatgtatcgggctgcatcctttatgaagatgcaaaatacccaagatgcccttgctgaagttaatagggttcttgggttcaaactagcattagaatgcttggaactccgattttggttctatctagcccttgaggattatgaagcagccctttctgatgttcaggccatcctcacgctttcaccagagtacaggctgttcgagggtaaggttgcagcttctcagcttcgtactctagttcgtgagcatgtggaaaattggacaacagcagattgttggctacgactctatgataggtggtcttcagttgatgatatcggatccctctctgtaatttaccagatgcttgaatctgatgcagcgaagggagttctatatttcagacagtctttgcttctccttaggtatgttctgactg-tctcataatamttg-aaagcttttt-acggt------gttcacaacctt-cttgaacttttcattgcttgttctgtggcatgtggaaaatctgccagtcattcttggttggtcaaaawtt-----tgaagatttatatccaattgttcccctattgctatgaattct--------aaactatgttaaagttctaagttgttttatttaactactgattttctytcttctatgatctcgttgatagttggcatgatgtccacgctaacga---------------------------------------------------------------------------------------------------------------------------------------------------------------------------------------------------------------------------------------------------------------------------------------------------------------------------------------------------------------------------
>MiraAssembly71_c848RC_merged_MiraAssembly71_rep_c3869RC_merged_MiraAssembly71_c810
-----------------------------------------------------------------------------------------gaaagggattttgagctgagggatagtgttttccaacaaagaggagctggtttacctatcaaattcttcgatttttgagtattggagtgaaacccctcaggctgttgtggagatctgggatttgtttcgtctcttatgtcccatgaggacctttttgccggcggattcttttaaagaagcgcagctcaatgctctaaatccacagtcatggctccaagttgaaagaggaaagctttccaaatcctcatctcagtctccttcctccgtgtaag--ctccccctctcaatatttattcgtaagtattgcgattttcattgaattcgctactgatcaaaataattttgtcaaactttcgttgtatttgtagagaatcttttatcaaggtacctgaaccaccagttcttccgttctttaaacctgttgattatgtagaagttttagcccaaattcacgaggaacttgagtcatgctccccacaagcaagatcaagtctctatttattgcagtatcatgtctttaagggtcttggggaagccaagctgatgcgaagaagccttcaatcagcttggatgaagtcaagcacaacctatgagaaacttatttttggagcatggttgaagtatgaaaagcaaggtgaagagctcatctctgacctgcttttgtcttgtggtaaatgcgctagagagtttgggccaatagacattgcctctgagttcccttctaatctacatgtgagctccattggagatgctgatacaaacatgaatcacatttcaagatttgtcactttttggataggagatgaggaaatagaatgtgataggcagaagatcgcaggcttatcagatccattttattccatgctttatgggtgtttcatggagtctcttcgcgaggacatagacttttctaggaacaacatttccccatcgggcatgaaggttgtccgtgggttcagctcaactggtagtttagatgaagttcccccaaagcttttattagaggtctttgtttttgccaataaattttgctgtgaagggctcaaggatgcctgtgaccggaaacttgcttctttggtttcgtccagacaagatgcactagagctactcgagtactctcttgaaaacaatgctcctgttcttgctgcatcatgtttgcaagtgtttctgcacgatcttcctgattgtctaaacgatgatcaggtggttcaactactatgcaatgctaatatacaacataggtcaatcatggtcggtcagtcatcattttcacttttctgtctattaagtgaagtatccatgaacttggattcgcggtcagataagacagctcttttcttggaaagactattagaatgtgctgaaagtaatcgacagagaatggtggtgtatcaccagctgggatgtgtgagactccttaggaaagaatacgatgaagctgaaaagctctttgaagctgctttaaaagcgggtcatgtttattcggtcgttggtttggctagacttggtcacatcaggggccataaactttggtcttatgagaaactcagctctgtcatttcctctgtgaacccccttgggtggatgtatcaagagaggtcactgtattgtgaaggtgaaaagaggcaggaagaccttgagaaagcaactgaattggacccaacgcttacttatccttacatgtatcgggctgcatcctttatgaagatgcaaaatacccaagatgcccttgctgaagttaatagagttcttgggttcaaactagcattagaatgcttggaactccgattttggttctatctagcccttgaggattatgaagcagccctttctgatgttcaggccatcctcacgctttcaccagagtacaggctgttcgagggtaaggttgcagcttctcagcttcgtactctagttcgtgagcatgtggaaaattggacaacagcagattgttggctacgactctatgataggtggtcttcagttgatgatatcggatccctctctgtaatttaccagatgcttgaatccgatgcagcgaagggagttctatatttcagacagtctttgcttctccttaggtatgttctgactg-tctcataatacttg-aaagcttttt-acggt------gttcacaacctt-cttgaacttttcattgcttgttctgtggcatgtggaaaatcttctagtcattcttggttggtcaaaaatc-----tgaagatttatatccaattgttcccctattgccaagaattct--------aaactatgttaaagttctaagttgttttatttaactactgattttctttcttctatgatctcgttgatagttggcatgatgtccacgctaacgaatgcccacaaatttgataagttaagactctgctttggatgcctcctccctttttttaactaga------------------------------------------------------------------------------------------------------------------------------------------------------------------------------------------------------------------------------------------------------------------------------------------------------------
>MiraAssembly72_c1435RC
-------------------------------------------------------------------------------------------------------------------------------------------------------------------------------------------------------------------------------------------------------------------------------------------------------------------------------------------------------------------------------------------------------------------------------------------------------------------------------------------------------------------------------------------------------------------------------------------------------------------------------------------------------------------------------------------------------------------------------------------------------------------------------------------------------------------------------------------------------------------------------------------------------------------------------------------------------------------------------------------------------------------------------------------------------------------------------------------------------------------------------------------------------------------------------------------------------------------------------------------------------------------------------------------------------------------------------------------------------------------------------------------------------------------------------------------------------------------------------------------------------------------------------------------------------------------------------------------------------------------------------------------------------------------------------------------------------------------------------------------------------------------------------------------------------------attggacccaacgcttacttatccttacatgtatcgggctgcatcctttatgaagatgcaaaatacccaagatgcccttgctgaagttaatagagttcttgggttcaaactagcattagaatgcttggaactccgattttggttctatctagaccttgaggattatgaagcagccctttctgatgttcaggccatcctcacgctttcaccagagtacaggctgttcgagggtaaggttgcagcttctcagcttcgtactctagttcgtgagcatgtggaaaattggacaacagcagatt---------------------------------------------------------------------------------------------------------------------------------------------------------------------------------------------------------------------------------------------------------------------------------------------------------------------------------------------------------------------------------------------------------------------------------------------------------------------------------------------------------------------------------------------------------------------------------------------------------------------------------------------------------------------------------------------------------------------------------------------------------------------------------------------------------
>MiraAssembly72_c211_merged_MiraAssembly72_rep_c1741RC_merged_MiraAssembly72_c1377RC_merged_MiraAssembly72_c230_merged_MiraAssembly72_rep_c1782_merged_MiraAssembly72_c357_merged_MiraAssembly72_c1582RC
-----------------------------------------------------------------------------------------------------------------------------------------------------------------------------------------------------------------------------------------------------------------------------------------------------------------------------aaagctttccaaatcctcatctcagtctccttcctccgtgtaag--ctctccctctcaatatttattcgtaagtattgcgattttcattgaattcgctactgatcaaaataattttatcaaactttcgttgtatttgtagagaatcttttatcaaggtacctgaaccaccagttcttccgttctttaaacctgttgattatgtagaagttttagcccaaattcacgaggaacttgagtcatgctccccacaagcaagatcaagtctctatttattgcagtatcatgtctttaagggtcttggggaagccaagctgatgcgaagaagccttcaatcagcttggatgaagtcaagcacaacctatgagaaacttatttttggagcatggttgaagtatgaaaagcaaggtgaagagctcatctctgacctgcttttgtcttgtggtaaatgcgctagagagtttgggccaatagacattgcctctgagttcccttctaatctacatgtgagctccattggagatgctgatacaaacatgaatcacatttcaagatttgtcactttttggataggagatgaggaaatagaatgtgataggcagaagatcgcaggcttatcagatccattttattccatgctttatgggtgtttcatggagtctcttcgcgaggacatagacttttctaggaacaacatttccccatcgggcatgaaggttgtccgtgggttcagctcaactggtagtttagatgaagttcccccaaagcttttattagaggtctttgtttttgccaataaattttgctgtgaagggctcaaggatgcctgtgaccggaaacttgcttctttggtttcgtccagacaagatgcactagagctactcgagtactctcttgaaaacaatgctccagttcttgctgcatcatgtttgcaagtgtttctgcacgatcttcctgattgtctaaacgatgatcaggtggttcaactactatgcaatgctaatatacaacataggtcaatcatggtcggtcagtcatcattttcacttttctgtttattaagtgaagtatccatgaacttggattcgcggtcagataaaacagctcttttcttggaaagactattagaatgtgctgaaagtaatcgacagagaatggtggtgtatcaccagctgggatgtgtgagactccttaggaaagaatacgatgaagctgaaaagctctttgaagctgctttaaaagcgggtcatgtttattcggtcgttggtttggctagacttggtcacatcagaggccataaactttggtcttatgagaaactcagctctgtcatttcctctgtgaacccccttgggtggatgtatcaagagaggtcactgtattgtgaaggtgaaaagaggcaggaagaccttgagaaagcaactgaattggacccaacgcttacttatccttacatgtatcgggctgcatcctttatgaagatgcaaaatacccaagatgcccttgctgaagttaatagagttcttgggttcaaactagcattagaatgcttggaactccgattttggttctatctagcccttgaggattatgaagcagccctttctgatgttcaggccatcctcacgctttcaccagagtacaggctgttcgagggtaaggttgcagcttctcagcttcgtactctagttcgtgagcatgtggaaaattggacaacagcagattgttggctacgactctatgataggtggtcttcagttgatgatatcggatccctctctgtaatttaccagatgcttgaatccgatgcagcgaagggagttctatatttcagacagtctttgcttctccttaggtatgttctgactg-tctcataatacttg-aaagcttttt-acggt------gttcacaacctt-cttgaacttttcattgcttgttctgtggcatgtggaaaatctgccagtcattcttggtgggtcaaaattt-----t--------------------------------------------------------------------------------------------------------------------------------------------------------------------------------------------------------------------------------------------------------------------------------------------------------------------------------------------------------------------------------------------------------------------------------------------------------------------------------------------------------------------------
>MiraAssembly72_c444RC_merged_MiraAssembly72_c1211_merged_MiraAssembly72_rep_c2090_merged_MiraAssembly72_c228_merged_MiraAssembly72_c820RC_merged_MiraAssembly72_c753
-------------------------------------------------------------------------------------------------------------------------------------------------------------------------------------------------------------------------------------------------------------------------------------------------------------------------------------------------------------------------------ccctctcaatatttattcgtaagtattgcgattttcattgaattcgctgctgatcaaaataattttatcaaactttcgttgtatttgtagagaatcttttatcaaggtacctgaaccaccagttcttccgttctttaaacctgttgattatgtagaagttttagcccaaattcacgaggaacttgagtcatgctccccacaagcaagatcaagtctctatttattgcagtatcatgtctttaagggtcttggggaagccaagctgatgcgaagaagccttcaatcagcttggatgaagtcaagcacaacctatgagaaacttatttttggagcatggttgaagtatgaaaagcaaggtgaagagctcatctctaacctgcttttgtcttgtggtaaatgcgctagagagtttgggccaatagacattgcctctgagttcccttctaatctacatgtgagctccattggagatgctgatacaaacatgaatcacatttcaagatttgtcactttttggataggagatgaggaaatagaatgtgataggcagaagatcgcaggcttatcggatccattttattccatgctttatgggtgtttcatggagtctcttcgcgaggacatagacttttctaggaacaacatttccccatcgggcatgaaggttgtccgtgggttcagctcaactggtagtttagatgaagttcccccaaagcttttattagaggtctttgtttttgccaataaattttgctgtgaagggctcaaggatgcctgtgaccggaaacttgcttctttggtttcgtccagacaagatgcactagagctactcgagtactctcttgaaaacaatgctccagttcttgctgcatcatgtttgcaagtgtttctgcacgatcttcctgattgtctaaacgatgatcaggtggttcaactactatgcaatgctaatatacaacataggtcaatcatggtcggtcagtcatcattttcacttttctgtttattaagtgaagtatccatgaacttggattcgcggtcagataaaacagctcttttcttggaaagactattagaatgtgctgaaagtaatcgacagggaatggtggtgtatcaccagctgggatgtgtgagactccttaggaaagaatacgatgaagctgaaaagctctttgaagctgctttaaaagtgggtcatgtttattcggtcgttggtttggctagacttggtcacatcaggggccataaactttggtcttatgagaaactcagctctgtcatttcctctgtgaacccccttgggtggatgtatcaagagaggtcactgtattgtgaaggtgaaaagaggcaggaagaccttgagaaagcaactgaattggacccaacacttacttatccttacatgtatcgggctgcatcctttatgaagatgcaaaatacccaagatgcccttgctgaagttaatagggttcttgggttcaaactagcattagaatgcttggaactccgattttggttctatctagcccttgaggattatgaagcagccctttctgatgttcaggccatcctcacgctttcaccagagtacaggctgttcgagggtaaggttgcagcttctcagcttcgtactctagttcgtgagcatgtggaaaattggacaacagcagattgttggctacgactctatgataggtggtcttcagttgatgatatcggatccctctctgtaatttaccagatgcttgaatccgatgcagcgaagggagttctatatttcagacagtctttgcttctccttaggtatgttctgactg-tctcgtaatacttg-aaagcttttt-acggt------gttcacaacctt-cttgaacttttcattgcttgttctgtggcatgtggaaattctgctagtcattcttggttggtcaaaaatt-----t--------------------------------------------------------------------------------------------------------------------------------------------------------------------------------------------------------------------------------------------------------------------------------------------------------------------------------------------------------------------------------------------------------------------------------------------------------------------------------------------------------------------------
>MiraAssembly73_c672RC_merged_MiraAssembly73_rep_c2223RC_merged_MiraAssembly73_rep_c2223RC_merged_MiraAssembly73_rep_c2438_merged_MiraAssembly73_c918
-------------------------------------------------------------------------------------------------------------------------------------------------------------------------------------------------------------------------------------------------------cgtcggattcttttaaagaagcgcagctcaatgctctaaatccacagtcatggctccaagttgaaagaggaaagctttccaaatcctcatctcagtctccttcctccgtgtaag--ctctccctctcaatatttattcgtgagtattgcgattttcattgaattcgctgctgatcaaaataattttatcaaacttttgttgtgtttgtagagaatcttttatcaaggtacctgaaccaccagttcttccgttctttaaacctgttgattatgtagaagttttagcccaaattcacgaggaacttgagtcatgctccccacaagcaagatcaagtctctatttattgcagtatcatgtctttaagggtcttgkggaagccaagctgatgcgaagaagccttcaatcagcttggatgaagtcaagcacaacctatgagaaacttatttttggagcatggttgaagtatgaaaagcaaggtgaagagctcatctctgacctgcttttgtcttgtggtaaatgcgctagagagtttgggccaatagacattgcctctgagttcccttctaatctacatgtgagctccattggagatgctgatacaaacatgaatcacatttcaagatttgtcactttttggataggagatgaggaaatagaatgtgataggcagaagatcgcaggcttatcagatccattttattccatgctttatgggtgtttcatggagtctcttcgcgaggacatagacttttctaggaacaacatttccccatcgggcatgaaggttgtccgtgggttcagctcaactggaagtttagatgaagttcccccaaagcttttattagaggtctttgtttttgccaataaattttgctgtgaagggctcaaggatgcctgtgaccggaaacttgcttctttggtttcgtccagacaagatgcactagagctactcgagtactctcttgaaaacaatgctccagttcttgctgcatcatgtttgcaagtgtttctgcacgatcttcctgattgtctaaacgatgatcaggtggttcaactactatgcaatgctaatatacaacataggtcaatcatggtcggtcagtcatcattttcacttttctgtttattaagtgaagtatccatgaacttggattcgcggtcagataaaacagctcttttcttggaaagactattagaatgtgctgaaagtaatcgacagagaatggtggtgtatcaccagctgggatgtgtgagactccttaggaaagaatacgatgaagctgaaaatctctttgaagctgctttaaaagcgggtcatgtttattcggtcgttggtttggctagacttggtcacatcaggggccataaactttggtcttatgagaaactcagctctgtcatttcctctgtgaacccccttgggtggatgtatcaagagaggtcactgtattgtgaaggtgaaaagaggcaggaagaccttgagaaagcaactgaattggacccaacacttacttatccttacatgtatcgggctgcatcctttatgaagatgcaaaatacccaagatgcccttgctgaagttaatagggttcttgggttcaaactagcattagaatgcttggaactccgattttggttctatctagcccttgaggattatgaagcagccctttctgatgttcaggccatcctcacgctttcaccagagtacaggctgttcgagggtaaggttgcagcttctcagcttcgtactctagttcgtgagcatgtggaaaattggacaacagcagattgttggctacgactctatgataggtggtcttcagttgatgatatcggatccctctctgtaatttaccagatgcttgaatccgatgcagcgaagggagttctatattttagacagtctttgcttctccttaggtatgttctgactg-tctcataatacttg-aaagcttttt-acggt------gttcacaacctt-cttgaacttttcattgcttgttctgtggcatgtggaaaatctgctagtcattcttggttggtcaaaaatt-----tgatgctttatatccaa----------------------------------------------------------------------------------------------------------------------------------------------------------------------------------------------------------------------------------------------------------------------------------------------------------------------------------------------------------------------------------------------------------------------------------------------------------------------------------------------------------
>MiraAssembly73_c918_merged_MiraAssembly73_c2010RC_merged_MiraAssembly73_c207_merged_MiraAssembly73_rep_c2293_merged_MiraAssembly73_rep_c2144RC_merged_MiraAssembly73_c1898RC_merged_MiraAssembly73_rep_c2438
-------------------------------------------------------------------------------------------------------------------------------------------------------------------------------------------------------------------------------------------------------cgtcggattcttttaaagaagcgcagctcaatgctctaaatccacagtcatggctccaagttgaaagaggaaagctttccaaatcctcatctcagtctccttcctccgtgtaag--ctctccctctcaatatttattcgtgagtattgcgattttcattgaattcgctgctgatcaaaataattttatcaaacttttgttgtgtttgtagagaatcttttatcaaggtacctgaaccaccagttcttccgttctttaaacctgttgattatgtagaagttttagcccaaattcacgaggaacttgagtcatgctccccacaagcaagatcaagtctctatttattgcagtatcatgtctttaagggtcttgkggaagccaagctgatgcgaagaagccttcaatcagcttggatgaagtcaagcacaacctatgagaaacttatttttggagcatggttgaagtatgaaaagcaaggtgaagagctcatctctgacctgcttttgtcttgtggtaaatgcgctagagagtttgggccaatagacattgcctctgagttcccttctaatctacatgtgagctccattggagatgctgatacaaacatgaatcacatttcaagatttgtcactttttggataggagatgaggaaatagaatgtgataggcagaagatcgcaggcttatcagatccattttattccatgctttatgggtgtttcatggagtctcttckcgaggacatagacttttctaggaacaacatttccccatcgggcatgaaggttgtccgtgggttcagctcaactggtagtttagatgaagttcccccaaagcttttattagaggtctttgtttttgccaataaattttgctgtgaagggctcaaggatgcctgtgaccggaaacttgcttctttggtttcgtccagacaagatgcactagagctactcgagtactctcttgaaaacaatgctccagttcttgctgcatcatgtttgcaagtgtttctgcacgatcttcctgattgtctaaamgatgatcaggtggttcaactactatgcaatgctaatatacaacataggtcaatcatggtcggtcagtcatcattctcacttttctgtttattaagtgaagtatccatgaacttggattcgcggtcagataaaacagctcttttcttggaaagactattagaatgtgctgaaagtaatcgacagagaatggtggtgtatcaccagctgggatgtgtgagactccttaggaaagaatacggtgaagctgaaaagctctttgaagctgctttaaaagcgggtcatgtttattcggtcgttggtttggctagacttggtcacatcaggggccataaactttggtcttatgagaaactcagctctgtcatttcctctgtgaacccccttgggtggatgtatcaagagaggtcactgtattgtgaaggggaaaagaggcaggaagaccttgagaaagcaactgaattggacccaacgcttacttatccttacatgtatcgggctgcatcctttatgaagatgcaaaatacccaagatgcccttgatgaagttaatagagttcttgggttcaaactagcattagaatgcttggaactccgattttggttctatctagcccttgaggattatgaagcagccctttctgatgttcaggccatcctcacgctttcaccagagtacaggctgttcgagggtaaggttgcagcttctcagcttcgtactctagttcgtgagcatgtggaaaattggacaacagcagattgttggctacgactctatgataggtggtcttcagttgatgatattggatccctctctgtgatttaccagatgcttgaatccgatgcagcgaagggagttctatatttcagacagtctttgcttctccttaggtatgttctgactg-tctcataatacttg-aaagcttttt-acggt------gttcacaacctt-cttgaactgttcattgcttgttccgtggcatgtggaaaatctgctagtcattcttggttgg-----------------------------------------------------------------------------------------------------------------------------------------------------------------------------------------------------------------------------------------------------------------------------------------------------------------------------------------------------------------------------------------------------------------------------------------------------------------------------------------------------------------------------------------
>MiraAssembly74_c345_merged_MiraAssembly74_c607RC_merged_MiraAssembly74_c408RC
----------------------------------------------------------------------------------------------------------------------------------------------------------------------------ggagtgaaacccctcaggctgttgtggagatctgggatttgtttcgtctcttatgtcccatgaggacctttttgccgtcggatkcttttaaagaagcgcagctcaatgctctaaatccacagtcatggctccaagttgaaagaggaaagctttccaaatcctcatctcagtctccttcctccgtgtaag--ctctccctctcaatatttattcgtaagtattgcgatttacattgaattcgctgctgatcagaataattttatcaaactttcgttgtatttgtagagaatcttttatcaaggtacctgaaccaccagttcttccgttctttaaacctgttgattacgtagaagttttagcccaaattcacgaggaacttgagtcatgctccccacaagcaagatcaagtctctatttattgcagtatcatgtctttaagggtcttggggaagccaagctgatgcgaagaagccttcaatcagcttggatgaagtcaagcacaacctatgagaaacttatttttggagcatggttgaagtatgaaaagcaaggtgaagagctcatctctgacctgcttttgtcttgtggtaaatgcgctagagagtttgggccaatagacattgcctctgagttcccttctaatctacatgtgagctccattggagatgctgatgcaaacatgaatcacatttcaagatttgtcactttttggataggagatgaggaaatagaatgtgataggcagaagatcgcaggcttatcagatccgttttattccatgctttatgggtgtttcatggagtctcttcgcgaggacatagacttttctaggaacaacatttccccatcgggcatgaaggttgtccgtgggttcagctcaactggtagtttagatgaagttcccccaaagcttttattagaggtctttgtttttgccaataaattttgctgtgaagggctcaaggatgcctgtgaccggaaacttgcttctttggtttcgtccagacaagatgcactagagctactcgagtactctcttgaaaacaatgctccagttcttgctgcatcatgtttgcaagtgtttctgcacgatcttcctgattgtctaaacgatgatnnnnnnnnnnnnnnnnnnnnnnnnnnnnnnnnnnnnnnnnnnnnnnnnnnnnnnnnnnnnnnnnnnnnnnnnnnnnnnnnnnnnnnnnnnnnnnnnnnnnnnnnnnnnnnnnnnnnnnnnnnnnnnnnnnnnnnnnnnnnnnnnnnnnnnnnnnnnnnnnnnnnnnnnnnnnnnnnnnnnnnnnnnnnnnnnnnnnnnnnnnnnnnnnnnnnnnnnnnnnnnnnnnnnnnnnnnnnnnnnnnnnnnnnnnnnnnnnnnnnnnnnnnnnnnnnnnnnnnnnnnnnnnnnnnnnnnnnnnnnnnnnnnnnnnnnnnnnnnnnnnnnnnnnnnnnnnnnnnnnnnnnnnnnnnnnnnnnnnnnnnnnnnnnnnnnnnnnnnnnnnnnnnnnnnnnnnnnnnnnnnnnnnnnnnnnnnnnnnnnnnnnnnnnnnnnnnnnnnnnnnnnnnnnnnnnnnnnnnnnnnnnnnnnnnnnnnnnnnnnnnnnnnnnnnnnnnnnnnnnnnnnnnnnnnnnnnnnnnnnnnnnnnnnnnnnnnnnnnnnnnnnnnnnnnnnnnnnnnnnnnnnnnnnnnnnnnnnnnggaactccgattttggttctatctagcccttgaggattatgaagcagccctttctgatgttcaggccatcctcacgctttcaccagagtacaggctgttcgagggtaaggttgcagcttctcagcttcgtactctagttcgtgagcatgtggaaaattggacaacagcagattgttggctacgactctatgataggtggtcttcagttgatgatatcggatccctctctgtaatttaccagatgcttgaatctgatgcagcgaagggagttctatatttcagacagtctttgcttctccttaggtatgttctgactg-tctcataatacttg-aaagcttttt-acggt------gttcacaatctt-cttgaacttttcattacttgttctgtggcatgtggaaaatctgct---------------------------------------------------------------------------------------------------------------------------------------------------------------------------------------------------------------------------------------------------------------------------------------------------------------------------------------------------------------------------------------------------------------------------------------------------------------------------------------------------------------------------------------------------------
>MiraAssembly74_c417RC_merged_MiraAssembly74_rep_c2495_merged_MiraAssembly74_rep_c2280_merged_MiraAssembly74_c404
-------------------------------------------------------------------------------------------------------------------------------------------------------------------------------------------------------------------------------------------------------------------------------------------------------------------------------------------------------------------------------------------------------------------attgaattcgctgctgatcagaataattttatcaaactttcgttgtatttgtagagaatcttttatcaaggtacctgaaccaccagttcttccgttctttaaacctgttgattaygtagaagttttagcccaaattcacgaggaacttgagtcatgctccccacaagcaagatcaagtctctatttattgcagtatcatgtctttaagggtcttggggaagccaagctgatgcgaagaagccttcaatcagcttggatgaagtcaagcacaacctatgagaaacttatttttggagcatggttgaagtatgaaaagcaaggtgaagagctcatctctgacctgcttttgtcttgtggtaaatgcgctagagagtttgggccaatagacattgcctctgagttcccttctaatctccatgtgagctccattggagatgctgatacaaacatgaatcacatttcaagatttgtcactttttggataggagatgaggaaatagaatgtgataggcagaagatcgcaggcttatcagatccattttattccatgctttatgggtgtttcatggagtctcttcgtgaggacatagacttttctaggaacaacatttccccatcgggcatgaaggttgtccgtgggttcagctcaactggtagtttagatgaagttcccccaaagcttttattagaggtctttgtttttgccaataaattttgctgtgaagggctcaaggatgcctgtgaccggaaacttgcttctttggtttcgtccagacaagatgcactagagctactcgagtactctcttgaaaacaatgctccagttcttgctgcatcatgtttgcaagtgtttctgcacgatcttcctgattgtctaaacgatgatcaggtggttcaactactatgcaatgctaatatacaacataggtcaatcatggtcggtcagtcatcattttcacttttctgtttattaagtgaagtatccatgaacttggattcgcggtcagataaaacagctcttttcttggaaagactattagaatgtgctgaaagtaatcgacagagaatggtggtgtatcaccagctgggatgtgtgagactccttaggaaagaatacgatgaagctgaaaagctctttgaagctgctttaaaagcgggtcatgtttattcggtcgttggtttggctagacttggtcacatcaggggccataaactttggtcttatgagaaactcagctctgtcatttcctctgtgaacccccttgggtggatgtatcaagagaggtcactgtattgtgaaggtgaaaagaggcaggaagaccttgagaaagcaactgaattggacccaacgcttacttatccttacatgtatcgggctgcatcctttatgaagatgcaaaatacccaagatgcccttgctgaagttaatagagttcttgggttcaaactagcattagaatgcttggaactccgattttggttctatctagcccttgaggattatgaagcagccctttctgatgttcaggccatcctcacgctttcaccagagtacaggctgttcgagggtaaggttgcagcttctcagcttcgtactctagttcgtgagcatgtggaaaattggacaacagcagattgttggctacgactctatgataggtggtcttcagttgatgatatcggatccctctctgtaatttaccagatgcttgaatccgatgcagcgaagggagttctatatttcagacagtctttgcttctccttaggtatgttctgactg-tctcataatacttg-aaagcttttt-acggt------gttcacaacctt-cttgaacttttcattgctcgttctgtggcatgtggaaaatctgctagtcattcttggttggtaaaaawtt-----tgaagatttatatccaattgttcccctattgctatgaattct--------aaactatgttaaagttctaagttgttttatttaactactgattttctttcttctatgatctcgttgatagttggcatgatgtccac-----------------------------------------------------------------------------------------------------------------------------------------------------------------------------------------------------------------------------------------------------------------------------------------------------------------------------------------------------------------------------------
>MiraAssembly75_c131RC_merged_MiraAssembly75_c378_merged_MiraAssembly75_rep_c787_merged_MiraAssembly75_c349RC_merged_MiraAssembly75_c399RC_merged_MiraAssembly75_rep_c787
----------------------------------------------------------------------------------------------------------------------------------------------------------------------------------------------------------------------------------------------------------------------------------------------------------------------------------------------catctcagtctccttcctccgtgtaag--ctctccctctcaatatttattcgtaagtactgcgattttcattgaattcgctactgatcaaaataattttatcaaactttctttgtatttgtagagaatcttttatcaaggtacctgatccaccagttcttccgttctttaaacctgttgattatgtagaagttttagcccaaattcacgaggaacttgagtcatgctccccacaagcaagatcaagtctctatttattgcagtatcatgtctttaagggtcttggggaagccaagctgatgcgaagaagccttcaatcagcttggatgaagtcaagcacaacctatgagaaacttatttttggagcatggttgaagtatgaaaagcaaggtgaagagctcatctctgacctgcttttgtcttgtggtaaatgcgctagagagtttgggccaatagacattgcctctgagttcccttctaatctacatgtgagctccattggagatggtgatacaaacatgaatcacatttcaagatttgtcactttttggataggagatgaggaaatagaatgtgataggcagaagatcgcaggcttatcagatccattttattccatgctttatgggtgtttcatggagtctcttcgcgaggacatagacttttctaggaacaacatttccccatcggccatgaaggttgtccgtgggttcagctcaactggtagtttagatgaagttcccccaaagcttttattagaggtctttgtttttgccaataaattttgctgtgaagggctcaaggatgcctgtgaccggaaacttgcttctttggtttcgtccagacaagatgcactagagctactcgagnnnnnnnnnnnnnnnnnnnnnnnnnnnnnnnnnnnnnnnnnnnnnnnnnnnnnnctgcacgatcttcctgattgtctaaacgatgatcaggtggttcaactactatgcaatgctaatatacaacataggtcaatcatggtcggtcagtcatcattctcacttttctgtttattaagtgtagtatccatgaacttggattcgcggtcagataaaacagctcttttcttggaaagactattagaatgtgctgaaagtaatcgacagagaatggtggtgtatcaccagctgggatgtgtgagactccttaggaaagaatacgatgaagctgaaaagctctttgaagctgctttaaaagcgggtcatgtttattcggtcgttggtttggctagacttggtcacatcaggggccataaactttggtcttatgagaaactcagctctgtcatttcctctgtgaacccccttgggtggatgtatcaagagaggtcactgtattgtgaaggtgaaaagaggcaggaagaccttgagaaagcaactgaattggacccaacgcttacttatccttacatgtatcgggctgcatcgtttatgaagatgcaaaatacccaagatgcccttgctgaagttaatagagttcttgggttcaaactagcattagaatgcttggaactccgattttggttctatctagcccttgaggattatgaagcagccctttctgatgttcaggccatcctcacgctttcaccagagtacaggctgttcgagggtaaggttgcagcttctcagcttcgtactctagttcatgagcatgtggaaaattggacaacagcagattgttggctacgactctatgataggtggtcttcagttgatgatatcggatccctctctgtaatttaccagatgcttgaatccgatgcagcgaagggagttctatatttcagacagtctt------------------------------------------------------------------------------------------------------------------------------------------------------------------------------------------------------------------------------------------------------------------------------------------------------------------------------------------------------------------------------------------------------------------------------------------------------------------------------------------------------------------------------------------------------------------------------------------------------------------------------------------------------------------------------------
>MiraAssembly75_c96RC
-------------------------------------------------------------------------------------------------------------------------------------------------------------------------------------------------------------------------------------------------------------------------aagcgcagctcaatgctctaaatccacagtcatggctccaagttgaaagaggaaagctttccaaatcctcatctcagtctccttcctccgtgtaag--ctctccctctcaatatttattcgtaagtactgcgattttcattgaattcgctactgatcaaaataattttatcgaactttcgttgtatttgtagagaatcttttatcaaggtacctgaaccaccagttcttccgttctttaaacctgttgattatgtagaagttttagcccaaattcacgaggaacttgagtcatgctccccacaagcaagatcaagtctctatttattgcagtatcatgtctttaagggtcttggggaagccaagctgatgcgaagaagccttcaatcagcttggatgaagtcaagcacaacctatgagaaacttatttttggagcatggttgaagtatgaaaagcaaggtgaagagctcatctctgacctgcttttgtcttgtggtaaatgcgctagagagtttgggccaatagacattgcctctgagttcccttctaatctacatgtgagctccattggagatgctgatacaaacatgaatcacatttcaagatttgtcactttttggataggagatgaggaaatagaatgtgataggcagaagatcgcaggcttatcagatccattttattccatgctttatgggtgtttcatggagtctcttcgcgaggacatagacttttctaggaacaacatttccccatcgggcatgaaggttgtccgtggattcagctcaactggtagtttagatgaagttcccccaaagcttttattagaggtctttgtttttgccaataaattttgctgtgaagggctcaaggatgcctgtgaccggaaacttgcttctttggtttcgtccagacaagatgcactagagctactcgagtactctcttgaaaacaatgctccagttcttgctgcatcatgtttgcaagtgtttctgcacgatcttcctgattgtctaaacgatgatcaggtggttcaactactatgcaatgctaatatacaacataggtcaatcatggtcggtcagtcatcattctcacttttctgtttattaagtgtagtatccatgaacttggattcgaggtcagataaaacagctcttttcttggaaagactattagaatgtgctgaaagtaatcgacagagaatggtggtgtatcaccagctgggatgtgtgagactccttaggaaagaatacgatgaagctgaaaagctctttgaagctgctttaaaagcgggtcatgtttattcggtcgttggtttggctagacttggtcacatcaggggccataaactttggtcttatgagaaactcagctctgtcatttcctctgtgaacccccttgggtggatgtatcaagagaggtcactgtattgtgaaggtgaaaagaggcaggaagaccttgagaaagcaactgaattggacccaacgcttacttatccttacatgtatcgggctgcatcctttatgaagatgcaaaatacccaagatgcccttgctgaagttaatagagttcttgggttcaaactagcattagaatgcttggaactccgattttggttctatctagcccttgaggattatgaagcagccctttctgatgttcaggccatcctcacgctttcaccagagtacaggctgttcgagggtaaggttgcagcttctcagcttcgtactctagttcgtgagcatgtggaaaattggacaacagcagattgttggctacgactctatgataggtggtcttcagttgatgatatcggatccctctctgtaatttaccagatgcttgaatccgatgcagcgaagggagttctatatttcagacagtctttgcttctccttaggtatgttctgactg-tctcataatacttktaaagcttttt-acggt------gttcacaacctt-cttgaacttttcattgcttgttctgtggcatgtggaaaatctgctagtcattcttggttggtcaaaaatt-----tgaagatttatatccaattgttcccctattgctatgaattct--------aaactatgttaaagttctaagttcttttatttaact-------------------------------------------------------------------------------------------------------------------------------------------------------------------------------------------------------------------------------------------------------------------------------------------------------------------------------------------------------------------------------------------------------------------------------------
>MiraAssembly77_c1027RC
---------------------------------------------------------------------------------------------------------------------------------------------------------------------------------------------------------------------------------------------------------------------------------------------------------------------------------------------------------------------taagctctctccctctcaatatttattcgtaagtattgcgattttcattgaattcgctgctgatcaaagtaattttatcaagctttcgttgtatttgtagagaatcttttatcaaggtacctgaaccaccagttcttccgttctttaaacctgttgattatgtagaagttttagcccaaattcacgaggaacttgagtcatgctccccacaagcaagatcaagtctctatttattgcagtatcatgtctttaagggtcttggggaagccaagctgatgcgaagaagccttcaatcagcttggatgaagtcaagcacaacctatgagaaacttatttttggagcatggttgaagtatgaaaagcaaggtgaagagctcaxctctgacctgcttttgtcttgtggtaaatgcgctagagagtttgggccaatagacattgcctctgagttcccttctaatctacatgtgagctccattggagatgctgatacaaacatgaatcacatttcaagatttgtcactttttggataggagacgaggaaatagaatgtgataggcagaagatcgcaggcttatcagatccattttattccatgxtttgatgg-------------------------------------------------------------------------------------------------------------------------------------------------------------------------------------------------------------------------------------------------------------------------------------------------------------------------------------------------------------------------------------------------------------------------------------------------------------------------------------------------------------------------------------------------------------------------------------------------------------------------------------------------------------------------------------------------------------------------------------------------------------------------------------------------------------------------------------------------------------------------------------------------------------------------------------------------------------------------------------------------------------------------------------------------------------------------------------------------------------------------------------------------------------------------------------------------------------------------------------------------------------------------------------------------------------------------------------------------------------------------------------------------------------------------------------------------------------------------------------------------------------------------------------------------------------------------------------------------------------------------------------------------------------------------------------------------------------------------------------------------------------------------------------------------------------------------------------------------------------------------------------------------------------------------------
>MiraAssembly77_rep_c100
----------------------------------------------------------------------------------------------------------------------------------------------------------------------------------------------------------------------------------------------------------------------------------------------------------------------------------------------------------------------------------------------------------------------------------------------------------------tctttgtagagaatcttttatcaaggtacctgaaccaccagttcttccgttctttaaacctgttgattatgtagaagttttagcccaaattcacgaggaacttgagtcatgctccccacaagcaagatcaagtctctatttattgcagtatcatgtctttaagggtcttggggaagccaagctgatgcgaagaagccttcaatcagcttggatgaagtcaagcacaacctatgagaaacttatttttggagcatggttgaagtatgaaaagcaaggtgaagagctcatctctgacctgcttttgtcttgtggtaaatgcgctagagagtttgggccaatagacattgcctctgagttcccttctaatctacatgtgagctccattggagatgctgatacaaacatgaatcacatttcaagatttgtcactttttggataggagacgaggaaatagaatgtgataggcagaagatcgcaggcttatcagatccattttattccatgctttatgggtgtttcatggagtctcttcgcgaggacatagacttttctaggaacaacatttccccatcgggcatgaaggttgtccgtgggttcagctcaactggtagtttagatgaagttcccccaaagcttttattagaggtctttgtttttgccaataaattttgctgtgaagggctcaaggatgcctgtgaccggaaacttgcttctttggtttcgtccagacaagatgcactagagctactcgagtactctcttgaaaacaatgctccagttcttgctgcatcatgtttgcaagtgtttctgcacgatcttcctgattgtctaaacgatgatcaggtggttcaactactatgcaatgctaatatacaacataggtcaatcatggtcggtcagtcatcattttcacttttctgtttattaagtgaagtatccatgaacttggattcgcggtcagataaaacagctcttttcttggaaagactattagaatgtgctgaaagtaatcgacagagaatggtggtgtatcaccagctgggatgtgtgagactccttaggaaagaatacgatgaagctgaaaagctctttgaagctgctttaaaagcgggtcatgtttattcggtcgttggtttggctagacttggtcacatcaggggccataaactttggtcttatgagaaactcagctctgtcatttcctctgtgaacccccttgggtggatgtatcaagagaggtcactgtattgtgaaggtgaaaagaggcaggaagaccttgagaaagcaactgaattggacccaacgcttacttatccttacatgtatcgggctgcatcctttatgaagatgcaaaatacccaagatgcccttgctgaagttaatagagttcttgggttcaaactagcattagaatgcttggaactccgattttggttctatctagcccttgaggattatgaagcagccctttctgatgttcaggccatcctcacgctttcaccagagtacaggctgttcgagggtaaggttgcagcttctcagcttcgtactctagttcgtgagcatgtggaaaattggacaacagcagattgttggctacgactctatgataggtggtcttcagttgatgacatcggatccctctctgtaatttaccagatgcttgaatccgatgcagcgaagggagttctatatttcagacagtctttgcttctccttaggtatgttctgactg-tctcataatacttg-aaagcttttt-acggt------gttcacaayctt-cttgaacttttcattgcttgttctgtggcatgtggaaaatctgctagtcattctt-----------------------------------------------------------------------------------------------------------------------------------------------------------------------------------------------------------------------------------------------------------------------------------------------------------------------------------------------------------------------------------------------------------------------------------------------------------------------------------------------------------------------------------------------
>MiraAssembly78_rep_c2493_merged_MiraAssembly78_c290RC_merged_MiraAssembly78_c1114
----------------------------------------------------------------------------------------------------------------------------------------------------------------------------------------------------------------------------------------------------------cggattcttttaaagaagcgcagctcaatgctctaaatccacagtcatggctccaagttgaaagaggaaaactttccaaatcctcatctcagtctccttcctccgtgtaag--ctctccctctcaatttttttccgtaagtattgcgattttcattgaattcgctactgatcaaaataattttatcaaactttcgctgtatttgtagagaatcttttatcaaggtacctgaaccaccagttcttccgttctttaaacctgttgattatgtagaagttttagcccaaattcacgaggaacttgagtcatgctccccacaagcaagatcaagtctctatttattgcagtatcatgtctttaagggtcttggggaagccaagctgatgcgaagaagccttcaatcagcttggattaagtcaagcacaacctatgagaaacttatttttggagcatggttgaagtatgaaaagcaaggtgaagagctcatctctgacctgcttttgtcttgtggtaaatgcgctagagagtttgggccaatagacattgcctctgagttcccttctaatccacatgtgagctccattggagatgctgatacaaacatgaatcacatttcaagatttgtcactttttggataggagatgaggaaatagaatgtgataggcagaagatcgcaggcttatcagatccattttattccatgctttatgggtgtttcatggagtctcttcgcgaggacatagacttttctaggaacaacatttccccatcgggcatgaaggktgtccgtgggttcagctcaactggtagtttagatgaagttcccccaaagcttttattagaggtctttgtttttgccaataaattttgctgtgaagggctcaaggatgcctgtgaccggaaacttgcttctttggtttcgtccagacaagatgcactagagctactcgagtactctcttgaaaacaatgctccagttcttgctgcatcatgtttgcaagtgtttctgcacgatcttcctgattgtctaaacgatgatcaggtggttcaactactatgcaatgctaatatacaacataggtcaatcatggtcggtcggtcatcattttcacttttctgtttattaagtgaagtatccatgaacttggattcgckgtcagataaaacagctcttttcttggaaagactattagaatgtgctgaaagcaatcgacagagaatggtggtgtatcaccagctgggatgtgtgagactccttaggaaagaatacgatgaagctgaaaagctctttgaagctgctttaaaagcgggtcatgtttattcggtcgttggtttggctagacttggtcacatcaggggccataaactttggtcttatgagaaactcagctctgtcatttcctctgtgaacccccttgggtggatgtatcaagagaggtcactgtattgtgaaggtgaaaagaggcaggaagaccttgagaaagcaactgaattggacccaacgcttacttatccttacatgtatcgggctgcatcctttatgaagatgcaaaatacccaagatgcccttgctgaagttaatagagttcttgkgttcaaactagcattagaatgcttggaactccgattttggttctatctagcccttgaggattatgaagcagccctttctgatgttcaggccatcctcacgctttcaccagagtacaggctgttcgagggtaaggttgcagcttctcagcttcgtactctagttcgtgagcatgtggaaaattggacaacagcagattgttggctacgactctatgataggtggtcttcagttgatgacatcggatccctctctgtaatttaccagatgcttgaatccgatgcagcaaagggagttctatatttcagacagtctttgcttctccttaggtatgttctgactg-tctcataatacttg-aaagcttttt-acggt------gttcacaacctt-cttgaacttttcattgcttgttctgtggcatgtggaaaatctgctwgtcattcttggttggtcaaaaatt-----tgaagatttatatccaattgttcccctattgctatgaattct--------aaactatgttaaagttctaagttgttttaattaactactgattttctttcttctatgatctcgttggtagttggcatgatgtccacgctaacgaatgcccacaaatttgataagttaagactctgctttggatgcctcctccctttttttaactagagattttataaccttcacgctattctacttagctgtagaatgtttcgt-------------------------------------------------------------------------------------------------------------------------------------------------------------------------------------------------------------------------------------------------------------
>MiraAssembly80_c173RC_merged_MiraAssembly80_c563
-------------------------------------------------------------------------------------------------------------------------------------------------------------------------------------------------------------------------------------------------------------------------------------------------------------------------------------------------------------------------------------------------------------------------------------------------------------------------------------------------------------------------------------------------------------------------------------------------------------------------------------------------------------------------------------------------------------------------------------------------------------------------------------------------------------------------------------------------------------------------------------------------------------------------------------------------------gatcgcaggcttatcagatccattttattccatgctttatgggtgtttcatggagtctcttcgcgaggacatagacttttctaggaacaacatttccccatcgggcatgaaggttgtccgtgggttcagctcaactggtagtttagatgaagttcccccaaagcttttattagaggtctttgtttttgccaataaattttgctgtgaagggctcaaggatgcctgtgaccggaaacttgcttctttggtttcgtccagacaagatgcactagagctactcgagtactctcttgaaaacaatgctcctgttcttgctgcatcatgtttgcaagtgtttctgcacgatcttcctgattgtctaaacgatgatcaggtggttcaactactatgcaatgctaatatacaacataggtcaatcatggtcggtcagtcatcattttcacttttctgtttattaagtgaagtatccatgaacttggattcgcggtcagataaaacagctcttttcttggaaagactattagaatgtgctgaaagtaatcgacagagaatggtggtgtatcaccagctgggatgtgtgagactccttaggaaagaatacgatgaagctgaaaagctctttgaagctgctttaaaagcgggtcatgtttattcggtcgttggtttggctagacttggtcatatcaggggccataaactttggtcttatgagaaactcagctctgtcatttcctctgtgaacccccttgggtggatgtatcaagagaggtcactgtattgtgaaggtgaaaagaggcaggaagaccttgagaaagcaacagaattggacccaacgcttacttatccttacatgtatcgggctgcatcctttatgaagatgcaaaatacccaagatgcccttgctgaagttaatagagttcttgggttcaaactagcattagaatgcttggaactccgattttggttctatctagcccttgaggattatgaagcagccctttctgatgttcaggccatcctcacgctttcaccagagtacaggctgttcgagggtaaggttgcagcttctcagcttcgtactctagttcgtgagcatgtggaaaattggacaacagcagattgttggctacgactctatgat-------------------------------------------------------------------------------------------------------------------------------------------------------------------------------------------------------------------------------------------------------------------------------------------------------------------------------------------------------------------------------------------------------------------------------------------------------------------------------------------------------------------------------------------------------------------------------------------------------------------------------------------------------------------------------------------------------------------------------------------------------------------------------------
>MiraAssembly80_c551RC_merged_MiraAssembly80_c1497RC_merged_MiraAssembly80_rep_c1868RC_merged_MiraAssembly80_c371
--------------------------------------------------------------------------------------------------------------------------------------------------------------------------------------------------------------------------------------------------------------------------------------------------acagtcatggctccaagttgaaagaggaaagctttccaaatcctcatctcagtctccttcctccgtgtaagctctctccctctcaatatttattcgtaagtattgcgattttcattgaattcgctattgatcaaagtaattttatcaaactttcgttgtgtttgtagagaatcttttatcaaggtacctgaaccaccagttcttccgttcttcaaacctgttgattatgtagaagttttagcccaaattcacgaggaacttgagtcatgctccccacaagcaagatcaagtctctatttattgcagtatcatgtctttaagggtcttggggaagccaagctgatgcgaagaagccttcaatcagcttggatgaagtcaagcacaacctatgagaaacttatttttggagcatggttgaagtatgaaaagcaaggtgaagagctcatctctgacctgctattgtcttgtggtaaatgcgctagagagtttgggccaatagacattgcctctgagttcccttctaatctacatgtgagctccattggagatgctgatacaaacatgaatcacatttcaagatttgtcactttttggataggagatgaggaaatagaatgtgataggcagaagatcgcaggcttatcagatccattttattccatgctttatgggtgtttcatggagtctcttcgcgaggacatagacttttctaggaacaacatttccccatcgggcatgaaggttgtccgtgggttcagctcaactggtagtttagatgaagttcccccaaagcttttattagaggtctttgtttttgccaataaattttgctgtgaagggctcaaggatgcctgtgaccggaaacttgcttctttggtttcgtccagacaagatgcgctagagctactcgagtactctcttgaaaacaatgctccagttcttgctgcatcatgtttgcaagtgtttctgcatgatcttcctgattgtctaaacgatgatcaggtggttcaactactatgcaatgctaatatacaacataggtcaatcatggtcggtcagtcatcattttcacttttctgtttattaagtgaagtatccatgaacttggattcgcggtcagataaaacagctcttttcttggaaagactattagaatgtgctgaaagtaatcgacagagaatggtggtgtatcaccagctgggatgtgtgagactccttaggaaagaatacgatgaagctgaaaagctctttgaagctgctttaaaagcgggtcatgtttattcggtcgttggtttggctagacttggtcacatcaggggccataaactttggtcttatgagaaactcagctctgtcatttcctctgtgaacccccttgggtggatgtatcaagagaggtcactatattgtgaaggtgaaaagaggcaggaagacc------------------------------------------------------------------------------------------------------------------------------------------------------------------------------------------------------------------------------------------------------------------------------------------------------------------------------------------------------------------------------------------------------------------------------------------------------------------------------------------------------------------------------------------------------------------------------------------------------------------------------------------------------------------------------------------------------------------------------------------------------------------------------------------------------------------------------------------------------------------------------------------------------------------------------------------------------------------------------------------------------------------------------------------------------------------------------------------------------------------------------------
>MiraAssembly81_rep_c2137RC_merged_MiraAssembly81_c686RC_merged_MiraAssembly81_c320RC
-----------------------------------------------------------------------------------------------------------agggatagtgttttccaacaaagaggagctggtttccctatcaaattcttcgatttttgagtattggagtgaaacccctcaggctgttgtggagatctgggatttgtttcgtctcttatgtcccatgaggacctttttgccgtcggatgcttttaaagaagcgcagctcaatgctctaaatccacagtcatggctccaagttgaaagaggaaagctttccaaatcctcatctcagtctccttcctccgtgtaag--ctctccctctcaatatttattcgtaagtattgcgatttacattgaattcgctactgatcaaagtaattttatcaaactttcgttgtatttgtagagaatcctttatcaaggtacctgaaccaccagttcttccgttctttaaacctgttgattatgtagaagttttagcccaaattcacgaggaacttgagtcatgctccccacaagcaagatcaagtctctatttattgcagtatcatgtctttaagggtcttggggaagccaagctgatgcgaagaagccttcaatcagcttggatgaagtcaagcacaacctatgagaaacttatttttggagcatggttgaagtatgaaaagcaaggtgaagagctcatctctgacctgcttttgtcttgtggtaaatgcgctagagagtttgggccaatagacattgcctctgagttcccttctaatctacatgtgagctccattggagatgcagatacaaacatgaatcacatttcaagatttgtcactttttggataggagatgaggaaatagaatgtgataggcagaagatcgcaggcttatcagatccattttattccatgctttatgggtgtttcatggagtctcttcgcgaggacatagacttttctaggaacaacatttccccatcgggcatgaaggttgtccgtgggttcagctcaactggtagtttagatgaagttcccccaaagcttttattagaggtctttgtttttgccaataaattttgctgtgaagggctcaaggatgcctgtgaccggaaacttgcttctttggtttcgtccagacaagatgcactagagctactcgagtactctcttgaaaacaatgctccagttcttgctgcatcatgtttgcaagtgtttctgcacgatcttcctgattgtctaaacgatgatcaggtggttcaactactatgcaatgctaatatacaacataggtcaatcatggtcggtcagtcatcattctcacttttctgtttattaagtgaagtatccatgaacttggattcgcggtcagataaaacagctcttttcttggaaagactattagaatgtgctgaaagtaatcgacagagaatggtggtgtatcaccagctgggatgtgtgagactccttaggaaagaatacgatgaagctgaaaagctctttgaagctgctttaaaagcgggtcatgtttattcggtcgttggtttggctagacttggtcacatcaggggccataaactttggtcttatgagaaactcagctctgtcatttcctctgtgaacccccttgggtggatgtatcaagagaggtcactgtattgtgaaggtgaaaagaggcaggaagaccttgagaaagcaactgaattggacccaacgcttacttatccttacatgtatcgggctgcatcctttatgaagatgcaaaatacccaagatgcccttgctgaagttaatagagttcttgggttcaaactagcattagaatgcttggaactccgattttggttctatctagcccttgaggattatgaagcagccctttctgatgttcaggccatcctcacgctttcaccagagtacaggctgttcgagggtaaggttgcagcttctcagcttcgtactctagttcgtgagcatgtggaaaattggacaacagcagattgttggctacgactctatgataggtggtcttcagttgatgatatcggatccctctctgtaatttaccagatgcttgaatccgatgcagcgaagggagttctatatttcagacagtctttgcttctccttaggtatgttctgactg-tctcataatacttg-aaagcttttt-acggt------gttcacaacctt-cttgaacttttcattgcttgttctgtggcatgtggaaaatctgctagtcattcttggttggtcaaaaatt-----tgaagatttatatccaattgttcccctattgctattaattct--------aaactatgttaaagttctaa---gttttatttaactactaattttctttcttctatgatctcgttgatagttggcatgatgtccacgctaacgaatgcccacaaatttgataagttaagactctgctt-----------------------------------------------------------------------------------------------------------------------------------------------------------------------------------------------------------------------------------------------------------------------------------------------------------------------------------------
>MiraAssembly81_rep_c2237RC_merged_MiraAssembly81_c278RC_merged_MiraAssembly81_c1945
------------------------------------------------------------------------------------------------------------------------------------------------------------------------------------------------------------------------------------------------------ccgtcggatgcttttaaagaagcgcagctcaatgctctaaatccacagtcatggctccaagttgaaagaggaaagctttccaaatcctcatctcagtctccttcctccgtgtaag--ctctccctctcaatatttattcgtaagtactgcgattttcattgaattcgctactgatcaaaataattttatcaaactttcgttgtatttgtagagaatcttttatcaaggtacctgaaccaccagttcttccgttctttaaacctgttgattatgtagaagttttagcccaaattcacgaggaacttgagtcatgctccccacaagcaagatcaagtctctatttattgcagtatcatgtctttaagggtcttggggaagccaagctgatgcgaagaagccttcaatcagcttggatgaagtcaagcacaacctatgagaaacttatttttggagcatggttgaagtatgaaaagcaaggtgaagagctcatctctgacctgcttttgtcttgtggtaaatgcgctagagagtttgggccaatagacattgcctctgagttcccttctaatctacatgtgagctccattggagatgctgatacaaacatgaatcacatttcaagatttgtcactttttggataggagatgaggaaatagaatgtgataggcagaagatcgcaggcttatcagatccattttattccatgctttatgggtgtttcatggagtctcttcgcgaggacatagacttttctaggaacaacatttccccatcgggcatgaaggttgtccgtgggttcagctcaactggtagtttagatgaagttcccccaaagcttttattagaggtctttgtttttgccaataaattttgctgtgaagggctcaaggatgcctgtgaccggaaacttgcttctttggtttcgtccagacaagatgcactagagctactcgagtactctcttgaaaacaatgctccaattcttgctgcatcatgtttgcaagtgtttctgcacgatcttcctgattgtctaaacgatgatcaggtggttcaactactatgcaatgctaatatacaacataggtcaatcatggtcggtcagtcatcattctcacttttctgtttattaagtgaagtatccatgaacttggattcgcggtcagataaaacagctcttttcttggaaagactattagaatgtgctgaaagtaatcgacagagaatggtggtgtatcaccagctgggatgtgtgagactccttaggaaagaatacgatgaagctgaaaagctctttgaagctgctttaaaagcgggtcatgtttattcggtcgttggtttggctagacttggtcacatcaggggccataaactttggtcttatgagaaactcagctctgtcatttcctctgtgaacccccttgggtggatgtatcaagagaggtcactgtattgtgaaggtgaaaagaggcaggaagaccttgagaaagcaactgaattggacccaacgcttacttatccttacatgtatagggctgcatcctttatgaagatccaaaatacccaagatgccctggctgaagttaatagagttcttgggttcaaactagcattagaatgcttggaactccgattttggttctatctagcccttgaggattatgaagcagccctttctgatgttcaggccatcctcacactttcaccagagtacaggctgttcgagggtaaggttgcagcttctcagcttcgtactctagttcgtgagcatgtggaaaattggacaacagcagattgttggctacgactctatgataggtggtcttcagttgatgatatcggatccctctctgtaatttaccagatgcttgaatccgatgcagcgaagggagttctatatttc----------------------------------------------------------------------------------------------------------------------------------------------------------------------------------------------------------------------------------------------------------------------------------------------------------------------------------------------------------------------------------------------------------------------------------------------------------------------------------------------------------------------------------------------------------------------------------------------------------------------------------------------------------------------------------------------
>MiraAssembly82_rep_c238
------------------------------------------------------------------------------------------------------------------------------aaagaggagctggtttccctatcaaattcttcgatttttgagtattggagtgaaacccctcaggctgttgtggagatctgggatttgtttcgtctcttatgtcccatgaggaccttcttgccgtcggattcttttaaagaagcgcagctcaatgctctaaatccacagtcatggctccaagttgaaagaggaaagctttccaaatcctcatctcagtctccttcctccgtgtaag--ctctccctctcaatatttattcgtaagtattgcgattttcattgaattcgctactgatcaaaataattttatccaactttcgttgtatttgtagagaatcttttatcaaggtaccggaaccaccagttcttccgttctttaaacctgttgattatgtagaagttttagcccaaattcacgaggaacttgagtcatgctccccacaagcaagatcaagtctctatttattgcagtatcatgtctttaagggtcttggggaagccaagctgatgcgaagaagccttcaatcagcttggatgaagtcaagcacaacctatgagaaacttatttttggagcatggttgaagtatgaaaagcaaggtgaagagctcatctctgacctgcttttgtcttgtggtaaatgcactagagagtttgggccaatagacattgcctctgagttcccttctaatctacatgtgaactccattggagatgctgatacaaacatgaatcacatttcaagatttgtcactttttggataggagatgaggaaatagaatgtgataggcagaagattgcaggcttatcagatccattttattccatgctttatgggtgtttcatggagtctcttcgcgaggacatagacttttctaggaacaacatttccccatcgggcatgaaggttgtccgtggattcagctcaactggtagtttagatgaagttcccccaaagcttttattagaggtctttgtttttgccaataaattttgctgtgaagggctcaaggatgcctgtgaccggaaacttgcttctttggtttcgtccagacaagatgcactagagctactcgagtactctcttgaaaacaatgctccagttcttgctgcatcatgtttgcaagtgtttctgcacgatcttcctgattgtctaaacgatgatcaggtggttcaactactatgcaatgctaatatacaacataggtcaatcatggtcggtcggtcatcattttcacttttctgtttattaagtgaagtatccatgaacttggattcgcggtcagataaaacagctcttttcttggaaagactattagaatgtgctgaaagtaatcgacagagaatggtggtgtatcaccagctgggatgtgtgagactccttaggaaagaatacgatgaagctgaaaagctctttgaagctgctttaaaagcgggtcatgtttattckgtcgttggtttggctagacttggtcacatcaggggccataaactttggtcttatgagaaactcagctccgtcatttcctctgtgaacccccttgggtggatgtatcaagagaggtcactgtattgtgaaggtgaaaagaggcaggaagaccttgagaaagcaactgaattggacccaacgcttacttatccttacatgtatcgggctgcatcctttatgaagatgcaaaatacccaagatgcccttgctgaagttaatagagttcttgggttcaaactagcattagaatgcttggaactccgattttggttctatctagcccttgaggattatgaagcagccctttctgatgttcaggccatcctcacgctttcaccagagtacaggctgttcgagggtaaggttgcagcttctcagcttcgaactctagttcgtgagcatgtggaaaattggacaacagcagattgttggctacgactctatgataggtggtcttcagttgatgatatcggatccctctctgtaatttaccagatgcttgaatccgatgcagcgaagggagttctatatttcagacagtctttgcttctcctta------------------------------------------------------------------------------------------------------------------------------------------------------------------------------------------------------------------------------------------------------------------------------------------------------------------------------------------------------------------------------------------------------------------------------------------------------------------------------------------------------------------------------------------------------------------------------------------------------------------------------------------------------------------------
>MiraAssembly82_rep_c83
cccctaatcccactagtcttcctcttttttcaatcttttgggattgtgagtgcgtgttgtatttgattgcacgattagttgttgattttgaaagggattttgagctgagggxtagtgttttccaacaaagaggagctggtttccctatcaaattcttcgatttttgagtattggagtgaaacccctcaggctgttgtggagatctgggatttgtttcgtctcttatgtcccatgaggacctttttgccgtcggattcttttaaagaagcgcagctcaatgctctaaatccacagtcatggctccaagttgaaagaggaaagctttccaaatcctcatctcagtctccttcctccgtgtaag--ctcttcctctcaatatttattcgtaagtattgcgattttcattgaattcgctactgatcaaaataattttatccaactttcgttgtatttgtagagaatcttttatcaaggtaccggaaccaccagttcttccgttctttaaacctgttgattatgtagaagttttagcccaaattcacgaggaacttgagtcatgctccccacaagcaagatcaagtctctatttattgcagtatcatgtctttaagggtcttggggaagccaagctgatgcgaagaagccttcaatcagcttggatgaagtcaagcacaacctatgagaaacttatttttggagcatggttgaagtatgaaaagcaaggtgaagagctcatctctgacctgcttttgtcttgtggtaaatgcactagagagtttgggccaatagacattgcctctgagttcccttctaatctacatgtgaactccattggagatgctgatacaaacatgaatcacatttcaagatttgtcactttttggataggagatgaggaaatagaatgtgataggcagaagattgcaggcttatcagatccattttattccatgctttatgggtgtttcatggagtctcttcgcgaggacatagacttttctaggaacaacatttccccatcgggcatgaaggttgtccgtggattcagctcaactggtagtttagatgaagttcccccaaagcttttattagaggtctttgtttttgccaataaattttgctgtgaagggctcaaggatgcctgtgaccggaaacttgcttctttggtttcgtccagacaagatgcactagagctactcgagtactctcttgaaaacaatgctccagttcttgctgcatcatgtttgcaagtgtttctgcacgatcttcctgattgtctaaacgatgatcaggtggttcaactactatgcaatgctaatatacaacataggtcaatcatggtcggtcagtcatcattttcacttttctgtttattaagtgaagtatccatgaacttggattcgcggtcagataaaacagctcttttcttggaaagactattagaatgtgctgaaagtaatcgacagagaatggtggtgtatcaccagctgggatgtgtgagactccttaggaaagaatacgatgaagctgaaaagctctttgaagctgctttaaaagcgggtcatgtttattctgtcgttggtttggctagacttggtcacatcaggggccataaactttggtcttatgagaaactcagctccgtcatttcctctgtgaacccccttgggtggatgtatcaagagaggtcactgtattgtgaaggtgaaaagaggcaggaagaccttgagaaagcaactgaattggacccaacgcttacttatccttacatgtatcgggctgcatcctttatgaagatgcaaaatacccaagatgcccttgctgaagttaatagagttcttgggttcaaactagcattagaatgcttggaactccgattttggttctatctagcccttgaggattatgaagcagccctttctgatgttcaggccatcctcacgctttcaccagagtacaggctgttcgagggtaaggttgcagcttctcagcttcgaactctagttcgtgagcatgtggaaaattggacaacagcagattgttggctacgactctatgataggtggtcttcagttgatgatatcggatccctctctgtaatttaccagatgcttgaatccgatgcagcgaagggagttctatatttcagacagtctttgcttctccttaggtatgttctgactg-tctcataatacttg-aaagcttttt-acggt------gttcacmacctt-cttgaacttttcattgcttgttctgtggcatgtggaaaatctgctagtcattcttggttggtcaaaaatt-----tgaagatttatatccaattgttcccctattgctacgaattct--------aaactatgttaaagttctaagttgttttatttaactactgattttctttcttctatgatctcattgatagttggcatgatgtccacgctaacgaatgcccacaaatttgataagttaagactctgctttggatgcctcctccctttttttaactagagattttataaccttcacactattctacttagctgtagaatgtttcgtttgca-------------------------------------------------------------------------------------------------------------------------------------------------------------------------------------------------------------------------------------------attattggtggtt
>MiraAssembly83_rep_c2878_merged_MiraAssembly83_c719RC_merged_MiraAssembly83_c373
--------------------------------------------------------------------------------------------------------------------------------------------------------------------------------------------------------------------------------------------------------------------------agcccagctcaatgctctaaatccacagtcatggctccaagttgaaagaggaaagctttccaaatcctcatctcagtctgcttcctccgtgtaag--ctctccctctcaatatttattcgtaagtattgcgattttcattgaattcgctactgatcaaaatgattttatcaaactttcgttgtatttgtagagaatcttttatcaaggtacctgaaccaccagttcttccgttctttaaacctgttgattatgtagaagttttagcccaaattcacgaggaacttgagtcatgctccccacaagcaagatcaagtctctatttattgcagtatcatgtctttaagggtcttggggaagccaagctgatgcgaagaagccttcaatcagcttggatgaagtcaagcacaacctatgagaaacttatttttggagcatggttgaagtatgaaaagcaaggtgaagagctcatctctgacctgcttttgtcttgtggtaaatgcgctagagagtttgggccaatagacattgcctctgagttcccttctaatctacatgtgagctccattggagatgctgatacaaacatgaatcacatttcaagatttgtcactttttggataggagatgaggaaatagaatgtgataggcagaagatcgcaggcttatcagatccattttattccatgctttatgggtgtttcatggagtctcttcgcgaggacatagacttttctaggaacaacatttccccatcgggcatgaaggttgtccgtgggttcagctcaactggtagtttagatgaagttcccccaaagcttttattagaggtctttgtttttgccaataaattttgctgtgaagggctcaaggatgcctgtgaccggaaacttgcttctttggtttcgtccagacaagatgcactagagctactcgagtactctctcgaaaacaatgctccagttcttgctgcatcatgtttgcaagtgtttctgcacgatcttcctgattgtctaaacgatgatcaggtggttcaactactatgcaatgctaatatacaacataggtcaatcatggtcggtcagtcatcattttcacttttctgtttattaagtgaagtatccatgaacttggattcgcggtcagataaaacagctcttttcttggaaagactattagaatgtgctgaaagtaatcgacagagaatggtggtgtatcaccagctgggatgtgtgagactccttaggaaagaatacgatgaagctgaaaagctctttgaagctgctttaaaagcgggtcatgtttattcggtcgttggtttggctagacttggtcatatcaggggccataaactttggtcttatgagaaactcagctctgtcatttcctctgtgaacccccttgggtggatgtatcaagagaggtcactgtattgtgaaggtgaaaagaggcaggaagaccttgagaaagcaactgaattggacccaacgcttacttatccttacatgtatcgggctgcatcctttatgaagatgcaaaatacccaagatgcccttgctgaagttaatagagttcttgggttcaaactagcattagaatgcttggaactccgattttggttctatctagcccttgaggattacgaagcagccctttctgatgttcaggccatcctcacgctttcaccagagtacaggctgttcgagggtaaggttgcagcttctcagcttcgtactctagttcgtgagcatgtggaaaattggacaacagcagattgttggctacgactctatgataggtggtcttcagttgatgatatcggatccctctctgtaatttaccagatgcttgaatccgatgcagcaaagggagttctatatttcagacagtctttgcttctccttaggtatgttctgactg-tctcataatacttg-aaagcttttt-acggt------gttcacaacctt-cttgaacttttcattggttgttctgtggcatgtggaaaatctgctagtcattcttggttggtcaaaaatt-----tgaagatttatatccaattgttcccctattgctatgaattct--------aractatgttaaagttctaagttgttttatttaactactgattttctttctt---------------------------------------------------------------------------------------------------------------------------------------------------------------------------------------------------------------------------------------------------------------------------------------------------------------------------------------------------------------------------------------------------------------------
>MiraAssembly83_rep_c2878_merged_MiraAssembly83_c719RC_merged_MiraAssembly83_c752
----------------------------------------------------------------------------------------------------------------------------------------------------------------------------------------ctcaggctgttgtggagatctgggatttgtttcgtctcttatgtcccatgaggacctttttgccggcggattcttttaaagaagcgcagctcaatgctctaaatccacagtcatggctccaagttgaaagaggaaagctttccaaatcctcatctcagtctccttcctcagtgtaag--ctctccctctcaatatttattcgtaagtactgcgattttcattgaattcgctactgatcaaaataattttatcaaactttcgttgtatttgtagagaatcttttatcaaggtacctgaaccaccagttcttccgttctttaaacctgttgattatgtagaagttttagcccaaattcacgaggaacttgagtcatgctccccacaagcaagatcaagtctctatttattgcagtatcatgtctttaagggtcttggggaagccaagctgatgcgaagaagccttcaatcagcttggatgaagtcaagcacaacctatgagaaacttatttttggagcatggttgaagtatgaaaagcaaggtgaagagctcatctctgacctgcttttgtcttgtggtaaatgcgctagagagtttgggccaatagacattgcctctgagttcccttctaatctacatgtgagctccattggagatgctgatacaaacatgaatcacatttcaagatttgtcactttttggataggagatgaggaaatagaatgtgataggcagaagatcgcaggcttatcagatccattttattccatgctttatgggtgtttcatggagtctcttcgcgaggacatagacttttctaggaacaacatttccccatcgggcatgaaggttgtccgtgggttcagctcaactggtagtttagatgaagttcccccaaagcttttattagaggtctttgtttttgccaataaattttgctgtgaagggctcaaggatgcctgtgaccggaaacttgcttctttggtttcgtccagacaagatgcactagagctactcgagtactctctcgaaaacaatgctccagttcttgctgcatcatgtttgcaagtgtttctgcacgatcttcctgattgtctaaacgatgatcaggtggttcaactactatgcaatgctaatatacaacataggtcaatcatggtcggtcagtcatcattttcacttttctgtttattaagtgaagtatccatgaacttggattcgcggtcagataaaacagctcttttcttggaaagactattagaatgtgctgaaagtaatcgacagagaatggtggtgtatcaccagctgggatgtgtgagactccttaggaaagaatacgatgaagctgaaaagctctttgaagctgctttaaaagcgggtcatgtttattcggtcgttggtttggctagacttggtcatatcaggggccataaactttggtcttatgagaaactcagctctgtcatttcctctgtgaacccccttgggtggatgtatcaagagaggtcactgtattgtgaaggtgaaaagaggcaggaagaccttgagaaagcaactgaattggacccaacgcttacttatccttacatgtatcgggctgcatcctttatgaagatgcaaaatacccaagatgcccttgctgaagttaatagagttcttgggttcaaactagcattagaatgcttggaactccgattttggttctatctagcccttgaggattacgaagcagccctttctgatgttcaggccatcctcacgctttcaccagagtacaggctgttcgagggtaaggttgcagcttctcagcttcgtactctagttcgtgagcatgtggaaaattggacaacagcagattgttggctacgactctatgataggtggtcttcagttgatgatatcggatccctctctgtaatttaccagatgcttgaatccgatgcagcaaagggagttctatatttcagacagtctttgcttctccttaggtatgttctgactg-tctcataatacttg-aaagcttttt-acggt------gttcacaacctt-cttgaacttttcattggttgttctgtggcatgtggaaaatctgctagtcattcttggttggtcaaaaatt-----tgaagatttatatccaattgttcccctattgctatgaattct--------aractatgttaaagttctaagttgttttatttaactactgattttctttctt---------------------------------------------------------------------------------------------------------------------------------------------------------------------------------------------------------------------------------------------------------------------------------------------------------------------------------------------------------------------------------------------------------------------
