# Supplementary material for: Targeted NGS for species level phylogenomics: “made to measure” or “one size fits all”?
Source: PeerJ. 2017 Jul 25;5:e3569. doi: 10.7717/peerj.3569 (PMC5530999; doi:10.7717/peerj.3569)
Supplement: Data S2 — Sequences alignments (fasta format). [file peerj-05-3569-s002.gz › Final_Aln/SC/8430_AllSamples_Part2.aln]

>MiraAssembly68_c485_merged_MiraAssembly68_c34RC_merged_MiraAssembly68_rep_c2671RC
----------------------------------------------------------------------------------------------------------------------------------------------ccccacatgagcgatcc-------------------------------ctgacccgcacgtggagaggtaaacaaaagatccgtaacatagagatcataacaaaacaaggtgtggttatggcacaaacaaaggggcaatcaatcaagagagtcttgtccaaaag----------cctagctctgatatcatgttaaagtattcaact-----ccaaaccaattggcaatgagtaaagaggccgcttatgctcgtatactagtatttggggttggaattaaccaatgggggacaagctc-taacaattc-------ctgagggtcacatattttagttactcttttcaggttacaagagctgactatctcagcggaaggacagctctccattttgcagcagtgaatgggcatgttagatgcataagactagttgtggctgactttgttccaagtgctccctttgattcaataaatgatgtacccgacggggagaaaactgatgcttccaatattaggagcaaatatgaccaaaggtatctttattacttgaatagtttt-----------tgtttattttcaattgtaagactacatggatatgctcaaggagtagaatacagttaatagctt--------------------------------------------ttctaaatgcaacaaacgcaatagtggaccactggtccct-------------------------------------------------------------------------------------------------atagaacccactacctaattcttggccagctacatgttgcactaaaactggtcttcgatatgttttccctgcagaaaaaaatttgcgttcgatgtttttaaagagggatttgtcaattatgactgaagagtcatattacatgaagca-ttttactattcctttattgattcaacattttacttaattcacttgcagcgcattatccaagttcgtaaatagggctgccgatggtggtatcactgctcttcatatggctgcattgaacggttattttgactgtgtacagctcctacttgatcttcatgcgaatgtctcagctgtgacatttcattatgggacgtcaatggatttaataggtatgctttttatttgaggctaaacttatttactgtgatcagtttc----------tcaactcata-aaac-aagaaaatgcattactttgtaggagctggaagcacccctttgcactatgctgcttgtgggggaaatatgaaatgctgtcaggtaggtttctattctattaagtgaatttctgaggcttgaaatttttgctttgtttgaaatgattatttccttgtatctacagatccttcttgcaagaggtgccagtcggatgactctaaactgcaatgggtaatacagattgaatgctttttctattgtcgagtgtttgaatggttcgtgtgattatta-ttgctcttcgtgtgtttaatggaaatatctaatggtttgtgtgattattgtttgctctttgtatgtctaatggaaatatctacggtcttgcaggtggcttcctcttgatgttgccaggatgtgggggcgtcattggctggagccattgctggcaccaaattctgactccactgttcctctgtttcctccttctaactatttatcgttgcccctcatgagtgtgcttaacatagctaggtaatttgcaaccaattacttctggcctttttttttgttggatcaaaggaatccggcatccactctttttgatttggttcaacagctatggtaccgatggattacaaattttcaagactatggtgtcattttactgcttagatatggatgtatacccctcgtctctcactcttctaaaggga-aaaaaaaaaaattacctaccagctggtattggatgggtgggtccatccgtataggg---gatcccttctttgggaaatatgggcttgttagt---------------------------------------------------------------------------------------------
>MiraAssembly69_c40RC_merged_MiraAssembly69_c234
-----------------------------------------aaatcgcgtttcggaatttgatggcatacaatctccaaatgaagagatggctgggggttcactcctgttgtttttcttcttgttccattactctgaagcttttcgctatagttagttcattcctgttaaagtgtccaactcaaattgaattgg-------ctcgaaaggtggcctaaggatccatcgcataaggatcacagcacaacaagttgtggttaaggcacaaac-aaggggcaatcaagcgagagagtcttgtataaaagcctgccaaaacctagctttgatacaatgttaaagcatccaactcaaaaccataccaattagcactgaatgaagaggctgctcatgcttatatactagtattggggtttataattaatcaa-agcggacaagctc-taacaatttatgtttgctgagggtcacatattttagttactcttttcaggttgcaagggctgagtatctcagtggaaggacagctctccatcttgcagctatgaatgggcatgttagatgcataagactagttgtggctgactttgttccaagtgctccctttgattcgataaatgttgtgcccgggggagagaaaacttatgcttccaatattaagagcaaatatgaccagaggtatccttatttctcgaataggttcatgtttata--tttcaactttcgcttgtaagactacagggatatgctcaaggagtagaatacagtaaaaagcttccaatatgctcaaggagtagaatacagtaaaaagcttccaaagcttttaactgtatcctactgcaccgctcaccgcttgtccctagggaaagctgatggttggagggtcggggaaggctttatttaagcaactcatactgctgtctctgcgtgtttcacagaaagcattctaagcacgagcacaaaacccattacctaagtcttggcttgctatatgcaa----gaaacaagccttcgatatgttttc---------aatgacttgcttttgatgtttttaaagagggatttgtgaatgatgattgaagagtcacaaggcatgaagca-ttttatttttcatttattgattcgacatt----ttgattcacttgcagcgccttgtccaagtttgtgaataggtctgccgatggtggtatcactgctctgcatatggctgcattgaattgttattttgattgtgtacagctgctacttgatcttcatgcaaatgtctcagctgtgacgttttattatgggacgtcaatggatatgataggtatgcctttcatttgaggctcaactcatttgcagcgatcatttgtgc--------tcaactcacacaaag-atgataatgtgttactctgtaggagctggaagcaccccattgcactatgctgcttgtgggggaaatatgaaatgttgtcaggttggtttctattctattaagtga--ttctaaggcttgaaa-tgttactttggttaaaataatcattttcttgtgtctacagatccttcgtgcaagaggtgccagtcggatgactctaaactgtaatgggtaatacaggctgaaagctttttctattgttgattgtttgaatggttcttgtgattattgtttgctcttcatatgtctgatggaaatatctaatggtttgtgtggttattgtttgctcgaattatgtctaatggaaatatctacggtctcgcaggtggcttcctctggatgttgccaggatgtgggggcgtcattggctggagccattgctggcacccaattctgactccatgtttccactgtttcctccttctaactatttgtcgttgcccctcatgagtgtgcttaacatagctaggtgatttgc-actcattacttct-gccctttttttggttggttcaaaggaattgggcatccactc-ttttgattttgatcagtagttatggtaccaattg-ttacaatttttgaagactatggtattgtttggctacatagatatccatgtatacacctagtctctcactctactaagcggataaagagattgactacctac----------------------------------------------------------------------------------------------------------------------------------------------------------------------
>MiraAssembly83_c44
-----------------------------------------------------------------------------------------------------------gttgtttttcttcttgttccattactctgaagcttttcgctatagttagttcattcctgttaaagtgtccaactcaaattgaattggcaaatacctcgaaaggtggcctaaggatccatcgcataaggatcacagcacaacaagttgtggttaaggcacaaac-aaggggcaatcaagcaagagagtcttgtataaaagcctgccaaaacctagctttgatacaatgttaaagcatccaactcaaaaccataccaattagcactgaatgaagaggctgctcatgcttatatactagtattggggtttataattaaccaa-agcggacaa-----taacaatttatgtttgctgagggtcacatattttagttactcttttcaggttgcaagggctgagtatctcagtggaaggacagctctccatcttgcagctatgaatgggcatgttagatgcataagactagttgtggctgactttgttccaagtgctccctttgattcgataaatgttgtgcccgggggagagaaaacttatgcttccaatattaagagcaaatatgaccagaggtatccttatttctcgaataggttcatgtttata--tttcaactttcrcttgtaagactacagggatatgctcaaggagtagaatacagtaaaaagcttccaatatgctcaaggagtagaatacagtaaaaagcttccaaagcttttaactgtatcctactgcaccgctcaccgcttgtccctagggaaagctgatggttggagggtcggggaaggctttatttaagcaactcatactgctgtctctgcgtgtttcacagaaagcattctaagcacgagcacaaaacccattacctaagtcttggcttgctatatgcaa----gaaacaagccttcgatatgttttc---------aatgacttgcttttgatgtttttaaagagggatttgtgaatgatgattgaagagtcacaaggcatgaagca-ttttatttttcatttattgattcgacatt----ttgattcacttgcagcgccttgtccaagtttgtgaataggtctgccgatggtggtatcactgctctgcatatggctgcattgaattgttattttgattgtgtacagctgctacttgatcttcatgcaaatgtctcagctgtgacgttttattatgggacgtcaatggatatgataggtatgcctttcatttgaggctcaactcatttgcagcgatcatttgtgc--------tcaactcacacaaag-atgataatgtgttactctgtaggagctggaagcaccccattgcactatgctgcttgtgggggaaatatgaaatgttgtcaggttggtttctattctattaagtga--ttctaaggcttgaaa-tgttactttggttaaaataatcatttt------------------------------------------------------------------------------------------------------------------------------------------------------------------------------------------------------------------------------------------------------------------------------------------------------------------------------------------------------------------------------------------------------------------------------------------------------------------------------------------------------------------------------------------------------------------------------------------------------------------------------------------------------------------------------------------------------------------------------------------------------
>MiraAssembly77_c1171_merged_MiraAssembly77_c879_merged_MiraAssembly77_rep_c150RC
-------------------------------------------------------------------------------------------------------------------------------------------------------------------------------------------------------------------------------------------------------------------------------------------------------------------------------------------------aagcatccaactcaaaaccataccaattagcactgaatgaagaggctgctcatgcttatatactagtattggggtttataattaaccaa-agcggacaagctc-taacaatttatgtttgctgagggtcacatattttagttactcttttcaggttgcaagggctgagtatctcagtggaaggacagctctccatcttgcagctatgaatgggcatgttagatgcataagactagttgtggctgactttgttccaagtgctccctttgattcgataaatgttgtgcccgggggagagaaaacttatgcttccaatattaagagcaaatatgaccagaggtatccttatttctcgaataggttcatgtttata--tttcaactttcgcttgtaagactacagggatatgctcaaggagtagaatacagnnnnnnn------------------------------------------nnnnnnnnnnnnnnnnnnnnnnnnnnnnnnnnnnnnnnnnnnnnnnnnnnnnnnnnnnnnnnnnnnnnnnnnnnnnnnnnnnnnnnnnnnnnnnnnnnnnnnnnnnnnnnnnnnnnnnnnnnnnnnnnnnnnnnnnnnnnnnnnnnnnnnnnnnnnnnnnnnnnnnnnnnnnnnnnnnnnn----nnnnnnnnnnnnnnnnnnnnnnnn---------nnnnnnnnnnnnnnnnnnnnnnnnnnnnnnnnnnnnnnnnnnnnnnnnnnnnnnnnnnnnnnnnnnnnnnn-nnnnnnnnnnnnnnnnnnnnnnnnnnnnn----nnnnnnnnnnnnnnnnnnnnnnnnnnnnnnnnnnnnnnnnnnnnnnnnnnnnnnnnnnnnnnnnnnnnnnnnnnnnnnnnnnnnnnnnnnnnnnnnnnnnnnnnnnnnnnnnnnnnnnnnnnnnnnnnnnnnnnnnnnnnnnnnnnnnnnnnnnnnnnnnnnnnnnnnnnnnnnnnnnnnnnnnnnnnnnnnnnnnnnnnnnnnnnnnnnnnnnnnnnnnnnnn--------nnnnnnnnnnnnnnn-nnnnnnnnnnnnnnnnnnnnnnnnnnnnnnnnnnnnnnnnnnnnnnnnnnnnnnnnnnnnnnnnnnnnnnnnnnnnnnnnnnnnnnnnnnnnnnnnnnnnnnnnn--nnnnnnnnnnnnnnn-nnnnnnnnnnnnnnnnnnnnnnnnnnnnnnnnnnnnnnnnnnnnnnnnnnnnnnnnnnnncagtcggatgactctaaactgtaatgggtaatacaggctgaaagctttttctattgttgattgtttgaatggttcttgtgattattgtttgctcttcatatgtctgatggaaatatctaatggtttgtgtggttattgtttgctcgaattatgtctaatggaaatatctacggtctcgcaggtggcttcctctggatgttgccaggatgtgggggcgtcattggctggagccattgctggcacccaattctgactccatgtttccamtgtttcctccttctaactatttgtcgttgcccctcatgagtgtgcttaacatagctaggtgatttgc-actcattacttct-gccctttttttggttggttcaaaggaattgggcatccactc-ttttgattttgatcagtagttatggtaccaattg-ttacaatttttgaagactatggtattg------------------------------------------------------------------------------------------------------------------------------------------------------------------------------------------------------------------------------------------------
>MiraAssembly77_rep_c169_merged_MiraAssembly77_c1171_merged_MiraAssembly77_c879
------------------------------------------------------------------------------------------------------------------------------------------------------------------------------------------------------------------------------------------------------------------------------------------------------------------------------------------------------------------------------------------------------------------gtattggggtttataattaaccaa-agcggacaagctc-taacaatttatgtttgctgagggtcacatattttagttactcttttcaggttgcaagggctgagtatctcagtggaaggacagctctccatcttgcagctatgaatgggcatgttagatgcataagactagttgtggctgactttgttccaagtgctccctttgattcgataaatgttgtgcccgggagagagaaaacttatgcttccaatattaagagcaaatatgaccagaggtatccttatttctcgaataggttcatgtttata--tttcaactttcgcttgtaagactacagggatatgctcaaggagtagaatacagtaaaaag------------------------------------------nnnnnnnnnnnnnnnnnnnnnnnnnnnnnnnnnnnnnnnnnnnnnnnnnnnnnnnnnnnnnnnnnnnnnnnnnnnnnnnnnnnnnnnnnnnnnnnnnnnnnnnnnnnnnnnnnnnnnnnnnnnnnnnnnnnnnnnnnnnnnnnnnnnnnnnnnnnnnnnnnnnnnnnnnnnnnnnnnnnnn----nnnnnnnnnnnnnnnnnnnnnnnn---------nnnnnnnnnnnnnnnnnnnnnnnnnnnnnnnnnnnnnnnnnnnnnnnnnnnnnnnnnnnnnnnnnnnnnnn-nnnnnnnnnnnnnnnnnnnnnnnnnnnnn----nnnnnnnnnnnnnnnnnnnnnnnnnnnnnnnnnnnnnnnnnnnnnnnnnnnnnnnnnnnnnnnnnnnnnnnnnnnnnnnnnnnnnnnnnnnnnnnnnnnnnnnnnnnnnnnnnnnnnnnnnnnnnnnnnnnnnnnnnnnnnnnnnnnnnnnnnnnnnnnnnnnnnnnnnnnnnnnnnnnnnnnnnnnnnnnnnnnnnnnnnnnnnnnnnnnnnnnnnnnnnnnn--------nnnnnnnnnnnnnnn-nnnnnnnnnnnnnnnnnnnnnnnnnnnnnnnnnnnnnnnnnnnnnnnnnnnnnnnnnnnnnnnnnnnnnnnnnnnnnnnnnnnnnnnnnnnnnnnnnnnnnnnnn--nnnnnnnnnnnnnnn-nnnnnnnnnnnnnnnnnnnnnnnnnnnnnnnnnnnnnnnnnnnnnnnnnnnnnnnnnnnncagtcggatgactctaaactgtaatgggtaatacaggctgaaagctttttctattgttgattgtttgaatggttcttgtgattattgtttgctcttcatatgtctgatggaaatatctaatggtttgtgtggttattgtttgctcgaattatgtctaatggaaatatctacggtctcgcaggtggcttcctctggatgttgccaggatgtgggggcgtcattggctggagccattgctggcacccaattctgactccatgtttccamtgtttcctccttctaactatttgtcgttgcccctcatgagtgtgcttaacatagctaggtgatttgc-actcattacttct-gccctttttttggttggttcaaaggaattgggcatccactc-ttttgattttgatcagtagttatggtaccaattg-ttacaatttttgaagactatggtattg------------------------------------------------------------------------------------------------------------------------------------------------------------------------------------------------------------------------------------------------
>MiraAssembly71_c13RC_merged_MiraAssembly71_c371_merged_MiraAssembly71_c36RC
aacggtcatattttttgacaattctcgcgtaagtacccatgaaatcgcgtttcggaatttgatggcatacaatctccaaatgaagagatggctgggggttcactcctgctgtttttcttcttgttccattactctgaagcttttcgctatagttagttcattcctgttatagtgtccaactcaaattgaattggc-aatacctcgaaaggtggcctaaggatccatcgcatgaggatcacagcacaacaagttgtggttaaggcacaaac-aaggggcaatcaagcgagagagtcttgtataaaagcctgccaaaacctagctttgatacaatgttaaagcatccaactcaaaaccataccaattagcattgaatgaagaggctgctcatgcttatatactagtattggggtttataattaaccaa-agcggacaagctc-taacaatttatgtttgctgagggtcacatattttagttactcttttcaggttgcaagggctgagtatctcagtggaaggacagctctccattttgcagctatgaatgggcatgttagatgcataagactagttgtggctgactttgttccaagtgctccctttgattcgataaatgttgtgcccgggggagagaaaacttatgcttccaatattaagagcaaatatgaccagaggtatccttatttctcgaataggttcatgtttata--tttcaactttcgcttgtaagactacagggatatgctcaaggagtagaatacagtaaaaag----------------------------------------------ctttggactgtatcctactgcaccgctcaccgcttgtccctagggaaagctgatggttggagggtcggggaaggctttatttaagcaactcatactgctgtctctgcgtgtttcacaaaaagcattctaagcacgagcacaaaacccattacctaagtcttggcttgctatatgcaa----gaaacaagccttcgatatgttttc---------aatgacttgcttttgatgtttttaaagagggatttgtgaatgatgattgaagagtcacaaggcatgaagca-ttttatttttcatttattgattcgacatt----ttgattcacttgcagcgccttgtccaagtttgtgaataggtctgccgatggtggtatcactgctctgcatatggctgcattgaattgttattttgattgtgtacagctgctacttgatcttcatgcaaatgtctcagctgtracgttttattatgggacgtcaatggatttgataggtatgcctttcatttgaggctcaactcatttgcatcgatcatttgtgc--------tcaactcacacaaag-atgataa----ttactctgtaggagctggaagcaccccattgcactatgctgcttgtgggggaaatatgaaatgttgtcaggttggtttctattctattaagtga--ttctaaggcttgaaa-tgttactttggttaaaataatcattttcttgtgtctacagatccttcgtgcaagaggtgccagtcggatgactctaaactgtaatgggtaatacaggctgaaagctttttctattgttgattgtttgaatggttcttgtgattattgtttgcccttcatatgtctgatggaaatatctaatggtttgtgtggttattgtttgctcgaattatgtctaatggaaatatctacggtctcgcaggtggcttcctctggatgttgccaggatgtgggggcgtcattggctggagccgttgctggcacccaattctgactccatgtttccaatgtttcctccttctaactatttgtcgttgcccctcatgagtgtgcttaacatagctaggtgatttgc-actcattacttct-gccctttttttggttggttcaaaggaattgggcatccactc-ttttgattttgatcagtagttatggtaccaattg-ttacaatttttgaagactatggtattgtttggctacatagatatccatgtatacacctagtctctcactctactaagcggataaagagattgactacctaccagctggtattggatgggtgggtccttctagtcggggatcaatcccttttttgggaattatgaagttttaaaggctcattttggtaggcatgtcttggtgtttatgaagcacaggcacta----------------------------------------------
>MiraAssembly80_c347RC_merged_MiraAssembly80_c750
-----------------------------------------------------------------------------------------------------------------------------------------------------------------------------------------------------------------------------------------------------------------------------------------------------------------------------------------caatgttaaagcatccaactcaaaaccataccaattagcactgaatgaagaggctgctcatgcttatatactagtattggggtttataattaaccaa-agcggtcaagctc-taacaatttatgtttgctgagggtcacatattttagttactcttttcaggttgcaagggctgagtatctcagtggaaggacagctctccatcttgcagctatgaatgggcatgttagatgcataagactagttgtggctgactttgttccaagtgctccctttgattcgataaatgttgtgcccgggggagagaaaacttatgcttccaatattaagagcaaatatgaccagaggtatccttatttctcggataggttcatgtttata--tttcaactttcgcttgtaagactacagggatatgctcaaggagtagaatacagtaaaaagcttccaaagct--------------------------tttaannnnnnnnnnnnnnnnnnnnnnnnnnnnnnnnnnnnnnnnnnnnnnnnnnnnnnnnnnnnnnnnnnnnnnnnnnnnnnnnnnnnnnnnnnnnnnnnnnnnnnnnnnnnnnnnnnnnnnnnnnnnnnnnnnnnaagcacgagcacaaaacccattacctaagtcttggcttgctatatgcaa----gaaacaagccttcgatatgttttc---------aatgacttgcttttgatgtttttaaagagggatttgtgaatgatgattgaagagtcacaaggcatgaagca-ttttatttttcatttattgattcgacatt----ttgattcacttgcagcgccttgtccaagtttgtgaataggtctgccgatggtggtatcactgctctgcatatggctgcattgaattgttattttgattgtgtacagctgctacttgatcttcatgcaaatgtctcagctgtgacgttttattatgggacgtcaatggatatgataggtatgcctttcatttgaggctcaactcatttgcagcgatcatttgtgc--------tcaactcacacaaag-atgataatgtgttactctgtaggagctggaagcaccccattgcactatgctgcttgtgggggaaatatgaaatgttgtcaggttggtttctattctattaagtga--ttctaaggcttgaaa-tgttacttcggttaaaataatcattttcttgtgtctacagatccttcgtgcaagaggtgccagtcggatgactctaaactgtaatgggtaatacaggctgaaagctttttctattgttgattgtttgaatggttcttgtgattattgtttgctcttcatatgtctgatggaaatatctaatggtttgtgtggttattgtttgctcgaattatgtctaatggaaatatctacggtctcgcaggtggcttcctctggatgttgccaggatgtgggggcgtcattggctggagccattgctggcacccaattctgactccatgtttccaatgtttcctccttctaactatttgtcgttgcccctcatgagtgtgcttaacatagctaggtgatttgc-actcattacttct-gccctttttttggttggctcaaaggaattgggcatccactc-ttttgattttgatcagtagttatggtaccaattt-ttacaatttttgaagactatggtattgtttggctacatagata--------------------------------------------------------------------------------------------------------------------------------------------------------------------------------------------------------------------------------
>MiraAssembly80_c347RC_merged_MiraAssembly80_rep_c1968_merged_MiraAssembly80_c958
---------------------------------------------------------------------------------------------------------------------------------------------------------------------------------------------------------------------------------------------------------------------------------------------------------------------gccaaaacctagctttgatacaatgttaaagcatccaactcaaaaccataccaattagcactgaatgaagaggctgctcatgcttatatactagtattggggtttataattgaccaa-agcggtcaagctc-taacaatttatgtttgctgagggtcacatattttagttactcttttcaggttgcaagggctgagtatctcagtggaaggacagctctccatcttgcagctatgaatgggcatgttagatgcataagactagttgtggctgactttgttccaagtgctccctttgattcgataaatgttgtgcccgggggagagaaaacttatgcttccaatattaagagcaaatatgaccagaggtatccttatttctcggataggttcatgtttata--tttcaactttcgcttgtaagactacagggatgtgctcaaggagtagaatacagtaaaaagcttccaaagct--------------------------tttaannnnnnnnnnnnnnnnnnnnnnnnnnnnnnnnnnnnnnnnnnnnnnnnnnnnnnnnnnnnnnnnnnnnnnnnnnnnnnnnnnnnnnnnnnnnnnnnnnnnnnnnnnnnnnnnnnnnnnnnnnnnnnnnnnnnaagcacgagcacaaaacccattacctaagtcttggcttgctatatgcaa----gaaacaagccttcgatatgttttc---------aatgacttgcttttgatgtttttaaagagggatttgtgaatgatgattgaagagtcacaaggcatgaagca-ttttatttttcatttattgattcgacatt----ttgattcacttgcagcgccttgtccaagtttgtgaataggtctgccgatggtggtatcactgctctgcatatggctgcattgaattgttattttgattgtgtacagctgctacttgatcttcatgcaaatgtctcagctgtgacgttttattatgggacgtcaatggatatgataggtatgcctttcatttgaggctcaactcatttgcagcgatcatttgtgc--------tcaactcacacaaag-atgataatgtgttactctgtaggagctggaagcaccccattgcactatgctgcttgtgggggaaatatgaaatgttgtcaggttggtttctattctattaagtga--ttctaaggcttgaaa-tgttacttcggttaaaataatcattttcttgtgtctacagatccttcgtgcaagaggtgccagtcggatgactctaaactgtaatgggtaatacaggctgaaagctttttctattgttgattgtttgaatggttcttgtgattattgtttgctcttcatatgtctgatggaaatatctaatggtttgtgtggttattgtttgctcgaattatgtctaatggaaatatctacggtctcgcaggtggcttcctctggatgttgccaggatgtgggggcgtcattggctggagccattgctggcacccaattctgactccatgtttccaatgtttcctccttctaactatttgtcgttgcccctcatgagtgtgcttaacatagctaggtgatttgc-actcattacttct-gccctttttttggttggctcaaaggaattgggcatccactc-ttttgattttgatcagtagttatggtaccaattt-ttacaatttttgaagactatggtattgtttggctacatagata--------------------------------------------------------------------------------------------------------------------------------------------------------------------------------------------------------------------------------
>MiraAssembly72_c395_merged_MiraAssembly72_c636RC
----------------------------------------------------------------------------------------------------------------------------------------------------------------------------------------------------------------------------------------------------------------------------------gggcaatcaagcgagagagtcttgtataaaagcctgccaaaacctagctttgatacaatgttaaagcatccaactcaaaaccataccaattagcacggaatgaagaggctgctcatgcttatatactagtattggggtttataattaatcaa-agcggacaagctc-taacaatttatgtttgctgagggtcacatattttagttactcttttcaggttgcaagggctgagtatctcagtggaaggacagctctccatcttgcagctatgaatgggcatgttagatgcataagactagttgtggctgactttgttccaagtgctccctttgattcgataaatgttgtgcccgggggagagaaaacttatgcttccaatattaagagcaaatatgaccagaggtatccttatttctcgaatagnnnnnnnnnnnnn--nnnnnnnnnnnnnnnnnnnnnnnnnnnnnnnnnnnnnnnnnnnnnnnnnnnnnnnnnnnn-------------------------------------nnnnnnnnnnnnnnnnnnnnnnnnnnnnnnnnnnnnnnnnnnnnnnnnnnnnnnnnnnnnnnnnnnnnnnnnnnnnnnnnnnnnnnnnnnnnnnnnnnnnnnnnnnnnnnnnnnnnnnnnnnnnnnnnnnnnnnnnnnnnnnnnnnnnnnnnnnnnnnnnnnnnnnnnnnnnnnnnnnnnnnnnnn----nnnnnnnnnnnnnnnnnnnnnnnn---------nnnnnnnnnnnnnnnnnnnnnnnnnnnnnnnnnnnnnnnnnnnnnnnnnnnnnnnnnnnnnnnnnnnnnnn-nnnnnnnnnnnnnnnnnnnnnnnnnnnnn----nnnnnnnnnnnnnnnnnnnnnnnnnnnnnnnnnnnnnnnnnnnnnnnnnnnnnnnnnnnnnnnnnnnnnnnnnnnnnnnnnnnnnnnnnnnnnnnnnnnnnnnnnnnnnnnnnnnnnnnnnnnnnnnnnnnnnnnnnnnnnnnnnnnnnnnnnnnnnnnnnnnnnnnnnnnnnnnnnnnnnnnnnnnnnnnnnnnnnnnnnnnnnnnnnnnnnnnnnnnnnnnn--------nnnnnnnnnnnnnnn-nnnnnnnnnnnnnnnnnnnnnnnnnnnnnnnnnnnnnnnnnnnnnnnnnnnnnnnnnnnnnnnnnnnnnnnnnnnnnnnnnnnnnnnnnnnnnnnnnnnnnnnnn--nnnnnnnnnnnnnnn-nnnnnnnnnnnnnnnnnnnnnnnnnnnnnnnnnnnnnnnnnnnnnnnnnnnnnnnnnnnnnnnnnnnnnnnnnnnnnnnnnnnnnnnnnnntacaggctgaaagctttttctattgttgatagtttgaatggttcttgtgattattgtttgctcttcatatgtctgatggaaatatctaatggtttgtgtggttattgtttgctcgaattatgtctaatggaaatatctacggtctcgcaggtggcttcctctggatgttgccaggatgtgggggcgtcattggctggagccattgctggcacccaattctgactccatgtttccaatgtttcctccttctaactatttgtcgttgcccctcatgagtgtgcttaacatagctaggtgatttgc-actcattacttct-gccctttttttggttggttcaaaggaattgggcatccactc-tttttactttgatcagtagttatggtacc---------------------------------------------------------------------------------------------------------------------------------------------------------------------------------------------------------------------------------------------------------------------------------
>MiraAssembly81_c157
-----------------------------------------------------------------------------------------------------------------------------ccattactctgaagcttttcgctatagttagttcattcctgttaaagtgtccaactcaaattgaattggc-aatacctcgaaaggtggcctaaggatccatcgcataaggatcacagcacaacaagttgtggttaaggcacaaac-aaggggcaatcaagcgagagagtcttgtataatagcctgccaaaacctagctttgatacaatgttaaagcatccaactcaaaaccataccaattagcacggaatgwagaggctgctcatgcttatatactagtattggggtttataattaaccaa-agcggacaagctc-taacaatttatgtttgctgagggtcacatattttagttactcttttcaggttgcaagggctgagtatctcagtggaaggacagctctccattttgcagctatgaatgggcatgttagatgcataagactagttgtggctgactttgttccaagtgctccctttgattcgataaatgttgtgcccgggggagagaaaacttatgcttccaatattaagagcaaatatgaccagaggtatccttatttctcgaataggttcatgtttata--tttcaactttcgcttgtaagactacagggatatgctcaaggagtagaatacagtaaaaag-------------------------------------cttccaaagcttttaactgtatcctactgcaccgctcaccgcttgtacctagggaaagctgatggttggagggtcggggaaggctttatttaagcaactcatactgctgtctctgcgtgtttcacaaaaagcattctaagcaygagcttaaaacccattacctaagtcttggcttgctatatgcaa----gaaacaagccttcgatatgttttc---------aatgacttgcttttgatgtttttaaagagggatttgtgaatgatgattgaagagtcacaaggcatgaagca-ttttatttttcatttattgattcgacatt----ttgattcacttgcagcgccttgtccaagtttgtgaataggtctgccgatggtggtatcactgctctgcatatggctgcattgaattgttattttgattgtgtacagctgctacttgatcttcatgcaaatgtctcagctgtgacgttttattatgggacgtcaatggatttgataggtatgcctttcatttgaggctcaactcatttgcagcgatcatttgtgc--------tcaactcacacaaag-atgataatgtgttactctgtaggagctggaagcaccccattgcactatgctgcttgtgggggaaatatgaaatgttgtcaggttggtttctattctattaagtga--ttctaaggcttgaaa-tgttactttggttaaaataatcattttcttgtgtctacagatccttcgtgcaagaggtgccagtcggatgactctgaactgtaatgggtaatacaggctgaaagctttttctattgttgattgtttgaatggttcttgtgattattgtttgctcttcatatgtctgatggaaatatctaatggtttgtgtggtttttgtttgctcgaattatgtctaatggaaatatctacggtctcgcaggtggcttcctctggatgttgccaggatgtgggggcgtcattggctggagccattgctggcacccaattctgactccatgtttccaatgtttcctccttctaactatttgtcgttgcccctcatgagtgtgcttaacatagctaggtgatttgc-actcattacttct-gccctttttttggttggttcaaaggaattgggcatccactc-ttttgattttgatcagtagttatggtaccaattg-ttacaatttttgaagactatggtattgtttggcta----------------------------------------------------------------------------------------------------------------------------------------------------------------------------------------------------------------------------------------
>MiraAssembly75_c511_merged_MiraAssembly75_c609RC_merged_MiraAssembly75_c526RC
-------------------------------------------------------------------------------------------------------------------------------------------------------------------------------------------------------------------------------------------------------------------------------------------------------------------------------------gatacaatgttaaagcatccaactcaaaaccataccaattagcattgaatgaagaggctactcatgcttatatactagtattggggtttataattaaccaa-agcggacaagctc-taacaatttatgtttgctgagggtcacatattttagttactcttttcaggttgcaagggctgagtatctcagtggaaggacagctctccattttgcagctatgaatgggcatgttagatgcataagactagttgtggctgactttgttccaagtgctccctttgattcgataaatgttgtgcccgggggagagaaaacttatgcttccaatattaagagcaaatatgatcagaggtatccttatttctcgaataggttcatgtttata--tttcaactttcgcttgtaagactacagggatatgctcaaggagtagaatacagtaaaaag-------------------------------------cttccaaagcttttaactgtatcctactgcaccgctcaccgcttgtccctagggaaagctgatggttggagggtcggggaaggctttatttaagcaactcatactgctgtctctgcgtgtttcacaaaaagcattctaagcacgagcgtaaaacccattacctaagtcttggcttgctatatgcaa----gaaacaagccttcgatannnnnnn---------nnnnnnnnnnnnnnnnnnnnnnnnnnnnnnnnnnnnnnnnnnnnnnnnnnnnnnnnnnnnnnnnnnnnnnn-nnnnnnnnnnnnnnnnnnnnnnnnnnnnn----nnnnnnnnnnnnnnnnnnnnnnnnnnnnnnnnnnnnnnnnnnnnnnnnnnnnnnnnnnnnnnnnnnnnnnnnnnnnnnnnnnnnnnnnnnnnnnnnnnnnnnnnnnnnnnnnnnnnnnnnnnnnnnnnnnnnnnnnnnnnnnnnnnnnnnnnnnnnnnnnnnnnnnnnnnnnnnnnnnnnnnnnnnnnnnnnnnnnnnnnnnnnnnnnnnnnnnnnnnnnnnnn--------nnnnnnnnnnnnnnn-nnnnnnnnnnnnnnnnnnnnnnnnnnnnnnnnnnnnnnnnnnnnnnnnnnnnnnnnnnnnnnnnnnnnnnnnnnnnnnnnnnnnnnnnnnnnnnnnnnnnnnnnn--nnnnnnnnnnnnnnn-nnnnnnnnnnnnnnnnnnnnnnnnnnnnnnnnnnnnnnnnnnnnnnnnnnnnnnnnnnnnnnnnnnnnnnnnnnnnnnnnnnnnnnnnnnnnnnnnnnnnnnnnnnnnnnnnnnnnnnnnnngtttgaatggttcttgtgattattgtttgctcttcatatgtctgatggaaatatctaatggtttgtgtggttattgtttgctcgaattatgtctaatggaaatatctacggtctcacaggtggcttcctctggatgttgccaggatgtgggggcgtcattggctggagccattgctggcacccaattctgactccatgtttccaatgtttcctccttctaactatttgtcgttgcccctcatgagtgtgcttaacatagctaggtgatttgc-actcattacttct-gccctttttttggttggt--------------------------------------------------------------------------------------------------------------------------------------------------------------------------------------------------------------------------------------------------------------------------------------------------------------------------------------
>MiraAssembly74_c213
------------------------------------------------------------------------------------------------------------------------------------------------------------------------------------------------------------------------------------cataaggatcacagcacaacaagttrtggttaaggcacaaac-aaggggcaatcaagcgagagagtcttgtataaaagcctgccaaaacctagctttgatacaatgttaaagcatccaactcaaaaccataccaattagcactgaatgaagaggctgctcatgcttatatactagtattggggctt---------------tggacaagctc-taacaatttatgtttgctgagggtcacatattttagttactcttttcaggttgcaagggctgagtatctcagtggaaggacagctctccattttgcagctatgaatgggcatgttagatgcataagactagttgtggctgactttgttccaagtgctccctttgattcgataaatgttgtgcccgggggagagaaaacttatgcttccaatattaagagcaaatatgaccagaggtatccttatttctcgaataggttcatgtttata--tttcaactttygcttgtaagactacagggatatgctcaaggagtagaatacagtaaaaag-------------------------------------cttccaaagcttttaactgtatcctactgcaccrctcaccgcttgtccctagggaaagctgatggttggagggtcggggaaggctttatttaagaaactcatactgctgtc--------tttcacaaaaagcattctaagcacgagcttaaaacccattacctaagtcttggcttgctatatgcaa----gaaacaagccttcgatatgttttc---------aatgacttgcttttgatgtttttaaagagggatttgtgaatgatgattgaagagtcacaaggcatgaagca-ttttatttttcatttattgattcgacatt----ttgattcacttgcagcgccttgtccaagtttgtgaataggtctgccgatggtggtatcactgctctgcatatggctgcattgaattgttattttgattgtgtacagctgctacttgatcttcatgcaaatgtctcagctgtgacgttttattatgggacgtcaatggatttgataggtatgcctttcatttgaggctcaactcatttgcagcgatcatttgtgc--------tcaactcacacaaag-atgwtaatgtgttactctgtaggagctggaagcaccccattgcactatgctgcttgtgggggaaatatgaaatgttgtcaggttggtttctattctattaagtga--ttctaaggcttgaaa-tgttactttggttaaaataatcattttcttgtgtctacagatccttcgtgcaagaggtgccagtcggatgactctaaactgtaatgggtaatacaggctgaaagctttttctattgttgattgtttgaatggttcttgtgattattgtttgctcttcatatgtctgatggaaatatctaatggtttgtgtggttattgtttgctcgaattatgtctaatggaaatatgtacggtctcgcaggtggcttcctgtggatgttgccaggatgtgggggcgtcattggctggagccattgctggcacccaattctgactccatgtttccaatgtttcctccttctaactatttgtcgttgcccctcatgagtgtgcttaacatagctaggtgatttgc-actcattacttct-gccctttttttggttggttcaaaggaattgggcatccactc-ttttgattttgatcagtagttatggtaccaattg-ttacaatttttgaagactatggtattgtttggctacatagatatccatgtataaacctagtctctcactctactaagc---------------------------------------------------------------------------------------------------------------------------------------------------------------------------------------------
>MiraAssembly81_c825RC_merged_MiraAssembly81_c357
----------------------------------------------------------------------------------------------------------------------------------------------------------------------------------------------------------------------------------------------------------------------gcacaaac-aaggggcaatcaagcgagagagtcttgtataaaagcctgccaaaacctagctttgatacaatgttaaagcatccaactcaaaaccataccaattagcacggaatgtagaggctgctcatgcttatatactagtattggggctt---------------tggacaagctc-taacaatttatgtttgctgagggtcacatattttagttactcttttcaggttgcaagggctgagtatctcagtggaaggacagctctccattttgcagctatgaatgggcatgttagatgcataagactagttgtggctgactttgttccaagtgctccctttgattcgataaatgttgtgcccgggggagagaaaacttatgcttccaatattaagagcaaatatgaccagaggtatccttatttctcgaataggttcatgtttata--tttcaactttctcttgtaagactacagggatatgctgaaggagtagaatacagtacaaag-------------------------------------cttccaaagcttttaactgtatcctactgctccgctcaccgcttgtccctagggaaagctgatggttggagggtcggggaaggctttatttaagcaactcatactgctgtctctgcgtgtttcacaaaaagcattctaagcatgagcacaaaacccattacctaagtcttggcttgctatatgcaa----gaaacaagccttcaatatgttttc---------aatgacttnnnnnnnnnnnnnnnnnnnnnnnnnnnnnnnnnnnnnnnnnnnnnnnnnnnnnnnnnnnnnnn-nnnnnnnnnnnnnnnnnnnnnnnnnnnnn----nnnnnnnnnnnnnnnnnnnnnnnnnnnnnnnnnnnnnnnnnnnnnnnnnnnnnnnnnnnnnnnnnnnnnnnnnnnnnnnnnnnnnnnnnnnnnnnnnnnnnnnnnnnnnnnnnnnnnnnnnnnnnnnnnnnnnnnnnnnnnnnnnnnnnnnnnnnnnnnnnnnnnnnnnnnnnnnnnnnnnnnnnnnnnnnnnnnnnnnnnnnnnnnnnnnnnnnnnnnnnnnn--------nnnnnnnnnnnnnnn-nnnnnnnnnnnnnnnnnnnnnnnnnnnnnnnnnnnnccattgcactatgctgcttgtgggggaaatatgaaatgttgtcaggttggtttctattctattaagtga--ttctaaggcttgaaa-tgttactttggttaaaataatcattttcttgtgtctacagatccttcgtgcaagaggtgccagtcggatgactctaaactgtaatgggtaatacaggctgaaagctttttctattgttgattgtttgaatggttcttgtgattattgtttgctcttcatatgtctgatggaaatatctaatggtttgtgtggttattgtttgctcgaattatgtctaatggaaatatgtacggtctcgcaggtggcttcctgtggatgttgccaggatgtgggggcgtcattggctggagccattgctggcacccaattctgactccatgtttccaatgtttcctccttctaactatttgtcgttgcccctcatgagtgtgcttaacatagctaggtgatttgc-actcattacttct-gccctt--------------------------------------------------------------------------------------------------------------------------------------------------------------------------------------------------------------------------------------------------------------------------------------------------------------------------------------------------
>MiraAssembly83_c680RC_merged_MiraAssembly83_c749RC
------------------------------------------------------------------------------------------------------------------------------------------------------------------------------------------------------------------------------------------------------------------------------------------aagcaagagagtcttgtataaaagcctgccaaaacctagctttgatacaatgttaaagcatccaactcaaaaccataccaattagcactgaatgaagaggctgctcatgcttatatactagtattggggtttataattaaccaa-agcggacaagctc-taacaatttatgtttgctgagggtcacatattttagttactcttttcaggttgcaagggctgagtatctcagtggaaggacagctctccatcttgcagctatgaatgggcatgttagatgcataagactagttgtggctgactttgttccaagtgctccctttgattcgataaatgttgtgcccgggggagagaaaacttatgcttccaatat-----------------------------nnnnnnnnnnnnnnnnnnnnnnnnnn--nnnnnnnnnnnnnnnnnnnnnnnnnnnnnnnnnnnnnnnnnnnnnnnnnnnnnnnnnnnn-------------------------------------nnnnnnnnnnnnnnnnnnnnnnnnnnnnnnnnnnnnnnnnnnnnnnnnnnnnnnnnnnnnnnnnnnnnnnnnnnnnnnnnnnnnnnnnnnnnnnnnnnnnnnnnnnnnnnnnnnnnnnnnnnnnnnnnnnnnnnnnnnnnnnnnnnnnnnnnnnnnnnnnnnnnnnnnnnnnnnnnnnnnnnnnnn----nnnnnnnnnnnnnnnnnnnnnnnn---------nnnnnnnnnnnnnnnnnnnnnnnnnnnnnnnnnnnnnnnnnnnnnnnnnnnnnnnnnnnnnnnnnnnnnnn-nnnnnnnnnnnnnnnnnnnnnnnnnnnnn----nnnnnnnnnnnnnnnnnnnnnnnnnnnnnnnnnnnnnnnnnnnnnnnnnnnnnnnnnnnnnnnnnnnnnnnnnnnnnnnnnnnnnnnnnnnnnnnnnnnnnnnnnnnnnnnnnnnnnnnnnnnnnnnnnnnnnnnngctgtgacgttttattatgggacgtcaatggatatgataggtatgcctttcatttgaggctcaactcatttgcagcgatcatttgtgc--------tcaactcacacaaag-atgataatgtgttactctgtaggagctggaagcaccccattgcactatgctgcttgtgggggaaatatgaaatgttgtcaggttggtttctattctattaagtga--ttctaaggcttgaaa-tgttactttggttaaaataatcattttcttgtgtctacagatccttcgtgcaagaggtgccagtcggatgactctaaactgtaatgggtaatacaggctgaaagctttttctattgttgattgtttgaatggttcttgtgattattgtttgctcttcatatgtctgatggaaatatctaatggtttgtgtggttattgtttgctcgaattatgtctaatggaaatatctacggtctcgcaggtggcttcctctggatgttgccaggatgtgggggcgtcattggctggagccattgctggcacccaattctgactccatgtttccactgtttcctccttctaactatttgtcgttgcccctcatgagtgtgcttaacatagctaggtgatttgc-actcattacttct-gccctttttttggttggttcaaaggaattgggcatccactc-ttttgattttgatcagtagttatggtaccaattg-ttacaatttttgaagactatggtattgtttggctacatagatatccatgtatacacctagtctctcac-------------------------------------------------------------------------------------------------------------------------------------------------------------------------------------------------------
>MiraAssembly73_c99RC_merged_MiraAssembly73_c346RC_merged_MiraAssembly73_c970
--------------------------------------------------------------------------------------------------------------------------------------------------------------------------------------------------------------------------------------------------------------------------------------aatcaagcgagagagtcttgtataaaagcctgccaaaacctagctttgatacaatgttaaagcatccaactcaaaaccataccaattagcactgaatgaagaggctgctcatgcttatatactagtattggggtttataattaaccaa-agcggacaagctc-taacaatttatgtttgctgagggtcacatattttagttactcttttcaggttgcaagggctgagtatctcagtggaaggacagctctccatcttgcagctatgaatgggcatgttagatgcataagactagttgtggctgactttgttccaagtgctccctttgattcgataaatgt--tgcccgggggagagaaaacttatgcttcccatattaagagcaaatatgaccagaggtatccttatttctcgaataggttcatgtttatatttttcaactttcgcttgtaagactacagggatatgctcaaggagtagaatacagtaaaaagcttccaatatgctca----------------------agnnnnnnnnnnnnnnnnnnnnnnnnnnnnnnnnnnnnnnnnnnnnnnnnnnnnnnnnnnnnnnnnnnnnnnnnnnnnnnnnnnnnnnnnnnnnnnnnnnnnnnnnnnnnnnnnnnnnnnnnnnnnnnnnnnnnnnnnnnnnnnnnnnnnnnnnnnnnnnnnnnnnnnnnnnnnnnnnnnnnnnnn----nnnnnnnnnnnnnnnnnnnnnnnn---------nnnnnnnnnnnnnnnnnnnnnnnnnnnnnnnnnnnnnnnnnnnnnnnnnnnnnnnnnnnnnnnnnnnnnnn-nnnnnnnnnnnnnnnnnnnnnnnnnnnnn----nnnnnnnnnnnnnnnnnnnnnnnnnnnnnnnnnnnnnnnnnctgccgatggtggtatcactgctctgcatatggctgcattgaattgttattttgattgtgtacagctgctacttgatcttcatgcaaatgtctcagctgtgacgttttattatgggacgtcaatggatatgataggtatgcctttcatttgaggctcaactcatttgcagcgatcatttgtgc--------tcaactcacacaaag-atgataatgtgttactctgtaggagctggaagcaccccattgcactatgctgcttgtgggggaaatatgaaatgttgtcaggttggtttctattctattaagtga--ttctaaggcttgaaa-tgttactttggttaaaataatcattttcttgtgtctacagatccttcgtgcaagaggtgccagtcggatgactctaaactgtaatgggtaatrcaggctgaaagctttttctattgttgattgtttgaatggttcttgtgattattgtttgctcttcatatgtctgatggaaatatctaatggtttgtgtggttattgtttgctcgaattatgtctaatggaaatatctacggtctcgcaggtggcttcctctggatgttgccaggatgtgggggcgtcattggctggagccattgctggcacccaattctgactccatgtttccaatgtttcctccttctaactatttgtcgttgcccctcatgagtgtgcttaacatagctaggtgatttgc-actcattacttct-gccctttttttggttggttcaaaggaattgggcatccactc-tcttgattttgatcagtagttatggtaccaattg-ttacaatttttgaagactatggtattgtttggctacatagatatccatgtatacacc------------------------------------------------------------------------------------------------------------------------------------------------------------------------------------------------------------------
>MiraAssembly73_c99RC_merged_MiraAssembly73_rep_c2365RC
------------------------------------------------------------------------------------------------------------------------------------------------------------------------------------------------------------------------------------------------------------------------------------------------------------------------------------------------------------------------------------------------gctcatgcttatatactagtattggggtttataattaaccaa-agcggacaagctc-taacaatttatgtttgctgagggtcacatattttagttactcttttcaggttgcaagggctgagtatctcagtggaaggacagctctccatcttgcagctatgaatgggcatgttagatgcataagactagttgtggctgactttgttccaagtgctccctttgattcgataaatgttgtgcccgggggacagaaaacttatgcttccaatattaagagcaaatatgaccagaggtatccttatttctcgaatatgttcatgtttatatttttcaactttcgcttgtaagn----------------------------------------------------------------------------nnnnnnnnnnnnnnnnnnnnnnnnnnnnnnnnnnnnnnnnnnnnnnnnnnnnnnnnnnnnnnnnnnnnnnnnnnnnnnnnnnnnnnnnnnnnnnnnnnnnnnnnnnnnnnnnnnnnnnnnnnnnnnnnnnnnnnnnnnnnnnnnnnnnnnnnnnnnnnnnnnnnnnnnnnnnnnnnnnnnnnnnnn----nnnnnnnnnnnnnnnnnnnnnnnn---------nnnnnnnnnnnnnnnnnnnnnnnnnnnnnnnnnnnnnnnnnnnnnnnnnnnnnnnnnnnnnnnnnnnnnnn-nnnnnnnnnnnnnnnnnnnnnnnnnnnnn----nnnnnnnnnnnnnnnnnnnnnnnnnnnnnnnnnnnnnnnnnctgccgatggtggtatcactgctctgcatatggctgcattgaattgttattttgattgtgtacagctgctacttgatcttcatgcaaatgtctcagctgtgacgttttattatgggacgtcaatggatatgataggtatgcctttcatttgaggctcaactcatttgcagcgatcatttgtgc--------tcaactcacacaaag-atgataatgtgttactctgtaggagctggaagcaccccattgcactatgctgcttgtgggggaaatatgaaatgttgtcaggttggtttctattctattaagtga--ttctaaggcttgaaa-tgttactttggttaaaataatcattttcttgtgtctacagatccttcgtgcaagaggtgccagtcggatgactctaaactgtaatgggtaatrcaggctgaaagctttttctattgttgattgtttgaatggttcttgtgattattgtttgctcttcatatgtctgatggaaatatctaatggtttgtgtggttattgtttgctcgaattatgtctaatggaaatatctacggtctcgcaggtggcttcctctggatgttgccaggatgtgggggcgtcattggctggagccattgctggcacccaattctgactccatgtttccaatgtttcctccttctaactatttgtcgttgcccctcatgagtgtgcttaacatagctaggtgatttgc-actcattacttct-gccctttttttggttggttcaaaggaattgggcatccactc-tcttgattttgatcagtagttatggtaccaattg-ttacaatttttgaagactatggtattgtttggctacatagatatccatgtatacacc------------------------------------------------------------------------------------------------------------------------------------------------------------------------------------------------------------------
>MiraAssembly82_c34_merged_MiraAssembly82_c35RC
--------------------------------------------------------------------------------------------------------------------------------------tgaagcttttcgctatagttagttcattcctgttaaagtgtccaactcaaattgaattggc-aatacctcgaaaggtggcctaaggatccatcgtataaggatcacagcacaacaagttgtggttaaggcacaaac-aaggggcaatcaagcgagagagtcttgtataaaagccttccaaaacctagctttgatataatgttaaagcatat---------------------gcactgaatgaagaggctgctcatgcttatatactagtattggggtttataattaaccaa-agtggacaagctc-taacaatttatgtttgctgagggtcacatattttagttactcttttcaggttacaagggctgactatctcagtggaaggacagctctccattttgcagctatgaatgggcatgttagatgcataagactagttgtggctgactttgttccaagtgctccctttgattcgataaatgttgtgcccgggggagagaaaacttatgcttccaatattaagagcaaatatgaccagaggtatccttatttctcgaataggttcatgtttata--tctcaactttcgcttgtaagactacagggatatgctc-aggagtagaatacagtaaaaag-------------------------------------cttccaaagcttttaactgtatcctactccaccgctcaccgctggtccctagggaaagctgatggttggagggtcggggaaggctttatttaagcaactcatactgctgtctctgcgtgtttcacaaaaagcattctaagcacgagcacaaaacccattacctaagtcttggcttgctatatgcaa----gaaacaagccttcgatttgttttc---------aatgacttgcttttgatgtttttaaagagggatttgtgaatgatgattgaagagtcacaaggcatgaagca-ttttatttctcatttattgatttgacatt----ttgattcacttgcagcgccttgtccaagtttgtgaataggtctgccgatggtggtatcactgctctgcatatggctgcattgaattgttattttgattgtgtacagctgctacttgatcttcatgcaaatgtctcagctgtgacgttttattatgggacgtcaatggatttgataggtatgcctttcatttgaggctcaactcatttgcagcratcatttgtgc--------tcaactcacacaaagaatgataatgtgttactctgtaggagctggaagcaccccattgcactatgctgcttgtgggggaaatatgaaatgctgtcaggttggtttctattctattaagtga--ttctaaggcttgaaa-tgttactttggttaaaataatcattttcttgtgtctacagatccttcgtgcaagaggcgccagtcggatgactctaaactgtaatgggtaatacaggctgaaagctttttctattgttcattgtttgaatggttcttgtgattattgtttgctcttcatatgtctgatggaaatatctaatggtttgtgtggttattgtttgctcgaattatgtctaatggaaatatctacggtctcacaggtggcttcctctggatgttgccaggatgtgggggcgtcattggctggagccattgctggcacccaattctgattccatgtttccaatgtttcctccttctaactatttgtcgttgcccctcatgagtgtgcttaacatagctaggtgatttgc-actcattacttct-gccctttttttggttggttcaaaggaattgggcatccactc-ttttgattttgatcagtagttatggtaccaattg-ttacaatttttgaagactatggtattgtttggctacatagatatcgatgtatacacctagtctctcgctctactaagcggataaagagattgactacctacc-------attggatgggtgggtccttctagtgggggatcaattccttttttgggaattatgaagttttaaaggctcattttggtaggcatgtcttggtgtttatgaagcacaggcactagcacggggtacgagtacgatacgagtatgagatacgatgaaaaccc
>MiraAssembly78_c49RC
-----------------------------------------------------------------------------------------------------------------------------------------------------------------------------------------------------------------------------------------------------------------------------------------------------------------------------------------------------------------------------------------------------------------------------------------------------------------------------------------------------------------------------------------------------------------------------------------------------------------------------------------------------------------------------------------------------------------------------------------------------------------------------------------------------------------------------------------------------------------------------------------------------------------------------------------------------------------------------------------------------------------------------------------------------------------------------------------------------------------atgattgaagagtcgcaaggcatgaagca-ctttttttttcatttattgattcgacatt----ttgattcacttgcagcgccttgtccaagtttgtgaataggtctgccgatggtggtatcactgctctgcatatggctgcattgaattgttattttgattgtgtacagctgctacttgatcttcatgcaaatgtctcagctgtgacgttttattatgggacgtcaatggatttgataggtatgcctttcatttgaggctcaactcatttgccgtgatcatttgtgc--------tcaactcacacaaag-atgataatgtgttactctgtaggagctggaagcaccccattgcactatgctgcttgtgggggaaatatgaaatgctgtcaggttgttttttattctattaagtga--ttctaaggcttgaaa-tgttactttggttaaaaaaatcattttcttgtgtctacagatccttcgtgcaagaggtgccagtcggatgactctaaactgtaatgggtaatacaggctgaaagctttttctattgttgattgtttgaatggttcttgtgattattgtttgctcttcatatgtctgatggaaatatctaatggtttgtgtggttattgtttgctcgaattatgtttaatggaaatatctgcggtctcgcaggtggcttcctctggatgttgccaggatgtgggggcgtcattggctggagccattgctggcacccaattctgactccatgtttccaatgtttcctccttctaactatttgtcgttgcccctcatgagtgtgcttaacatagctaggtgatttgc-actcattacttct-gccctttttttggttggttcaaaggaattgggcatccactc-ttttgattttgatcagtagttatggtaccaattg-ttacaatttttgaagactatggtagtgtttggctacatagatatccatgtatacacctagtctctcgctctactaagcggataaagagattgactacctaccagctggtattggatgggtgggttcttctagtgggggatcaatcccttttttgggaattatgaagttttaaaggctcattttggtaggcatgtcttggtgtttat-------------------------------------------------------------
>MiraAssembly74_c870RC_merged_MiraAssembly74_c564RC
--------------------------------------------------------------------------------------------------------------------------------------------------------------------------------------------------------------------------------------------------------------------------------------------------------------aaagcctgccaaaacctagctttgatacaatgttaaagcatccaactcaaaaccataccaattagcactgaatgaagaggctgctcatgcttatatactagtattggggtttataattaaccaa-agcggacaagctc-taacaatttatgtttgctgagggttacatattttagttactcttttcaggttgcaagggctgagtatctcagtggaaggacagctctccattttgcagctatgaatgggcatgttagatgcataagactagttgtggctgactttgttccaagtgctccctttgattcgataaatgttgtgcccgggggagagaaaacttatgcttccaatattaagagcaaatatgaccagaggtatccttatttctcgaataggttcatgtttnnn---------------------------------------------------------------------------------------------------nnnnnnnnnnnnnnnnnnnnnnnnnnnnnnnnnnnnnnnnnnnnnnnnnnnnnnnnnnnnnnnnnnnnnnnnnnnnnnnnnnnnnnnnnnnnnnnnnnnnnnnnnnnnnnnnnnnnnnnnnnnnnnnnnnnnnnnnnnnnnnnnnnnnnnnnnnnnnnnnnnnnnnnnnnnnnnnnnnnnnnnnnn----nnnnnnnnnnnnnnnnnnnnnnnn---------nnnnnnnnnnnnnnnnnnnnnnnnnnnnnnnnnnnnnnnnnnnnnnnnnnnnnnnnnnnnnnnnnnnnnnn-nnnnnnnnnnnnnnnnnnnnnnnnnnnnn----nnnnnnnnnnnnnnnnnnnnnnnnnnnnnnnnnnnnnnnnnnnnnnnnnnnnnnnnnnnnnnnnnnnnnnnnnnnnnnnnnnnnnnnnnnnnnnnnnnnnnnnnnnnnnnnnnnnnnnnnnnnnnnnnnnnnnnnnnnnnnnnnnnnnnnnnnnnnnnnnnnnnnnnnnnnnnnnnnnnnnnnnnnnnnnnnnnnnnnnnnnnnnnnnnnnnnnnnnnnnnnnn--------nnnnnnnnnnnnnnn-nnnnnnnnnnnnnnnnnnnnnnnnnnnnnnnnnnnnnnnnnnnnnnnnnnnnnnnnnnnnnnnnnnnnnnnnnnnnnnnnnnnnnnnnnnnnnnnnnnnnnnnnn--nnnnnnnnnnnnnnn-nnnnnnnnnnnnnnnnnnnnnnnnnnnnnnnnnnnnnnnnnnnnnnnnnnnnnnnnnnnnnnnnnnnnnnnnnnnnnnnnnnnnnnnnnnnnnnnnnnnnnnnnnnntttctattgttgattgtttgaatggttcttgtgattattgtttgctcttcatatgtctgatggaaatatctaatggtttgtgtggttattgtttgctcgaattatgtctaatggaaatatctacggtctcgcaggtggcttcctctggatgttgccaggatgtgggggcgtcattggctggagccattgctggcacccaattctgactccatgtttccaatgtttcctccttctaactatttgtcgttgcccctcatgagtgtgcttaacatagctaggtgatttgc-actcatta--------------------------------------------------------------------------------------------------------------------------------------------------------------------------------------------------------------------------------------------------------------------------------------------------------------------------------------------------------------
>MiraAssembly72_c636RC_merged_MiraAssembly72_c86
----------------------------------------------------------------------------------------------------------------------------------------------------------------------------------------------------------------------------------------------------------------------------------------------------------------------------------------------------------------------------tagcacggaatgaagaggctgctcatgcttatatactagtattggggtttataattaaccaa-agcggacaagctcttaacaatttatgtttgctgagggtcacatattttagttactcttttcaggttgcaagggctgagtatctcagtggaaggacagctctccattttgcagctatgaacgggcatgttagatgcataagactagttgtggctgactttgttccaagtgctccctttgattcgataaatgttgtgcccgggggagagaaaacttatgcttccaatattaagagcaaatatgaccagaggtatccttatttctcgaataggttcatgtttata--tttcaactttcgcttgtaagactacagggatatgctcaaggagtrgaatacagtaaaaagcttccaatatgctywag--------------------gannnnnnnnnnnnnnnnnnnnnnnnnnnnnnnnnnnnnnnnnnnnnnnnnnnnnnnnnnnnnnnnnnnnnnnnnnnnnnnnnnnnnnnnnnnnnnnnnnnnnnnnnnnnnnnnnnnnnnnnnnnnnnnnnnnnnnnnnnnnnnnnnnnnnnnnnnnnnnnnnnnnnnnnnnnnnnnnnnnnnnnn----nnnnnnnnnnnnnnnnnnnnnnnn---------nnnnnnnnnnnnnnnnnnnnnnnnnnnnnnnnnnnnnnnnnnnnnnnnnnnnnnnnnnnnnnnnnnnnnnn-nnnnnnnnnnnnnnnnnnnnnnnnnnnnn----nnnnnnnnnnnnnnnnnnnnnnnnnnnnnnnnnnnnnnnnnnnnnnnnnnnnnnnnnnnnnnnnnnnnnnnnnnnnnnnnnnnnnnnnnnnnnnnnnnnnnnnnnnnnnnnnnnnnnnnnnnnnnnnnnnnnnnnnnnnnnnnnnnnnnnnnnnnnnnnnnnnnnnnnnnnnnnnnnnnnnnnnnnnnnnnnnnnnnnnnnnnnnnnnnnnnnnnnnnnnnnnn--------nnnnnnnnnnnnnnn-nnnnnnnnnnnnnnnnnnnnnnnnnnnnnnnnnnnnnnnnnnnnnnnnnnnnnnnnnnnnnnnnnnnnnnnnnnnnnnnnnnnnnnnnnnnnnnnnnnnnnnnnn--nnnnnnnnnnnnnnn-nnnnnnnnnnnnnnnnnnnnnnnnnnnnnnnnnnnnnnnnnnnnnnnnnnnnnnnnnnnnnnnnnnnnnnnnnnnnnnnnnnnnnnnnnnntacaggctgaaagctttttctattgttgatagtttgaatggttcttgtgattattgtttgctcttcatatgtctgatggaaatatctaatggtttgtgtggttattgtttgctcgaattatgtctaatggaaatatctacggtctcgcaggtggcttcctctggatgttgccaggatgtgggggcgtcattggctggagccattgctggcacccaattctgactccatgtttccaatgtttcctccttctaactatttgtcgttgcccctcatgagtgtgcttaacatagctaggtgatttgc-actcattacttct-gccctttttttggttggttcaaaggaattgggcatccactc-tttttactttgatcagtagttatggtacc---------------------------------------------------------------------------------------------------------------------------------------------------------------------------------------------------------------------------------------------------------------------------------
>MiraAssembly78_c130RC
-------------------------------------------------tttcggaatttgatggcatacgat-tccaaatgaagagatggctaggggttcactcctgctgtttttcttcttgttccaccactctgaagcttttcgctatagttagttcattcctgttaaagtgtccaactcaaattgaattggc-aatacctcgaaaggtggcctaaggatccatcgcataaggatcacakcacaaswagttgtggttaaggcacaaac-aagkggcaatcaagcgagagagtcttgtataaaagcctgccaaaacctagctttgatacaatgttaaagcatccaactcaaaaccataccaattagcactgaatgaagaggctgctcatgcttatatactagtattggggtttataattaaccaa-agcggacaagctc-taacaatttatgtttgctgagggtcacatattttagttactcttttcaggttacaagggctgagtatctcagtggaaggacagctctccattttgcagctatgaatgggcatgttagatgcataagactagttgtggctgactttgttccaagtgctccctttgattcgataaatgttgtgcccgggggagagaaaacttatgcttccaatattaagagcaaatatgaccagaggtatccttatttctcgaataggttcatgtttata--tttcaactttcgcttgtaagactacagggatatgctcaaggagtagaatacagtaaaaag-------------------------------------cttccaaagcttttaactgtatcctactccaccgctcaccgctggtccctagggaaagctgatggttggagggtcggggaaggctttatttaagcaactcatactgctgtctctgcgtgtttcacaaaaagcattctaagcacgagcacaaaacccattacctaagtcttggcttgctatatgcaa----gaaacaagccttcgatatgttttc---------aatgacttgcttttgatgtttttaaagagggatttgtgaatgatgattgaagagtcgcaaggcatgaagcacttttttttttcatttattgattcgacatt----ttgattcacttgcagcgccttgtccaagtttgtgaataggtctgccgatggtggtatcactgctctgcatatggctgcattgaattgttattttgattgtgtacagctgctacttgatcttcatgcaaatgtctcagctgtgacgttttattatgggacgtcaatggatttgataggtatgcctttcatttgaggctcaactcatttgccgtgatcatttgtgctcaactcatcaactcacacaaag-atgataatgtgttactctgtaggagctggaagcaccccattgcactatgctgcttgtgggggaaatatgaaatgctgtcaggttgttttctattctattaagtga--ttctaaggcttgaaa-tgttacttcggttaaaaaaatcattttctcgtgtctacagatccttcgtgcaagaggtgccagtcggatgactctaaactgtaatgggtaatacaggctgaaagctttttctattgttgattgtttgaatggttcttgtgattattgtttgctcttcatatgtctgatggaaatatct-----------------------------------------------------------------------------------------------------------------------------------------------------------------------------------------------------------------------------------------------------------------------------------------------------------------------------------------------------------------------------------------------------------------------------------------------------------------------------------------------------------------------------------------------------------------------------------------------
