# Supplementary material for: Targeted NGS for species level phylogenomics: “made to measure” or “one size fits all”?
Source: PeerJ. 2017 Jul 25;5:e3569. doi: 10.7717/peerj.3569 (PMC5530999; doi:10.7717/peerj.3569)
Supplement: Data S2 — Sequences alignments (fasta format). [file peerj-05-3569-s002.gz › Final_Aln/SC/2244_AllSamples.aln]

>MiraAssembly68_c190_merged_MiraAssembly68_c430RC
tcttgctt--------tttcat----------------------------tcctttttttattattccaaacacaagagttgat---gaaaggaattggagg-------------------------------gagagggggtata-catgaagtaagattaaaaga--------atcatgcattggatttcccatag-----------cttttgactacgctga-------ctgaag------tttttctcttta--caccagcagtcatcg--ctatgggaccttgctacctagaatctacatctttagatgccatgtcacgtggcctacccttggtcattctcacgctcactggtgttcatttttgttttatcgatcaacagggagcgtgtgttaagaaactttctggaaaagcaaagctggaagatacgaaagcaaccaaacaagttgttgcccttttgagtgctccgttggaaaagtacaatgatattgtaactgccctgacgctttctaattatccccgtgtgatggaccaccttgatgatggaacaaacaaagtcatggcaatggttataattcaaagcatcatgacaaataacacttgcatttcgactgctgataaggtaatgcttaatgtttgttagtttctagtttctactatttcaattgtgcttttcaaataagggctttgcatcctgtatttcaggttgaggtattgtttgaattgataaaagggcttatcaaggatctagacggaactccagtggatgaggtgcatattagaagcttatctagctgggttttgattgttaatttttctgacttcaggcactcttg--ctagcttgctcttgc--tagcttgtttatgtaacttatcttttagctttttcgatgcacttgtctgcttttgtagtaga----------ttggtttac----------------------------------------------------------------------------------
>MiraAssembly69_c827RC
---------------------------------------------------------------------------------------------------------------------------------------------------------------------------------------------------tag--------------gtgattagtcgg---------taggg------acccaac-------------cgccgagcgatttttagaaccttg---cgtagaatcaacatctttagatgccttgtcttgtggcctatgcttgttcactctc-tgctcattggtattcatcttcattttactgatctacagggagcgtgtgtgaagaaactttctggaaaagcaaagcttgaagatagtaggacaacaaaacaagttgttgcacttttgagtgctccgctagaaaagtacaatgatatagtagctgccctgacgctttctaattatccccgtgtgatggaccaccttgatgatggaacaaacaaagtcatggcaatggttataattcaaagcatcatgacaaataacacttgcatttcgactgttgataaggtagtgcttaatgtttgttaatttctagtttctwctatttcaattgtgcttttcaagtaaggacttggcat-ctgtatttcaggttgaggtattgtttgaattgataaaagggcttatcaaggatctagacggaactccagtggatgaggtgcatgttagaagcctctctagctgggttttgattgttaattttcccwacttcattcactcttgcacttgcctgctttcgtagtagataggtttactgctttcgttttcatatggtaactttttttcctctctttctggggtgtaaaatct-----------------------------------------------------------------------------------------------
>MiraAssembly69_c963
-------------------------------------------------------------------------------------------cttgttgaaggtggtgaactttgcrcatttaacttgttatgatggattgggtatatcatttaggggatttatatat--------aaaaaacgattaatttctaatcg--------------gcgattagtcgg---------taggg------acccaaccgccg--agcgaacgtcgagcga-ttttagaaccttg---cgtagaatcaacatctttagatgccttgtcttgtggcctatgcttggtcactctc-tgctcattggtattcattttcattttactgatctacagggagcgtgtgtgaagaaactttctggaaaagcaaagcttgaagatagtaggacaacaaaacaagttgttgcacttttgagtgctccgctagaaaagtacaatgatatagtagctgccctgacgctttctaattatccccgtgtgatggaccaccttgatgatggaacaaacaaagtcatggcaatggttataattcaaagcatcatgacaaataacacttgcatttcgactgttgataaggtagtgcttaatgtttgttaatttctagtttcttct------------------------------------------------------------------------------------------------------------------------------------------------------------------------------------------------------------------------------------------------------------------------------------------------------------------------------------------------------------------------
>MiraAssembly71_c596RC
tctagtgtatgtctaatttaatgccaaactcctcaacaataaaacaaagaatgtattacttactaatgatgcaacaaaggcacaaggatggcttgttgaaggtggtgaactttgcacatttaacttgttatgatggattaggtatatcatttaggggatttatatata-------aaaaaacgattaatttctaatcg--------------gcgattagtcgg---------taggg------acccaaccgccg--agcgaacgtcgagcgatttttagaaccttg---cgtagaatcaacatctttagatgccttgtcttgtggcctatgcttggtcactcta-tgctcattggtattcattttcattttactgatctacagggagcgtgtgtgaagaaactttctggaaaagcaaagcttgaagatagtaggacaacaaaacaagttgttgcacttttgagtgctccactagaaaagtacaatgatatagtagctgccctgacgctttctaattatccccgtgtgatggaccaccttgatgatggaacaaacaaagtcatggcaatggttataattcaaagcatcatgacaaataacacttgcatttcgactgttgataaggtagtgcttaatgtttgttaatttctagtttctactatttcaattgtgcttttcaagtaaggacttggcat-ctgtatttcaggttgaggtattgtttgaattgataaaagggcttatcaaggatctagacggaactccagtggatgaggtgcatgttagaagcctctctagctgggttttgattgttaattttcccaacttcattcactcttgcacttgcctgctttcgtagtagataggtttactgctttcgttttcatatggtaactttttttcctctctttctggggtgtaaaatctgccgttagcttgatgaggaggatttcaaagaggagcaaaattctgtatctcgccttatacacatgttgtataatgatgacccagaggagatgtta
>MiraAssembly71_c600RC
-------------------------------------------------------------------------------------------------------------ctttgcacatttaacttgttatgatggattaggtatatcatttaggggatttatatatataa----aaaaaatgattaatttctaatcggatattagtcggtagggattagtcgg---------taggg------acccaaccgccg--agcgaacgtcgagcgatttttagaaccttg---cgtagaatcaacatctttagatgccttgtcttgtggcctatgcttggtcactctc-tgctcattggtattcattttcattttactgatctacagggagcatgtgtgaagaaactttctggaaaagcaaagcttgaagatagtaggacaacaaaacaagttgttgcacttttgagtgctccgctagaaaagtacaatgatatagtagctgccctgacgctttctaattatccccgtgtgatggaccaccttgatgatggaacaaacaaagtcatggcaatggttataattcaaagcatcatgacaaataacacttgcatttcgactgttgataaggtagtgctgaatgtttgttaatttctagtttctactatttcaattgtgcttttcaagtaaggacttggcat-ctgtatttcaggttgaggtattgtttgaattgataaaagggcttatcaaggatctagacggaactccagtggatgaggtgcatgt-----------------------------------------------------------------------------------------------------------------------------------------------------------------------------------------------------------------------------------------------
>MiraAssembly72_c403_merged_MiraAssembly72_c95RC
----------------------------------------------------------------------------------------------------------------------------------------------------------------------------------------------------------------------------------------------------------------------------------------------------gtagaatcaacatctttagatgccttgtcttgtggcctatgcttgttcactctc-tgctcattggtattcatcttcattttactgatctacagggagcgtgtgtgaagaaactttctggaaaagcaaagcttgaagatagtaggacaacaaaacaagttgttgcacttttgagtgctccgctagaaaagtacaatgatatagtagctgccctgacrctttctaattatccccgtgtgatggaccaccttgatgatggaacaaacaaagtcatggcaatggttataattcaaagcatcatgacaaataacacttgcatttcgactgttgataaggtagtgcttaatgtttgttaatttctagtttctactatttcaattgtgcttttcaagtaaggacttggcat-ctgtattwcaggttgaggtattgtttgaattgataaaagggcttatcaaggatctagacggaactccagtgg------------------------------------------------------------------------------------------------------------------------------------------------------------------------------------------------------------------------------------------------------------
>MiraAssembly73_rep_c2385_merged_MiraAssembly73_c772_merged_MiraAssembly73_c1143RC_merged_MiraAssembly73_c772
-----------------------------------------------------------------------------------------------------------------------------------------------------------------------------------------------------------------------------------------------------------------------acgtcgagcgatttttagaacyttg---ygtagaatcaacatctttrgatgccttgtcttgtggcctatgcttgttcactctc-tgctcattggtattcatcttcattttactgatctacagggagcgtgtgtgaagaaactttctggaaaagcaaagcttgaagatagtaggacaacaaaacaagttgttgcacttttgagtgctccgctagaaaagtacaatgatatagtagctgccctgacgctttctaattatccccgtgtgatggaccaccttgatgatggaacaaacaaagtcatggcaatggttataattcaaagcatcatgacaaataacacttgcatttcgactgttgataaggtagtgcttaatgtttgttartttctagtttctactatttcaattgtgcttttcaagtaaggacttggcat-ctgtatttcaggttgaggtattgtttgaattgataaaagggcttatcaaggatctagac-------------------------------------------------------------------------------------------------------------------------------------------------------------------------------------------------------------------------------------------------------------------------
>MiraAssembly74_c173RC
-------------------------------------------------------------------------------------atagtaggaattgaag--------------------------------ggggatgggtgtatacatgaagcaakatcaaaaga-------atcattcatttgacttgccatag-----------cttttgaatacactga-------ctgaag--ttttctctttacaccagcagtctacgtagaac-------------------ggtagaatcaacatctttagatgccttgtcttgtggcctatccttggtcactctc-tgctcattggtattcattttcattttactgatctacagggagcgtgtgtgaagaaactttctggaaaagcaaagcttgaagatagtaggacaacaaaacaagttgttgcacttttgagtgctccgctagaaaagtacaatgatatagtagctgccctgacactttctaattatccccgtgtgatggaccaccttgatgatggaacaaacaaagtcatggcaatggttataattcaaagcatcatgacaaataacacttgcatttcgactgttgataaggtagtgcttaatgtttgttaatttctagtttctactatttcaattgtgcttttcaagtaaggacttggcat-ctgtatttcaggttgaggtattgtttgaattgataaaagggcttatcaaggatctagacggaactccagtggatgaggtgcatgttagaagcctctctagctgggttttgattgttaattttcccaacttcattcactcttgcacttgcctgctttcgtagtagataggtttactgctttcgttttc-----------------------------------------------------------------------------------------------------------------------------------------
>MiraAssembly74_c255
--------------------------------------------------------------------------------------------------------------------------------------------------------------------------------------------------------------------------------------------------------------------------------------------------------aatcaacatctttagatgccttgtcttgtggcctatccttggtcactctc-tgctcattggtattcatttccattttactgatctacagggagcttgtgtgaagaaactttctggaaaagcaaagcttgaagatagtaggacaacaaaacaagttgttgcacttttgagtgctccgctagaaaagtataatgatatagtagctgccctgacgctttctaattatccccgtgtgatggaccaccttgatgatggaacaaacaaagtcatggcaatggttataattcaaagcatcatgacaaataacacttgcatttcgactgttgataaggtagtgcttaatgtttgttaatttctagtttct---------------------------------------------------------------------------------------------------------------------------------------------------------------------------------------------------------------------------------------------------------------------------------------------------------------------------------------------------------------------------
>MiraAssembly75_c193RC
-------------------------------------------------------------------------------------------------------------------------------------ggggatgggtgtatacatgaagcaagatcaaaaga-------atcattcatttgacttgccatag-----------cttttgaatacactga-------ctgaag--ttttctctttacaccagcagtctacgtagaac-------------------ggtagaatcaacatctttagatgccttgtcttgtggcctatccttggtcactctc-tgctcattggtattcattttcattttactgatctacagggagcgtgtgtgaagaaactttctggaaaagcaaagcttgaagatagtaggacaacaaaacaagttgttgcacttttgagtgctccgctagaaaagtacaatgatatagtagctgccctgacactttctaattatccccgtgtgatggaccaccttgatgatggaacaaacaaagtcatggcaatggttataattcaaagcatcatgacaaataacacttgcatttcgactgttgataaggtagtgcttaatgtttgttaatttctagtttctactatttcaatcgtgcttttcaagtaaggacttggcct-ctgtatttcaggttgaggtattgtttgaattgataaaagggcttatcaagg---------------------------------------------------------------------------------------------------------------------------------------------------------------------------------------------------------------------------------------------------------------------------------
>MiraAssembly77_c1095RC
--------------------------------------------------------------------------------------------------------------------------------------------------------------------------------------------------------------------------------------------------------------------------------------------------------------------tagatgccttgtcttgtggcctatgcttgttcactctc-tgctcattggtattcatcttcattttactgatctacagggagcgtgtgtgaagaaactttctggaaaagcaaagcttgaagatagtaggacaacaaaacaagttgttgcacttttgagtgctccgctagaaaagtacaatgatatagtagctgccctgacgctttctaattatccccgtgtgatggaccaccttgatgatggaacaaacaaagtcatggcaatggttataattcaaagcatcatgacaaataacacttgcatttcgactgttgataaggtagtgcttaatgtttgttaatttctagtttctactatttcaattgtgcttgtcaagtaaggacttggcat-ctgtatttcaggttgaggtattgtttgaattg----------------------------------------------------------------------------------------------------------------------------------------------------------------------------------------------------------------------------------------------------------------------------------------------------
>MiraAssembly77_c606
--------------------------------------------------------------------------------------------------------------------------------------------------------------------------------------------------------------------------------------------------------------------------------------------------------------------tagatgccttgtcttgtggcctatgcttgttcactctc-tgctcattggtattcatcttcattttactgatctacagggagcatgtgtgaagaaactttctggaaaagcaaagcttgaagatagtaggacaacaaaacaagttgttgcacttttgagtgctccgctagaaaagtacaatgatatagtagctgccctgacgctttctaattatccccgtgtgatggaccaccttgatgatggaacaaacaaagtcatggcaatggttataattcaaagcatcatgacaaataacacttgcatttcgactgttgataaggtagtgcttaatgtttgttaatttctagtttctactatttcaattgtgcttttcaagtaaggacttggcat-ctgtatttcaggttgaggtattgtttgaattg----------------------------------------------------------------------------------------------------------------------------------------------------------------------------------------------------------------------------------------------------------------------------------------------------
>MiraAssembly78_c213
-----------------------------------------------------------------------------------------------------------------acacccccaaa----tatacaaaaatatgtttttagccgaacgccttagtcggcgtcaagcgattaatcggttaatcggtcttgg-----------tgtccaattaatcgc---------ccaggcgtcaaatctcaccgccg--agcgaacgtcgagcgatttttagaaccttg---cgtagaatcaacatctttagatgccttgtcttgtggcctatgcttggtcactctc-tgctcattggtattcattttcattttactgatctacagggagcgtgtgtgaagaaactttctggaaaagcaaagcttgaagatagtaggacaacaaaacaagttgttgcacttttgagtgctccgctagaaaagtacaatgatatagtagctgccctgacgctttctaattatccccgtgtgatggaccaccttgatgatggaacaaacaaagtcatgggaatggttataattcaaagcatcatgacaaataacacttgcatttcgactgttgataaggtagtgcttaatgtttgttaatttctagtttctactatttcaattgtgcttttcaagtaaggacttggcat-ctgtatttcaggttgaggtattgtttgaattgataaaagggcttatcaaggatctagacggaactccagtggatgaggtgcatgttagaagcctctctagctgggttttgattgttaattttcccaacttcattcactcttgcacttgcctgctttcgtagtagataggtttactgctttcgttttcatatggtaactttttttcctctctttctggggtgtaaaatctgccgttagcttgatgaggag---------------------------------------------------------------------------
>MiraAssembly80_c618RC_merged_MiraAssembly80_c94
-------------------------------------------------------------------------------------------------------------------------------------------------------------------------------------------------------------------------------------------------------------------------------cgatttttagaaccttg---cgtagaatcaacatctttagatgccttgtcttgtggcctatgcttgttcactctc-tgctcattggtattcattttcattttactgatctacagggagcgtgtgtgaagaaactttctggaaaagcaaagcttgaagatagtaggacaacaaaacaagttgttgcacttttgagtgctccgctagaaaagtacaatgatatagtagctgccctgacgctttctaattatccccgtgtgatggaccaccttgatgatggaacaaacaaagtcatggcaatggttataattcaaagcatcatgacaaataacacttgcatttcgactgtkgataaggtagtgcttaatgtttgttaatttctagtttctactatttcaattgtgcttttcaagtaaggacttggcat-ctgtatttcaggttgaggtattgtttgaattgataaaagggcttatcaaggatctagacggaactccagtggatgaggtgcatgttagaagcctctctagctgggttttgattgttaatttt----------------------------------------------------------------------------------------------------------------------------------------------------------------------------------------------------------
>MiraAssembly81_c74
----------------------------------------------------------------------------------------------------------------------------------------------------------------------------------------------------------------------gaatacactga-------ctgaag--ttttctctttacaccggcagtctacgtagaac-------------------ggtagaatcaacatctttagatgccttgtcttgtggcctatscttggtcactctc-tgctcattggtattcatttwmatkttactgatctacagggagcgtgtgtgaagaaactttctggaaaagcaaagcttgaagatagtaggacaacaaaacaagttgttgcacttttgagtgctccgctagaaaagtacaatgatatagtagctgccctgacgctttctaattatccccgtgtgatggaccaccttgatgatggaacaaacaaagtcatggcaatggttataattcaaagcatcatgacaaataacacttgcatttcgactgttgataaggtagtgcttaatgtttgttaatttctagtttckactatttyaattgtgcttttcaagtaaggacttggcat-ctatatttcaggttgaggtattgtttgaattgataaaagggcttatcaaggatctagacggaactccagtggatgaggtgcatgttagaagcctctctagctgggttttg----------------------------------------------------------------------------------------------------------------------------------------------------------------------------------------------------------------------
>MiraAssembly82_c365
----------------------------------------------------------------------------agggcacaaggatggcttgttgaaagtggtgaactttgcacatttaacttgttatgatggattgggtatatcgtgcaggggatttatatat---------taaaacgattaatttctaatcg--------------gcgattagtcgg---------taggg------acccaaccgccg--agcgaacgtcgagcgatttttagaaccttg---cgtagaatcaacatctttagatgccttgtcttgtggcctatgcttggtcactctc-tgctcattggtattcattttcattttactgatctacagggagcgtgtgtgaagaaactttctggaaaagcaaagcttgaagatagtaggacaacaaaacaagttgttgcacttttgagtgctccgctagaaaagtacaatgatatagtagctgccctgacgctttctaattatccccgtgtgatggaacaccttgatgatggaacaaacaaagtcatggcaatggttataattcaaagcatcatgacaaataacacttgcatttctactgttgataaggtagtgcttaatgtttgttaatttctagtttctactatctcaattgtgcttttyaagtaaggacttggcat-ctgtatttcaggttgaggtattgtttgaattgataaaagggcttatcaaggatctagacggaactccagtggatgaggtgcatgttagaagcctctctagctgggttttgattgttaattttcccaacttcattcactcttgcacttgcctgctttcgtagtagataggtttactg----------------------------------------------------------------------------------------------------------------------------------------------------
>MiraAssembly82_rep_c167
-----------------tttat----------------------------atataaatcccctaaatgatatacccaatccatc---ataacaagttaaatgtgcaaagttcaccaccttcaac---------aagattgggtatatcatttaggggatttatatat--------aaaaaacgattaatttctaatcg--------------gccattagtcgt---------tagg------------accgccg--agcgaacgtcgagcgatttttagaaccttg---cgtagaatcaacatctttagatgccttgtcttgtggcctatgcttggtcactccc-tgctcat---------------------tgatctacagggagcgtgtgtgaagaaactttctggaaaagcaaagcttgaagatagtaggacaacaaaacaagttgttgcacttttgagtgctccgctagaaaagtacaatgatatagtagctgccctgacgctttctaattatccccgtgtgatggaccaccttgatgatggaacaaacaaagtcatggcaatggttataattcaaagcatcatgacaaataacacttgcatttcgactgttgataaggtagtgcttaatgtttgttaatttctagtttctactatttcaattgtgcttttcaagtaaggacttggcat-ctgtatttcaggttgaggtattgtttgaattgataaaagggcttatcaaggatctagacggaactccagtgga-----------------------------------------------------------------------------------------------------------------------------------------------------------------------------------------------------------------------------------------------------------
>MiraAssembly83_c104
-------------------------------------------------------------------------------------------------------------------------aacttgttatgatggattgggtatatcatttaggggatttatatat--------aaaaaacgattaatttctaatcg--------------gcgattagtcggaagggagtctaggg------acccaaccgccg--agcgaacgtcgagcaatttttagaaccttg---cgtggaatcaacatctttagatgccttgtcttgtggcctatgcttgttcactctc-tgctcattggtattcattttcattttaccgatctacagggagcgtgtgtgaagaaactttctggaaaagcaaagcttgaagatagtaggacaacaaaacaagttgttgcacttttgagtgctccgctagaaaagtacaatgatatagtagctgccctgacgctttctaattatccccgtgtgatggaccaccttgatgatggaacaaacaaagtcatggcaatggttataattcaaagcatcatgacaaataacacttgcatttcgactgttgataaggtagtgcttaatgtttgttaatttctagtttctactatttcaattgtgcttttcaagtaaggacttggcat-ctgtatttcaggttgaggtattgtttgaattgataaaagggcttatcaaggatctagacggaactccagtggatgaggtgcatgttagaagcctctctagctggcttttgattgttaattttcccaacttcattcactcttgcacttgcctgctttcgtagtagat--------------------------------------------------------------------------------------------------------------------------------------------------------------
