# Supplementary material for: Targeted NGS for species level phylogenomics: “made to measure” or “one size fits all”?
Source: PeerJ. 2017 Jul 25;5:e3569. doi: 10.7717/peerj.3569 (PMC5530999; doi:10.7717/peerj.3569)
Supplement: Data S2 — Sequences alignments (fasta format). [file peerj-05-3569-s002.gz › Final_Aln/SC/15610_AllSamples_Part3.aln]

>MiraAssembly68_c616RC_merged_MiraAssembly68_rep_c2743
--------------------------------------------------------------------------------------------------------------------------------------------------------------------------------------------------------------------------------------------------------------------------------------------------accggaagttggcatggcaacccag--------ttaggactaacaggtgggggcggaaggaatatttctattgtccttctgtaattcttttcacgcagctaaatagtcttactttagtacaattg-ttttttcctcaatgattgtatgtacggagctgaatactgttattatgccatacagttccataataaactaagagaggaagcaaaagaaaggggggagaagtatagagttaccaagctgagacgaaatattgaaatggatgagtatgacttcgttcattggcgtaggtcgcttgaggaaagagaggctctgatcagagatattagcaggtagcctcatttctctaatactctagtttcttctgtattcttcctccagaaaaccttcactgaggtttctttttctaattacctgtcaagtaaaaaggcttcaaaactacaca------------tataacaaccag--tctaatcacaactggactactggagggtgcgcgagttcacttatttagattgttatacgcagggacggaactaggatttctctaacgcaggggccgaactacgaacaacaagattttaaaatttcaaggttcgggaatctaaaggatttaaacgtctaaataatgcca-------------aatataaaacacaata----------------------------------------------------------------------------------------------------------------------------------tctaagtgctcttt-
>MiraAssembly68_c85RC_merged_MiraAssembly68_c280
-----------------------------------------------------------------------------------------------------atccccaattg------------tggtcctttttgggtagccgtgccaa-cttcgaaatgaaaacatactagatatttgtatagtcaaatttttttacaccgtacaagagtcttcaattataaattgagaacttttgaacggtgtaaattgttttaaaaaattattcaccagaatacataattttttgaaccggaagttggcatggcaacccag--------ttaggactaacaggtgggggcggaaggaatatttctattgtccttctgtaattcttttcacgcagctaaatagtcttactttagtacaattg-ttttttcctcaatgattgtatgtacggagctgaatactgttattatgccatacagttccataataaactaagagaggaagcaaaagaaaggggggagaagtatagagttaccaagctgagacgaaatattgaaatggatgagtatgacttcgttcattggcgtaggtcgcttgaggaaagagaggctctgatcagagatattagcaggtagcctcatttctctaatactctagtttcttctgtattcttcctccagaaaacctccactgaggtttctttttctaattacctgtcaagtaaaaaggcttcaaaactacaca------------tataacaaccag--tctaatcacaactggactactggagggtgcgcgagttcacttatttagattgttatacgcagggacggaactaggatttctctaacgcaggggccgaactacgaacaacaagattttaaaatttcaaggttcgggaatctaaggccctgtttggattgtgttttgaaa-------------agttttttgaaaaatagta--------------------gggataataagtggagag-----------agatagagagagaaatgt------------------trgagtaggaggaatgtagg-----------------gggaatgtagggggaatttt
>MiraAssembly69_c265_merged_MiraAssembly69_c72RC
-----------------------------------------------------------------------------------------------------------------------------------------------------------------------------------------------------------------------------------------------------------------------------------------------------------------------------------ttgggactaacaggtgggggtggaaggattatttctattgtcctcctgtaaattttttc-cgcagctaaatagtgttccttttggacaattgcctttttcctcaatgattgtatgtattgagctgaatagtgttactatcccatacagttccataacaaacaaagagaggaagcaaaagaaaggagggagaagtatagaattcacaagctgagacgaaatattgaaatggatgagtatgacttcatccattggcgtaggtcacttgaggaaagagaggctcttctcagagatattagcaggtatcctygtttctcgaatactctagtttcttttgtattcttccgccag-aaacctccactgaggtttctttttctaattacctgtccagtaaaaaagcttcaaaactgcaaaactagac-atagtataacaaccag--tcta-------------tacaggagggtgtgcgagttcacttatttagatttttatatg-----gttgaaatggaacgtacctggcgaacactcagccacaatcacgtttttctttcacgcactcca---ttgttagttagtggtttcagttgacgtgtattagactattagttacccatcaatacatagattaacacctccccttaaatttgttgcatc--------------------------------------------------------------------------------------------------------------------------
>MiraAssembly69_rep_c3171_merged_MiraAssembly69_c231
----------------------------------------------taagcaatctgcatttatctaagcctttttactactctctccgacagtccgactccatcctaattc------------tggttcttttttggtagtcgtgccaattttcaaactgaaaacatactggatatttgtatagtc-aatctttttacacaatacaagagtcttcaattagaaattgagaacttttgaatggtgtaaagagtkgaattaaakgattcaccagaatacgtaattttttgaaccgaaagttggcatggcaacctgg--------ttgggactaacaggtgggggtggaaggattatttctattgtcctyctgtaaattttttc-cgcagctaaatagtgttccttttggacaattgcctttttcctcaatgattgtatgtattgagctgaatagtgttactatcccatacagttgcataacaaactaagagaggaagcaaaagaaaggagggagaagtatagaattcacaagctgagacgaaatattgaaatggatgagtatgacttcatccattggcgtaggtcacttgaggaaagagaggctcttctcagagatattagcaggtatcctcgtttctcgaatactctagtttcttttgtattcttccgccag-aaacctccactgaggtttctttttctaattacctg------------------------------------------------------------------------------------------------------------------------------------------------------------------------------------------------------------------------------------------------------------------------------------------------------------------------------------------------------------------------------------------------------------
>MiraAssembly71_rep_c4039_merged_MiraAssembly71_c313_merged_MiraAssembly71_c225RC_merged_MiraAssembly71_c313
tctcctcttgctcattgccatgactttggataccaatttacaagactaagcaatctgcatttatctaagcctttttactactctctcccacagtccgactccatcctaattctggttctttttttggttcttttttggtagtcgtgccaattttcaaactgaaaacatactggatatttgtatagtc-aatctttttacacaatatacaag-------------------------------------------------------------agtcacgtaattttttgaaccgaaagttggcatggcaacctgg--------ttgggactaacaggtgggggtggaaggattatttctattgtccttctgtaatttttttc-cgcagcttag-agtgttccttttggacaattgcctttttcctcaatgattgtatgtattgagctgaatagtgttactatcccatacagttccataacaaactaagagaggaagcaaaagaaaggagggagaagtatagaattcacaagctgagacgaaatattgaaatggatgagtatgacttcatccattggcgtaggtcacttgaggaaagagaggctcttctcagagatattagcaggtatcctcgtttctcgaatactctagtttcttttgtattcttccgccag-aaacctccactgaggtttctttttctaattacctgtccagtaaaaaagcttcaaaactgcaaaactagac-atagtataacaaccag--tcta-------------tacaggagggtgtgcgagttcacttatttagatttttatatg-----gttgaaatggaacgtacctggcgaacactcagccacaatcacgtttttttttcacgcactcca---ttgttagttagtggtttcagttgacgtgtattagactatgagttacccatcaatacatagattaacacctccccttaaatttgttgcatcacgatagtgatcgtaaaactctataatc--tatatacagaaaggtaccacatttttagtttgttatggcccagaaattctgtatgttatgtttagaaactacgagtacttggtgacaagttt
>MiraAssembly72_c203
---------------------------------------------------------------------------------------------------------------------------------------------------------------------------------------------------------------------------------------------------------------------------------------------------------gttggcatggcaacctgg--------ttgggactaacaggtgggggtggaaggattagttctattgtccttctgtaaattttttc-cgcagctaaatagtgttccttttggacaattgcctttttcctcaatgattgtatgtattgagctgaatagtgttactatcccatacagttccataacaaactaagagaggaagcaaaagaaaggagggagaagtataaaattcacaagctgagacgaaatattgaaatggatgagtatgacttcatccattggcgtaggtcacttgaggaaagagaggctcttctcagagatattagcaggtatcctcgtttctcgaatactctagtttcttttgtattcttccgccag-aaacctccactgaggtttctttttctaattacctgtccagtaaaaaagcttcaaaactgcaaaactagac-atagtataacaaccag--tcta-------------tacagtagggtgtgcgagttcacttatttagatttttatatg-----gttgaaatgg----------------------------------------------------------------------------------------------------------------------------------------------------------------------------------------------------------------------------------------------------------------------------
>MiraAssembly72_c231
---------------------------------------------------------------------------------------------------------------------------------------------------------------------------------------------------------------------------------------------------------------------------------aatacgtaattttttgaaccgaaagttggcatggcaacctgg--------ttgggactaacaggtgggggtggaaggattatttctattgtccttctgtaaattttttc-cgcagctaaatagtgttccttttggacaattgcctttttcctcaatgatagtatgtattgagctgaatagtgttactatcccatacagttccataacaaactaagagaggaagcaaaagaaaggagggagaagtatagaattcacaagctgagacgaaatattgaaatggatgagtatgattttatccattggcgtaggtcacttgaggaaagagaggctcttctcagagatattagcaggtatcctcgcttctcgaatactctagtttcttttgtattcttccgccag-aaacctccactgaggtttctttttct------------agtaaaaaagcttcaaaactgcaaaactagac-atagtataacaaccag--tcta-------------tacag--------------------------------------------------------------------------------------------------------------------------------------------------------------------------------------------------------------------------------------------------------------------------------------------------------------------------------
>MiraAssembly73_c371RC_merged_MiraAssembly73_c1160RC
------------------------------------------------------------------------------------------------------------------------------------------------------------------------------------------------------------------------------------------------------------------------------------------------gaaccgaaagttggcatggcaacctgg--------ttgggactaacaggtgggggtggaaggattatttctattgtccttctgtaaattttttc-cgcagctaaatagtgttccttttggacaattgcctttttcctcaatgattgtatgtattgagctgaatagtgttactatcccatacagttccataacaaacaaagagaggaagcaaaagaaaggagggagaagtatagaattcacaagctgagacgaaatattgaaatggatgagtatgacttcatccattggcgtaggtcacttgaggaaagagaggctcttctcagagatattagcaggtatcctcgtttctcgaatactctagtttcttttgtattcttccgccag-aaacctccactgaggtttctttttctaattacctgtccagtaaaaaagcttcaaaactgcaaaactagac-atagtataacaaccag--tcta-------------tacaggagggtgtgcgtgttcacttatttagatttttatatg-----gt------------------------------------------------------------------------------------------------------------------------------------------------------------------------------------------------------------------------------------------------------------------------------------
>MiraAssembly73_rep_c2381_merged_MiraAssembly73_c382
--------------------------------------------------------------------------------------------------------------------------------------------------------------------------------------------------------------------------------------------------------------------------------------------------------------------------------------ggactaacaggtgggggtggaaggattatttctattgtccttctgtaaattttttc-cgcagctaaatagtgttccttttggacaattgcctttttcctcaatgattgtatgtattgagctgaatagtgttactatcccatacagttgcataacaaacaaagagaggaagcaaaagaaaggagggagaagtatagaattcacaagctgagacgaaatattgaaatggatgagtatgacttcatccattggcgtaggtcacttgaggaaagagaggctcttctcagagatattagcaggtatcctcgtttctcgaatactctagtttcttttgtattcttccgccag-aaacctccactgaggtttctttttctaattacctgtccag-------------------------------------------------------------------------------------------------------------------------------------------------------------------------------------------------------------------------------------------------------------------------------------------------------------------------------------------------------------------------------------------------------
>MiraAssembly74_c327
-----------------------------------------------------------------------------------------------------------------------------------------------------------------aaaacatactggatatttgtatagtc-aatctttttacacaatacaagagtcttcaattagaaatkgagaacttttgaatggkgtaaagagttgaattaaatgattcaccagaatacgtaattttttgaaccgaaagttggcatggcaacctgg--------ttgggactaacaggt-gggctggaaggattatttctattgtccttctgtaaattttttc-cgcagctaaatagtgttccttttggacaattgcctttttcctcaatgattgtatgtattgagctgaatagtgttactatcccatacagttccataacaaacaaagagaggaagcaaaagaaaggagggagaagtatagaattcacaagctgagacgaaatattgaaatggatgagtatgacttcatccattggcgtaggtcacttgaggaaagagaggctcttctcagagatattagcaggtatcctcgtttctcgaatactctagtttcttttgtattgttccgccag-aaacctccactgaggtttctttttctaattacctgtccagtaaaaaagcttcaaaactgcaaaactagac-atagtataacaaccag--tcta-------------tacaggagggtgtgcgagttcacttatttagatttttatatg-----gttgaaatggaacgtacctggcgaacactcagccacaatcacgtttttytttcrcgcactcca---tt----gttagtggtttcagttgacgtgtattagactattagttacccatcaatacatagattaacacctccccttaaatttgttgcat---------------------------------------------------------------------------------------------------------------------------
>MiraAssembly74_c429
-----------------------------------------------------------------------------------------------------------------------------------------------------------------------------------------------------------------------------------------------------------------------------------------------------------------------------------------------------gctggaaggattatttctattgtccttctgtaaattttttc-cgcagctaaatagtgttccttttggacaattgcctttttcctcaatgattgtatgtattgagctgaatagtgttactatcccatacagttccataacaaactacgagaggaagcaaaagaaaggagggagaagtatagaattcacaagctgagacgaaatattgaaatggatgagtatgacttcatccattggcgtaggtcacttgaggaaagagaggctcttctcagagatattagcaggtatcctcgtttctcgaatactctagtttcttttgtattcttccgccag-aaacctccactgaggtttctttttctaattacctgtccagtaaaaaagcttcaaaactgcaaaactagac-atagtataacaaccag--tcta-------------tacaggagggtgtgcgagttcacttatttagatttttatatg-----gttgaaatggaacgtacctggcgaacactcagccacaatcacgtttttctttcgcgcactcca---tt----gttagtggtttcagttgacgtgtatt------------------------------------------------------------------------------------------------------------------------------------------------------------------------------------
>MiraAssembly75_c154RC
--------------------------------------------------------------------------------------------------------------------------------------------------------------------------------------------------------------------------------------------tgaatggtgtaaagagttgaattaaatgattcaccagaatacgtaattttttgaaccgaaagttggcatggcaacctgg--------ttgggactaacaggtgggggtggaaggattatttctattgtccttctgtaaattttttc-cgcagctaaatagtgttccttttggacaattgcctttttcctcaatgattgtatgtattgagctgaatagtgttactatcccatacagttccataacaaactaagagaggaagcaaaagaaaggagggagaagtatagaattcacaagctgagacgaaatattgaaatggatgagtatgacttcatccattggcgtaggtcacttgaggaaagagaggctcttctcagagatattagcaggtatcctcatttctcgaatactctagtttctcagagatattaaca-------------gtggaggtttctttttctaattacctgtccagtaaaaaagcttcaaaactgcaaaactagac-atagtataacaaccag--tcta-------------tacaggagggtgtgcgagttcacttatttagatttttatatg-----gttgaaatggaacgtacctggcgaacactcagccacaatcacatttttctttcacgcactcca---ttgttagttagtggtttcagttgacgtgtattagactattagttacccatcaatacatagat------------------------------------------------------------------------------------------------------------------------------------------------------
>MiraAssembly75_c343
------------------------------------------------------------------------------------------------------------------------------------------------------------------------------------------------------------------------------------------------------------------------------------------------------------------------------------------------------------------------------------------------------------------------------------------------------------------------------------cagttccataacaaactaagagaggaagcaaaagaaaggagggagaagtatagaattcacaagctgagacgaaatattgaaatggatgagtatgacttcatccattggcgtaggtcacttgaggaaagagaggctcttctcagagatattagcaggtatcctcatttctcgaatactctagtttcttttgtattcttccgccag-aaacctccactgaggtttctttttctaattacctgtccagtaaaaaagcttcaaaactgcaaaactagacgaaagtataacaaccag--tcta-------------ta-----------------------------------------------------------------------------------------------------------------------------------------------------------------------------------------------------------------------------------------------------------------------------------------------------------------------------------
>MiraAssembly77_c1161
-----------------------------------------------------------------------------------------------------------------------------------------------------------------------------------------------------------------------------------------------------------------------------------------------------------------------------------------------------------------------------cttctataatttttttc-cgcagctaaatagtgttccttttggacaattgcctttttcctcaatgattgtatgtattgagctgaatagtgttactatcccatacagttccataacaaactaagagaggaagcaaaagaaaggagggagaagtatagaattcacaagctgagacgaaatattgaaatggatgagtatgacttcatccattggcgtaggtcacttgaggaaagagaggctcttctcagagatattagcaggtatcctcgtttctcgaatactctagtttcttttgtattcttccgccag-aaacctccactgaggtttctttttctaattacctgtccagtaaaaaagcttcaa-----------------------------------------------------------------------------------------------------------------------------------------------------------------------------------------------------------------------------------------------------------------------------------------------------------------------------------------------------------------------------------------
>MiraAssembly77_c993RC
--------------------------------------------------------------------------------------------------------------------------------------------------------------------------------------------------------------------------------------------------------------------------------------------------------------------------------------------------------ggaaggattatttatattgtccttttgtaaattttttc-cgcagctaaatagtgttccttttggacaattgcccttttcctcaatgattgtatgtattgagctgaatagtgttactatcccatacagttccataacaaactaagagaggaagcaaaagaaaggagggagacgtatagaattcacaagctgagacgaaatattgaaatggatgagtatgacttcatccattggcgtaggtcacttgaggaaagagaggctcttctcagagatattagcaggtatcctcgtttctcgaatactctagtttcttttgtattcttccgccag-aaacctccactgaggtttctttttctaattacctgtccagtaaaaaagcttcaaaactgcaaaactagac-atag--------------------------------------------------------------------------------------------------------------------------------------------------------------------------------------------------------------------------------------------------------------------------------------------------------------------------------------------------------------------
>MiraAssembly78_c778RC_merged_MiraAssembly78_c857
-----------------------------------------------------------------------------------------------------------------------------------------------gtgccaattttcaaactgaaaacatactggatatttgtatagtc-aatctttttacacaatacaagagtcttcaattagaaattgaaaacttttgaatggtggaaagagttgaattaaatgattcaccagaatacgtaattttttgaactgaaagttggcatggcaacctgg--------ttgggactaataggtgggggtggaaggattatttctattgtccttctgtaaattttttc-gacggctaaatagtgttccttttggataattgcctttttcctcaatgattgtatgtattgagctgaatagtgttactatcccatacagttccataacaaacaaagagaggaagcaaaagaaaggagggagaagtatagaattcacaagctgagacgaaatattgaaatggatgagtatgacttcatccattggcgtaggtcacttgaggaaagagaggctcttctcagagatattagcaggtatcctcgtttctcgaatactctagtttcttttgtattcttccgccag-aaacctccactgaggtttctttttctaattacctgtccagtaaaaaagcttcaaaactgcaaaactagac-atagtataacaaccagtctcta-------------tacaggagggtgtgcgagttcacttatttagatttttatatg-----gttgaaatggaacgtacctggcgaacactcagccacaatcaygtttttctttcacgcactcca---ttgttagttagtggtttcagttgacgtgtattagactattagttacccatcaatacatagattaacacctccccttaaatttgttgcatcacgatagtgatcgtaaaactctataatctatatatacagaaaggtaccgcatttgtagtttgttatggcccagaaattctgta---------------------------------------
>MiraAssembly78_rep_c2697
----------------------------------------------------------------------------------------------------------------------------------------------------------------------------------------------------------------------------------------------------------------------------------------------------------------------------------------------------------------tatttctattgtccttctgtaaattttttc-cgcagctaaatagtgttccttttggacaattgcctttttcctcaatgattgtatgtattgagctgaatagtgttactatcccatacagttccataacaaactaagagaggaagcaaaagaaaggagggagaagtatagaattcacaagctgagacgaaatattgaaatggatgagtatgacttcatmcattggcgtaggtcacttgaggaaagagaggctcttctcagagatattagcaggtatcctcgtttctcgaatactctagtttcttttgtattcttccgccag-aaacctccactgaggtttctttttctaattacctgtccagtaaaaaagcttcaaaactgcaaaactagac-atagtataacaaccag--tcta-------------tacaggagggggggcgagttcacttatttagagttttatatg-----ggtgaaatggaacggacctggcgaaaactcagccacaatcatgtttttctttcacgcactcca---ttgttagttagtggttt---------------------------------------------------------------------------------------------------------------------------------------------------------------------------------------------------
>MiraAssembly80_c83RC
---------------------------------------------------------------------------------------------------------------------------------------------------------------------------------------------------------------------------------------------------------------------------------------------tttgaaccgaaagttggcatggcaacctgg--------ttgggactaacaggtgggggtggaaggattatttctattgtccttctgtaaattttttc-cgcagctaactagtgttccttttggacaattgcctttttcctcaatgattgtatgtattgagctgaatagtgttactatcccatacagtttcataacaaactaagagaggaagcaaaagaaaggagggagaattatagaattcacaagctgagacgaaatattgaaatggatgagtatgacttcatccattggcgtaggtcacttgaggaaagagaggctcttctcagagatattagcaggtatcctcgtttctcgaatactctagtttcttttgtattcttccgccag-aaacctccactgaggtttctttttctaattacctgtccagtaaaaaagcttcaaaactgcaaaactagac-atagtataacaaccaa--tcta-------------tacaggagggtgtgcgagttcacttatttagat----------------------------------------------------------------------------------------------------------------------------------------------------------------------------------------------------------------------------------------------------------------------------------------------------
>MiraAssembly81_c115RC
-----------------------------------------------------------------------------------------------------------------------------------------------------------------------------------------------------------------------------gaaattgagaacttttgaatggtgtaaagagttgaattaaatgattcaccagaatasgtaattttttgaaccgaaagttggcatggcaacctgg--------ttgggactaacaggtgggggtggaaggattatttctattgtccttctgtaaattttttc-cgcagctaaatagtgttccttttggacaattgcctttttcctcaatgattgtatgtattgagctgaatagtgttactatcccatacagttccataacaaactaagagaggaagcaaaagaaaggagggagaactatagaattcacaagctgagacgaaatattgaaatggatgactatgacttcatccattggcgtaggtcacttgaggaaagagaggctcttctcagagatattagcaggtatcctcgtttctcaaatactctagtttcttttgtattcttccgccag-aaacctccactgaggttggtttcttt--------ttctagtaaaaaagcttcaaaactgcaaaactagac-atagaataacaaccag--tcta-------------tacaggagggtgtgcgagttcacttatttggatttttatatg-----gttgaaatggaatgtacctggcgaacactcagccacaatcatgtttttctttcacgcactcca---ttgttagttagtggtttcagttgacgtgtattagactattagttacccatcaatacatagattaacacc-----------------------------------------------------------------------------------------------------------------------------------------------
>MiraAssembly81_c156RC
-------------------------------------------------------------------------------------------------------------------------------------------------------------------------------------------------------------------------------------------------------------------------------------------------------------------------------------------------------------------------------tctgtaaattttttc-cgcagctaaatagtgttccttttggacaattgcctttttcctcaatgattgtatgtattgagctgaatagtgttactatcccatacagttccataacaaactaagagaggaagcaaaagaaaggagggagaagtatagaattcacaagctgagacgaaatattgaaatggatgagtatgacttcatccattggaggaggtcacttgaggaaagagaggctcttctcagagatattagcaggtatcctcgtttctcgaatactctagtttcttttgtattcttccgccag-aaacctccactgaggtttctttttctaattacctgtcctgtaaaaaagcttcaaaactgcaaaactagac-atagtataacaaccag--tcta-------------tacaggagggtgtgcgagttcacttatttagatttttatatg-----gttgaaatggaacatacctggcgaacactcagccacaatcacgtttttctt-----------------------------------------------------------------------------------------------------------------------------------------------------------------------------------------------------------------------------------
>MiraAssembly82_c352
-----------------------------------------------------------------------------------------------------------------------------------------------------------------aaaacatactggatatttgtatagtc-aatctttttacacagtacaagagtcttcaattagaaattgagaacttttgaatggtgtaaagagttgaattaaatgattcaccagaatacgtaattttttgaaccgaaagttggcatggcaacctggttgggagtctgggactaacaggtggggttggaaggattatttctattgtccttctgtaaattttttc-cgcagctaaatagtgttccttttggacaattgcctttttcctcaatgattgtatgtattgagctgaatagtgttactatcccatacagttccataacaaacaaagagaggaagcaaaagaaaggagggagaagtatagaattcacaagctgagacgaaatattgaaatggatgagtatgacttcatccattggcgtaggtcacttgaggaaagagaggctcttctcagagatattagcaggtatcctcgtttctcgaatactctagtttcttttgtattcttccgccag-aaacctccactgaggtttctttttctaattacctgtccagtaaaaaagcttcaaaactgcaaaactagac-atagtataacaaccag--tcta-------------tacaggagggtgtgcgagttcacttatttagatttttatatg-----gttgaaatggaacgtacctggcgaacactcagccacaatcacgtttttctttcacgcactcca---ttgttagttagtggtttcagttgacgtgtattagactattagttacccatcaatacatagattaacacctccccttaaatttgttgcatcacgatagtgatcgtaaaactctata-------------------------------------------------------------------------------------------------
>MiraAssembly83_c343
------------------------------------------------------------------------------------------------------------------------------------------------------------------------------------------------------------------------------------------------------aaagagttgaattaaatgattcaccagaatacgtaattttttgaaccgaaagttggcatggcaacctgg--------ttgggactaacaggtgggggtggaaggattatttctattgtccttctgtaaattttttc-cgcagctaactagtgttccttttggacaattgcctttttcctcaatgattgtatgtattgagctgaatagtgttactatcccatacagtttcataacaaactaagagaggaagcaaaagaaaggagggagaattatagaattcacaagctgagacgaaatattgaaatggatgagtatgacttcatccattggcgtaggtcacttgaggaaagagaggctcttctcagagatattagcaggtatcctcgtttctcgaatactctagtttcttttgtattcttccgc---------------------tctgtttctaattacctgtccagtaaaaaagcttcaaaactgcaaaactagac-atagtataacaaccag--tcta-------------tacaggagggtgtgcgagttcacttakttagatttttatatg-----gttgaaatggaacgtacctg------------------------------------------------------------------------------------------------------------------------------------------------------------------------------------------------------------------------------------------------------------------
