# Supplementary material for: Targeted NGS for species level phylogenomics: “made to measure” or “one size fits all”?
Source: PeerJ. 2017 Jul 25;5:e3569. doi: 10.7717/peerj.3569 (PMC5530999; doi:10.7717/peerj.3569)
Supplement: Data S2 — Sequences alignments (fasta format). [file peerj-05-3569-s002.gz › Final_Aln/SC/127818_4_AllSamples.aln]

>MiraAssembly68_rep_c2768RC_merged_MiraAssembly68_c775
g------aagacacaataccaaataaaatttatactcatatttttactcaatttgagtgagaatttggagatgctcttaaaggagtaattttttaacattacaaaaa-----------------aggaagtggattatccgcttcaaatat--ccacaaaaaatcaat----ttggttattccaattttcccctcaccag-gcgagctt-cgagaacggcgtcgatct-acgttacctccccg----caccaataataaaactatgcacttggcagagagagagagatgaat---------ccgccgccgccgc---------agtacccgaggcagcatcgtccgcaacaagg------cggcaatggcaacggc---ggaggagggctaattccgatgatggaga---cgacgatgaggcggcaggcgtcgtcgtcgcaacactccgacaacgatcggagcagcggagagctgcgtgcgctcgactgtaatttaacttctctctgcgaccacatacagctcgaagggttcaacggtggctcgttctccgacatcgtcgttcatgccatggactccacttatcacctccaccgcctcatcctctcccggagctcctacttcaggtatccctacagatatgtacacagacatatttacctatagat-------------------------------gtgcatgtttttgttttttgtt--ttcttgtaactcagtgtacgggccagcttaagggcacctcagctaattaatcgtgggaccaatcctactgtctatt----------------------------------------------------------------------------------------------------------------------------------------------------------------------------------------------------------------------------------------------------------------------------------
>MiraAssembly68_c2374
--------------------------------------------------------------------------------------------------------------------------------------------------------------aaaaatcaat----ttggttattccaattttcccctcaccag-gcgagctt-cgagaacggcgtcgatct-acgttacctccccg----caccaataataaaactatgcacttggcagagagagagagatgaatccaccgccgccgccgccgccgc---------agtacccgaggcagcagcgtccgcaacaagg------cggcaatggcaacggc---ggaggagggctaattccgatgatggaga---cgacgatgaggcggcaggcgtcgtcgtcgcaacactccgacaacgatcggagcagcggagagctgcgtgcgctcgactgtaatttaacttctctctgcgaccacatacagctcgaagggttcaacggtggctcgttctccgacatcgtcgttcatgccatggactccacttatcacctccaccgcctcatcctctcccggagctcctacttcaggtatccctacagatatgtacacagacatatttacctatagat-------------------------------gtgcatgtttttgttttt--------------------------------------------------------------------------------------------------------------------------------------------------------------------------------------------------------------------------------------------------------------------------------------------------------------------------------------------------------------------
>MiraAssembly69_c1007RC_merged_MiraAssembly69_c471
----------------------------------------------------------------------------------------------------------------------------------------------------------------------------------------------------------------------------------------------------aaccaacaacaataaaggaccatgcacttcgcagagcgagagatgaatccaccgccaccgccaccgccgcaacagcattaccaccggcagcagcaccgtccacaaggcggcggcaacggcaacggcaacggcggaggaggaggactaattccttcgatggagactccaacgatgaggcgacaggcgtcgtcgtcgcagcactccgacaacgatcggagcagtggagagctgcgcgcgctcgactgtaacctaacctccctctgcgaccacataaagctcgaagggttcaacggtgggtcgttctctgacatcgtggttcatgccatgggctccacttatcgccttcaccgcctcatcctctcccggagctcctacttcaggtatccccatagatatgttcaaagccatactagtgtcctgctcgtttgatacacggaacgggagaaaaagaacataagtgcttttttccccccttttttgatgtacattaatggatcgtct------------sctgaattgacta-----------aattttctcgcgtaataattagaggattccacagtattataaaaacagaaagaaag------------------------------------------------------------------------------------------------------------------------------------------------------------------------------------------------------------------------------------------
>MiraAssembly69_c317RC
-------------------------------------------------------------------------------------------------------------------------------------attttttaaattggatattgtcaaaacaaatcaaaagagaa----aaataatatttcacttcatgagtgtgagaac-tttagtccgt-tcgatct-acgttacctccccgcaaccaacaacaataaaggaccatgcacttcgcagagcgagagatgaatccaccgccaccgccaccgccgcaacagcattaccaccggcagcagcaccgtccacaaggcgg------cggcaacggcaacggcggaggaggaggactaattccttcgatggagactccaacgatgaggcgacaggcgtcgtcgtcgcagcactccgacaacgatcggagcagtggagagctgcgcgcgctcgactgtaacctaacctccctctgcgaccacataaagctcgaagggttcaacggtgggtcgttctctgacatcgtggttcatgccatgggctccacttatcgccttcaccgcctcatcctctcccggagctcctacttcaggtatccccatagatatgttcaaagccatactagtgtcttgctcgtttgatacacggaacgggagaaaaagaacataagtgctttttttttccctttattgatgtacattaatggatcgtct------------gctgaattgacta-----------aattttctcgcgtaataattagaggattccacagtattataaaaacagaaagaaaagagaggtttcaaggaatagttgtaagtacatgttttatattgttaaagaagtgtagaatgct--gagcaaaagaaaaaagttccatggaagagagagttaggcttagagtttcattttattttaggtaacaat-----------------------------------------------------------------------------------------------------
>MiraAssembly71_rep_c4506
---------------------------------------------------------------------------------------------------------------------------------------------------------------------------------------------------------------------------------------------------------------------------------------------------------------------------------------------------------------------------------------------------actaattccttcgatggagactccaacgatgaggcgacaggcgtcgtcgtcgcagcactccgacaacgatcggagcagtggagagctgcgcgcgctcgactgtaacctaacctccctctgcgaccacataaagctcgaagggttcaacgctgggtcgttctctgacatcgtggttcatgccatgggctccacttatcgccttcaccgcctcatcctctcccggagctcctacttcaggtatccccatagatatgttcaaagccatactagtgtcttgctcgtttgatacacggaacggg-------------------------------------------------------------------------------------------------------------------------------------------------------------------------------------------------------------------------------------------------------------------------------------------------------------------------------------------------------------------------------------------------
>MiraAssembly72_c151
------------------------------------------------------------------------------------------------------------------------------------------------------------------------------------------------------------------------------------------------------------------------------------------------------------------------------gcattaccaccggcagcagcaccgtccacaaggcgg------cggcaacggcaacggcggaggaggaggactaattccttcgatggagactccaacgatgaggcgacaggcgtcgtcgtcgcagcactccgacaacgatcggagcagtggagagctgcgcgcgctcgactgtaacctaacctccctctgcgaccacataaagctcgaagggttcaacggtgggtcgttctctgacatcgtggttcatgccatgggctccacttatcgccttcaccgcctcatcctctcccggagctcctacttcaggtatccccatagatatgttcaaagccatactagtgtcttgctcgtttgatacacggaacgggagaaaaagaacataagtgctttttttyycccttttttgatgtacattaatggatcgtct------------cctgaattgactt-----------aattttctcgcgtaataattag----------------------------------------------------------------------------------------------------------------------------------------------------------------------------------------------------------------------------------------------------------------------------
>MiraAssembly71_c559
tccttaagtgtttctatccgacgtgga----------aggccgagag--------------------------------ggggaggcgacacggtggactcaaagcgctattgtcttatgcgttt-----tggcctcctttaagaatacattttcaaaacgggacattctgaaa--tttgtttctaatttttgttagatcgatcaaaaa-ctcacgccgt-tccatct-acgttacctccccgcaaccaacaacaataaaggaccatgcacttcgcagagcgagagatgaatccaccrccatcgccaccgccgcaacagcattaccaccggcagcagcaccgtccacatggcgg------cggcaacggcaacggcggcggcggaggactaattccttcgatggagactccaacgatgaggcgacaggcgtcgtcgtcgcagcactccgacaacgatcggagcagtggagagctgcgcgcgctcgactgtaacctaacctccctctgcgaccacataaagctcgaagggttcaacggtgggtcgttctctgacatcgtggttcatgccatgggctccacttatcgccttcaccgcctcatcctctcccggagctcctacttcaggtatccccatagatatgttcaaagccatactagtgtcttgctcgtttgatacacggaacgggagaaaaagaacataagtgcttttttttccctttt-ttgatgtacattaatggatcgtct------------cctgaattgacta-----------aattttctcgcgtaacaattagaggattccacagtattctaaaaacagaaagaaaagagagttttcaaggaatagttgtaagtacatgttttatattgttaaagaagtgtagaatgctgagagcaaaagaaaaaaattccatggaagagagagttaggctgagagtttcattttattttaggtaacaatattcttatggtgtatagtaaatatttatgtatcatgggatcaatcgtaccctctattagcgagggcaactaaagcctgggaaagcttcatacagattagtt
>MiraAssembly81_c354RC
------------------------------------------------------------------------------------------------------------------------------------------------------------------------------------------------------------------ctcacgccgt-tccatct-acgttacctccccgcaaccaacaacaataaaggaccatgcacttcgcagagcgagagatgaatccaccgccatcgccaccgccgcaacagcattaccaccggcagcagcaccgtccacatggcgg------cggcaacggcaacggcggcggcggaggactaattccttcgatggagactccaacgatgaggcgacaggcgtcgtcgtcgcagcactccgacaacgatcggagcagtggagagctgcgcgcgctcgactgtaacctaacctccctctgcgaccacataaagctcgaagggttcaacggtgggtcgttctctgacatcgtggttcatgccatgggctccacttatcgccttcaccgcctcatcctctcccggagctcctacttcaggtatccccatagatatgttcaaagccatactagtgtcttgctcgtttgatacacggaacgggagaaaaagaacataagtgcttttttttccctttt-ttgatgtacattaatggatcgtct------------cctgaattgacta-----------aattttctcgcgtaataattagaggattccacagtattctaaaaacagaaagaaaagagagttttc--------------------------------------------------------------------------------------------------------------------------------------------------------------------------------------------------------------------------------
>MiraAssembly74_c471
---------------------------------------------------------------------------------------------------------------------------------------------------------------------------------------------------------------------------------------------------------------------------------------------------------------------------------------------------------------------------------------------------------------------------------------------gtcgtcgtcgcagcactccgacaacgatcggagcagtggagagctgcgcgcgctcgactgtaacctaacctccctctgcgaccacataaagctcgaagggttcaacggtgggtcgttctctgacatcgtggttcatgccatgggctccacttatcgccttcaccgcctcatcctctcccggagctcctacttcaggtatccccatagatatgttcaaagccatactagtgtcttactcgtttgatacacggaacgggagaaaaagaacataagtgcttttttttctctttt-ttgatgtacattaatggatcgtct------------cctgaattgacta-----------aattttctcgcgtaataattagaggattccacagtattctaaaaacaga-------------------------------------------------------------------------------------------------------------------------------------------------------------------------------------------------------------------------------------------------
>MiraAssembly74_c124
--------------------------------------------------------------------------------------------------------------------------------------------------------------------------------------------------------gatcaaaaa-ctcacgccgt-tccatct-acgttacctcctcgcaaccaacaacaataaaggaccatgcacttcgcagagcgagagatgaatccaccgccatcgccaccgccgcaacagcattaccaccggcagcagcaccgtccacatggcgg------cggcaacggcaacggcggaggaggaggactaattccttcgatggagactccaacgatgaggcgacaggcgtcgtcgtcgcagcactccgacaacgatcggagcagtggagagctgcgcgcgctcgactgtaacctaacctccctctgcgaccacataaagctcgaagggttcaacggtgggkcgttctctgacatcgtggttcatgccatgggctccacttatcgccttcaccgcctcatcctctcccggagctcctacttcaggtatccccatagatatgttcaaagccatactagtgtcttgctcgtttgatacacggaacgggagaaaaagaacataagtgcttttttttccctttt-ttgatgtacattaatggatcgtct------------cctgaattgacta-----------aattttctcgcgtaataattagaggattccacagtattctaaaaacagaaagaaaagagagttttcaaggaatagttgtaagtacatgttttatattgttaaagaagtgtagaatgctgagagcaaaagaaaaaaattccatggaagagagagttaggctgagagtttcattttattttaggtaacaatattcttatggtgtatagtaaatatttat-------------------------------------------------------------------------
>MiraAssembly80_c16RC
---------------------------------------------------------------------------------------------------------------------------------------------------------------------------------------------------------------------------------------------------------------------------------------------------------gccatcgccaccgccgcaacagcattaccaccggcagcagcaccgtccacatggcgg------cggcaacggcaacggcggaggaggaggactaattccttcgatggagactccaacgatgaggcgacaggcgtcgtcgtcgcagcactccgacaacgatcggagcagtggagagctgcgcgcgctcgactgtaacctaacctccctctgcgaccacataaagctcgaagggttcaacggtgggtcgttctctgacatcgtggttcatgccatgggctccacttatcgccttcaccgcctcatcctctcccggagctcctacttcaggtatccccatagatatgttcaaagccatactagtgtcttgctcgtttgatacacggaacgggagaaaaagaacataagtgcttttttttccctttt-ttgatgtacattaatggatcgtct------------cctgaattgacta-----------aattttctcgcgtaataattagaggattccacagta--------------------------------------------------------------------------------------------------------------------------------------------------------------------------------------------------------------------------------------------------------------
>MiraAssembly75_c196
-------------------------------------------------------------------------------------------------------------------------------------------------------------------------------------------------------------------------------------------------------------------------------------------------------------------------------------------------------------ggcgg------cggcaacggcaacggcggaggaggaggactaattccttcgatggagactccaacgatgaggcgacaggcgtcgtcgtcgcagcactccgacaacgatcggagcagtggagagctgcgcgcgctcgactgtaacctaacctccctctgcgaccacataaagctcgaagggttcaacggtgggtcgttctctgacatcgtggttcatgccatgggctccacttatcgccttcaccgcctcatcctctcccggagctcctacttcaggtatcctcatagatatgttcaaagccatactagtgtcttgctcgtttgatacacggaacgggagaaaaagaacataagtgcttttttccccctttt-ttgatgtacattaatggatcgtct------------cctgaattgacta-----------aattttmtcgcgtaataatt------------------------------------------------------------------------------------------------------------------------------------------------------------------------------------------------------------------------------------------------------------------------------
>MiraAssembly77_c1072
----------------------------------------------------------------------------------------------------------------------------------------------------------------------------------------------------------------------------------------------------------------------------------------------------------------------------------------------caaggcggcggcaacggcaa------cggcaacggcaacggcggaggaggaggactaattccttcgatggagaatccaacgatgaggcgacaggcgtcgtcgtcgcagcactccgacaacgatcggagcagtggagagctgcgcgcgctcgactgtaacctaacctccctctgcgaccacataaagctcgaagggttcaacggtgggtcgttctctgacatcgtggttcatgccatgggctccacttatcgccttcaccgcctcatcctctcccggagctcctacttcaggtatccccatagatatgttcaaagccatactagtgtcttgctcgtttgatacacggaacgggagaaaaagaacataagtgctttttgccccc-------------------------------------------------------------------------------------------------------------------------------------------------------------------------------------------------------------------------------------------------------------------------------------------------------------------------------------------------------------------
>MiraAssembly78_c528RC
------------------------------------------------------------------------------------------------------------------------------------------------------------------------------------------------------------------------------------------------------------------------------------------------------------------------------------------------------------------------------------------------------------------------------------------ggcgtcgtcgtcgcagcactccgacaacgatcggagcagtggagacctgcgcgcgctcgactgtaacctaacctccctctgcgaccacataaagctcgaagggttcaacggtgggtcgttctctgacatcgtggttcatgccatgggctccacttatcgccttcaccgcctcatcctctcccggagctcctacttcaggtatccccatagatatgttcaaagccatactagtgtcttgctcgtttgatacacggaacgggagaaaaagaacataagtgcc-----------------------------------------------------------------------------------------------------------------------------------------------------------------------------------------------------------------------------------------------------------------------------------------------------------------------------------------------------------------------------
>MiraAssembly82_c287RC
---------------atccgacgtgga----------aggccgagag--------------------------------agggagacgacacgatggactcaaagcgcttttgtcttatgcgttt-----tggcttactttaagaatatcttttcaaaacgggacatttctgaaatttgtttctaattttttgttacatcgatcaaaaa-ctcacgccgt-tccatct-acgttacctccccgcaaccaacaacaataaaggaccatgcacttcgcagagcgagagatgaatccaccgccatcgccaccgccgcaacagcattaccaccggcagcagcaccgtcaacatggcgg------cggcaacggcaacggcggcggaggaggactaattccttcgatggagactccaacgatgaggcgacaggcgtcgtcgtcgcagcactccgacaacgatcggagcagtggagagctgcgcgcgctcgactgtaacctaacctccctctgcgaccacataaagctcgaagggttcaacggtgggtcgttctctgacatcgtggttcatgccatgggctccacttatcgccttcaccgcctcatcctctcccggagctcctacttcaggtatccccatagatatgttcaaagccatactagtgtcttgctcgtttgatacacggaacgggagaaaaagaacataagtgcttttttttccctttt-ttgatgtacattaatggatcgtct------------cctgaattgacta-----------aattttctcgcgtaataattagaggattccacagtaxtataaaaacagaxagaaaagagaggtttcaaggaatagttgtaagtacatgttttaaa--------gaagt--------------------------------------------------------------------------------------------------------------------------------------------------------------------------------------
>MiraAssembly83_c1454RC_merged_MiraAssembly83_c67
----------------------------------------------------------------------------------------------------------------------------------------------------------------------------agagtaaaataatatttcactttacgagtgtgagaacttttagtccgt-tcgatct-acgttacctccccgcaaccaacaacgataaaggaccatgcacttcgcagagcgagagatgaatccaccgccaccgccaccgccgcaacagcattaccaccggcagcagcaccgtccacaaggcggcggcaacggcaacggcaacggcggaggaggaggactaattccttcgatggagactccaacgatgaggcgacaggcgtcgtcgtcgcagcactccgacaacgatcggagcagtggagagctgcgcgcgctcgactgtaacctaacctccctctgcgaccacataaagctcgaagggttcaacggtgggtcgttctctgacatcgtggttcatgccatgggctccacttatcgccttcaccgcctcatcctctcccggagctcctacttcaggtatccccatagatatgttcaaagccatactagtgtcttgctcgtttgatacacggaacgggagaaaaagaacacaagtgcttttttttccccttttttgatgtacattaatggatcgtct------------cctgaattgactt-----------aattttctcgcgtaataattagaggattccacagtattattaaaacagaaagaaaagagtggtttcaaggaatagttgtaagtacatgttttatattgttaaagaagtgtagaatgctgagagcaaaagaaaaa------------------------------------------------------------------------------------------------------------------------------------------------------------
>MiraAssembly80_c960RC
-------------------------------------------------------------------------------------------------------------------------------------------------------------------------------------------------------------------------------------------------------------------------------------------------------------------------------------------------------------------------------------------------------------------------------------------------------------------------------------------------------------------------------------------------------------------------atcgtggttcatgccatgggctccacttatcgccttcaccgcctcatcctctcccggagctcctacttcaggtatccccatagatatgttcaaagccatactagtgtcttgctcgtttgatacacggaacgggagaaaaagaacataagtgcttttttccccctttt-ttgatgtacattaatggatcgtct------------cctgaattgacta-----------aattttctcgcgtaataattagaggattccacagtattat----------------------------------------------------------------------------------------------------------------------------------------------------------------------------------------------------------------------------------------------------------
>MiraAssembly73_c2098RC_merged_MiraAssembly73_c2055
-----------------------------------------------------------------------------------------------------------------------------------------------------------------------------------------------------------------------tccgt-tcgatct-acgttacctccccgcaaccaacaacaataaaggaccatgcacttcgcagagcgagagatgaat------ccaccaccaccgccgcaacagcattaccaccggcagcagcaccgtccaccaggcgg------cggcaacggcaacggcggaggaggaggactaattccttcgatggagactccaacgatgaggcgacaggcgtcgtcgtcgcagcactccgacaacgatcggagcagtggagagctgcgcgcgctcgactgtaacctaacctccctctgcgaccacataaagctcgaagggttcaacggtgggtcgttctctgacatcgtggttcatgccatgggctccacttatcgccttcaccgcctcatcctctcccggagctcctactttaggtatccccatagatatgttcaaagccatactagtgtcttgctcgtttgatacacggaacgggagaaaaagaacataagtgctttttttcccccttttttgatgtacattaatggatcgtct------------cctgaattgacta-----------aattttatcgtttaata---------------------------------------------------------------------------------------------------------------------------------------------------------------------------------------------------------------------------------------------------------------------------------
>MiraAssembly77_c377RC
-----------------------------------------------------------------------------------------------------------------------------------------------------------------------------------------------------------------------------------------------------------------------------------------------------------------------------agcattaccaccggcagcagcaccgtccacaaggcgg------cggcaacggcaacggcggaggaggaggactaattccttcgatggagactccaacgatgaggcgacaggcgtcgtcgtcgcagcactccgacaacgatcggagcagtggagagctgcgcgcgctcgactgtaacctaacctccctctgcgaccacataaagctcgaagggttcaacggtgggtcgttctctgacatcgtggttcatgccatgggctccacttatcgccttcaccgcctcatcctctcccggagctcctacttcaggtatccccatagatatgttcaaagccatac---tgtcttgctcgtttgatacacggaacgggagaaaaagaacataagtgcttattttttcccttttttgatgtacattaatggatcgtct------------c-------------------------------------------------------------------------------------------------------------------------------------------------------------------------------------------------------------------------------------------------------------------------------------------------------------------------
>MiraAssembly73_c523RC
------------------------------------------------------------------------------------------------------------------------------------------------------------------------------------------------------------------------------------------------------------------------------------------------------------accgccaccgccgcaacagcattaccaccggcagcagcaccgtccacaaggcggcggcaacggcaacggcaacggcggaggaggaggactaattccttcgatggagactccaacgatgaggcgacaggcgtcgtcgtcgcagcactccgacaacgatcggagcagtggagagctgcgcgcgctcgactgtaacctaacctccctctgcgaccacataaagctcgaagggttcaacggtgggtcgttctctgacatcgtggttcatgccatgggctccacttatcgccttcaccgcctcatcctctcccggagctcctacttcaggtatccccatagatatgttcaaagccatagtagtgtcttgctcgtttgatacacggaacgggagaaaaagaacataactgcttttttccccctttt-ttgatgtacattaatggatcgtct------------cctgaattgactt-----------aa-tttctcgcgtaag----------------------------------------------------------------------------------------------------------------------------------------------------------------------------------------------------------------------------------------------------------------------------------
>MiraAssembly75_c524RC
---------------------------------------------------------------------------------------------------------------------------------------------------------------------------------------------------------------------------------------------------------------------------------------------------------------------------------------------------------------------------------------------------------------------------------------------------------------------------------------------------cgactgtaacctaacctccctctgcgaccacataaagctcgaagggttcaacggtgggtcgttctctgacatcgtggttcatgccatgggctccacttatcgccttcaccgcctcatcctctcccggagctcctacttcaggtatccccatagatatgttcaaagccatactagtgtcttgctcgtttgatacacggaacgggagaaaaagaacataagtgcttttttcccccttt--ttgatgtacattaatggatcgtct------------cctgaattgacta-----------aattttatcgcgt-------------------------------------------------------------------------------------------------------------------------------------------------------------------------------------------------------------------------------------------------------------------------------------
>MiraAssembly78_c350
---------------------------------------actgtaac--------------------------------aaaaaatagtaatttcacatttttaaaattttttttttatccg----------aattttttaaattggatattgtcaaaacaaatcaaa----agagtaaaataatatttcactttatgagtgtgagaac-tttagtccgt-tcgatctaacgttacctccccgcaaccaacaataataaaggaccatgcacttcgcagagcgagagatgaatccaccgccaccgccaccgccgcaacagcattaccaccggcagcagcaccgtccacaaggmgg------cggcaatggaaacggcggaggaggaggactaattccttcgatggagactccaacgataaggcgacaggcgtcgtcgtcgcagcactccgacaacgatcggagcagtggagacctgcgcgcgctcgactgtaacctaacctccctctgcgaccacataaagctcgaagggttcaacggtgggkcgttctctgacatcgtggttcatgccatgggctccactcatcgccttcaccgcctcatcctctcccggagctcctacttcaggtatccccatagatatgttcaaagccatactagtgtcttgctcgtttgatacacggaacgggagaaaaagaacataagtgcaccc--------------------------------------------------------------------------------------------------------------------------------------------------------------------------------------------------------------------------------------------------------------------------------------------------------------------------------------------------------------------------
