# Supplementary material for: Targeted NGS for species level phylogenomics: “made to measure” or “one size fits all”?
Source: PeerJ. 2017 Jul 25;5:e3569. doi: 10.7717/peerj.3569 (PMC5530999; doi:10.7717/peerj.3569)
Supplement: Data S2 — Sequences alignments (fasta format). [file peerj-05-3569-s002.gz › Final_Aln/SC/3320_AllSamples.aln]

>MiraAssembly68_c2233RC_merged_MiraAssembly68_rep_c3311RC_merged_MiraAssembly68_rep_c2552_merged_MiraAssembly68_rep_c3024_merged_MiraAssembly68_c391RC_merged_MiraAssembly68_c185
--------------------------------------------------------------------------------------------------------------------------------------------------------------------------------------------------------gaaagctctcccggtgagtagagtattaataagtttcggtcacccttttttcttgtctaagcgagcctgtttaaaatgttaacttttgtgt----------------------ggagggaaaaaattttctgtgctgacatttcgcgttagattggagttatggccaagcattgcctaatacacaattagatgctaattcttaaacaaagtcaaattcacc-------gtcttgactgcaattctcaagtactcagttggtttgtttagtaagtt-aaagcaaaatccctgaaaattacatgcagaattgta-caataagtttgatattacatgctaaaaccatgtatacttgtgttctctcagacgtacactccagagagcccagctgatgccaccagaaacctctctcaacaatgcctcaatgcccttgcaaaggttatccctggattcctcggcggcagtgctgatcttgcttcctccaacatgaccctaatgaaaatgtatggagacttccaaaaggccacaccagaagaacgtaacctcaggtttggggtccgcgaacatgggatgggggccatatgcaatgggattgccctcca-cagccctggcttgatcccctactgtgcaacattctttgttttcacagactacatgagagcagccatgaggatttctgccttatgtgaagctggcgtcatctacgttatgactcatgattcgatcgggcttggggaggatgggcctacgcatcagcccattgagcacgtggcgagtttccgagcgatgcccaatattatgat-gctccgmcccgccgacggtaacgaaacagctgggkcctacaaggttgcggttgacaataggaagcggccgkcggkccttgccctgkctcgacaaaagctgcccaacctgcccggaacttccattgaaggagtggagaaaggtgggtatactatatcggacaattcttcggggaacaagccggatgtcatcttgattggaactggttctgagttggaaattgctgctaaggcagcagatgaactcagaaaggaagggaaggctgtgagagttgtgtcctttgtttgctgggagctgtttgaggaa-caatctgatgcctataaggaaagtgtcctaccggcagctgtatcggctagggttagcatcgaagcggcatctacatttgggtgggcaaagattgtcggaagcggagggaagtcaataggcattgacaaattcggggcgagtgctcctgcagggaaaatatacaaggagtatggcattacagcagaggctgttattgcagcagctaaatcactttgctagg----gtttggttgctagtggtccaatgtaagttgcttccgctggattcttgaattggacgtcta-ttgtgaagcctaagagatccgggccatttcatgtcggcattacaggtctcgtaataaaaagagataattttctctttggtttct---ttggtcttgttcagccgagcagcaaagtctgcaaactaaaacaagatccacagagagagaattatgatgtaatttgtacctgctcttggacctttttgagttttttaacgttacgcgattgattgttaacgaggttttcatattcttcctttcacatttgtggtcttttttcttg-ttcttggctgtg---------------------------------------------------------------------------------------------------
>MiraAssembly69_rep_c2572_merged_MiraAssembly69_c786_merged_MiraAssembly69_c398RC
----------------------------------tgaacttggttaccttttcccataggcactggagccgccatgtcgccgatggtgctgctcttgaagctgagtggaatgccaaatttgctgaatatgaaaagaaatataaggaggaagctgcagagttgaagtctattgtcactggggaactaccagctggttgggagaaagctctcccggtgggtagattattttaaagttctggtcgtccttttatcttgtctaagcagg-cagtgtgaaatgtttaacttttggttcatca--------tctgaatgatgaagcaaaattgttctgtgctgacatttcgatttagactgaagtaatggccatgcgttgcctattacaa----agatgctaatgcttaagtaaagtcgaattcactgtcttgagtcttgactgctgttctcaagtgctcaatttgttttttcg--tggtt-aaagcaaaatcactggaatttacttggtgaataga-------------atgttacatgctaaaaccttgtatattcatgttctctcaggcatatactccagagagcccggctgatgccaccagaaacctctctcaacaatgcctcaatgcccttgcaaaggttctccctggattcctcggcggcagtgccgatctggcttcctccaacatgaccctaatgaaaatgtttggagacttccaaaaggccacgccagaagaacgtaacctcaggtttggggtccgtgaacatgggatgggggccatatgcaatgggattgccctcca-cagccctggcttcatcccctactgtgcaacattctttgttttcactgactacatgagagcagccatgaggatttctgccttatgtgaagctggtgtcatctacgttatgactcatgattcgatcgggcttggggaagatgggcctacacatcagcccattgagcacttggcaagtttccgagcgatgcccaatattttgat-gttccgacccgccgacggtaatgaaacagctggggcctacaagattgcggttgagagtaggaagcggccatcagtccttgccctatctcgacaaaaactgccccacctgcctggaacttccattgaaggagtggcaaaaggtgggtataccatatcggacaattcttcagggaacaagccggatgtcatcttgattggaactggttctgagttggaaatcgccgctaaggcagcagatgaactcagaaaggaagggaaggctgtaagagttgtgtcctttgttagctgggagctattygacgaa-caatctgatgcctataaagaaagtgtcctaccggcgtctgtgtcagctagggttagcatcgaagcagcaactacatttgggtgggcaaagattgtcggaagtggagggaagtcaatagggattgaccgatttggggcaagtgctcctgcagggaaaatatacaaggagtttggtcttacagcagaagctgtggttgcagcagctaaatcactttgctagg----gtttggttgctggtggtccaatgttagttgcttcctctggattattggattcgacgttcatttgtgaagccgaagagatccaggccatttcgtggccgcatgacaggtctcgtaataaaaggagataattttctcttttgttgct---gtagtcttgtgtagccaagcagcgtagtctgcaaactaaaacaagatccac--agagagaattatgatgttatttgtacctactcttggaccttcttgagttttgtaacgttacgcgaytgggtgttaatgaggtttt-gcattcttcctttctcatttgtggtcttcttttctatttcttggttgtggtggctgatgtattatgggtgttctcattagaagttctatgatgaaagcaa--------------------------------tctacttc--------
>MiraAssembly69_rep_c3125RC_merged_MiraAssembly69_c2220
----------------------------------------------------------------------------------------------------------------------------------------------------------------------------------------------------------------------------------------------------------------------------------------taacttttggttcatca--------tctgaatgatgaagcaaaattgttctgtgctgacatttcgatttagactgaagtaatggccatgcgttgcctattacaa----agatgctaatgcttaagtaaagtcgaattcact-------gtcttgactgctgttctcaagtgctcagtttgttttttcg--tggtt-aaagcaaaatcactggaatttacttggtgaatagaattcataagtttgatgttacatgctaaaaccttgtatattcatgttctctcaggcatatactccagagagcccggctgatgccaccagaaacctctctcaacaatgcctcaatgcccttgcaaaggttctccctggattcctcggcggcagtgccgatctggcttcctccaacatgaccctaatgaaaatgtttggagacttccaaaaggccacgccagaagaacgtaacctcaggtttggggtccgtgaacatgggatgggggccatatgcaatgggattgccctcca-cagccctggcttcatcccctactgtgcaacattctttgttttcnnnnnnnnnnnnnnnnnnnnnnnnnnnnnnnnnnnnnnnnnnnnnnnnnnnnnnnnnnacgttatgactcatgattctatcgggcttggggaagatgggcctacacatcagcccattgagcacttggcaagkttccgagcgatgcccaatattttgat-gttccgacccgccgatggtaacgaaacagctggggcctacaagattgcggttgagagtaggaagcggccatcagtccttgccctatctcgacaaaaactgccccacctgcctggaacttccattgaaggagtggcaaaaggtgggtatactatatcggacaattcttcagggaacaagccggatgtcatcttgattggaactggttctgagttggaaatcgccgctaaggcagcagatgaactcagaaaggaagggaaggctgtaagagttgtgtcccttgttagctgggagctatttgacgaa-caatctgatgcctat--------------------------------------------------------------------------------------------------------------------------------------------------------------------------------------------------------------------------------------------------------------------------------------------------------------------------------------------------------------------------------------------------------------------------------------------------------------------------------------------------------------------------------------------------------------------------------------------------------------------------------------------------------------------
>MiraAssembly71_c531RC_merged_MiraAssembly71_rep_c3883RC
---------------------------------------------------------------------------------------------------------------------------------------------------------------------------------------------------------------------------------------------------------------------------------------------------------------------------------------------------------------------------------------------------------------------------------------------------------ttctcaagtgctcagtttgttttttcg--tggtt-aaagcaaaatcactggaatttacttggtgaatagaattcataagtttgatgttacatgctaaaaccttgtatattcatgttctctcaggcatatactccagagagcccggctgatgccaccagaaacctctctcaacaatgcctcaatgcccttgcaaaggttctccctggattcctcggcggcagtgccgatctggcttcctccaacatgaccctaatgaaaatgtttggagacttccaaaaggccacgccagaagaacgtaacctcaggtttggggtccgtgaacatgggatgggggccatatgcaatgggattgccctcca-cagccctggcttcatcccctactgtgcaacattctttgttttcactgactacatgagagcagccatgaggatttctgccttatgtgaagctggtgtcatctacgttatgactcatgattcgatcgggcttggggaggatgggcctacacatcagcccattgagcacttggcaagtttccgagcgatgcccaatattttgat-gttccgacccgccgacggtaatgaaacagctggggcctacaagattgcggttgagagtaggaagcggccatcagtccttgccctatcccgacaaaaactgccccacctgcctggaacttccattgaaggagtggcaaaaggtgggtatactatatcggacaattcttcagggaacaagccggatgtcatcttgattggaactggttctgagttggaaatcgccgctaaggcagcagatgaactcagaaaggaagggaaggctgtaagagttgtgtcctttgttagctgggagctatttgacgaa-caatctgatgcctataaagaaagtgtcctaccggcgtctgtgtcagctagggttagcatcgaagcagcaactacatttgggtgggcaaagattgtcggaagtggagggaagtcaatagggattgaccgatttggggcaagtgctcctgcagggaaaatatacaaggagtttggtcttacagcagaagctgtggttgcagcagctaaatcactttgctagr----gtttggttgctggtggtccaatgttagttgcttccgctggattattggattcgacgtttatttgtgaagccgaagagatccaggccatttcgtggccgcatgaccggtctcgtaataaaaggagataattttctcttttgttgct---gtagtcttgt-------------gtagtctgcaaactaaaacaagatccac--agagagaattatgatgttatttgtacctactcttggacgttcttgagttttgtaacgttacgcgattgggtgttaatgaggtttt-gcagtcttcctttgtcatttgtggtcttcttttctatttcttggttgtggtggct---------------------------------------------------------------------------------------------
>MiraAssembly71_c651RC_merged_MiraAssembly71_rep_c4164_merged_MiraAssembly71_rep_c4164_merged_MiraAssembly71_c692
aattgatgtaaatgttgaagtagtcttctttcattgaacttggttaccttttcccataggcactggagccgccatgtcgccgatggtgctgctcttgaagctgcgtggaatgccaaatttgctgaatatgaaaagaaatataaggaggaagctgcagagttgaagtctattgtcaccggggaactaccagctggttgggagaaagctctcccggtgggtagattattttaaagttctsgtcgtccttttatcttgtctaagcaggccagtgtgaaatgtttaacttttggttcatca--------tctgaatgatgaagcaaaattgttctgtgctgacatttcgatttagactgaagtaatggccatgcgttgcctattacat----agatgctaatgcttaagtaaagttgaattcact-------gtcttgactgmtgttctcaagtgctcagtttgttttttcg--tggtt-aaagcaaaatcactggaatttacttggtgaatagaattcataagtttgatgttacatgctaaaaccttgtatattcatgttctctcaggcatatactccagagagcccggctgatgccaccagaaacctctctcaacaatgcctcaatgcccttgcaaaggttctccctggattcctcggcggcagtgccgatctggcttcctccaacatgaccctaatgaaaatgtttggagacttccaaaaggccacgccagaagaacgtaacctcaggtttggggtccgtgaacatgggatgggggcgatatgcaatgggattgccctcca-cagccctggcttcatcccctactgtgcaacattctttgttttcactgactacatgagagcagccatgaggatttctgccttatgtgaagctggtgtcatctacgttatgactcatgattcgatcgggcttggggaagatgggcctacacatcagcccattgagcacttggcaagtttccgagcgatgcccaatattttgat-gttccgacccgccgacggtaatgaaacagctggggcctacaagattgcggttgagagtaggaagcggccatcagtccttgccctatctcgacaaaaactgccccacctgcctggaacttccattgaaggagtggcaaaaggtgggtatactatatcggacaattcttcagggaacaagccggatgtcatcttgattggaactggttctgagttggaaatcgccgctaaggcagcagatgaactcagaaaggaagggaaggctgtaagagttgtgtcctttgttagctkggagctatttgacgaa-caatctgatgcctataaagaaagtgtcctaccggcgtctgtgtcagctagggttagcatcgaagcagcaactacatttgggtgggcaaagattgtcggaagtggagggaagtcaatagggattgaccgatttggggcaagtgctcctgcagggaaaatatacaaggagtttggtcttacagcagaagctgtggttgcagcagctaaatcactttgctaga----gtttggttgctggtggtccaatgttagttgcttccgctggattattggattcgacgtttatttgtgaacccgaagagatccaggccatttcgtggccgcatgaccggtctcgtaataaaaggagataattttctcttttgttgct---gtagtcttgtgtagccaagcagcgtagtctgcaaactaaaacaagatccac--agagagaattatgatgttatttgtacctactcttggaccttcttgagttttgtaacgttac-----------------------------------------------------------------------------------------------------------------------------------------------------------------------------
>MiraAssembly72_c174_merged_MiraAssembly72_c736_merged_MiraAssembly72_rep_c1770RC
----------------------------------------------------------------------------------------------------------------------------------------------------------------------------------------------------------------------------------------------------------------------------------------------------------------------------------------------------------------------------------------------------------------------------------------------cttgactgctgttctcaagtgctcartttgttttttcg--tggtt-aaagcaaaatcactggaatttacttggtgaatagaattcataagtttgatgttacatgctaaaaccttgtatattcatgttctctcaggcatatactccagagagcccggctgacgccaccagaaacctctctcaacaatgcctcaatgcccttgcaaaggttctccctggattcctcggcggcagtgccgatctggcttcctccaacatgaccctaatgaaaatgtttggagacttccaaaaggccacgccagaagaacgtaacctcaggtttggggtccgtgaacatgggatgggggccatatgcaatgggattgccctcca-cagccctggcttcatcccctactgtgcaacattctttgttttcactgactacatgagagcagccatgaggatttctgccttatgtgaagctggtgtcatctacgttatgactcatgattctatcgggcttggggaagatgggcctacacatcagcccattgagcacttggcaagtttccgagcratgcccaatattttgat-gttccgacccgccgacggtaacgaaacagctggggcctacaagattgcggttgagagtaggaagcggccatcagtccttgccctgtcccgacaaaaactgccccacctgcctggaacttccattgaaggagtggcaaaaggtgggtatactatatcggacaattcttcagggaacaagccggatgtcatcttgattggaactggttctgagttggaaatcgccgctaaggcagcagatgaactcagaaaggaagggaaggctgtaagagttgtgtcctttgttagmtgggagctatttgacgaa-caatctgatgcctataaagaaagtgtcctaccggcgtctgtgtcagctagggttagcatcgaagcagcaactacatttgggtkggcaaagattgtcggaagtggagggaagtcaatagggattgaccgatttggggcaagtgctcctgcagggaaaatatacaaggagtttggtcttacagcagaagctgtggttgcagcagctaaatcactttgctagg----gtttggttgctggtggtccaatgttagttgcttccgctggattattggattcgacgtttatttgtgaagccgaagagatccaggccatttcgtggccgcatgaccggtctcgtaataaaaggagataattttctcttttgttgct---gtagtcttgt-------------gtagtctgcaaactaaa-------------------------------------------------------------------------------------------------------------------------------------------------------------------------------------------------------------------------------------------------------
>MiraAssembly72_c736_merged_MiraAssembly72_c621RC_merged_MiraAssembly72_c418RC
-------------------------------------------------------------------------------------------------------------------------------------------------------------------------------------------------------------------------------------------------------------------------------------------------------------------------------------------------------------------------------------gcctattacaa----agatgctaatgcttaagtaaagtcgaattcactgtcttgagtcttgactgctgttctcaagtgctcaatttgttttttcg--tggtt-aaagcaaaatcactggaatttacttggtgaataga-------------atgttacatgctaaaaccttgtatattcatgttctctcaggcatatactccagagagcccggctgatgccaccagaaacctctctcaacaatgcctcaatgcccttgcaaaggttctccctggattcctcggcggcagtgccgatctggcttcctccaacatgaccctaatgaaaatgtttggagacttccaaaaggccacgccagaagaacgtaacctcaggtttggggtccgtgaacatgggatgggggccatatgcaatgggattgccctcca-cagccctggcttcatcccctactgtgcaacattctttgttttcactgactacatgagagcagccatgaggatttctgccttatgtgaagctggtgtcatctacgttatgactcatgattctatcgggcttggggaagatgggcctacacatcagcccattgagcacttggcaagtttccgagcaatgcccaatattttgat-gttccgacccgccgacggtaacgaaacagctggggcctacaagattgcggttgagagtaggaagcggccatcagtccttgccctatctcgacaaaaactgccccacctgcctggaacttccattgaaggagtggcaaaaggtgggtatactatatcggacaattcttcagggaacaagcctgatgtcatcttgattggaactggttctgagttggaaatcgccgctaaggcagcagatgaactcagaaaggaagggaaggctgtaagagttgtgtcctttgttagctgggagctatttgacgaa-caatctgatgcctataaagaaagtgtcctaccggcgtctgtgtcagctagggttagcatcgaagcagcaactacatttgggtgggcaaagattgtcggaagtggagggaagtcaatagggattgaccgatttggggcaagtgctcctgcagggaaaatatacaaggagtttggtcttacagcagaagctgtggttgcagcagctaaatcactttgctagg----gtttggttgctggtggtccaatgttagttgcttccgctggattattggattcgacgtttatttgtgaagccgaagagatccaggccatttcgtggccgcatgaccggtctcgtaataaaaggagataattttctcttttgttgct---gtagtcttgt-------------gtagtctgcaaactaaa-------------------------------------------------------------------------------------------------------------------------------------------------------------------------------------------------------------------------------------------------------
>MiraAssembly73_rep_c2484_merged_MiraAssembly73_rep_c2736RC_merged_MiraAssembly73_rep_c2176_merged_MiraAssembly73_c174_merged_MiraAssembly73_c897RC_merged_MiraAssembly73_rep_c2883RC
----------------------------------------------------------------------------------------------------------------------------------------------------------------------------------------------------------------------------------------------------------------------------------------------------------------------------aagcaaaattgttctgtgctgacatttcgatttagactgaagtaatggccatgcgttgcctattacac----agatgctaatgcttaagtaaagtcgaattccct-------gtcttgactgctgttctcaagtgctcagtttgttttttcg--tggtt-aaagcaaaatcactggaatttacttggtgaatagaattcataagtttgatgttacatgctaaaaccttgtatattcatgttctctcaggcatatactccagagagcccggctgatgccaccagaaacctctctcaacaatgcctcaatgcccttgcaaaggttctccctggattcctcggcggcagtgccgatctggcttcctccaacatgaccctaatgaaaatgtttggagacttccaaaaggccacgccagaagaacgtaacctcaggtttggggtccgtgaacatgggatgggggccatatgcaatgggattgccctcca-cagccctggcttcatcccctactgtgcaacattctttgttttcactgactacatgagagcagccatgaggatttctgccttatgtgaagctggtgtcatctacgttatgactcatgattcgatcgggcttggggaagatgggcctacacatcagcccattgagcacttggcaagtttccgagcgatgcccaatattttgatggttccgacccgccgacggtaacgaaacagctggggcctacaagattgcggttgagagtaggaagcggccatcagtccttgccctatctcgacaaaaactgcccmacctgcctggaacttccattgaaggagtggcaaaaggtgkgtatactatatcggacaattcttcagggaacaagccggatgtcatcttgattggaactggttctgagttggaaatcgccgctaaggcagcagatgaactcagaaaggaagggaaggctgtaagagttgtgtcctttgttagctgggagctatttgacgaatcaatctgatgcctataaagaaagtgtcctaccagcgtctgtgtcagctagggttagcatcgaagcagcaactacatttgggtgggcaaagattgtcggaagtggagggaagtcaatagggattgaccgatttggggcaagtgctcctgcagggaaaatatacaaggagtttggtcttacagcagaagctgtggttgcagcagctaaatcactttgctagg----gtttggttgctggtggtccaatgttagttgcttccgctggattattggattcgacgtttatttgtgaagccgaagagatccaggccatttcgtggccgcatgaccggtctcgtaataaaaggagataattttctcttttgttgct---gtagtcttgtgtagccaagcagcgtagtctgcaaactaaaacaagatccac--agagagaa----------------------------------------------------------------------------------------------------------------------------------------------------------------------------------------------------------------------------------
>MiraAssembly74_c1599_merged_MiraAssembly74_rep_c2339_merged_MiraAssembly74_c494RC
------------------------------------------------------------------------------------------------------------------------------------------------------------------------------------------------------------------------------------------------------------------------------------------------------------------------------------------------------------------------------------------------------------------------agtcgaattcact-------gtcttgacttctgttctcaagtgctcagtttgttttttcg--tggtt-aaagcaaaatcactggaatttacttggtgaatagaattcgtaagtttgatgttacatgctaaaaccttgtatattcatgttctctcaggcatatactccagagagcccggctgatgccaccagaaacctctctcaacaatgcctcaatgcccttgcaaaggttctccctggattcctcggcggcagtgccgatctggcttcctccaacatgaccctaatgaaaatgtttggagacttccaaaaggccacgccagaagaacgcaacctcaggtttggggtccgtgaacatgggatgggggccatatgcaatgggattgccctcca-cagccctggcttcatcccctactgtgcaacattctttgttttcactgactacatgagagcagccatgaggatttctgccttatgtgaagctggtgtcatctacgttatgactcatgattcgatcgggcttggggaagatgggcctacacatcagcccattgagcacttggcaagtttccgagcgatgcccaatattttgat-gttccgacccgccgacggtaacgaaacagctggggcctacaagattgcggttgagagtaggaagcggccatcagtccttgccctatctcgacaaaaactgccccacctgcctggaacttccattgaaggagtggcaaaaggtgggtatactatatcggacaattcttcagggaacaagccggatgtcatcttgattggaactggttctgagttggaaattgccgctaaggcagcagatgaactcagaaaggaagggaaggctgtaagagttgtgtcctttgttagctgggagctatttgacgaa-caatctgatgcctataaagaaagtgtcctaccggcgtctgtgtcagctagggttagcatcgaagcagcaactacatttgggtgggcaaagattgtcggaagtggagggaagtcaatagggattgaccgatttggggcaagtgctcctgcagggaaaatatacaaggagtttggtctcacagcagaagctgtggttgcagcagctaaatcactttgctagggtttgtttggttgctggtggtccaatgttagttgcttccgctggattattggattcgacgtttatttgtgaagccgaagagatccaggccatttcgtggc---------------------------------------------------------------------------------------------------------------------------------------------------------------------------------------------------------------------------------------------------------------------------------------------------------------------------------------------------
>MiraAssembly74_c310_merged_MiraAssembly74_c47RC
--------------------------------------------------------------------------------------------------------------------------------------------------------------------------------------------------------------------------------------------------------------------------------------------------ttcatca--------tctgaatgatgaagcaaaattgttctgtgctgacatttcgatttagactgaagtaatggccatgcgttgcctattacac----agatgctaatgcttaagtaaagtcgaattcact-------gtcttgactgatgttctcaagtgctcagtttgttttttcg--tggtt-aaagcaaaatcactggaatttacttggtgaatagaattcataagtttgatgttacatgctaaaaccttgtatattcatgttctctcaggcatatactccagagagcccggctgatgccaccagaaacctctctcaacaatgcctcaatgcccttgcaaaggttctccctggattcctcggcggcagtgccgatctggcttcctccaacatgaccctaatgaaaatgtttggagacttccaaaaggccacgccagaagaacgtaacctcaggtttggggtccgtgaacatgggatgggggccatatgcaatgggattgccctcca-cagccctggcttcatcccctactgtgcaacattctttgttttcactgactacatgagagcagccatgaggatttctgccttatgtgaagctggtgtcatctacgttatgactcatgattcgatcgggcttggggaagatgggcctacacatcagcccattgagcacttggcaagtttccgagcgatgcccaatattttgat-gttccgmcccgccgacggtaatgaaacagctggggcctacaagattgcggttgagagtaggaagcggccatcagtccttgccctatctcgacaaaaactgccccacctgcctggaacttccattgaaggagtggcaaaaggtgggtatactatatcggacaattcttcagggaacaagcckgatgtcatcttgattggaactggttctgagttggaaatygccgctaaggcagcagatgaactcagaaaggaagggaaggctgtaagagttgtgtcctttgttagctgggagctatttgacgaa-caatctgatgcctataaagaaagtgtcctaccggcgtctgtgtcagctagggttagcatcgaagcagcaactacatttgggtgggcaaagattgtmggaagtggagggaagtcaatagggattgaccgatttggggcaagtgctcctgcagggaaaatatacaaggagtttggtcttacagcagaagctgtggttgcagcagctaaatcactttgctagg----gtttggttgctggtggtccaatgttagttgcttccgctggattattggattcgacgtttatttgtgaagccgaagagatccaggccatttcgtggccgcatgaccggtctcgtaataaaaggagataattttctcttttgttgct---gtagtcttgtgtagccaagcagcgtagtctgcaaactaaaacaagatccac--agagagaattatgatgttatttgtacctactcttggaccttcttgagttttgtaacgttacgcgattgggtgttaatgaggtttt-gcattcttcctttctc------------------------------------------------------------------------------------------------------------------------------------
>MiraAssembly75_c16RC
-------------------------------------------------------------------------------------------------------------------------------------------------------------------------------------------------------------------------------------------------------------------------------------------------------------------------------------------------------------------------tggccatgcgttgcctattacaa----agatgctaatgcttaagtaaagtcgaattcactgtcttgagtcttgrctgctgttctcaagtgctcaatttgttttttcg--tggtt-aaagcaaaatcactggaatttacttggtgaataga-------------atgttacatgctaaaaccttgtatattcatgttctctcaggcatatactccagagagcccggctgatgccaccagaaacctctctcaacaatgcctcaatgcccttgcaaaggttctccctggattcctcggcggcagtgccgatctggcttcctccaacatgaccctaatgaaaatgtttggagacttccaaaaggccacgccagaagaacgtaacctcaggtttggggtccgtgaacatgggatgggggccatatgcaatgggattgccctcca-cagccctggcttcatcccctactgtgcaacattctttgttttcactgactacatgagagcagccatgaggatttctgccttatgtgaagctggtgtcatctacgttatgactcatgattcgatcgggcttggggaagatgggcctacacatcagcccattgagcacttggcaagtttccgagcgatgcccaatattttgat-gttccgacccgccgacggtaatgaaacagctggggcctacaagattgcggttgagagtaggaagcggccatcagtccttgccctatctcgacaaaaactgccccacctgcctggaacttccattgaaggagtggcaaaaggtgggtatactatatcggacaattcttcagggaacaagccggatgtcatcttgattggaactggttctgagttggaaatcgccgctaaggcagcagatgaactcagaaaggaagggaaggctgtaagagttgtgtcctttgttagctgggagctatttgacgaa-caatctgatgcctataaagaaagtgtcctaccggcgtctgtgtcagctagggttagcatcgaagcagcaactacatttgggtgggcaaagattgtcggaagtggagggaagtcaatagggattgaccgatttggggcaagtgctcctgcagggaaaatatacaaggagtttggtcttacagcagaagctgtggttgcagcagctaaatcactttgctagg----gtttggttgctggtggtccaatgttagttgcttccgctggatkattggattcracgtttatttgtgaagccgaagagatccaggccatttcgtggctgcatgaccggtctcgtaataaaaggagataattttctcttttgttgct---gtagtcttgtttagcca--------------------------------ac--agagagaattatgatgttatttgtacctactcttggaccttcttgagttttgtaacgttacgcg--------------------------------------------------------------------------------------------------------------------------------------------------------------------------
>MiraAssembly77_rep_c338_merged_MiraAssembly77_rep_c82RC
-------------------------------------------------------------------------------------------------------------------------------------------------------------------------------------------------------------------------------------------------------------------------------------------------gttcatca--------tctgaatgatgaagcaaaattgttctgtgctgacatttcgatttagactgaagtaatggccatgcgttgcctattacac----agatgctaatgctcaagtaaagtcgaattcact-------gtcttgactgctgttctcaagtgctcagtttgttttttcg--tggtt-aaagcaaaatcactggaatttacttggtgaatagaattcataagtttgatgttacatgctaaaaccttgtatattcatgttctctcaggcatatactccagagagcccggctgatgccaccagaaacctctctcaacaatgcctcaatgcccttgcaaaggttctccctggattcctcggcggcagtgccgatctggcttcctccaacatgaccctaatgaaaatgtttggagacttccaaaaggccacgccagaagaacgtaacctcaggtttggggtccgtgaacatgggatgggggccatatgcaatgggattgccctcca-cagccctggcttcatcccctactgtgcaacattctttgttttcactgactacatgagagcagccatgaggatttctgccttatgtgaagctggtgtcatctacgttatgactcatgattcgatcgggcttggggaagatgggcctacacatcagcccattgagcacttggcaagtttccgagcgatgcccaatattttgat-gttccgacccgccgacggtaaygaaacagctggggcctacaagattgcggttgagagtaggaagcggccatcagtccttgccctatctcgacaaaaactgccccacctgcctggaacttccattgaaggagtggcaaaaggtgggtatactatatcggacaattcttcagggaacaagccggatgtcatcttgattggaactggttctgagttggaaatcgccgctaaggcagcagatgaactcagaaaggaagggaaggctgtaagagttgtgtcctttgttagctgggagctatttgacgaa-caatctgatgcctataaagaaagtgtcctaccggcgtctgtttcagctagggttagcatcgaagcagcaactacatttgggtgggcaaagattgtcggaagtggagggaagtcaatagggattgaccgatttggggcaagtgctcctgcagggaaaatatacaaggagtttggtcttacagcagaagctgtggttgcagcagctaaatcactttgctagggtttgtttggttgctggtggtccaatgttagttgcttccgctggattattggattcgacgtttatttgtgaagccgaagagatccaggccatttcgtggccgcatgaccggtctcgtaataaaaggagataattttct-------------------------------------------------------------------------------------------------------------------------------------------------------------------------------------------------------------------------------------------------------------------------------------------------------------
>MiraAssembly78_c544RC_merged_MiraAssembly78_rep_c2499RC_merged_MiraAssembly78_c329
------------------------------------------------------------------------------------------gctcttgaagctgagtggaatgccaaatttgctgaatatgaaaagaaatataaggaggaagctgcagagttgaagtctattgtcaccggggaactaccagctggttgggagaaagctctcccggtgggtatattattttaaagttctggtcgtccttttatcttgtctaagcaggccagtgtgaaatgtttaacttttggttcatca--------tctgaatgatgaagcaaaattgttctgtgctgacatttcgatttagactggagtaatggccatgcgttgcctattacac----agatgctaatgcttaagtaaagtcgaattcact-------gtcttgactgctgttctcaagtgctcagtttgttttttcg--tggtt-aaagctaaatcactggaatttacttggtgaatagaattcacaagtttgatgttacatgctaaaaccttgtatatttatgttctctcaggcatatactccagagagcccggctgatgccaccagaaacctctctcaacaatgcctcaatgcccttgcaaaggttctccctggattcctcggtggcagtgccgatctggcttcctccaacatgaccctaatgaaaatgtttggagacttccaaaaggccacgccagaagaacgtaacctcaggtttggggtccgtgaacatgggatgggggccatatgcaatgggattgccctcca-cagccctggcttcatcccctactgtgcaacattctttgttttcactgactacatgagagcagccatgaggatttctgccttatgtgaagctggtgtcatctacgttatgactcatgattcgatcgggcttggggaagatgggcctacacatcagcccattgagcacttggcaagtttccgagcgatgcccaatattttgat-gttccgmcccgccgacggtaacgaaacagctggggcctacaagattgcggttgagagtaggaagcggccakcagtccttgccctatctcgacaaaaactgccccacctgcctggaacttccattgaaggagtggcaaaaggkgggtatactatatcggacaattcttcagggaacaagccggatgtcatcttgattggaactggttctgagttggaaatcgccgctaaggcagcagatgaactcagaaaggaagggaaggctgtaagagttgtgksctttgttagctgggagctatttgacgaa-caatctgatgcctataaagaaagtgtcctaccggcgtctgtgtcagctagggttagcatcgaagcagcaactacatttgggtgggcaaagattgtcggaagtggagggaagtcaatagggattgaccgatttggggcaagtgctcctgcagggaaaatatacaaggagtttggtcttacagcagaagctgtggttgcagcagctaaatcactttgctagg----gtttggttgctggtggtccaatgttagttgcttccgctggattattggattcgacgtttatttgtgaagccgaagagatccaggccatttcgtggctgcatgaccggtctcgtaataaaaggagataattttctcttttgttgct---gtagtcttgtttagccaagcagcgtagtctgcaaact--------atccac--agagagaattatgatgttatttgtacctgctcttggaccttcttgagttttgtaacgttacgcgattgggtgttaatgaggtttt-gcattcttcctttctcatttgtggtcttcttttctatttcttggttgtggtggctgatgtattatgggtgttctcattagaagttctatgatgaatataggatcagaggaatt-----------------------------------
>MiraAssembly78_c595_merged_MiraAssembly78_rep_c2662RC_merged_MiraAssembly78_c1013_merged_MiraAssembly78_c595_merged_MiraAssembly78_rep_c2662RC_merged_MiraAssembly78_c329
------------------------------------------------------------------------------------------gctcttgaagctgagtggaatgccaaatttgctgaatatgaaaagaaatataaggaggaagctgcagagttgaagtctattgtcaccggggaactaccagctggttgggagaaagctctcccggtgggtatattattttaaagttctggtcgtccttttatcttgtctaagcaggccagtgtgaaatgtttaacttttggttcatca--------tctgaatgatgaagcaaaattgttctgtgctgacatttcgatttagactggagtaatggccatgcgttgcctattacac----agatgctaatgcttaagtaaagtcgaattcact-------gtcttgactgctgttctcaagtgctcagtttgttttttcg--tggtt-aaagcwaaatcactggaatttacttggtgaatagaattcayaagtttgatgttacatgctaaaaccttgtatattyatgttctctcaggcatatactccagagagcccggctgatgccaccagaaacctctctcaacaatgcctcaatgcccttgcaaaggttctccctggattcctcggyggcagtgccgatctggcttcctccaacatgaccctratgaaaatgtttggagacttccaaaaggccacgccagaagaacgtaacctcaggtttggggtccgtgaacatgggatgggggccatatgcaatgggattgccctcca-cagccctggcttcatcccctactgtgcaacattctttgttttcactgactacatgagagcagccatgaggatttctgccttatgtgaagctggtgtcatctacgttatgactcatgattcaatcgggcttggggaagatgggcctacacatcagcccattgagcacttggcaagtttccgagcgatgcccaatatcttgat-gttccgmcccgccgatggtaacgaaacagctggggcctacaagattgcggttgagagtaggaagcggccatcagtccttgccctatctcgacaaaaactgccccacctgcctggaacttccattgaaggagtggcaaaaggtgggtatactatatcggacaattcttcagggaacaagccggatgtcatcttgattggaactggttctgagttggaaatcgccgctaaggcagcagatgaactcagagaggaagggaaggctgtaagagttgtgtcctttgttagctgggagctatttgacgaa-caatctgatgcctataaagaaagtgtcctaccggcgtctgtgtcagctagggttagcatcgaagcagcaactacatttgggtgggcaaagattgtcggaagtggagggaagtcaatagggattgaccgatttggggcaagtgctcctgcagggaaaatatacaaggagtttggtcttacagcagaagctgtggttgcagcagctaaatcactttgctagg----gtttggttgctggtggtccaatgttagttgcttccgctgggttattggattcgacgtttatttgtgaagccgaagagatccaggccatttcgtcgccgcatgaccggtctcgtaataaaaggagataattttctcttttgttgctgtagtagtcttgtttagccaagcagcgtagtctgcaaactaaaacaagatccac--agagagaattatgatgttatttgtacctgctcttggaccttcttgagttttgtaacgttacgcgattgggtgttaatgaggtttt-gca-------------------------------------------------------------------------------------------------------------------------------------------------
>MiraAssembly80_c254_merged_MiraAssembly80_rep_c1858RC_merged_MiraAssembly80_rep_c2206RC_merged_MiraAssembly80_c542RC
------------------------------------------------------------------------------------------------------------------------------------------------------------------------------------------------------------------------------------------------------------------------------------------------------------------------------------------------------------------------------------------------------------------------------attcact-------gtcttgactgctgttctcaagtgctcagtttgttttttcg--tggttaaaagcaaaatcactggaatttacttggtgaatagaattcataagtttgatgttacatgctaaaaccttgtatattcatgttctctcaggcatatactccagagagcccggctgatgccaccagaaacctctctcaacaatgcctcaatgcccttgcaaaggttctccctggattcctcggcggcagtgccgatctggcttcctccaacatgaccctaatgaaaatgtttggagacttccaaaaggccacgccagaagaacgtaacctcaggtttggggtccgtgaacatgggatgggggccatatgcaatgggattgccctccaccagccctggcttcatcccctactgtgcaacattctttgttttcactgactacatgagagcagccatgaggatttctgccttatgtgaagctggtgtcatctacgttatgactcatgattckatcgggcttggggaagatgggcctacacatcagcccattgagcacttggcaagtttccgagsgatgcccaatattttgat-gttccgacccgccgatggtaacgaaacagctggggcctacaagattgcggttgagagtaggaagcggccatcagtccttgccctatctcgacaaaaactgccccacctgcctggaacttccattgaaggagtggcaaaaggtgggtatactatatcggacaattcttcagggaacaagccggatgtcatcttgattggaactggttctgagttggaaatcgccgctaaggcagcagaygaactcagaaaggaagggaaggctgtaagagttgtgtcctttgttagctgggagctatttgacgaa-caatctgatgcctataaagaaagtgtcctaccggcgtctgtgtcagctagggktagcatcgaagcagcaactacatttgggtgggcaaagattgtcggaagtggagggaagtcaatagggattgaccgatttggggcaagtgctcctgcagggaaaatatacaaggagtttggtcttacagcagaagctgtggttgcagcagctaaatcactttgctagg----gtttggttgctggtggtccaatgttag------------------------------------------------------------------------------------------------------------------------------------------------------------------------------------------------------------------------------------------------------------------------------------------------------------------------------------------------------------------------------------------------------------------------
>MiraAssembly80_c541RC_merged_MiraAssembly80_rep_c1857RC
---------------------------------------------------------------------------------------------------------------------------------------------------------------------------------------------------------------------------------------------------------------------------------------------------------------------------------------------------------------------------------------------------------------------------------------------------------------------------------------------------------------------------------------------------------------------------------------------------------------------------------------------------------------------------------------gccgatctggcttcctccaacatgaccctaatgaaaatgtttggagacttccaaaaggccacgccagaagaacgtaacctcaggtttgkggtccgtgaacatgggatgggggccatatgcaatgggattgccctcca-cagccctggcttcatcccctactgtgcaacattctttgttttcactgactacatgagagcagccatgaggatttctgccttatgtgaagctggtgtcatctacgttatgactcatgattcgatcgggcttggggaagatgggcctacacatcagcccattgagcacttggcaagtttccgagcgatgcccaatattttgat-gttccgacccgccgacggtaacgaaacagctggggcctacaagattgcggttgagagtaggaagcggccatcagtccttgccctatctcgacaaaaactgccccacctgcctggaacttccattgaaggagtggcaaaaggtgggtatactatatcggacaattcttcagggaacaagccggatgtcatcttgattggaactggttctgagttggaaatcgccgctaaggcagcagatgaactcagaaaggaagggaaggctgtaagagttgtgtcctttgttagctgggagctatttgacgaa-caatctgatgcctataaagaaagtgtcctaccggcgtctgtgtcagctagggttagcatcgaagcagcaactacatttgggtgggcaaagattgtcggaagtggagggaagtcaatagkgattgaccgatttggggcaagtgctcctgcagggaaaatatacaaggagtttggtcttacagcagaagctgtggttgcagcagctaaatcactttgctagg----gtttggttgctggtggtccaatgttagttgcttccgctggattattggattcgacgtttatttgtgaagccgaagagatccaggccatttcgtggccgcatgaccggtctcgtaataaaaggagataattttctcttttgttg----------------------------------------------------------------------------------------------------------------------------------------------------------------------------------------------------------------------------------------------------------------------------------------------------
>MiraAssembly80_c764RC_merged_MiraAssembly80_c1483_merged_MiraAssembly80_c1483_merged_MiraAssembly80_rep_c2050
--------------------------------------------------------------------------------------------------------------------------------------------------------------------------------------------------------------------------------------------------------------------------------------------------------------------------------------------------------------------------------------------------------------------------------------------------------------------------------------------------------------------------------------------------------------------------------------------------------------------------------------------------------------------------------------------------------------------------------------------------------------------------------------------------gggggccatatgcaatgggattgccctcca-cagccctggcttcatcccctactgtgcaacattctttgttttcactgactacatgagagcagccatgaggatttctgccttatgtgaagctggtgtcatctacgttatgactcatgattcgatcgggcttggggaagatgggcctacacatcagcccattgagcacttggcaagtttccgagcgatgcccaatattttgat-gttccgacccgccgacggtaacgaaacagctggggcctacaagattgcggttgagagtaggaagcggccatcagtccttgccctatctcgacaaaaactgccccacctgcctggaacttccattgaaggagtggcaaaaggtgggtatactatatcggacaattcttcagggaacaagccggatgtcatcttgattggaactggttctgagttggaaatcgccgctaaggcagcagacgaactcagaaaggaagggaaggctgtaagagttgtgtcctttgttagctgggagctatttgacgaa-caatctgatgcctataaagaaagtgtcctaccggcgtctgtgtcagctagggttagcatcgaagcagcaactacatttgggtgggcaaagattgtcggaagtggagggaagtcaatagggattgaccgatttggggcaagtgctcctgcagggaaaatatacaaggagtttggtcttacagcagaagctgtggttgcagcagctaaatcactttgctagg----gtttggttgctggtggtccaatgtaagttgcttccgctggattattggattcgacgtttatttgtgaagccgaagagatccaggccatttcgtggccgcatgaccggtctcgtaataaaaggagataattttctcttttgttg----------------------------------------------------------------------------------------------------------------------------------------------------------------------------------------------------------------------------------------------------------------------------------------------------
>MiraAssembly81_c301RC_merged_MiraAssembly81_c232
------------------------------------------------------------------------------------------------------------------------------------------------------------------------------------------------------------------------------------------------------------------------------------------------------------------------------------------------------------------------------------------------------------------------------------------------------------------------------------------------------------aatttacttggtgaatagaattcataagtttgatgttacatgctaaaaccttgtatattcatgttctctcaggcatatactccagagagcccggctgatgccaccagaaacctctctcaacaatgcctcaatgcccttgcaaaggttctacctggattcctcggcggcagtgccgatctggcttcctccaacatgaccctaatgaaaatgtttggagacttccaaaaggccacgccagaagaacgtaacctcaggtttggggtccgtgaacatgggatgggggccatatgcaatgggattgccctcca-cagccctggcttcatcccctactgtgcaacattctttgttttcactgactacatgagagcagccatgaggatttctgccttatgtgaagctggtgtcatctacgttatgactcatgattcgatcgggcttggggaagatgggcctacacatcagcccattgagcacttggcaagtttccgagcgatgcccaatattttgat-gttccgacccgccgacggtaacgaaacagctggggcctacaagattgcggttgagagtaggaagcggccatcagtccttgccctatcccgacaaaaactgccccacctgcctggaacttccattgaaggagtggcaaaaggtgggtatactatatcggacaattcttcagggaacaagccggatgtcatcttgattggaactggttctgagttggaaatcgccgctaaggcagcagatgaactcagaaaggaagggaaggctgtaagagttgtgtcctttgttagctgggagctatttgacgaa-caatctgatgcctataaagaaagtgtcctaccggcgtctgtgtcagctagggttagcatcgaagcagcaactacatttgggtgggcaaagattgtcggaagtggagggaagtcaataggcattgaccgatttggggcaagtgctcctgcagggaaaatatacaaggagtttggtcttacagcagaagctgtggttgcagcagctaaatcactttgctagg----gtttggttgctggtggtccaatgttagttgcttccgctggattattggattcgacgtttatttgtgaagccgaagagatccaggccatttcgtggccgcatgaccggtctcgtaataaaaggagataattttctcttttgttgct---gtagtcttgt-------------gtagtctgcaaactaaaacaagatccac--agagagaattatgatgttatttgtacctactcttggaccttcttgagttttgtaackttac-----------------------------------------------------------------------------------------------------------------------------------------------------------------------------
>MiraAssembly81_c301RC_merged_MiraAssembly81_c233
-------------------------------------------------------------------------------------------------------------------------------------------------------------------------------------------------------------------------------------------------------------------------------------------------------------------------------------------------------------------------------------------------------------------------------------------------------------------------------------------------------------------------------------------------------------------------------------------------------------------------------------------------------------------------------------------------------------------------------------------------------------------------------------------atgggatgggggccatatgcaatgggattgccctcca-cagccctggcttcatcccctactgtgcaacattctttgttttcactgactacatgagagcagccatgaggatttctgccttatgtgaagctggtgtcatctacgttatgactcatgattcgatcgggcttggggaggatgggcctacacatcagcccattgagcacttggcaagtttccgagcgatgcccaatattttgat-gttccgacccgccgacggtaatgaaacagctggggcctacaagattgcggttgagagtaggaagcggccatcggtccttgccctatctcgacaaaaactgccccacctgcctggaacttccattgaaggagtggcaaaaggtgggtatactatatcggacaattcttcagggaacaagccggatgtcatcttgattggaactggttctgagttggaaatcgccgctaaggcagcagatgaactcagaaaggaagggaaggctgtaagagttgtgtcctttgttagctgggagctatttgacgaa-caatctgatgcctataaagaaagtgtcctaccggcgtctgtgtcagctagggttagcatcgaagcagcaactacatttgggtgggcaaagattgtcggaagtggagggaagtcaataggcattgaccgatttggggcaagtgctcctgcagggaaaatatacaaggagtttggtcttacagcagaagctgtggttgcagcagctaaatcactttgctagg----gtttggttgctggtggtccaatgttagttgcttccgctggattattggattcgacgtttatttgtgaagccgaagagatccaggccatttcgtggccgcatgaccggtctcgtaataaaaggagataattttctcttttgttgct---gtagtcttgt-------------gtagtctgcaaactaaaacaagatccac--agagagaattatgatgttatttgtacctactcttggaccttcttgagttttgtaackttac-----------------------------------------------------------------------------------------------------------------------------------------------------------------------------
>MiraAssembly81_c50
--------------------------------------------------------------------------------------------------------------------------------------------------------------------------------------------------------------------------------------------------------------------------------gaaatgtttaacttttggttcatca--------tctgaatgatgaagcaaaattgttctgtgctgacatttcgatttagactgaagtaatggccatgcgttgcctattacac----agatgctaatgcttaagtaaagtygaattcact-------gtcttgactgctgttctcaagtgctcagtttgttttttcg--tggtt-aaagcaaaatcactggaatttacttggtgaatagaattcataagtttgatgttacatgctaaaaccttgtatattcatgttctctcaggcatatactccagagagcccggctgatgccaccagaaacctctctcaacaatgcctcaatgcccttgcaaaggttctccctggattcctcggtggcagtgccgatctggcttcctccaacatgaccctaatgaaaatgttcggagacttccaaaaggccacgccagaagaacgtaacctcaggtttggggtccgtgaacatgggatgggggccatatgcaatgggattgccctcca-cagccctggcttcatcccctactgtgcaacattctttgttttcactgactacatgagagcagccatgaggatttctgccttatgtgaagctggtgtcatctacgttatgactcatgattcgatcgggcttggggaagatgggcctacacatcagcccattgagcactt--------------------------------------------------------------------------------------------------------------------------------------------------------------------------------------------------------------------------------------------------------------------------------------------------------------------------------------------------------------------------------------------------------------------------------------------------------------------------------------------------------------------------------------------------------------------------------------------------------------------------------------------------------------------------------------------------------------------------------------------------------------------------------------------------------------------------------------------------------------------------------------------------------------------------------------------------------------------------------------------------------------------------------------
>MiraAssembly82_c56
---------------------------------------------------------------------cgccatgtcgccgatggtgctgctcttgaagctgagtggaatgccaaatttgctgaatatgaaaagaaatataaggaggaagctgcagagttgaagtctattgtcaccggggaactaccagctggttgggagaaagctctcccggtgggtatattattttaaagttctggtcgtccttttatcttgtctaagcaggccagtgtgaaatgtttaacttttggttcatcatctgagattctgaatgatgaagcaaaattgttctgtgctgacatttcgatttagactgaagtaatggccatgcgttgcctattacac----agatgctaatgctxaagtaaagtcgaattcact-------gtcttgactgctgttctcaagtgctcagtttgttttttcg--tggtt-aaagcaaaatcactggaatttacttggtgaatagaattcataagtttgatgttacatgctaaaaccttgtatattcatgttctctcaggcatatactccagagagcccggctgatgccaccagaaacctctctcaacaatgcctcaatgcccttgcaaaggttctccctggattcctcggtggcagtgccgatctggcttcctccaacatgaccctaatgaaaatgtttggagacttccaaaaggccaccccagaagaacgtaacctcaggtttggggtccgtgaacatgggatgggggccatatgcaatgggattgccctcca-cagccctggcttcatcccctattgtgcaacattctttgttttcactgactacatgagagcagccatgaggatttctgccttatgtgaagctggtgtcatctacgttatgactcatgattcgatcgggcttggggaagatgggcctacacatcagcccattgagcacttggcaagtttccgagcgatgcccaatattttgat-gttccgacccgccgacggtaatgaaacagctggggcctacaagattgcggttgagagtaggaagcggccatcagtccttgccctatctcgacaaaaactgccccacctgcctggaacttccattgaaggagtggcaaaaggtgggtatactatatcggacaattcttcagggaacaagccggatgttatcttgattggaactggttctgagttggaaatcgccgctaaggcagcagatgaactcagaaaggaagggaaggctgtaagagttgtgtcctttgttagctgggagctatttgacgaa-caatctgatgcctataaagaaagtgtcctaccggcgtctgtgtcagctagggttagcatcgaagcagcaactacatttgggtgggcaaagattgtcggaagtggagggaagtcaatagggattgaccgatttggggcaagtgctcctgcagggaaaatatacaaggagtttggtcttacagcagaagctgtggttgcagcagctaaatcactttgctagg----gtttggttg------------------------------------------------------------------------------------------------------------------------------------------------------------------------------------------------------------------------------------------------------------------------------------------------------------------------------------------------------------------------------------------------------------------------------------------
>MiraAssembly82_rep_c141RC
----------------------------------------------------------------------------------------------------------------------------------------------------------------------------------------------------------------------------------------------------cttttatcttgtctaagcaggccagtgtgaaatgtttaacttttggttcatcatctgagattctgaatgatgaagcaaaattgttctgtgctgacatttcgatttagactgaagtaatggccatgcgttgcctattacac----agatgctaatgctxaagtaaagtcgaattcact-------gtcttgactgctgttctcaagtgctcagtttgttttttcg--tggtt-aaagcaaaatcactggaatttacttggtgaatagaattcataagtttgatgttacatgctaaaaccttgtatattcatgttctctcaggcatatactccagagagcccggctgatgccaccagaaacctctctcaacaatgcctcaatgcccttgcaaaggtgctccctggattcctcggtggcagtgccgatctggcttcctccaacatgaccctaatgaaaatgtttggagacttccaaaaggccaccccagaagaacgtaacctcaggtttggggtccgtgaacacgggatgggggccatatgcaatgggattgccctcca-cagccctggcttcatcccctactgtgcaacattctttgttttcactgactacatgagagcagccatgaggatttctgccttatgtgaagctggtgtcatctacgttatgactcacgattcgatcgggcttggggaagatgggcctacacatcagcccattgagcacttggcaagtttccgagcgatgcccaatattttgat-gttccgacccgccgacggtaatgaaacagctggggcctacaagattgcggttgagagtaggaagcggccatcagtccttgccctatctcgacaaaaactgccccacctgcctggaacttccattgaaggagtggcaaaaggtgggtatactatatcggacaattcttcagggaacaagccggatgttatcttgattggaactggttctgagttggaaatcgccgctaaggcagcagatgaactcagaaaggaagggaaggctgtaagagttgtgtcctttgttagctgggagctatttgacgaa-caatctgatgcctataaagaaagtgtcctaccggcgtctgtgtcagctagggttagcatcgaagcagcaactacatttgggtgggcaaagattgtcggaagtggagggaagtcaatagggattgaccgatttggggcaagtgctcctgcagggaaaatatacaaggagtttggtcttacagcagaagctgtggttgcagcagctaaatcactttgctagg----gtttggttgctggtggtccaatgttagttgcttccgctggattattggattcgacgtttatttgtgaagccgaagagatccaggccatttcgtggccgcatgaccggtctcgtaataaaaggagataattttctcttttgttgct---gtagtcttgtttagccaagcagcgttgtctgcaaact--------atccac--agagagaattatgatgttatttgtacctactcttggaccttcttgagttttgtaacrttacgcgattgggtgttaatgaggtttt-gcattcttcctttctcatttgtggtcttcttttctatttcttggttgtggtggctgatgtattatgggtgttctcattagaagttctatgatgaatataggatcagacgaattgcggaactgatgaaagcaatctacttcacaatact
>MiraAssembly83_c1509RC_merged_MiraAssembly83_c359RC_merged_MiraAssembly83_c111
-------------------------------------------------------------------------------------------------------------------------------------------------------------------------------------------------------------------------------------------------gtccttttatcttgtctaagcagg-cagtgtgaaatgtttaacttttggttcatca--------tctgaatgatgaagcaaaattgttctgtgctgacatttcgatttagactggagtaatggccatgcgttgcctattacac----agatgctaatgctcaagtaaagtcgaattcact-------gtcttgactgctgttctcaagtgctcagtttgttttttcg--tggtt-aaagcaaaatcactggaatttacttggtgaatagaattcataagtttgatgttacatgctaaaaccttgtatattcatgttctctcaggcatatactccagagagcccggctgatgccaccagaaacctctctcaacaatgcctcaatgcccttgcaaaggttctccctggattcctcggcggcagtgccgatctggcttcctccaacatgaccctaatgaaaatgtttggagacttccaaaaggccacgccagaagaacgtaacctcaggtttggggtccgtgaacatgggatgggggccatatgcaatgggattgccctcca-cagccctggcttcatcccctactgtgcaacattctttgttttcactgactacatgagagcagccatgaggatttctgccttatgtgaakctggtgtcatctacgttatgactcatgattcgatcgggcttggggaagatggacctacacatcagcccattgagcacttggcaagtttccgagcgatgcccaatattttgat-gttccgacccgccgacggtaatgaaacagctggggcctacaagattgcggttgagagtaggaagcggccatcagtccttgccctatctcgacaaaaactgccccacctgcctggaacttccattgaaggagtggcaaaaggtgggtatactatatcggacaattcttcagggaacaagccggatgtcatcttgattggaactggttctgagttggaaatcgccgctaaggcagcagatgaactcagaaaggaagggaaggctgtaagagttgtgtcctttgttagctgggagctatttgacgaa-caatctgatgcctataaagaaagtgtcctaccggcgtctgtgtcagctagggttagcatcgaagcagcaactacatttgggtgggcaaagattgtcggaagtggagggaagtcaatagggattgaccgatttggggcaagtgctcctgcagggaaaatatacaaggagtttggtcttacagcagaagctgtggttgcagcagctaaatcactttgctagg----gtttggttgctggtggtccaatgttagttgcttccgctggattattggattcgacgtttatttgtgaagccgaagagatccaggccatttcgtggccgcatgaccggtctcgtaataaaaggagataattttctcttttgttgct---gtagtcttgt-------------gtagtctgcaaactaaaacaagatccac--agagagaattatgatgttatttgtacctactcttggaccttcttgagttttgtaacgttacgcgattgggtgttaatgaggttt------------------------------------------------------------------------------------------------------------------------------------------------------
>MiraAssembly83_rep_c3236RC_merged_MiraAssembly83_c313RC_merged_MiraAssembly83_c359RC_merged_MiraAssembly83_rep_c2973
--------------------------------------------------------------------------------------------------------------------------------------------------------------------------------------------------------------------------------------------------------------------------------------------------------------------------------------------------------------------------------------------------------------------------------------------------------------------------------------------------------------------------------------------------------------------------------------------------------------------cagaaacctctctcaacaatgcctcaatgcccttgcaaaggttctccctggattcctcggcggcagtgccgatctggcttcctccaacatgaccctaatgaaaatgtttggagacttccaaaaggccacgccagaagaacgtaacctcaggtttggggtccgtgaacatgggatgggagccatatgcaatgggattgccctcca-cagccctggcctcatcccctactgtgcaacattctttgttttcactgactacatgagagcagccatgaggatttctgccttatgtgaagctggtgtcatctacgttatgactcatgattctatcgggcttggggaagatgggcctacacatcagcccattgagcacttggcaagtttccgagcgatgcccaatattttgat-gttccgacccgccgacggtaacgaaacagctggggcctacaagattgcggttgagagtaggaagcggccatcagtccttgccctatcccgacaaaaactgccccacctgcctggaacttccattgaaggagtggcaaaaggtgggtatactatatcggacaattcttcagggaacaagccggatgtcatcttgattggaactggttctgagttggaaatcgccgctaaggcagcagatgaactcagaaaggaagggaaggctgtaagagttgtgtcctttgttagctgggagctatttgacgaa-caatctgatgcctataaagaaagtgtcctaccggcgtctgtgtcagctagggttagcatcgaagcagcaactacatttgggtrggcaaagattgtcggaagtggagggaagtcaatagggattgaccgatttggggcaagtgctcctgcagggaaaatatacaaggagtttggtcttacagcagaagctgtggttgcagcagctaaatcactttgctagg----gtttggttgctggtggtccaatgttagttgcttccgctggattattggattcgacgtttatttgtgaagccgaagagatccaggccatttcgtggccgcatgaccggtctcgtaataaaaggagataattttctcttttgttgct---gtagtcttgt-------------gtagtctgcaaactaaaacaagatccac--agagagaattatgatgttatttgtacctactcttggaccttcttgagttttgtaacgttacgcgattgggtgttaatgaggttt------------------------------------------------------------------------------------------------------------------------------------------------------
