# Supplementary material for: Targeted NGS for species level phylogenomics: “made to measure” or “one size fits all”?
Source: PeerJ. 2017 Jul 25;5:e3569. doi: 10.7717/peerj.3569 (PMC5530999; doi:10.7717/peerj.3569)
Supplement: Data S2 — Sequences alignments (fasta format). [file peerj-05-3569-s002.gz › Final_Aln/SC/20894_AllSamples.aln]

>MiraAssembly68_c256RC_merged_MiraAssembly68_c359_merged_MiraAssembly68_c256RC_merged_MiraAssembly68_rep_c2681
----------------------------------------------------------------------------------------------------------------------------------------------------------------------------------------------------ggaaacagcatggtcatttattagacggaaatcagtgcttcctcagcacccaccttcttgtataagtttgcac------cttttttggtttttaagtatatgaagtgaacctcatattt------------------------------ttattgctctttagtattaaaatgaagtaaaggttggaattttgggaaatgtgaatgaacaattccaccaatcaatatgctaagcatttttaggattgtatctgatgtatcatgtagtgtatgattgcatatagtggtcctcctcttgattttcctatttaattatcacccaaaactttgctaatgtgttgtttttactctaattattcagatgcaactgggcaagatcctttggagcggttagaaaatgagagcgaccacttaaatgaaggggggaaatttgttcctggtaagaaggttctggaattgagaatgaggttaattaagttcatggaagatcacatataccccatggaaaatgagttctacaaacttgctcagtctaccatgcgctggacagttcacccagaggaggagaacttgaaggagttagcaaagagagaaggcttatggaatttatttatacccgtatgtatttgcttctagtttcattttgtcatc--actctgttatctttttgctcctttttggtcatcaagtgttagtgcatgctcttctttttaacgagggtgtagctattgcacttatggaaaattgtgttctttt---------------------ccaaagcatattaattgcccctttgcatgttt----ctgcagtttgatagtgctgctagagcaaaagaactgctgtttggtggaagaaatgaatctccaataaacaagtcatgggattgctttttgggtgctggcctctcgaaccttgaatatgggtacctgtgtgagatcatgggtcgttctgtttgggctcctcaggtgttcaactgcggggcacctgacactggaaatatggaggtaagtgtctaga--------------------------------------------------------------------------------------------------------------------
>MiraAssembly69_c200RC
---------------------------------------------------------------------------------------------------------------------------------------------------------------------------------------------------------------------------------aatcagtacttcctaagcacccac---cttgtataagttcactcttctcacctttttggtttcttagtgtgtaaagtgaatcctataatttgctgttgcttatgggaactctttttcatgttattggtctgtagtatt-aaatattrtaaagtttggaayatccggagatgtgagtgaacaac----------------------------------------------tcatgcagtgtatgattgcatatagtggtcttgctcttgattttcct-----cgtatgacactaatcattgatcatgtgatggtttactctaaattactcagatacaactgggcaagattctttggaacggttagaaaatgagagcaaccacttgaaggatggggggaaatttgttcctagtaagaaggttctggaattgagaatgaggttaattaagttcatggaagatcatatataccccagagaaaaggaattctacaaacttgctcaatctaccatgcgctggacaattcaccccgaggaggagaacttgaaggagttagcaaagaaagaaggcttgtggaatttatttatacccgtatgtatttgcttctagttcccatttatcatctacctgtgttatctttgtgctcctttttggtagtcaagtgtaagggcatactcttggtaatgagga-----------------tgacggaaaatagtgttcttttccagagcatattaatgatgccccagagcatattaatgatgcctttgcatgttttcccctgcagtttgatagtgctgctagggcaagagaactactatttgatggaagaaatgaatctccaataaacaagtcaggggattgctttttgggtgctggcctctcgaaccttgaatatggat-----------------------------------------------------------------------------------------------------------------------------------------------------------------------------------------------------------------
>MiraAssembly69_c228RC
-------------------------------------------------------------------------------------------------------------------------------------------------------------------------------------------------------------------------------------------------------------------------------------------------------gtaaagtgaatcctataatttgctgttgcttatgggaactctttttcatgttattggtctgtagtatt-aaatattgtaaagtttggaacatccggagatgtgagtgaacaac----------------------------------------------tcatgcagtgtatgattgcatatagtggtcttgcacttgattttcct-----agtatgacactaatcattgatcatgtgatgttttactctaaattactcagatacaactgggcaagatcctttggaacggttagaaaatgagagcaaccacttgaaggatggggggaaatttgttcctagtaagaaggttctggaattgagaatgaggttaattaagttcatggaagatcatatataccccaaagaaaaggaattctacaaacttgctcaatctaccatgcgctggacagttcaccccgaggaggagaacttgaaggagttagcaaagaaagaaggcttatggaatttatttatacctgtatgtatttgcttcttgttcccatttatcatctacctgtgttatctttgtgctcctttttggtagtcaagtgtaagggcatactcttggtaatgagga-----------------tgacggaaaatagtgttctttt---------------------ccagagcatattaatgatgcctttgcatgttttcccctgcagtttgatagtgctgctagggcaagagaactactatttgatggaagaaatgaatctccaataaacaagtcaggggattgctttttgggtgctggc---------------------------------------------------------------------------------------------------------------------------------------------------------------------------------------------------------------------------------------
>MiraAssembly71_c657RC_merged_MiraAssembly71_rep_c4109
-----------------------------------------------------------------------------------------------------------------------------------------------------------------------------------------------------------------------------------------------------------------------------------------------------------------------------------------------------------------------------------------tttggaatatccggagatgtgagtgaacaac----------------------------------------------tcatgcagtgtatgattgcatayagtggtcttgctcttgattttcct-----agtatgacactaatcattgatcatgtgatgttttactctaaattactcagatacaactgggcaagatcctttggaacggttagaaaatgagagcaaccacttgaaggatggggggaaatttgttcctagtaagaaggttctggaattgagaatgaggttaattaagttcatggaagatcatatataccccaaagaaaaggaattctacaaacttgctcaatctaccatgcgctggacaattcaccccgaggaggagaacttgaaggagttagcaaagaaagaaggcttatggaatttatttatacccgtatgtatttgcttctagttcccatttatcatctacctgtgttatctttgtgctcctttttggtagtcaagtgtaagggcatactcttggtaatgagga-----------------tgacggaaaatagtgttctttt---------------------ccagagcatattaatgatgcctttgcatgttttcccctgcagtttgatagtgctgctagggcaagagaactactatttgatggaagaaatgaatctccaataaacaagtcaggggattgccttttgggtgctggcctctcgaacct----------------------------------------------------------------------------------------------------------------------------------------------------------------------------------------------------------------------------
>MiraAssembly82_c461_merged_MiraAssembly82_rep_c168RC
-----------------------------------------------------------------------aaatgttgtaagccacaacatgttgtcaaaggggtacaacataagttttattgtcataaattgcagggtaatgcttcaggaggtgagcgtgcgcaaactgcgggtagagtggctaatcatcttgtggaaacagcgtggtcatttattggacggaaatcagtacttcctragsacccac---cttgtataagttcacacttctcacctttttggtttctaagtgtataaagtgaatcctataatttgctgttgcttatgggagctctttttcatgttattggtctgtagtatt-aaatattgtgaagtttggaatatccggagatgtgagtgaacaac----------------------------------------------tcatgcagtgtatgattgcatatagtggtcttgctcttgattttcct-----agtatgacactaatcattgatcatgtgatgttttactctaaattactcagatacaactggccaagatcctttggaacggttagaaaacgagagcaaccacttgaaggatggggggaaatttgttcctagtaagaaggttctggaattgagaatgaggttaattaagttcatggaagatcatatataccccaaagaaaaggaattctacaaacatgctcaatctaccatgcgctggacaattcaccccgaggaggagaacttgaaggagttagcaaagaaagaaggcttatggaatttatttatacccgtatgtatttgcttctagttcccatttatcatctacctgtgttatctttgtgctcctttttggtagtcaagtgtaagggcatactcttggtaatgagga-----------------tgacggaaaatagtgttctttt---------------------ccagagcatattaatgatgcctttgcatgttttcccctgcagtttgatagtgctgctagggcaagagaactactatttgatggaagaaatgaatctccactaaacaagtcaggggattgctttttgggtgctggcctctcgaaccttgaatatggatacctgtgtgagatcatgggtcgttctgtttgggctcctcaggtgttcaactgtggggcacctgatactggaaatatggaggcaagtgacaagaaacttgttaagatcgtgtgacaatagaaaattggtaccactgggttaatgcctttccatttcattctgaatgtaaagattttccttcgtttcttttatgcaaattgccaagtataa
>MiraAssembly71_c956RC_merged_MiraAssembly71_c608
-------------------------------------------------------gctcttatggaagct-aaatgttgtaagccacaacatgttgtcaaaggggtacaacataagttttattrtcataaattgcagggtaatgcttcaggaggtgagcgtgcgcaaactgcgggtagagtggctaatcatcttgtggaaacagcgtggtcatttattggacggaaatcagtacttcctaagcacccac---cttgtataagttcacacttctcacctttttggtttctaagtgtataaagtgaatcctataatttgctgttgcttatgggaactctttttcatgctattggtctgtagtatt-aaatattgtaaagtttggaatatccggagatgtgagtgaacaac----------------------------------------------tcatgcagtgtatgattgcatayagtggtcttgctcttgattttcct-----agtatgacactaatcattgatcatgtgatgttttactctaaattactcagatacaactgggcaagatcctttggaacggttagaaaatgagagcaaccacttgaaggatggggggaaatttgttcctagtaagaaggttctggaattgagaatgaggttaattaagttcatggaagatcatatatatcccaaagaaaaggaattctacaaacttgctcaatctaccatgcgctggactattcaccccgaggaggagaacttgaaggagttagcaaagaaagaaggcttatggaatttatttatacccgtatgtatttgcttctagttcccatttatcatctacctgtgttatctttgtgctcctttttggtagtcaagtgtaagggcatactcttggtaatgagga-----------------tgacggaaaatagtgttctttt---------------------ccagagcatattaatgatgcctttgcatgtt-----------------------------------------------------------------------------------------------------------------------------------------------------------------------------------------------------------------------------------------------------------------------------------------------------------------------------------------------
>MiraAssembly73_c97RC
-------------------------------------------------------------------------------------------------------------------------------------------------------------------------------------------------------------------------------------------------------------------------------------------------------------------------------------------aactctttttcatgttatttgtctgtagtatt-aaatattgtaaagtttggaatatccggagatgtgagtgaacaac----------------------------------------------tcatgcagtgtatgattgcatacagtggtcttgctcttgattttcct-----agtatgacactaatcattgatcatgtgatgttttactctaaattactcagatacaactgggcaagatcctttggaacggttagaaaatgagagcaaccacttgaaggatggggggaaatttgctcctagtaagaaggttctggaattgagaatgaggttaattaagttcatggaagatcatatataccccaaagaaaaggaattctacaaacttgctcaatctaccatgcgctggacaattcaccccgaggaggagaacttgaaggagttagcaaagaaagaaggcttatggaatttatttatacccgtatgtatttgcttctagttcccatttatcatctacctgtgttatctttgtgctcctttttggtagtcaagtgtaagggcatactcttggtaatgagga-----------------tgacggaaaatagtgttctttt---------------------ccagagcatattaatgatgcctttgcatg-------------------------------------------------------------------------------------------------------------------------------------------------------------------------------------------------------------------------------------------------------------------------------------------------------------------------------------------------
>MiraAssembly72_c191
------------------------------------------------------------------------------------------------------------------------------------------------------------------------------------------------------------------------------------------------------------------------------------------------------------------------------------------------tttttcatgttattggtctgtagtatt-aaatattgtaaagtttggaatatccggagatgtgagtgaacaac----------------------------------------------tcatgcagtgtatgattgcatatagtggtcttgctcttgattttcct-----cgtatgacactaatcattgatcatgtgatgttttactctaaattactcagatacgactgggcaagatcctttggaacggttagaaaatgagagcaaccacttgaaggatggggggaaatttgttcctagtaagaaggttctggaattgagaatgaggttaattaagttcatggaagatcatatataccccaaagaaaaggaattctccaaacttgctcaatctaccatgcgctggacaattcaccccgaggaggagaacttgaaggagttagcaaagaaagaaggcttatggaatttatttatacccgtatgtatttgcttctagttcccatttatcatctacctgtgttatctttgtgctcctttttggtagtcaagtgtaagggcatactcttggtaatgagga-----------------tgacggaaaatagtgttctttt---------------------ccagagcatattaatg--------------------------------------------------------------------------------------------------------------------------------------------------------------------------------------------------------------------------------------------------------------------------------------------------------------------------------------------------------------
>MiraAssembly77_c987
--------------------------------------------------------------------------------------------------------------------------------------------------------------------------------------------------------------------------------------------------------------------------------------------------------------------------------------------------------gttattggtctgtagtatt-aaatattgtaaagtttggaatatccggagatgtgagtgaacaac----------------------------------------------tcatgcagtgtatgattgcatatagtggtcttgctcttgattttcct-----cgtatgacactaatcattgatcatgtgatgttttactctaaattactcagatacgactgggcaagatcctttggaacggttagaaaatgagagcaaccacttgaaggatggggggaaatttgttcctagtaagaaggttctggaattgagaatgaggttaattaagttcatggaagatcatatataccccaaagaaaaggaattctccaaacttgctcaatctaccatgcgctggacaattcaccccgaggaggagaacttgaaggagttagcgaagaaagaaggcttatggaatttatttatacccgtatgtatttgcttctagttcccatttatcatctacctgtgttatctttgtgctcctttttggtagtcaagtgtaagggcatactcttggt--------------------------------------------------------------------------------------------------------------------------------------------------------------------------------------------------------------------------------------------------------------------------------------------------------------------------------------------------------------------------------------------------------------------------------------------------
>MiraAssembly83_c197RC
------------------------------------------------------------------------------------------------------------------------------------------------------------------------------------------atcatcttgtggaaacagcgtggtcatttattggacggaaatcagtacttcctaagcacccac---cttgtataagttcacacttctcacctytttggtttctaagtgtataaaktgaatcctataatttgctgttgcttatgggaactctttttcatgttattggtctgtagtatt-aaatattgtaaagtttggaatatccggagatgtgagtgaacaac----------------------------------------------tcatgcagtgtatgattgcatatagtggtcttgctcttgattttcct-----cgtatgacactaatcattgatcatgtgatgttttactctaaattactcagatacgactgggcaagatcctttggaacggttagaaaatgagagcaaccacttgaaggatggggggaaatttgttcctagtaagaaggttctggaattgagaatgaggttaattaagttcatggaagatcatatataccccaaagaaaaggaattctccaaacttgctcaatctaccatgcgctggacaattcaccccgaggaggagaacttgaaggagttagcaaagaaagaaggcttatggaatttatttatacccgtatgtatttgcttctagttcccatttatcatctacctgtgttatctttgtgctcctttttggtagtcaagtgtaagggcatactcttggtaatgagga-----------------tgacggaaaatattgttctttt---------------------ccagagaatattaatgatgcctttgtatgttttcccctgcagtttgatagtgctgctagggcaagagaactactatttgatggaagaaatgaatctccaataaac---------------------------------------------------------------------------------------------------------------------------------------------------------------------------------------------------------------------------------------------------------------------
>MiraAssembly77_c353
--------------------------------------------------------------------------------------------------------------------------------------------------------------------------------------------------------------------------------------------------------------------------------------------------------------------------------------------------------------------------------------------------------------------caac----------------------------------------------tcatgcagtgtatgattgcatatagtggtcttgctcttgattttcct-----cgtatgacactaatcattgatcatgtgatgttttactctaaattactcagatacgactgggcaagatcctttggaacggttagaaaatgagagcaaccaattgaaggatggggggaaatttgttcctagtaagaaggttctggaattgagaatgaggttaattaagttcatggaagatcatatataccccaaagaaaaggaattctccaaacttgctcaatctaccatgcgctggacaattcaccccgaggaggagaacttgaaggagttagcaaagaaagaaggcttatggaatttatttatacccgtatgtatttgcttctggttcccatttatcatctacctgtgttatctttgtgctcctttttggtagtcaagtgtaagggcatactcttggtaatgagga-----------------t------------------------------------------------------------------------------------------------------------------------------------------------------------------------------------------------------------------------------------------------------------------------------------------------------------------------------------------------------------------------------------------------------------------------
>MiraAssembly83_c482RC
----------------------------------------------------------------------------------------------------------------------------------------------------------------------------------------------------------------------------------------------------------------------------------------------------------------------taatttgctgttgcttatgggaactctttttcatgttattggtctgtagtatt-aaatattgtaaagtttggaatatccggagatgtgagtgaacaac----------------------------------------------tcatgcagtgtatgattgcatatagtggtcttgctcttgattttcct-----agtatgacactaatcattgatcatgtgatgttttactctaaattactcagatacaactgggcaagatcctttggaacggttagaaaatgagagcaaccacttgaaggatggggggaaatttgttcctagtaagaaggttctggaattgagaatgaggttaattaagttcatggaagatcatatataccccaaagaaaaggaattctccaaacttgctcaatctaccatgcgctggacaattcaccccgaggaggagaacttgaaggagttagcaaagaaagaaggcttatggaatttatttatacccgtatgtatttgcttctggttcccatttatcatctacctgtgttatctttgtgctcctttttggtagtcaagtgtaagggcatactcttggtaatgagga-----------------tgacggaaaatattgttctttt---------------------ccagagaatattaatgatgcctttgcatgttttcccctgcagtttgatagtgctgctagggcaagagaactactatttgatggaagaaatgaatctccaataaac---------------------------------------------------------------------------------------------------------------------------------------------------------------------------------------------------------------------------------------------------------------------
>MiraAssembly72_c412RC
----------------------------------------------------------------------------------------------------------------------------------------------------------------------------------------------------------------------------------------------------------------------------------------------------------------------------gctgttgcttatgggaactttttttcatgttattggtctgtagtatt-aaatattgtaaagtttggaatatccggagatgtgagtgaacaac----------------------------------------------tcatgcagtgtatgattgcatacagtggtcttgctcttgattttcct-----agtatgacactaatcattgatcatgtgatgttttactctaaattactcagatacaactgggcaagatcctttggaacggttagaaaatgagagcaaccacttgaaggatggggggaaatttgttcctagtaagaaggttctggaattgagaatgaggttaattaagttcatggaagatcatatataccccaaagaaaaggaattctacaaacttgctcaatctaccatgcgctggacaattcaccccgaggaggagaacttgaaggagttagcaaagaaagaaggcttatggaatttatttatacccgtatgtatttgcttctagttcccatttatcatctacctgtgttatctttg-------------------------------------------------------------------------------------------------------------------------------------------------------------------------------------------------------------------------------------------------------------------------------------------------------------------------------------------------------------------------------------------------------------------------------------------------------------------------------------------
>MiraAssembly75_c390
-------------------------------------------------------------------------------------------------------------------------------------------------------------------------------------------------------------------------------------------------------------------------------------------------------------------------------------------------------------------------------------------------------------------------------------------------------------------------------------ttgcatatagtggtcttgctcttgattttcct-----agtatgacactaatcattgatcatgtgatgttttactctaaattactcagatacaactgggcgagatcctttggaacggttagaaaataagagcaaccacttgaaggatggggggaaatttgttcctagtaagaaggttctggaattgagaatgaggttaattaagttcatggaagatcatatataccccagagaaaaggaattctacaaacttgctcaatctaccatgcgctggacaattcaccccgaggaggagaacttgaaggagttagcaaagaaagaaggcttatggaatttatttatacccgtatgtatttgcttctagttcccatttatc---------------------------------------------------------------------------------------------------------------------------------------------------------------------------------------------------------------------------------------------------------------------------------------------------------------------------------------------------------------------------------------------------------------------------------------------------------------------------------------------------------------
>MiraAssembly78_c264RC_merged_MiraAssembly78_c789
tctatgcaggtgttcatagtagatggattatggtatttccagccaaataactctagctcttatggaagttaaaatgttgtaagccacaacatgttgtcaaaggggtacaacataagttttattgtcataaattgcagggtaatgcttcaggaggtgagcgtgcgcaaactgcgggtagagtggctaatcatcttgtggaaacagcgtggtcatttattggacggaaatcagtacttcctgagcacccac---cttgtatgagttcacacttctcacctttttggtttctaagtgtataaagtgaatcctataattcgctgttgcttatgggaactctttttcatgttattggtctgtagtatt-aaatattgtaaagtttggaatatccggagatgtgagtgaacaac----------------------------------------------tcatgcagtgtatgattgcatatagtggtcttgctcttgattttcct-----agtatgacactaatcattgatcatgtgatgttttactctaaattactcagatacaactgggcaagatcctttggaacggttagaaaatgagagcaaccacttgaaggatggggggaaatttgttcctagtaagaaggttctggaattgagaatgaggttaattaagttcatggaagatcatatataccccagagaaaaggaattctacaaacttgctcaatctaccatgcgctggacaattcaccccgaggaggagaacttgaaggagttagcaaagaaagaaggcttatggaatttatttatacccgtatgtatttgcttctagttcccatttatcatctacctgtgttatctttgtgctccttattggtagtcaagtgtaagggcatactcttggtaatgagga-----------------tgacggaaaatagtgttctttt---------------------ccagagcatattaatgatgcctttgcatgttttcccctgcagtttgatagtgctgctagggcaagagaactactatttgatggaagaaatgaatctccaataaacaagtcaggggattgctttttgggtgctggcctctcgaaccttgaatatggatacctgtgtgagatcatgggtcgttctgtttgggctcctcaggtgttcaactgcggggcacctgatactggaaatatggaggcaagtgtcgagaaa------------------------------------------------------------------------------------------------------------------
>MiraAssembly74_c63
------------------------------------------------------------------------------------------------------------------------------------------------------------------------------gtagagtggctaatcatcttgtggaaacagcgtggtcatttattggacggaaatcagtacttcctaagcacccac---cttgtataagttcacacttctcacctttttggtttctaagtgtataaagtgaatcctataatttgctgttgcttatgggaactctttttcatgttattggtctgtagtatt-aaatattgtaaagtttggaatatccggagatgtgagtgaacaac----------------------------------------------tcatgcagtgtatgattgcatatagtggtcttgctcttgattttcct-----ggtatgacactaatcattgatcatgtgatgttttactctaaattactcagatacaactgggcaagatcctttggaacggttagaaaatgagagcaaccacttgaaggatggggggaaatttgttcctagtaagaaggttctggaattgaggatgaggttaattaagttcatggaagatcatatataccccagagaaaaggaattctacaaacttgctcaatctaccatgcgctggacaattcaccccgaggaggagaacttgaaggagttagcaaagaaagaaggcttatggaatttatttatacccgtatgtatttgcttctagttcccatttatcatctacctgtgttatctttgtgctcctttttggtagtcatgtgtaagggcatactcttggtaatgagga-----------------tgacggaaaatagtgttctttt---------------------ccagagcatattaatgatgcctttgcatgttttcccctgcagtttgatagtgctgctagggcaagagaactactatttgatggaagaaatgaatctccaataaacaagtcaggggattgctttttgggtgctgg----------------------------------------------------------------------------------------------------------------------------------------------------------------------------------------------------------------------------------------
>MiraAssembly75_c118
------------------------------------------------------------------------------------------------------------------------------------------------------------------------------------------------------------------------------------------------------------------------------------------------------------------------------------------gaactctttttcatgttattggtctgtagtatt-aaatattgtaaagtttggaatatccggagatgtgagtgaacaac----------------------------------------------tcatkcagtgtatgattgcatatagtggtcttgctcttgattttcct-----agtatgacactactcattgatcatgtgatgttttactctaaattactcagatacaactgggcaagatcctttggaacggttagaaaatgagagcaaccacttgaaggatggggggaaatttgttcctagtaagaaggttctggaattgagaatgaggttaattaagttcatggaagatcatatataccccaaagaaaaggaattctacaaacttgctcaatctaccatgcgctggacaattcaccccgaggaggagaacttgaaggagttagcaaagaaagaaggcttatggaatttatttatacccgtatgtatttgcttctagttcccatttatcatctacctgtgttatctttgtgctcctttttggtagtcatgtgtaagggcatactcttggtaatgagga-----------------tgacg--------------------------------------------------------------------------------------------------------------------------------------------------------------------------------------------------------------------------------------------------------------------------------------------------------------------------------------------------------------------------------------------------------------------
>MiraAssembly80_c197RC
-------------------------------------------------------------------------------------------------------------------------------------------------------------------------------------------------------------------------------------------------------------------------------------------------------------------------------------------------------------tggtctgtagtatt-aaatattgtaaagtttggaatatccggagatgtgagtgaacaac----------------------------------------------tcatgcagtgtatgattgcatttagtggtcttgctcttgattttcct-----agtatgacactaatcattgatcatgtgatgttttactctaaattactcagatacaactgggcaagatcctttggaacggttagaaaatgagagcaaccacttgaaggatggggggaaatttgttcctagtaagaaggttctggaattgagaatgaggttaattaagttcatggaagatcatatataccccaaagaaaaggaattctacaaacttgctcaatctaccatgcgctggacaattcaccccgaggaggagaacttgaaggagttagcaaagaaagaaggcttatggaatttatttatacccgtatgtatttgcttctagttcccatttatcatctacctgtgttatctttgtgctcctttttggtagtcaagtgtaagggcatactcttggtaatgagga-----------------tgacggaaaatagtgttctttt---------------------ccagagcatattaatgatgcctttgcatgttttcccctgcagtttgatagtgctgc----------------------------------------------------------------------------------------------------------------------------------------------------------------------------------------------------------------------------------------------------------------------------------------------------------------------
>MiraAssembly81_c68RC
--------------------------------------------------------------------------------------------------------------------------tgtcataaattgcagggtaatgcttcaggaggtgagcgtgcgcaaactgcgggtagagtggctaatcatcttgtggaaacagcgtggtcatttattggacggaaatcagtacttcctaagcacccac---cttgtataagttcacacttctcacctttttggtttctaagtgtataaagtgaatcctataatttgctgttgcttatgggaactctttttcatgttattggtctgtagtatt-aaatattgtaaagtttggaatatccggagatgtgagtgaacaac----------------------------------------------tcatgcagtgtatgattgcatatagtggtgttgctcttgattttcct-----agtatgacactaatcattgatcatgtgatgttttactctaaattactcagatacaactgggcaggatcctttggaacggttagaaaatgagagcaaccacttgaaggatggggggaaatttgttcctagtaagaaggttctggaattgagaatgaggttaattaagttcatggaagatcatatataccccaaagaaaaggaattctacaaacttgctcaatctaccatgcgctggacaattcaccccgaggaggagaacttgaaggagttagcaaagaaagaaggcttatggaatttatttatacccgtatgtatttgcttctagttcccatttatcatctacctgtgttatctttgtgctcctttttggtagtcaagtgtaagggcatactcttggtaatgagga-----------------tgacggaaaatagtgttctttt---------------------ccacagcatattaatgatgcctttgcatgttttcccctgcagtttgatagtgctgctagggcaagagaactactattt------------------------------------------------------------------------------------------------------------------------------------------------------------------------------------------------------------------------------------------------------------------------------------------------
>MiraAssembly80_c424RC_merged_MiraAssembly80_c1040RC
-----------------------------------------------------------------------------------------------------------------------------------------------------------------------------------------------------------------------------------------------------------------------------------------------------------------------------------------------ctttttcatgttattggtctgtagtatt-aaatattgtaatgtttggaatatccggagatgtgagtgaacaac----------------------------------------------tcatgcagtgtatgattgcatatagtggtcttgctcttgattttcct-----agtatgacactaatcattgatcatgtgatgttttactctaaattactcagatacaactgggcaagatcctttggaacggttagaaaatgagagcaaccacttgaaggatggggggaaatttgttcctagtannnnnnnnnnnnnnnnnnnnnnnnnnnnnnnnnnnnnnnnnnnnnnnnnnnnnnnnnnnnnnnnnnnnnnnnnnnnnnnnnnnnctcaatctaccatgcgctggacaattcaccccgaggaggagaacttgaaggagttagcaaagaaagaaggcttatggaatttatttatacccgtatgtatttgcttctagttcccatttatcatctacctgtgttatctttatgctcctttttggtagtcaagtgtaagggcatactcatggtaatgagga-----------------tgacggaaaatagtgttctttt---------------------ccagagcatattaatgatgcctttgcatgttttcccctgcagtttgatagtgctgct---------------------------------------------------------------------------------------------------------------------------------------------------------------------------------------------------------------------------------------------------------------------------------------------------------------------
>MiraAssembly81_c446RC
-------------------------------------------------------------------------------------------------------------------------------------------------------aggtgagcgtgcgcaaactgcgggtagagtggctaatcatcttgtggaaacagcgtggtcatttattggacggaaatcagtacttcctaagcacccac---cttgtataagttcacacttctcacctttttggtttctaagtgtataaagtgaatcctataatttgctgttgcttatgggaactctttttcatgttattggtctgtagtatt-aaatattgtaaagtttggaatatccggagatgtgagtgaacaac----------------------------------------------tcatgcagtgcatgattgcatatagtggtcttgctcttgattttcct-----agtatgacactaatcattgatcatgtgatgttttactctaaattactcagatacaactgggcaagatcctttggaacggttagaaaatgagagcaaccacttgaaggatggggggaaatttgttcctagtaagaaggttctggaattgagaatgaggttaattaagttcatggaagaccatatataccccagagaaaaggaattgtacaaacttgctcaatctaccatgcgctggacaattcaccccgaggaggagaacttgaaggagttagcaaagaaagaaggcttatggaatttatttatacccgtatgtatttgcttctagttcccatttatcatctacctgtgttat------------------------------------------------------------------------------------------------------------------------------------------------------------------------------------------------------------------------------------------------------------------------------------------------------------------------------------------------------------------------------------------------------------------------------------------------------------------------------------------------
>MiraAssembly73_c267
-----------------------------------------------------------------------------------------------------------------------------------------------------------------------------------------------------------------------------------------------------------------------------------------------------------------------------------------------------------attggtctgtagtatt-ata----------------------------gtttgtgaacaac----------------------------------------------tcatgcagtgtatgattgcatatagtggtcttgctcttgattttcct-----cgtatgacactaatcattgatcatgtgatgttttactctaaattactcagatacgactgggcaagatcctttggaacggttagaaaatgagagcaaccacttgaaggatggggggaaatttgttcctagtaagaaggttctggaattgagaatgaggttaattaagttcatggaagattatatataccccaaagaaaaggaattctccaaacttgctcaatctaccatgcgctggacaattcaccccgaggaggagaacttgaaggagttagcaaagaaagaaggcttatggaatttatttatacccgtatgtatttgcttctagttcccatttatcatctacctgtgttatctt---------------------------------------------------------------------------------------------------------------------------------------------------------------------------------------------------------------------------------------------------------------------------------------------------------------------------------------------------------------------------------------------------------------------------------------------------------------------------------------------
