# Supplementary material for: Targeted NGS for species level phylogenomics: “made to measure” or “one size fits all”?
Source: PeerJ. 2017 Jul 25;5:e3569. doi: 10.7717/peerj.3569 (PMC5530999; doi:10.7717/peerj.3569)
Supplement: Data S2 — Sequences alignments (fasta format). [file peerj-05-3569-s002.gz › Final_Aln/MC/3283_AllSamples.aln]

>MiraAssembly68_rep_c2553_merged_MiraAssembly68_c928
--------------------------------------------------------------------------------------------------------------------------------------------------------------------------------------------------------------------------------------------------------------------------------------------------------------------------------------------------------------------------------------------------------------------------------------------------------------------------tttatgttataccaa---------------------------------------------------tatgcttcggtg---------gtgcaatgacgtgttcttttttatgcgctaggttggtgtttgtcgtgatagtgccaatggaaatggaggaggttctccggtgggtcctgggtttgatcctcataaatcagatccccttgcccaagatgaccctagtgctgttgctgagggagaagatggtcagaatgctcaagatcaaagtgttgacatgtgccctcctagctctttaggtcctgaagctgaagtgaaaacagaagcagatcttgataacttgggcgggaccttcaaagttgactcttctactgttaatgatgtaaagctggatggcacaaatcactctacccaactttctggggcttctactaacttatctgcaaatcttaaaactagtgatacagctgtgaccagttcgcaatttggggaccttaaggtgctaaattgtgagagaattacagaaacaaccaataattgtgagactgacacggctgataaatttccttctaatccctgtcaacctgatcaaccgttggaggacgtggaagtttccatcgcggtggggagaagtccttcagaacttaaacaggactcaagatctgctgaggagccaccaaaaggaagcagtacaacagtaatccctcaagccccatacagtcggggtaaagcggcaacaccctcttcagtttcatcaactattatgatctcaaaacgwtctgttcttgataaccgttctacttcaaatgcccagaatcttaatcctattatcaaaaagggaatatcagtcagcgttaagaaagataatggctcaaccgacatgggtaggggcgaagaaaggcacgaaatgccgaggaaaacatggaaagatggtttaaaatcttccctcaattctgtgcmgaaagcgtcaccttcaaacaagattgcacatgcttctgattccaggaaaattgtgtcagattcaaaggatcgtctgcgttttgcatcttcta-aagcgtcttcaacagagaatattggagttacttctgggtcttgtgagacttccaattcattgcaatctctgagtggttcacatgtacaaaataaggtttcagcttcaggcttaccacagaaaggtgaaaaggttaaccagtcaaatagccagccatcaactaagctgccccattcaatgccagtgcaccctcctggaccttcaaactctcctgcgctactaagtgatgaagaggtgtgaacgctgctatttatttcattagacgttcttcttgctgttggcatgccttctttctccataatgcttgccttcacctcttctttttttktggtg--tgtgtgtgtgtgtgtgtgtgtggtkcttttgcagcttgctttactcttgcatcatgaactcaacagttctcctagag-----ttcctcgggtgccacgcatgcgccatactggtagcttacctcagctgggttcacctactgctacaagcatgctgatcaagcggacatctagttctggaggaagagatcacaatgtg----------------------------------gtaagttccactgctttt-----------------------------------------------------------------------------------------------------------------------------------------------------------------------------------------------------------------------------------------------------------------------------------------------------------------------------------------------------------------------------------------------------------------------------------------------------------------------------------------------------------------------------------------------------------------------------------------------------------------------------------------------------------------------
>MiraAssembly68_rep_c3255RC_merged_MiraAssembly68_rep_c2796_merged_MiraAssembly68_rep_c3346
-------------------------------------------------------------------------------------------------------------------------------------------------------------------------------------------------------------------------------------------------------------------------------------------------------------------------------------------------------------------------------------------------------------------------------------------------------------------------------------------------------------------------------------------------------------------------------------------------------------------------------------------------------------------------------------------------------------------------------------------------------------------------------------------------------------------------------------------------------------ttaatgatgtaaagctggatggcacaaatcactctacccaactttctggggcttctactaacttatctgcaaatcttaaaactagtgatacagctgtgaccagttcgcaatttggggaccttaaggtgctaaattgtgagagaattacagaaacaaccaataattgtgagactgaaamggctgataaatttccttctaatccctgtcaacctgatcaaccgttggaggacgtggaagtttccatcgcggtggggagaagtccttcagaacttaaacaggactcaagatctgctgaggagccaccaaaaggaagcagtacaacagtaatccctcaagccccatacagtcggggtaaagcggcaacaccctcttcagtttcatcaactattatgatctcaaaacgttctgttcttgataaccgttctacttcaaatgcccagaatcttaatcctattatcaaaaagggaatatcagtcagcgttaagaaagataatggctcaaccgacatgggtaggggcgaagaaaggcacgaaatgccgaggaaaacatggaaagatggtttaaaatcttccctcaattctgtgccgaaagcgtcaccttcaaacaagattgcacatgcttctgattccaggaaaattgtgtcagattcaaaggatcgtctgcgttttgcatcttcta-aggcgtcttcaacagagaatattggagttacttctgggtcttgtgagacttccaattcattgcaatctctgagtggttcacatgtacaaaataaggtttcagcttcaggcttaccacagaaaggtgaaaaggttaaccagtcaaatagccagccatcaactaagctgccccattcaatgccagtgcaccctcctggaccttcaaactctcctgcgctactaagtgatgaagaggtgtgaacgctgctatttatttcattagacgttcttcttgctgttggcatgccttctttctccataatgcttgccttcacctcttctttttttt----------------------------------------------------------------------------------------------------------------------------------------------------------------------------------------------------------------------------------------------------------------------------------------------------------------------------------------------------------------------------------------------------------------------------------------------------------------------------------------------------------------------------------------------------------------------------------------------------------------------------------------------------------------------------------------------------------------------------------------------------------------------------------------------------------------------------------------------------------------------------------------------------------------------------------------
>MiraAssembly69_rep_c2727_merged_MiraAssembly69_c670_merged_MiraAssembly69_rep_c2561RC_merged_MiraAssembly69_c897RC
-----------------------------------------------------------------------------------------------------------------------------------------------------------------------------------------------------------------------------------------------------------------------------------------------------------------------------------------------------------------------------------------------------------------------------------------------------------------------------------tgtcaattgtctgatgatgctcttgctcacttgaaacttgatgaagtagctggctcttttatgttagtg---------gtgtgatgacatgttcttctttatgcactaggttggcgtttctcttgatagtgccaatggaaatggagggggttctcttgtgggtcctgggtttgatcctcataaatcagatccccttgcccaagatgcccctagtgctgttgttgatggagaagatggtccgaatgctcaagatcgaactgtcgacatgtgccctcctcgctctttaggccctgaagctgaagttaaaactgaaacagatcttgataagttgggtgggacattcaaagttgactcttcttgtgttaatgatgtaaagctggatggcacaaaccactctacccaactttctggggcttctgctaacttatctgcaaatcttaaagctagtgatacagctctgaccagttcgcaatatggggaccttaaggtgcaaaattgtgagagaatcacagaaacaaccaataatcctgagactgacacggctgataaattttcatctaatccctgtcaacctgatcaactgttggaggatgttgaagtttccatcgcagtggggaaaagtccctcagaacttaaacaggactcaagatctgtggaggagccaccaaaaggaagcagtacaacagtaatccctcaagccccatacagtcggcgtaaaccggcgacaccgccttcagtttcatcaactattgtgatctcaaaacgttctgttcttgataaccgttcgacttcaaattcccaaaatcgtgatcctattatcaaaaagggtatatcagtcagtgttaagaaagataatggctcaaccgacatgggtaggggtgaagaaaggcgcgaaatgccgaggaaaacatggaaagatggtttaaaatcttccgtcagctcggtgctgaaagcgtcaccttcaaacaagattgcacatgcttctgagtccaggaaaattgtgtcagattcaaaggatcgtctgcattttgcatcttcta-aaccttcttcaaaagagaatattggagttacttctgggtcttgtgagacttccagttcattgcaatctcagagtggttcgcatgtgcaaaataaggtttcatcttcaggcttaccacagaaaggtgaaaaggttaaccagtcaaatagccagccatcaactaagctgcacccttcaatgccagtgcaccctcctggaccttcaaactctcctgcaatactaagtgatgaagaggtgtgaatgctgctatttattttgtgctatgttcttgttgttgtaggcatgcgttctttctccatagtccttgcttcacatctttgttttgttttttt------------------------------tatgcagcttgctttactcttgcatcaagaactaaacagttctcctagag-----ttcctcgggtgccacgcatgcgccatactggcagcttacctcagctggggtcacctactgctacaagcatgctgatcaagcggacatctagttctggtggaagagatcacaatgtg----------------------------------gtaagttcctctgcttttat-------------------------------------------------------------------------------------------------------------------------------------ttaggaagcaaacactt--------------------------------------------------------------------------------------------------------------------------gggccacagcattagctcctta------------------------------------------atccacagaattctgcagcataggctgtgtagtgtt---------------------------------------------------------------------------------------------------------------------------------------------------------------------------------------------------------------------------------------------------------------------------------
>MiraAssembly74_c959RC_merged_MiraAssembly74_rep_c2529_merged_MiraAssembly74_rep_c2389_merged_MiraAssembly74_c153
---------------------------------------------------------------------------------------------------------------------------------------------------------------------------------------------------------------------------------------------------------------------------------------------------------------------------------------------------------------------------------------------------------------------------------------------------------------------------------------------------------------------------------------------------------------------------------------------------------------------------------------------------------------------------------------------------------------gttgatggagaagatggtccgaatgctcaagatcgaactgtcgacatgtgccctcctcgctctttaggccctgaagctgaagttaaaactgaaacagatcttgataagttkggtgggacattcaaagttgactcttcttgtgttaatgatgtaaagctggatggcacaaaccactctacccaactttctggggcttctgctaacttatctgcaaatcttaaagctagtgatacagctctgaccagttcgcaatatggggaccttaaggtgcaaaattgtgagagaatcacagaaacacccaataatcctgagactgacacggctgataaattttcatctaatccctgtcaacctgatcaactgttggaggatgttgaagtttccatcgcagtggggaaaagtccctcagaacttaaacaggactcaagatctgtggaggagccaccaaaaggaagcagtacaacagtaatccctcaagccccatacagtcggcgtaaaccggcgacaccgtcttcagtttcatcaactattgtgatctcaaaacgttctgttcttgataaccgttcgacttcaaattcccaaaatcgtgatcctattatcaaaaagggtatatcagtcagtgttaagaaagataatggctcaaccgacatgggtaggggtgaagaaaggcgcgaaatgccgaggaaaacatggaaagatggtttaaaatcttccgtcagctcggtgctgaaagcgtcaccttcaaacaagattgcacatgcttctgagtccaggaaaattgtgtcagattcaaaggatcgtctgcattttgcatcttcta-aagcttcttcaaaagagaatattggagttacttctgggtcttgtgagacttccagttcattgcaatctcagagtggttcgcatgtgcaaaataaggtttcatcttcaggcttaccacagaaaggtgaaaaggttaaccagtcaaatagccagccatcaactaagctgcacccttcaatgccagtgcaccctcctggaccttcaaactctcctgcaatactaagtgatgaagaggtgtgaatgctgctatttattttatgctatgttcttgttgttgtaggcatgcgttctttctccatagtccttgcttcacctctttgttttgtttttatt-----------------------------tatgcagcttgctttactcttgcatcaagaactaaacagttctcctagag-----ttcctcgggtgccacgcatgcgccatactggcagcttacctcagctggggtcacctactgctacaagcatgctgatcaagcggacatctagttctggtggaagagat------------------------------------------------------------------------------------------------------------------------------------------------------------------------------------------------------------------------------------------------------------------------------------------------------------------------------------------------------------------------------------------------------------------------------------------------------------------------------------------------------------------------------------------------------------------------------------------------------------------------------------------------------------------------------------------------------------------------------------
>MiraAssembly71_c1461RC
-----------------------------------------------------------------------------------------------------------------------------------------------------------------------------------------------------------------------------------------------------------------------------------------------------------------------------------------------------------------------------------------------------------------------------------------------------------------------------------------------------------------------------------------------------------------------------------------------------------------------------------------------------------------------------------------------------------------------------------------------------------------------------------------------------------------------------------------------------------------------------------------------------------------------------------------------------------------------------------------------------------------------------------------------------------------------------------------------------------------------------------------------------------------------------------------------------------------------------------------------------------------------------------------------------------------------------------------------------------------------------------------------------------------------------------------------------------------------------------------------------------------------------gtcagattcaaaggatcgtctgcattttgcatcttcta-aagcttcttcaaaagagaatattggagttacttctgggtcttgtgagacttccagttcattgcaatctcagagtggttcgcatgtgcaaaataaggtttcatcttcaggcttaccacagaaaggtgaaaaggttaaccagtcaaatagccagccatcaactaagctgcacccttcaatgccagtgcaccctcctggaccttcaaactctcctgcaatactaagtgatgaagaggtgtgaatgctgctatttattttatgctatgttcttcttgttgtaggcatgcgttctttctccatagtccttgcttcacctctttgttttgttttttt------------------------------tatgcagcttgctttactcttgcatcaagaactaaacagttctcctagag-----ttcctcgggtgccacgcatgcgccatactggcagcttacctcagctgg-----------------------------------------------------------------------------------------------------------------------------------------------------------------------------------------------------------------------------------------------------------------------------------------------------------------------------------------------------------------------------------------------------------------------------------------------------------------------------------------------------------------------------------------------------------------------------------------------------------------------------------------------------------------------------------------------------------------------------------------------------------------------------------------------
>MiraAssembly69_rep_c2362_merged_MiraAssembly69_c270RC_merged_MiraAssembly69_c1043RC
------------------------------------------------------------------------------------------------------------------------------------------------------------------------------------------------------------------------cagggctattgtgt-tttttttatgctgcatagtgttgctaaaaatgcaatgtctgatgtcaaagagagggttccgccctcaatctccacttgctttttaattgatttttgatgtgaatctacgattagttctttatttggtgact------ctccaaccgtaagttgtcagaatgttatctactagatctattagcatgcwtcattgggtaatatttttgaaggtacatgctcagtggactcttagatcgtgtcaattgtctgatgatgctcttgctcacttgaaacttgatgaagtagctggctcttttatgttagtg---------gtgtgatgacatgttcttctttatgcactaggttggcgtttctcttgatagtgccaatggaaatggagggggttctcttgtgggtcctgggtctgatcctcataaatcagatccccttgcccaagatgcccctagtgctgttgttgatggagaagatggtccgaatgctcaagatcgaactgtcgacatgtgccctcctcgctctttaggccctgaagctgaagttaaaactgaaacagatcttgataagttgggtgggacattcaaagttgactcttcttgtgttaatgatgtaaagctggatggcacaaaccactctacccaactttctggggcttctgctaacttatccacaaatcttaaagctagtgatacagctctgaccagttcgcaatatggggaccttacggtgcaaaattgtgacagaatcacagaaacaaccaataatcctgagactgacacggctgataaattttcatctaatccctgtcaacctgatcaactgttggaggatgttgaagtttccatcgcagtggggaaaagtccctcagaacttaaacaggactcaagatctgtggaggagccaccaaaaggaagcagtacaacagtaatccctcaagccccatacagtcggcgtaaaccggcgacaccgtcttcagtttcatcaactattgtgatctcaaaacgttctgttcttgataaccgttcgacttcaaattcccaaaatcgtgatcctattatcaaaaagggtatatcagtcagtgttaagaaagataatggctcaaccgacatgggtaggggtgaagaaaggcgcgaaatgccgaggaaaacatggaaagatggtttaaaatcttccgtcagctcggtgctgaaagcgtcaccttcaaacaagattgcacatgcttctgagtccaggaaaattgtgtcagattcaaaggatcgtctgcattttgcatcttcta-aaccttcttcaaaagagaatattggagttacttctgggtcttgtgagacttccagttcattgcaatctcagagtggttcgcatgtgcaaaataaggtttcatcttcaggcttaccacagaaaggtgaaaaggttaaccagtcaaatagccagccatcaactaagctgcacccttcaatgccagtgcaccctcctggaccttcaaactctcctgcaatactaagtgatgaagaggtgtgaatgctgctatttattttatgctatgttcttgttgttgtaggcttgcgttgtttctccctagtccttgcttcacctctttgttttgtttttttt--atggtgggt---------tgtggttcttctgcagcttgctttactcttgcatcaagaactaaacagttctcctagag-----ttcctcgggtgccacgcatgcgccatactggtagcttacctc-----------------------------------------------------------------------------------------------------------------------------------------------------------------------------------------------------------------------------------------------------------------------------------------------------------------------------------------------------------------------------------------------------------------------------------------------------------------------------------------------------------------------------------------------------------------------------------------------------------------------------------------------------------------------------------------------------------------------------------------------------------------------------------------------------
>MiraAssembly75_c836_merged_MiraAssembly75_c758RC
---------------------------------------------------------------------------------------------------------------------------------------------------------------------------------------------------------------------------------------------------------------------------------------------------------------------------------------------------------------------------------------------------------------------------------------------------------------------------------------------------------------------------------------------------------------------------------------------------------------------------ggaaatggagggggttctcttgtgggtcctgggtttgatcctcataaatcagatccccttgcccaagatgcccctagtgctgttgttgatggagaagatggtccgaatgctcaagatcgaactgtcgacatgtgccctccccgctctttaggccctgaagctgaagttaaaactgaaacagatcttgataagttgggtgggacattcaaagttgactcttcttgtgttaatgatgtaaagctggatggcacaaaccactctacccaactttctggggcttctgctaacttatccacaaatcttaaagctagtgatacagctctgaccagttcgcaatatggggaccttaaggtgcaaaattgtgagagaatcacagaaacaaccaataatcctgagactgacayggctgataaattttcatctaatccctgtcaacctgatcaactgttggaggatgttgaagtttccatcrcagtggggaaaagtccctcagaacttaaacaggactcaagatctgtggaggagccaccaaaaggaagcagtacaacagtaatccctcaagccccatacagtcggcgtaaaccggcgacaccgccttcagtttcatcaactattgtgatctcaaaacgttctgttcttgataaccgttcgacttc----------------------------------------------------------------------------------------------------------------------------------------------------------------------------------------------------------------------------------------------------------------------------------------------------------------------------------------------------------------------------------------------------------------------------------------------------------------------------------------------------------------------------------------------------------------------------------------------------------------------------------------------------------------------------------------------------------------------------------------------------------------------------------------------------------------------------------------------------------------------------------------------------------------------------------------------------------------------------------------------------------------------------------------------------------------------------------------------------------------------------------------------------------------------------------------------------------------------------------------------------------------------------------------------------------------------------------------------------------------------------------------------------------------------------------------------------------------------------------------------------------------------------------------
>MiraAssembly75_c88RC_merged_MiraAssembly75_c405
-------------------------------------------------------------------------------------------------------------------------------------------------------------------------------------------------------------------------------------------------------------------------------------------------------------------------------------------------------------------------------------------------------------------------------gcatcattgggtaatatttttgaaggtacatgctcagtggactcttagatcgtgtcaattgtctgatgatgctcttgctcacttgaaacttgatgaagtagctggctcttttatgttagtg---------gtgtgatgacatgttcttctttatgcactaggttggcgtttctcttgatagtgccaatggaaatggagggggttctcttgtgggtcctgggtttgatcctcataaatcagatccccttgcccaagatgcccctagtgctgttgttgatggagaagatggtccgaatgctcaagatcgaactgtcgacatgtgccctcctcgctctttaggccctgaagctgaagttaaaactgaaacagatcttgataagttgggtgggacattcaaagttgactcttcttgtgttaatgatgtaaagctggatggcacaaaccactctacccaactttctggggcttctgctaacttatccacaaatcttaaagctagtgatacagctctgaccagttcgcaatatggggaccttaaggtacaaaattgtgagagaatcacagaaacaaccaataatcctgagactgacacggctgataaattttcatctaatccctgtcaacctgatcaactgttggaggatgttgaagtttccatcgcagtggggaaaagtccctcagaacttaaacaggactcaagatctgtggaggagccaccaaaaggaagcagtacaacagtaatccctcaagccccatacagtcggcgtaaaccggcgacaccgccttcagtttcatcaactattgtgatctcaaaacgttctgttcttgataaccgttcgacttcaaattcccaaaatcgtgatcctattatcaaaaagggtatatcagtcagtgttaagaaagataatggctcaaccgacatgggtaggggtgaagaaaggcgcgaaatgccgaggaaaacatggaaagatggtttaaaatcttccgtcagctcggtgctgaaagcgtcaccttcaaacaagattgcacatgcttctgagtccaggaaaattgtgtcagattcaaaggatcgtctgcattttgcawcttcta-aagcttcttcaaaagagaatattggagttacttctgggtcttgtgagacttccagttcattgcaatctcagagtggttcgcatgtgcaaaataaggtttcatcttcaggcttaccacagaaaggtgaaaaggttaaccagtcaaatagccagccatcaactaagctgcacccttcaatgccagtgcaccctcctggaccttcaaactctcctgcaatactaagtgatgaagaggtgtgaatgctgctatttattttatgctatgttcttgttgttgtaggcttgcgttgtttctccctagtccttgcttcacctctttgttttgtttttttt--atggt----------------------------------------------------------------------------------------------------------------------------------------------------------------------------------------------------------------------------------------------------------------------------------------------------------------------------------------------------------------------------------------------------------------------------------------------------------------------------------------------------------------------------------------------------------------------------------------------------------------------------------------------------------------------------------------------------------------------------------------------------------------------------------------------------------------------------------------------------------------------------------------------------------------------------
>MiraAssembly73_rep_c2274_merged_MiraAssembly73_rep_c2346RC_merged_MiraAssembly73_c1978_merged_MiraAssembly73_c810RC
----------------------------------------------------------------------------------------------------------------------------------------------------------------------------------------------------------------------------------------------------------------------------------------------------------------------------------------------------------------------------------------gtaagttgtcagaatgttatctactagatctattagcatgcatcattgggtaatatttttgaaggtacatgctcagtggactcctagatcgtgtcaattgtctgatgatgctcttgctcacttgaaacttkatgaagtagctggctcttttatgttagtg---------gtgtgatgacatgttcttctttatgctctaggttggcgtttctcttgatagtgccaatggaaatggagggggttctcttgtgggtcctgggtttgatcctcataaatcagatccccttgcccaagatgcccctagtgctgttgttgatggagaagatggtccgaatgctcaagatcgaactgtcgacatgtgccctcctcgctctttaggccctgaagctgaagttaaaactgaaacagatcttgataagttgggtgggacattcaaagttgactcttcttgtgttaatgatgtaaagctggatggcacaaaccactctacccaactttctggggcttctgctaacttacctgcaaatcttaaagctagtgatacagctctgaccagttcgcaatgtggggaccttaaggtgcaaaattgtgagagaatcacagaaacaaccaataatcctgagactgacacggctgataaattttcatctaatccctgtcaacctgatcaactgttggaggatgttgaagtttccatcgcagtggggaaaagtccctcagaacttaaacaggactcaagatctgtggaggagccaccaaaaggaagcagtacaacagtaatccctcaagccccatacagtcggcgtaaaccggcgacaccgtcttcagtttcatcaactattgtgatctcaaaacgttctgttcttgataaccgttcgacttcaaattmccaaaatcgtgatcctattatcaaaaagggtatatcagwcagtgttaagaaagataatggctcaaccgacatgggtaggggtgaagaaaggcgcgaaatgccgaggaaaacatggaaagatggtttaaaatcttccgtcagctcggtgctgaaagcgtcaccttcaaacaagattgcacatgcttctgagtccaggaaaattgtgtcagattcaaaggatcgtctgcattttgcatcttcta-aagcttcttcaaaagagaatattggagttacttctgggtcttgtgagacttccagttcattgcaatctcagagtggttcgcatgtgcaaaataaggtttcatcttcaggcttaccacagaaaggtgaaaaggttaaccagtcaaatagccagccatcaactaagctgcacccttcaatgccagtgcaccctcctggaccttcaaactctcctgcaatactaagtgatgaagaggtgtgaatgctgctatttattttatgctatgttcttgttgttgtaggcatgcgttctttctccatagtccttgcttcacctctttgttttgtttttttt-----------------------------tatgcagcttgctttactcttgcatcaagaactaaac-----------------------------------------------------------------------------------------------------------------------------------------------------------------------------------------------------------------------------------------------------------------------------------------------------------------------------------------------------------------------------------------------------------------------------------------------------------------------------------------------------------------------------------------------------------------------------------------------------------------------------------------------------------------------------------------------------------------------------------------------------------------------------------------------------------------------------------------------------------------
>MiraAssembly71_rep_c3866_merged_MiraAssembly71_c112
-------------------------------------------------------------------------------------------------------------------------------------------------------------------------------------------------------------------------agggctattgtgtttttttttatgctgc---------------atgcaatgtcagatgtcaaagagagggttccgccctcaatctccacttactttttaattgatttttgatgtgaatctacgattagttctctatttggtgact------ctccaaccgtaagttgtcagaatgttatctactagatctattagcatgcatcattgggtaatatttttgaaggtacatgctcagtggactcttagatcgtgtcaattgtctgatgatgctcttgctcacttgaaacttgatgaagtagctggctcttttatgttagtg---------gtgtgatgacatgttcttctttatgcactaggttggcgtttctcttgatagtgccaatggaaatggagggggttctcttgtcggtcctgggtctgatcctcataaatcagatccccttgcccaagatgcccctagtgctgttgttgatggagaagatggtccgaatgctcaagatcgaactgtcgacatgtgccctcctcgctctttaggccctgaagctgaagttaaaactgaaacagatcttgataagttgggtgggacattcaaagttgactcttcctgtgttaatgatgtaaagctggatggcacaaaccactctacccaactttctggggcttctgctaacttatctgcaaatcttaaagctagtgatacagctctgaccagttcgcaatatggggatcttaaggtgcaaaattgtgagagaatcacagaaacaaccaataatcctgagactgacacggctgataaattttcatctaatccctgtcaacctgatcaactgttggaggatgttgaagtttccatcgcagtggggaaaagtccctcagaacttaaacaggactcaagatctgtggaggagccaccaaaaggaagcagtacaacagtaatccctcaagccccatacagtcggcgtaaaccggcgacgccgtcttcagtttcatcaactattgtgatctcaaaacgttctgttcttgataaccgttcgacttcaaattcccaaaatcgtgatcctattatcaaaaagggtatatcagtcagtgttaagaaagataatggctcaaccgacatgggtaggggtgaagaaaggcgcgaaatgccgaggaaaacatggaaagatggtttaaaatcttccgtcagctcggtgctgaaagcgtcaccttcaaacaagattgcacatgcttctgagtccaggaaaattgtgtcagattcaaaggatcgtctgcattttgcatcttcta-aagcttcttcaaaagagaatattggagttacttctgggtcttgtgagacttccagttcattgcaatctcagagtggttcgcatgtgcaaaataaggtttcatcttcaggcttaccacagaaaggtgaaaaggttaaccagtcaaatagccagccatcaactaagctgcacccttcaatgccagtgcaccctcctggaccttcaaactctcctgcaatactaagtgatgaagaggtgtgaatgctgctatttattttatgctatgttcttcttgttgtaggcatgcgttctttctccatagtccttgcttcacctctttgtttttttt-----------------------------------atgcagcttg-------------------------------------------------------------------------------------------------------------------------------------------------------------------------------------------------------------------------------------------------------------------------------------------------------------------------------------------------------------------------------------------------------------------------------------------------------------------------------------------------------------------------------------------------------------------------------------------------------------------------------------------------------------------------------------------------------------------------------------------------------------------------------------------------------------------------------------------------------------------------------------------
>MiraAssembly74_rep_c2258RC_merged_MiraAssembly74_c216
----------------------------------------------------------------------------------------------------------------------------------------------------------------------------------------------------------------------------------------------------c---------------atgcaatgtcagatgtcaaagagagggttccgccctcaatctccacttgctttttaattgatttttgatgtgaatctacgattagttctctatttggtgact------ctccaaccgtaagttgtcagaatgttatctactagatctattagcatgcatcattgggtaatatttttgaaggtacatgctcagtggactcttagatcgtgtcaattgtctgatgatgctcttgctcacttgaaacttgatgaagtagctggctcttttatgttagtg---------gtgtgatgacatgttcttctttatgcactaggttggcgtttctcttgatagtgccaatggaaatggagggggttctcttgtgggtcctgggtctgatcctcataaatcagatccccttgcccaagatgcccctagtgctgttgttgatggagaagatggtccgaatgctcaagatcgaactgtcgacatgtgccctcctcgctctttaggccctgaagctgaagttaaaactgaaacagatcttgataagttgggtgggacattcaaagttgactcttcttgtgttaatgatgtaaagctggatggcacaaaccactctacccaactttctggggcttctgctaacttatctgcaaatcttaaagctagtgatacagctctgaccagttcgcaatatggggaccttaaggtgcaaaattgtgagagaatcacagaaacaaccaataatcctgagactgacacggctgataaattttcatctaatccctgtcaacctgatcaactgttggaggatgttgaagtttccatcgcagtggggaaaagtccctcagaacttaaacaggactcaagatctgtggaggagccaccaaaaggaagcagtacaacagtaatccctcaagccccatacagtcggcgtaaaccggcgacgccgtcttcagtttcatcaactattgtgatctcaaaacgttctgttcttgataaccgttcgacttcaaattcccaaaatcgtgatcctattatcaaaaagggtatatcagtcagtgttaagaaagataatggctcaaccgacatgggtaggggtgaagaaaggcgcgaaatgccgaggaaaacatggaaagatggtttaaaatcttcagtcagctcggtgctgaaagcgtcaccttcaaacaagattgcacatgcttctgagtccaggaaaattgtgtcagattcaaaggatcgtctgcattttgcatcttcta-aagcttcttcaaaagagaatattggagttacttctgggtcttgtgagacttccagttcattgcaatctcagagtggttcgcatgtgcaaaataaggtttcatcttcaggcttaccacagaaaggtgaaaaggttaaccagtcaaatagccagccatcaactaagctgcacccttcaatgccagtgcaccctcctggacctt----------------------------------------------------------------------------------------------------------------------------------------------------------------------------------------------------------------------------------------------------------------------------------------------------------------------------------------------------------------------------------------------------------------------------------------------------------------------------------------------------------------------------------------------------------------------------------------------------------------------------------------------------------------------------------------------------------------------------------------------------------------------------------------------------------------------------------------------------------------------------------------------------------------------------------------------------------------------------------------------------------------------------------------------------------------------
>MiraAssembly73_c252_merged_MiraAssembly73_rep_c2345RC_merged_MiraAssembly73_c599
----------------------------------------------------------------------------------------------------------------------------------------------------------------------------------------------------------------------------------------------------------------------------------------------------------------------------------------------------------------------------------------gtaagttgtcagaatgttatctactagatctattagcatgcatcattgggtaatatttttgaaggtacctgctcagtggactcttagatcgtgtcaattgtctgatgatgctcttgctcacttgaaacttgatgaagtagctggctcttttatgttagtg---------gtgtgatgacatgttcttctttatgcactaggttggcgtttctcttgatagtgccaatggaaatggagggggctctcttgtgggtcctgggtctgatcctcataaatcagatccccttgcccaagatgcccctagtgctgttgttgatggagaagatggtccgaatgctcaagatcgaactgtcgacatgtgccctcctcgctctttaggccctgaagctgaagttaaaactgaaacagatcttgataagttgggtgggacattcaaagttgactcttcttgtgttaatgatgtaaagmtggatggcacaaaccactctacccaactttctggggcttctgctaacttatctgcaaatcttaaagctagtgatacagctctgaccagttcgcaatatggggaccttaaggtgcaaaattgtgagagaatcacagaaacaaccaataatcctgagactgacacggctgataaattttcatctaatccctgtcaacctgatcaactgttggaggatgttgaagtttccatcgcggtggggaaaagtccctcagaacttaaacaggactcaagatctgtggaggagccaccaaaaggaagcagtacaacagtaatccctcaagccccatacagtcggcgtaaaccggcgacaccgtcttcagtttcatcaactattgtgatctcaaaacgttctgttcttgataaccgttcgacttcaaattcccaaaatcgtgatcctattatcaaaaagggtatatcagtcag----------------------------------------------------------------------------------------------------------------------------------------------------------------------------------------------------------------------------------------------------------------------------------------------------------------------------------------------------------------------------------------------------------------------------------------------------------------------------------------------------------------------------------------------------------------------------------------------------------------------------------------------------------------------------------------------------------------------------------------------------------------------------------------------------------------------------------------------------------------------------------------------------------------------------------------------------------------------------------------------------------------------------------------------------------------------------------------------------------------------------------------------------------------------------------------------------------------------------------------------------------------------------------------------------------------------------------------------------------------------------------------------------------------------------------------------------------------------------------------
>MiraAssembly81_c179_merged_MiraAssembly81_c207
---------------------------------------------------------------------------------------------------------------------------------------------------------------------------------------------------------------------------------------------------------------------------------------------------------------------------------------------------------------------------------------------------gaatgttatctcctagatctattagcatgcatcattgggtaatatttttgaaggtacatgctcagtggactcttagatcgtgtcaattgtctgatgatgctcttgctcacttgaaacttgatgaagtagctggctcttttatgttagtg---------gtgtgatgacatgttcttctttatgcactaggttggcgtttctcttgatagtgccaatggaaatggagggggttctcttgtgggtcctgggtctgatcctcataaatcagatccccttgcccaagatgcccctagtgctgttgttgatggagaagatggtccgaatgctcaagatcgaactgtcgacatgtgccctcctcgctctttaggccctgaagctgaagttaaaactgaaacagatcttgataagttgggtgggacattcaaagttgactcttcttgtgttaatgatgtaaagctggatggcacaaaccactctacccaactttctggggcttctgctaacttatctgcaaatcttaaagctagtgatacagctctgaccagtttgcaatatggggaccttaaggtgcaaaattatgagagaatcacagaaacaaccaataatcctgagactgacacagctgataaattttcatctaatccctgtcaacctgatcaactgttggaggatgttgaagtttccatcgcagtggggaaaagtccctcagaacttaaacaggactcaagatctgtggaggagccaccaaaaggaagcagtacaacagtaatccctcaagccccatacagtcggcgtaaaccggcgacaccgtcttcagtttcatcaactattgtgatctcaaaacgttctgttcttgataaccgttcgacttcaaattcccaaaatcgtgatcctattatcaaaaagggtatatcagtcagtgttaagaaagataatggctcaaccgacatgggtaggggtgaagaaaggcgcgaaatgccgaggaaaacatggaaagatggtttaaaatcttccgtcagctcggtgctgaaaacatcaccttcaaacaagattgcacatgcttctgagcccaggaaaattgtgtcagattcaaaggatcgtctgcattttgcatcttcta-aaacttcttcaaaagagaatattggagttacttctgggtcttgtgagacttccagttcattgcaatctcagagtggttcgcatgtgcaaaataaggtttcatcttcaggcttaccacagaaaggtgaaaaggttaaccagtcaaatagccagccat-------------------------------------------------------------------------------------------------------------------------------------------------------------------------------------------------------------------------------------------------------------------------------------------------------------------------------------------------------------------------------------------------------------------------------------------------------------------------------------------------------------------------------------------------------------------------------------------------------------------------------------------------------------------------------------------------------------------------------------------------------------------------------------------------------------------------------------------------------------------------------------------------------------------------------------------------------------------------------------------------------------------------------------------------------------------------------------------------------------------
>MiraAssembly81_rep_c2186_merged_MiraAssembly81_c207
---------------------------------------------------------------------------------------------------------------------------------------------------------------------------------------------------------------------------------------------------------------------------------------------------------------------------------------------------------------------------------------------------gaatgttatctcctagatctattagcatgcatcattgggtaatatttttgaaggtacatgctcagtggactcttagatcgtgtcaattgtctgatgatgctcttgctcacttgaaacttgatgaagtagctggctcttttatgttagtg---------gtgtgatgacatgttcttctttatgcactaggttggcgtttctcttgatagtgccaatggaaatggagggggttctcttgtgggtcctgggtctgatcctcataaatcagatccccttgcccaagatgcccctagtgctgttgttgatggagaagatggtccgaatgctcaagatcgaactgtcgacatgtgccctcctcgctctttaggccctgaagctgaagttaaaactgaaacagatcttgataagttgggtgggacattcaaagttgactcttcttgtgttaatgatgtaaagctggatggcacaaaccactctacccaactttctggggcttctgctaacttatctgcaaatcttaaagctagtgatacagctctgaccagtttgcaatatggggaccttaaggtgcaaaattatgagagaatcacagaaacaaccaataatcctgagactgacacagctgataaattttcatctaatccctgtcaacctgatcaactgttggaggatgttgaagtttccatcgcagtggggaaaagtccctcagaacttaaacaggactcaagatctgtggaggagccaccaaaaggaagcagtacaacagtaatccctcaagccccatacagtcggcgtaaaccggcgacaccgtcttcagtttcatcaactattgtgatctcaaaacgttctgttcttgataaccgttcgacttcaaattcccaaaatcgtgatcctattatcaaaaagggtatatcagtcagtgttaagaaagataatggctcaaccgacatgggtaggggtgaagaaaggcgcgaaatgccgaggaaaacatggaaagatggtttaaaatcttccgtcagctcggtgctgaaaacatcaccttcaaacaagattgcacatgcttctgagcccaggaaaattgtgtcagattcaaaggatcgtctgcattttgcatcttcta-aagcttcttcaaaagagaatattggagttacttctgggtcttgtgagacttccagttcattgcaatctcagagtggttcgcatgtgcaaaataaggtttcatcttcaggcttaccacagaaaggtgaaaaggttaaccagtcaaatagccagccatcaactaagctg--------------------------------------------------------------------------------------------------------------------------------------------------------------------------------------------------------------------------------------------------------------------------------------------------------------------------------------------------------------------------------------------------------------------------------------------------------------------------------------------------------------------------------------------------------------------------------------------------------------------------------------------------------------------------------------------------------------------------------------------------------------------------------------------------------------------------------------------------------------------------------------------------------------------------------------------------------------------------------------------------------------------------------------------------------------------------------------------------------
>Consensus3283_0_3_Sample78
tgggttttagtggaatttctaaagtatgattagttttggacaacagctgtaattgcagtggtctacttgtcctcttcttgttgattcttgttacgtgcttcatgctgttgttttctggagtggtttctcggtgggggttgccatacactgattgggccgagcctatgaaatttgtaattgaattactayataactccttggagtaagggctagctgcaggtctattgtg--tttttttatgctgcatagtgttgctaaaaatgcaatgtcagatgtcaaagagagggttccgccctcaatctccacttgctttttaattgatttttgatgtgaatctacgattagttctttatttggtgact------ctccaaccgtaagttgtcagaatgttatctactagatctattagcatgcatcattgggtaatatttttgaaggtacatgctcagtggactcttagatcgtgtcaattgtctgaygatgctcttgctcacttgaaacttgatgaagtagctggctcttttatgttagtg---------gtgtgatgacatgttcttctttatgcactaggttggcgtttctcttgatagtgccaatggaaatggagggggttctcttgtgggtcctrggtttgatcctcataaatcagatscccttgcccaagatgcccctagtgctgttgttgatggagaagatggtccgaatgctcaagatcraactgtcgacatstgccstcctcgctctttaggccctgaagctgaagttaaaactgaaacagatmttgataagttgggtgggacattcaaagttgactcttcttgtgttaatgatgtaaagctggatggcayaaaccactctacccaactttctggggcttctgctaacttatctgyaaatcttaaagctagtgatacagctctgaccagttcgcaatatggggaccttaaggtgcaaaattgtgagagaatcacagaaaccaccaataatcctgagactgacacggctgataaattttcatctaatccctgtcaacctgatcaactgttggaggatgttgaagtttccaccgcagtggggaaaagtccctcagaacttaaacaggactcaagatctgtggaggagccaccaaaaggaagcagtacaacagtaatccctcaagccccatacagtcggcgtaaaccggcgacaccgtcttcagtttcatcaactattgtgatctcaaaacgttctgttcttgataaccgttcgacttcaaattcccaaaatcgtgatcctattatcaaaaagggtatatcagtcagtgttaagaaagataatggctcaaccgacatgggtaggggtgaagaaaggcgcgaaatgccgagraaaacatggaaagatggtttaaaatcttccgtcagctcagtgctgaaagcgtcaccttcaaacaagattgcacatgcttctgagtccaggaaaattgtgtcagattcaaaggatcgtctgcattttgcatcttcta-aagcttcttcaaaagagaatattggagttacttctgggtcttgtgagacttccagttcattgcaatctcagagtggttcgcatgtgcaaaataaggtctcatcttcaggcttaccacagaaaggtgaaaaggttaaccagtcaaatagccagccatcaactaagctgcacccttcaatgccagtgcaccctcctggaccttcaaactctcctgcaatactaagtgatgaagaggtgtgaatgctgctatttattttatgctatgttcttcttgttgtaggcatacgttctttctccatagtccttgcttcacctctttgtttttttttttttttatggtgggt---------tgtggttcttctscagcttgctttactcttgcatcaagaactaaacagttctcctagag-----ttcctcgggtcccacgcatgcgccatactggtagcttacctcagctggggtcacctactgctacaagcatgctgatcaagcggacatctagttctggtggaagagatcacaatgtg----------------------------------gtaagttcctctgcttttat-------------------------------------------------------------------------------------------------------------------------------------ttaggaagcaaacactt--------------------------------------------------------------------------------------------------------------------------gggccacagcattagctcctta------------------------------------------atccacagaattctgcagcataggctgtgtagtgttcaa-----------------------------------------------------------------------------------------------------------------------------------------------------------------------------------tctggtttcggt--------------------------------------------------------------------------agctt
>MiraAssembly78_rep_c2545RC_merged_MiraAssembly78_c839RC
-------------------------------------------------------------------------------------------------------------------------------------------------------------------------------------------------------------------------------------------------ctgcatagtgttgctaaaaatgcaatgtcagatgtcaaagagagggttccgccctcaatctccacttgctttttaattgatttttgatgtgaatctacgattagttctttatttggtgact------ctccaaccgtaagttgtcagaatgttatctactagatctattagcatgcatcattgggtaatatttttgaaggtacatgctcagtggactcttagatcgtgtcaattgtctgatgatgctcttgctcacttgaaacttgatcaagtagctggctcttttatgttagtg---------gtgtgatgacatgttcttctttatgcactaggttggcgtttctcttgatagtgccaatggaaatggagggggttctcttgtgggtcctaggtttgatcctcataaatcagatgcccttgcccaagatgcccctagtgctgttgttgatggagaagatggtccgaatgctcaagatcaaactgtcgacatctgccctcctcgctctttaggccctgaagctgaagttaaaactgaaacagatattgataagttgggtgggacattcaaagttgactcttcttgtgttaatgatgtaaagctggatggcataatccactctacccaactttctggggcttccgctaacttatctgtaaatcttaaagctagtgatacagctctgaccagttcgcaatatggggaccttaaggtgcaaaattgtgagagaatcacagaaacaaccaataatcctgagactgacacggctgataaattttcatctaatccctgtcaacctgatcaactgttggaggatgttgaagtttccatcgcagtggggaaaagtccctcagaacttaaacaggactcaagatctgtggaggagccaccaaaaggaagcagtacaacagtaatccctcaagccccatacagtcggcgtaaaccggcaacaccgtcttcagtttcatcaactattgtgatctcaaaacgttctgttcttgataaccgctcgacttcaaattcccaaaatcgtgatcctattatcaaaaagggtatatcagtcagtgttaagaaagataatggctcaaccgacatgggtaggggtgaagaaaggcgcgaaatgccgagaaaaacatggaaagatggtttaaaatcttccgtcagctcagtgctgaaagcgtcaccttcaaacaagattgcacatgcttctgagtccaggaaaattgtgtcagattcaaaggatcgtctgcattttgcatcttcta-aagcttcttcaaaagagaatattggagttacttctgggtcttgtgagacttccagttcattgcaatctcagagtggttcgcatgtgcaaaataaggtttcatcttcaggcttaccacagaaaggtgaaaaggttaaccagtcaaatagccagccatcaactaagctgcacccttcaatgccagtgcaccctcctggaccttcaaactctcctgcaatactaagtgatgaagaggtgtgaatgctgctatttattttatgctatgttcttcttgttgtaggcatacgttctttctccatagtccttgcttcacctctttgttttttttttt-------------------------------------------------------------------------------------------------------------------------------------------------------------------------------------------------------------------------------------------------------------------------------------------------------------------------------------------------------------------------------------------------------------------------------------------------------------------------------------------------------------------------------------------------------------------------------------------------------------------------------------------------------------------------------------------------------------------------------------------------------------------------------------------------------------------------------------------------------------------------------------------------------------------------------------
>MiraAssembly72_c541_merged_MiraAssembly72_rep_c2052_merged_MiraAssembly72_c606
---------------------------------------------------------------------------------------------------------------------------------------------------------------------------------------------------------------------------------------------------------------------------gtcagatgtcaaagagagggttccgccctcaatctccacttgctttttaattgatttttgatgtgaatctacgattagttctttatttggtgact------ctccaaccgtaagttgtcagaattttatctactagatctattagcatgcatcattgggtaatatttttgaaggtacatgctcagtggactcttagatcgtgtcaattgtctgatgatgctcttgctcacttgaaacttgatgaagtagctggctcttttatgttagtg---------gtgtgatgacatgttcttctttatgcactaggttggcgtttctcttgatagtgccaatggaatcggagggggttctcttgtgggtcctgggtctgatcctcataaatcagatccccttgcccaagatgcccctagtgctgttgttgatggagaagatggtccgaatgctcaagatcgaactgtcgacatgtgccctcctcgctctttaggccctgaagctgaagttaaaactgaaacagatcttgataagttgggtgggacattcaaagttgactcttcttgtgttaatgatgtaaagctggatggcacaaaccactctacccaactttctggggcttctgctaacttatctgcaaatcttaaagctagtgatacagctctgaccagttcccaatatggggaccttaaggtgcaaaattgtgagagaatcacagaaacaaccaataatcctgagactgacacggctgataaattttcatctaatccctgtcaacctgatcaactgttggaggatgttgaagtttccatcgcagtggggaaaagtccctcagaacttaaacagkactcaagatctgtggaggagccaccaaaaggaagcagtacaacagtaatccctcaagccccatacagtcggcgtaaaccggcgacaccgtcttcagtttcatcaactattgtgatctcaaaacgttctgttcttgataaccgttcgacttcaaattcccaaaatcgtgatcctattatcaaaaagggtatatcagtcagtgttaagaaagataatggctcaaccgacatgggtaggggtgaagaaaggcgcgaaatgccgaggaaaacatggaaagatggtttaaaatcttccgtcagctcggtactgaaagcgtcaccttcaaacaagattgcacatgcttctgagtccaggaaaattgtgtcagattcaaaggatcgtctgcattttgcatcttcta-aagcttcttcaaaagagaatattggagttacttctgggtcttgtgagacttccagttcattgcaatctcagagtggttcgcatgtgcaaaataaggtttcatcttcaggcttaccacagaaaggtgaaaaggttaatcagtcaaatagccagccaacaactaagctgcacccttcaatgccagtgcaccctcctggaccttcaaactctcctgcaatactaagtgatgaagaggtgtgaatgctgctatttattttatgctatgttcttgttgttgtaggcatgcgttctttctccatagtccttgcttcacctctttgttttgtttttttt-tatggtgggt---------tgtggttcttctgcagcttgctttactcttgcat-----------------------------------------------------------------------------------------------------------------------------------------------------------------------------------------------------------------------------------------------------------------------------------------------------------------------------------------------------------------------------------------------------------------------------------------------------------------------------------------------------------------------------------------------------------------------------------------------------------------------------------------------------------------------------------------------------------------------------------------------------------------------------------------------------------------------------------------------------------------------------
>MiraAssembly77_rep_c155RC_merged_MiraAssembly77_rep_c176
---------------------------------------------------------------------------------------------------------------------------------------------------------------------------------------------------------------------------------------------------------------------------------------------------------------------------------------------------------------------------------------------------------------------------------------------------------------------------------------------------------------acttgaaacttgatgaagtagctggctcttttatgttagtg---------gtgtgatgacatgttcttctttatgcactaggttggcgtttctcttgatagtgccaatggaatcggagggggttctcttgtgggtcctgggtccgatcctcataaatcagatccccttgcccaagatgcccctagtgctgttgttgatggagaagatggtccgaatgctcaagatcgaactgtcgacatgtgccctcctcgctctttaggccctgaagctgaagttaaaactgaaacagatcttgataagttgggtgggacattcaaagttgactcttcttgtgttaatgatgtaaagctggatggcacaaaccactctacccaactttctggggcttctgctaacttatctgcaaatcttaaagctagtgatacagctctgaccatttcacaatatggggaccttaaggtgcaagattgtgagagaatcacagaaacaaccaataatcctgagactgacacggctgataaattttcatcaaatccctgtcaacctgatcaactgttggaggatgttgaagtnnnnnnnnnnnnnnnnnnnnnnnnnnnnnnnnnnnnnnnnnnnnnnnnnnnnnnnnnnnnnnnnnnnnnnnnnnnnnnnnnnnnnnnnnnnnnnnnnnnnnnnnnnngtcggcgtaaaccggcgacaccgtcttcagtttcatcaactattgtgatctcaaaacgttctgttcttgataaccgttcgacttcaaattcccaaaatcgtgatcctattatcaaaaagggtatatcagtcagtgttaagaaagataatggctcaaccgacatgggtaggggtgaagaaaggcgcgaaatgccgaggaaaacatggaaagatggtttaaaatcttccgtcagctcggtkctgaaagcgtcaccttcaaacaagattgcacatgcttctgagtccaggaaaattgtgtcagattcaaaggatcgtctgcattttgcatcttcta-aagcttcttcaaaagagaatattggagttacttctgggtcttgtgagacttccagttcattgcaatctcagagtggttcacatgtgcaaaataaggtttcatcttcaggcttaccacagaaaggtgaaaaggttaatcagtcaaatagccagccatcaactaagctgcacccttcaatgccagtgcaccctcctggaccttcaaactctcctgcaatactaagtgatgaagaggtgtgaatgctgctatttattttatgctatgttcttgttgttgtaggcatgcgttctttctccatagtccttgcttcacctctttgttttgttt----------------------------------------------------------------------------------------------------------------------------------------------------------------------------------------------------------------------------------------------------------------------------------------------------------------------------------------------------------------------------------------------------------------------------------------------------------------------------------------------------------------------------------------------------------------------------------------------------------------------------------------------------------------------------------------------------------------------------------------------------------------------------------------------------------------------------------------------------------------------------------------------------------------------------------------
>Consensus3283_0_3_Sample83
----------------------------------------------------------------------------------------------------------------------------------------------------------------------------------------------------------------------------------------------------------------------------------------------------------------------------------------tgtgaatctacgattagttctttatttggtgact------ctccaaccgtaagttgtcagaatgttatctactagatctattagcatgcatcattgggtaatatttttgaaggtacatgctcagtggactcttagatcgtgtcaattgtctgatgatgctcttgctcacttgaaacttgatgaagtagctggctcttttatgttagtg---------gtgtgatgacatgttcttctttatgcactaggttggcgtttctcttgatagtgccaatggaatcggagggggttctcttgtgggtcctgggtytgatcctcataaatcagatccccttgcccaagatgcccccagtgctgttgttgatggagaagatggtctgaatgctcaagatcgaactgtcgacatgtgccctccttgctctttaggccctgaagctgaagttaaaactgaaacagatcttgataagttgggtgggacattcaaagttgactcttcttgtgttaatgatgtaaagctggatggcacaaaccactctacccaactttctggggcttctgctaacttatctgcaaatcttaaagctagtgatacagctctgaccagttcgcaatatggggaccttaaggtgcaaaattgtgagagaatcacagaaacaaccaataatcctgagactgacacggctgataaattttcatctaatccctgtcaacctgatcaactgttggaggatgttgaagttcccatcgcagtggggaaaagtccctcagaacttaaacaggactcaagatctgtggaggagccaccaaaaggaagcagtacaacagtaatccctcaagccccatacagtcggcgtaaaccggcgacaccgtcttcagtttcatcaactattgtgatctcaaaacgttctgttcttgataaccgttcgacttcaaattcccaaaatcgtgatcctattatcaaaaagggtatatcagtcagtgttaagaaagataatggctcaaccgacatgggtaggggtgaagaaaggcgcgaaatgccgaggaaaacatggaaagatggtttaaaatcttccgtcagctcggtgctgaaagcgtcaccttcaaacaagattgcacatgcttctgagtccaggaaaattgtgtcagattcaaaggatcgtctgcattttgcatcttcta-aagcttcttcaaaagagaatattggagttacttctgggtcttgtgagacttccagttcattgcaatctcagagtggttcgcatgtgcaaaataaggtttcatcttcaggcttaccacagaaaggtgaaaaggttaaccagtcaaatagccagccatcaackaagctgcacccttcaatgccggtgcaccctcctggaccttcaaactctcctgcaatactaagtgatgaagaggtgtgaatgctgctatttattttatgctatgttcttgttgttgtaggcatgcgttctttctccatagtccttgcttcacctctttgttttgtttttt-------------------------------tatgcagcttgctttactcttgcatcaagaactaaacagttctcctagag-----ttcctcgggtgccacgcatgcgccatactggcagcttacctcagctggggtcacctactgctacaagcatgctgatcaagcggacatctagttctggtggaagagatcacaatgtg----------------------------------gtaagttcctctgcttttat-------------------------------------------------------------------------------------------------------------------------------------ttaggaagcaaacac-----------------------------------------------------------------------------------------------------------------------------------------------------------------------------------------------------------------------------------------------------------------------------------------------------------------------------------------------------------------------------------------------------------------------------------------------------------------------------------------------------------------
>MiraAssembly77_rep_c184_merged_MiraAssembly77_rep_c266
-------------------------------------------------------------------------------------------------------------------------------------------------------------------------------------------------------------------------------------------------------------------------------------------------------------------------------------------------------------------------------------------------------------------------------------------------------------------------------------------------------------------------------agtagctggctcttttatgttagtg---------gtgtgatgacatgttcttctttatgcactaggttggcgtttctcttgatagtgccaatggaatcggagggggttctcttgtgggtcctgggtttgatcctcataaatcrgatccccttgcccaagatgcccccagtgctgttgttgatggagaagatggtccgaatgctcaagatcgaactgtcgacatgtgccctccttgctctttaggccctgaagctgaagttaaaactgaaacagatcttgataagttgggtgggacattcaaagttgactcttcttgtgttaatgatgtaaagctggatggcacaaaccactctacccaactttctggggcttctgctaacttatctgcaaatcttaaagctagtgatacagctctgaccatttcacaatatggggaccttaaggtgcaagattgtgagagaatcacagaaacaaccaataatcctgagactgacacggctgataaattttcatcyaatccctgtcaacctgatcaactgttggaggatgttgaagtttccatcgcagtggggaaaagtccctcagaacttaaacaggactcaagatctgtggaggagccaycaaaaggaagcagtacaacagtaatccctcaagccccatacagtcggcgtaaaccggcgacaccgtcttcagtttcatcaactattgtgatctcaaaacgttctgttcttgataaccgttcgacttcaaattcccaaaatcgtgatcctattatcaaaaagggtatatcagtcagtgttaagaaagataatggctcaaccgacatgggtaggggtgaagaaaggcgcgaaatgccraggaaaacatggaaagatggtttaaaatcttccgtcagctcggtgctgaaagcgtcaccttcaaacaagattgcacatgcttctgagtccaggaaaattgtgtcagattcaaaggatcgtctgcattttgcatcttcta-aagcttcttcaaaagagaatattggagttacttctgggtcttgtgagacttccagttcattgcaatctcagagtggttcacatgtgcaaaataaggtttcatcttcaggcttaccacagaaaggtgaaaaggttaaycagtcaaatagccagccatcaactaagctgcacccttcaatgccagtgcaccctcctggaccttcaaactctcctgcaatactaagtgatgaagaggtgtgaatgctgctatttattttatgctatgttcttgttgttgtaggcatgcgttctttctccatagtccttgcttcacctctttgttttgttt----------------------------------------------------------------------------------------------------------------------------------------------------------------------------------------------------------------------------------------------------------------------------------------------------------------------------------------------------------------------------------------------------------------------------------------------------------------------------------------------------------------------------------------------------------------------------------------------------------------------------------------------------------------------------------------------------------------------------------------------------------------------------------------------------------------------------------------------------------------------------------------------------------------------------------------
>MiraAssembly80_rep_c2195_merged_MiraAssembly80_c102RC_merged_MiraAssembly80_c1608RC
------------------------------------------------------------------------------------------------------------------------------------------------------------------------------------------------------------------------------------------------------------------------------------------------------------------------------------------------------------------------------------------------------------------------------------------------------------------------------------------------------------------------------------------------------------------------------------------------------------------------------------------------------------------------------------------------------------------------------------------------------------------------------------------------------------------------------ggtgggacattcaaagttgactcttcttgtgttaatgatgtaaagctggatggcacaaacccctctacccaactttctggggcttctgctaacttatctgcaaatcttaaagctagtgatacagctctgaccagttcgcaatatggggaccttaaggtgcaaaattgtgagagaatcacagaaacaaccaataatcctgagactgacacggctgatatatttacatctaatccctgtcaacctgatcaactgttggaggatgttgaagtttccatcgcagtggggaaaagtccctcagaacttaaacaggactcaagatctgtggaggagccaccaaaaggaagcagtacaacagtaatccctcaagccccatacagtcggcgtaaaccggcaacaccgtcttcagtttcatcaactattgtgatctcaaaacgttctgttcttgataaccgttcgacttcaaattcccaaaatcgtgatcctattatcaaaaagggtatatcagtcagtgttaagaaagataatggctcaaccgacatgggtaggggtgaagaaaggcgcgaaatgccgaggaaaacatggaaagatggtttaaaatcttccgtcagctcggtgctgaaagcgtcgccttcaaacaagattgcacatgcttctgagtccaggaaaattgtgtcagattcaaaggatcgtctgcattttgcatcttcta-aagcttcttcaaaagataatattggagttacttctgggtcttgtgagacttccagttcattgcaatctcagagtggttcgcatgtgcaaaataaggtttcatcttcaggcttaccacagaaaggtgaaaaggttaaccagtcaaatagccagccatcaacgaagctgcacccttcaatgccagtgcaccctcctggaccttcaaactctcctgcaatactaagtgatgaagaggtgtgaatgctgctatttattttatgctatgttcttgttgttgtaggcatgcgttctttctccatagtccttgcttcacctctttgttttgttttttt------------------------------tatgcagcttgctttactcttgcatcaagaactaaacagttctcctagag-----ttcctcgggtg------------------------------------------------------------------------------------------------------------------------------------------------------------------------------------------------------------------------------------------------------------------------------------------------------------------------------------------------------------------------------------------------------------------------------------------------------------------------------------------------------------------------------------------------------------------------------------------------------------------------------------------------------------------------------------------------------------------------------------------------------------------------------------------------------------------------------------
>MiraAssembly80_rep_c1897RC_merged_MiraAssembly80_c101RC_merged_MiraAssembly80_rep_c1895RC_merged_MiraAssembly80_c565RC
-----------------------------------------------------------------------------------------------------------------------------------------------------------------------------------------------------------------------------------------------------------------------------------------------------------------------------------------------------------------------------------------------------------------------------------------------------aaggtacatgctcagtggactcttagatcgtgtcaattgtctgatgatgctcttgctcacttgaaacttgatgaagtagctggcacttttatgttagtg---------gtgtgatgacatgttcttctttatgcactaggttggcgtttctcttgatagtgccaatggaaatggagggggttctcttgtgggtcctgggtctgatcctcataaatcagatccccttgcccaagatgcccctagtgctgttgttgatggagaagatggtccgaatgctcaagatcgaactgtcgacatgtgccctcctcgctctttaggccctgaagctgaagttaaaactgaaacagatcttgataagttgggtgggacattcaaagttgactcttcttgtgttaatgatgtaaagctggatggcacaaaccactctacccaactttctggggcttctgctaacttatctgcaaatcttaaagctagtgatacagctctgaccagttcgcaatatggggaccttaaggtgcaaaattgtgagagaatcacagaaacaaccaataatcctgagactgacacggctgataaattttcatctaatccctgtcaacctgatcaactgttggaggatgttgaagttcccatcgcagtggggaaaagtccctcagaacttaaacaggactcaagatctgtggaggagccaccaaaaggaagcagtacaacagtaatccctcaagccccatacagtcggcgtaaaccggcgacaccgtcttcagtttcatcaactattgtgatctcaaaacgttctgttcttgataaccgttcgacttcaaattcccaaaatcgtgatcctattatcaaaaagggtatatcagtcagtgttaagaaagataatggctcaaccgacatgggtaggggtgaagaaaggcgcgaaatgccgaggaaaacatggaaagatggtttaaaatcttccgtcagctcggtgctgaaagcgtcrccktcaaacaagattgcacatgcttctgagtccaggaaaattgtgtcagattcaaaggatcgtctgcattttgcatcttcta-aagcttcttcaaaagakaatattggagttacttctgggtcttgtgagacttccagttcattgcaatctcagagtggttcgcatgtgcaaaataaggtttcatcttcaggcttaccacagaaaggtgaaaaggttaaccagtcaaatagccagccatcaactaagctgcacccttcaatgccagtccaccctcctggaccttcaaactctcctgcaatactaagtgatgaagaggtgtgaatgctgctatttattttatgctatgttcttgttgttgtaggcatgcgttctttctccatagtccttgcttcacctctttgttttgttttttt------------------------------tatgcagcttgctttactcttgcatcaagaactaaacagttctcctagag-----ttcctcgggtg------------------------------------------------------------------------------------------------------------------------------------------------------------------------------------------------------------------------------------------------------------------------------------------------------------------------------------------------------------------------------------------------------------------------------------------------------------------------------------------------------------------------------------------------------------------------------------------------------------------------------------------------------------------------------------------------------------------------------------------------------------------------------------------------------------------------------------
>MiraAssembly82_rep_c179
----------------------------------------------------------------------------------------------------------------------------------------------------------------------------------------------------------------------------------------------------------------------------------------------------------------------------------------------------------------------------------------------------------------------------------------------------------------------------------------------------------------------------------------------------------------------------------------------aggttggcgtttctcttgatagtgccaatggaaatggagggggttctcttgtgggtcctgggtttgatcctcataaatcagatccccttgcccaagatgcccctagtgctgttgttgatggagaagatggtccgaatgctcaagatcaaactgtcgacatgtgccctcctcgctctttaggccctgaagctgaagttaaaactgaaacagatcttgctaagttgggtgggacattcaaagttgactcttcttgtgttaatgatgtaaagctggatggcacaaaccactctacccaactttctggggcttctgctaacttatctgcaaatcttaaagctggtgatacaactctgaccagttcgcaatatggggaccttaaagtgcaaaattgtgagagaatcacagaaacaaccaataatcctgagactgacacggctgataaattttcatctaatccctgtcaacctgatcaactgttggaggatgttgaagtttccatcgcagtggggaaaagtccctcagaacttaaacaggactcaagatctgtggaggagccaccaaaaggaagcagtacaacagtaatccctcaagccccatacagtcggcgtaaatcggcgacaccgtcttcagtttcatcaactattatgatctcaaaacgttctgttcttgataaccgttcgacttcaaattcccaaaatcgtgatcctattatcaaaaagggtatatcagtcagtgttaagaaagataatggctcaaccgacatgggtaggggtgaagaaaggcgcgaaatgccgaggaaaacatggaaagatggtttaaaatcttccgtcagctcggtgctgaaagcgtcaccttcaaacaagattgcacatgcttctgagtccaggaaaattgtgtcagattcaaaggatcgtctgcattttgcatcttcta-aagcttcttcaaaagagaatattggagttacttctgggtcttgtgagacttccagttcattgcaatctcagagtggttcgcatgtgcaaaataaggtttcatcttcaggcttaccacagaaaggtgaaaaggttaaccagtcaaatagccagccatcaactaagctgcacccttcaatgccagtgcaccctcctggaccttcaaactctcctgcaatactaagtgatgaagaggtgtgaatgctgctatttattttatgctatgttcttgttgttgtaggcatgcgttctttctccatagtccttgcttcacctctatgttttgtttttttt--atggtgggt---------tttggttcttctgcagcttgctttactcttgcatcaagaactaaacagttctcctagag-----ttcctcgggtgccacgcatgcgccatactg-----------------------------------------------------------------------------------------------------------------------------------------------------------------------------------------------------------------------------------------------------------------------------------------------------------------------------------------------------------------------------------------------------------------------------------------------------------------------------------------------------------------------------------------------------------------------------------------------------------------------------------------------------------------------------------------------------------------------------------------------------------------------------------------------------------------
>MiraAssembly82_rep_c258RC
-------------------------------------------------------------------------------------------------------------------------------------------------------------------------------------------------ctccttggagtaagggctagctgcagggctattgtgttttttttaatgctgcatagtgttgctaaaaatgctatgtcagatgtcaaagagagggttccgccctcaatctccacttgctttttaattgatttttgatgtgaatctacgattagttctttatttggtgact------ctccaaccgtaagttgtcagaatgttatctactagatctattagcatgcatcattgggtaatatttttgaaggtacatgctcagtggactcttagatcgtgtcaattgtctgatgatgctcttgctcacttgaaacttgatgaagtagctggctcttttatgttagtggtgtgaatcgtgtgatgacatgttcttctttatgcactaggttggcgtttctcttgatagtgccaatggaaatggagggggttctcttgtgggtcctgggtttgatcctcataaattagatccccttgcccaagatgcccctagtgctgttgttgatggagaagatggtccgaatgctcaagatcgaactgtcgacatgtgccctcctcgctctttaggccctgaagctgaagttaaaactgaaacagatcttgataagttgggtgggacattcaaagttgactcttcttgtgttaatgatttaaagctggatggcacaaaccactctacccaactttctggggcttctgctaacttatctgcaaatcttaaagctggtgatacaactctgaccagttcgcaatatggggaccttaaggtgcaaaattgtgagagaatcacagaaacaaccaataatcctgagactgacacggctgataaattttcatctaatccctgtcaacctgatcaactgttggaggatgttgaagtttccatcgcagtggggaaaagtccctcagaacttaaacaggactcaagatctgtggaggagccaccaaaaggaagcagtacaacagtaatccctcaagccccatacagtcggcgtaaatcggcgacaccgtcttcagtttcatcaactattatgatctcaaaacgttctgttcttgataaccgttcgacttcaaattcccaaaatcgtgatcctattatcaaaaagggtatatcagtcagtgttaagaaagataatggctcaaccgacatgggtaggggtgaagaaaggcgcgaaatgccgaggaaaacatggaaagatggtttaaaatcttccgtcagctcggtgctgaaagcgtcaccttcaaacaagattgcacatgcttctgagtccaggaaaattgtgtcagattcaaaggatcgtctgcattttggatcttcta-atgcttcttcaaaagagaatattggagttacttctgggtcttgtgagacttccagttcattgcaatctcagagtggttcgcatgtgcaaaataaggtttcatcttcaggcttaccacagaaaggtgaaaaggttaaccagtcaaatagccagccatcaactaagctgcacccttcaatgccagtgcaccctcctggaccttcaaactctcctgcaatactaagtgatgaagaggtgtgaatgctgctatttattttatgctatgttcttgttgttgtaggcatgcgttctttctccatagtccttgcttcacctctatgttttgtttttttt--atggtgggt---------tgtggttcttctgcagcttgctttactcttgcatcaagaactaaacagttctcctagag-----ttcctcgggtgccacgcatgcgccatactggtagcttacctcagctggggtcacctactgcgacaagcatgctgatcaagcggacatctagttctggtggaagagatcacaatgtg----------------------------------gtaagttcctctgcttttat-------------------------------------------------------------------------------------------------------------------------------------ttag----------------------------------------------------------------------------------------------------------------------------------------------------------------------------------------------------------------------------------------------------------------------------------------------------------------------------------------------------------------------------------------------------------------------------------------------------------------------------------------------------------------------------
>MiraAssembly82_rep_c178
-----------------------------------------------------------ggtctacttgtcctcttcttgttgattcttgttacgtgcttcatgctgttgttttctggagtggtttctaggtgggggttgccatacactgattgggccgagcctatgaaatttgtaattgaattactatataactccttggagtaagggctagctgcagggctattgtgt-tttttttatxctgcatagtgttgctaaaaatgcaatgtcagatgtcaaagagagggttccgccctcaatctccacttgcttttttattgatttttgatgtgaatctacgattagttctttatttggtgactctccaactccaaccgtaagttgtcagaatgttatctactagatctattagcatgcatcattgggtaatatttttgaaggtacatgctcagtggactcttagatcgtgtcaattgtctgatgatgctcttgctcacttgaaacttgatgaagtagctggctcttttatgttagtg---------gtgtgatgacatgttcttctttatgcactaggttggcgtttctcttgatagtgccaatggaaatggagggggttctcttgtgggtcctgggtttgatcctcataaatcagatccccttgcccaagatgcccctagtgctgttgttgatggagaagatggtccgaatgctcaagatcaaactgtcgacatgtgccctcctcgctctttaggccctgaagctgaagttaaaactgaaacagatcttgctaagttgggtgggacattcaaagttgactcttcttgtgttaatgatgtaaagctggatggcacaaaccactctacccaactttctggggcttctgctaacttatctgcaaatcttaaagctggtgatacaactctgaccagttcgcaatatggggaccttaaagtgcaaaattgtgagagaatcacagaaacaaccaataatcctgagactgacacggctgataaattttcatctaatccctgtcaacctgatcaactgttggaggatgttgaagtttccatcgcagtggggaaaagtccctcagaacttaaacaggactcaagatctgtggaggagccaccaaaaggaagcagtacaacagtaatccctcaagccccatacagtcggcgtaaatcggcgacaccgtcttcagtttcatcaactattatgatctcaaaacgttctgttcttgataaccgttcgacttcaaattcccaaaatcgtgatcctattatcaaaaagggtatatcagtcagtgttaagaaagataatggctcaaccgacatgggtaggggtgaagaaaggcgcgaaatgccgaggaaaacatggaaagatggtttaaaatcttccgtcagctcggtgctgaaagcgtcaccttcaaacaagattgcacatgcttctgagtccaggaaaattgtgtcagattcaaaggatcgtctgcattttggatcttcta-atgcttcttcaaaagagaatattggagttacttctgggtcttgtgagacttccagttcattgcaatctcagagtggttcgcatgtgcaaaataaggtttcatcttcaggcttaccacagaaaggtgaaaaggttaaccagtcaaatagccagccatcaactaagctgcacccttcaatgccagtgcaccctcctggaccttcaaactctcctgcaatactaagtgatgaagaggtgtgaatgctgctacttattttatgctatgttcttgttgttgtaggcatgcgttctttctccatagtccttgcttcacctctttgttttttttttttt-tatggtgggt---------tttggttcttctgcagcttgctttactcttgcatcaagaactaaacagttctcctagag-----ttcctcgggtgccacgcatgcgccatactggtagcttacctcagctggggtcacctactgctacaagcatgctgatcaagcggacatctagttctggtggaagagatcacaatgtg----------------------------------gtaagttcctctgcttttat-------------------------------------------------------------------------------------------------------------------------------------ttaggaagcaaacactt--------------------------------------------------------------------------------------------------------------------------gggccacagcattagctcctta------------------------------------------atccacagaattctgcagcataggctgtgtagtgttcaa-----------------------------------------------------------------------------------------------------------------------------------------------------------------------------------tctggtttcggt--------------------------------------------------------------------------agct-
>MiraAssembly72_rep_c1718_merged_MiraAssembly72_rep_c1762RC_merged_MiraAssembly72_c270
----------------------------------------------------------------------------------------------------------------------------------------------------------------------------------------------------------------------------------------------------------------------------------------------------------------------------------------------------------------------------------------------------------------------------------------------------------------------------------------------------------------------------------------------------------------------------------------------------------------------ccaatggaatcggagggggttctcttgtgggtcctgggtctgatcctcataaatcagatccccttgcccaagatgcccctagtgctgttgttgatggagaagatggtccgaatgctcaagatcgaactgtcgacatgtgccctcctcgctctttaggccctgaagctgaagttaaaactgaaacagatcttgataagttgggtgggacattcaaagttgactcttcttgtgttaatgatgtaaagctggatggcacaaaccactctacccaactttctggggcttctgctaacttatctgcaaatcttaaagctagtgatacagctctgaccagttcgcaatatggggaccttaaggtgcaaaattgtgagagaatcacagaaacaaccaataatcctgagaccgacacggctgataaattttcatctaatccctgtcaacctgatcaactgttggaggatgttgaagtttccatcgcagtggggaaaagtccctcagaacttaaacaggactcaagatctgtggaggagccaccaaaaggaagcagtacaacagtaatccctcaagccccatacagtcggcgtaaaccggcgacaccgtcttcagtttcatcaactattgtgatctcaaaacgttctgttcttgataaccgttcgacttcaaattcccaaaatcgtgatcctattatcaaaaagggtatatcagtcagtgttaagaaagataatggctcaaccgacatgggtaggggtgaagaaaggcgcgaaatgccgaggaaaacatggaaagatggtttaaaatcttccgtcagctcggtgctgaaagcgtcaccttcaaacaagattgcacatgcttctgagtccaggaaaattgtgtcagattcaaaggatcgtctgcattttgcatcttcta-aagcttcttcaaaagagaatattggagttacttctgggtcttgtgagacttccagttcattgcaatctcagagtggttcgcatgtgcaaaataaggtttcatcttcaggcttaccacagaaaggtgaaaaggttaaccagtcaaatagccagccatcaactaagctgcacccttcaatgccagtgcaccctcctggaccttcaaactctcctgcaatactaagtgatgaagaggtgtgaatgctgctatttattttatgctatgttcttgttgttgtaggcatgcgttctttctccatagtccttgcttcacctctttgttttgtttttttt-----------------------------tatgcagcttgctttactcttgcatcaagaactaaacagttctcctagag-----ttcctcgggtgccacgcat----------------------------------------------------------------------------------------------------------------------------------------------------------------------------------------------------------------------------------------------------------------------------------------------------------------------------------------------------------------------------------------------------------------------------------------------------------------------------------------------------------------------------------------------------------------------------------------------------------------------------------------------------------------------------------------------------------------------------------------------------------------------------------------------------------------------------
>MiraAssembly71_rep_c4178RC_merged_MiraAssembly71_c112_merged_MiraAssembly71_rep_c4475RC_merged_MiraAssembly71_c822RC
-------------------------------------------------------------------------------------------------------------------------------------------------------------------------------------------------------------------------agggctattgtgtttttttttatgctgc---------------atgcaatgtcagatgtcaaagagagggttccgccctcaatctccacttactttttaattgatttttgatgtgaatctacgattagttctctatttggtgact------ctccaaccgtaagttgtcagaatgttatctactagatctattagcatgcatcattgggtaatatttttgaaggtacatgctcagtggactcttagatcgtgtcaattgtctgatgatgctcttgctcacttgaaacttgatgaagtagctggctcttttatgttagtg---------gtgtgatgacatgttcttctttatgcactaggttggcgtttctcttgatagtgccaatggaaatggagggggttctcttgtcggtcctgggtctgatcctcataaatcagatccccttgcccaagatgcccctagtgctgttgttgatggagaagatggtccgaatgctcaagatcgaactgtcgacatgtgccctcctcgctctttaggccctgaagctgaagttaaaactgaaacagatcttgataagttgggtgggacattcaaagttgactcttcctgtgttaatgatgtaaagctggatggcacaaaccactctacccaactttctggggcttctgctaacttatctgcaaatcttaaagctagtgatacagctctgaccagttcgcaatatggggaccttaaggtgcaaaattgtgagagaatcacagaaacaaccaataatcctgagactgacacggctgataaattttcatctaatccctgtcaaccagatcaactgttggaggatgttgaagtttccatcgcagtggggaaaagtccctcagaacttaaacaggactcaagatctgtggaggagccaccaaaaggaagcagtacaacagtaatccctcaagccccatacagtcggcgtaaaccggcgacgccgtcttcagtttcatcaactattgtgatctcaaaacgttctgttcttgataaccgttagacttcaaattcccaaaatcgtgatcctattatcaaaaagggtatatcagtcagtgttaagaaagataatkgctcaaccgacatgggtaggggtgaagaaaggcgcgaaatgccgaggaaaacatggaaagatggtttaaaakctwccgtcagctcggtgctgaaagcgtcaccttcaaacaagattgcacatgcttctgagtccaggaaaattgtgtcagattcaaaggatcgtctgcattttgcatcttcta-aagcttcttcaaaagagaatattggagttacttctgggtcttgtgagacttccagttcattgcaa---gagagtggttcgcatgtgcaaaataaggtttcatcttcaggcttaccacagaaaggtgaaaaggttaaccagtcaaatagccagccatcaactaagctgcacccttcaatgccagtgcaccctcctggaccttcaaactctcctgcaatactaagtgatgaagaggtgtgaatgctgctatttattttatgctatgttcttcttgttgtaggcatgcgttctttctccatagtccttkcttcacctstttgttttttt-----------------------------------tatgcagcttgctttactcttgcatcaagaactaaacagttctcctagag-----ttcctcgggtgccacgcatgcgccatactggcagcttacctcagctggggtcacctactgctacaagcatgctgatcaagcggacatctagttctggtggaagagatcacaatgtg----------------------------------gtaagttcctctgcttttat---------------------------------------------------------------------------------------------------------------------------------------aggaagcaaacactt--------------------------------------------------------------------------------------------------------------------------gggccaca-----------------------------------------------------------------------------------------------------------------------------------------------------------------------------------------------------------------------------------------------------------------------------------------------------------------------------------------------------------------------------
>MiraAssembly81_c139_merged_MiraAssembly81_c206
-------------------------------------------------------------------------------------------------------------------------------------------------------------------------------------------------------------------------------------------------------------------------------------------------------------------------ttaattgatttttgatgtgaatctacgattagttctttatttggtgact------ctccaaccgtaagttgtcagaatgttatctactagatctattagcatgcatc-----------------aaggtacatgctcagtggactcttagatcgtgtcaattgtctgatgrtgctcttgctcacttgaaacttgatgaagtagctggctcttttatgttagtg---------gtgtgatgacatgttcttctttatgcactaggttggcgttactcttgatagtgccaatggaaatggagggggttctcttgtgggtcctgggtttgatcctcataaatcagatccccttgcccaagatgcccctagtgctgctgttgatggagaagatggtccgaatgctcaagatcaaactgtcgacatgtgccctcctcgctctttaggccctgaagctgaagttaaaactgaaacagatcttgataagttgggtgggacattcaaagttgactcttcttgtgttaatgaggtaaagctggatggcataaaccactctacccaactttctggggcttctgctaacttatctgcaaatcttaaagctagtgatacagctctgaccagttcgcaatatggggaccttacggtgcaaaattgtgagagaatcacagaaacaaccaataatcctgagactgatacagctgataaattttcatctaatccctgtcaacctgatcaactgttggaggatgttgaagtttccatcgcagtggggaaaagtccctcagaacttaaacaggactcaagatctgtggaggagccaccaaaaggaagcagtacaacagtaatccctcaagccccatacagtcggcgtaaaccggcgacaccgtcttcagtttcatcaactattgtgatctcaaaacgtcctgttcttgataaccgttcgacttcaaattcccaaaatcgtgatccaattatcaaaaagggtatatcagtcagtgttaagaaagataatggctcaaccgacatgggtaggggtgaagaaaggcgcgaaatgccgaggaaaacatggaaagatggtttaaaatcttccgtcagctcggtgctgaaagcgtcaccttcaaacaagattgcacatgcttctgagtccaggaaaattgtgtcagattcaaaggatcgtctgcattttgcatcttcta-aagcttcttcaaaagagaatattggagttacttctgggtcttgtgagacttccagttcattgcaatctcagagtggttcgcatgtgcaaaataaggtttcatcttcaggcttaccacagaaaggtgaaaaggttaaccagtcaaatagccagccatcaactaagctgcacccttcaatgccagtgcaccctcctggaccttcaaactctcctgcaatactaagtgatgaagaggtgtgaatgctgctatttattttatgctatgttcttsttgttgtaggcatgcrttctttctccatagtccttgcttcacctctttgtttttttttattt----------------------------ttatgcagcttgctttactcttgcatcaagaactaaacagttctcctagag-----ttcctcgggtgccacgcatgcgccatactg-----------------------------------------------------------------------------------------------------------------------------------------------------------------------------------------------------------------------------------------------------------------------------------------------------------------------------------------------------------------------------------------------------------------------------------------------------------------------------------------------------------------------------------------------------------------------------------------------------------------------------------------------------------------------------------------------------------------------------------------------------------------------------------------------------------------
