# Supplementary material for: Targeted NGS for species level phylogenomics: “made to measure” or “one size fits all”?
Source: PeerJ. 2017 Jul 25;5:e3569. doi: 10.7717/peerj.3569 (PMC5530999; doi:10.7717/peerj.3569)
Supplement: Data S2 — Sequences alignments (fasta format). [file peerj-05-3569-s002.gz › Final_Aln/SC/20893_AllSamples_Part1.aln]

>MiraAssembly68_rep_c2700_merged_MiraAssembly68_c407RC_merged_MiraAssembly68_c150
gttatttattctttcttcctcaacgaagtaagaatgttaccatcagctttgcaagaagaacagatgtaatgccaccagttcctcctgagacgaagtaccatccatcagctgttgatttgcttctcatcaaacgcctcattgcagaaacttcaaaacagaaccttttgcaatttcttcagcatgaatttgtaaatatagggaaatcttatgctgaacgtctaattggtaagaattctgattgttcaccctaaa---gtgatcattttatgccaagtaacaccatac-------attagtttgacttaatgaaaactgttacatatgtctttcttt-------------ctgacatcaaacagttacttgcagttctgaatccatgaattctgttaaatgatcttcatgaat-cttgtattcatttctaggctctagcactaccagatacatctgcttattccttccaa-atgatgttctcg-tattctaggggaaatgggtccagattttagcacaaaaatgcctgttaagtcgctgacatctcagcaaatagttcgcatccatcagttgtttcgtcaagcaaagtttgacgaccctagtggtgatgtaagttgctctttgtgtctaggttttggtccagctatgatt------------------------------------------------------------------------------------------------------------------------------------------------------------------------------------------------------------------------------------------------------------------------------------------------------------------------------------------------------------------------------------------------------------------------------------------------------------------------------------------------------------------------------------------------------------------------------------------------------------------------------------------------------------------------------------------------------------------------------------------------------------------------------ggcagcaacatcatcgtattgttttcttwtcttttctttg-----ttgttttcttttgtttttctggcacatcaagtctaaactttttgcagtgccttagtcctgctggggaatacaatcttcgtcttggaattataaaggagctgcacccagatatggttgcgacttactcaggaaggttgtgtctgatatggaacttttttggatctacttagtactttcttcatgttttaatttagctgatatgtacagaaggtttagctagattataggtaata-aaaaaagttatgt--tttaagttatctcatttt-tt--------cgtgtgtagtgctcaagtttttgaaggccatccattcatcgtggaagccggggtcagtgtgggtggaaaagatgttaaacaagtatgtgctttgctctttttctggctggttgtctgttgtccacacacattcatcacaagtccaatgagtaaatttctgtggtggatctggtggttgagccgaaaatctagggtgtgttgaatgagttttcaatcagaataagcaattagctctt---tttgattctattacaagaatcttttatccaaggtaacatatatgagagagcactagaaattttcaaacgcagagacaccagaatatccaa-----------accaggaaaaaaccatggacaaggattggtaataattaatcctttaggtgatcatggccaccaaatcaatccctcttggctatacgtagccatgcaattaagaggggatgtt
>MiraAssembly69_c207RC_merged_MiraAssembly69_c353
-------------------------------------------------------------------------------------------------------------------------------------------------------------------------------------------------------------------------------------------------------------------------------------------------gtaattagtttgacttaatgaaaacagctacagtagtttttcttttctgagtctctgactgtcatcaagcagttacatgcagttctgaattcttgaattctgttagatgatcttcatgaatgcatatattcgtttctaggctctagccccaccagatatatgtgctagttttttataacatgatgttcttgattttttaggagaaatgggtccagattttagcgcaaaaatgcctgtcaagtcactgacgtctcagcaaatagttcgcatccatcagttgtttcgtcaagcaaagtttgatgaccctagtggtgatgtaagttgctttttgagtctaggttttggtccagctgtcatt------------------------------------------------------------------------------------------------------------------------------------------------------------------------------------------------------------------------------------------------------------------------------------------------------------------------------------------------------------------------------------------------------------------------------------------------------------------------------------------------------------------------------------------------------------------------------------------------------------------------------------------------------------------------------------------------------------------------------------------------------------------------------gacgtcgacataatcatactgttc-----tctttttgttg-----ttgttttgttttgtttttctggcacaccaagactaacctttttgcagtgccttagtcctgctggggaatacaatcttcgtcttggaattataaaggagctgcaaccagatatggttgcgacttactcaggaaggttgtgtctggtgttgaagtttt--------------tactttcttcgc--------------------tacagaaggtttagctagattataggtaatacaaaaaagttattttgtttgagttatctcctctc-ttttttttggcttgtgtagtgctcaagtttttgaaggtcatccattcatagtggaagctggggttagtgtgggtggaaaagatgttaaacaagtacgttctttgctc--tctctggctggttgtctgttgtccacacacattcatcgcaagtccaatgatttaa--------gttgctgtagtcgttgagctgaaaatctagggtctattgaatgagttttcaaccag--taggcagctaggtctt-ttttttattctattacacgaatcttttatccaaggtaacatatatgagagagcaccagaaattctcaactgcagatacaccagaatataaaaggaatatcc------------------------------------------------------------------------------------------------------------------
>MiraAssembly69_c207RC_merged_MiraAssembly69_c224
----------------------------------------catcagatttgcaagaagaacggatgtaatgccaccggttcctcctgagacgaagtaccatccgtcagctgttgatttgcttctcattaaacgccttattgcggaaacttcaaaaccgaaccttttccaatttcttcagcatgaatttgttgatataggaaaatcttatgctgaacgtctaattggtaaggattctgtttgttcaccttaaagtggtgatcattttatgccaaataacatcatatattagtaattagtttgacttaatgaaaacagctacagtagtttttcttttctgagtctctgactgtcatcaagcagttacatgcagttctgaattcttgaattctgttagatgatcttcatgaatgcatatattcgtttctaggctctagccgaaccagatatatctgctagttttttataacatgatgttcttgattttttaggagaaatgggtccagattttagcgcaaaaatgcctgtcaagtcactgacgtctcagcaaatagttcgcatccatcagttgtttcgtcaagcaaagtttgatgaccctagtggtgatgtaagttgctttttgagtctaggttttggtccagctgtcatt------------------------------------------------------------------------------------------------------------------------------------------------------------------------------------------------------------------------------------------------------------------------------------------------------------------------------------------------------------------------------------------------------------------------------------------------------------------------------------------------------------------------------------------------------------------------------------------------------------------------------------------------------------------------------------------------------------------------------------------------------------------------------gacgtcgacataatcatactgttc-----tctttttgttg-----ttgttttgttttgtttttctggcacaccaagactaacctttttgcagtgccttagtcctgctggggaatacaatcttcgtcttggaattataaaggagctgcaaccagatatggttgcgacttactcaggaaggttgtgtctggtgttgaagtttt--------------tactttcttcgc--------------------tacagaaggtttagctagattataggtaatacaaaaaagttattttgtttgagttatctcctctc-ttttttttggcttgtgtagtgctcaagtttttgaaggtcatccattcatagtggaagctggggttagtgtgggtggaaaagatgttaaacaagtacgttctttgctc--tctctggctggttgtctgttgtccacacacattcatcgcaagtccaatgatttaa--------gttgctgtagtcgttgagctgaaaatctagggtctattgaatgagttttcaaccag--taggcagctaggtctt-ttttttattctattacacgaatcttttatccaaggtaacatatatgagagagcaccagaaattctcaactgcagatacaccagaatataaaaggaatatcc------------------------------------------------------------------------------------------------------------------
>MiraAssembly72_c112
------------------------------------------------------------------------------------------------------------------------------------------------------------------------------------------------------------------------------------------------------------------------------------------------------------gacttaatgaaaacagctacagtagtttttcttttctgagtctctgactgtcatcaagcagttacatgcagttctgaattcttgaattctgttagatgatcttcatgaatgcatatattcgtttctaggctctagcccaaccagatatatctgctagttttttataacatgatgttcttgattttttaggagaaatgggtccagattttagcgcaaaaatgcctgtcaagtcactgacgtctcagcaaatagttcgcatccatcagttgtttcgtcaagcaaagtttgatgaccctagtggtgatgtaagttgctttttgagtctaggttttggtccagctgtcatt------------------------------------------------------------------------------------------------------------------------------------------------------------------------------------------------------------------------------------------------------------------------------------------------------------------------------------------------------------------------------------------------------------------------------------------------------------------------------------------------------------------------------------------------------------------------------------------------------------------------------------------------------------------------------------------------------------------------------------------------------------------------------gacgtcgacataatcatactgttc-----tctttttgttg-----ttgttttgttttgtttttctggcacaccaagactaacctttttgcagtgccttagtcctgctggggaatacaatcttcgtcttggaattataaaggagctgcaaccagatatggttgcgacttactcaggaaggttgtgtctggtgttgaagtttt--------------tactttcttcgc--------------------tacagaaggtttagctagattataggtaatacaaaaaagttattttgtttgagttatctcctctc-ttttttttggcttgtgtagtgctcaagtttttgaaggtcatccattcatagtggaagctggggttagtgtgggtggaaaagatgttaaacaagtacgttctttgctc--tctctggctggttgtctgttgtccacacacattcatcgcaagtccaatgatttaa--------gttgctgtagtcgttgagctgaaaatctagggtctattgaatgagttttcaaccag--taggcagctaggtctt------------------------------------------------------------------------------------------------------------------------------------------------------------------------------------------------------------------------
>MiraAssembly74_c32RC
--------------------------------------------------------------------------------------------------------------------------------------cttattgcggaaacttcaaaaccgaaccttttccaatttcttcagcatgaatttgttgatataggaaaatcttatgctgaacgtctaattggtaaggattctgtttgttcaccttaaagtggtgatcattttatgccaaataacatcatatrttagtaattagtttgacttaatgaaaacagctacagtagtttttcttttctgagtctctgactgtcatcaagcagttacatgcagttctgaattcttgaattctgttagatgatcttcatgaatgcatatattcgtttctaggctctagccccaccagatatatctgctagttttttataacatgatgttcttgattttttaggagaaatgggtccagattttagcgcaaaaatgcctgtcaagtcactgacgtctcagcaaatagttcgcatccatcagttgtttcgtcaagcaaagtttgatgaccctagtggtgatgtaagttgctttttgagtctaggttttggtccagctgtcatt------------------------------------------------------------------------------------------------------------------------------------------------------------------------------------------------------------------------------------------------------------------------------------------------------------------------------------------------------------------------------------------------------------------------------------------------------------------------------------------------------------------------------------------------------------------------------------------------------------------------------------------------------------------------------------------------------------------------------------------------------------------------------gacgtcgacataatcatactgttc-----tcttttcgttg-----ttgttttgttttgtttttctggcacatcaagactaacctttttgcagtgccttagtcctgctggggaatacaatcttcgtcttggaattataaaggagctgcaaccagatatggttgcgacttactcaggaaggttgtgtctggtgttgaagtttt--------------tactttcttcgc--------------------tacagaaggtttagctagattataggtaatacaaaaaagttattttgtttgagttatctcctctc-ttttttttggcttgtgtagtgctcaagtttttgaaggtcatccattcatagtggaagctggggttagtgtgggtggaaaagatgttaaacaagtacgtgctttgctc--tctctggctggttgtctgttgtccacacacattcatcgcaagtccaatgatttaa--------gttgctgtagtcgttgagctgaaaatctagggtctgttgaatgagttttcaaccag--taggcagctaggtctt--tttttattctgttacacgaatcttttatccaaggt-----------------------------------------------------------------------------------------------------------------------------------------------------------------------------------
>MiraAssembly81_c38RC
------------------------------------------------------------------------------------------------------------------------------------------------aaacttcaaaaccgaaccttttccaatttcttcagcatgaatttgttgatataggaaaatcttatgctgaacgtctaattggtaaggattctgtttgttcaccttaaagtggtgatcattttatgccaaataacatcatatattagtaattagtttgacttaatgaaaacagctacagtagtttttcttttctgagtctctgactgtcatcaagcagttacatgcagttctgaattcttgaattctgttagatgatcttcatgaatgcatatattcgtttctaggctctagccccaccagatatatctgctagttttttataacatgatgttcttgattttttaggagaaatgggtccagattttagcgcaaaaatgcctgtcaagtcactgacgtctcagcaaatagttcgcatccatcagttgtttcgtcaagcaaagtttgatgaccctagtggtgatgtaagttgctttttgagtctaggttttggtccagctgtcgtt------------------------------------------------------------------------------------------------------------------------------------------------------------------------------------------------------------------------------------------------------------------------------------------------------------------------------------------------------------------------------------------------------------------------------------------------------------------------------------------------------------------------------------------------------------------------------------------------------------------------------------------------------------------------------------------------------------------------------------------------------------------------------gacgtcgacataatcatactgttc-----tcttttcgttg-----ttgttttgttttgtttttctggcacatcaagactaacctttttgcagtgccttagtcctgctggggaatacaatcttcgtcttggaattataaaggagctgcaaccagatatggttgcgacttactcaggaaggttgtgtctggtgttgaagtttt--------------tactttcttcgc--------------------tacagaaggtttagctagattataggtaatacaaaaaagttattttgtttgagttatctcctctc-ttttttttggcttgtgtagtgctcaagtttttgaaggtcatccattcatagtggaagctggggttagtgtgggtggaaaagatgttaaacaagtacgtgctttgctc--tctctggctggttgtctgttgtccacacacattcatcgcaagtccaatgatttaa--------gttgctgtagtcgttgagctgaaaatctagggtctgttgaatgagttttcaaccag--taggcagctaggtctt------------------------------------------------------------------------------------------------------------------------------------------------------------------------------------------------------------------------
>MiraAssembly75_c57
----------------------------------------------------------------------------------------------------------------------------------------------------------------------------------------------------------------------------------taaggattctgtttgttcaccttaaagtggtgatcattttatgccaaataacatcatatattagtaattagtttgacttaatgaaaacagctacagtagtttttcttttctgagtctctgactgtcatcaagcagttacatgcagttctgaattcttgaattctgttagatgatcttcatgaatgcatatattcgtttctaggctctagccccaccagatatatctgctagttttttataacatgatgttcttgattttttaggagaaatgggtccagattttagcgcaaaaatgcctgtcaagtcactgacgtctcagcaaatagttcgcatccatcagttgtttcgtcaagcaaagtttgatgaccctagtggtgatgtaagttgctttttgagtctaggttttggtccagctgtcatt------------------------------------------------------------------------------------------------------------------------------------------------------------------------------------------------------------------------------------------------------------------------------------------------------------------------------------------------------------------------------------------------------------------------------------------------------------------------------------------------------------------------------------------------------------------------------------------------------------------------------------------------------------------------------------------------------------------------------------------------------------------------------gacgtcgacataatcatactgttc-----tctttttgttg-----ttgttttgttttgtttttctggcacaccaagactaacctttttgcagtgccttagtcctgctggggaatacaatcttcgtcttggaattataaaggagctgcaaccagatatggttgcgacttactcaggaaggttgtgtctggtgttgaagtttt--------------tactttcttcgc--------------------tacagaaggtttagctagattataggtaatacaaaaaagttattttgtttgagttatctcctctc-ttttttttggcttgtgtagtgctcaagtttttgaaggtcatccattcatagtggaagctggggttagtgtgggtggaaaagatgttaaacaagt--------------------------------------------------------------------------------------------------------------------------------------------------------------------------------------------------------------------------------------------------------------------------------------------------------------------------------------------------------------------------------
>MiraAssembly71_c183_merged_MiraAssembly71_c98RC
-----------------------------------------------------------------------------gttcctcctgagacgaagtaccatccgtcagctgttgatttgcttctcattaaacgccttattgcggaaacttcaaaaccgaaccttttccaatttcttcagcatgaatttgttgatataggaaaatcttatgctgaacgtctaattggtaaggattctgtttgttcaccttaaagtggtgatcattttatgccaaataacatcatatattagtaattagtttgacttaatgaaaacagctacagtagtttttcttttctgagtctctgactgtcatcaagcagttacatgcagttctgaattcttgaattctgttagatgatcttcatgaatgcatatattcgtttctaggctctagccccaccagatatatctgctagttttttataacatgatgttcttgattttttaggagaaatgggtccagattttagcgcaaaaatgcctgtcaagtcactgacgtctcagcaaatagttcgcatccatcagttgtttcgtcaagcaaagtttgatgaccctagtggtgatgtaagttgctttttgagtctaggttttggtccagctgtcatt------------------------------------------------------------------------------------------------------------------------------------------------------------------------------------------------------------------------------------------------------------------------------------------------------------------------------------------------------------------------------------------------------------------------------------------------------------------------------------------------------------------------------------------------------------------------------------------------------------------------------------------------------------------------------------------------------------------------------------------------------------------------------gacgtcgacataatcatactgttc-----tcttttcgttg-----ttgttttgttttgtttttctggcacatcaagactaacctttttgcagtgccttagtcctgctggggaatacaatcttcgtcttggaattataaaggagctgcaaccagatatggttgcgacttactcaggaaggttgtgtctggtgttgaagtttt--------------tactttcttcgc--------------------tacagaaggtttagctagattataggtaatacaaaaaagttattttgtttgagttttcttttttt-cttttcttggcttgtgtagtgctcaagtttttgaaggtcatccattcatagtggaagctggggttagtgtgggtggaaaagatgttaaacaagtacgtgctttgctc--tctctggctggttgtctgttgtccacacacattcatcgcaagtccaatgatttaa--------gttgctgtagtcgttgagctgaaaatctagggtctgttgaatgagttttcaactag--taggcagctaggtctt--tttttattctattacacgaatcttttatccaaggtaacatatatgagagagcaccagaaattctcaactgcagatacaccagaatataaaaggaatatcctaaccaggaaaa---cctgtaaccggcctggtaa-aaataattatttgggtgatcaaggccaccaaatcaatacc---------------------------------------
>MiraAssembly77_c32
--------------------------------------------------------------------------------------------------------------------------------------------------------------------------------------------------------------------------------------------------------------------------------------------------------------------------agctacagtagtttttcttttctgagtctctgactgtcatcaagcagttacatgcagttctgaattcttgaattctgttagatgatcttcatgaatgcatatattcgtttctaggctctagccccaccagatatatctgctagttttttataacatgatgttcttgattttttaggagaaatgggtccagattttagcgcaaaaatgcctgtcaagtcactgacgtctcagcaaatagttcgcatccatcagttgtttcgtcaagcaaagtttgatgaccctagtggtgatgtaagttgctttttgagtctaggttttggtccagctgtcatt------------------------------------------------------------------------------------------------------------------------------------------------------------------------------------------------------------------------------------------------------------------------------------------------------------------------------------------------------------------------------------------------------------------------------------------------------------------------------------------------------------------------------------------------------------------------------------------------------------------------------------------------------------------------------------------------------------------------------------------------------------------------------gacgttgacataatcatactgttc-----tctttttgttg-----ttgttttgttttgtttttctggcacatcaagactaacctttttgcagtgccttagtcctgctggggaatacaatcttcgtcttggaattataaaggagctgcaaccagatatggttgcgacttactcaggaaggttgtgtctggtgttgaagtttt--------------tactttcttcgc--------------------tacagaaggtttagctagattataggtaatacaaaaaagttattttgtttgagttatctcctctctttttttttggcttgtgtagtgctcaagtttttgaaggtcatccattcatagtggaagctggggttagtgtgggtggaaaagatgttaaacaagtacgttctttgctc--tctctggctggttgtctgttgtccacacacattcatcgcaagtccaatgatttaa--------gttgctgtagtc--------------------------------------------------------------------------------------------------------------------------------------------------------------------------------------------------------------------------------------------------------------------------------------
>MiraAssembly83_c42RC_merged_MiraAssembly83_c419
----------------------------------------------------------------------------------------------------------------------------------------------ggaaacttcaaaaccgaaccttttccaatttcttcagcatgaatttgttgatataggaaaatcttatgctgaacgtctaattggtaaggattctgtttgttcaccttaaagtggtgatcattttatgccaaataacatcatatattagtaattagtttgacttaatgaaaacagctacagtagtttttcttttctgagtctctgactgtcatcaagcagttacatgcagttctgaattcttgaattctgttagatgatcttcatgaatgcatatattcgtttctaggctctagccccaccagatatatctgctagttttttataacatgatgttcttgattttttaggagaaatgggtccagattttagcgcaaaaatgcctgtcaagtcactgacgtctcagcaaatagttcgcatccatcagttgtttcgtcaagcaaagtttgatgaccctagtggtgatgtaagttgctttttgagtctaggttttggtccagctgtcatt------------------------------------------------------------------------------------------------------------------------------------------------------------------------------------------------------------------------------------------------------------------------------------------------------------------------------------------------------------------------------------------------------------------------------------------------------------------------------------------------------------------------------------------------------------------------------------------------------------------------------------------------------------------------------------------------------------------------------------------------------------------------------gacgttgacataatcatactgttc-----tctttttgttg-----ttgttttgttttgtttttctggcacatcaagactaacctttttgcagtgccttagtcctgctggggaatacaatcttcgtcttggaattataaaggagctgcaaccagatatggttgcgacttactcaggaaggttgtgtctggtgttgaagtttt--------------tactttcttcgc--------------------tacagaaggtttagctagattataggtaatacaaaaaagttattttgtttgagttatctcctctctttttttttggcttgtgtagtgctcaagtttttgaaggtcatccattcatagtggaagctggggttagtgtgggtggaaaagatgttaaacaagtacgttctttgctc--tctctggctggttgtctgttgtccacacacattcatcgcaagtccaatgatttaa--------gttgctgtagtcgttgagctgaaaatctagggtctgttgaatgagttttcaaccag--t---------------------------------------------------------------------------------------------------------------------------------------------------------------------------------------------------------------------------------------
>MiraAssembly83_c419_merged_MiraAssembly83_rep_c3009RC
----------------------------------------------------------------------------------------------------------------------------------------------ggaaacttcaaaaccgaaccttttccaatttcttcagcatgaatttgttgatataggaaaatcttatgctgaacgtctaattggtaaggattctgtttgttcaccttaaagtggtgatcattttatgccaaataacatcatatattagtaattagtttgacttaatgaaaacagctacagtagtttttcttttctgagtctctgactgtcatcaagcagttacatgcagttctgaattcttgaattctgttagatgatcttcatgaatgcatatattcgtttctaggctctagccccaccagatatatctgctagttttttataacatgatgttcttgattttttaggagaaatgggtccagattttagcgcaaaaatgcctgtcaagtcactgacgtctcagcaaatagttcgcatccatcagttgtttcgtcaagcaaagtttgatgaccctagtggtgatgtaagttgctttttgagtctaggttttggtccagctgtcatt------------------------------------------------------------------------------------------------------------------------------------------------------------------------------------------------------------------------------------------------------------------------------------------------------------------------------------------------------------------------------------------------------------------------------------------------------------------------------------------------------------------------------------------------------------------------------------------------------------------------------------------------------------------------------------------------------------------------------------------------------------------------------gacgttgacataatcatactgttc-----tctttttgttg----------ttgttttgtttttctggcacatcaagactaacctttttgcagtgccttagtcctgctggggaatacaatcttcgtcttggaattataaaggagctgcaaccagatatggttgcgacttactcaggaag---------------------------------------------------------------------------------------------------------------------------------------------------------------------------------------------------------------------------------------------------------------------------------------------------------------------------------------------------------------------------------------------------------------------------------------------------------------------------------------------------------------------------------------------------------------------------------------------------------------------
>MiraAssembly82_c41
-----------------------------------------------------------------------------------------------------------------------------------------attgcggaaacttcaaaaccgaaccttttccaatttcttcagcatgaatttgttgatataggaaaatcttatgctgaacgtctaattggtaaggattctgtttgttcaccttaaagtggtgatcattttatgccaaataacatcatatattagtaattagtttgacttaaggaaaacagctacagttgtttttcttttctgagtctctgactgtcatcaagcagttacatgcagttctgaattcttgaattctgttagatgatcttcatgaatgcatatatttgtttctaggctctagccccaccagatatatctgctagttttttataacatgatgttctcgattttttaggagaaatgggtccagattttagcgcaaaaatgcctgtcaagtcactgacgtctcagcaaatagttcgaatccatcagttgtttcgtcaagcaaagtttgatgaccctagtggtgatgtaagttgctttttgcgtctaggttgtggtccagctgtcatt------------------------------------------------------------------------------------------------------------------------------------------------------------------------------------------------------------------------------------------------------------------------------------------------------------------------------------------------------------------------------------------------------------------------------------------------------------------------------------------------------------------------------------------------------------------------------------------------------------------------------------------------------------------------------------------------------------------------------------------------------------------------------gacgtcgacataatcatactgttc-----tcttttcttcgttgttttgttttgttttgtttttctggcacatcaagactaacctttttgcagtgccttagtcctgctggggaatacaatcttcgtcttggaattataaaggagctgcaaccagatatggttgcgacttactcaggaaggttgtgtctggtgttgaagtttt--------------tactttcttcgc--------------------tacagaaggtttagctagattataggtaatacaaaaaagttattttgtttaagttatctcctctc-tcttttttggcttgtgtagtgctcaagtttttgaaggtcatccattcatagtggaagctggggttagtgtgggtggaaaagatgttaaacaagtacgtgctttgctc--tctctggctggttgtctgttgtccacacacattcatcgcaagtccaatgatttaa--------gttgatgtagtcgttgagctgaaaatctagggtctgttgaatgagttttcaaccag--taggcagctaggtctt--ttttttttat------------------------------------------------------------------------------------------------------------------------------------------------------------------------------------------------------------
>MiraAssembly73_rep_c2877_merged_MiraAssembly73_c2016_merged_MiraAssembly73_c650RC_merged_MiraAssembly73_rep_c2290RC
------------------------------------------------------------------------------------------------------------------------------------------------------------------------------------------------------------------------------------------------------------------------------------------------------tagtttgacttaatgaaaacagctacagttgtttttcttttctgagtctctgactgtcatcaagcagttacatgcagttctgaattcttgaattctgttggatgatcttcatgaatgcatatattcgtttctaggctctagccccaccagatatatctgctagttttttataacatgatgttcttgattttttaggagaaatgggtccagattttagcgcaaaaatgcctgtcaagtcactgacgtctcagcaaatagttcgcatccatcagttgtttcgtcaagcaaagtttgatgaccctcgtggtgatgtaagttgctttttgagtctaggttttggtccagctgtcatt------------------------------------------------------------------------------------------------------------------------------------------------------------------------------------------------------------------------------------------------------------------------------------------------------------------------------------------------------------------------------------------------------------------------------------------------------------------------------------------------------------------------------------------------------------------------------------------------------------------------------------------------------------------------------------------------------------------------------------------------------------------------------gacgtcgacataatcatactgttc-----tcttttcgttg-----ttgttttgttttgtttttctggcacatctagactaacctttttgcagtgccttagtcctgctggggaatacaatcttcgtcttggaattataaaggagctgcaaccagatatggttgcgacttactcaggaaggttgtgtctggtgttgaagtttt--------------tactttcttcgc--------------------tacagaaggtttagctagattataggtaatacaaaaaagttattttgtttgagttatctcctctc--tttttttggcttgtgtagtgctcaagtttttgaaggtcatccattcatagtggaagctggggttagtgtgggtggaaaagatgttaaacaagtacgtgctttgctc--tctctggctggttgtctgttgtccacacacattcatcgcaagtccaatgatttaa--------gttgctgtagtcgttgagctgaaaatc-----------------------------------------------------------------------------------------------------------------------------------------------------------------------------------------------------------------------------------------------------------------------
>MiraAssembly80_c382RC_merged_MiraAssembly80_c744
----------------------------------------------------------------------------------------------------------------------------------------------------------------------------------------------------------------------------------------------------------------------------------------------------------------taatgaaaacagctacagtagtttttcttttctgagtctctgactgtcatcaagcagttacatgcagttctgaattcttgaattctgttagatgatcttcatgaatgcatatattcgtttctaggctctagccccaccagatatatctgctagttttttataacatgatgttcttgattttttaggagaaatgggtccagattttagcgcaaaaatgcctgtcaagtcactgacgtctcagcaaatagttcgcatccatcagttgtttcgtcaagcaaagtttgatgaccctagtggtgatgtaagttgctttttgagtctaggttttggtccagctgtcatt------------------------------------------------------------------------------------------------------------------------------------------------------------------------------------------------------------------------------------------------------------------------------------------------------------------------------------------------------------------------------------------------------------------------------------------------------------------------------------------------------------------------------------------------------------------------------------------------------------------------------------------------------------------------------------------------------------------------------------------------------------------------------gatgtcgacataatcatactgttc-----tcttttcgttc-----ttgttttgttttgtttttctggcacatcaagactaacctttttgcagtgccttagtcctgctggggaatacaatcttcgtcttggaattataaaggagctgcaaccagatatggttgcgacttactcaggaaggttgtgtctggtgttgaattttt--------------tactttcttcgc--------------------tacagaaggtttagctagattataggtaatacaaaaaagttattttgtttgagttatctcac----ttttttttggcttgtgtagtgctcaagtttttgaaggtcatccattcatagtggaagctggggttag-----------------------------------------------------------------------------------------------------------------------------------------------------------------------------------------------------------------------------------------------------------------------------------------------------------------------------------------------------------------------------------------------------------
>MiraAssembly73_rep_c2877_merged_MiraAssembly73_c773
------------------------------------------------------------------------------------------------------------------------------------------------------------------------------------------------------------------------------------------------------cttaaagtggtgatcattttatgccaaataacatcatatattagtaattagtttgacttaatgaaaacagctacagttgtttttcttttctgagtctctgactgtcatcaagcagttacatgcagttctgaattcttgaattctgttag-------------atgcatatattcgtttctaggctctagccccaccagatatatctgctagttttttataacatgatgttcttgattttttaggagaaatgggtccagattttagcgcaaaaatgcctgtcaagtcactgacgtctcagcaaatagttcgcatccatcagttgtttcgtcaagcaaagtttgatgaccctcgtggtgatgtaagttgctttttgagtctaggttttggtccagctgtcatt------------------------------------------------------------------------------------------------------------------------------------------------------------------------------------------------------------------------------------------------------------------------------------------------------------------------------------------------------------------------------------------------------------------------------------------------------------------------------------------------------------------------------------------------------------------------------------------------------------------------------------------------------------------------------------------------------------------------------------------------------------------------------gacgtcgacataatcatactgttc-----tcttttcg------------------------------------------------------------------------------------------------------------------------------------------------------------------------------------------------------------------------------------------------------------------------------------------------------------------------------------------------------------------------------------------------------------------------------------------------------------------------------------------------------------------------------------------------------------------------------------------------------------------------------------------------------------------------------------------------------------------------------------------------------------------
>MiraAssembly78_c316RC_merged_MiraAssembly78_c160
-------------tcttcctcaatgaagtaagaatgttaccatcagatttgcaagaagaacagatgtaatgcctccggttcctcctgagacgaagtaccatccgtcagctgttgatttgcttctcattaaacgccttattgcggaaacttcaaaaccgaaccttttccaatttcttcagcatgaatttgttgatataggaaaatcttatgctcaacgtctaattggtaaggattccgtttgttcaccttaaagtggtgatcattttatgccaaataacatcatatattagtaattagtttgacttaatgaaaacagctacagttgtttttcttttctgagtctctgactttcatcaagcagttacatgcagttctgaattcttgaattctgttagatgatcttcatgaatgcatatattcgtttctaggctcta------------------gctagttttttataacatgatgttctcgattttttaggagaaatgggtccagattttagcgcaaaaatgcctgtcaagtcactgacgtctcagcaaatagttcgcatccatcagttgtttcgtcaagcaaagtttgatgaccctagtggtgatgtaagttgctttttgagtctaggttttggtccagctgtcatt------------------------------------------------------------------------------------------------------------------------------------------------------------------------------------------------------------------------------------------------------------------------------------------------------------------------------------------------------------------------------------------------------------------------------------------------------------------------------------------------------------------------------------------------------------------------------------------------------------------------------------------------------------------------------------------------------------------------------------------------------------------------------aacgtcgacataatcatactgttc-----tcttttcgttg-----ttgttttgttttgtttttctggcacatcaagactaacctttttgcagtgccttagtcctgctggggaatacaatcttcgtcttggaattataaaggagctgcaaccagatatggttgcaacttactcaggaaggttgtgtctggtgttgaagtttt--------------tactttcttcgc--------------------tacagaaggtttagctagattataggtaatacaaaaaagttattttgtttaagtgatctcctctc-ttttttttggcttgtgtagtgctcaagtttttgaaggtcatccattcatagttgaagctggggttagtgtgggtggaaaagatgttaaacaagtacgtgctttgctc--tctctggctggttgtctgttgtccacacacattcatcgcaagtccaatgatttaa--------gttgctgtagtcgttgagctgaaaatctagggtctgttgaatgagttttcaaccaa--taggcagctaggtctttttttttattctattacacgaatcttttat------------------------------------------------------------------------------------------------------------------------------------------------------------------------------------------
>MiraAssembly81_c531RC_merged_MiraAssembly81_rep_c2795RC
--------------------------------------------------------------------------------------------------------------------------------------------------------------------------------------------------------------------------------------------------------------------------------------------------------------------------------------------------------------------------------------------------------------------------------------------------------------------------------------------------------------atgggtccagattttagcgcaaaaatgcctgtcaagtcactgacgtctcagcaaatagttcgcatccatcagttgtttcgtcaagcaaagtttgatgaccctagtggtgatgtaagttgctttttgagtctaggttttggtccagctgtcatt------------------------------------------------------------------------------------------------------------------------------------------------------------------------------------------------------------------------------------------------------------------------------------------------------------------------------------------------------------------------------------------------------------------------------------------------------------------------------------------------------------------------------------------------------------------------------------------------------------------------------------------------------------------------------------------------------------------------------------------------------------------------------gacgtcgacataatcatactgttc-----tcttttcgttg-----ttgttttgttttgtttttctggcacatcaagactaacctttttgcagtgccttagtcctgctggggaatacaatcttcgtcttggaattataaaggagctgcaaccagatatggttgcgacttactcaggaaggttgtgtctggtgttgaagtttt--------------tactttcttcgc--------------------tacagaaggtttagctagattataggtaatacaaaaaagttattttgtttgagttatctcctctctttttttttggcttgtgtagtgctcaagtttttgaaggtcatccattcatagtggaagctggggttagtgtgggtggaaaagatgttaaacaagtacgtgctttgctc--tctctggctggttgtctgttgtccacacacattcatcgcaagtccaatgatttaa--------gttgctgtagtcgttgagctgaaaatctagggtctgttgaatgagttttcaaccag--taggcagctaggtctt------------------------------------------------------------------------------------------------------------------------------------------------------------------------------------------------------------------------
>MiraAssembly80_c381RC_merged_MiraAssembly80_rep_c1910RC
---------------------------------------------------------------------------------------------------------------------------------------------------------------------------------------------------------------------------------------------------------------------------------------------------------------------------------------------------------------------------------------------------------------------------------ttcgtttctaggctctagccccaccagatatatctgctagttttttataacatgatgttcttgattttttaggagaaatgggtccagattttagcgcaaaaatgcctgtcaagtcactgacgtctcagcaaatagttcgcatccatcagttgtttcgtcaagcaaagtttgatgaccctagtggtgatgtaagttgctttttgagtctaggttttggtccagctgtcatt------------------------------------------------------------------------------------------------------------------------------------------------------------------------------------------------------------------------------------------------------------------------------------------------------------------------------------------------------------------------------------------------------------------------------------------------------------------------------------------------------------------------------------------------------------------------------------------------------------------------------------------------------------------------------------------------------------------------------------------------------------------------------gatgtcgacataatcatactgttc-----tcttttcgttg-----ttgttttgttttgtttttctggcacatcaagactaacctttttgcagtgccttagtcctgctggggaatacaatcttcgtcttggaattataaaggagctgcaaccagatatggttgcgacttactcaggaaggttgtgtctggtgttgaagtttt--------------tactttcttcgc--------------------tacagaaggtttagctagattataggtaatacaaaaaagttattttgtttgagttatctcac----ttttttttggcttgtgtagtgctcaagtttttgaaggtcatccattcatagtggaagctggggttagtgtgggtggaaaagatgttaaacaagtacgtgctttgctc--tctctggctggttgtctgttgtccacacacattcatcgcaagtccaatgatttaa--------gttgctgtagtcgttgagctgaaaatctagggtctgttgaatgagttttcaaccag--taggcagctaggtctt--tttttattctattacacgaatcttttatccaaggtaacatatatga------------------------------------------------------------------------------------------------------------------------------------------------------------------------
>MiraAssembly71_rep_c3969_merged_MiraAssembly71_c413RC
-----------------------------------------------------------------------------------------------------------------------------------------------------------------------------------------------------------------------------------------------------------------------------------------------------------------------------tacagtagtttttcttttctgagtctctgactgtcatcaagcagttacatgcagttctgaattcttgaattctgttagatgatcttcatgaatgcatatattcgtttctaggctctagccccaccagatatatctgctagttttttataacatgatgttcttgattttttaggagaaatgggtccagattttagcgcaaaaatgcctgtcaagtcactgacgtctcagcaaatagttcgcatccatcagttgtttcgtcaagcaaagtttgatgaccctagtggtgatgtaagttgctttttgagtctaggttttggtccagctgtcattgacgttgaaaattccgttttcgctaattaaatatgcaattaagtagcaataatataacgcgaaaaataacgaacaatgaacacgaggatatacgtggaaaaccccttaaatagggtaaaaaccacgggaggaaatcaaaccactataaaaacattgtgcagttacaaaacgatcttactaaacacaatcgtgaatcctcactgactgactgaagaccgtgatgccgaatccacgtacaccgcacccagtggttgactgccgctgccttgaatcctcaagtcctccaatcaacttccgaaacccaccaaaaagaagttttctaggttgaataaaaaatcattgaaatacattccttcgagatgtgtcttcacgtcaagctcatsgtcmctcgaagaatgaagtaatgcctttgttatatccttattttttcccactgactgccaacttcacaaaactcattttacggcaagactcaatatacccaaggtatgtttccttaacaagtttcattctttctttaaaaaaaactgatccttctttccattttccacacgatatcattcccttggtttccttttccttccaaagttgctaatcaaatcgattacaataaaagttgatttcctccacttcctaaacagacactctaaaaataaataaattacaactcgatgaatagggaatttataatatatgtgttttgtagtgaaattgccaaacagaaaaatatcaagaccgaaaatcctaacagacgtcgacataatcatactgttc-----tcttttcgttg----------ttgttttgtttttctggcacatcaagactaacctttttgcagtgccttagtcctgctggggaatacaatcttcgtcttggaattataaaggagctgcaaccagatatggttgcgacttactcaggaaggttgtgtctggtgttgaagtttt--------------tactttcttcgc--------------------tacagaaggtttagctagattataggtaatacaaaaaagttattttgtttgagttttcttttttt-cttttcttggcttgtgtagtgctcaagtttttgaaggtcatccat---------------------------------------------------------------------------------------------------------------------------------------------------------------------------------------------------------------------------------------------------------------------------------------------------------------------------------------------------------------------------------------------------------------------------------
