# Supplementary material for: Targeted NGS for species level phylogenomics: “made to measure” or “one size fits all”?
Source: PeerJ. 2017 Jul 25;5:e3569. doi: 10.7717/peerj.3569 (PMC5530999; doi:10.7717/peerj.3569)
Supplement: Data S2 — Sequences alignments (fasta format). [file peerj-05-3569-s002.gz › Final_Aln/SC/18943_AllSamples.aln]

>MiraAssembly68_c318RC_merged_MiraAssembly68_c1967
--------------------------------------------------------------------------------------------------------------------------------------------------------------------------------------------------------------------------------------------------------------------------------------------------------------------------------------------------------------------------------------------------------------------------------tactttggattctgttctacagtaga-tta-ttttgttgcttcagtcatgtgtgtaattttctcaagaagcatgcataaatggagaatagttgcc-------------tttcttaagacg-------gcctatgattttggatttatggaggctttgccttaaatccttgttcattatctca-----agcaagatctggcattattgtattaccctgcggtgctgggaaatctctagttggtgtctctgcagccagctggataaagaagagctgcctttgtttagcgacaaatgctgtttctgtggatcaatgggcatttcagtttaaattgtgctcaacgatacgggatgagcagatatgccggttcacttctgataacaaagaaatattccgtggtaatgcaggggtggtggtaactatgtataacatggttgctttcggtggcaaacggtctgaagaatctgaaaaatttatagaagaaataagaaatagagaatggggattacttctcatggatgaggtatttttcttttatggaatcatagccaccgtcttaacttatgcagaattttaatttccaaataaatatcga-tggtgttttctagtttcaaacttattcatgttggttcaggtgcatgtggttcctgctcacatgtttagtaaggttatcagcatcaccaaatcccactgcaaacttgggcttactggtatgtattcgacaaaa----ttttgatgcatctctgacaatttaacttgtttgccaagaagtgaagttttgacttaaatttgac-------------------------------------------------------------------------------------------------------------------------------------------------------------------------------------------------------
>MiraAssembly68_c610RC_merged_MiraAssembly68_rep_c2756_merged_MiraAssembly68_c92
---------------------------------------------------------------------------------------tgcttattcacact--------------tcagaggatattatggtccctgatgttctagattaatcaggatacgaggtccctttgtcgggattgaatttttcccaatgarcattagctttacctaggcattattagggttcatacaaggtgacattggaacagttcgaaggatgtaagtactgtacttcatacat--cccttgttcccaatctcat-aaaaagttgtcttgtcttgttgtcctgttgccctttgccagtttgcattttatgctgttaatttttttggtcccatgtctttgc--taatc-ttaagttgaggtcttggacttactttggattctgttctacagtaga-tta-ttttgttgcttcagtcatgtgtgtaattttctcaagaagcatgcataaatggagaatagttgcctgttaccatgcattttctttaggcg-------gactatgattttggatttatggaggctttgccttaaatccttgttcattatctcaggtagagcaagatctggcattattgtattaccctgcggtgctgggaagtctctagttggtgtctctgcagccagccggataaagaagagctgcctttgtttagctacaaatgctgtttctgtggatcaatgggcatttcagtttaagttgtggtcaacgatacgggatgagcagatatgccggttcacttctgataacaaagaaatattccgtggtaatgcaggggtggtggtaactacgtataacatggttgctttcggtggcaaacggtctgaagagtctgaaaaaattatagaagaaataagaaatagagaatggggattgcttctcatggatgaggtatttttcttttatggaatcatagccaccgtc-taacttatgcagaattttaatttccaaataaatatcga-tggtgttttctagtttcaaacttattcatgttggttcaggtgcatgtggttcctgctcacatgtttagaaaggttatcagcatcaccaaatcccactgcaaacttgggcttactggtatgtattcgacaaaa----ttttgatgcatctctaacaattttacttgtttgccaagaagtgaagttttgacttaaatttgactgcagccacacttgtgagagaggatgagaggatcacggatttgaacttccttattggtcccaaaytgtatgaagcaaattggttggatttggttataggaggatttattgcaaatgtacagtgtgctgaagtttggtgtccgatgacaaaggaattttttgctgaatatctgaagaaagagaattcagttacataattt
>MiraAssembly69_c565RC_merged_MiraAssembly69_c509
-------------------------------------------------------------------------------------------------------------------------------atggtccctgaagtcctagattggatagca---------------------------ttttgcccccgagcattagctttgcctaggcattattgggttttgtataaggcaacattggtacagttggaaggatgtaaggactgtacttcgtgcataccacttgttcccattcttat-aaaaaaac------ctgtgttgtcctgttgcctttgtcctgtttgcattttatgctgttaa-ttgtttggtcccatgtctgtgctatagtc-ttaagttgtggtyttggaattaatttgctttctgttctacggtagc-tta-tttttttgcttccatc--gtatgtaattttctcaagaaggttgcacaaatggagaatagttggctgttggcatgc-ttttatttcggcg-------gactgtgaatttggatatatggaggctttttcttaaatttatgttcataacctcaggtagagcaagatctggcattattgtgttaccctgcggtgctggaaagtctctggttggtgtctctgcagccagccggataaagaagagctgcctttgtttagcgacaaatgctgtttctgtggatcaatgggcatttcagtttaagttgtggtcaacaatacgggatgaccagatatgccggttcacttctgataacaaagaaaaattccgtggtaatgcaggggtcgtggtaactacatataacatggttgctttcggtggcaaacggtctgaggaatctgaaaaaattatagaagaaataagaaatacagaatggggtttgcttctcatggatgaggtatttttcttttacatagtcatagttaccgtc-cgacttatgtagaattttaatttccaaattaacaccggctggtgttttgtagtttcaatcttrttcatttttgtccaggtgcatgtggttcccgctcacatgtttagaaaggttatcagcatcaccaaatctcactgcaaacttgggcttactggtacgaatttgagaaaattgtttctgacgcatctctaacaattttactcattcactgagaagtgaagctttgtcttaaatttgactgcagccacacttgtgagagaggatgagaggatcacagatttgaacttccttattggtcccaaattgtatgaagcaaattggttggatttggttaaaggaggatttattgcaaatgtacagtgtgctgaagttt-----------------------------------------------------------------
>MiraAssembly69_c565RC_merged_MiraAssembly69_c988
-------------------------------------------------------------------------------------------------------------------------------------------------------------------------------------------------------------------------------------------------------------------------------------------------------------------------------------------------------------------------------------------------------------------------------------------------------------------------tccatc--gtatgtaattttctcaagaaggttgcacaaatggagaatagttggttattggcatgc-ttttatttgggcg-------gactgtgactttggattgatggaggctttttc------ttatgttcataacctcaggtagagcaagatctggcattattgtgttaccctgcggtgctggaaagtctctggttggtgtctctgcagccagccggataaagaagagctgcctttgtttagcgacaaatgctgtttctgtggatcaatgggcatttcagtttaagttgtggtcaacaatacgggatgaccagatatgccggttcacttctgataacaaagaaaaattccgtggtaatgcaggggtcgtggtaactacatataacatggttgctttcggtggcaaacggtctgaggaatctgaaaaaattatagaagaaataagaaatacagaatggggtttgcttctcatggatgaggtatttttcttttacatagtcatagttaccgtc-cgacttatgtagaattttaatttccaaattaacaccggctggtgttttgtagtttcaatcttrttcatttttgtccaggtgcatgtggttcccgctcacatgtttagaaaggttatcagcatcaccaaatctcactgcaaacttgggcttactggtacgaatttgagaaaattgtttctgacgcatctctaacaattttactcattcactgagaagtgaagctttgtcttaaatttgactgcagccacacttgtgagagaggatgagaggatcacagatttgaacttccttattggtcccaaattgtatgaagcaaattggttggatttggttaaaggaggatttattgcaaatgtacagtgtgctgaagttt-----------------------------------------------------------------
>MiraAssembly71_c300RC_merged_MiraAssembly71_rep_c4260RC_merged_MiraAssembly71_c621
--------------------------------------------------------------------------------------------------------------------taatgccaacaatggtccctgaagtcctagattggatagma---------------------------ttttgcccccgagcattagctttgcctaggcattactgggttttgtataaggcaacattggtacagttggaaggatgtaaggactgtacttcgtgcataccacttgttcccattcttat-aaaaaaac------ctgtgttgtcctgttgcctttgtcctgtttgcattttatgctgttaa-ttgtttggttccatgtctgtgytatagtc-ttaagttgtggtcttggaattaatttgctttctgttctacggtagc-tta-tttttttgcttccatc--gtatgtaattttctcaagaaggttgcacaaatggagaatagttggttgttggcatgc-ttttatttgggcg-------gactgtgactttggatttatggaggctttttcttaaatttatgttcataacctcaggtagagcaagatctggcattattgtgttaccctgcggtgctggaaagtctctggttggtgtctctgcagccagccggataaagaagagctgcctttgtttagcgacaaatgctgtttctgtggatcaatgggcatttcagtttaagttgtggtcaacaatacgggatgaccagatatgccggttcacttctgataacaaagaaaaattccgtggtaatgcaggggtcgtggtaactacatataacatggttgctttcggtggcaaacggtctgaggaatctgaaaaaattatagaagaaataagaaatacagaatggggtttgcttctcatggatgaggtatttttcttttacatagtcatagttaccgtc-cgacttatgtagaattttaatttccaaattaacaccggctggtgttttgtagtttcaatcttattcatttttgtccaggtgcatgtggttcccgctcacatgtttagaaaggttatcagcatcaccaaatctcactgcaaacttgggcttactggtacgaatttgagaaaattgtttctgacgcatctctaacaattttactcattcactgagaagtgaagctttgtcttaaatttgactgcagccacacttgtgagagaggatgagaggatcacagatttgaacttccttattggtcccaaattgtatgaagcaaattggttggatttggttaaaggaggatttattgcaaatgtacagtgtgctgaagt-------------------------------------------------------------------
>MiraAssembly71_c933RC_merged_MiraAssembly71_rep_c3980RC_merged_MiraAssembly71_c933RC_merged_MiraAssembly71_c621
--------------------------------------------------------------------------------------------------------------------taatgccaacaatggtccctgaagtcctagattggatagma---------------------------ttttgcccccgagcattagctttgcctaggcattactgggttttgtataaggcaacattggtacagttggaaggatgtaaggactgtacttcgtgcataccacttgttcccattcttat-aaaaaaac------ctgtgttgtcctgttgcctttgtcctgtttgcattttatgctgttaa-ttgtttggttccatgtctgtgytatagtc-ttaagttgtggtcttggaattaatttgctttctgttctacggtagcttta-tttttttgcttccatc--gtatgtaattttctcaagaaggttgcacaaatggagaatagttggttgttggcatgc-ttttatttgggcg-------gactgtgactttggatttatggaggctttttcttaaatttatgttcataacctcaggtagagcaagatctggcattattgtgttaccctgcggtgctggaaagtctctggttggtgtctctgcagccagccggataaagaagagctgcctttgtttagcgacaaatgctgtttctgtggatcaatgggcatttcagtttaagttgtggtcaacaatacgggatgaccagatatgccggttcacttctgataacaaagaaaaattccgtggtaatgcaggggtcgtggtaactacatataacatggttgctttcggtggcaaacggtccgaggaatctgaaaaaattatagaagaaataagaaatacagaatggggtttgcttctcatggatgaggtatttttcttttacatagtcatagttaccgtc-cgacatatgtagaattttaatttccaaattaacaccggctggtgttttgtagtttcaatcttattcatttttgtccaggtgcatgtggttccc---------------------------------------------------------------------------------------------------------------------------------------------------------------------------------------------------------------------------------------------------------------------------------------------------------------------------------------------------------
>MiraAssembly72_c41
--------------------------------------------------------------------------------------------------------------------------------------------------------------------------------------------------------------------------------------------------------------------------------------------------------------------------------------------------------------------------------------------------------------------------------------------------------------------------ccatc--gtatgtaattttctcaagaaggttgcacaaatggagaatagttggttgttggcatgc-ttttatttgggtggacagcggactgtggctttggatttatggaggctttttcttaaatttatcttcataacctcaggtagagcaagatctggcattattgtgttaccctgcggtgctggaaagtctctggttggtgtctctgcagccagccggataaagaagagctgcctttgtttagcgacaaatgccgtttctgtggatcaatgggcatttcagtttaagttgtggtcaacaatacgggatgaccagatatgccggttcacttctgataacaaagaaaaattccgtggtaatgcaggggtcgtggtaactacatataacatggttgctttcggtggcaaacggtctgaggaatctgaaaaaattatagaagaaataagaaatacagaatggggtttgcttctcatggacgaggtatttttcttttacatagtcatagttaccgtc-cg----------------------------------------------------------------------------------------------------------------------------------------------------------------------------------------------------------------------------------------------------------------------------------------------------------------------------------------------------------------------------------------------------------------------------------------------------
>MiraAssembly72_c845RC_merged_MiraAssembly72_c394RC
-------------------------------------------------------------------------------------------------------------------------------------------------------------------------------------------------------------------------------------------------------------------------------------------------------------------------------------------------------------------------------------------------------------------------ttggaattaatttgctttcttttctacggtagc-tta-tttttttgcttccatc--gtgtgtaattttctcaagaaggttgcacaaatggagaatagttggttgttggcatgc-ttttatttgggcg-------gactgtgactttggatttatggaggctttttcttaaatttatgttcataacctcaggtagagcaagatctggcattattgtgttaccctgcggtgctggaaagtctctggttggtgtctctgcagccagccggataaagaagagctgcctttgtttagcgacaaatgctgtttctgtggatcaatgggcatttcagtttaagctgtggtcaacaatacgggatgaccagatatgccggttcacttctgataacaaagaaaaattccgtggtaatgcaggggtcgtggtaactacatataacatggttgctttcggtggcaaacggtctgaggaatctgaaaaaattatagaagaaataagaaatacagaatggggtttgcttctcatggatgaggtatttttcttttacatagtcatagttaccgtc-cgacttatgtagaattttaatttccaaattaacaccggctggtgttt----ggtcaaatcttattcgtttttgtccaggtgcatgtggt-------------------------------------------------------------------------------------------------------------------------------------------------------------------------------------------------------------------------------------------------------------------------------------------------------------------------------------------------------------
>MiraAssembly73_c2017RC_merged_MiraAssembly73_c813
---------------------------------------------------------------------------------------------------------------------------------------------------------------------------------------------------------------------------------------------------------------------------------------------------------------------------------------------------------------------------------------------------------------------------------------------------cggtagc-tta-tttttttgcttccatc--gtatgtaattttctcargaaggttgcacaaatggagaatagttggttgttggcwtgc-ttttatttgggtg-------gactgtgactttggatttatggaggctttttcttaaatttatgttcataacctcaggtagagcaagatctggcattattgtgttaccctgcggtgctggaaagtctctggttggtgtctctgcagccagccggataaagaagagctgcctttgtttagcgacaaatgctgtttctgtggatcaatgggcatttcagtttaagttgtggtcaacaatacgggatgaccagatatgccggttcacttctgacaacaaagaaaaattccgtggtaatgcaggggtcgtggtaactacatataacatggttgctttcggtggcaaacggtctgaggaatctgaaaaaattatagaagaaataagaaatacagaatggggtttgcttctcatggatgaggtatttttcttttacctagtcatatttaccgtc-cgacttatttagaattttaatttccaaattaacaccggctggtgttttgtagtttcaatcttattcatttttgtccaggtgcatg-----------------------------------------------------------------------------------------------------------------------------------------------------------------------------------------------------------------------------------------------------------------------------------------------------------------------------------------------------------------
>MiraAssembly73_c748RC_merged_MiraAssembly73_c813
---------------------------------------------------------------------------------------------------------------------------------------------------------------------------------------------------------------------------------------------------------------------------------------------------------------------------------------------------------------------------------------------------------------------------------------------------cggtagc-tta-tttttttgcttccatc--gtatgtaattttctcargaaggttgcacaaatggagaatagttggttgttggcwtgc-ttttatttgggtg-------gactgtgactttggatttatggaggctttttcttaaatttatgttcataacctcaggtagagcaagatctggcattattgtgttaccctgcggtgctggaaagtctctggttggtgtctctgcagccagccggataaagaagagctgcctttgtttagcgacaaatgctgtttctgtggatcaatgggcatttcagtttaagttgtggtcaacaatacgggatgaccagatatgcaggttcacttctgataacaaagaaaaattccgtggtaatgcaggggtcgtggtaactacatataacatggttgctttcggtggcaaacggtctgaggaatctgaaaaaattatagaagaaataagaaatacagaatggggtttgcttctcatggatgaggtatttttcttttacatagtcatagttaccgtc-cgacttatgtagaattttaatttccaaattaacaccggctggtgttttgtagtttcaatcttattcatttttgtccaggtgcatg-----------------------------------------------------------------------------------------------------------------------------------------------------------------------------------------------------------------------------------------------------------------------------------------------------------------------------------------------------------------
>MiraAssembly74_c176RC
--------------------------------------------------------------------------------------------------------------------------------------------------------------------------------------------------------------------------------------------------------------------------------------------cacttgttcccattcttat-aaaaaaac------ctgtgttgtcctgttgcctttgtcctgtttgtattttatgctgttaa-ttgtttggtcccatgtctgtgctatagtctttaagttgtggtcttggaattaatttgctttctgttctatggtagc-ttattttttttgcttccatt--gtatgtaattttctcaagaaggttgcacaaatggagaatagttggttgttggcatgc-ttttattcgggcg-------gactgtgactttggatttatggaggctttttcttaaatttatgttcataacctcaggtagagcaagatctggcattattgtgttaccctgcggtgctggaaagtctctggttggtgtctctgcagccagccggataaagaagagctgcctttgtttagcgacaaatgctgtttctgtggatcaatgggcatttcagtttaagttgtggtcaacaatacgggatgaccagatatgcaggttcacttctgataacaaagaaaaattccgtggtaatgcaggggtcgtggtaactacatataacatggttgctttcggtggcaaacggtctgaggaatctgaaaaaattatagaagaaataagaaatacagaatggggtttgcttctcatggatgaggtatttttcttttacatagtcatagttaccgtc-cgacttatgtagaattttaatttccaaattaacaccggctggtgttttgtagtttcaatcttattcatttttgtccaggtgcatgtggttcccgctcacatgtttaggaaggttatcagcatcaccaaatctcactgcaaacttgggcttactggtacgaatttgagaaaattgtttctgacacatc-----------------------------------------------------------------------------------------------------------------------------------------------------------------------------------------------------------------------------------------------------------
>MiraAssembly74_c484
-------------------------------------------------------------------------------------------------------------------------------------------------------------------------------------------------------------------------------------------------------------------------------------------------------------------------------------------------------------------------------------------------------------------------------------tgctttctgttct-tggtagc-tta-tttttttgcttccatc--gtatgtaattttctcaagaaggttgcacaaatggagaatagttggttgttggcatgc-ttttatttgggtg-------gactgtgactttggatttatgggggctttttcttaaatttatgttcataacctcaggtagagcaagatctggcattattgtgttaccctgcggtgctggaaagtctctggttggtgtctctgcagccagccggataaagaagagctgcctttgtttagcgacaaatgctgtttctgtggatcaatgggcatttcagtttaagttgtggtcaacaatacgggatgaccagatatgcaggttcacttctgataacaaagaaaaattccgtg---------------------------------------------------------------------------------------------------------------------------------------------------------------------------------------------------------------------------------------------------------------------------------------------------------------------------------------------------------------------------------------------------------------------------------------------------------------------------------------------------------------------------------------------------------------------------------------------------------------------
>MiraAssembly74_c716RC_merged_MiraAssembly74_rep_c2386RC
------------------------------------------------------------------------------------------------------------------------------------------------------------------------------------------------------------------------------------------------------------------------------------------------------------------------------------------------------------------------------------------------------------------------------------------------------------------------------------------------------------------------agttggttgttggcatgc-ttttatttgggtg-------aactgtgactttgcatttatggaggctttttcttaaatttatgttcataacctcaggtagagcaagatctggcattattgtgttaccctgcggtgctggaaagtctctggttggtgtctctgcagccagccggataaagaagagctgcctttgtttagcgacaaatgctgtttctgtggatcaatgggcatttcagtttaagttgtggtcaacaatacgggatgaccagatatgccggttcacttctgataacaaagaaaaattccgtggtaatgcaggggtcgtggtaactacatataacatggttgctttcggtggcaaacggtctgaggaatctgaaaaaattatagaagaaataagaaatacagaatggggtttgcttc---------------------------------------------------------------------------------------------------------------------------------------------------------------------------------------------------------------------------------------------------------------------------------------------------------------------------------------------------------------------------------------------------------------------------------------------------------------------------------------------------
>MiraAssembly74_rep_c2566RC
----------------------------------------------------------------------------------------------------------------------------------------------------------------------------------------------------------------------------------------------------------------------------------------------------------------------------------------------------------------------------------------------------------------------------------------------------------------------------------------------------------------tggagaatagttggttgttggcatgc-ttttatttgggtg-------gactgtgactttggatttatggcggctttttcttaaatttatgttcataacctcaggtagagcaagatctggcattattgtgttaccctgcggtgctggaaagtctctggttggtgtctctgcagccagccggataaagaagagctgcctttgtttagcgacaaatgctgtttctgtggatcaatgggcatttcagtttaagttgtggtcaacaatacgggatgaccagatatgcaggttcacttctgataacaaagaaaaattccgtggtaatgcaggggtcgtggtaactacat------------------------------------------------------------------------------------------------------------------------------------------------------------------------------------------------------------------------------------------------------------------------------------------------------------------------------------------------------------------------------------------------------------------------------------------------------------------------------------------------------------------------------------------------------------------------------------------
>MiraAssembly75_c54RC
----------------------------------------------------------------------------------------------------------------------------------------------------------------------------------------------------------------------------------------------------------------------------------------------------------------------ac------ctgtgttgtcctgttgcctttgtcctgtttgcattttatgctgttaa-ttgtttggtcccatgtctgtgctatggtc-ttaagttgtggtcttggaattaatttgctttctgttctacggtagc-tta-tttttttgcttccatc--gtatgtaattttctcaagaaggttgcacaaatggagaatagttggttgtt-----------------ggcg-------gactgtgacttcggatttatggaggctttttcttaaatttatgttcataacctcaggtagagcaagatctggcattattgtgttaccctgcggtgctggaaagtctctggttggtgtctctgcagccagccggataaagaagagctgcctttgtttagcgacaaatgctgtttctgtggatcaatgggcatttcagtttaagttgtggtcaacaatacgggatgaccagatatgccggttcacttctgataacaaagaaaaattccgtggtaatgcaggggtcgtggtaactacatataacatggttgctttcggtggcaaacggtctgaggaatctgaaaaaattatagaagaaataagaaatacagaatggggtttgcttctcatggatgaggtatttttcttttacatagtcatagttacggtc-cgacttatgtagaattttaatttccaaattaacaccggctggtgttttgtagtttcaatcttattcatttttgtccaggtgcatgtggttcccgctcaca--------------------------------------------------------------------------------------------------------------------------------------------------------------------------------------------------------------------------------------------------------------------------------------------------------------------------------------------------
>MiraAssembly77_c30
-------------------------------------------------------------------------------------------------------------------------------------------------------------------------------------------------------------------------------------------------------------------------------------------------------------------------------------------------------------------------------------------------------------------------------------------------------------------------------------gtaattttctcaagaaggttgcacaaatggagaatagttggttgttggcatgc-ttttatttgggcg-------gactgtgactttggatttatggaggctttttcttaaatttatgttcataacctcaggtagagcaagatctggcattattgtgttaccctgcggtgctggaaagtctctggttggtgtctctgcagccagccggataaagaagagctgcctttgtttagcgacaaatgctgtttctgtggatcaatgggcatttcagtttaagttgtggtcaacaatacgggatgaccagatatgccggttcacttctgataacaaagaaaaattccgtggtaatgcaggggtcgtggtaactacatataacatggttgctttcggtggcaaacggtctgaggaatctgaaaaaattatagaagaaataagaaatacagaatggggtttgcttctcatggatgaggtatttttcttttacatagtcatagttaccgtc-cgacttatgaagaatt--------------------------------------------------------------------------------------------------------------------------------------------------------------------------------------------------------------------------------------------------------------------------------------------------------------------------------------------------------------------------------------------------------------------------------------
>MiraAssembly78_c370_merged_MiraAssembly78_c586RC
---------------------------------------------------------------------------------------------------------------------------------------------------------agaa---------------------------ttttgcccccgagcattagctttgcctaggcattactgggttttgaataaggcaacattggtacagttggaaggatgtaaggactgtacttcgtgcataccacttgttcccattcttataaaaaaaac------ctgtg--------------ttgtcctgtttgcattttatgctgttaa-ttgtttggtcccatgtctgtgctatagtc-ttaagttgtggtcttggaattaatttgctttctgttctacggtagc-tta-tttttttgcttccatc--gtatgtaattttctcaagaaggttgcacaaatggagaatagttggttgttggcatgc-ttttatttggccg-------gactgtgactttggatttatggaggctttttcttaaatttatgttcataacctcaggtagagcaagatctggcattattgtgttaccctgcggtgctggaaagtctctggttggtgtctctgcagccagccggataaagaagagctgcctttgtttagcgacaaatgctgtttctgtggatcaatgggcatttcartttaagttgtggtcaacaatacgggatgaccagatatgccggttcacttctgataacaaagaaaaattccgtggtaatgcaggggtcgtggtaactacatataacatggttgctttcggtggcaaacggtctgaggaatctgaaaaaattatagaagaaataagaaatacagaatggggtttgcttctcatggatgaggtatttttcttttacatagtcatagttaccgtc-cgacttatgtagaawtttaatttccaaattaacaccggctggtgttttgtagtttcaatcttattcatttttgtccaggtgcatgtggttcccgctcacatgtttagaaaggttatcagcatcaccaaatctcactgcaaacttgggcttactggtacgaatttgagaaaattgtttctgacgcatctctaacaattttactcattcactgagaagtgragctttgtcttaaatttgactgcagccacacttgtgagagaggatgagaggatcacagatttgaacttccttattggtcccaaattgtatgaagcaaattggttggatttggttaaaggaggatttattgcaaatgt----------------------------------------------------------------------------------
>MiraAssembly78_rep_c2471_merged_MiraAssembly78_c1456
--------------------------------------------------------------------------------------------------------------------------------------------------------------------------------------------------------------------------------------------------------------------------------------------------------------------------------------------------------------------------------------------------------------------------------------------------------gc-tta-tttttttgcttccatc--gtatgtaattttctcaagaaggttgcacaaatggagactagttggttgttggcatgc-ttttatttgggcg-------gactgtgactttggatttatggaggctttctcttaaatttatgttcataacctcaggtagagcaagatctggcattattgtgttaccctgcggtgctggaaagtctctggttggtgtctctgcagccagccggataaagaagagctgcctttgtttagcgacaaatgctgtttctgtggatcaatgggcatttcagtttaagttgtggtcaacaatacgggatgaccagatatgccggttcacttctgataacaaagaaaaattccgtggtaatgcaggggtcgtggtaactacatataacatggttgctttcggtggcaaacggtctgaggaatctgaaaaaattatagaagaaataagaaatacagaatggggtttgcttctcatggatgaggtatttttcttttacatagtcatagttaccgtc-cgacttatgtagaaatttaatttccaaattaacaccggc---------------------------------------------------------------------------------------------------------------------------------------------------------------------------------------------------------------------------------------------------------------------------------------------------------------------------------------------------------------------------------------------------------------
>MiraAssembly80_c899RC_merged_MiraAssembly80_c202
------------------------------------------------------------------------------------------------------------------------------------------------------------------------------------------------------------------------------------------------------------------------------------------------------------------------------------------------------------------------------------------------gtgctatagtc-ttaagttgtggtcttggaattaatttgctttctgttctacggtagc-tta-tttttttgcttccatc--gtatgtaattttctcaagaaggttgcacaaatggagaatagttggttgttggcatgc-ttttatttgggcg-------gactgtgactttggatttatggaggctttttcttaaatttatgttcataacctcaggtagagcaagatctggcattattgtgttaccctgcggtgctggaaagtctctggttggtgtctctgcagccagccggataaagaagagctgcctttgtttagcgacaaatgctgtttctgtggatcaatgggcatttcagtttaagctgtggtcaacaatacgggatgaccagatatgccggttcacttctgataacaaagaaaagttccgtggtaatgcaggggtcgtggtaactacatataacatggttgctttcggtggcaaacggtctgaggaatctgaaaaaattatagaagaaataagaaatacagaatggggtttgcttctcatggatgaggtatttttcttttacatagtcatagttaccgtc-cgacttatgtagaattttaatttccaaattaacaccggctggtgttttgttgtttcaatcttattcatttttgtccaggtgcatgtggttcccgctcacatgtttagaaaggttatcagcattaccaaat--------------------------------------------------------------------------------------------------------------------------------------------------------------------------------------------------------------------------------------------------------------------------------------------------------------------
>MiraAssembly81_c499RC_merged_MiraAssembly81_c501RC
------------------------------------------------------------------------------------------------------------------------------------------------------------------------------------------------------------------------------------------------------------------------------------------------------------------------------------------------------------------------------------------------------------------------------attaatttgctttctgttctacggtagc-tta-tttttttgcttccatc--gtatgtaattttctcaagaaggttgcacaaatggagaatagttggttgttggcatgc-ttttatttgggtg-------aactgtgactttgcatttttggaggctttttcttaaatttatgttcataacctcaggtagagcaagatctggcattattgtgttaccctgcggtgctggaaagtctctggttggtgtctctgcagccagccggataaagaagagctgcctttgtttagcgacaaatgctgtttctgtggatcaatgggcatttcagtttaagttgtggtcaacaatacgggatgaccagatatgccggttcacttctgacaacaaagaaaaattccgtggtaatgcaggggtcgtggtaactacatataacatggttgctttcggtggcaaacggtctgaggaatctgaaaaaattatagaagaaataagaaatacagaatggggtttgcttctcatggatgaggtatttttcttttgcgtagtcatagttaccgtc-cgacttatgtagaattttaattttcaaattaacaccggctggtgttttgtagtttcaatcttattcatttttgtccaggtgcatgtggttcccgctcacatgtttagaaaggttatcagcatcaccaaatctcactgcaaacttgggcttactggtacgaatttgagaaaattgtttctgacacatctctaacaattttactcattcactgagaagtgaagctttgtcttaaatttgactgcagccacactt------------------------------------------------------------------------------------------------------------------------------------------------------------------------------------------
>MiraAssembly81_c81
-------------------------------------------------------------------------------------------------------------------------------------------------------------------------------------------------------------------------------------------------------------------------------------------------------------------------------------gtcctgttgcctttgtcctgtttgcattttatgctgttaa-ttgtttggtcccatgtctgtgctatagtc-ttaagttgtggtcttcgaattaatttgctttctgttctacggtagc-tta-tttttttgcttccatc--gtatgtaattttctcaagaaggttgcacaaatggagaatagttggttgttggcatgc-ttttatttgggcggactgt-gactgtgactttggatttatggaggctttttcttaaatttatgttcataacctcaggtagagcaagatctggcattattgtgttaccctgcggtgctggaaagtctctggttggtgtctctgcagccagccggataaagaagagctgcctttgtttagcgacaaatgctgtttctgtggatcaatgggcatttcagtttaagttgtggtcaacaatacgggatgaccagatatgccggttcacttctgataacaaagaaaaattccgtggtaatgcaggggtcgtggtaactacatataacatggttgctttcggtggcaaacggtctgaggaatctgaaaaaattatagaagaaataagaaatacagaatggggtttgcttctcatggatgaggtatttttcttttacataatcatagttaccgtc-cgacttatgtagaattttaat---------------------------------------------------------------------------------------------------------------------------------------------------------------------------------------------------------------------------------------------------------------------------------------------------------------------------------------------------------------------------------------------------------------------------------
>MiraAssembly82_rep_c121
agccctttaggctgatgaagatagatcaatgaatgcagtttctggatgxgtagtggggctctgagggcgatttcatctgagctatgctatttgttgggatactgcaatcacaagattaatgccaacaatggtccctgaagtcctagattggatagaa---------------------------ttttgccccc-agcattagctttgcctaggcatgactgggttttgtataaggcaacattggtacagttggaaggatgtaaggactgtacttcgcgcataccacttgttcccattcttat-aaaaagac------ctgtgttgccctgttgcctttgtcc-gtttgcattttatgctgttaa-ttgtttggtcccatgtctgtgctatagtc-ttaagttgcggtcttggaattaatttgctttctgttctacggtagc--ta-attttttgcttccatc--atatgtaattttctcaagaaggttgcacaaatggagaatagttggttgttggcatgc-ttttatttgggcg-------gactgtgactttggatttatggaggctttttcttaaatttatgtccataacctcaggtagagcaagatctggcattattgtgttaccctgcggtgctggaaagtctctggttggtgtctctgcagccagccggataaagaagagctgcctttgtttagcgacaaatgctgtttctgtggatcaatgggcatttcagtttaagttgtggtcaacaatacgggatgaccagatatgccggttcacttctgataacaaagaaaaattccgtggtaatgcaggggtcgtggtaactacatataacatggttgctttcggtggcaaacggtctgaggaatctgaaaaaattatagaagaaataagaaatacagaatggggtttgcttctcatggatgaggta-ttttcttttacatagtcatagttaccgtc-cgacttatgtagaattttaatttccaaattaacaccggctggtgttttgtagtttcaatcttattcatttttatccaggtgcatgtggttcccgctcacatgtttagaaaggttatcagcatcaccaaatctcactgcaaacttgggcttactggtacgaatttgagaaaattgtttctgacgcatctctaacaattttactcattcactgagaagtgaagctttgtcttaaatttgactgcagccacacttgtgagagaggatgagaggatcacagatttgaacttccttattggtcccaaattgtatgaagcaaattggttggatttggttaaaggaggatttattgcaaatgtacagtgtgctgaagtttggtgtccgatgacgaaggaattttttgctgaat--------------------------------
>MiraAssembly83_c257RC_merged_MiraAssembly83_c255
-----------------------------------------------------------------------------------------------------------------------------------------------------------------------------------------------------------------------------------------------------------------------------------cgtgcataccacttgttcccattcttat-aaaaaaac------ctgtgttgtcctgttgcctttgtcctgtttgcattttatgctgttaa-ttgtttggtcccatgtctgtgctatagtc-ttaagttgtggtcttggaattaatttgctttctgttctacggtagc-tta-tttttttgcttccatc--gtatgtaattttctcaagaaggttgcacaaatggagaatagttggttgttggcatgc-ttttatttgggcg-------gactgtgactttggatttatggaggctttttcttaaatttatgttcataacctcaggtagagcaagatctggcattattgtgttaccctgcggtgctggaaagtctctggttggtgtctctgcagccagccggataaagaagagctgcctttgtttagcgacaaatgctgtttctgtggatcaatgggcatttcagtttaagttgtggtcaacaatacgggatgaccagatatgccggttcacttctgataacaaagaaaaattccgtggtaatgcaggggtcgtggtaactacatataacatggttgctttcggtggcaaacggtctgaggaatctgaaaaaattatagaagaaataagaaatacagaatggggtttgcttctcatggatgaggtatttttcttttacatagtcatagttaccgtc-cgacttatgtagaattttaatttccaaattaacaccggctggtgttttgtagtttcaatcttattcatttttgtccaggtgcatgtggttcccgctcacatgtttagaaaggttatcagcatcaccaaatctcactgcaaacttgggcttactggtacgaatttgagaaaattgtttctgacacatctctaacaattttactcattcaccgagaagtgaagctttgtcttaaatttgact------------------------------------------------------------------------------------------------------------------------------------------------------------------------------------------------------
