# Supplementary material for: Targeted NGS for species level phylogenomics: “made to measure” or “one size fits all”?
Source: PeerJ. 2017 Jul 25;5:e3569. doi: 10.7717/peerj.3569 (PMC5530999; doi:10.7717/peerj.3569)
Supplement: Data S2 — Sequences alignments (fasta format). [file peerj-05-3569-s002.gz › Final_Aln/SC/6790_AllSamples.aln]

>MiraAssembly68_c491RC
tgggaggaggagccggtactcgtcttttccctctcactaaacgccgcgccaaacctgctgtaggtctt--ctcttccaatacctcttttcctatgaaaaaata-------------aytcagtactcttggcatgcccctactctttttgatttctttgycgcgc--attgatg-----------------------------------------------------------------------------------------------------ttggat------gtaccaccaaatgtatagggtctccaactacttacccca-gaaaaagaaagaaacttttgctccaactgctaatgccaatttcattaatccacaaaga---ttgtgctcttttttttgtgt--------gtgtgctta-------ttctgtgtgttcttttaaggtacccatcggaggatcatacaggctgatcgatgtgcccatgagcaactgcatcaacagtgggatcaacaaagtctacatcctcactcagttcaactctgcatccctcaaccggcatatcgcacgtgcttacaatcttggaggtggtgcttcctttggagatggctatgtcgaggtatatttcgagtagaaatgatcagt-acccagatttgggacacggaaaaggaag-ttctctatgac--aaaa-------actga----tcagtttgagctacaaactgcatgttgttgtatccctattcggtacctacgtatttcctttatccattggtgtccatgttattattgtgaaatgaaagtgacccaattttttt------------------ttatttttgagagtctctggttgaatatcatatttaggctacctacatttggtcggtgacagattgaaccgttggcataacatatttttccggaattggtggtggactttttggc---------------------
>MiraAssembly68_c538_merged_MiraAssembly68_c2010RC
---------------------------------------------------------------------------------------------------------------------------------------------ctctttttgatttctttgccgcgc--attgatg-----------------------------------------------------------------------------------------------------ttggat------gtaccaccaaacgtatagggtctccaactacttacccca-gaaaaagaaagaaacttttgctccaactgctaatgccaatttcattaatccacaaaga---ttgtgctc--ttttttgagt--------gtgtgctta-------ttctgtgtgttctcttaaggtacccatcggaggatcatacaggctgattgatgtgcccatgagcaactgcatcaacagtgggatcaacaaagtctacatcctcactcagttcaactctgcatccctcaaccggcatatcgcacgtgcttacaatcttggaggtggtgcttcctttggagatggctatgtcgaggtatatttcgagtagaaatgatcagt-acccagaattgggacacggaaaaggaag-ttctctatgac--aaaa-------acaga----tcagtttgagctacaaactgcatgttgttgtatccctattcggtacctacgtatttcctttatccattggtgtccatgtt-------------------------------------------------------------------------------------------------------------------------------------------------------------------------------------------
>MiraAssembly69_c664RC_merged_MiraAssembly69_c987
---ctttagcaaac-----------acaccatttcatgaaaacacaccacaattcatgtgaaaagtt-----------attgtaccttttcataaaaaacct---------------ctcaacacatttta-----tttg-gaaaatccccaacatttgtcacgt--attcatg-----------------------------------------------------------------------------------------------------ttggat------gtaccaatgtat-----aggtctccagctacttacccag-aaaaagaaaaatactttttgctccaactgctattg-caaattcaaaaatctacaaaga---ttgtgctc--tttttttgctcttttttagtgtgcttgtgatgcctactctgcgtgcttttaaggtgcccattggaggatcatacaggctgattgatgtgcccatgagcaactgcatcaacagtgggatcaacaaagtctacattctcactcagttcaactctgcatccctcaaccgacatattgcacgtgcttacga---tggaggtggtgcttcctttggcgatggctatgtcgaggtatattttgagtagagatgattcgtcaccaagaattgggacatgcaaaaggaag-ttatctataac--caa---aaa--aaaaa----tcaatttgagctgcaagctgcatgttgctgtgttccaattggcctactggttgagccaccttgcctcgacctgaaaagagtacattcttaaggaaacatcaaaaggttgttttcaaagagtc------ccgttctcttca-------------------------------------------------------------------------------------------------------------------------------
>MiraAssembly71_c505RC_merged_MiraAssembly71_c317
-------aggagccggaactcgtcttttccctctcactaaacgccgtgccaaacctgctgtaggtttt--ctcttccaatacctcttccctatgaaaaaaat---------------ctcagtactcttggcacgcctct-attcttttttattatttgtcacgt--attcatgttgggctgggattggacttggtctggagcgggatataattgcatacaattttttattttttttaatttcaagcccagggcagccctcacatgggtccgcccttggat------gtaccaatgtat-----aggtctccagctacttacccag-aaaaagaaaaatactttttgctccaactgctatag-caaattcaaaaatctacagaga---ttgtgctc--tttttttgctcttttttagtgtgcttgtgatgcctactctgcgtgcttttaaggtgcccattggaggatcatacaggctgattgatgtgcccatgagcaactgcatcaacagtgggatcaacaaagtctacattctcactcagttcaactctgcatccctcaaccgacatattgcacgtgcttacga---tggaggtggtgcttcctttggcgatggctatgtcgaggtatattttgagtacagatgattcgtcaccaagaattgggacatgcaaaatgaag-ttgtctataac--aaaa-aaaa--taaaa----tcaatttgagctgcaagctgcatgttgctgtgttccaattggcctactggttgaaccaccttgcctcgacctgaaaagagtacattcttaaggaaacatcaaaaggttgttttcaaagagtc------ccgttctcctcaggtatccctgaggagacttctcatcagggacgagaggttttggct---------------cggtttcccgatattttttgaaaaaaccgaccacggagttgtgtccg--------------------
>MiraAssembly72_c326
-------------------------------------------------------------------------------------------------------------------------------------------------------------------------------------------------------------------------------------------------------------------------------------ggat------gtaccaatgtat-----aggtctccagctacttacccag-aaaaagaaaaatactttttgctccaactgctattg-caaattcaaaaatctacagaga---ttgtgctc--tttttttgctcttttttagtgtgcttgtgatgcctactctgcgtgcttttaaggtgcccattggaggatcatacaggctgattgatgtgcccatgagcaactgcatcaacagtgggatcaacaaagtctacattctcactcagttcaactctgcatccctcaaccgacatattgcacgtgcttacga---tggaggtggtgcttcctttggcgatggctatgtcgaggtatattttgagtagagatgattcgtcaccaagaattgggacatgcaaaaggaag-ttatctataac--caaa-caaa--aaaaa----tcaatttgagctgcaagctgcatgttgctgtgttccaattggcctactggttgagccaccttgcctcgacctgaaaagagtacattcttaaggaaacatcaaaaggttgttt-----------------------------------------------------------------------------------------------------------------------------------------------------------
>MiraAssembly72_c682
-------------------------------------------------------------------------------------------------------------------------------------------------------------------------------------------------------------------------------------------------------------------------------------ggat------gtaccaatgtat-----aggtctccagctacttacccag-aaaaagaaaaatactttttgctccaactgctattg-c-aattcaaaaatctacaaaga---ttgtgctc--tttttttgctcttttttagtgtgcttatgatgcctactctgcgtgcttttaaggtgcccattggaggatcatacaggctgattgatgtgcccatgagcaactgcatcaacagtgggatcaacaaagtctacattctcactcagttcaactctgcatccctcaaccgacatattgcacgtgcttacga---tggaggtggtgcttcctttggcgatg-------------------------------------------------------------------------------------------------------------------------------------------------------------------------------------------------------------------------------------------------------------------------------------------------------------------------------------------------------------------------------
>MiraAssembly73_c717RC
-----------------------------------------------------------------------------------------------------------------------cagtactcttggcacgcctct-attcttttttataatttgtcatgt--attcatg-----------------------------------------------------------------------------------------------------ttggac------gtaccaatgtat-----aggtctccagctacttacccag-aaaaagaaaaatactttttgctccaactgctattg-caaattcaaaaatctacagaga---ttgtgctc--tttttttgctcttttttagtgtgcttgtgatgcctactctgcgtgcttttaaggtgcccattggaggatcatacaggctgattgatgtgcccatgagcaactgcatcaacagtgggatcaacaaagtctacattctcactcagttcaactctgcatccctcaaccgacatattgcacgtgcttacaa---tggaggtggtgcttcctttggcgatggctatgtcgaggtatattttgagtagagatgattcgtcaccaagaattgagacatgcaaaaggaag-ttatctataac--aaaaaaaaa--aaaaattattcaatttgagctgcaagctgcatgttgctgtgttccaattggcctactggttgagccaccttgcctcgacctgaaaagagtacattcttaaggaaacatcaaaaggttgttttcaaaatctcaaaaaaccatctcggctaagagaaaggggaagtaatgaa----------------------------------------------------------------------------------------------------------
>MiraAssembly73_rep_c2589_merged_MiraAssembly73_c445RC_merged_MiraAssembly73_c2023RC
-------------------------------------------------------------------------------------------------------------------------------------------------------------------------------------------------------------------------------------------------------------------------------------ggat------gtaccaatgtat-----aggtctccagctacttacccag-aaaaagaaaaatactttttgctccaactgctattg-caaattcaaaaatctacaaaga---ttgtgctc--tttttttgctc-tttttagtgtgcttgtgatgcctactctgcgtgcttttaaggtkcccattggaggatcatacaggctgattgatgtgcccatgagcaactgcatcaacagtgggatcaacaaagtctacattctcactcagttcaactctgcatccctcaaccgacatattgcacgtgcttacga---tggaggtggtgcttcctttggcgatggctatgtmgaggtatattttgagtagagatgattcgtcaccawgaattgggacatgcaaaaggaag-ttatctgtaac--aaaacaaaa--aaaaa----tcaatttgagctgcaagctgcatgttgctgtgttccaattggcctactggttgagccaccttgcctcgacctgaaaagagtacattcttaaggaaacatcaaaaggttgttttcaaaatctcaaa----------------------------------------------------------------------------------------------------------------------------------------------
>MiraAssembly73_rep_c2991_merged_MiraAssembly73_c1621
------------------------------------------------------------------------------------------------------------------------------------------------------------------------------------------------------------------------------------------------------------------------------------tggat------gtaccaaagtat-----aggtctccagctacttacccag-aaaaagaaaactactttttgctccaactgctattg-caaattcaaaaatctacaaaga---t--tgctc--tttttttgctcttttttagtgtgcttgtgatgcctactctgcgtgcttttaaggtgcccattggaggatcatacaggctgattgatgtgcccatgagcaactgcatcaacagtgggatcaacaaagtctacattctcactcagttcaactctgcatccctcaaccgacatattgcacgtgcttacaa---tggaggtggtgcttcctttggcgatggctatgtcgaggtatattttgagtagagatgattcgtcac---------------------------------------------------------------------------------------------------------------------------------------------------------------------------------------------------------------------------------------------------------------------------------------------------------------------------------------
>MiraAssembly74_c2018RC_merged_MiraAssembly74_c1909RC
---------------------------------------------gtgccaaacctgctgtaggtttt--ctcttccaatacctcttccctatgaaaaaaat---------------ctcagtactcttggcacgcctct-attcttttttatwatttgtcatgt--attcatg-----------------------------------------------------------------------------------------------------ttggay------gtaccaatgtat-----aggtctycagctacttacccag-aaaaagaaaaatactttttgctccaactgctattg-caaattcaaaaatctacaraga---ttgtgctc--tttttttgctcttttttagtgtgcttgtgatgcctactctgcgtgcttttaaggtgcccattggaggatcatacaggctgattgatgtgcccatgagcaactgcatcaacagtgggatcaacaaagtctacattctcactcagttcaactctgcatccctcaaccgacatattgcacgtgcttacga---tggaggtggtgcttcctttggcgatggctatgtcgaggtatgttttgagtagagatgattcgtcaccaagaattgggacatgcaaaaggaag-ttatctataac--aaaacaaaa--aaaaa----tcaatttgagctgcaagctgcatgttgctgtgttccaattggcctactggttgagccaccttgcctctacctgaa------------------------------------------------------------------------------------------------------------------------------------------------------------------------------------------------
>MiraAssembly74_c577
--------------------------------------------------------gcgatggagtca----------------------catggagcaagcgatggagtcacatggagcaacaccgtgtgagtttcggt-gttgctctrtgtgactttcggtgttgctccatgt--gactccatc---gcttgctccatgtgactccatcgcttgctccggcgatggagcttatttaa---caaaaaaaagggcgtcctca-------------caggatcctccgggaccaatgtat-----aggtctccagctacttacccag-aaaaagaaaaatactttttgctccaactgctattg-caaattcaaaaatctacaaaga---ttgtgctc--tttttttgctcctttttagtgtgcttgtgatgcctactctgcgtgcttttaaggtgcccattggaggatcatacaggctgattgatgtgcccatgagcaactgcatcaacagtgggatcaacaaagtctacattctcactcagttcaactctgcatccctcaaccgacatattgcacgtgcttacga---tggaggtggtgcttcctttggcgatggctatgtcgaggtatattttgagtagagatgattcgtcaccaagaattgggacatgcaaaaggaag-ttatctgtaac--aaaacaaaa--aaaaa----tcaatttgagctgcaagctgcatgttgctgtgttccaattggcctactggttgagccaccttgcctcgacctgaaaagagtacattcttaaggaaacatcaaaaggttgttttcaaaatctcaaaaaaccatmtcggctaagagaaargrgaagtaatgaaaacagtatgtgtac--------------------------------------------------------------------------------------------
>MiraAssembly75_c288RC
-------------------------------------------------------------------------------------------------------------------------------------------------------attatttgtcacgt--attcatg-----------------------------------------------------------------------------------------------------ttggat------gtaccaatgtat-----aggtctccagctacttacccag-aaaaagaaaaatactttttgctccaactgctattg-caaattcaaaaatctacaaaga---ttgtgctc-ttttttttgctcttttttagtgtgcttgtgatgcctactctgcatgcttttaaggtgcccattggaggatcatacaggctgattgatgtgcccatgagcaactgcatcaacagtgggatcaacaaagtctacattctcactcagttcaactctgcatccctcaaccgacatattgcacgtgcttacga---tggaggtggtgcttcctttggcgatggctatgtcgaggtatattttgagtagagatgattcgtcaccaagaattgggacatgcaaaaggaag-ttatctataac--aaaaaaaaa--ta----------------------------------------------------------------------------------------------------------------------------------------------------------------------------------------------------------------------------------------------------------------------------------
>MiraAssembly75_c562
---------------------------------------------------------------------------------------------------------------------------------------------------------------------------atg-----------------------------------------------------------------------------------------------------ttggat------gtaccaatgtat-----aggtctccagctacttacccag-aaaaagaaaaatactttttgctccaactgctattg-caaattcaaaaatctacaaaga---ttg-------------tgctcttttttagtgtgcttgtgatgcctactctgcgtgcttttaaggtgcccattggaggatcatacaggctgattgatgtgcccatgagcaactgcatcaacagtgggatcaacaaagtctacattctcactca---------------------------------------------------------------------------------------------------------------------------------------------------------------------------------------------------------------------------------------------------------------------------------------------------------------------------------------------------------------------------------------------------------------------------------------------------------
>MiraAssembly77_rep_c198
------------------------------------------------------------------------------------------------------------------------------------------------------------------------------------------------------------------------------------------------------------------------------------------------------------------------------------------aaaaaaaaaactttttgctccaactgctattg-caaattcaaaaatctacaaaga---ttgtgctc--tttttttgctcttttttagtgtgcttgtgatgcctactctgcgtgcttttaaggtgcccattggaggatcatacaggctgattgatgtgcccatgagcaactgcatcaacagtgggatcaacaaagtctacattctcactcagttcaactctgcatccctcaaccgacatattgcacgtgcttacga---tggaggtggtgcttcctttggcgatggctatgtcgaggtatattttgagtagagatgattcgtcaccaagaattgggacatgcaaaaggaag-ttatxtataaccaaaaaaaaag--aaaaa----tcaatttgagctgcaagctgcatgttgctgtgttccaattggcctactggttgagccaccttg------------------------------------------------------------------------------------------------------------------------------------------------------------------------------------------------------------
>MiraAssembly78_c931
------------------------------accctataaaacacattctgaatgcatctgtacggttagattttccaaaaaacatcaaaaaatgtgagaaaa--tggaaggagcttatttagcttaaagaaggtg------gagcttataggatctgggttgcgt--atccatg-----------------------------------------------------------------------------------------------------ttggat------gtaccaatgtat-----aggtctccagctacttacccag-aaaaagaaaaatactttttgctccaactgctattg-caaattcaaaaatctacagaga---ttgtgctc--tttttttgctcttttttagtgtgcttgtgatgcctactctgcgtgcttttaaggtgcccattggaggatcatacaggctgattgatgtgcccatgagcaactgcatcaacagtgggatcaacaaagtctacattctcactcagttcaactctgcatccctcaaccgacatattgcacgtgcttacaa---tggaggtggtgcttcctttggcgatggctatgtcgaggtatattttgagtagagatgattcatcaccaagaattgggacatgcaaaaggaag-ttatctataac--aaa--aaaa--aaaaa----tcaatttgagctgcaagctgcatgtt---------------gcctactggttgagccaccttgcctcgacctgaaaagagtacattcttaaggaaacatcaaaaggttattttcaaaatctcaaaaaaccatctcggctaagagaaaggggaagtaatgataacagtatgtgtacggtttagaat----------------agcttctggaaactgtctgga---------------------------------------------
>MiraAssembly80_c681RC_merged_MiraAssembly80_c672
-------------------------------------------------------------------------------------------------------------------------------------------------------aacatttgtcacgt--attcatg-----------------------------------------------------------------------------------------------------ttggat------gtaccaatgtat-----aggtctccagctacttacccag-aaaaagaaaaatactttttgctccaactgctattg-caaattcaaaaatgtacaaaga---ttgtgctc--tttttttgctcttttttagtgtgcttgtgatgcctactctgcgtgcttttaaggtgcccattggaggatcatacaggctgattgatgtgcccatgagcaactgcatcaacagtgggatcaacaaagtctacattctcactcagttcaactctgcatccctcaaccgacatattgcacgtgcttacga---tggaggtggtgcttcctttggcgatggctatgtcgaggtatattttgagtagagatgattygtcaccaagaattgggacatgcaaaaggaag-ttatctataac--aaa--aaaa--aaaat----tcaatttgagctgcaag----------------------------------------------------------------------------------------------------------------------------------------------------------------------------------------------------------------------------------------------------------
>MiraAssembly81_c199RC
----------------------------------------------------------gacgagtcct--ctcctcggaaggtcc-------tgaggagaac---------------cggactcctcttggcacgcctct-attcttttttattatttgtcacgt--attcatg-----------------------------------------------------------------------------------------------------ttggat------gtaccaawgtat-----aggtctccagctacttacccag-aaaaagaaaaatactttttgctccaactgctattg-caaattcaaaaatctacaaaga---ttg-------------tgctcttttttagtgtgcttgtgatgcctactctgcgtgcttttaaggtgcccattggaggatcatacaggctgattgatgtgcccatgagcaactgcatcaacagtgggatcaacaaagtctacattctcactcagttcaactctgcatccctcaaccgacatattgcacgtgcttatga---tggaggtggtgcttcctttggcgatggctatgtcgaggtatattttgagtagagatgatttgtcaccaagaattgggacatgcaaaaggaag-ttatctataac--aaa--aaat--aaaaa----tcaatttgagctgcaagctgcatgttgctgtgttccaattggcctactggttgagccaccttgcctcgacctgaaaagagtacattcttaaggaaacatcaaaaggttgttttcaaagagtc------ccgttctcctcaggtatcmctgaggagacttctcgtcagggacgagaggttttggct---------------cgg-ttcccgatattttttgaaaaaatcgatcacggggttgtgtccggaacgtaattt---------
>MiraAssembly81_c200RC_merged_MiraAssembly81_c708
------------------------------------------------------------------------------------------------------------------------------------------------------------ttgtcacgt--attcatg-----------------------------------------------------------------------------------------------------ttggat------gtaccaatgtat-----aggtctccagctacttacccagaaaaaagaaaaatactttttgctccaactgctattg-caaattaaaaaatctacaaagatttttgtgctc--tttttttgctcttttttagtgtgcttgtgatgcctactctgcgtgcttttaaggtgcccattggaggatcatacaggctgattgatgtgcccatgagcaactgcatcaacagtgggatcaacaaagtctacattctcactcagttcaactctgcatccctcaaccgacatattgcacgtgcttayga---tggaggwggtgcttcctttggcgatggctatgtcgaggtatattttgagtagagatgattcgtcaccaagaattgggacatgcaaaaggaagtttatctataac--aaaaaaaaaataaaaa----tcagtttgagctgcaagctgcatgttgctgtgttccaattggcctactggttgagccaccttgcctcgacctgaaaagagtacattcttaaggaaacatcaaaaggttgttttcaaagagtc------ccgttctcctcaggtatccctgaggagacttctcatcagggacgagaggtttttgct---------------cgattttt-gatatt-tttgaaaaaatcgatcatgaggttgtgtccgaaacgtgattttagggaggg
>MiraAssembly82_c267RC_merged_MiraAssembly82_c922
-------------------------tttccctctcactaaacgccgtgccaaacctgctgtaggtttt--ctcttccaatacctctttcctatgaagaaaat---------------ctcagtactcttggcacgcctct-attcttttttattatttgtcacgt--attcatg-----------------------------------------------------------------------------------------------------ttggat------gtaccaatgtat-----aggtctccagctacttacccag-aaaaagaaaaatactttttgctccaactgctattg-caaattcaaaaatctacaaaga---ttgtgctctttttttttgctcttttttagtgtgcttgtgatgcctactctgcgtscttttaaggtgcccattggaggatcatacaggctgattgatgtgcccatgagcaactgcatcaacagtgggatcaacaaagtctacattctcactcagttcaactctgcatccctcaaccgacatattgcacgtgcttacga---tggaggtggtgcttcctttggcgatggctatgtcgaggtatattttgagtagagatgattcgtcaccaagaattgggacatgcaaaaggaag-ttatctataac--aaaaacaaa--aatat----tcaatttgagctgcaagctgcatgttgctgtgttccaattggcctactggctgagccaccttgcctcgacctgaaaagagtacattcttaaggaaacatcaaaaggttgttttccaaatctcaaaaaaccatctcggctaagagaaagggga-------------------------------------------------------------------------------------------------------------------
>MiraAssembly83_c465
-------ggggg----------------------------------------------------------------------------tctttatgggcggt---------------tttaaagttgatggggttgcatg-tcccaaagtaatagttgagggggt--ctctatg-----------------------------------------------------------------------------------------------------ggcagc------tttaaagttcagg----gggtcttagtgtccctaagcga-tagttcaggggtgttattcattacttttacc---------ttcaaaaatctacaaaga---ttgtgctc--cttttttgcttttttttagtgtgcttgtgatgcctactctgcgtgcttttaaggtgcccattggaggatcatacaggctgattgatgtgcccatgagcaactgcatcaacagtgggatcaacaaagtctacattctcactcagttcaactctgcatccctcaaccgacatattgcacgtgcttacga---tggaggtggtgcttcctttggcgatggctatgtcgaggtatcttttgagtagagatgatttgtcaccaagaattgggacatgcaaaaggaag-ttatctgtaac--aaaaaaaaa--aatat----tgaatttgatttgcaagctgcatgttgctgtgttccaattggcctactggttgagccaccttgcctcgacctgaaaagagtacattcttaaggaaacatcaaaaggttgttttcaaagwgtc------ccgttctcctcaggtatccctgagragacttctcatcagggacgagaggttttggct---------------cggttccc-gatattttttgaaaaa------------------------------------------
