# Supplementary material for: Targeted NGS for species level phylogenomics: “made to measure” or “one size fits all”?
Source: PeerJ. 2017 Jul 25;5:e3569. doi: 10.7717/peerj.3569 (PMC5530999; doi:10.7717/peerj.3569)
Supplement: Data S2 — Sequences alignments (fasta format). [file peerj-05-3569-s002.gz › Final_Aln/SC/23023_AllSamples.aln]

>MiraAssembly68_rep_c2761_merged_MiraAssembly68_c695RC_merged_MiraAssembly68_c302
gg--------------------------------------------ttgccagaaaatggctttggcaagggaccaccaagggtgttggcattacattagagttact------------tctaatgtgttatgttgcttcttcccagatttgagacttgctatcagattgcgttggctatcaaggaggaagtagaggatcttgagaaggctggaattaatgttatccagattgatgaagctgctctaagggagggtttgccacttaggaagtctgaggaagctttttacttggactgggccgtccactccttcaggatcaccaactgtggcgtcaaagacacttgccaggttctg------------------------cct-aaattttcgttcaaaattttctctcttcatgtaaatatgtaatcaaactttcacttatttcaagacatcatcttaatactgctattggaaatg-tccttacattgtttttgtcccattaaccgcagatccacacccacatgtgctattccaacttcaacgatattatccactccatcattgacatggatgccgatgtcatcaccattgagaactcccggtctgatgagaawctcctgtctgtgttccgtgagggagtgaagtatggtgctggaatcggccctggtgtgtacgacatccactctcctagaattccatcaaccgatgaaattgctgacaggatcaacaagatgcttcaagttctcgagaccaacatcttgtgggtgaatcccgactgtgggctcaagactcgcaagtacactgaagtgaacccggctctcaaaaacatggtggctgcggccaagcttatccgcacccagcttgctagcgctaagtgagtggtgctccctcatcgttcaaccttcaaatatcctcataattgattgataata--attgtggttctggtgatgaaatatt-cagtattgtagttcgcccc-atgggcattttc-ttttcttgttttcctg------------cccttttt-ttttttgtttttgtttttgaatgttgtgtaattttgggtttttgccttcagcatattcgaaaggcattaaggtgagtagtgtttgtttctcaatgagtccaattcaagaaatttcattattgaatttcgggtctgattcatggagggtgtgctatatttttctgatc----tttcttcatctggaatcgaagggtgtatttggatctgtttacgagagcaagttatacaacgctcccgtttactcaatgtggatgtttcaccttcc----------------
>MiraAssembly69_c199RC_merged_MiraAssembly69_c475
--------------------------------------------------------------------------------------------------------------------------------------------------------------------------------------------------------------------------------------------------------------------------------------------------------------------------------ctaactgtggtgttcaagacacttgccaggttctgtcacccgcctttgttttatgtttacca-agcttttcgttcaaaattttctctcttcgtgcaa---------tcaactttcacggatcagaagatatcatcttaatgctgctattagaaatgtctcttacaatgttttggtctcattaaccgcagatccacacccacatgtgctattccaactttaacgatattatccactccatcattgacatggatgccgatgtcatcaccattgagaactctcgctctgatgagaaactcctctctgtgttccgtgagggagtgaagtatggtgctggaatcggccctggcgtgtacgacatccactctcctagaataccatcaaccgaagaaattgctgacaggatcaacaagatgcttcaagttctcgagaccaacatcttgtgggtgaatcccgactgtgggctcaagacccgcaagtatgctgaagtgaacccagctctcaaaaatatggtggctgcggccaagcaaatccgcaaccagcttgctagtgctaagtgagtggtgctccctcgtcattcaatcttcaaatatcctcataattgattgataata--actgtggctctggtgatgaaatatt-cagtattgtaggtcgaccc-atgggcatgttc-ttttctt-----------------------tgtttt-cctgtcctttttgtttttgaatgttgtgtaattttgggttttcgtcttcagcctgtttgaaaggcattaagttgagtagtgtttgtttccctatgaat-caattccagaaatttcgtkat---------------------------------atttttttttatct-----ttcttcatctggaaccagaggctgtatttggatatgttta----------------------------------------------------------------------
>MiraAssembly69_rep_c3024_merged_MiraAssembly69_c450
--------------------------------------------------------------------------------------------------------act------------tctaatgtattatcttgcttgttcccagatttgagacttgctatcagattgccttggctatcaaggaggaagtagaggatcttgagaaggctggaattaatgttatccagattgatgaagctgctctaagggagggtttgccactcaggaagtctgaggaagctttttacttggactgggccgtccactccttcaggatcactaactgtggtgttcaagacacttgccaggttctgtcacccgcctttgttttatgtttacca-agcttttcgttcaaaattttctctcttcgtgcaa---------tcaactttcacggatcagaagatatcatcttaatgctgctattagaaatgtttcttacaatgttttggtctcattaaccgcagatccacacccacatgtgctattccaactttaacgatattatccactccatcattgacatggatgccgatgtcatcaccatcgagaactctcgctctgatgagaaactcctctctgtgttccgtgagggagtgaagtatggtgctggaatcggccctggcgtgtacgacatccactctcctagaataccatcaaccgaagaaattgctgacaggatcaacaagatgcttcaagttctcgagaccaacatcttgtgggtgaatcccgactgtgggctcaagacccgcaagtatgctgaagtgaacccagctctcaaaaatatggtggc---------------------------------------------------------------------------------------------------------------------------------------------------------------------------------------------------------------------------------------------------------------------------------------------------------------------------------------------------------------------------------------------------------------------------------------------------------------------------------------------
>MiraAssembly71_c392RC_merged_MiraAssembly71_rep_c3890
-------------------------------------------------------------------------------------------------------------------------------------------------------------------------------------------------------------------------------------------------------------------------------------------------------------------------------------------------------------------------------gttttatgtttacctaagcttttcgttcaaaattttctctcttcatgcaa---------tcaactttcacggatcagaagatatcatcttaatgctgctattagaaatgtttcttacaatgttttggtctcattaaccgcagatccacacccacatgtgctattccaactttaacgatattatccactccatcattgacatggatgccgatgtcatcaccattgagaactctcgctctgatgagaaactcctctctgtgttccgtgagggagtgaagtatggtgctggaatcggccctggcgtgtacgacatccactctcccagaataccatcaaccgaagaaattgctgacaggatcaacaagatgcttcaagttcttgagaccaacatcttgtgggtgaatcccgactgtgggctcaagacccgcaagtatactgaagtgaacccagctctcaaaaatatggtggctgcggccaagcaaatccgcaaccagcttgctagtgctaagtgagtggtgctccctcgtcattcaatcttcaaatatcctcataattgattgataata--actgtggctctggtgatgaaatatt-cagtattgtaggtcgaccc-atgggcatgttc-ttttctt-----------------------tgtttt-cctgtcctttttgtttttgaatgttgtgtaattttgggttttcgtcttcagcctktttgaaaggcattaagttgagtagtgtttgtttccctatgaat-caattccacaaatttcgttgt---------------------------------atttttttttatct-----ttcatcatctggaaccagaggctgtatttggatatgtttactgaagcaagtt--------tatccaattcttttaagt--------------------------------
>MiraAssembly71_rep_c3927RC_merged_MiraAssembly71_c1132
------------------------------------------------------------------------------------------------------------------------------tattatcttgcttgttcccagatttgagacttgctatcagattgccttggctatcaaggaggaagtagaggatcttgagaaggctggaattaatgttatccagattgatgaagctgctctaagggagggtttgccactcaggaagtctgaggaagctttttacttggactgggccgtccactccttcaggatcactaactgtggtgttcaagacacttgccaggttctgtcacccgcctttgttttatgtttacctaagcttttcgttcaaaattttctctcttcatgcaa---------tcaactttcacggatcagaagatatcatcttaatgctgctattagaaatgtttcttacaatgttttggtctcattaaccgcagatccacacccacatgtgctattccaactttaacgatattatccactccatcattgacatggatgccgatgtcatcaccattgagaactctcgctctgatgagaaactcctctctgtgttccgtgagggagtgaagtatggtgctggaatcggccctggcgtgtacgacatccactctcctagaataccatcaaccgaagaaattgctgacaggatcaacaagatgcttcaagttctcgagaccaacatcttgtgggtgaatcccgactgtgggctcaagacccgcaagtatactgaagtgaacccagctctcaaaaatatggtggctgcggccaagcaaatccgcaaccagcttgctagtgctaagtgagtggtgctccctcgtcattcaatcttcaaatatcctcataattgattgataata--actgtggctctggtgatgaaatatt-cagtattgtaggtcga------------------------------------------------------------------------------------------------------------------------------------------------------------------------------------------------------------------------------------------------------------------------------------------------------------------------------------------------
>MiraAssembly72_c281RC_merged_MiraAssembly72_c125RC
-------------------------------------------------------------------------------------------------------------------------------------------------------------------------------------------------------------------------------------------------------------------------------------------------------------------------------actaactgtggtgttcaagacacttgccaggttctgtcacccgcctttgttttatgtttacct-agcttttcgttcaaaattttctctcttcatgcaa---------tcaactttcacggatcagaagatatcatcttaatgctgctattagaaatgtttcttacaatgttttggtctcattgaccgcagatccacacccacatgtgctattccaacttcaacgatattatccactccatcattgacatggatgccgatgtcatcaccatcgagaactctcgctctgatgagaaactcctctctgtgttccgtgagggagtgaagtatggtgctggaatcggccctggcgtgtacgacatccactctcctagaataccatcaaccgaagaaattgctgacaggatcaacaagatgcttcaagttctcgagaccaacatcttgtgggtgaatcccgactgtgggctcaagacccgcaagtatgctgaagtgaacccagctctcaaaaatatggtggctgcggccaagcaaatccgcaaccagcttgctagtgctaagtgagtggtgctccctcgtcattcaatcttcaaatatcctcataattgattgataata--actgtggctctggtgatgaaatattcaagtattgtaggtcgaccc-atgggcatgttc-ttttctt-----------------------tgtttt-cctgtcctttttgtttttgaatgttgtgtaattttgggttttcg----------------------------------------------------------------------------------------------------------------------------------------------------------------------------------------------------------------------------------------------
>MiraAssembly72_c281RC_merged_MiraAssembly72_c199RC
-------------------------------------------------------------------------------------------------------------------------------------------------------------------------------------------------------------------------------------------------------------------------------------------------------------------------------actaactgtggtgttcaagacacttgccaggttctgtcacccgcctttgttttatgtttacct-agcttttcgttcaaaattttctctcttcgtgcaa---------tcaactttcacggatcagaagatatcatcttaatgctgctattagaaatgtttcttacaatgttttggtctcattaaccgcagatccacacccacatgtgctattccaactttaacgatattatccactccatcattgacatggatgccgatgtcatcaccattgagaactctcgctctgatgagaaactcctctctgtgttccgtgagggagtgaagtatggtgctggaatcggccctggcgtgtacgacatccactctcctagaataccatcaaccgaagaaattgctgacaggatcaacaagatgcttcaagttctcgagaccaacatcttgtgggtgaatcccgactgtgggctcaagacccgcaagtatgctgaagtgaacccagctctcaaaaatatggtggctgcggccaagcaaatccgcaaccagcttgctagtgctaagtgagtggtgctccctcgtcattcaatcttcaaatatcctcataattgattgataata--actgtggctctggtgatgaaatattcaagtattgtaggtcgaccc-atgggcatgttc-ttttctt-----------------------tgtttt-cctgtcctttttgtttttgaatgttgtgtaattttgggttttcg----------------------------------------------------------------------------------------------------------------------------------------------------------------------------------------------------------------------------------------------
>MiraAssembly73_rep_c2347RC_merged_MiraAssembly73_c1122
-------------------------------------------------------------------------------------------------------------------------------------------------------------------------------------------------------------------------------------------------------------------------------------gaagctttttacttggactgggccgtccactccttcaggatcactaactgtggtgttcaagacacttgccaggttctgtcrcccgcctttgttttatgtttacct-agcttttcgttcaaaattttctctcttcatgcaa---------tcaactttcacggatcagaagatatcatcttaatgctgctattagaaatgtttcttacaatgttttggtctcattaaccgcagatccacacccacatgtgctattccaactttaacgatattatccactccatcattgacatggatgccgatgtcatcaccattgagaactctcgctctgatgagaaactcctctctgtgttccgtgagggagtgaagtatggtgctggaatcggccctggcgtgtacgacatccactctcctagaataccatcgaccgaagaaattgctgacaggatcaacaagatgcttcaagttctcgagaccaacatcttgtgggtgaatcccgactgtgggctcaagacccgcaagtatgctgaagtgaacccagctctcaaaaatatggtggctgcggccaagcaaatccgcaaccagcttgctagtgctaagtgagt------------------------------------------------------------------------------------------------------------------------------------------------------------------------------------------------------------------------------------------------------------------------------------------------------------------------------------------------------------------------------------------------------------------------------------------------
>MiraAssembly73_rep_c2560RC_merged_MiraAssembly73_c344RC
------------------------------------------------------------------------------------------------------------------------------------------------------------------------------------------------------------------------------------------------------------------------------------------------------------------------------------------------------------------------------------------------------------------------------------------------------------------------------------------------------------------attaaccgcagctccacacccacatgtgctattccaactttaacgatattatccactccatcattgacatggatgccgatgtcatcaccattgagaactctcgctctgatgagaaactcctctctgtgttccgtgagggagtgaagtatggtgctggaatcggccctggcgtgtacgacatccactctcctagaataccatcaaccgaagaaattgctgacaggatcaacaagatgcttcaagttctcgagaccaacatcttgtgggtgaatcccgactgtgggctcaagacccgcaagtatgctgaagtgaacccagctctcaaaaatatggtggctgcggccaagcaaatccgcaaccagcttgctagtgctaagtgagtggtgctccctcgtcattcaatcttcaaatatcctcataattgattgataata--ackgtggctctggtgatgaaatatt-cagtattgtaggycgaccc-atgggcatgttc-ttttctt-----------------------tgtttt-cctgtcctccttgtttttgaatgttgtgtaattttgggttttcgtcttcagcctgtttgaaaggc-------------------------------------------------------------------------------------------------------------------------------------------------------------------------------------------------------------------------
>MiraAssembly73_rep_c2927RC
----------------------------------------------------------------------------------------------------------------------------------------------------------------------------------------------------------------------------------------------------------------------------------------------------------------------------------------------------------------------------------------------------------------------tcttcatgcaa---------tcaactttcacggatcagaagatatcatcttaatgctgctattagaaatgtttcttacaatgttttggtctcattaaccgcagatccacacccacatgtgctattccaactttaacgatattatcaactccatcattgacatggatgccgatgtcatcaccattgagaactctcgctctgatgagaaactcctctctgtgttccgtgagggagtgaagtatggtgctggaatcggccctggcgtgtacgacatccactctcctagaataccatcaac---------------------------------------------------------------------------------------------------------------------------------------------------------------------------------------------------------------------------------------------------------------------------------------------------------------------------------------------------------------------------------------------------------------------------------------------------------------------------------------------------------------------------------------------------------------------------------------------------------------------------------
>MiraAssembly74_c1591RC_merged_MiraAssembly74_c2011
---------------------------------------------------------------------------------------------------------------------------------------------------------------------------------------------------------agagaaggctggaattaatgttatccagattgatgaagctgctctaagggagggtttgccactcaggaagtctgaggaagctttttacttggactgggccgtccactccttcaggatcactaactgtggtgttcaagacacttgccaggttctgtcacccgcctttgttttatgtttacct-agc--------------tttctctcttcatgcta---------tcaactttcacggatcagaagatatcatcttaatgctgctattagaaatgtttcttacaatgttttggtctcattaaccacagatccacacccacatgtgctattccaactttaacgatattatccactccatcattgacatggatgccgatgtcatcaccattgagaactctcgctctgatgagaaactcctctctgtgttccgtgagggagtgaagtatggnnnnnnnnnnnnnnnnnnnnnnnnnnnnnnnnnnnnnnnnnnnnnnnnnnnnnnnnnnnnnnnnnnnnnnnnnnnnnnnnnnatgcttcaagttctggagaccaacatcttgtgggtgaatcccgactgtgggctcaagacccgcaagtatactgaagtgaacccagctctcaaaaatatggtggtc-------tacaaatccaaaattgaagatttagttacgattagaaatctacttttctatcttcatccatggatccttgacctattcaattggaagtattaatccaattccaaaattttgtttca-caatttcataatccaattt-atcaatttctaa-ttgacctttggatagaaatcaagagaatctatgttt-ttcctcgattcggtcattgagaggtaaaggatttaatcctttt-----------------aagaaataaag---------------------------------------------------------------------------------------tttttgatcgg-----------------------------------------------------------------------------------------------------------------
>MiraAssembly74_c38RC
----------------------------------------------------------------------------------------------------------------------------------------------------------------------------------------------------------------------attaatgttatccagattgatgaagctgctctaagggagggtttgccactcaggaagtctgaggaagctttttacttggactgggccgtccactccttcaggatcactaactgtggtgttcaagacacttgccaggttctgtcacccgcctttgttttatgtttacct-agcttttcgttcaaaa--ttctctcttcgtgcaa---------tcaactttcacggatcagaagatatcatcttaatgctgctattagaaatgtttcttacaatgttttggtctcgttaaccgcagatccacacccacatgtgctattccaactttaacgatattatccactccatcattgacatggatgccgatgtcatcaccattgagaactctcgctctgatgagaaactcctctctgtgttccgtgagggagtgaagtatggtgctggaatcggccctggtgtttacgacatccactctcctagaataccatcaaccgaagaaattgctgacaggatcaacaagatgcttcaagttctggagaccaacatcttgtgggtgaatcccgactgtgggctcaagacccgcaagtatactgaagtgaacccagctctcaaaaatatggtggctgcggccaagcaaatccgcaaccagcttgctagtgctaagtgagtggtgctccctcgtcattcaatcttcaaatatcctcataattgattgataata--actgtggctcyggtgatgaaatatt-gagtattgtaggtcgaccc-atgggcatgttc-ttttctt-----------------------tgtttt-cctgtcckttttgtttttgaatgttgtgtaattttgggttttcgtcttcagcctgtttgaaaggcattaagttgagtagtgtttgtttccctatgaat-caattccagaaatttcgttat---------------------------------attttttttttatc-----ttt-----------------------------------------------------------------------------------------------------------
>MiraAssembly75_c262
---------------------------------------------------------------------------------------------------------------------------------------------------------------------------------------------------------------------------------------------------------------------------------------------------------------------------------------------------------------------------------------------------------------------------------------------------atggatcagaagatatcatcttaatgctgctattagaaatgtttcttacaatgttttggtctcattaaccgcagatccacacccacatgtgctattccaactttaacgatattatccactccatcattgacatggatgccgatgtcatcaccattgagaactctcgctctgatgagaaactcctctctgtgttccgtgagggagtgaagtatggtgctggaatcggccctggtgtgtacgacatccactctcctagaataccatcaaccgaagaaattgctgacaggatcaacaagatgcttcaagttctcgagaccaacatcttgtgggtgaatcccgactgtgggctcaagacccgcaagtatgctgaagtgaacccagctctcaaaaatatggtggctgcggccaagcaaatc-----------------------------------------------------------------------------------------------------------------------------------------------------------------------------------------------------------------------------------------------------------------------------------------------------------------------------------------------------------------------------------------------------------------------------------------------------------------------------
>MiraAssembly75_c66
--------------------------------------------------------------------------------------------------------------------------------------------------------------------------------------------------------------------------------------------------------------------------------------aagctttttacttggactgggccgtccactccttcaggatcactaactgtggtgttcaagacacttgccaggttctgtcacccgcctttgttttatgtttacct-agcttttcgttcaaaattctctctcttcatgcaa---------tcaactttcacggatcagaagatatcatcttaatgctgctattagaaatgttccttacaatgttttggtctcattaaccgcagatccacacccacatgtgctattccaactttaacgatatcatccactccatcattgacatggatgccgatgtcatcaccattgagaactctcgctctgatgagaaactcctctctgtgttccgtgagggagtgaagtatggtgctggaatcggccctggcgtgtacgacatccactctcctagaataccatcgaccgaagaaattgctgacaggatcaacaagatgcttcaagttctcgagaccaacatcttgtgggtgaatcccgactgtgggctcaagacccgcaagtatgctgaagtgaacccagctctcaaaaatatggtggctgcggccaagcaaatccgcaaccagcttgctagtgctaagtgagtggtgctccctcgtcattcaatcttcaaatatcctcataattgattgataata--actgtggctctggtgatgaaatatt-cagtattgtaggtcgaccc-atgggcatgttc-ttttctt-----------------------tgtttt-cctgtcctttttgtttttgaatgttgtgtaattttgggttttcgtcttcagcctttttgaaaggcattaagttgagtagtgtttgtttccctatgaat-caattccacaaatttcgttat------------------------------------------------------------------------------------------------------------------------------------------------------------------
>MiraAssembly77_rep_c98RC
----------------------------------------------------------------------------------------------------------------------------------------------------------------------------------------------------------------------------------------------------------------------------------------------------------------------------------------ggtgttcaagacacttgccaggttctgtcacccgcctttgttttatgtttacct-agcttttcgttcaaaattttctctcttcatgcaa---------tcaactttcacggatcagaagatctcatcttaatgctgctattagaaatgtttcttacaatgttttggtctcattaaccgcagatccacacccacatgtgctattccaactttaacgatattatccactccatcattgacatggatgccgatgtcatcaccattgagaactctcgctctgatgagaaactcctctctgtgttccgtgagggagtgaagtatggtgctggaatcggccctggcgtgtacgacatccactctcctagaataccatcaaccgaagaaattgctgacaggatcaacaagatgcttcaagttctcgagaccaacatcttgtgggtgaatcccgactgtgggctcaagacccgcaagtatgctgaagtgaacccagctctcaaaaatatggtggctgcggccaagcaaatccgcaaccagcttgctagtgctaagtgagtggtgctccctcgtcattcaatcttcaaatatcctcataattgattgataata--actgtggctctggtgatgaaatattcaagtattgtaggtcgaccc-at------------------------------------------------------------------------------------------------------------------------------------------------------------------------------------------------------------------------------------------------------------------------------------------------------------------------------------------
>MiraAssembly78_c387RC_merged_MiraAssembly78_rep_c2541
-------------------------------------------------------------------------------------------------------------------------------------------------------------------------------------------------------------------------------------------------------------------------------------------------------------------------aggatctctaactgtggtgttcaagacacttgccaggttctgtcacccgcctttgttttatgtttacct-agcttatcgttcaaaattttctctcttcatgcaa---------tcaactttcacggatcagaagatatcatcttaatgctgctattagaaatgtttcttacaatgttttggtctcattaaccgcagatccacacccacatgtgctattccaactttaacgatattatccactccatcatcgacatggatgccgatgtcatcaccattgagaactcgcgctctgatgagaaactcctctctgtgttccgtgagggagtgaagtatggtgctggaatcggccctggcgtgtacgacatccactctcctagaataccatcaaccgaagaaattgctgacaggatcaacaagatgcttcaagttctcgagaccaacatcttgtgggtgaatcccgactgtgggctcaagacccgcaagtatgctgaagtgaacccagctctcaaaaatatggtggctgcggccaagcaaatccgcaaccagcttgctagtgctaagtgagtggtgctccctcgtcattcaatcttcaaatatcctcataattgattgataata--actgtggctctggtgatgaaatatt-cagtattgtaggtcgaccc-atgggcatgttc-ttttctt-----------------------ttgttt-cctgtcctttttgtttttgaatgttgtgtaattttgggttttcgtcttcagcctttttgaaaggcattaagttgagtagtgtttgtttccctatgaat-caattccagaaatttcgttat---------------------------------atttttttttactccatctttcttcatctggaaccagaggctgtatttggatatgtttactgaagcaagtt--------tatccaattcttttaagtggaaatttgagttgctgaatatggatggaaat
>MiraAssembly78_c567RC_merged_MiraAssembly78_rep_c2897_merged_MiraAssembly78_c817
-----------------------------------------------------------------------------------------------------------------------------gtaytatcttgcttgtycccagatttgagacttgctatcagattgccttggctatcaaggaggaagtagaggatcttgagaaggcyggaattaatgttatccagattgatgaagctgctctaagggagggtttgccactcaggaagtctgaggaagctttttacttggactgggccgtccactccttcaggatctctaactgtggtgttcaagacacttgccaggttctgtcacccgccwttgttttatgtttacct-agcttatcgttcaaaattttctctcttcatgcaa---------tcaactttcacggatcagaagatatcatcttaatgctgctattagaaatgtttcttacaatgttttggtctcattaaccgcagatccacacccacatgtgctattccaactttaacgatattatccactccatcatcgacatggatgccgatgtcatcaccattgagaactctcgctctgatgagaaactcctctctgtgttccgcgagggagtgaagtacggtgctggaatcggccctggcgtgtacgacatccactctcctagaataccatcaaccgaagaaattgctgacaggatcaacaagatgcttcaagttctggagaccaacatcttgtgggtgaatcccgactgtgggctcaagacccgcaagtatgctgaagtgaacccagctctcaaaaatatggtggctgcggccaagcaaatccgcaaccaacttgctagtgctaagtgagtggtgctccctcgtcattcaatcttcaaatatcctcataattgattgataata--actggggctctggtgatgaaatatt-cagtattgtaggtcgaccc-atgggcatgttctttttctt-----------------------tgtttt-cctgtcctttttgtttttgaat--------------------------------------------------------------------------------------------------------------------------------------------------------------------------------------------------------------------------------------------------------------------
>MiraAssembly80_rep_c1869_merged_MiraAssembly80_c258_merged_MiraAssembly80_c678
------------------------------------------------------------------------------------------------------------------------------------------------------------------------------------------------------------------------------------------------------------------------------------------------------------cgtccactccttcaggatcactaactgtggtgttcaagacacttgccaggttctgtcacccgcctttgttttatgtttacct-agcttttcgttcaaaattttctctcttcgtgcaa---------tcaactttcacggatcagaagatatcatcttaatgctgctattagaaatgtttctcacaatgttttggtctcattaaccgcagatccacacccacatgtgctattccaactttaacgatattatccactccatcatcgacatggatgccgatgtcatcaccattgagaactctcgctctgatgagaaactcctctctgtgttccgtgagggagtgaagtatggtgctggaakcggccctggcgtgtacgacatccactctcctagaataccatcaaccgaagaaattgctgacaggatcaacaagatgcttcaagttctcgagaccaacatcttgtgggtgaatcccgactgtgggctcaagacccgcaagtatgctgaagtgaacccagctctcaaaaatatggtggctgcggccaagcaaatccgcaaccagcttgctagtgctaagtgagtggtgctccctcgtcattcaatcttcaaatatcgtcataattgattgataata--actgtggctctggtgatgaaatatt-cagtattgtaggtcgatcc-atgggcatgttc-ttttctt-----------------------tgttttccctgtcctttttgtttttgaatgttg----------------------------------------------------------------------------------------------------------------------------------------------------------------------------------------------------------------------------------------------------------------
>MiraAssembly81_c160RC
-------------------------------------------------------------------------------------------------------------------------------------------------------------------------------gctatcaaggaggaagtagaggatcttgagaaggctggaattaatgttatccagattgatgaagctgctctaagggagggtttgccactcaggaagtctgaggaagctttttacttggactgggccgtccactccttcaggatcactaactgtggtgttcaagacacttgccaggttctgtcacccgcctttgttttatgtttacct-agcttttcgttcaaaattttctctcttcgtgcaa---------tcaactttcacggatcagaagatatcatcttaatgctgctattagaaatgtttcttacaatgttttggtctcgttaaccgcagatccacacccacatgtgctattccaactttaacgatattatccactccatcattgacatggatgccgatgtcatcaccattgagaactctcgctctgatgagaaactcctctctgtgttccgtgagggagtgaagtatggtgctggaatcggccctggcgtgtacgacatccactctcctagaataccatcaaccgaagaaattgctgacaggatcaacaagatgcttcaagttctcgagaccaacatcttgtgggtgaatcccgactgtgggctcaagacccgcaagtatgctgaagtgaacccagctctcaaaaatatggtggctgcggccaagcaaatccgcaaccagcttgccagtgctaagtgagtggtgctccctcgtcattcaatcttcaaatatcctcataattgattgataata--actgtggctctggtgatgaaatatt-cagtattgtaggtcgaccc-atgggcatgttc-ttttctt-----------------------tgtttt-cctgtcctttttgtttttgaatgttgtgtaattttgggttttcgtcttcagcctttttgaaaggcattaagttgagtagtgtttgtttccctatsaat-caattccasaaatttcgtyat---------------------------------attttttttwtctt-------------------------------------------------------------------------------------------------------------------
>MiraAssembly81_c169
-------------------------------------------------------------------------------------------------------------------------------------------------------------------------------gctatcaaggaggaagtagaggatcttgagaaggctggaattaatgttatccagattgatgaagctgctctaagggagggtttgccactcaggaagtctgaggaagctttttacttggactgggccgtccactccttcaggatcactaactgtggtgttcaagacacttgccaggttctgtcacccgcctttgttttatgtttacct-agcttttcgttcaaaattttctctcttcatgcaa---------tcaactttcacggatcagaagatatcatcttaatgctgctatcataaatgtttcttacaatgttttggtctcattaaccgcagatccacacccacatgtgctattccaactttaacgatattatccactccatcattgacatggatgccgatgtcatcaccatcgagaactctcgctctgatgagaaactcctctctgtgttccgcgagggagtgaagtatggtgctggaatcggccctggcgtgtacgacatccactctcctagaataccatcaaccgaagaaattgctgacaggatcaacaagatgcttcaagttctcgagaccaacatcttgtgggtgaatcccgactgtgggctcaagacccgcaagtatactgaagtgaacccagctctcaaaaatatggtggctgcggccaagcaaatccgcaaccagcttgctagtgctaagtgagtggtgctccctcgtcattcaatcttcaaatatcctca------------------------------------------------------------------------------------------------------------------------------------------------------------------------------------------------------------------------------------------------------------------------------------------------------------------------------------------------------------------------------------------------------------
>MiraAssembly81_c540RC_merged_MiraAssembly81_rep_c2480
------------------------------------------------------------------------------------------------------------------------------------------------------------------------------------------------------------------------------------------------------------------------------------------------------------------------------------------------------------------------------------------------------------------------------------------------------------------------------------------------------------------------------------------------------------------------------------------------------------------actctcgctctgatgagaaactcctctctgtgttccgcgagggagtgaagtatggtgctggaatcggccctggcgtgtacgacatccactctcctagaataccatcaaccgaagaaattgctgacaggatcaacaagatgcttcaagttctcgagaccaacatcttgtgggtgaatcccgactgtgggctcaagacccgcaagtatgctgaagtgaacccagctctcaaaaatatggtggctgcggccaagcaaatccgcaaccagcttgccagtgctaagtgagtggtgctccctcgtcattcaatcttcaaatatcctcataattgattgataata--actgtggctctggtgatgaaatatt-cagtattgtaggtcgaccc-atgggcatgttc-ttttctt-----------------------tgtttt-------------------------------------------------------------------------------------------------------------------------------------------------------------------------------------------------------------------------------------------------------------------------------------------
>MiraAssembly81_rep_c2247
------------------------------------------------------------------------------------------------------------------------------------------------------------------------------------------------------------------------------------------------------------------------------------------------------------------------------------------------------------------------------------------------------------------------------------------------------------------------------------------------------------------------------------------------------------------------------------------------------------------actctcgctctgatgagaaactcctctctgtgttccgtgagggagtgaagtatggtgctggaatcggccctggcgtgtacgacatccactctcctagaataccatcaaccgaagaaattgctgacaggatcaacaagatgcttcaagttctcgagaccaacatcttgtgggtgaatcccgactgtgggctcaagacccgcaagtatactgaagtgaacccagctctcaaaaatatggtggctgcggccaagcaaatccgcaaccagcttgctagtgctaagtgagtggtgctccctcgtc----------------------------------------------------------------------------------------------------------------------------------------------------------------------------------------------------------------------------------------------------------------------------------------------------------------------------------------------------------------------------------------------------------------------------------
>MiraAssembly82_rep_c79RC
cactttggatttgacaaagccattggagggtggttttccagttctcttgccggaaaatggctgcggcaaggga-----------attggcattatgttagagttgctgtacaatgttaaactaatgtattatcttgcttgttcccagatttgagacttgctatcagattgccttggctatcaaggaggaagtagaggatcttgagaaggctggaattaatgttatccagattgatgaagctgctctaagggagggtttgccactcaggaagtctgaggaagctttttacttggactgggccgtccactccttcaggatcactaactgtggtgttaaagacacttgccaggttctgtcacccgcctttgttttatgtttacct-agcttttcgttcaaaattttctctcttcatgcaa---------tcaactttcacggatcagaagatatcatcttaatgctgctattagaaatgtttcttacaatgttttgatctcattaaccgcagatccacacccacatgtgctattccaactttaacgatattatccactccatcattgacatggatgccgatgtcatcaccattgagaactctcgctcggatgagaaactcctctctgtgttccgtgagggagtgaagtatggtgctggaatcggccctggcgtgtacgacatccactctcctagaataccatcaaccgaagaaattgctgacaggatcaacaagatgcttcaagttctcgagaccaacatcttgtgggtgaatcccgactgtgggctcaagacccgcaagtatgctgaagtgaacccagctctcaaaaatatggkggctgcggccaagcaaatccgcaaccagcttgctagtgctaagtgagtggtgctccctcgtcattcaatcttcaaatatcctcataattgattcataata--actgtggctctggtgatgaaatatt-cagtattgtaggtcgacccaatgggcatgttc-ttttctt-----------------------tgtttt-cctgtccttttygtttttgaatgttgtgtaattttgggttttcgtcttcagcctttttgaaaggcattaagttgagtagtgtttgtttccctatgaat-caattccagaaatttcgttat---------------------------------attttttt-------------------------------------------------------------------------------------------------------------------------
>MiraAssembly82_rep_c844RC
----------------------------------------------------------------------------------------------------------------------------------------------------------------------------------------------------------------------------------------------------------------------------------------------------------------------------------------------aaagacacttgccaggttctgtcacccgcctttgttttatgtttacct-agcttttcgttcaaaattttctctcttcatgcaa---------tcaactttcacggatcagaagatatcatcttaatgctgctattagaaatgtttcttacaatgttttgatctcattaaccgcagatccacacccacatgtgctattccaactttaacgatattatccactccatcattgacatggatgccgatgtcatcaccattgagaactctcgctcggatgagaaactcctctctgtgttccgtgagggagtgaagtatggtgctggaatcggccctggcgtgtacgacatccactctcctagaataccatcaaccgaagaaattgctgacaggatcaacaagatgcttcaagttctcgagaccaacatcttgtgggtgaatcccgactgtgggctcaagacccgcaagtatgctgaagtgaacccagctctcaaaaatatggtggctgcagccaagcaaatccgcaaccagcttgctagtgctaagtgagtggtgctccctcgtcattcaatcttcaaatatcctcataattgattcataata--actgtggctctggtgatgaaatatt-cagtattgtaggtcgacccaatgggcatgttc-ttttctt-----------------------tgtttt-cctgtccttttcgtttt-------------------------------------------------------------------------------------------------------------------------------------------------------------------------------------------------------------------------------------------------------------------------
>MiraAssembly83_c179
------------------------------------------------------------------------------------------------------------------------------------------------------------------------------------------------------------------------taatgttatccagattgaygaagctgctctaagggagggtttgccactcaggaagtctgaggaagctttttacttggactgggccgtccactccttcaggatcactaactgtggtgttcaagacacttgccaggttctgtcacccgcctttgttttatgtttacct-agcttttcgttcaaaattttctctcttcatgcaa---------tcaactttcacggatcagaagatatcatcttaatgctgctattagaaatgtttcttacaatgttttggtctcattaaccgcagatccacacccacatgtgctattccaactttaacgatattatccactccatcattgacatggatgccgatgtcatcaccattgagaactctcgctctgatgagaaactcctctctgtgttccgtgagggagtgaagtatggtgctggaatcggccctggcgtgtacgacatccactctcctagaataccatcaaccgaagaaatcgctgacaggatcaacaagatgcttcaagttctcgagaccaacatcttgtgggtgaatcccgactgtgggctcaagacccgcaagtatgctgaagtgaacccagctctcaaaaatatggtggctgcggcgaagcaaatccgcaaccagcttgctagtgctaagtgagtggtcctccctcgtcattcaatcttcaaatatcctcataattgattgataata--actgtggctctggtgatgaaatattccagtattgtaggtcgaccc-atgggcatgttc-ttttctt-----------------------tgtttt-cctgtcctttttgtttttgaatgttgtgtaattttgggttttcgtcttcagcctttttgaaaggcattaagttgagtagtgtt-------------------------------------------------------------------------------------------------------------------------------------------------------------------------------------------------------
>MiraAssembly83_c217
---------------------------------------------------------------------------------------------------------------------------------------------------------------------------------------------------------------------------------------------------------------------------------------------------------------------------------------------------------------------------------------------------------------------------------------------------------------------------------------aaatgtttcttacaatgttttggtctcattaaccgcagatccacacccacatgtgctattccaactttaacgatattatccactccatcattgacatggatgccgatgtcatcaccattgagaactctcgctctgatgagaaactcctctctgtgttccgtgagggagtgaagtatggtgctggaatcggccctggcgtgtacgacatccactctcctagaataccatcgaccgaagaaattgctgacaggatcaacaagatgcttcaagttctcgagaccaacatcttgtgggtgaatcccgactgtgggctcaagacccgcaagtatgctgaagtgaacccagctctcaaaaatatggtggctgcggccaagcaaatccgcaaccagcttgctagtgctaagtgagtggtgctccctcgtcattcaatcttcaaatatcctcataattgattgataata--actgtggctctggtgatgaaatattccagtattgtaggt---------------------------------------------------------------------------------------------------------------------------------------------------------------------------------------------------------------------------------------------------------------------------------------------------------------------------------------------------
>MiraAssembly83_rep_c3010
-------------------------------------------------------------------------------------------------------------------------------------------------------------------------------------------------------------------------------------------------------------------------------------------------------------------------------------------------------------------------------------------------------------------------------------------------------------------------------------------------------------------------gcagatccacacccacatgtgctattccaactttaacgatattatccactccatcattgacatggatgccgatgtcatcaccattgagaactctcgctctgatgagaaactcctctctgtgttccgtgagggagtgaagtatggtgctggaatcggccctggcgtgtacgacatccactctcctagaataccatcaaccgaagaaatcgctgacaggatcaacaagatgcttcaagttctcgagaccaacatcttgtgggtgaataccgactgtgggctcaagaccc----------------------------------------------------------------------------------------------------------------------------------------------------------------------------------------------------------------------------------------------------------------------------------------------------------------------------------------------------------------------------------------------------------------------------------------------------------------------------------------------------------------------------------------
