# Supplementary material for: Targeted NGS for species level phylogenomics: “made to measure” or “one size fits all”?
Source: PeerJ. 2017 Jul 25;5:e3569. doi: 10.7717/peerj.3569 (PMC5530999; doi:10.7717/peerj.3569)
Supplement: Data S2 — Sequences alignments (fasta format). [file peerj-05-3569-s002.gz › Final_Aln/SC/5684_AllSample_Part3.aln]

>MiraAssembly68_c530RC_merged_MiraAssembly68_c555_merged_MiraAssembly68_c530RC_merged_MiraAssembly68_c552RC_merged_MiraAssembly68_c530RC_merged_MiraAssembly68_rep_c2548
tgc---------------------------------------------------------------------------------------------------------------------------------------------------------------------------------------------------------------------------------------------------------acaactcctttgtattctcgtgttattgcccccttttcttcttcgggattcctcataacaccttaaccatgtctggtttttttcttttgtattgtttctcaagagtgctgggttctctgccgctgctgatgctactcgagtttcagttgtgattggactgtttaaggtacgtctacttttattttctgaagttcagctctcaaactcttcgattgcacaatttgagttcatcgtttgttccacactgcgctttgtaagagtaattaatttttctgat-----tgatgttcatgcagttggtgatgacaagtatagctgtcctaaaagttgatgatcttgggagaagacccttgcttattgtcggtgtcagtggaattgtatgcatatttttactcaca-caaaattaaatctattttgtttttcatatttact--ggagacttgccttcaattttgtaatttggtgaagagaagctttaagtccactttgtctctatataccacaggccctttcgttacttctcctctcagcttattacaaatttctgggaggctttcctcttgttgcagttgctgccttacttctttatgttggatgctaccaggtatatattatattattgattcacccttatctattcatttaatctagtt---------tatcttcaaaaatatgttcggaagtc--------------------------------------------------------------------------------------------------------------------------------------------------------------------------------gggttctatcattgagcttccaaagaaaaaatcttaagacggataaaattgaaagacagaagatcttctaaaa----------ccatatttcgatgtcaaagttaacctttcaaagagagaaaaagaatgacttttgtcaatgtt-aagg-------ctggatagtgatctctctgttcatataatgctatttcagatatcatttggaccgatcagttggctaatggtatcagagatatttccacttcgcacaagaggaaaagggattagtcttgcagttcttacaaacttcggttcaaatgctgtcgtgacattcgctttctcaccgctaaaggta-ttggttgcctcctgcaaatcctattcacttcaaaggcaaggtttaca----cagttcaccggcatcataactaacgttttcacatactgcaggagttgctgggcggagaaaaccttttccttcttttcggggcaattgctttggtatcacttttgttcgttgtactcgtcgtcccagaaactaaaggattgagcttggaagaaattgagaccaaaatcttgaagtgaaagctccaaaatccaa-caactttggtgaaactt-cccagaactttctcagtgtggcttggggagg-tgccaactactgtaaccaaccccccatcaatctcttgtacattaactgagaattttctaatagcatgatagaagaaatttcatgtttccctaataacaagca-----gctttcagtagtccaatg---atga----aatggaatggctaaacaggataaatcac-aaaagttcgtgatttagt---------------------------------------------------ctaaagtaatataaatcttcta-------------------------------------------------------------
>MiraAssembly69_c113RC_merged_MiraAssembly69_c519
a----------------------------------------------------------------------------------------------------------------------------------------------------------------------------------------------------------------------------------------------------------------------------------------------------------------------------------------------------------------------------------------------------------------------------------------------------------------------------------------------------------------------------------------------------------------------------------------------------------------------------------------------------------------------------------------------------------------------------------------------------------------------------------------------------------------------aagctgctaatagacaactctct-----------ctgccttacccgattttgg-----------------------------------------------------------------------------------------------------ggaaccacgtaatt------------------------------------------------------------------------------------cttgtatgtcgattatttactgttttctttactcgtatatcgtgtgcgtgtgtgtttcgatcc----------caacttctatcatcaagctccctagaaaaagtctc--ggactaataaaat---gaaattgacaatctcctaaaa----------acatacttcaatgtgaaagttaagctttcaaacagagaaaaag--cgactgttgtcaatgtt-aaggctggaatctggatagtgatctctctgttcatataatgccatttcagatttcatttggaccgatcagttggctaatggtatcagagatatttccacttcgcacaagaggaaaagggattagccttgcagttcttacaaacttcggttcaaatgcaatcgtaacattctctttctcaccgctaaaggtagttggttgcctcctgcaaatcctgctcaaatcaaaggcaagttttaca----cagttcactagcgtcgtagttaacgtcttccaattctgcaggaattgctgggcggagaaaaccttttccttcttttcggggcaattgctttggcatcacttttgttcgttgtgtttgtcgtcccagaaactaaaggattgagcttggaggacatcgagaccaaaatcttg------------------------------------------------------------------------------------------------------------------------------------------------------------------------------------------------------------------------------------------------------------------------------------------------------------------------------------------------------------------------------------------------------
>MiraAssembly69_c32RC
------------------------------------------------------tatatgccattcggcatctgcccaaccatcaggcctcatgatctgttggttattcttggtatttcttacccatttcytcatttcagtttccttatatctaaaggttatgcaggacttagcttgttcattgtgttcacgtttttcatagtgagattattgccatttggacataagcttttttcaatttagcataactgcacaactcctttgtattcttgtgtt-ttgccctattttcttcttcgggcttcctcataacaccataaccatgtctcgt--ttttcttttgtattgtatcccaagagtgccgggttctctgccgctgctgatgctactcgagtttcagttgtgattggactgttcaaggtacgtctacatacaatttccaaaattcagctctcaaactcttcaattgcaggatttgagttcgtcattcgttccacactgtgcttcataagattaactaatttttctatcttatgtaatgttcatgcagttggtgatgactagtatagctgtcctaaaagttgatgatcttgggagaagacccttgcttattggtggtgtcagtggaattgtatgcatattgttactcaaaacaaaattaaatctatgttgcttttctcatttact--agagacttactgtcaatttggttatatggttaagagaagctttatgtccactttgtctctatatactgcaggccctttctttacttctcctctcagcttattacaaatttctgggaagctttcctcttgttgcagttgctgctttacttctttatgttggttgctaccaggtatgcattatcttgtcgattcaccct----tgttcattcaatctagtt---------tgtcttaaaaaatttgctcgacgtggatttggagccaaaagaacaaaaattagtatcattacatgaaactggagttgcaatagagaatgaaaataaaagctctgcgtttgcgctcagggcagaacaaacttgcacccagggtgcaaaaggcatgcgctttttaaaacacaaatgctcgagagtcacacttccctgaaagtgtaacttctatcatcaagctcccaagaaaaagtctc--ggactaataaaat---gaaattgacaatctcctaaaa----------acatacttcaatgtgaaagttaagctttcaaacggagaaaaag--tgactgttgtcaatgtt-aaggctggaatctggatagtgatctctctgttcatataatgccatttcagatttcatttggaccgatcagttggctaatggtatcagagatatttccacttcgcacaagaggaaaagggattagccttgcagttcttacaaacttcggttcaaatgcaatcgtaacattctctttctcaccgctaaaggtatttggttgcctcctgcaaatcctgctcacatcgaaggcaagttttaca----cagttcactagcgtcgtagctaacgtcttccaattctgcaggaattgctgggcggagaaaaccttttccttcttttcggggcaattgctttggcatcacttttgttcgttgtgtttgtcgtcccagaaactaaaggattgagcttggaggacatcgagaccaaaatcttgaagtgagagctccaaaatgcaaccaactttggtgaaactt-ccc----ctttttccgtggagcttggggagttygccaactactgtaacc--caacccatcgttctcttgtatattagccgagaatttcctcatagcccgagagaagaaatttcgtttttc-ctaatcacaagcc-----gctttcagtagtccactg---atcatatatatgga-------------------------------------------------------------------------------------------------------------------------------------------------------------------------------
>MiraAssembly71_c574
----------------------------------------------------------------------------------------------------------------------------------------------------------------------------------------------------------------------------------------------------------------------------------------------------------------------------------------------------------------------------------------------------------------------------------------------------------------------------------------------------------------------------------------------------------------------------------------------------------------------------------------------------------------------------------------------------------------------------------------------------------------------------------------------------------------------------------------------------------------------------------------------------------------------------------------------------------------------------------------------------------------------------------------------------------------------------------------------------cagggcatgcgctttttaaaacacaaatgctcgagagtcacacttccctgaaagtgtaacttctatcatcaagctcccaagaaaaagtctc--ggactaataaaat---ggaattgacaatctcctaaaa----------atatacttcaatgtgaaagttaagctttcaaacagagaaaaag--tgactgttgtcaatgtt-aaggctggaatctggatagtgatctctctgttcatataatgccatttcagatttcatttggaccgatcagttggctaatggtatcagagatatttccacttcgcacaagaggaaaagggattagccttgcagttcttacaaacttcggttcaaatgcaatcgtaacattctctttctcaccgctaaaggtatttggttgcctcctgcaaatcctgctcacatcgaaggcaagttttaca----cagttcagtagcgtcgtagttaacgtcttccaattctgcaggaattgctgggcggagaaaaccttttccttcttttcggggcaat-------------------------------------------------------------------------------------------------------------------------------------------------------------------------------------------------------------------------------------------------------------------------------------------------------------------------------------------------------------------------------------------------------------------------------------------------------------------------------------------
>MiraAssembly71_c698RC_merged_MiraAssembly71_rep_c4107_merged_MiraAssembly71_c698RC_merged_MiraAssembly71_c402RC
-----------------------------------------------------------------------------------------------------------------------------------------------------------------------------------------------------------------------------------------------------------------------------------------------------------------------------------------------------------------------------------------------------------------------------------------------------------------------------------------------------------------------------------------------------------------------------------------------------------------------------------------------------------------------------------------tgttgcttttctcatttactagagagacttactgtcaatttggttatatggttaagagaagctttatgtccactttgtctctatatactgcaggccctttctttacttctcctctcagcttattacaaatttctgggaagctttcctcttgttgcagttgctgctttacttctttatgttggttgctaccaggtatgcattatcttgtcgattcaccct----tgttcattcaatctagtt---------tgtcttaaaaaatatgctcgacatggatttggagccaaaagagcaaaatttagtatcattacatgaaactggagttgcaatagagaatgaaaataagaactctgcgtttgcgctcag-------------------------------ggcatgcgctttttaaaacacaaatgctcgagagtcacacttccctgaaagtgtaacttctatcatcaagctcccaagaaaaagtctc--ggactaataaaat---ggaattgacaatctcctaaaa----------acatacttcaatgtgaaagttaagctttcaaacagagaaaaag--tgactgttgtcgatgtt-aaggctggaatgtggatagtgatctctctgttcatataatgccatttcagatttcatttggaccgatcagttggctgatggtatcagagatatttccacttcgcacaagaggaaaagggattagccttgcagttcttacaaacttcggttcgaatgcaatcgtaacattctctttctcaccgctaaaggtatttggttgcctcctgcaaatcctgctcacatcgaaggcaagttttaca----cagttcactagcgtcgtagttaacgtcttccaattctgcaggaattgctgggcggagaaaaccttttccttcttttcggggcaattgctttggcatcacttttgttcgttgtgtttgtcgtcccagaaactaaaggattgagcttggaggacatcgagaccaaaatcttgaagtgagagctccaaaatgcaaccaactttggtgaaactt-ccc----ctttttccrtggagcttggggagtttgccaactactgtaacc--caacccatcgatctcttgtatattagccgagaatttcctcatagcccgagagaagaaatttcgtttttc-ctaatcacaagcctctttcctttcagtagtccactgatcatcatatatatggaatggctgaactggattaatcataaaaagttagtgatttggcggtcattttgaatggttctgcttcattttcgttgttttcctcagtttgaggctgagtaaactcgattcatttgctttttcaacaaaacaactcgtatgatttc--------------taactt-----------
>MiraAssembly71_c777RC_merged_MiraAssembly71_c856RC
--------------------------------------------------------------------------------------------------------------------------------------------------------------------------------------------------------------------------------------------------------------------------------------------------------------------------------------------------------------------------------------------------------------------------------------------------------------------------------------------------------------------------------------------------------------------------------------------------------------------------------------------------------tgcatattgttactcaaagcaaaattaaatctatgttgcttttctcatttact--agagacttaccgtcaatttggttatatggttaagagaagcttcatgtccactttgtctctctatactgcaggccctttctttacttctcctctcagcttattacaaatttctgggaagctttcctcttgttgcagttgctgctttacttctttatgttggttgctaccaggtatgcattaccttgtcgattcaccct----tgttcattcaatctagtt---------tgtcttaaaaaatatgctcgacatggatttggagccaaaagaacaaaattcagtatcattacatgaaactggagttgcaatagagaatgaaaaaaaaaactctgcgtttgcgctcagggcagaacagacttgcacccagggtgcaaaaggcatgcgctttttaaaacacaaatgctcgagagtcacacttccctgaaagtgtaacttctatcatcaagctcccaagaaaaagtctc--ggactaataaaat---gaaattgacaatctcccaaaa----------acatacttcaatgtgaaagtt-----------------------------------aatgtt-aaggctggaatctggatagtgatctctctgttcatataatgccatttcagatttcatttggaccgatcagttggctgatggtatcagagatatttccacttcgcacaagaggaaaagggattagccttgcagttcttacaaacttcggttcaaatgcaatcgtaacattctctttctcaccgctaaaggtatttggttgcctcctgcaaatcctgctcacatcgaaggcaagttttaca----cagttcactagcgtcgtggttaacgtcttccaattctgcaggaattgctgggcggagaaaaccttttccttcttttcggggcaattgctttggcatcacttttgttcgttgtgtttgtcgtcccagaaactaaaggattgagcttggaggacatcgagaccaaaatcttgaagtgagagctccaaaatgcaaccaactttggtgaaactt-ccc----ctttttccatggagcttggggagt------------------------------------------------------------------------------------------------------------------------------------------------------------------------------------------------------------------------------------------------------------------------------------------------------------------------------
>MiraAssembly71_rep_c3963
-----------------------------------------------------------------------------------------------------------------------------------------------------------------------acttagcttgttcattgtgttcacgtttttcatagtgagattattgccatttggacataagcttttttcaatttagcataactgcacaactcctttgtattcttgtgtt-ttgccctattttcttcttcgggcttcctcataacaccataaccatgtctcgt--ttttcttttgtattgtatctcaagagtgccgggttctctgccgctgctgatgctactcgagtttcagttgtgattggactgttcaaggtacgtctacatacaatttccaaagttcagctctcaaactcttcaattgcaggatttgagttcgtcattcgttccacactgtgcttcataagattaactaatttttctatcttatgtaatgttcatgcagttggtgatgactagtatagctgtcctaaaagttgatgatcttgggagaagacccttgcttattggtggtgtcagtggaattgtatgcatattgttactcaaaacaaaattaaatctatgttgcttttctcatttact--agagasttaccgtcaatttggttatatggttaagagaagctttatgtccactttgtctctatatactgcaggccctttctttacttctcctctcagcttattacaaatttctgggaagctttcctcttgttgcagttgctgctttacttctttatgttggttgctaccaggtacgcattatcttgtcgattcaccct----tgttcattcaatctagtt---------tgtcttgaaaaatatgctcgacatggattt-gagccaaaagamcaaaatttagtatcattacatgaaactggaggtgcaatagagaatgaaactaaaaactctgcgtttgcgctcagggcagaacagacttgcacccagggtgcaaaaggcatgcgctttttaaaacacaaatgctcgagagtcacacttccctgaaagtgtaacttctatcatcaagctcccaagaaaaagtctc--ggactaataaaat---ggaattgacaatctcctaaaa----------acatacttcaatgtgaaagtcaagctttcaaacagagaaaaag--tgactgttgtcaatgtt-aaggctggaatgtggatagtgatctctctgttcatataatgccatttcagatttcatttggaccgatcagttggctaatggtatcagagatatttccacttcgcacaagaggaaaagggattagccttgcagttcttacaaacttcggttcaaatgcaatcgtaacattctctttctcaccgctaaaggtatttggttgcctcctgcaaatcctgctcacatcgaaggcaagttttaca----cagttcagtagcgtcgtagttaacgtcttccaattctgcaggaattgctgggcggagaaaaccttttccttcttttcggggcaattgctttggcatcacttttgttcgttgtgtttgtcgtcccagaaactaaaggattgagcttggaggacatcgagaccaaaatcttgaagtgagagctccaaaatgcaaccaactttggtgaaactt-ccc----ctttttccrtggagcttggggagtttgccaactactg-----------------------------------------------------------------------------------------------------------------------------------------------------------------------------------------------------------------------------------------------------------------------------------------------------------------
>MiraAssembly72_c1516RC_merged_MiraAssembly72_c712
---------------------------------------------------------------------------------------------------------------------------------------------------------------------------------------------------------------------------------------------------------------------------------------------------------------------------------------------------------------------------------------------------------------------------------------------------------------------------------------------------------------------------------------------------------------------------------------------------------------------------------------------------------------------------------------------------------------------------------------------------------------------------------------------------------------------------------------------------------------------------------g-aaccatgtaaaaattgttaaaatgagagattttctaatatcattttttgacgat------tgaataccctaaaaaacatattctggatgc---------------------------------------------------------------------------------------------------------------------------------------------------------------------------------atctgtacagttggatttttcaaaaaatatc---------aaaaaacatgaaaaaatgg--------------------------------------------aagtacttagatagtgt-------tatatgttgtcaatgtt-aaggctggaatctggatagtgatctctctgtgcatataatgccatttcagatttcatttggaccgatcagttggctaatggtatcagagatatttccacttcgcacaagaggaaaagggattagccttgcagttcttacaaacttcggttcaaatgcaatcgtaacattctctttctcaccgctaaaggtagttggttgcctcctgcaaatcctgctcacatcgaaggcatgttttaca----cagttcagtagcgtcgtagttaacgtcttccaattctgcaggaattgctgggcggagaaaaccttttccttcttttcggggcaattgctttggcatcacttttgttcgttgtgtttgtcgtcccagaaactaaaggattgagcttggag---------------------------------------------------------------------------------------------------------------------------------------------------------------------------------------------------------------------------------------------------------------------------------------------------------------------------------------------------------------------------------------------------------------------------
>MiraAssembly72_c608
--------------------------------------------------------------------------------------------------------------------------------------------------------------------------------------------------------------------------------------------------------------------------------------------------------------------------------------------------------------------------------------------------------------------------------------------------------------------------------------------------------------------------------------------------------------------------------------------------------------gggaaggg---------------------------------------------------------------------------------------------------------------------------------------------------------------------------------------------------------------------ccttattttaatagtttttcataaaaactatattcaacg-aaccatataaaaattgttaaaatgagagattttctaatatctttttttgacgatcccttgtgaataccctaaaaaacatattctggatgc---------------------------------------------------------------------------------------------------------------------------------------------------------------------------------atctgtacggttggattttccaaaaaatmtc---------aaaaaacatgaaaaaatggaagcttttagatagtattatctaagggatccctcactagaacttgactgttcaaacagagaaaaag--tgactgttgtcaatgtt-aaggctggaatctggatagtgatcaaactgttcatataatgccatttcagatttcatttggaccgatcagttggctaatggtatcagagatatttccacttcgcacaagaggaaaagggattagccttgcagttcttacaaacttcggttcaaatgcaatcgtaacattctctttctcaccgctaaaggtatttggttgcc---------tcctgctcacatcgaaggcaagttttatacatgcagttcagtagcgtcgtagttaacgtcttccaattctgcaggaattgctgggcggagaaaaccttttccttcttttcggggcaattgctttggcatcacttttgttcgttgtgtttgtcgtcccagaaactaaaggattgagcttggaggacatcgagaccaaaatcttgaagtgagagctccaaaatgcaaccaactttggtgaaactt-ccc----cttttttccgtgga---------------------------------------------------------------------------------------------------------------------------------------------------------------------------------------------------------------------------------------------------------------------------------------------------------------------------------------g
>MiraAssembly73_c360RC_merged_MiraAssembly73_c1065
----------------------------------------------------------------------------------------------------------------------------------------------------------------------------------------------------------------------------------------------------------------------------------------------------------------------------------------------------------------------------------------------------------------------------------------------------------------------------------------------------------------------------------------------------------------------------------------------------------------------------------------------------------------------------------------------------------------------------------------------------------------------------------------------------------------------------------------------------------------------------------------------------------------------------------------------------------------------------------------------------------------------------------------------------------------------------------------------------------------------------------------------------------------ttctatcatcaagctcccaagaaaaagtctc--ggactaataaaat---gaaattgacaatctcctaaaa----------acatacttcaatgtgaaagttaagctttcaaacagagaaaaag--tgactgttgtcaatgtt-aaggctggaatctggatagtgatctctctgttgatataatgccatttcagatttcatttggaccgatcagttggctaatggtatcagagatatttccacttcgcacaagaggaaaagggattagccttgcagttcttacaaacttcggttcaaatgcaatcgtaacattctcattctcaccgctaaaggtagttggttgcctcctgcaaatcctgctcacatcgaaggcaagttttaca----cagttcactagcgtcgtagctaacgtcttccaattctgcaggaattgctgggcggagaaaaccttttccttcttttcggggcaattgctttggcatcacttttgttcgttgtgtttgtcgtcccagaaactaaaggattgagcttggaggacatcgagaccaaaatcttgaagtgagagctccaaaatgcaaccaactttggtgaaactt-ccc----ctttttcggtggagcttggggagt------------------------------------------------------------------------------------------------------------------------------------------------------------------------------------------------------------------------------------------------------------------------------------------------------------------------------
>MiraAssembly73_c791
----------------------------------------------------------------------------------------------------------------------------------------------------------------------------------------------------------------------------------------------------------------------------------------------------------------------------------------------------------------------------------------------------------------------------------------------------------------------------------------------------------------------------------------------------------------------------------------------------------------------------------------------------------------------------------------------------------------------------------------------------------------------------------------------------------------------------------------------------------------------------------------------------------------------------------------------------------------------------------------------------------------------------------------------------------------------------------------------------------------------------------------------------------------ttctatcatcaagctcccaagaaaaagtctc--ggactaataaaat---gaaattgacaatctcctaaaa----------acatacttcaatgtgaaagttaagccttcaaacagagaaaaag--tgactgttgtcaatgtt-aaggctggaatctggatagtgatctctctgttcatataatgccatttcagatttcatttggaccgatcagttggctaatggtatcagagatatttccacttcgcacaagaggaaaagggattagccttgcagttcttacaaacttcggttcaaatgcaatcgtaacattctctttctcaccgctaaaggtagttggttgcctcctgcaaatcctgctcacatcgaaggc----------------------------------------------------------------------------------------------------------------------------------------------------------------------------------------------------------------------------------------------------------------------------------------------------------------------------------------------------------------------------------------------------------------------------------------------------------------------------------------------------------------------------------------------------------------------------------------------
>MiraAssembly74_c226RC_merged_MiraAssembly74_c44
--------------------------------------------------------------------catctgcccaaccatcaggcctcatgatctgttggttattcttggtatttcttacccatttcctcatttcagtttccttatatcaaaaggttatgcaggacttagcttgttcattgtgttcacgtttttcatagtgagattattgccatttggacataagcttttttcaatttagcaaaactgcacaactcctttgtattcttgtgtt-ttgccctattttcttctttgggcttcctcataacagcataaccatgtctggt--ttttcttttgtattgtatctcaagagtgccgggttctctgccgctgctgatgctactcgagtttcagtagtgattggactgttcaaggtacgtctacatacaatttccaaaattcagctctcaaactcttcaattgcaggatttgaggtcgtcattcgttccacactgtgcttcataagattaactaatttttctatcttatgtaatgttcatgcagttggtgatgactagtatagctgtcctaaaagttgatgatcttgggagaagacccttgcttattggtggtgtcagtggaattgtatgcatattgttactcaaaacaaaattaaatctatgttgcttttctcatttact--agagacttaccgtcaatttggttatatggttaagagaagctttatgtccactttgtctctatatactgcaggccctttctttacttctcctctcagcttattacaaatttctgggaagctttcctcttgttgcagttgctgctttacttctttatgttggttgctaccaggtatgcattaccttgtcgattcaccct----tgttcattcaatctagtt---------tgtcttaaaaaatatgctcgacatggatttggagccaaaagaacaaaatttagtatcagtacatgaaactggagttgcaatagagaacgaaaataaaaactctgcgtttgcgctcagggcagaacagacttgcacccagggtgcaaaaggcatgcgctttttaaaacacaaatgctcgagagtcacacttccctgaaagtgtaacttctatcatcaagctcccaagaaaaagtctc--ggactaataaaat---gaaattggcaatctcctaaaa----------acatacttcagtgtgaaagttaagctttcaaacagagaaaaag--tgactgttgtccatgtt-aaggctggaatctggatagtgatctctctgttcatataatgccatttcagatttcatttggaccgatcagttggctaatggtatcagagatatttccacttcgcacaagaggaaaagggattagccttgcagttcttacaaacttcggttcaaatgcaatcgtaacattctctttctcaccgctaaaggtagttggttgcctcctgcaaatcctgctcacatcgaaggcaagttttaca----cagttcagtagcgtcgtagttaacgtcttccaattctgcaggaattgctgggcggagaaaaccttttccttcttttcggggcaattgctttggcatcacttttgttcgttgtgtttgtcgtcccagaaactaaaggattgagcttggaggacatcgagaccaaaatcttgaagtgagagctccaaaatgcaaccaactttggtgaaactt-ccc----ctttttccgtggagcttggggagtttgccaactactgtaacc--cagcccatcgatctcttgtatattagccgag---------------------------------------------------------------------------------------------------------------------------------------------------------------------------------------------------------------------------------------------------------------------------
>MiraAssembly74_c473RC_merged_MiraAssembly74_rep_c2384
------------------------------------------------------------------------------------------------------------------------------------------------------------------------------------------------------------------------------------------------------------------------------------------------------------------------------------------------------------------------------------------------------------------------------------------------------------------------------------------------------------------------------------------------------------------------------------------------------------------------------------------------------------------------------------------------------------------------------------------------------------------------------------------------------------------------------------------------------------------------------------------------------------------------------------------------------------------------------------------------------------------------------------------------------------------------------------------------------------------------------------------------tccctgaaagtgtaacttctatcatcaagctcccaagaaaaagtctc--ggactaataaaat---gaaattggcaatctcctaaaa----------acatacttcagtgtgaaagttaagctttcaaacagagaaaaag--tgactgttgtccatgtt-aaggctggaatctggatagtgatctctctgttcatataatgccatttcagatttcatttggaccgatcagttggctaatggtatcagagatatttccacttcgcacaagaggaaaagggattagccttgcagttcttacaaacttcggttcaaatgcaatcgtaacattctctttctcaccgctaaaggtacttggttgcctcctgcaaatcctgctcacatcgaaggcaagttttaca----cagttcagtagcgtcgtagttaacgtcttccaattctgcaggaattgctgggcggagaaaaccttttccttcttttcggggcaattgctttggcatc-------------------------------------------------------------------------------------------------------------------------------------------------------------------------------------------------------------------------------------------------------------------------------------------------------------------------------------------------------------------------------------------------------------------------------------------------------------------------------
>MiraAssembly75_c121RC_merged_MiraAssembly75_c120RC
--------------------------------------------------------------------------------------------------------------------------------------------------------------------------------------------------------------------------------------------------------------------------------------------------------------------------------------------------------------------------------------------------------------------------------------------------------------------------------------------------------------------------------------------------------------------------------------------------------------------------------------------------------------------------------------------------------------------------------------------------------------------------------------------------------------------------------------------------------------------------------------------------------------------------------------------------------------------------------------------------------------------------------------------------------------------------------------------------------------------------------------------------------------------atcatcaagctcccaagaaaaagtctc--gtactaataaaat---gaaattgacaatctcctaaaa----------acatacttcaatgtgaaagtcaagctttcaaacagagaaraag--tgactgttgtcaatgtt-aaggctggaatctggatagtgatctctctgttcatataatgccatttcagatttcatttggaccgatcagttggctaatggtatcagagatatttccacttcgcacaagaggaaaagggattagccttgcagttcttacaaacttcggttcaaatgcaatcgtaacattctctttctcaccgctaaaggtakttggttgcctcctgcaaatcctgctcayatcgaaggcaagttttaca----cagttcactagcgtcgtagttaacgtcttccaattctgcaggaattgctgggcggagaaaaccttttccttcttttcggggcaattgctttggcatcacttttgttcgttgtgtttgtcgtcccagaaactaaaggattgagcttggaggacatcgagaccaaaatcttgaagtgagagctccaaaatgcaaccaactttggtgaaactt-ccc----ctttttccgtggagcttggggagtttgccaactactgtaacc--caacc-----------------------------------------------------------------------------------------------------------------------------------------------------------------------------------------------------------------------------------------------------------------------------------------------------
>MiraAssembly77_rep_c126
----------------------------------------------------------------------------------------------------------------------------------------------------------------------------------------------------------------------------------------------------------------------------------------------------------------------------------------------------------------------------------------------------------------------------------------------------------------------------------------------------------------------------------------------------------------------------------------------------------------------------------------------------------------------------------------------------------------------------------------------------------------------------------------------------------------------------------------------------------------------------------------------------------------------------------------------------------------------------------------------------------------------------------------------------------------------------------------------------------------------------------------------------------------------------------------aagtctc--ggactaataaaat---gaaattgacaatctcctaaaa----------acatacttcaatgtgaaagttaagctttcaaacggagaaaaag--tgactgttgtcaatgtt-aaggctggaatctggatagtgatctctctgttcgtataatgccatttcagatttcatttggaccgatcagttggctaatggtatcagagatatttccacttcgcacaagaggaaaagggattagccttgcagttcttacaaacttcggttcaaatgcaatcgtaacattctctttctcaccgctaaaggtacttggttgcctcctgcaaatcctgctcacatcaaaggcaagttttaca----cagttcagtagcgtcgtagttaacgtcttccaattctgcaggaattgctgggcggagaaaaccttttccttcttttcggggcaattgctttggcatcacttttgttcgttgtgtttgtcgtcccagaaactaaaggattgagcttggaggacatcgagaccaaaatcttgaagtgagagctccaaaatgcaaccaactttggtgaaactt-ccc----ctttttccgtggag----------------------------------------------------------------------------------------------------------------------------------------------------------------------------------------------------------------------------------------------------------------------------------------------------------------------------------------
>MiraAssembly77_rep_c174
-----------------------------------------------------------------------------------------------------------------------------------------------------------------------------------------------------------------------------------------------------------------------------------------------------------------------------------------------------------------------------------------------------------------------------------------------------------------------------------------------------------------------------------------------------------------------------------------------------------------------------------------------------------------------------------------------------------------------------------------------------------------------------------------------------------------------------------------------------------------------------------------------------------------------------------------------------------------------------------------------------------------------------------------------------------------------------------------------------------------------------------------------------------------------------------------------------------aat---gaaattgacaatctcctaaaa----------acatatttcaatgtgaaagttaagctttcaaacagagaaaaag--tgactgttgtcaatgtt-aaggctggaatctggatagtgatctctctgttcgtataatgccatttcagatttcatttggaccgatcagttggctaatggtatcagagatatttccacttcgcacaagaggaaaagggattagccttgcagttcttacaaacttcggttcaaatgcaatcgtaacattctctttctcaccgctaaaggtacttggttgcctcctgcaaatcctgctcacatcaaaggcaagttttaca----cagttcagtagcgtcgtagttaacgt------------------------------------------------------------------------------------------------------------------------------------------------------------------------------------------------------------------------------------------------------------------------------------------------------------------------------------------------------------------------------------------------------------------------------------------------------------------------------------------------------------------------------------------------------
>MiraAssembly78_c56RC_merged_MiraAssembly78_rep_c2711RC
------------------------------------------------------------------------------------------------------------------------------------------------------------------------------------------------------------------------------------------------------------------------------------------------------------------------------------------------------------------------------------------------------------------------------------------------------------------------------------------------------------------------------------------------------------------------------------------------------------------------------------------------------------------------------------------------------------------------------------------------------------------------------------------------------------------------------------------------------------------------------------------------------------------------------------------------------------------------------------------------------------------------------------------------------------------------------acagacttgcagccagggtgcaaaaggcatgcgcgttttaaaacacaaatgcacgagagtcacacttccctgaaagtgtaacttctatcatcaagctcccaagaaaaagtctc--ggactaatagaat---gaaattgacaatctcctaaaa----------acat-cttcaatgtgaaagttaagctttcaaacagagaaaaag--tgactgttgtcaatgttaaaggctggaatctggatagtgatctctctgttcatataatgccatttcagatttcatttggaccgatcagttggctaatggtatcagagatatttccacttcgcacaagaggaaaagggattagccttgcagttcttacaaacttcggttcaaatgcaatcgtaacattctctttctcaccgctaaaggtatttggttgcctcctgcaaatcctgctcacatcgaaggcaagttttaca----cagttcactagcgtcatagttaacgtcttccaattctgcaggaattgctgggcggagaaaaccttttccttcttttcggggcaattgctttggcatcacttttgttcgttgtgtttgtcgtcccagaaactaaaggattgagcttggaggacatcgagaccaaaa-----------------------------------------------------------------------------------------------------------------------------------------------------------------------------------------------------------------------------------------------------------------------------------------------------------------------------------------------------------------------------------------------------------
>MiraAssembly78_rep_c2992RC_merged_MiraAssembly78_c34RC
cattaatttgtctaatgttktgagtggtgtctcgagttcattcaagactatagttatatgccattcggcatctgcccaaccatcaggcctcatgatctgttggttattcttggtatttcttacccatttcctcatttcagtttccttagatcaaaaggttatgcaggacttagcttgttcattgtgttcacgtttttcatagtgagattattgccatttggacataagctttttccaatttagcataactgcacaactcctttgtattcttgtgtt-ttgccctattttcttcttcgggcttcctcataacaccataaccatgtctcgt--ttttcttttgtattgtatctcaagagtgctgggttctctgccgctgctgatgctactcgagtttcagttgtgattggactgttcaaggtacgtctacatacaatttccaaagttcagctctcaaactcttcaattgcaggg-ttgagttcgtcattcgttccacactgtgcttcacaagattaactaatttttctatcttatgtaatgttcatgcagttggtgatgactagtatagctgtcctaaaagttgatgatcttgggagaagacccttgcttattggtggtgtcagtggaattgtatgcctattgttactcaaaacaaaattaaatctatgttgcttttctcatttact--agagacttaccgtcaatttggttatatggttaagagaagctttatgtccactttgtctctatatactgcaggccctttctttgcttctcctctcagcttattacaaatttctgggaagctttcctcttgttgcagttgctgctttacttctttatgttggttgctaccaggtatgcattatcttgtcgattcaccct----tgttcattcaatctagtt---------tgtcttaaaaaatatgctcgacatggatttggagccaaaagaacaaaatttagtatcattacatgaaactggagttgcaatagagaatgaaaataaaaactctgcgtttgcgctcagggcagagcagacttgcagccagggtgcaaaaggcacgcgctttttaaaacacaaatgctcgagagtcacacttccctg--agtgtaacttctatcatcaagctcccaagaaaaaggctc--ggactaataaaat---gaaattgacaatctcctaaaa----------acatacttcaatgtgaaagttaagctttcaaacagagaaaaag--tgactgttgtcaatgttaaaggctggaatctggatagtgatctctctgttcatataatgccatttcagatttcatttggaccgatcagttggctaatggkatcagagatatttccacttcgcacaagaggaaaagggattagccttgcagttcttacaaacttcggttcaaatgcaatcgtaacattctctttctcaccgctaaaggtatttggttgcctcctgcaaatcctgctcacatcgaaggcaagttttaca----cagttcgctagcgtcgtagttaacgtcttccaattctgcaggaattgctgggcggagaaaaccttttccttcttttcggggcaattgctttggcatcacttttgttcgttgtgtttgtcgtcccagaaactaaaggattgagcttggaggacatcgagaccaaaatcttgaagtgagagctccaaaatgcaaccaactttggtgaaactt-ccc----ctttttccgtggagcttggggagttygccaactactgtaacc--caacccatcgatctcttgtatattagccgagaatttccccatagcccgagagaagaaatttcgtttttc-ctcatcacaagcc-----gctttcagcagtccactg---atcatatatatggaatggctgaactggattaatcataaaaagttggtgatttggcggtcattttgaatggttctgcttcattttcgttgttttcctcagtttgaggctgagtaaactcgattcatttgctttttcaacgaaacaactcgattcattttattccaagcaggagaaacttcaaggactaag
>MiraAssembly80_c1611RC_merged_MiraAssembly80_c790
------------------------------------------------------------------------------------------------------------------------------------------------------------------------------------------------------------------------------------------------------------------------------------------------------------------------------------------------------------------------------------------------------------------------------------------------------------------------------------------------------------------------------------------------------------------------------------------------------------------------------------------------------------------------------------------------------------------------------------------------------------------------------------------------------------------------------------------------------------------------------------------------------------------------tttgccttaggtctagtc---------tgt-------------------------------ccaatggactggacct-------------------------------------------------------------------------------------------------------------------------------------------------------------------------------------gatcc--ggccagatgaact---gaaattgaaaatctcctaaaa----------acatacttcaatgtgaaagttaagctttcaaacagagaaaaag--tgactgttgtcaatgtt-aaggctggaatctggatagtgatctctctgttgatataatgccatttcagatttcatttggaccgatcagttggctaatggtatcagagatatttccacttcgcacaagaggaaaagggattagccttgcagttcttacaaacttcggttcaaatgcaatcgtaacattctctttctcaccgctaaaggtatttggttgcctcctgcaaatcctgctcacatcgaaggcaagttttaca----cagttcactagagtcgtagttaacgtcttccaatactgcaggaattgctgggcggagaaaaccttttccttcttttcggggcaattgctttggcatcacttttgttcgttgtgtttgtcgtcccagaaactaaaggattgagcttggaggacatcgagaccaaaatcttgaagtgagagctccaaaatgcaaccaactttggtgaaactt-ccc----cttgatctcttgtatattag----------------------------------------------------------------------------------------------------------------------------------------------------------------------------------------------------------------------------------------------------------------------------------------------------------------------------------
>MiraAssembly80_rep_c2075_merged_MiraAssembly80_c1674_merged_MiraAssembly80_c592RC
-----------------------------------------------------------------------------------------------------------------------------------------------------------------------------------------------------------------------------------------------------------------------------------------------------------------------------------------------------------------------------------------------------------------------------------------------------------------------------------------------------------------------------------------------------------------------------------------------------------------------------------------------------------------------------------------------------------------------------------------------------------------------------------------------------------------------------------------------------------------------------------------------------------------------------------------------------------------------------gtctcggactaataaaatggaattgacaa-----------------------------------------------------------------------------------------------------------------------------------------------------------------------------------tc--ggactaataaaat---ggaattgacaatctcctaaaa----------acatacttcaatgtgaaagttaagctttcaaacagagaaaaag--tgactgttgtcaatgtt-aaggctggaatctggatagtgatctctctgttcatataatgccatttcagatttcatttggaccgatcagttggctaatggtatcagagatatttccacttcgcacaagaggaaaagggattagccttgcagttcttacaaacttcggttcaaatgcaatcgtaacattctctttctcaccgctaaaggtagttggttgcctcctgcaaatcctgctcacatcgaaggcaagttttaca----cagttcactagcgtcgtagttaacgtcttccaattctgcaggaattgctgggcggagaaaaccttttccttcttttcggggcaattgctttggcatcgcttttgttcgttgtgtttgtcgtcccagaaactaaaggattgagcttggaggacatcgagaccaaaatcttgaagtgagagctccaaaatgcaaccaactttggtgaaactt-ccc----ctt--------------------------------------------------gwtctcttgtatattagccgagaatttcctcatagcccgagagaagaaatttcgtttttc-cta---------------------------------------------------------------------------------------------------------------------------------------------------------------------------------------------------------------------------------
>MiraAssembly81_c1894RC
-------------------------------------------------------------------------------------------------------------------------------------------------------------------------------------------------------------------------------------------------------------------------------------------------------------------------------------------------------------------------------------------------------------------------------------------------------------------------------------------------------------------------------------------------------------------------------------------------------------------------------------------------------------------------------------------------------------------------------------------------------------------------------------------------------------------------------------------------------------------------------------------------------------------------------------------------------------aacatattttggatgc---------------------------------------------------------------------------------------------------------------------------------------------------------------------------------atctgtacggttggatttttcaaaaaatctc---------aaaaaacatgaaaaaatgg--------------------------tatccctcactagaacctgattgttcaaacagagaaaaag--tgactgttgtcaatgtt-aaggctggaatctggatagtgatatctctgttcatataatgccatttcagatttcatttggaccgatcagttggctaatggtatcagagatatttccacttcgcacaagaggaaaagggattagccttgcagttcttacaaacttcggttcaaatgcaatcgtaacattctctttctcaccgctaaaggtagttggttgcctcctgcaaatcctgctcacatcgaaggcaagttttaca----cagttcagtagcgtcgtagttaacgtcttccaattctgcaggaattgctgggcggagaaaaccttttccttcttttcggggcaa--------------------------------------------------------------------------------------------------------------------------------------------------------------------------------------------------------------------------------------------------------------------------------------------------------------------------------------------------------------------------------------------------------------------------------------------------------------------------------------------
>MiraAssembly81_c413RC
-------------------------------------------------------------------------------------------------------------------------------------------------------------------------------------------------------------------------------------------------------------------------------------------------------------------------------------------------------------------------------------------------------------------------------------------------------------------------------------------------------------------------------------------------------------------------------------------------------------------------------------------------------------------------------------------------------------------------------------------------------------------------------------------------------------------------------------------------------------------------------------ccatgtaaaaattgttaaaatgagagattttctaatatctttttttgacgatcccttgtaaataccct-aaaaacatattttggatgc---------------------------------------------------------------------------------------------------------------------------------------------------------------------------------atctgtacggttgrattttycaaaaaatctc---------aaaaaacatgaaaaaatgg--------------------------gatccctcactagaacctgattgttcaaacagagaaaaag--tgactgttgtcaatgtt-aaggctggaatctggatagtgatctctctgttgatataatgccatttcagatttcatttggaccgatcagttggctaatggtatcagagatatttccacttcgcacaagaggaaaagggattagccttgcagttcttacaaacttcggttcaaatgcaatcgtaacattctctttctcaccgctaaaggtatttggttgcc---------tcctgctcacatcgaaggcaagttttaca----cagttcagtagcgtcgtagttaacgtcttccaattctgcaggaattgctgggcggagaaaaccttttccttcttttcggggcaattgctttggcatcacttttgttcgttgtgtttgtcgtcccagaaactaaaggattgagcttggaggacatcgagaccaaaatcttgaagtgagagctccaaaatgcaaccaactttggtgaaactt-ccc----ctttttccgtggagcttggggagtttgccaactactgtaacc--cagcccatcgatctcttgtatattagccgagaatttcctcatagcccgagagaagaaatttcgttttt--------------------------------------------------------------------------------------------------------------------------------------------------------------------------------------------------------------------------------------
>MiraAssembly82_c928
----------------gttgtgagtggtgtctcgagttcattcaagactatagttatatgccattcggcatctgcccaaccatcaggcctcatgatctgttggctattcttggtatttcttacccatttcctcatttcagtttccttatatcaaaaggttatgcaggacttagcttgttcattgtgttcacgtttttcatagtgagattattgccatttggacataagcttttttcaatttagcataactgcacaactcctttgtattcttgtgtt-ttgccctattttcttcttcgggcttcctcataacaccataaccatgtctcgt--ttttcttttgtattgtatctcaagagtgccgggttctctgccgctgctgatgctactcgagtttcagttgtgattggactgttcaaggtacgtctacatacaatttccaaagttcagctctcaaactcttcaattgcaggatttgagttcatcattcgttccacactgtgcttcatcagattaactaatttttctatcttatgtaatgttcatgcagttggtgatgactagtatagctgtcctaaaagttgatgatcttgggagaagacccttgcttattggtggtgtcagtggaattgtatgcatattgttactcaaaacaaaattaaatctatgttgcttttctcatttact--agagacttaccgtcaatttggttatatggttaagagaagctttatgtccactttgtctctatatactgcaggccctttctttacttctcctctcagcttattacaaatttctgggaagctttcctcttgttgcagttgctgctttacttctttatgttggttgctaccaggtatgcattatcttgtcgattcaccct----tgttcattcaatctagtt---------tgtcttaaaaaatatgctcgacatggatttggagccaaaagaacaaaatttagtatcattacatgaaactggagttgcaatagagaatgaaaataaaaactctgcgtttgcgcccagggcagaacagacttgcactcacggtgcaaaaggcatgcgctttttaaaacacaaatgctcgagagtcacacttccctgaaagtgtaacttctatcatcaagctccc-agaaaaagtctc--ggactaataaaat---gaaattgacaatctcctaaaa----------acatacttcaatgtgaaagttaagctttcaaacagagaaaaag--tgactgttgtcaatgtt-aaggctggaatctggatagtgatctctctgttcatataatgccatttcagatttcatttggaccgatcagttggctaatggtatcagagatatttccacttcgcacaagaggaaaagggattagccttgcagttcttacaaacttcggttcaaatgcaatcgtaacattctctttctcaccgctaaaggtacttggttgcctcctgcaaatcctgctcacatcaaaggcaagttttaca----cagttcactagcgtcgtagttaacgtcttccaattctgcaggaattgctgggcggagaaaaccttttccttcttttcggggcaattgctttggcatcacttttgttcgttgtgtttgtcgtcccagaaactaaaggattgagcttggaggacatcgagaccaaaatcttgaagtgagagctccaaaatgcaaccaactttggtgaaactt-ccc----cttttttcgtggagcttggggagtttggcaactactgtaacc--caacccatcgatctcttgtatattagccgagaatttcctcatagcccgagagaagaaatttcgtttttc-ctaatcacaagcc-----gctttcagtagtccactg---atcatatatatggaacagtc------------------------------------------------------------------cggatcccctcaggg----------------------------------------------------------------------------------------
>MiraAssembly83_c276RC
--------------------------------------------------------------------------------------------------------------------------------------------------------------------------------------------------------agtgagattattgccatttggacataagcttttttcaatttagcataactgcacaactcctttgtattcttttgtt-ttgccctattttcttcttcgggcttcctcataacaccataaccatgtctcgt--ttttcttttgtattgtatctcaagagtgccgggttctctgccgctgctgatgctactcgagtttcagttgtgattggactgttcaaggtacgtctacatacaatttccaaagttctgctctcaaactcttcaattgaaggatttgagttcgtcattcgttccacaatgtggttcataagattaactaatttttctgtcttatgtaatgttcatgcagttggtgatgactagtatagctgtcctaaaagttgatgatcttgggagaagacccttgcttattggtggtgtcagtggaattgtatgcatattgttactcaaagcaaacttaaatctatgttgcttttctcatttact--agagacttaccgtcaatttggttatatggttaagagaagctttatgtccactttgtctccatatactgcaggccctttctttaattctcctctcagcttattacaaatttctgggaagctttcctcttgttgcagttgctgctttacttctttatgttggttgctaccaggtatgcattatcttgtcgattcaccct----tgttcattcaatctagtt---------tgtcttaaaaaataggctcgacatggatttggagccaaaagaacaaaatttagtatcattacatgaaactggagttgcaatagagaatgaaaataagaactctgcgtttgcgctcag-------------------------------ggcatgcgctttttaaaacacaaatgctcgagagtcacacttccctgaaagtgtaacttctatcatcaagctccccagaaaaagtctc--ggactaataaaat---ggaattgacaatctcctaaaa----------acatacttcaatgtgaaagtaaagctttcaaacagagaaaaag--tgactgttgtcaatgtt-aaggctggaatctggatagtgatctctctgttcatataatgccatttcagatttcatttggaccgatcagttggctaatggtatcagagatatttccacttcgcacaagaggaaaagggattagccttgcagttcttacaaacttcggttcaaatgcaatcgtcacattctctttctcaccgctaaaggtatttggttgcctcctgcaaatcctgctcacatcgaaggcaagttttaca----cagttcactagcgt---------cgtcttccaattctgcaggaattgctgggcggagaaaaccttttccttcttttcggggcaattgctttggcatcacttttgttcgttgtgtttgtcgtcccagaaactaaaggattgagcttggaggacatcgagaccaaaatcttgaagtgagagctccaaaatgcaaccaactttggtgaaacttcccc----ctttttccgtggagcttggggagtttgccaactactgtaacc--caacccatcgatctcttgtatattagccgagaatttcctcatagccccagagaagaaatttcgtttttc-ctaatcacaagcc-----gctttcagtagtccagtg---atca-----------------------------------------------------------------------------------------------------------------------------------------------------------------------------------------
>MiraAssembly83_c342
------------------------------------------------------------------------------------------------------------------------------------------------------------------------------------------------------------------------------------------------------------------------------------------------------------------------------------------------------------------------------------------------------------------------------------------------------------------------------------------------------------------------------------------------------------------------------------------------------------------------------------------------------------------------------------------------------------------------------------------------------------------------------------------------------------------------------------------------------------------------------------------------------------------------------------------------------------------------------------------------------------------------------------------------------------------------------------------------------------------------------------------------------------------------------------------------------------------------------------------------------------------gttaagctttcaaacagagaaaaag--tgactgttgtcaatgtt-aaggctggaatctggatagtgatctctctgttcgtataatgccatttcagatttcatttggaccgatcagttggctgatggtatcagagatatttccacttcgcacaagaggaaaagggattagccttgcagttcttacaaacttcggttcaaatgcaatcgtaacattctctttctcaccgctaaaggtacttggttgcctcctgcaaatcctgctcacatcgaaggcaagttttaca----cagttcactagcgtcgtagttaacgtcttccaattctgcaggaattgctgggcggagaaaaccttttccttcttttcggggcaattgctttggcatcacttttgttcgttgtgtttgtcgtcccagaaactaaaggattgagcttggaggacatcgagaccaaaatcttgaagtgagagctccaaaatgcaaccaactttggtgaaactt-ccc----ctttttccgtggagcttggggagtttgccaactactgtaacc--caacccatcgatctcttgtatattagccgagaatttcctcatagccccagagaagaaatttcgtttttc-ctaatcacaagcc-----gctttcagtagtccagtg---atca-----------------------------------------------------------------------------------------------------------------------------------------------------------------------------------------
