# Supplementary material for: Targeted NGS for species level phylogenomics: “made to measure” or “one size fits all”?
Source: PeerJ. 2017 Jul 25;5:e3569. doi: 10.7717/peerj.3569 (PMC5530999; doi:10.7717/peerj.3569)
Supplement: Data S2 — Sequences alignments (fasta format). [file peerj-05-3569-s002.gz › Final_Aln/SC/15058_AllSamples.aln]

>MiraAssembly68_c420RC_merged_MiraAssembly68_c287
------------------------------------------------------------------------------------------------------------attttgt----------------------------agaacaagactactgaattatcttttcgtcgattactcctcagatttctgttttttcttatttacttctttggcttattctacggctcctttttcctagcaaaggatatcttaaagccaatctccccttttggaacttctgcacatgttaacagttacaggataaacattttgactcgtggccttgtcaacagttcacctgggacgtctaacaatcaaaagtcgtctggtgggcgccattcatctcaagcttctgttttgccggctgtttcatacccgaagcaatctactaattcaagtggaatcatcgggaaagaagtacgggaggaaaggcggacaggagtcccaactactgtttcacaggtggaagcctctaagccaaatgatgtgctggcatcaaaccactcggtggtaggagtgtcatcttcatcagatcctgtccatgtcccatctgctgactctagatcagctgctactgttggtgccattaggcgtggatttggtgcagtaggtgttcggcgtcaatatactgaaaattcagtgaaaccatcatctgcacatagcacttctgtctccactgcacatctgggaaaggatggtggtacctcttcaaaagatttgtctcgaccttttactgctatttctaaaagtgatcattccagtcaaactgctttatctgaatctgttggggctgggagaactttctcgaccaatcagtataatagccgaccgcatcaacaagttgtggctcatcagaaaggtagacttgtcgaacttgaaatg------------------tcaaacaactactctgtgaagggttgtagttt--cgg-tcaagaagagttg-tgaacaagttttaaagtacctttggacatt-tcttat-atttatgaagtctatt-ggggattgttatctccttgacatttgttcatagttcccactgatactttt-ggcagatgacaaccaatcaaaaagggatat----------agaatgggtcccactactttgaaatgcatatatctcgatttttaactagcatgacaactactactctgtttgcatgtttcgtgtgattggggtgggatggctgcctggactaggaaaatgcaccataaaccaataagttaaccc----------atcttattcatgcttcaaccatttgtaaattgcaatagtagcccaccgttgttgctgcttcgatcattgattgaactgtttgtgctaaaaatattgagatgcaacatttttaacctttcttttaggcttctaatc-ttttgagtcatacttagaatgaacattttttatgcagcttcccagcctaataaggagtggaaaccaaagtcgagcaaaacttcaagcctcaacggtcctggagttattggaacacctgcaaaagctaaacctgtttcgaatactcctgataatttcaagggcttggaaatagatgcagctcagttgcaagaaaagctgtcacaagaaaacagtttcgagaatcagaatgtgatcattgcagagcatattcgagtgtctgagtctgaccgctttggtctgacctttggcagctttggaacaaattttgactccttcaggaactttgtatctgagtcccatgcagttggaaatgctgaatattcatctgcagaaccttccacaaggtaggttcattatattatga------cgatgttagaactttaggaccaggcaattactacaactccagaattttctgattggtattcgtgttccaactaggttcattatattatttgcatgcctattagttgt--------------------------------ccatac
>MiraAssembly68_rep_c2627RC
-------------------------------------------------------------------------------------------------------------------------------------------------------------------------------------------------------------------------------------------------------------------------------------------------------------------------------------------------------------------------aagtcgtctggtgggcgccattcatctcaagcttctgttttgccggctgtttcatacccgaagcaatctactaattcaagtggaatcatcgggaaagaagtacgggaggaaaggcggacaggagtcccaactactgtttcacaggtggaagcctctaagccaaatgatstgctggcatcaaaccactcggtggtaggagtgtcatcttcatcagmtcctgtccatgtcccatctgctgactctagatcagctgctactgttggtgccattaggcgtggatttggtgcagtaggtgttcggcgtcaatatactgaaaattcagtgaamccatcatctgcacatagcacttctgtctccactgcacatctgggaaaggatggtggtacctcttcaaaagatttgtctcgaccttttactgmtatttctaaaagwgatcattccagtcaaactgctttatctgaatctgttggggctgggagaactttctcgaccaatcagtataatagccgaccgcatcaacaagttgtggctcatcagaaaggtagacttgtcgaacttgaaatg------------------tcaaacaactactctgtgaagggttgtagttt--cgg-tcaagaagagttg-tgaacaagttttaaagtacctttggacatt-tcttat-atttatgaagtctatt-ggggattgttatctccttgacattt----------------------------------------------------------------------------------------------------------------------------------------------------------------------------------------------------------------------------------------------------------------------------------------------------------------------------------------------------------------------------------------------------------------------------------------------------------------------------------------------------------------------------------------------------------------------------------------------------------------------------------------------------------------------------------------------------------------------------------------------------------------------------------------------------------------------------------------------------------------------------------------------------------------------------------------------
>MiraAssembly69_c175_merged_MiraAssembly69_c274RC
gaagacaatttgaagtgcacttgccacttatgaacaattgagtacaaaactacaaaaatcatttatgggctctgattgaggatgtggctttgttggttcttgtcctt-actctgtagcttggttgttatgtctatagaaccagagtaccagactgctgaattatcttttcgtcggttgctc--agggtttatgctttttcttatttacttatttggttcattatacagctcc-ttattttactagcaaaggtctcaaagccattctagccctttggaacttctgcacgtgttaacatttacaggataaacattttgactcattatcttgtcaacagctcagctgggacatctaacaatcaaaaatcgtctggtgggcgcgagtcatctcaagcttctgttttgccggctgtttcatacccgaagcaatctactaattcaagtggaaccatggggaaagaagtacaggaggaacggtgggctgcagtcccagctactgtttcacatgtggaaacatctaagctaaatgatgttctggcatcaaaccactcggttgtaggagtttcatcttcatcagatcctgtccacgtcccatctgctcactctagatcagctgctgctgttggtactattaggcgtgggtttggggcagttggtgkkcggcgccaatatactgaaagttctgtgaaaccgtcatctgcacatagcaattctgtctccactgcacatctgggaaaggatggtggcacctcttcaaaagatttgtctcgaccttctactggtatttctaaaagtgatcattccagtcaaactgctctatctgaatctgctgggcctgggagaactttctcgaccaatcagtataatagcagaccccatcaacaagtcgtggctcatcagaaaggtagactcattgaacttgatatgctttgtcaactgattgttttaatcgaatactttgtgaagggttttactct--cag-tgaaaaagagttgctgaacaagttttaaaatact------gatg-tttctt-atctatgaagtttattgggggattgtwatcccctttccatttgttcatag----cactgatgcttttgggcggatggcaaccaatcagaaggggatatacatttagccagaatgtgtcccattactttggaatgcatatatctcaa-tttaaactaacaagctaactactgctctattag-atgtttcgtgtcattggggtggaatgtctgcttggaccaggaaaatgcaccatagg-cgatgagttaacccatcttattttatcttattcttgctccaaccatttgtaaattgcaacagtagcccactgtggttgctgcatcgacggatgatcaaactgtttgtgctaaaaaaattgatatgcaaaatttctaaacttcctcttaggcttcttatctttttgagtcgtacttagaatggaca--ttttatgcagcttcccagcctaataaggagtggaaaccaaagtcgagcaaaacttcaagcctcaatggtcctggagttattggaacacctgcaaaagcaaaatctgtttcaaatactcctgataattccaaaggcttggaaatagatgcagctcaggtgcaagagaagctgtcacaagaaaacatctttgatcatcagaatgtgatcattgctgagcatattcgggtgaatgagtctgaccggtttggtctgacctttggcagctttggaacaaattttgactccttcaggaactttgcatccgagtcccacgcagttggaaatgcagaatattcttctgcagaaccttccacaaggtagcttcatttctttattgatcttagtatgctagacctttaggactgggc------------------------------------------------------------------------------------------------------------------------
>MiraAssembly71_c500RC_merged_MiraAssembly71_rep_c3967RC_merged_MiraAssembly71_c489
----------------------------------------------------caaaaatcatttatgggctctgattgaggatgtggctttgttggttcttgtccttcactctgtagcttggttgttatgtctatagaaccagagtaccagactgctgaattatcttttcgtcggttgctc--agggtttatgttttttcttattcacttatttggttcattatacrgctcc--tttttttctagcaaagttcttaaagccattctatccctttggaacttctgcacgtgttaacatttacaggataaacattttgactaattatcttgtcaacagctcagctgggacatctaacaatcaaaaatcgtctggtgggcgcgagtcatctcaagcttctgttttgccggctgtttcatacccgaagcaatctactaattcaagtggaaccatggggaaagaagtacaggaggaacggtgggctgcagtcccagctactgtttcacatgtggaaacatctaagctaaatgatgttctggcatcaaaccactcggttgtaggagtttcatcttcatcagatcctgtccacgtcccatctgctcactctagatcagctgctgctgttggtactattaggcgtgggtttggggcagttggtgttcggcgccaatatactgaaagttctgtgaaaccgtcatctgcacatagcaattctgtctccactgcacatctgggaaaggatggtggcacctcttcaaaagatttgtctcgaccttctactggtatttctaaaagtgatcattccagtcaaactgctctatctgaatctgctgggcctgggagaactttctcgaccaatcagtataatagcagaccccatcaacaagtcgtggctcatcagaaaggtagactcattgaacttgatatgctttgtcgactgattgttttaatcgaatactttgtgaagggttttactct--cag-tgaaaaagagttgctgaacaagttttaaaatact------gatg-tttctt-atctatgaagtttattgggggattgttatcccctttccatttgttcatag----cactgatgcttttgggcggatggcwaccaatcagaaggggatatacatttagccagaatgtgtcccattactgtggaatgcatatatctcaa-tttaaactaacaagctgactactactctattag-atgtttcatgtcattggggtggaatgtctgcctggaccaggaaaatgcaccatagg-cgatgagttaacccatcttattttatcttattcttgctccaaccatttgtaaattgcaacagtagcccactgtggttgctgcattgacggatgatcaaactgtttgtgctaaaaaaattgatttgcgaaatttctaaacttccttttaggcttcttatctttttgagtcatacttagaatggaca---tttatgcagcttcccagcctaataaggagtggaaaccaaagtcgagcaaaacttcaagcctcaatggtcctggagttattggaacacctgcaaaagcaaaatctgtttcaaatactcctgataattccaaaggcttggaaatagatgcagctcaggtgcaagagaagctgtcacaagaaaacatctttgatcatcagaatgtgatcattgctgagcatattcgggtgamtgagtctgaccggtttggtctgacctttggcagctttggaactaattttgactccttcaggaactttgcatccgagtcccacgcagttggaaatgcagaatattcttctgcagaaccttccacaaggtagcttcatttctttattgatcttagtatgctagacctttaggactgggcaattactacaacttcagaattctctgattggtacttgtataca-----------ctgatgaattcgtgttccgactagtt----------------------------------------
>MiraAssembly71_rep_c4543RC_merged_MiraAssembly71_rep_c4230_merged_MiraAssembly71_rep_c4619
------------------------------------------------------------------------------------------------------------------------------------------------------------------------------------------------------------------------------------------------------------------------------------------------tgttaacatttacaggataaacattttgactaattatcttgtcaacagctcagctgggacatctaacaatcaaaaatcgtctggtgggcgcgagtcatctcaagcttctgttttgccggctgtttcatacccgaagcaatctactaattcaagtggaaccatggggaaagaagtacaggaggaacggtgggctgcagtcccagctactgtttcacatgtggaaacatctaagctaaatgatgttctggcatcaaaccactcggttgtaggagtttcatcttcatcagatcctgtccacgtcccatatgctcactctagatcagctgctgctgttggtactattaggcgtgggtttggggcagttggtgttcggcgccaatatactgaaagttctgtgaaaccgtcatctgcacatagcaattctgtctccactgcacatctgggaaaggatggtggcacctcttcaaaagatttgtctcgaccttctactggtatttctaaaagtgatcattccagtcaaactgctctatctgaatctgctgggcctgggagaactttctcgaccaatcagtataatagcagaccccatcaacaagtcgtggctcatcagaaaggtagacttattgaacttgatatgctttgtcaactgattgttttaatcgaatactttgtgaagggttttactct--cag-tgaaaaagagttgctgaacaagttttaaaatact------gatgttttctt-atctatgaagtttattgggggattgttatcccctttccatttgttcatag----cactgatgcnnnnnnnnnnnnnnnnnnnnnnnnnnnnnnnnnnnnnnnnnnnnnnnnnnnnnnnnnnnnnnnnnnnnnnnnnnnnnnnnnnn-nnnnnnnnnnnnnnnnnnnnnnnnnnnnnnnnn-nnnnnnnnnnnnnnnnnnnnnnnnnnnnnnnnnnnnnnnnnnnnnnnnnnnnnnnn-nnnnnnnnnnnnnnnnnnnnnnnnnnnnnnnnnnnnnnnnnnnnnnnnnnnnnnnnnnnnnnnnnnnnnnnnnnnnnnnnnnnnnnnnnnnnnnnnnnnctgtttgtgctaaaaaaattgatatgcaaaatttctaaacttccttttaggcttcttatctttttgagtcgtacttagaatggaca--ttttatgcagcttcccagcctaataaggagtggaaaccaaagtcgagcaaaacttcaagcctcaatggtcctggagttattggaacacctgcaaaagcaaaatctgtttcaaatactcctgataattccaaaggcttggaaatagatgcagac--agtgcaagagaagcaaaca---------------------------------attg----------------------------------------------------------------------------------------------------------------------------------------------------------------------------------------------------------------------------------------------------------------------------------------------------------------------------
>MiraAssembly72_c1591RC_merged_MiraAssembly72_c672_merged_MiraAssembly72_c730RC_merged_MiraAssembly72_c524
---------------------------------------------------------------------------------------------------------------------------------------------------------------------------------------------------------------------------------------------------------------------------------------ttctgcacgtgttaacatttacaggataaacattttgactcattatcttgtcaacagctcagytgggacatctaacaatcaaaaatcgtctggtgggcgcgagtcatctcaagcttctgttttgccggctgtttcatacccgaagcaatctactaattcaagtggaaccatggggaaagaagtacaggaggaacggtgggctgcagtcccagctactgtttcacatgtggaaacatctaagctaaatgatgttctggcatcaaaccactcggttgtaggagtttcatcttcatcagatcctgtcmacgtcccatctgctcactctagatcagctgctgctgttggtactattakgcgtgggtttggggcagttggtgttcggcgccaatatactgaaagttctgtgaaaccgtcatctgcacatagcaattctgtctccactgcacatctgggamaggatggtggcacctcttcaaaagatttgtctcgaccttctactggtatttctaaaagtgatcattccagtcaaactgctctatctgaatctgctgggcctgggagaactttctcgaccaatcagtataatagcagaccccatcaacaagtcgtggctcatcagaaaggtagactcattgaacttgatatgctttgtcaactgattgttttaatcgaatactttgtgaagggttttactct--cag-tgaaaaagagttgctgaacaagttttaaaatact------gatg-tttctt-atctatgaagtttattgggggattgttatcccctttccatttgttcatag----cactgatgcttttgggcggatggcaaccaatcagaaggggatnnnnnnnnnnnnnnnnnnnnnnnnnnnnnnnnnnnnnnnnnnnnnnnnnn-nnnnnnnnnnnnnnnnnnnnnnnnnnnnnnnnn-nnnnnnnnnnnnnnnnnnnnnnnnnnnnnnnnnnnnnnnnnnnnnnnnnnnnnnnn-nnnnnnnnnnnnnnnnnnnnnnnnnnnnnnnnnnnnnnnnnnnnnnnnnnnnnnnnnnnnnnnnnnnnnnnntggttgctgcatcgacggatgatcaaactgtttgtgctaaaaaaattgatatgcaaaatttctaaacttccttttaggcttcttatctttttgagtcgtacttagaatggaca--ttttatgcagcttcccagcctaataaggagtggaaaccaaagtcgagcaaaacttcaagcctcaatggtcctggagttattggaacacctgcaaaagcaaaatctgtttcaaatactcctgawaattccaaaggcttggaaatagatgcagctcaggtgcaagagaagctgtcacaagaaaacatctttgatcatcagaatgtgatcattgctgagcatattcgggtkaatgagtctgaccgg--------------------------------------------------------------------------------------------------------------------------------------------------------------------------------------------------------------------------------------------------------------------------------------------
>MiraAssembly73_c866RC_merged_MiraAssembly73_rep_c2159_merged_MiraAssembly73_c971_merged_MiraAssembly73_c92
---------------------------------------------------------------------------------------------------------------------------------------------------------------------------------------------------------------------------------------------------------------------------------------------acgtgttaacatttacaggataaaaattttgactcattatcttgtcaacagctcagctgggacatctaacaatcaaaaatcgtccggtgggcgcgagtcatctcaagcttctgttttgccggctgtttcatacccgaagcaatctactaattcaagtggaaccatggggaaagaagtacaggaggaacggtgggctgcagtcccagctactgtttcacatgtggaaacatctaagctaaatgatgttctggcatcaaaccactcagttgtaggagtttcatcttcatcagatcctgtccacrtcccatctgctcactctagatcagctgctgctgttggtactattaggcgtgggtttggggcagttggtgttcggcgccaatatactgaaagttctgtgaaaccgtcatctgcacatagcaattctgtctccactgcacatctgggaaaggatggtggcacctcttcaaaagatttgtctcgaccttctactggtatttctaaaagtgatcattccagtcaaactgctctatctgaatctgctgggcctgggagaactttctcgaccaatcagtataatagcagaccccatcaacaagtcgtggctcatcagaaaggtagactcattgaacttgatatgctttgtcaactgattgttttaatcgaatactttgtgaagggttttactct--cag-tgaaaaagagttgctgaacaagttttaaaatact------gatg-tttctt-atctatgaagttaaatgggggattgttatcccctttccatttgttcatag----cactgatgcttttgggcggatggcaaccaatctgaaggggatatacatttagccagaatgtgtcnnnnnnnnnnnnnnnnnnnnnnnnnnnn-nnnnnnnnnnnnnnnnnnnnnnnnnnnnnnnnn-nnnnnnnnnnnnnnnnnnnnnnnnnnnnnnnnnnnnnnnnnnnnnnnnnnnnnnnn-nnnnnnnnnnnnncatcttattttatcttattcttgctccaaccatttgtaaattgcaacagtagcccactgtggttgctgcatcgacggatgatcaaactgtttgtgctaaaaaaattgatatgcaaaatttctaaacttccttttaggcttcttatctttttgagtcgtacttagaatggaca--ttttatgcagcttcccagcctaataaggagtggaaaccaaagtcgagcaaaacttcaagcctcaatggtcctggagttattggaacacctgcaaaagcaaaatctgtttcaaatactcctgataattccaaaggcttggaaatagatgcagctcaggtgcaagagaagctgtcacaagaaaacatctttgatcatcagaatgtgatcattgctgagcatattcgggtgaatgagtc---------------------------------------------------------------------------------------------------------------------------------------------------------------------------------------------------------------------------------------------------------------------------------------------------
>MiraAssembly74_c336RC_merged_MiraAssembly74_rep_c2308RC_merged_MiraAssembly74_c705_merged_MiraAssembly74_c337RC_merged_MiraAssembly74_c248
-------------------------------------------------------------------------------------------------------------------------------------------------------------------------------ttgctc--agggtttatgttttttcttatttacttatttggttcattatacrgctcc-tttttttwctagcaaaggtctyaaagccattctatccctttggaacttctgcacgtgttaacatttacaggataaacattttgactaattatcttgtcaacagctcagctgggacatctaacaatcwaaaatcgtctggtgggcgcgagtcatctcaagcttctgttttgccggctgtttcatacccgaagcaatctactaattcaagtggaaccatggggaaagaagtacaggaggaacggtgggctgcagtcccagctactgtttcacatgtggaaacatctaagctaaatgatgttctggcatcaaaccactckgttgtaggagtttcatcttcatcagatcctgtccacgtcccatctgctcactctagatcagctgctgctgttggtactattaggcgtgggtttggggcagttggtgttcggcgccaatatactgaaagttctgtgaaaccgtcatctgcacatagcaattctgtctccactgcacatctgggaaaggatggtggcacctcttcaaaagatttgtctcgaccttctactggtatttctaaaagtgatcattccagtcaaactgctctatctgaatctgctgggcctgggagaactttctcgaccaatcagtataatagcagaccccatcaacaagtcgtggctcatcagaaaggtagactcattgaacttgatatgctttgtcaactgattgttttaatcgaatactttgtgaagggttttactct--cag-tgaaaaagagttgctgaacaagttttaaaatact------gatg-tttyyywatctatgaagtttattgggggattgttatcccctttccatttgttcatag----cactgatgcttttgggcggatggcaaccaatcagaaggggatatacatttagccagaatgtgtcccattactgtggaatgc-tatatctcaa-tttaaactaacaagctgactactrctctattag-atgtttcrtgtcattggggtggaatgtctgcctggaccaggaaaatgcaccatagg-cgatgagttaacccatcttattttatcttattcttgctccaaccatttgtaaattgcaacagtagcccactgtggttgctgcatygacggatgatcaaactgtttgtgctaaaaaaattgatatgcaaaatttctaaacttccttttaggcttcttatctttttgagtcatacttagaatggaca--ttttatgcagcttcccagcctaataaggagtggaaaccaaagtcgagcaaaacttcaagcctcaatggtcctggagttattggaacacctgcaaaagcaaaatctgtttcaaatactcccgataattccaaaggcttggaaatagatgcagctcaggtgcaagagaagctgtcacaagaaaacatctttgatcatcagaatgtgatcattgctgagcatattcgggtgactgagtctgaccggtttggtctgacctttggcagctttggaacaaattttgactccttcaggaactttgcatccgagtcccacgcagttggaaatgcagaatattcttctgcagaaccttccacaaggtaggttcatttctttattgatcttagtatgy-------------------------------------------------------------------------------------------------------------------------------------------
>MiraAssembly75_c127RC
---------------------------------------------------------------------------------------------------------------------------------------------------------------------------tcggttgctc--agggtttatgttttttcttatttacttatttggttcattatacagctcc-tttttttactagc-aaggtctcaaagccattctatccctttggaacttctgcacgtgttaacatttacaggataaacattttgactcattatcttgtcaacagctcagctgggacatctaacaatcaaaaatcgtctggtgggcgcgagtcatctcaagcttctgttttgccggctgtttcatacccgaagcaatctactaattcaagtggaaccatggggaaagaagtacaggaggaacggtgggctgcagtcccagctactgtttcacatgtggaaacatctaagctaaatgatgttctggcatcaaaccactcggttgtaggagtttcatcttcatcagatcctgtccacgtcccatctgctcactctagatcagctgctgctgttggtactattaggcgtgggtttggggcagttggtgttcggcgccaatatactgaaagttctgtgaaaccgtcatctgcacataacaattctgtctccactgcacatctgggaaaggatggtggcacctcttcaaaagatttgtctcgaccttctactggtatttctaaaagtgatcattccagtcaaactgctctatctgaatctgctgggcctgggagaactttctcgaccaatcagtataatagcagaccccatcaacaagtcgtggctcatcagaaaggtagactcattgaactttatatgctttgtcaactgattgttttaatcgaatactttgtgaagggttttactct--cag-tgaaaaagagttgctgaacaagttttaaaatact------gatg-tttctt-atctatgaagtttattgggggattgttatcccctttccatttgttcatag----cactgatgcttttgggcggatggcaaccaatcagaaggggatatacatttagccagaatgtgtcccattactttggaatgcatatatctcaa-tttaaactaacaagctaactactgctctattag-atgtttcgtgtcattggggtggaatgtctgcttggaccaggaaaatgcaccatagg-cgatgagttaacccatcttattttatcttattcttgctccaaccatttgtaaattgcaacagtagcccactgtggttgctgcatcgacggatgatcaaactgtttgtgctaaaaaaattgttatgcaaaatttctaaacttccttttaggcttcttatctttttgagtcgtacttagaatggaca--ttttatgcagcttcccagcctaataaggagtggaaaccaaagtcgagcaaaacttcaagcctcaatggtcctggagttattggaacacctgcaaaagcaaaatctgtttcaaatactcctgataattccaaaggcttggaaatagatgcagctcaggtgcaagagaagctgtcacaagaaaacatctttgatcatcagaatgtgatcattgctgagcatattcgggtgaatgagtctgaccggtttggtctgacctttggcagctttggaacaaattttgactccttc-----------------------------------------------------------------------------------------------------------------------------------------------------------------------------------------------------------------------------------------------
>MiraAssembly75_c153
--------------------------------------------------------------------------------------------------------------------------------------------------------------------------------------------------------------------------------------------------------------------------------------------------------------ggataaacattttgactcattatcttgtcaacagctcagctgggacatctaacaatcaaaaatcgtctggtgggcgcgagtcatctcaagcttctgttttgctggctgtttcatacccgaagcaatctactaattcaagtggaaccatggggaaagaagtacaggaggaacggtgggctgcagtcccagctactgtttcacatgtggaaacatctaagctaaatgatgttctggcatcaaaccactcggttgtaggagtttcatcttcatcagatcctgtccacgtcccatctgctcactctagatcagctgctgctgttggtactattaggcgtgggtttggggcagttggtgttcggcgccaatatactgaaagttctgtgaaaccgtcatctgcacataacaattctgtctccactgcacatctgggaaaggatggtggcacctcttcaaaagatttgtctcgaccttctactggtatttctaaaagtgatcattccagtcaaactgctctatctgaatctgctgggcctgggagaactttctcgaccaatcagtataatagcagaccccatcaacaagtcgtggctcatcagaaaggtagactcattgaacttgatatgctttgtcaactgattgttttaatcgaatactttgtgaagggttttactct--cag-tgaaaaagag----------------------------------------------------------------------------------------------------------------------------------------------------------------------------------------------------------------------------------------------------------------------------------------------------------------------------------------------------------------------------------------------------------------------------------------------------------------------------------------------------------------------------------------------------------------------------------------------------------------------------------------------------------------------------------------------------------------------------------------------------------------------------------------------------------------------------------------------------------------------------------------------------------------------------------------------------------------------------------------------------------------------------------
>MiraAssembly77_c1181RC_merged_MiraAssembly77_rep_c255
--------------------------------------------------------------------------------------------------------------------------------------------------------------------------------------------------------------------------------------------------------------------------------------------------------------------------------------------acagctcagctgggacatctaacaatcaaaaatcgtctggtgggcgcgagtcatctcaagcttctgttttgccggctgtttcatacccgaagcaatctactaattcaagtggaaccatggggaaagaagtacaggaggaacggtgggctgcagtcccagctactgtttcacatgtggaaacatctaagctaaatgatgttctggcatcaaaccactcggttgtaggagtttcatcttcatcagatcctgtccacgtcccatctgctcactctagatcagctgctgctgttggtactattaggcgtgggtttggggcagttggtgttcggcgccaatatactgaaagttctgtgaaaccgtcatctgcacatagcaattctgtctccactgcacatctgggaaaggatggtggcacctcttcaaaagatttatctcgaccttctactggtatttctaaaagtgatcattccagtcaaactgctctatctgaatctgctgggcctgggagaactttctcgaccaatcagtataatagcagaccccatcaacaagtcgtggctcatcagaaaggtagactcattgaacttgatatgctttgtcaactgattgttttaatcgaatactttgtgaagggttttactct--cag-tgaaaaagagttgctgaacaagttttaaaatact------gatg-tttctt-atcnnnnnnnnnnnnnnnnnnnnnnnnnnnnnnnnnnnnnnnnnnnnnnn----nnnnnnnnnnnnnnnnnnnnnnnnnnnnnnnnnnnnnnnnnnnnnnnnnnnnnnnnnnnnnnnnnnnnnnnnnnnnnnnnnnnnnnnnnnnn-nnnnnnnnnnnnnnnnnnnnnnnnnnnnnnnnn-nnnnnnnnnnnnnnnnnnnnnnnnnnnnnnnnnnnnnnnnnnnnnnnnnnnnnnnn-nnnnnnnnnnnnnnnnnnnnnnnnnnnnnnnnnnnnnnnnnnnnnnnnnnnnnnnnnnnnnnnnnnccactgtggttgctgcatcgacggatgatcaaactgtttgtgctaaaaaaattgatatgcaaaatttataaacttccttttaggcttcttatctttttgagtcgtacttagaatggaca--ttttatgcagcttcccagcctaataaggagtggaaaccaaagtcgagcaaaacttcaagcctcaatggtcctggagttattggaacacctgcaaaagcaaaatctgtttcaaatactcctgataattccaaaggcttggaaatagatgcagctcaggtgcaagagaagctgtcacaagaaaacatctttgatcatcagaatgtgatcattgctgagcatattcgggtgaatgagtctgaccggtttggtctgaccttt-----------------------------------------------------------------------------------------------------------------------------------------------------------------------------------------------------------------------------------------------------------------------------
>MiraAssembly77_c832_merged_MiraAssembly77_rep_c1244_merged_MiraAssembly77_c1213RC
------------------------------------------------------------------------------------------------------------------------------------------------------------------------------------------------------------------------------------------------------------------------------------------------------------------------------------------caacagctcagctgggacatctaacaatcaaaaatcgtctggtgggcgcgagtcatctcaagcttctgttttgtcggctgtttcatacccgaagcaatctactaattcaagtggaaccatggggaaagaagtacaggaggaacggtgggctgcagtcccagctactgtttcacatgtggaaacatctaagctaaatgatgttctggcatcaaaccactcggttgtaggagtttcatcttcatcagatcctgtccacgtcccatctgctcactctagatcagctgctgctgttggtactattaggcgtgggtttggggcagtt-gtgttcggcgccaatatactgaaagttctgtgaaaccgtcatctgcacatagcaattctgtctccactgcacatctgggaaaggatggtggcacctcttcaaaagatttgtctcgaccttctactggtatttctaaaagtgatcattccagtcaaactgctctatctgaatctgctgggcctgggagaactttctcgaccaatcagtataatagcagaccccatcaacaagtcgtggctcatcagaaaggtagactcattgaacttgatatgctttgtcaactgattgttttaatcgaatactttgtgaagggttttactct--cag-tgaaaaagagttgctgaacaagttttaaaatact------gatg-tttctt-atctatgaagtttattgggggattgttatcccctttccatttgttnnnnn----nnnnnnnnnnnnnnnnnnnnnnnnnnnnnnnnnnnnnnnnnnnnnnnnnnnnnnnnnnnnnnnnnnnnnnnnnnnnnnnnnnnnnnnnnnnn-nnnnnnnnnnnnnnnnnnnnnnnnnnnnnnnnn-nnnnnnnnnnnnnnnnnnnnnnnnnnnnnnnnnnnnnnnnnnnnnnnnnnnnnnnn-nnnnnnnnnnnnnnnnnnnnnnnnnnnnnnnnnnnnnnnnnnnnnnnnnnnnnnnnnnnnnnnnnnccactgtggttgctgcatcgacggatgatcaaactgtttgtgctaaaaaaattgatatgcaaaatttctaaacttccttttaggcttcttatctttttgagtcgtacttagaatggaca--ttttatgcagcttcccagcctaataaggagtggaaaccaaagtcgagcaaaacttcaagcctcaatggtcctggagttattggaacacctgcaaaagc---------------------------------------------------------------------------------------------------------------------------------------------------------------------------------------------------------------------------------------------------------------------------------------------------------------------------------------------------------------------------------------------------------------------------------------------
>MiraAssembly78_c1920RC_merged_MiraAssembly78_c241
------------------------------------------------------------atttatgggctctgattgaggatgtggctttgttggttcttgtccttcactctgtagcttggtggttatgtctatagaaccagagtaccagactgctgaattatcttttcgtcggttgctc--agggtttatgttttttcttatttacttatttggttcattatacggctcc--tttttttctagcraaggtcttaaagccattctatccctttggaacttctgcacgtgttaacatttacaggataaacattttgactcattatcttgtcaacagctcagctgggacatctaacaatcaaaaatcgtctggtgggcgcgagtcatctcaagcttctgttttgccggctgtttcatacccgaagcaatctactaattcaagtggaaccatggggaaagaagtacaggaggaacggtgggctgcagtcccagctactgtttcacatgtggaaacatctaagctaaatgatgttctggcatcaaaccactcggttgtaggagtttcatcttcatcagatcctgtccacgtcccatctgctcactctagatcagctgctgctgttggtactattaggcgtgggtttggggcagttggtgttcggcgccaatatactgaaagttctgtgaaaccgtcatctgcacatagcaattctgtctccactgcacatctgggaaaggatggtggcacctcttcaaaagatttgtctcgaccttctactggtatttctaaaagtgatcattccagtcaaactgctctatctgaatctgctgggcctgggagaactttctcgaccaatcagtataatagcagaccccatcaacaagtcgtggctcatcagaaaggtagactcattgaatttgatatgctttgtcaactgattgttttaatcgaatactttgtgaagggttttactct--cag-tgaaaaagagttgctgaacaagttttaaaatact------gatg-tttctt-atctatgaagtttattgggggattgttatcccctttccatttgttcatag----cactgatgcttttgggcggatggcaaccaaccagaaggggatatacatttagccagaatgtgtcccatta------------------------------------------------------------------------------------------------------------------------------------------------------------------------------------------------------------------------------------------------------------------------------------------------------------------------------------------------------------------------------------------------------------------------------------------------------------------------------------------------------------------------------------------------------------------------------------------------------------------------------------------------------------------------------------------------------------------------------------------------------------------------------------------------------------------------------------------------------------
>MiraAssembly78_rep_c2722_merged_MiraAssembly78_c241_merged_MiraAssembly78_c262RC
------------------------------------------------------------atttatgggctctgattgaggatgtggctttgttggttcttgtccttcactctgtagcttggtggttatgtctatagaaccagagtaccagactgctgaattatcttttcgtcggttgctc--agggtttatgttttttcttatttacttatttggttcattatacggctcc--tttttttctagcraaggtcttaaagccattctatccctttggaacttctgcacgtgttaacatttacaggataaacattttgactcattatcttgtcaacagctcagctgggacatctaacaatcaaaaatcgtctggtgggcgcgagtcatctcaagcttctgttttgccggctgtttcatacccgaagcaatctactaattcaagtggaaccatggggaaagaagtacaggaggaacggtgggctgcagtcccagctactgtttcacatgtggaaacatctaagctaaatgatgttctggcatcaaaccactcggttgtaggagtttcatcttcatcagatcctgtccacgtcccatctgctcactctagatcagctgctgctgttggtactattaggcgtgggtttggggcagttggtgttcggcgccaatatactgaaagttctgtgaaaccgtcatctgcacatagcaattctgtctccactgcacatctgggaaaggatggtggcacctcttcaaaagatttgtctcgaccttctactggtatttctaaaagtgatcattccagtcaaactgctctatctgaatctgctgggcctgggagaactttctcgaccaatcagtataatagcagaccccatcaacaagtcatggctcatcagaaaggtagactcattgaatttgatatgctttgtcaactgattgttttaatcgaatactttgtgaagggttttactct--cag-tgaaaaagagttgttgaacaagttttaaaatact------gatg-tttctt-atctatgaagtttattgggggattgttatccccattccatttgttcatag----cactgatgcttttgggcggatggcaaccaaccagaaggggatatacatttagccagaatgtgtcccattactttggaatgcatatatctcaa-tttaaactaacaagctgactactactctattag-atgtttggtgtcattggggtggaatgtctgcctggaccaggaaaatgcaccatagg-cgatgagttaacccatcttattttatcttattcttgctccaaccatttgtaaattgcaacagtagcccactgtggttgctgcatcgacggatgatcaaactgtttgtgctaaaaaaattgatatgcaaaatttctaaacttccttttaggcttcttatctttttgagtcatacttagaatggaca--ttttatgcagcttcccagcctaataaggagtggaaaccaaagtcgagcaaaacttcaagcctcaatggtcctggagttattggaacacctgcaaaagcaaaatctgtttcaaatactcctgataattccaaaggcttggaaatagatgcagctcaggtgcaagagaagctgtcacaagaaaacatctttgatcatcagaatgtgatcattgctgagcatattcgggtgactgagtctgaccggtttggtctgacctttggcagctttggaacaaattttgactccttcaggaactttgcatccgagtcccacgcagttggaaatgcagaatattcttctgcagaaccttccacaaggtaggctcatttctttattgatcttagtatgctagacctttaggactgggcaattactacaacttcagaattctctgattggtacttgtataca---------ctctgatgaattcgtgttccgactasttttcttgtttattgtattctgtgttttttgcatgcctatta
>MiraAssembly80_c568_merged_MiraAssembly80_c77RC_merged_MiraAssembly80_c703
-------------------------------------------------------------------------------------------------------------------------------------------------------------------------------------------------------------------------------------------------------------------------------------------------------atttacaggataaacattttgactcattatcttgtcaacagctcagctgggacatctaacaatcaaaaatcgtctggtgggcgcgagtcatctcaagcttctgttttgccggctgtttcatacccgaagcaatctactaattcaagtggaaccatggggaaagaagtacaggaggaacggtgggctgcagtcccagctactgtttcacatgtggaaacatctaagctaaatgatgttctggcatcaaaccactcggttgtaggagtttcatcttcatcagatcctgtccacgtcccatctgctcactctagatcagctgctgctgttggtactattaggcgtgggtttggggcagttggtgttcggcgccaatatactgaaagttctgtgaaaccgtcatctgcacatagcaattctgtctccactgcacatctgggaaaggatggtggcacctcttcaaaagatttgtctcgaccttctactggtatttctaaaagtgatcattccagtcaaactgctctatctgaatctgctgggcctgggagaactttctcgaccaatcagtataatagcagaccccatcaacaagtcgtggctcatcagaaaggtagactcattgaacttgatatgctttgtcaactgattgttttaatcgaatactttgtgaagggttttactct--cag-tgaaaaagagttgctgaacaagttttaaaatact------gatg-tttctt-atctatgaagtttattgggggattgttatgccctttccatttgttcatag----cactgatgcttttgggcggatggcnnnnnnnnnnnnnnnnnnnnnnnnnnnnnnnnnnnnnnnnnnnnnnnnnnnnnnnnnnnnnnnnnnnn-nnnnnnnnnnnnnnnnnnnnnnnnnnnnnnnnn-nnnnnnnnnnnnnnnnnnnnnnnnnnnnnnnnnnnnnnnnnnnnnnnnnncatagg-cgatgagttaacccatcttattttatcttattcttgctccaaccatttgtaaattgcaacagtagcccactgtggttgctgcatcgacggatgatcaaactgtttgtgctaaaaaaattgatatgcaaaatttctaaacttccttttaggcttcttatctttttgagtcatacttagaatggaca--ttttatgcagcttcccagcctaataaggagtggaaaccaaagtcgagcaaaacttcaagcctcaatggtcctggagttattggaacacctgcaaaagcaaaatctgtttcaaatactcctgataattccaaaggcttggaaatagatgcagctcaggtgcaagagaagctgtcacaagaaaacatctttgatcatcagaatgtgatcattgctgagcatattcgggtgaatgagtctgac-----------------------------------------------------------------------------------------------------------------------------------------------------------------------------------------------------------------------------------------------------------------------------------------------
>MiraAssembly80_c568_merged_MiraAssembly80_rep_c2205_merged_MiraAssembly80_c872RC
--------------------------------------------------------------------------------------------------------------------------------------------------------------------------------------------------------------------------------------------------------------------------------------------------------------------------------------------------------------------------------------------------------------------------------acccgaagcaatctactaattcaagtggaaccatggggaaagaagtacaggaggaacggtgggctggagtcccagctactgtttcacatgtggaaacatctaagctaaatgatgttctggcatcaaaccactcggttgtaggagtttcatcttcatcagatcctgtccacgtcccatctgctcactctagatcagctgctgctgttggtactattaggcgtgggtttggggcagttggtgttcggcgccaatatactgaaagttctgtgaaaccgtcatctgcacatagcaattctgtctccactgcacatctgggaaaggatggtggcacctcttcaaaagatttgtctcgaccttctactggtatttctaaaagtgatcattccagtcaaactgctctatctgaatctgctgggcctgggagaaccttctcgaccaatcagtataatagcagaccccatcaacaagtcgtggctcatcagaaaggtagactcattgaacttgatatgctttgtcaactgattgttttaatcgaatactttgtgaagggttttactct--cag-tgaaaaagagttgctgaacaagatttaaaatact------gatg-tttctt-atctatgaagtttattgggggattgttatgccctttccatttgttcatag----cactgatgcttttgggcggatggcaaccaatcagannnnnnnnnnnnnnnnnnnnnnnnnnnnnnnnnnnnnnnnnnnnnnnnnnnnnnnnn-nnnnnnnnnnnnnnnnnnnnnnnnnnnnnnnnn-nnnnnnnnnnnnnnnnnnnnnnnnnnnnnnnnnnnnnnnnnnnnnnnnnncatagg-cgatgagttaacccatcttattttatcttattcttgctccaaccatttgtaaattgcaacagtagcccactgtggttgctgcatcgacggatgatcaaactgtttgtgctaaaaaaattgatatgcaaaatttctaaacttccttttaggcttcttatctttttgagtcatacttagaatggaca--ttttatgcagcttcccagcctaataaggagtggaaaccaaagtcgagcaaaacttcaagcctcaatggtcctggagttattggaacacctgcaaaagcaaaatctgtttcaaatactcctgataattccaaaggcttggaaatagatgcagctcaggtgcaagagaagctgtcacaagaaaacatctttgatcatcagaatgtgatcattgctgagcatattcgggtgaatgagtctgac-----------------------------------------------------------------------------------------------------------------------------------------------------------------------------------------------------------------------------------------------------------------------------------------------
>MiraAssembly81_c1905
--------------------------------------------------------------------------------------------------------------------------------------------------------------------------------------------------------------------------------------------------------------------------------------------------------------------------------------------------------------------------------------------------------------------------------------------------------------------------------------------------------------------------------------------------------------------------------------------------------------------------------------------------------------------------------------------------------------------------------------------------------------------------------------------------------------------------------------------------------------------------------------------------------------------------------------------------------------------------------------------------------------------------------------------------------------------------------------------------------------------------------------------------------------------------------------gaatgtgtcccattactttggaatgcatatatctcaa-tttaaactaacaagctgactactgctctattag-atgtttcgtgtcattggggtggaatgtctgcttggaccaggaaaatgcaccatagg-cgatgagttaacccatcttattttatcttattcttgctccaaccatttgtaaattgcaacagtagcccactgtggttgctgcattgacggatgatcaaactgtttgtgctaaaaaaattgatatgcaaaatttctaaacttccttttaggcttcttatctttttgagtcatacttagaatggaca--ttttatgcagcttcccagcctaataaggaatggaaaccaaagtcgagcaaaacttcaagcctcaatggtcctggagttattggaacacctgcaaaagcaaaatctgttacaaatactcctgataattccaaaggcttggaaatagatgcagctcaggtgcaagagaagctgtcacaagaaaacatctttgatcatcagaatgtgatcattgctgatcatattcgggtgactga------------------------------------------------------------------------------------------------------------------------------------------------------------------------------------------------------------------------------------------------------------------------------------------------------
>MiraAssembly81_c2066RC_merged_MiraAssembly81_c368
------------------------------------------------------------------------------------------------------------------------------------------------------------------------------------------------------------------------------atacggctcctttttttttctagcaaaggtcttaaagccattctatccctttggaacttctgcacgtgttaacatttacaggataaacattttgactaattatcttgtcaacagctcagctgggacatctaacaatcaaaaatcgtctggtgggcgcgagtcatctcaagcttctgttttgccggctgtttcatacccgaagcaatctactaattcaagtggaaccatggggaaagaagtacaggaggaacggtgggctgcagtcccagctactgtttcacatgtggaaacgtctaagctaaatgatgttctggcatcaaaccactcggttgtaggagtttcatcttcatcagatcctgtccacgtcccatctgctcactctagatcagctgctgctgttggtactattaggcgtgggtttggggcagttggtgttcggcgccaatatactgaaagttctgtgaaaccgtcatctgcacatagcaattctgtctccactgcacatctgggaaaggatggtggcacctcttcaaaagatttgtctcgaccttctactggtatttctaaaagtgatcattccagtcaaactgctctatctgaatctgctgggcctgggagaactttctcgaccaatcagtataatagcagaccccatcaacaagtcgtggctcatcagaaaggtagactcattgaacttgatatgctttgtcaactgattgttttaatcgaatactttgtgaagggttttactct--cag-tgaaaaagagttgctgaacaagttttaaaatact------gatg-tttctt-atctatgaagtttattgggggattgttatcccctttccatttgttcatag----cactgatgcttttgggcggatggcaaccaatcagaaggggatatacatttagccagaatgcgtcccattactttggaatgcataaatctcaa-tttaaactaacaagctgactactactctattag-atgtttcatgtcattggggtggaatgtctgcctggaccaggaaaatgcaccatagg-cgatgagttaacccatcttattttatcttattcttgctccaaccatttgtaaattgcaacagtagcccactgtggttgctgcattgacggatgatcaaactgt-----------------------------------------------------------------------------------------------------------------------------------------------------------------------------------------------------------------------------------------------------------------------------------------------------------------------------------------------------------------------------------------------------------------------------------------------------------------------------------------------------------------------------------------------------------------------------------------------------------------------------------
>MiraAssembly81_c2066RC_merged_MiraAssembly81_c387RC
--------------------------------------------------------------------------------------------------------------------------------------------------------------------------------------------------------------------------------------------------------------------------atccctttggaacttctgcacgtgttaacatttacaggataaacattttgactaattatcttgtcaacagctcagctgggacatctaacaatcaaaaatcgtctggtgggcgcgagtcatctcaagcttctgttttgccggctgtttcatgcccgaagcaatctaccaattcaagtggaaccatggggaaagaagtacaggaggaacgttgggctgcagtcccagctactgtttcacatgtggaaacatctaagctaaatgatgttctggcatcaaaccactcggttgtaggagtttcatcttcatcagatcctgtccacgtcccatctgctcactctagatcagctgctgctgttggtactattaggcgtgggtttggggcagttggtgttcggcgccaatatactgaaagttctgtgaaaccgtcatctgcacatagcaattctgtctccactgcacatctgggaaaggatggtggcacctcttcaaaagatttgtctcgaccttctactggtatttctaaaagtgatcattccagtcaaactgctctatctgaatctgctgggcctgggagaactttctcgaccaatcagtataatagcagaccccatcaacaagtcgtggctcatcagaaaggtagactcattgaacttgatatgctttgtcaactgattgttttaatcgaatactttgtgaagggttttactct--cag-tgaaaaagagttgctgaacaagttttaaaatact------gatg-tttctt-atctatgaagtttattgggggattgttatcccctttccatttgttcatag----cactgatgcttttgggcggatggcaaccaatcagaaggggatatacatttagccagaatgcgtcccattactttggaatgcataaatctcaa-tttaaactaacaagctgactactactctattag-atgtttcatgtcattggggtggaatgtctgcctggaccaggaaaatgcaccatagg-cgatgagttaacccatcttattttatcttattcttgctccaaccatttgtaaattgcaacagtagcccactgtggttgctgcattgacggatgatcaaactgt-----------------------------------------------------------------------------------------------------------------------------------------------------------------------------------------------------------------------------------------------------------------------------------------------------------------------------------------------------------------------------------------------------------------------------------------------------------------------------------------------------------------------------------------------------------------------------------------------------------------------------------
>MiraAssembly81_c583
-----------------------------------------------------------------------------------------------------------------------------------------------------------------------------------------------------------------------------------------------------------------------------------------------------------------------------------------------------------------------------------------------------------------------------------------------------------------------------------------------------------------------------------------------------------------------------------------------------------------------------------------------------------------------cagttggtgttcggcgccaatatactgaaagttctgtgaaaccgtcatctgcacatagcaattctgtctccactgcacatctgggaaaggatggtggcacctcttcaaaagatttgtctcgaccttctactggtatttctaaaagtgatcattccagtcaaactgctctatctgaatctgctgggcctgggagaactttctcgaccaatcagtataatagcagaccccatcaacaagtcgtggctcatcagaaaggtagactcattgaacttgatatgctttgtcaactgattgttttaatcgaatactttgtgaagggttttgctctcacag-tgaaaaagagttgctgaacaagttttaaaatact------gatg-tttctt-atctatgaagtttattgggggattgttatcccctttccatttgttcatag----cactgatgcttttgggcggatggcaaccaatcagaaggggatatacatttagccagaatgtgtcccattactttggaatgcatatatctcaa-tttaaactaacaagctgactactgctctattag-atgtttcgtgtcattggggtggaatgtctgcttggaccaggaaaatgcaccatagg-cgatgagttaacccatcttattttatcttattcttgctccaaccatttgtaaattgcaacagtagcccactgtggttgctgcattgacggatgatcaaactgtttgtgctaaaaaaattgatatgcaaaatttctaaacttccttttaggcttcttatctttttgagtcgtacttagaatggaca--ttttatgcagcttcccagcctaataaggagtggaaaccaaagtcgagcaaaacttcaagcctcaatggtcctggagttattggaacacctgcaaaagcaaaatctgtttcaaatactcctgataattccaaaggcttggaaatagatgcagctcaggtgcaagagaagctgtcacaagaaaacctctttgatcatcagaatgtgatcattgctgagcatattcgggtgaatgagtctgaccggtttggtctgacctttggcagctttggaacaaattttgactccttcaggaactttgcatctgagtcccacgcagttggaaatgcagaatattcttctgcagaaccttccacaaggtaggttcatttctttattgagctt--------------------------------------------------------------------------------------------------------------------------------------------------
>MiraAssembly82_rep_c169_merged_MiraAssembly82_c25
------------------------------------------------------------------------------------------------------------------------------------------------------------------------------------------gtttatgttttttcttatttacttatttgtttcattatacggctcctttttttttcttgcaaaggtcttaaagccattctatccctttggaacttctgcacgtgttaacatttacaggataaacattttgactaattatcttgtcaacagctcagctgggacwtctaacaatcaaaaatcgtctggtgggcgcgagtcatctcaagcttctgttttgccggctgtttcatacccgaagcaatctactaattcaagtggaaccatggggaaagaagtacaggaggaacggtgggctgcagtcccagctactgtttcacatgtggaaacatctaagctaaatgatgttctggcatcaaaccactcggttgtaggagtttcatcttcatcagatcctgtccacgtcccatctgctcactctagatcagctgctgctgttggtactattaggcgtgggtttggggcagttggtgttcggcgccaatatactgaaagttctgtgaaaccgtcatctgcacatagcaattctgtctccactgcacatctgggaaaggatggtggcacctcttcaaaagatttgtctcgaccttctactggtatttctaaaagtgatcattccagtcaaactgctctatctgaatctgctgggcctgggagaactttctcgaccaatcagtataatagcagaccccatcaacaagtcgtggctcatcagaaaggtagactcattgaacttgatatgctttgtcaactgattgttttaatcgaatactttgtgaagggttttactct--cagawgarmaagagttgctgaacaagttttaaaatact------gatg-tttctt-atctatgaagtttattgggggattgttatcccctttccatttgttcatag----cactgatgcttttgggcggatggcaaccaatcagaaggggatatacatttagccagaatgtgtccca-tactttggaatgcatatatctcaa-tttaaactaacaagctgactactactctattag-atgtttcatatcattggggtggaatgtctgcctggaccaggaaaatgcaccatagg-cgatgagttaacccatcttattttatcttattcttgctccaaccatttgtaaattgcaacagtagcccactgtggttgctgcattgacggatgatcaaact-tctttgctagaaaaattgatatgcaaaatttctaaacttccttttaggcttcttatctttttgagtcatacttagaatggaca--ttttatgcagcttcccagcctaataaggagtggaaaccaaagtcgagcaaaacttcaagcctcaatggtcctggagttattggaacacctgcaaaagcaaaatctgtttcaaatactcctgataattccaaaggcttggaaatagatgcagctcaggtgcaagagaagctgtcacaagaaaacatctttgatcatcagaatgtgatcattgctgagcatattcgggtgactgaatctgaccggtttggtctgacctttggcagcttcggaacaaattttgactccttcaggaactttgcatccgagtcccacacagttggaaatgcagaatattcttctgcagaaccttccacaaggtaggttcatttctttattgatcttagtatgctagacctttaggactgggcaattactacaac------------------------------------------------------------------------------------------------------------
>MiraAssembly83_c322RC_merged_MiraAssembly83_rep_c2900RC_merged_MiraAssembly83_c270
----------------------------------------------------------------------------------------------------------------------------------------------------------------------------------------------------------------------------------agctcc-tttttttactagcaaaggtcttaaagccattctatccctttggaacttctgcacgtgttaacatttacaggataaacattttgactcattatcttgtcaacagctcagytgggacatctaacaatcaaaaatcgtctggtgggcgcgagtcatctcaagcttctgttttgccggctgtttcatacccgaagcaatctactaattcaagtggaaccatggggaaagaagtacaggaggaacggtgggctgcagtcccagctactgtttcacatgtggaaacatctaagctaaatgatgttctggcatcaaaccactcggttgtaggagtttcatcttcatcagatcctgtccacgtcccatctgctcactctagatcagctgctgctgttggtactattaggcgtgggtttggggcagttggtgttcggcgccaatatactgaaagttctgtgaaaccgtcatctgcacatagcaattctgtctccactgcacatctgggaaaggatggtggcacctcttcaaaagatttgtctcgaccttctactggtatttctaaaagtgatcattccagtcaaactgctctatctgaatctgctgggcctgggagaactttctcgaccaatcagtataatagcagaccccatcaacaagtcgtggctcatcagaaaggtagactcattgaacttgatatgctttgtcaactgattgttttaatcgaatactttgtgaagggttttactct--cag-tgaaaaagagttgctgaacaagttttaaaatact------gatg-tttctt-atctatgaagtttattgggggattgttatcccctttccatttgttcatag----cactgatgcttttgggcggatggcaaccaatcagaaggggatatacatttagccagaatgtgtcccattactttggaatgcatatatctcaa-tttaaactaacaagctaactactgctctattag-atgtttcgtgtcattggggtggaatgtctgcttggaccaggaaaatgcaccatatg-cgatgagttaacccatcttattttatcttattcttgctccaaccatttgtaaattgcaacagtaggccactgtggttgctgcatcgacggatgatcaaactgtttgtgctaaaaaaattgatatgcaaaatttctaaacttccttttaggcttcttatctttttgagtcgtacttagaatggaca--ttttatgcagcttcccagcctaataaggagtggaaaccaaagtcgagcaaaacttcaagcctcaatggtcctggagttattggaacacctgcaaaagcaaaatctgtttcaaatactcctgataattccaaaggcttggaaatagatgcagctcaggtgcaagagaagctgtcacaagaaaacatctttgatcatcagaatgtgatcattgctgagcatattcgggtgaatgagtctgaccggtttggtctgacctttggcagctttggaacaaattttgactccttcaggaactttgcatccgagtcccacgcagttggaaatgcagaatattcttctgcagaaccttccacaaggtagct---------------------------------------------------------------------------------------------------------------------------------------------------------------------
