# Supplementary material for: Targeted NGS for species level phylogenomics: “made to measure” or “one size fits all”?
Source: PeerJ. 2017 Jul 25;5:e3569. doi: 10.7717/peerj.3569 (PMC5530999; doi:10.7717/peerj.3569)
Supplement: Data S2 — Sequences alignments (fasta format). [file peerj-05-3569-s002.gz › Final_Aln/SC/13147_AllSamples.aln]

>MiraAssembly68_c759
-------------------------------------------------------------------------------------------------------------------------catgcttcctactcggctgagacaacggaacgcatgagactgggtaatgctggtagtcctggtattcgcatgcagtttaaaccacaagcgccggctggaaggaatttgagcttggagaatcccctacagaaaaatgtgagtt-aacataattttccattttttgaacacgaatcaattcccatgatattcttcagtagttttgc-tttattacacaactaatagtttcataacataatttctgtagataaacctttttgatgatgacatcttgttcttgtagattgtgagcaatacagacatgccatcggcttcatcttctcatgctagcatgtcaaaacaaaaagcatcgaaagctgtgttgcctgccgaaagcacagcctttagtcatgcgaatggtgacaaagttggtccttcaagtagctggatttcatctcttcaccgtgtttcttctgcgaagtgattttatatggtaacttgatttggtaatatattttattgcattccagaatcgcaagactaaatggattttagcttacattttcctgatttttatgttgcagttgctgatttggtcacgatctttatgacacatctggtgatgttttatcttgctttggatatgggttttgcatcatttctctatggaagccagcactttccacaaatgtatgaagataaccaaaaacatgtggaccaac------------------------------------------------------------------------------------------------------------------------------------------------------
>MiraAssembly68_rep_c3104_merged_MiraAssembly68_c2373RC
--------------------------------------------------------------------------------------------------------------------------------------------------------------------------------------------------------------aagcgctttctggaaggaatttgagcttggagaatcccctacagaaaaatgtgagtt-aacataattttccattttttgaacacgaatcaattcccatgatattcttcagtagttttgc-tttattacacaaccaatagtttcataacataatttctgtagataaacctttttgatgatgacatcttgttcttgtagattgtgagcaatacagacatgccatcggcctcatcttctcatgctagcatgtcaaaacaaaaagcatcgaaagctgtgttgcctgccgaaagcacagcctttagtcatgcgaatggtgacaaagttggtccttcaagtagctggatttcatctcttcaccgtgtttcttctgcgaagtgattttatatggtaacttgatttggtaatatattttattgcattc---------------------------------------------------------------------------------------------------------------------------------------------------------------------------------------------------------------------------------------------------------------------------------------------------------------------------------------------------------
>MiraAssembly69_c107RC
--------------------------------------------------------------------------------------------------------------------------------------------------------------------------------------------------------------aagcttcggctggaaggaacttgagcttggagaatcccctacagaaaaatgtgggttaaacataatttgccatttcgcttacacaagtcaattaccatgatattcttccctagttttttgtttattacacaagtattagtttcataa------gtacgtagataaacctttttgatgatgacatc----tcttgtagattgtgagcaatatggacatgccatcagcttcatcttctcatgctagcatgtcaaaacaaaaagcgtcgaaagctgtgttgcctgccgaaagcgcaacctttagtcgtgcaaatggtgacaaagttggtccttcaagtagctggatttcatcccttcaccgtgtttcttctacaaagtgatcttatatggtaacttggtttgatactattttttattgcattccagaatcatg--actaaatggatcttagcttacattttccttttttttatgttgcagttgctgatttggtcacgatctttatgacacatcta-------------------------------------------------------------------------------------------------------------------------------------------------------------------------------------------------------------------------------------------------------------
>MiraAssembly69_c68
-----------------------------------------------------------------------------------------ggctgtttcattatccaattttggtaggcaatcatgcttcctgctcggctgagacaacggaacgaatgagactgggcaatgctggtagtccgggcattcgcatgcagtttaaaccacaagcttcggctggaaggaacttgagcttggagaatcccctacagaaaaatgtgggttaaacataatttgccatttcgcttacacaagtcaattaccatgatattcttccctagtttttcttttattacacaagtattagtttcataa------gtatgtagataaacctttttgatgatgacatc----tcttgtagattgtgagcaatatggacatgccatcagcttcatcttctcatgctagcatgtcaaaacaaaaagcgtcaaaagctgtgttgcctgccgaaagcgcaacctttagtcgtgcaaatggtgacaaagttggtccttcaagtagctggatttcatcccttcaccgtgtttcttctacaaagtgatcttaaatggtaacttggtttgatactattttttattgcattccagaatcata--actaaatggatcttagcttacatttcccttttttttatgttgcagttgctgatttggtcacgatctttatgacacatctagcgatgcttgatcttgctttggatatggatttttcattctctctctggggaggccagcactttctgcaaatgtatgaagataacctcacatt-----------------------------------------------------------------------------------------------------------------------------------------------------------------
>MiraAssembly71_c712
--------------------------------------------------------------------------------------------------------------------------------------------------------------------------------------------------------------aagcttcggctggaaggaacttgagcttggagaatcccctacagaaaaatgtgggttaaacataatttgccatttcgcttacacaagtcaattaccatgatattcttccctagtttttcgtttattacacaagtattagtttcataa------gtatgtagataaacctttttgatgatgacatc----tcttgtagattgtgagcaatatggacatgccatcagcttcatcttctcatgctagcatgtcaaaacaaaaagcgtcgaaagctgtgttgcctgccgaaagcgcaacctttagtcgtgcaaatggtgacaaagttggtccttcaagtagctggatttcatcccttcaccgtgtttcttctacgaagtgatcttatatggtaacttggtttgatactattttttattgcattccaaaatcata--actaaatggatcttagcttacattttccttttttttatgttgcagttgctgatttggtcacgatctttatgacacatctagcgatgctttatcttgctttggatatggattttgcattctctctctggggaggccagcactttctgcaaatgtatgaagataaccttagacatgtggaccagctctagatacagatcacttactgtgcagttgacaagaatttggtgatggacctgtgggggacaatgaagctcacggcgttcctttgtgggtaccaagctacctgcccgagttgtaatccttcccaaggtgactaaaccattagttggtcct
>MiraAssembly71_rep_c4074_merged_MiraAssembly71_c3129RC_merged_MiraAssembly71_c670
-------------------------------------------tggtattgttttgggcaaacaatgataaagtttggaatattaacctggctgtttcattatccaattttggtaggcaatcatgcttcctgctcggctgagacaacrgaacgaatgagactgggcaatgctggtagtccgggcattcgcatgcagtttaaaccacaagcttcggctggaaggaacttgagcttggagaatcccctacagaaaaatgtgggttaaacataatttgccatttcgcttacacaagtcaattaccatgatattcttccctagtttttcgtttattacacaagtattagtttcataa------gtacgtagataaacctttttgatgatgacatc----tcttgtagattgtgagcaatatggacatgccatcagcttcatcttctcatgctagcatgtcaaaacaaaaagcgtcgaaagctgtgttgcctgccgaaagcgcaacctttagtcgtgcaaatggtgacaaagttggtccttcaagtagctggatttcatcccttcaccgtgtttcttctacraagtgatcttatatggtaacttggtttgatactattttttattgcattccagaatcatg--actaaatggatcttagcttacattttccttttttttatgttgcagttgctgatttggtcacgatctttatgacacatctagcgatgcttta--------------------------------------------------------------------------------------------------------------------------------------------------------------------------------------------------------------------------------------------------
>MiraAssembly72_c1510RC
--------------------------------------------------------------------------------------------------------------------------------------------------------------------------------------------------------------------------------------------------------------------------------------attcgcttacacaagtcaattaccatgatattcttccctagtttttcttttattacacaagtattagtttcataa------gtatgtagataaacctttttgatgat---atc----tcttgtagattgtgagcaatatggacatgccatcagcttcatcttctcatgctagcatgtcaaaacaaaaagcgtcgaaagctgtgttgcctgctgaaagcgcaacctttagtcgtgcaaatggtgacaaagttggtccttcaagtagctggatttcatcccttcaccgtgtttcttctacgaagtgatcttatatggtaacttggtttgatactattttttattgcattccagaatcata--act------------------------------------------------------------------------------------------------------------------------------------------------------------------------------------------------------------------------------------------------------------------------------------------------------------------------------------------
>MiraAssembly72_c604RC
-------------------------------------------------------------------------------------------------------------------------------------------------------------------------------------------------------------------------------------------------------------------------acataatttgccatttcgcttacacaagtcaattaccatgatattcttccctagtttttcttttattacacaagtattagtttcataa------gtatgtagataaacctttttgatgat---atc----tcttgtagattgtgagcaatatggacatgccatcagcttcatcttctcatgctagcatgtcaaagcaaaaagcgtcgaaagctgtgttgcctgccgaaagcgcaacctttagtcgtgcaaatggtgacaaagttggtccttcaagtagctggatttcatcccttcaccgtgtttcttctacgaagtgatcttatatggtaacttggtttgatactattttttattgcattccagaatcata--actaaatggatcttagcttacattttcc-tttttttatgttgcagttgctgatttggtcacgatctttatgacacatctagcgatgctttatcttgctttg----------------------------------------------------------------------------------------------------------------------------------------------------------------------------------------------------------------------------------------
>MiraAssembly73_c155RC
-----------------------------------------------------------------------------------------------------------------------------------------------------------------------------------------------------------------------------------------------------------aaaatgtgggttaaacataatttgccatttcgcttacacaagtcaattaccatgatattcttccctagtttttcttttattacacaagtattagtttcataa------gtatgtagataaacctttttgatgat---atc----tcttgtagattgtgagcaatatggacatgccatcagcttcatcttctcatgctagcatgtcaaaacaaaaagcgtcgaaagctgtgttgcctgccgaaagcgcaacctttagtcgtgcaaatggtgacaaagttggtccttcaagtagctggatttcatcccttcaccgtgtttcttctacgaagtgatcttatatggtaaattggtttgatactattttttattgcattccaaaatcata--actaaatggatcttagcttacattttccttttttttatgttgcagttg---------------------------------------------------------------------------------------------------------------------------------------------------------------------------------------------------------------------------------------------------------------------------------------------
>MiraAssembly73_c475
--------------------------------------------------------------------------------------------------------------------------------------------------------------------------------------------------------------------------------------------------------------------------------------------------------------------ttcttccctagtttttcttttattacacaagtattagtttcataa------gtatgtagataaacctttttgataatg--atc----tcttgtagattgtgagcaatatggacatgccatcagcttcatcttctcatgctagcatgtcaaaacaaaaagcgtcgaaagctgtgttgcctgccgaaagcgcaacctttagtcgtgcaaatggtgacaaagttggtccttcaagtagctggatttcatcccttcaccgtgtttcttctacgaagtgatcttatatggtaacttggtttgatactattttttattgcattccaaaatcata--actaaatggatcttagcttacattttccttttttttatgttgcagttgctgatttggtcacgatctttatgacac------------------------------------------------------------------------------------------------------------------------------------------------------------------------------------------------------------------------------------------------------------------
>MiraAssembly74_c635RC
----------------------------------------------------------------------------------------------------------------------------gcttcctgctcggctgagacaacggaacgaatgagactgggcaatgctggtagtccgggcattcgcatgcagtttaaaccacaagcttcggctggaaggaacttgagcttggagaatcccctacagaaaaatgtgggttaaacataatttgccatttcgcttacacaagtcaattaccatgatattcttccctagtttttcgtttattacacaagtattagtttcataa------gtatgtagataaacctttttgatgatgacatc----tcttgtagattgtgagcaatatggacatgccatcagcttcatcttctcatgctagcatgtcaaaacaaaaagcgtcgaaagctgtgttgcctgccgaaagcgcaacctttagtcgtgcaaatggtgacaaagttggtccttcaagtagctggatttcatcccttcaccgtgtttcttctacaaagtgatcttatatggtaacttggtttgatactattttttattgcattccagaatcatg--actaaatggatcttagcttacattttccttttttttatgttgcagttgctgacttggtcaagatctttatgacacatctagcgatgctttatcttgctttggatatggattttgcattctctctctggggaggccagcactttctgcaaatgtatgaagataaccttagacatgtggaccagctcta--------------------------------------------------------------------------------------------------------------------------------------------------
>MiraAssembly75_c451
-------------------------------------------------------------------------------------------------------------------------------------------------------------------------------------------------------------------------------------------------------------aatgtgagaaaaacataatttgccatttcgcttacacaagtcaattaccatgatattcttccctattttttcttttattacacaagtattagtttcataa------gtgtgtagataaacctttttgatgatgacatc----tcttgtagattgtgagcaatatggacatgccatcagcttcatcttctcatgctagcatgtcaaaacaaaaagcgtcgaaagctgtgttgcctgccgaaagcgcaacctttagtcgtgcaaatggtgacaaagttggtccttcaagtagctggatttcatcccttcaccgtgtttcttctgcaaagtgatcttatatggtaacttggtttgatactattttttattgcattccagaatcata--actaaatggatcttagcttacattttc------------------------------------------------------------------------------------------------------------------------------------------------------------------------------------------------------------------------------------------------------------------------------------------------------------------
>MiraAssembly75_c704RC
--------------------------------------------------------------------------------------------------------------------------------------------------------------------------------------------------------------------------------------------------------------------------------------------------------------------------------------------------gtattagtttcataa------gtgtgtagataaacctttttgatgattacatc----tcttgtagattgtgagcaatatggacatgccatcagcttcatcttctcatgctagcatgtcaaaacaaaaagcgtcgaaagctgtgttgcctgccgaaagcgcaacctttagtcgtgcaaatggtgacaaagttggcccttcaagtagctggatttcatcccttcaccgtgtttcttctgcgaagtgatcttatatggtaacttggtttgatactattttttattgcattccagaatcata--actaaatggatcttagcttacattttc------------------------------------------------------------------------------------------------------------------------------------------------------------------------------------------------------------------------------------------------------------------------------------------------------------------
>MiraAssembly77_c1162
-----------------------------------------------------------------------------------------------------------------------------------------------------------------------------------------------------------------------------------------------------------------------------------ccatttcgcttacacaagtcaattaccatgatattcttccctagtttttcttttattacacaagtattagtttcataa------gtgtgtagataaaccttttttatgatgacatc----tcttgtagattgtgagcaatatggacatgccatcagcttcatcttctcatgctagcatgtcaaaacaaaaagcgtcgaaagctgtgttgcctgccgaaagcgcaacctttagtcgtgcaaatggtgacaaagttggtccttcaagtagctggatttcatcccttcaccgtgtttcttctacgaagtgatcttatatggtaacttggtttgatactattttttattgcattccagaatcata--actaa----------------------------------------------------------------------------------------------------------------------------------------------------------------------------------------------------------------------------------------------------------------------------------------------------------------------------------------
>MiraAssembly77_c874RC
-----------------------------------------------------------------------------------------------------------------------------------------------------------------------------------------------------------------------------------------------------------------------------------ccatttcgcttacacaagtcaattaccatgatattcttccctagtttttcttttattaaacaagtattagtttcataa------gtatgtagataaacctttttgatgat---atc----tcttgtagattgtgagcaatatggacatgccatcagcttcatcttctcatgctagcatgtcaaagcaaaaagcgtcgaaagctgtgttgcctgccgaaagcgcaacctttagtcgtgcaaatggtgacaaagttggtccttcaagtagctggatttcatcccttcaccgtgtttcttctacgaagtgatcttatatggtaacttggtttgatactattttttattg--ttccagaatcata--actaagtggatct--------------------------------------------------------------------------------------------------------------------------------------------------------------------------------------------------------------------------------------------------------------------------------------------------------------------------------
>MiraAssembly78_c13
gctaagattgacttgtaattttgtgcaaaaacatctgtgtttgtggtatcgttttgggcaaacaatgataaagtttggaatattaacctggctgtttcattatccaattttggtaggcaatcatgcttcctgctcggctgagacaacagaacgaatgagactgggcaatgctggtagtccgggcattcgcatgcagtttaaaccacaagcttcggctggaaggaacttgagcttggagaatcccctacagaaaaatgtgggttaawyataatttgccatttcgcttacacaagtcaattaccatgatattcttccctagttttt-ttttattacacaagtattagtttcataa------gtatgtagataaacctttttgatgatgacatc----tcttgtagattgtgagcaatatggacatgccatcagcttcatcttctcatgctagcatgtcaaaacaaaaagcgttgaaagctgtgttgcctgccgaaagcgcaacctttagtcgtgcaaatggtgacaaagttggtccttcaagtagctggatttcatcccttcaccgtgtttcttctacgaagtgatcttatatggtaacttggtttgatactattttttattgcattccagaatcata--actaaatggatcttagcttacattttcattttttttatgttgcagttgctgatttggtcacgatctttatgacacatctagcgatgctttat-----tttggatatggattttgcat--tctctctggggaggccagcactttctgcaaatgtatg---------------------------------------------------------------------------------------------------------------------------------------------------------------------------------
>MiraAssembly80_c1609
-----------------------------------------------------------------------------------------------------------------------------------------------------------------------------------------------------------------------------------------------atcccctacagaaaaatgtgggttaaacataatttgccatttcgcttacacaagtcaattaccatgatattcttccctagtttttcttttattacacaagtattagtttcataa------gtatgtagataaacctttttgatgat---atc----tcttgtagattgtgagcaatatggacatgccgtcagcttcatcttctcatgctagcatgtcaaaacaaaaagcgtcgaaagctgtgttgcctgccgaaagcgcaacctttagtcgtgcaaatggtgacaaagttggtccttcaagtagctggatttcatcccttcaccgtgtttcttctacgaagtgatcttatatggtaacttggtttgatactattttttattgcattccagaatcata--actaaatggatcttagcttacattttc------------------------------------------------------------------------------------------------------------------------------------------------------------------------------------------------------------------------------------------------------------------------------------------------------------------
>MiraAssembly80_c543
-----------------------------------------------------------------------------------------------------------------------------------------------------------------------------------------------------------------------------------------------atcccctacagaaaaatgtgggttaaacataatttgccatttcgcttacacaagtcaattaccatgatattcttccctagtttttcttttattacacaagtattagtttcataa------gtatgtagataaacctttttgatgat---atc----tcttgtagattgtgagcaatatggacatgccatcagcttcatcttctcatgctagcatgtcaaaacaaaaggcgtcgaaagctgtgttgcctgccgaaagcgcaacctttagtcgtgcaaatggtgacaaagttggtccttcaagtagctggatttcatcccttcaccgtgtttcttctacgaagtgatcttatatggtaacttggtttgatactattttttattgcattccagaatcata--actaaatggatcttagcttacattttcc-tttttttatgttgc--------------------------------------------------------------------------------------------------------------------------------------------------------------------------------------------------------------------------------------------------------------------------------------------------
>MiraAssembly81_c289
------------------------------------------------------------------------------------------------------------------------------------------------------------------------------------gggcattcgcatgcagtttaaaccacaagcttcggctggaaggaacttgagcttggagaatcccctacagaaaaatgtgggttaaacataatttgccatttcgcttacacaagtcaattaccatgatattcttccctagtttttcgtttattacacaagtattagtttcataa------ttatgtagataaacctttttgatgatgacatc----tcttgtagattgtgagcaatatggacatgccatcagcttcatcttctcatgctagcatgtcaaaacaaaaagcgtcgaaagctgtgttgcctgccgaaagcgcaacctttagtcgtgcaaatggtgacaaagttggtccttcaagtagctggatttcatcccttcaccgtgtttcttctacaaagtgatcttatatggtaacttggtttgatactattttttattgcattccagaatcatg--actaaatggatcttagcttacattttccttttttttatgttgcagttgctgatttggtcaagatctttatgacaaatctagcgatgctttatcttgctttggatatggattttgcattctctctctggggaggccagcactttctgcaaatgtatgaagataacctt----------------------------------------------------------------------------------------------------------------------------------------------------------------------
>MiraAssembly81_c536RC
------------------------------------------------------------------------------------------------------------------------------------------------------------------------------------gggcattcgcatgcagtttaaaccacaagcttcggctggaaggaacttgagcttggagaatcccctacagaaaaatgtgggttaaacataatttgccatttcgcttacacaagtcaattaccatgatattcttccctagtttttcgtttattacacaagtattagtttcataa------gtatgtagataaacctttttgatgatgacatc----tcttgtagattgtgagcaatatggacatgccatcagcttcatcttctcatgctagcatgtcaaaacaaaaagcgtcgaaagctgtgttgcctgccgaaagcgcaacctttagtcgt----------------------------------------------------------------------------------------------------------------------------------------------------------------------------------------------------------------------------------------------------------------------------------------------------------------------------------------------------------------------------------------------------------------------------------------------------------------------------
>MiraAssembly82_c704RC
---------------------------------------------------------------------------------------------------------------------------------------------------------------------------------------------catgcagtttaaaccacaagcttcggctggaaggaacttgagcttggagaatcccctacagaaaaatgtgggttaaatataatttgccatttcgcttacacaagtcaattaccatgatattcttccctagtttttcttttattactcaagtattagtttcataa------gtatgtagataaaccttttttatgatgacatc----tcttgtagattgtgagcaatatggacatgccatcagcttcatcttctcatgctagcatgtcaaaacaaaaagcgtcgaaagctgtgttgcctgctgaaagcgcaacctttagtcgtgcaaatggtgacaaagttggtccttcaagtagctggatttcatcccttcaccgtgtttcttctacgaagtgatcttatatggtaacttggtttgatactattttttattgcattccagaatcata--attaaatggatcttagctt--------------------------------------------------------------------------------------------------------------------------------------------------------------------------------------------------------------------------------------------------------------------------------------------------------------------------
>MiraAssembly83_c2706RC_merged_MiraAssembly83_c678RC
-------------------------------------------------------------------------------------------------------------------------------------------------------------------------------------------------cagtttaaaccacaagcttcggctggaaggaacttgagcttggagaatcccctacagaaaaatgtgggttaaacataatttgccatttcgcttacacaagtcaattaccatgatattcttccctagtttttcttttattaaacaagtattagtttcataa------gtatgtagataaacctttttgatgat---atc----tcttgtagattgtgagcaatatggacatgccatcagcttcatcttctcatgctagcatgtcaaagcaaaaagcgtcgaaagctgtgttgcctgccgaaagcgcaacctttagtcgtgcaaatggtgacaaagttggtccttcaagtagctggatttcatcccttcaccgtgtttcttctacgaagtgatcttatatggtaacttggtttgatactattttttattgcattccagaatcata--actaagtggatcttagcttacattttccttttttttatgttgcagttgctgatttggtcacgatctttatgacacatctagcgatgctttatcttgctttggatatggattttgcattctctctctggggaggccagcactttctgcaaatgtttgaagataaccttacacctgtggaccagctctagatacagatcactta-----------------------------------------------------------------------------------------------------------------------------------
