# Supplementary material for: Targeted NGS for species level phylogenomics: “made to measure” or “one size fits all”?
Source: PeerJ. 2017 Jul 25;5:e3569. doi: 10.7717/peerj.3569 (PMC5530999; doi:10.7717/peerj.3569)
Supplement: Data S2 — Sequences alignments (fasta format). [file peerj-05-3569-s002.gz › Final_Aln/SC/1235_AllSamples.aln]

>MiraAssembly68_c544RC_merged_MiraAssembly68_rep_c2891RC_merged_MiraAssembly68_rep_c2541_merged_MiraAssembly68_c135_merged_MiraAssembly68_c444RC
----------------------------------------------------------------------------------------------------------------------------------ctaacttat-aaatgacactcacacattcggtagtgtgtccactgtccagcatgctttttgtgatccgtagtta-tttgattcttttggcttacttattagtactttggagtttggaggagcctgtactttggagtttggtaagtagaattgtgatcttttctgataattttgatacaatcattgaaagcttttctgacattaatcgaagtttgcatggctttatccattgtttccatggctttatccattgtttccatggtgagggtttgagatatcatggtttttgctgtg-------tacgaacacatttgaccatttcttgattatcaaggatctaaatatgtaactggattgtgttcctctgtagaaggtgaaaaggagttcttctttggattggcaactgctccagcacacgtcgaagacaggcttcatgatgcttggctcgagtttgcagaagacaacccttgtgacaagtcagaatcgctgttgcagcataacctgcaaccagcagatggaataatgggctctgcttctgctgatggcgaaactcagcaagtttcattgcccgtgacagatggtaaaacgagagcgaaaagaaagaagcccattaagatagctatggaggcaatgattaggggattcgagaaatatacagaagcggaagagcctgcaacacctgaagaatgtyatcataaagtagctgcttggcacaacgttccacacccgtaagccctgctctgtattttggtgcttgaattttacgtgctgaattgccaacatatctggctctttcttatctatatacctttcacatgttttgatcaaagaataaaaaagctta--tcctgagaatcagaaagttttttttgtgtataatgggcttatggttgactttggaagaaatgtactgtgatgaattactttcagggaggagaggataaggttttggtctgatcctgatacagaattgcaactggctaaagccactggtgttcgtgtcttccgaatgggtgtagattggacaaggatc-------------------------------------------------------------------------------------------------------------------------------------------------------------------------------------------------------------------------------------------------------------------------------------------------------------------------------------------
>MiraAssembly69_c290RC_merged_MiraAssembly69_rep_c2512_merged_MiraAssembly69_c310
------------------------------------------------------------------------------------------------------------------------acgttactcactaacttataaaatgatactcagaacctctttagtgtgtctactgtccagcacgccgttattgacctgtgtatattttgattcttttgggttactta----------gtactttggaggaacctctttagtg-------------------------------------------------------------------------------------------------tgtttacgtggttttatccaatgtttccatggtgagggtttgacatatcatgttttttgctgtg-------taagaaaacatttgacaacttcttgattatgaaggaactga--ctgttactttatcatattccactttagaagatgaaaaggagttcttctttggattagcaactgctccagcacatgtcgaagacaggcttcatgatgcttggctcgagttcgcagcagacaacccttgtgataattcagaatcgcctttggagcataaccagcaaccagcagatgcaataatgggctctgcttctgctgatggtggaactcagcaagcttcattgcccctgaaagatggtaaaacgggagtgaaaagaaagaagcctatgaagatagctatggaggcaatgatcaggggatttgagaaatatacagaagaggaagagcatgcgccacctgaagaatgtcatcataaagtagctgcctggcacaacgtcccacacccgtaagccctcctctgtattttggttcttgaattttacaatctgaattggcagcttaactggctctttcttatc--tatgcctttcctatgttttcattgaagaatgaaaaaggtaacttcctgggaatcagaaag-ttcttttgtgtaaactgggcttgtggttgactttagaagacatgtactgtgatgaat---tttcagggaggagaggctaaggttttggtctgatcctgatatagagttgaaactagctaaagatactggtgttcgtgtctttcgattgggtgtag---------------------------------------------------------------------------------------------------------------------------------------------------------------------------------------------------------------------------------------------------------------------------------------------------------------------------------------------------------
>MiraAssembly69_c309
------------------------------------------------cagaatgcttacagttagttaacttgtcgactcgagtagtttttggcacacgttgctcactattgttagcacacgttactcactaacttataaaatgatactcagaacctctttagtgtgtccactgtccagcacgccgttattgacctgtgtatattttgattcttttgggttactta----------gtactttggaggagcctgtatatcggagttttgagattagaattgctagctcttc---------------------------ctattcacatattaaa-------------------------gtttacgtggttttatccaatgtttccatggtgagggtttgacatatcatgttttttgctgtg-------taagaaaacatttgacaacttcttgattatgaaggaactga--ctgttacgttatcatattcgactttagaagatgaaaaggagttcttctttggattagcaactgctccagcacatgtcgaagacaggcttcatgatgcttggctcgagtttgcaggagacaacccttgtgataattcaggttcgcctttggagcataaccagcaaccagcagatgcaataatgggctctgcttctgctgatggtggaactcagcaagcttcattgcccctgaaagatggtaaaacgggagtgaaaagaaagaagcctatgaagatagctatggaggcaatgatcaggggatttgagaaatatacagaagaggaagagcatgcgccacct-----------------------------------------------------------------------------------------------------------------------------------------------------------------------------------------------------------------------------------------------------------------------------------------------------------------------------------------------------------------------------------------------------------------------------------------------------------------------------------------------------------------------------------------------------------------------------------------------------------------------------------------------------------------------------------------------------------
>MiraAssembly71_c255RC_merged_MiraAssembly71_rep_c4033RC_merged_MiraAssembly71_c192
-------accaatgttgcatcttctgtttcagtgtacagccaaacaaacagaatgcttacagttagttaacttgtcgactcgagtagtttttggcacacgttgctcactattgttagcacacgttactcactaacttataaaatgatactcagaacctctttagtgtgtctactgtccagcacgccgttattgacctgtgtatattttgattcttttgggttactta----------gtactttggaggaacctctttagtg-------------------------------------------------------------------------------------------------tgtttacgtggttttatccaatgtttccatggtgagggtttgacatatcatgttttttgctgtg-------taagaaaacatttgacaacttcttgattatgaaggaactga--ctgttactttatcatattccactttagaagatgaaaaggagttcttctttggattagcaactgctccagcacatgtcgaagacaggcttcatgatgcttggctcgagttcgcagcagacaacccttgtgataattcagaatcgcctttggagcataaccagcaaccagcagatgcaataatgggctctgcttctgctgatggtggaactcagcaagcttcattgcccctgaaagatggtaaaacgggagtgaaaagaaagaagcctatgaagatagctatggaggcaatgatcaggkgatttgagaaatatacagaagaggaagagcatgcgccacctgaagaatgtcatcataaagtagctgcctggcacaacgtcccacacccgtaagccctcctctgtattttggttcttgaattttacaatctgaattggcagcttaactggctctttcttatc--tatgcctttcctatgttttcattgaagaatgaaaaagctaa-ttcctgggaatcagaaag-ttcttttgtgtaaactgggcttgtggttgactttagaagacatgtactgtgatgaat---tttcagggaggagaggctaaggttttggtctgatcctgatatagagttgaaactagctaaagatactggtgttcgtgtctttcgattgggtgtagattggacaaggataatgccacaggagccaatcaatgggactaataaagctgtaagtcttttgcctactagagtgtctgttctctgcaagtgcatcttttccacgctttaattcatcacattgccattttggtgtacacgtacttgatgatgtaaagttgaagtcaaact--------------------------------------------------------------------------------------------------------------------------------------------------------------------------------
>MiraAssembly72_c467RC_merged_MiraAssembly72_c187
--------------------------------------------------------------------------------------------------------------------------------------------------------------------------------------------------------------------------------------------------------------------------------attagaattgctagctcttc---------------------------ctattcacatattaaa-------------------------gtttacgtggttttatccaatgtttccatggtgagggtttgacatatcatgttttttgctgtg-------taagaaaacatttgacaacttcttgattatgaaggaactga--ctgttgctttatcatattccactttagaagatgaaaaggagttcttctttggattggcaactgctccagcacatgtcgaagacaggcttcatgatgcttggctcgagtttgcagaagacaacccttgtgataattcagaatcgcctttggagcataaccagcaaccagcagatgcaataatgggctctgcttctgctgatggtggaactcagcaagcttcattgcccctgaaagatggtaaaacgggagtgaaaagaaagaagcctatgaagatagctatggaggcaatgatcaggggatttgagaaatatacagaagaggaagagcatgcgccacctgaagaatgtcatcataaagtagctgcctggcacaacgtcccacacccgtaagccctcctctgtattttggttcttgaattttacaatctgaattggcagcttaactggctctttcttatc--tatgcctttcctatgttttcattgaagaatgaaaaag--------------------------------------------------------------------------------------------------------------------------------------------------------------------------------------------------------------------------------------------------------------------------------------------------------------------------------------------------------------------------------------------------------------------------------------------------------------------------------------------------------------------------------------------
>MiraAssembly72_c9RC
--------------------------------------------------------------------------------------------------------------------------------------------------------------------------------------------------------------------------------------------------------------------------------attagaattgctagctcttc---------------------------ctattcacatattaaa-------------------------gtttacgtggttttatccaatgtttccatggtgagggtttgacatatcatgttttttgctgtg-------taagaaaacatttgacaacttcttgattatgaaggaactga--ctgttacgttatcatattcgactttagaagatgaaaaggagttcttctttggattagcaactgctccagcacatgtcgaagacaggcttcatgatgcttggctcgagtttgcaggagacaacccttgtgataattcaggttcgcctttggagcataaccagcaaccagcagatgcaataatgggctctgcttctgctgatggtggaactcagcaagcttcattgcccctgaaagatggtaaaacgggagtgaaaagaaagaagcctatgaagatagctatggaggcaatgatcaggggatttgagaaatatacagaagaggaagagcatgcgccacctgaagaatgccatcataaagtagctgcctggcacaacgtcccacacccgtaagccctcctctgtattttggttcttgaattttacaatctgaattggcagcttaactggctctttcttatc--tatgcctttcctatgttttcattgaagaatgaaaaaggtagcttcctgggaatcag-------------------------------------------------------------------------------------------------------------------------------------------------------------------------------------------------------------------------------------------------------------------------------------------------------------------------------------------------------------------------------------------------------------------------------------------------------------------------------------------------------------------------
>MiraAssembly73_c142_merged_MiraAssembly73_c935
-----------------------------------------------------------------------------------------------------------------------------------------------------------------------------------------------------------------------------------------------------------cctgtatattggagttttgagattagaattgctatctcttc---------------------------ctattcacatattaaa-------------------------gtttacgtggttttatccaatgtttccatggtgagggtttgacatatcatgttttttgctgtg-------taagaaaacatttgacaacttcttgattatgaaggaactga--ctgttgctttatcatattccactttagaagatgaaaaggagttcttctttggattagcaactgctccagcacatgtcgaagacaggcttcatgatgcttggctcgagtttgcagaagacaacccttgtgataattcagaatcgcctttggagcataaccagcaaccagcagatgcaataatgggctctgcttctgctgatggtggaactcagcaagcttcattgcccctgaaagatggtaaaacgggagtgaaaagaaagaagcctatgaagatagctatggaggcaatgatcaggggatttgagaaatatacagaagaggaagagcatgcgccacctgaagaatgccatcataaagtagctgcctggcacaacgtcccacacccgtaagccctcctctgtattttggttcttgaattttacaatctgaattggccgcttaactggctctttcttatc--tatgcctttcc----------------------------------------------------------------------------------------------------------------------------------------------------------------------------------------------------------------------------------------------------------------------------------------------------------------------------------------------------------------------------------------------------------------------------------------------------------------------------------------------------------------------------------------------------------------------
>MiraAssembly74_c41RC
----------------------------------------------------------------------------------------------------------------------------------------------atgatactcagaacctctttagtgtgtctactgtccagcacgccgttattgacctgtgtatattttgattcttttgggttactta----------gtactttggaggagcctgtatatcagagttttgagattagaattgctatctcttc---------------------------ctattcacatattaaa-------------------------gtttacgtggttttatccaatgtttccatggtgagggtttgacatatcatgttttttgctgtg-------taagaaaacatttgacaacttcttgattatgaaggaactga--ctgttactttatcatattccactttagaagatgaaaaggagttcttctttggattagcaactgctccagcacatgtcgaagacaggcttcatgatgcttggctcgagtttgcagcagacaacccttgtgataattcagaatcgcctttggagcataaccagcaaccagcagatgcaataatgggctctgcttctgctgatggtggaactcagcaagcttcattgcccctgaaagatggtaaaacgggagtgaaaagaaagaagcctatgaagatagctatggaggcaatgatcaggggatttgagaaatatacagaagaggaagagcatgcgccacctgaagaatgtcatcataaagtagctgcctggcacaacgtcccacacccgtaagccctcctctgtattttggttcttgaattttacaatctgaattggcagcttaactggctctttcttatc--tatgcctttcctatgttttcattgaagaatgaaaaagctaa-ttcctgggaatcagaaag-ttcttttgtgtaaactgggcttgtggttgactttagaagacatgtactgtgatgaat---tttcagggaggagaggctaaggttttggt---------------------------------------------------------------------------------------------------------------------------------------------------------------------------------------------------------------------------------------------------------------------------------------------------------------------------------------------------------------------------------------------------------------------------
>MiraAssembly75_c315RC
-----------------------------------------------------------------------------------------------------------------------------------------------------------------------------------------------------------------------------------------------------------------------------------------------------------------------------------tcacatattaaa-------------------------gtttacgtggttttatccaatgtttccatggtgagggtttgacatatcat-ttttttgctgtgtaagaattaagaaaacatttgacaacttcttgattatgaaggaactga--ctgttactttatcatattccactttagaagatgaaaaggagttcttctttggattagcaactgctccagcacatgtcgaagacaggcttcatgatgcttggctcgagtttgcagaatacaacccttgtgataattcagaatcgcctttggagcataaccagcaaccagcagatgcaataatgggctctgcttctgctgatggtggaactcagcaagcttcattgcccctgaaagatggtaaaacgggagtgaaaagaaagaagcc------------------------------------------------------------------------------------------------------------------------------------------------------------------------------------------------------------------------------------------------------------------------------------------------------------------------------------------------------------------------------------------------------------------------------------------------------------------------------------------------------------------------------------------------------------------------------------------------------------------------------------------------------------------------------------------------------------------------------------------------------------------------------------
>MiraAssembly75_c519_merged_MiraAssembly75_c52RC
-----------------------------------------------------------------------------------------------------------------------------------------------------------------------------------------------------------attttgattcttttgggttactta----------gtactttggaggagcctgtatatcggagttttgagattagaattgctatctcttc---------------------------ctattcacatattaaa-------------------------gtttacgtggttttatccaatgtttccatggtgagggtttgacatatcatgttttttgctgtg-------taagaaaacatttgacaacttcttgattatgaaggaactga--ctgttactttatcatattccactttagaagatgaaaaggagttcttctttggattagcaactgctccagcacatgtcgaagacaggcttcatgatgcttggctcgagtttgcagcagacaacccttgtgataattcagaatcgcctttggagcataaccagcaaccagcagatgcaataatgggctctgcttctgctgatggtggaactcagcaagcttcattgcccctgaaagatggtaaaacgggagtgaaaagaaagaagcctatgaagatagctatggaggcaatgatcaggggatttgagaaatatacagaagaggaagagcatgcgccacctgaagaatgtcatcataaagtagctgcctggcacaacgtcccacacccgtaagccctcctctgtattttggttcttgaattttacaatctgaattggcagcttaactggctctttcttatc--tatgcctttcctatgttttcattgaagaatgaaaaagctaa-ttcctgggaatc---------------------------------------------------------------------------------------------------------------------------------------------------------------------------------------------------------------------------------------------------------------------------------------------------------------------------------------------------------------------------------------------------------------------------------------------------------------------------------------------------------------------------
>MiraAssembly77_c1086
-----------------------------------------------------------------------------------------------------------------------------------------------------------------------------------------------------------------------------------------------------------------------------------agaattgctatctcttc---------------------------ctattcacatattaaa-------------------------gtttacgtggttttatccaatgtttccatggtgagggtttgacatatcatgttttttgctgtg-------taagaaaacatttgacaacttcttgattatgaaggaactga--ctgttacgttatcatattccactttagaagatgaaaaggagttcttctttggattagcaactgctccagcacatgtcgaagacaggcttcatgatgcttggctcgagtttgcaggagacaacccttgtgataattcaggttcgcctttggagcataaccagcaaccagcagatgcaataatgggctctgcttctgctgatggtggaactcagcaagcttcattgtccctgaaagatggtaaaacgggagtgaaaagaaagaagcctatgaagatagctatggaggcaatgatcaggggatttgagaaatatacagaagaggaagagcatgcgccacctgaagaatgtcatcataaagtagctgcctggcacaacgtcccacacccgtaagccctcctctgtattttggttcttgaattttacaatctgaattggcagcttaactggctctttcttatc--tat------------------------------------------------------------------------------------------------------------------------------------------------------------------------------------------------------------------------------------------------------------------------------------------------------------------------------------------------------------------------------------------------------------------------------------------------------------------------------------------------------------------------------------------------------------------------------
>MiraAssembly77_c990
------------------------------------------------------------------------------------------------------------------------------------------------------------------------------------------------------------------------------------------------------------------------------------gaattgctatctcttc---------------------------ctattcacatattaaa-------------------------gtttacgtggttttatccaatgtttccatggtgagggtttgacatatcatgttttttgctgtg-------taagaaaacatttgacaacttcttgattatgaaggaactga--ctgttactttatcatattccactttagaagatgaaaaggagttcttctttggattagcaactgctccagcacatgtcgaagacaggcttcatgatgcttggctcgagtttgcagcagacaacccttgtgataattcagaatcgcctttggagcataaccagcaaccagcagatgcaataatgggctctgcttctgctgatggtggaactcagcaagcttcattgcccctgaaagatggtaaaacgggagtgaaaagaaagaagcctatgaagatagctatggaggcaatgatcaggggatttgagaaatatacagaagaggaagagcatgcgccacctgaagaatgtcatcataaagtagctgcctggcacaacgtcccacacccgtaagccctcctctgtattttggttcttgaattttacaatctgaattggcagcttaactggctctttcttatc-----------------------------------------------------------------------------------------------------------------------------------------------------------------------------------------------------------------------------------------------------------------------------------------------------------------------------------------------------------------------------------------------------------------------------------------------------------------------------------------------------------------------------------------------------------------------------------
>MiraAssembly78_c270RC_merged_MiraAssembly78_rep_c2679RC_merged_MiraAssembly78_c619
-------------------------------------------------------------------------------------------------------------------------------------------------------------------------------------------------------------------------------------------------------------------------ttttgagattagaattgctatctcttc---------------------------ctattcacatattaaa-------------------------gtttacgtggttttatccaatgtttccatggtgagggtttgacatatcatgttttttgctgtg-------taagaaaacatttgacaacttcttgattatgaaggaactga--ctgttactttatcatattccactttagaagatgaaaaggagttcttctttggattagcaactgctccagcacatgtcgaagacaggcttcaggatgcttggctcgagtttgcagaagacaacccttgtgataattcagaatcgcctttggagcataaccagcaaccagcagatgcaataatgggctctgcttctgctgatggtggaactcagcaagcttcattgcccctgaaagatggtaaaacgggagtgaaaagaaagaagcctatgaagatagctatggaggcaatgatcaggggatttgagaaatatacagaagaggaagagcatgcgccacctgaagaatgtcatcataaagtagctgcctggcacaacgtcccacacccgtaagccctcctctgtattttggttcttgaattttacaatctgaattggcagcttaactggctctttcttatc--tatgcctttcctatgttttcattgaagaatgaaaaagctaa-ttcctgggaatcagaaag-ttcttttgtgtaaactgggcttgtggttgactttagaagacatgtactctgatgaat---tttcagggaggagaggctaaggttttggtctgatcctgatatagagttgaaactagctaaagatactggtgttcgtgtctttcgaatgggtgtagattggacaaggataatgccacaggagccaatcaatgggactaatgaagctgtaagtcttttgcctactagagtgtc-----------------------------------------------------------------------------------------------------------------------------------------------------------------------------------------------------------------------------------------------------------------------------
>MiraAssembly78_rep_c2901_merged_MiraAssembly78_c73
----------------------------------------------aacagaatgcttacagttagttaacttg-----tcgagtagtttttggcacacgttgctcac------tagcacacgttactcactaacttatataatgatactcagaacctctttagtgtgtccactgtccagcacgccattattgacctgtgtatattttgattcttttgggttactta----------gtactttggaggagcctgtatatckgagttttgagattagaattgctatctcttc---------------------------ctattcacatattaaa-------------------------gtttacgtggttttatccaatgtttccatggtgagggtttgacatatcatgttttttgctgtg-------taagaaaacatttgacaacttcttgattatgaaggaactga--ctattactttatcatattccactttagaagatgaaaaggagttcttctttggattagcaactgctccagcacatgtcgaagacaggcttcatgatgcttggctcgagtttgcagaagacaacccttgtgataattcagaatcgcctttggagcataaccagcaaccagcagatgcaataatgggttctgcttctgctgatggtggaactcagcaagcttcattgcccctgaaagatggtaaaacgggagtgaaaagaaagaagcctatgaagatagctatggaggcaatgatcaggggatttgagaaatatacagaagaggaagagcatgcgccacctgaagaa-----------------------------------------------------------------------------------------------------------------------------------------------------------------------------------------------------------------------------------------------------------------------------------------------------------------------------------------------------------------------------------------------------------------------------------------------------------------------------------------------------------------------------------------------------------------------------------------------------------------------------------------------------------------------------------------------------
>MiraAssembly80_c243
-------------------------------------------------------------------------------------------------------------------------------------------------------------------------------------------------------------------------------------------------------------------------------------------------------------------------------------acatattaaa-------------------------gtttacgtggttttatccaatgtttccatggtgagggtttgacatatcatgttttttgttgtg-------taagaaaacatttgacaacttcttgattatgaaggaactga--ctgttactttataatattccactttagaagatgaaaaggagttcttctttggattagcaactgctccagcacatgtcgaagacaggcttcatgatgcttggctcgagtttgcagaagacaacccttgtgataattcagaatcacctttggagcataaccagcaaccagcagatgcaataatgggctctgcttctgctgatggtggaactcagcaagcttcattgcccctgaaagatggtaaaacgggagtgaaaagaaagaagcctatgaagatagctatggaggcaatgatcaggggatttgagaaatatacagaagaggaagagcatgcgccacctgaagaatgtcatcataaagtagctgcttggcacaacgtcccacacccgtaagccctcctctgtattttggttcttgaattttacaatctgaattggcagcttaactggctctttcttatc--ta-------------------------------------------------------------------------------------------------------------------------------------------------------------------------------------------------------------------------------------------------------------------------------------------------------------------------------------------------------------------------------------------------------------------------------------------------------------------------------------------------------------------------------------------------------------------------------
>MiraAssembly81_c216RC
--------------------------------------------------------------------------------------------------------------------------------cactaacttataaaatgatactcagaacctctttagtgtgtccactgtccagcacgccgttattgacctgtgtatattttgattcttttgggttattta----------gtactttggaggagcctgtatatcggagttttgagattagaattgctatctcttc---------------------------ctattcacatattaaa-------------------------gtttacgtggttttatccratgtttccatggtgagggtttgacawatcatgttttttgctgtg-------taagaaaacatttgacaacttcttgattatgaaggaactga--ctgttactttatcatattccactttagaagatgaaaaggagttcttctttggattagcaactgctccagcacatgtcgaagacaggcttcatgatgcttggctcgagtttgcagcagacaacccttgtgataattcagaatcgcctttggagcataaccagcaaccagcagatgcaataatgggctctgcttctgctgatggtggaactcagcaagcttcattgcccctgaaagatggtaaaacgggagtgaaaagaaagaagcctatgaagatagctatggaggcaatgatcaggggatttgagaaatatacagaagaggaagagcatgcgccacctgaagaatgtcatcataaagtagctgcctggcacaacgtcccacacccgtaagccctcctctgtattttggttcttgaattttacaatctgaattggcagcttaactggctctttcttatc--tatgcctttcctatgttttcattgaagaatgaaaaagctaa-ttcctgggaatcagaaag-ttcttttgtgtaaactgggcttgtrgttgactttagaagacatgtactgtgatgaat---tttcagggaggagaggctaaggttttggtctgatcctgatatagagttgaaactagctaaagatactggtgttcgtgtcttccgattgggtgtagattggacaaggataatgccgcaggagccaatcaatggg-------------------------------------------------------------------------------------------------------------------------------------------------------------------------------------------------------------------------------------------------------------------------------------------------------------------
>MiraAssembly82_c137RC
gtaccaaaccaatgttgcatctgctgtttcagtgtacagccaaacaaacagactgcttacagttagttaacttgtcgmctcgagtagtttttggcacacgttgctcactattgttagcacacgttrctcactaacttataaaatgatwctcagaacctctttagtgtgtccactgtccagcacgccgttattgacctgtgtatattttgattcttttgggttactta----------gtactttggaggagcctgtatattggagttttgagattagaattgctatctcttc---------------------------ctattcacatattaaa-------------------------gtttacgtggttttatccaatgtttccatggtgagggtttgacatatcatgttttttgctgtg-------taagaaaacatttgacaacttcttgattatgaaggaactga--ctgttactttatcatattccactttagaagatgaaaaggagttcttctttggattagcaactgctccagcacatgtcgaagacaggcttcatgatgcttggctcgagtttgcagaagacagcccttgtgataattcagaatcgcctttggagcataaccagcaaccagcagatgcaataatgggctctgcttctgctgatggtggaactcagcaagcttcattgcccctgaaagatggtaaaacgggagtgaaaagaaagaagcctatgaagatagctatggaggcaatgatcaggggatttgagaaatatacagaagaggaagagcatgcgccacctgaagaatgtcatcataaagtagctgcctggcacaacgtcccacacccgtaagccctcctctgtattttggttcttgaattttacaatctgaattggtagcttaactggctctttcttatc--tatgcctttcctatgttttcattgaagaatgaaaaagctaa-ttcctgggaatcagaaag-ttcttttgtgtaaactgggcttgtggttgactttagaagacatgtactgtgatgaat---tttcagggaggagaggctaaggttttggtctgatcctgatatagagttgaaactagctaaagatactggtgttcgtgtctttcgattgggtgtagattggacaaggataatgccacaggagccaatcaatgggactaatgaagctgtaagtcttttgcctactaxagtgtctgttctctgcaaxtgcatxttttccacgctttaattcatcacattgccattttggtgtacacgtacttgatgatgtaaagttgaagtcaaactagagttcaaaataatcatcttgaggatatctatcttcctctgtaaatgtgcgttggaactgaagaagtaattgtgagggtaaaaaatccactgaattgagttgttttgt-------------------------------------------------------------------
>MiraAssembly82_rep_c856RC
----------------------------------------------------------------------------------agtagtttttggcacacgttgctcactattgttagcacacgttgctcactaacttataaaatgattctcagaacctctttagtgtgtccactgtccagcacgccgttactgacctgtgtatattttgattcttttgggttactta----------gtactttggaggagcctgtatattggagttttgagattagaattgctatctcttc---------------------------ctattcacatattaat-------------------------gtttacgtggttttatgcaatttttccatggtgagggtttgacatatcatgttttttgctgtg-------taa-------------aacttcttgattttgaaggaactga--ctgttactttatcatattccactttagaagatgaaaaggagttcttctttggattagcaactgctccagcacatgtcgaagacaggcttcatgatgcttggctcgagtttgcagaagacagcccttgtgataattcagaatcgcctttggagcataaccagcaaccagcagatgcaataatgggctctgcttctgctgatggtggaactcagcaagcttcattgcccctgaaagatggtaaaacgggagtgaaaagaaagaagcctgtgaagatagctatggaggcaatgatcaggggatttgagaaatatacagaagaggaagagcatgcgccacctgaagaatgtcatcataaagtagctgcctggcacaacgtcccacacccgtaagccctcctctgtattttggttcttgaattttacaatctgaattggtagcttaactggctctttcttatc--tatgcctttcctatgttttcattgaagaatgaaaaagctaa-ttcctgggaatcagaaag-ttcttttgtgtaaactgggcttgtggttgactttagaagacatgtactgtgatgaat---tttcagggaggagaggctaaggttttggtctgatcctgatatagagttgaaactagctaaagatactggtgttcgtgtctttcgattgggtgtagattggacaaggataatgccacaggagccaatcaatgggactaatgaagctgtaagtcttttgcctactaaagtgtctgttctctgcaaatgcatcttttccacgctttaattcatcacattgccattttggtgtacacgtacttgatgatgtaaagttgaagtcaaactagagttcaaaataatcatcttgaggatatctatcttcctctgtaaatgtgcgttggaactgaagaagtaattgtgagggtaaaaaatccactgaattgagttgtttgtcaatctgtcaggtcaattatgccgcattggaacgatataaatggattatcagtagggttcacacgtat
>MiraAssembly83_c575_merged_MiraAssembly83_c221
-----------------------------------------------------------------------------------------------------------------------cacgttactcactaacttataaaatgatactcagaacctctttagtgtgtccactgtccagcacgccgttattgacctgtgtatattttgattcttttgggttactta----------gtactttggaggagcctgtatatcggagttttgagattagaattgctatctcttc---------------------------ctattcacatattaaa-------------------------gtttacgtggttttatccaatgtttccatggtgagggtttgacatatcatgttttttgctgtg-------taagaaaacatttgacaacttcttgattatgaaggaactga--ctgttactttatcatattccactttagaagatgaaaaggagttcttctttggattagcaactgctccagcacatgtcgaagacaggcttcatgatgcttggctcgagtttgcagcagacaacccttgtgataattcagaatcgcctttggagcataaccagcaaccagcagatgcaatmatgggctctgcttctgctgatggtggaactcagcaagcttcattgcccctgaaagatggtaaaacgggagtgaaaagaaagaagcctatgaagatagctatggaggcaatgatcaggggatttgagaaatatacagaagaggaagagcatgcgccacctgaagaatgtcatcataaagtagctgcctggcacaacgtcccacacccgtaagccctcctctgtattttggttcttgaattttacaatctgaattggcagcttaactggctctttcttatc--tatgcctttcctatgttttcattgaagaatgaaaaagctaa-ttcctgggaatcagaaag-ttcttttgtgtaaactgggcttgtg-------------------------------------------------------------------------------------------------------------------------------------------------------------------------------------------------------------------------------------------------------------------------------------------------------------------------------------------------------------------------------------------------------------------------------------------------------------------------------------------
