# Supplementary material for: Targeted NGS for species level phylogenomics: “made to measure” or “one size fits all”?
Source: PeerJ. 2017 Jul 25;5:e3569. doi: 10.7717/peerj.3569 (PMC5530999; doi:10.7717/peerj.3569)
Supplement: Data S2 — Sequences alignments (fasta format). [file peerj-05-3569-s002.gz › Final_Aln/SC/17035_AllSamples.aln]

>MiraAssembly68_rep_c2865_merged_MiraAssembly68_c398_merged_MiraAssembly68_c969RC
---------------------------------------------------------------------------------------------------------------------------------------------ccctatcatc----------------------------------------------tctaccatcgccaccctctcgaccactccactggttctcca--------------ttgaaatgcttgactttatagctccaaggtgaacatatctttctaagtctatgatgcaatgagcacatgaatactcaggaattcgaattcgaagagctggaggaagtttgcaatactaccatcaaggttaccatggagttgatagggaaggaaggcctgtttacattgagaggcttgggaaagctgatgcagactgatattttgattattctagaattataagaatcttaaattattattttgagtttaacattttagtaggaatattttattttagtcaagatttttatacgtatttagtttcctagtttgatttgatctagtattcctattttgtataggtt-tcttggtca-agaagaattagagttgctttt---------taatatttttattcctttgtaattctaggatgactactactatataataagattgtagtcattagggcaaaagagttgttttttattgaattaatgaaatattgagaagttttctcatatttgtgtgttcgaagagg--gagtacctctagttcatacttattcgtgattgtccttgttgcgcgttcttcttttctatcacgcctccctgcatcaaaagctcacccaggcaagctcatgcgcatcaccacgatagatcggtacctaaaataccatgtacaagaattcgagagggctctgcatgagaaatttcctgcatgttcgattgcagcaaagagatgcatctat---tcaacaacaattttggatgtgcaaggcctggtaagttgatctattactggaggtttgtttgcccgggcgaccatgatatattactacaagagcaagtgtcttccttgtcttgaaatgtg-tttttatccatttt-----atagagcag-ttgaaactaaaaagtatattgttttttcagctggtcttcttgcgt---taattctgttttgttgaattctatg---------------------------tacagattttctacgtggtt-tgaactaatacgcattttgagaacataaagttctgtctgttaaaatctaatgcaaaatgtaga---------------------------tgcctctgtaagctacttgacatgtaaagcatttaagtaacctataaattacaagaat-----------------------
>MiraAssembly68_c331RC_merged_MiraAssembly68_c437
----------------------------------------------------------------------------------------------------------------------------------------------------------------------------------------------------------tttcacgatgtggtcgacttgtcggttatatgtgga--------------ttcagctaggttaccttatgtctt-------------gtgctttcttcctgttaatcacttggctaaagttaacttatgcatgtatgttatgtagattcttgaaagctagggagtttaacattgaaaagacaatccacatg--tgggaagaaatgcttaattggaggaaggagtatggaacagacg-------------------ccatactggaggtat--gaactgtactataacgcatgaactccataatctcaaaagaagatatttgcc---------acttgaaagcttagatgtcattgggactcgcatgctattgccattcttgctttatgctgatg-tcattggttctccattgaaatgcttgactttatagctcgaacatatctttct---------------------------------------aagtctatgatgcaatgaacacatgaattcgtattgcaattaacacatgaatactcaggacttcgaatttgaagagctggaggacgttttgcaatactaccctcaaggttaccatggagttgatagggaaggcaggcctgtttacattgagaggcttgg----gaaagctcmcccaggcaagctcatgcgcatcaccacgatagatcggtacctaaaataccatgtacaagaattcgagagggctctgcatgagaaatttcctgcatgttcgattgcagcaaagagatgcatctattcaacaacaacaattttggatgtgcaaggcctggtaagttgatctattattggaggttcttttgcccggctgaccatgatatattactgcaaaagcaagtgtcttccttgtgttgaaatgtg-tttttatcagtt-t-----atagagcag-ttgaaactggaaagtatatggatttttcagccggtcactgaactttcctaattttgacatgacgtcgcccttggggctttttttttcccccttcattccttgttcccttctcatgcttct------aaatgttatctttcagcttttgaagcatttcttgcgttaattctgt----------------------------tttgttgaattcgtctctatgta---------------------------------------------------------------------
>MiraAssembly69_c2131_merged_MiraAssembly69_rep_c2619
------------------------------------------------------------------------------------------------------------------------------------------------------------------------------------------------------------------------------------------------------------------------------------------------------------------------------------------------------------------------------------------------------------------------------------------------------------------------------------------------------------------------------------------------------------------------------------------------------------------------------------------ggttgacttt---------acatatctttct---------------------------------------atgtcaattatgcgattaacacatgaatttgtattgcaactaacacatgagtactcaggacttccaatttgaagagctggacgaagttttggaatactacccccaaggttaccatggagtcgatagggaaggaaggcctgtttatattgagaggcttgg----aaaagctcacccaggcaagctcatgcgcatcaccacgatagatagatacctaaaataccatgttcaagaattcgagaaggctctgcatgagaagtttcctgcatgttcgattgcagcaaagagatgcatctgttcatcaacaacaattttggatgtgcaaggcctggttagttaatctattactgggggttcttttgctcgaacgactg-gatatatcgctacagaaataagtgtcttccttgtcctgcgatgcg-tttttgtcagttct-----atagagcag-tggtaactggaaagtatttggaattttcagctggtcactgaactt--gtaattttgatacgacatcgcccttggtctgttttg-----------------------------------------------------------------------------------------------------------------------------------------------------------------------------------------------------------------
>MiraAssembly69_c705RC_merged_MiraAssembly69_rep_c2525RC
----------------------------------------------------------------------------------------------------------------------------------------------------------------------------------------------------------------------------------------------------------------------------------------------------------------------------------------------------------------------------------------------------------------------------------------------------------------------------------------------------------------------------------------------------------------------------------------------------------------------------------agtgaaatggttgacttt---------acatatctttct---------------------------------------atgtcaattatgcgattaacacatgaattcgcattgcaactaacacatgagtactcaggacttccaatttgaagagctggacgaagttttggaatactacccccaaggttaccatggagtcgatagggaaggaaggcctgtttatattgagaggcttgg----aaaagctcacccaggcaagctcatgcgcatcaccacgatagatcgatatctaaaataccatgttcaagaattcgagaaggctctgcatgagaagtttcctgcatgttcgattgcagcaaagagatgcatctattcatcaacaacaattttggatgtgcaaggcctggttagttaatctattactgggggttcttttgctcgaacgactgtgatatatcgctacagaaataagtgtcttccttgtcctgcgatgcg-tttttgtcagttct-----atagagcag-tggaaactggaaagtatttggaattttcagctggtcactgaactt--gtaattttgatacgacatcgcccttggtctgttttgttgaattagtctttatgtatagattttctacgttggtttgaactaatacacatttttaggacataaagttctgtctgttcaaatcttgtgcaaaactaatctactgagatgatatgattcataaattttctgtctgtaagctacttgacatgta--------aagtt------------------------------------------
>MiraAssembly69_c705RC_merged_MiraAssembly69_c484
---------------------------------------------------------------------------------------------------------------------------------------------------------------------------------------------------------------------------------------------------------------------------------------------------------------------------ctgaagttaactaatgcatttatgtcatgtagattcttgaaagctagggagttcaacattgaaaagacaatccagatg--tgggaagaaatgcttcattggaggaaagagtatggaacagaca-------------------ccatactggaggtat--caactgtactttaacccttgaactccataatctcaaatgaagagttttgcc---------aattgaaagcttaggtgtcattgggacttgcatgatatttctattctcgctttacgctgata-ccgctgrtt-tccagtgaaatggttgacttt---------acatatctttct---------------------------------------atgtcaattatgcgattaacacatgaatttgtattgcaactaacacatgagtactcaggacttccaatttgaagagctggacgaagttttggaatactacccccaaggttaccatggagtcgatagggaaggaaggcctgtttatattgagaggcttgg----aaaagctcacccaggcaagctcatgcgcatcaccacgatagatcgatatctaaaataccatgttcaagaattcgagaaggctctgcatgagaagtttcctgcatgttcgattgcagcaaagagatgcatctattcatcaacaacaattttggatgtgcaaggcctggttagttaatctattactgggggttcttttgctcgaacgactgtgatatatcgctacagaaataagtgtcttccttgtcctgcgatgcg-tttttgtcagttct-----atagagcag-tggaaactggaaagtatttggaattttcagctggtcactgaactt--gtaattttgatacgacatcgcccttggtctgttttgttgaattagtctttatgtatagattttctacgttggtttgaactaatacacatttttaggacataaagttctgtctgttcaaatcttgtgcaaaactaatctactgagatgatatgattcataaattttctgtctgtaagctacttgacatgta--------aagtt------------------------------------------
>MiraAssembly80_c599
----------------------------------------------------------------------------------------------------------------------------------------------------------------------------------------------------------------------------------------------------------------------------------------------------------------------------------------------------------------------------------------------------------------------------------------------------------------------------------------------------------------------------------------------------------------------------------------------------------------------------------------------------------------------------------------------------------------------------------------------------------------------------------------------------------------------------------------------------------tgtttatattgagaggcttgg----aaaagctcacccaggcaagctcatgcgcatcaccacgatagatcgatacctaaaataccatgttcaagaattcgagaaggctctgcatgagaagtttcctgcatgttcgattgcagcaaagagatgcatctattcatcaacaacaattttggatgtgcaaggcctggttagttaatctattactgggggttcttttgctcaaacgactgtgatatatcgctacagaaataagtgtcttccttgtcctgcgatgcg-tttttgtcagttct-----atagagcag-tggaaactggaaagtatttggaattttcagctggtcactgaactt--gtaattttgatacgacatcgcccttgg--------------------------------------------------------------------------------------------------------------------------------------------------------------------------------------------------------------------------
>MiraAssembly82_rep_c210
-----------------------------------------------------------------------------------------------------------------------------------------------------------------------------------------------------------------------------------------------------------------------------------------------------------------------------------------------------------------------------------------aaagacaatgcagatg--tgggaagaaatgcttcattggaggaaagagtatggaacagaca-------------------ccatactggaggtat--caactttactttaacccttgaactccataatctcaaatgaagagttttgcc---------aattgaaagcttaggtgtcattgggacttgcatgatatttctattcttgctttacgctgata-aagctggtt-tccagtgaaatggttgacttt---------acatatctttct---------------------------------------atgtcaattatgcgattaacacatgaactcgtattgcaactaacacatgagtactcaggacttccaatttgaagagctggacgaagttttgcaatattacccccaaggttaccatggagtcgatagggaaggaaggcctgtttatattgagaggcttgg----aaaagctcacccaggcaagctcatgcgcatcaccacgatagatcgatacctaaaataccatgttcaagaattcgagaaggctctgcatgagaagtttcctgcatgttcgattgcagcaaagagatgcatctattcatcaacaacaattttggatgtgcaaggcctggttagttaatctattactgggggttcttttgctcgaacgactgtgatatatcgctacagaaataagtgtctcccttgccctgcgatgcg-tttttgtcagttct-----atagagcag-tggaaactggaaagtatttggaattttcagctggtcactgaactt--gtaattttgatacgacatcgcccttggtctgttttgttgaattagtctttatgtatagattttctacgttggtttgaactaatacacatttttagaaaaa-------------------------------------------------------------------------------------------------------------------------------------------------
>MiraAssembly71_rep_c3948RC_merged_MiraAssembly71_c726
--------------------------------------------------------------------------------------------------------------------------------------------------------------------------------------------------------------------------------------------------------------------------------------------------------------------------------------------------------------------------------------------------------------------------------------------------------------------------------------------------------------------ataatctcaaatgaagagttttgcc---------aattgaaagcttaggtgtcattgggacttgcatgatatttctattctcgctttaggctgata-ccgctggtt-tcgagtgaaatggttgacttt---------tcatatctttct---------------------------------------atgtcaattatgcgattaacgcatgaattcgtattgcaactaacacatgagtactcaggacttccaatttgaagagctggacgaagttttggaatactacccccaaggttaccatggagtcgatagggaaggaaggcctgtttatattgagaggcttgg----aaaagctcacccaggcaagctcatgcgcatcaccacgatagatcgatacctaaaataccatgttcaagaattcgagaaggctctgcatgagaagtttcctgcatgttcgattgcagcaaagagatgcatctattcatcaacaacaattttggatgtgcaaggcctggttagttaatctattactgggggttcttttgctcgaacgactgtgatatatcgctacagaaataagtgtcttccttgtcctgcgatgcgttttttgtcagttct-----atagagcag-tgg-------------------------------------------------------------------------------------------------------------------------------------------------------------------------------------------------------------------------------------------------------------------------------------------------
>MiraAssembly83_rep_c3152RC
-----------------------------------------------------------------------------------------------------------------------------------------------------------------------------------------------------------------------------------------------------------------------------------------------------------------------------------------------------------------------------------------------------------------------------------------------------------------------------------------------------------------------------------------------------------------------------------------------------------------------------------------------------------------------------------------------------------------------------------------------------------------------------------------gagctggacgaagttttggaatactacccccaaggttaccatggagtcgatagggaaggaaggcctgtttatattgagaggcttgg----aaaagctcacccaggcaagctcatgcgcatcaccacgatagatcgatacctaaaataccatgttcaagaattcgagaaggctctgcatgagaagtttcctgcatgttcgattgcagcaaagagatgcatctattcatcaacaacaattttggatgtgcaaggcctggttagttaatctattactgggggttcttttgctcgaacgactgtgatat--------------------------------------------------------------------------------------------------------------------------------------------------------------------------------------------------------------------------------------------------------------------------------------------------------------------------------------------------------------------------
>MiraAssembly73_c1995_merged_MiraAssembly73_c140RC
---------------------------------------------------------------------------------------------------------------------------------------------------------------------------------------------------------------------------------------------------------------------------------------------------------------------------------------------------------------------------------------------------------------------------------------------------------------------------------------------------------------------------------------tttgcc---------aattgaaagcttaggtgtcattgggacttgcatgatatttctattctcgctttaggctgata-ccgctggtt-tcgagtgaaatggttgacttt---------acatatctttct---------------------------------------atgtcaattatgcgattaacgcatgaattcgtattgcaactaacacatgagtactcaggacttccaatttgaagagctggacgaagttttggaatactacccccaaggttaccatggagtcgatagggaaggaaggcctgtttatattgagaggcttgg----aaaagctcacccaggcaagctcatgcgcatcaccacgatagatcgatacctaaaataccatgttcaagaattcgagaaggctctgcatgagaagtttcctgcatgttcgattgcagcaaagagatgcatctattcatcaacaacaattttggatgtgcaaggcctggttagttaatctattactgggggttcttttgctcgaacgactgtgatatatcgctacagaaataagtgtcttccttgtcctgcgatgcg-tttttgtcagttct-----atagagcag-tggaaactggaaagtatttggaattttcagctggtcactgaactt--g----------------------------------------------------------------------------------------------------------------------------------------------------------------------------------------------------------------------------------------------------
>MiraAssembly73_c621RC_merged_MiraAssembly73_c140RC
---------------------------------------------------------------------------------------------------------------------------------------------------------------------------------------------------------------------------------------------------------------------------------------------------------------------------------------------------------------------------------------------------------------------------------------------------------------------------------------------------------------------------------------tttgcc---------aattgaaagcttaggtgtcattgggacttgcatgatatttctattctcgctttaggctgata-ccgctggtt-tcgagtgaaatggttgacttt---------acatatctttct---------------------------------------atgtcaattatgcgattaacgcatgaattcgtattgcaactaacacatgagtactcaggacttccaatttgaagagctggacgaagttttggaatactacccccaaggttaccatggagtcgatagggaaggaaggcctgtttatattgagaggcttgg----aaaagctcacccaggcaagctcatgcgcatcaccacgatagatcgatacctaaaataccatgttcaagaattcgagaaggctctgcatgagaagtttcctgcatgttcgattgcagcaaagagatgcatctattcatcaacaacaattttggatgtgcaaggcctggttagttaatctattactgggggttctttcgctcgaacgactgtgatatatcgctacagaaataagtgtcttccttgtcctgcgatgcg-tttttgtcagttct-----atagagcag-tggaaactggaaagtatttggaattttcagctggtcactgaactt--gtaatttt---------------------------------------------------------------------------------------------------------------------------------------------------------------------------------------------------------------------------------------------
>MiraAssembly72_c248
-------------------------------------------------------------------------------------------------------------------------------------------------------------------------------------------------------------------------------------------------------------------------------------------------------------------------------------------------------------------------------------------------------------------------------------------------------------------------------------------------------------------------------------------------------------------------attgggacttgcatgatatttctattcttgctttatgctgata-ccgctggtt-tccagtgaaatggttgacttt---------acatatctttct---------------------------------------atgtcaattatgcgatgaacacatgaattcgtattgcaactaacacatgagtactcaggacttccaatttgaagagctggacgaagttttggaatactacccccaaggttaccatggagtcgatagggaaggaaggcctgtttatattgagaggcttgg----aaaagctcacccaggcaagctcatgcgcatcaccacgatagatcgatacctaaaataccatgttcaagaattcgagaaggctctgcatgagaagtttcctgcatgttcgattgcagcaaagagatgcatctattcatcaacaacaattttggatgtgcaaggcctggttagttaatctattactgggggttcttttgctcgaacgactgtgatatatcgctacagaaataagtgtcttccttgtcctgcgatgcg-tttttgtcagttct-----atagagcag-tggaaactggaaagtattt---------------------------------------------------------------------------------------------------------------------------------------------------------------------------------------------------------------------------------------------------------------------------------
>MiraAssembly71_c720RC_merged_MiraAssembly71_c525
-----------------------------------------------------------------------------------------------------------------------------------------------------------------cacccttctagtatggtgcttattctatttgtatagcccacgttcatgatgtggtcaatatgttggttatatgtgggtttcagctaggtttttcagctagattatcatatgtctt-------------gtgctttcttcctgcgaattgcttggctgaagttaactaatgcatgtatgttatgtagattcttgaaagctagggagttcaacattgaaaagacaatccagatg--tgggaagaaatgattcattggaggaaagagtatggaacagaca-------------------ccatactggaggtat--caactgtacttcaacccttgaactccataatctcaaatgaagagttttgcc---------aattgaaagcttaggtgtcattgggacttgcatgatatttctattctcgctttaggctgata-ccgctggtt-tccagtgaaatggttgacttt---------acatatctttct---------------------------------------atgtcaattatgcaattaacacatgaattcgtattgcaactaacacatgagtactcaggacttccaatttgaagagctggacgaagttttgcaatactacccccaaggttaccatggagtcgatagggaaggaaggcctgtttatattgagaggcttgg----aaaagctcacccaggcaagctcatgcgcatcaccacgatagatcgatacctaaaataccatgttcaagaattcgagaaggctctgcatgagaagtttcctgcatgttcgattgcagcaaagagatgcatctattcatcaacaacaattttggatgtgcaaggcctggttagttaatctattactgggggttcttttgctcgaacgactgtgatatatcgctacagaaataagtgtcttccttgtcctgcgatgcgttttttgtcagttct-----atagagcag-tggaaactggaaagtatttggaattttcagctggtcactgaactt--gtaattttgatacgacatcgcccttggtctgttttgttgaattagtctttatgtgtagattttctacgttggtttgaactaatatacatttttaggacataaagttctgtctgttcaaatcttgtgcaaaactaatctactgagatgatatg---------------------------------------------------------------------------------------------
>MiraAssembly72_c713
-------------------------------------------------------------------------------------------------------------------------------------------------------------------------------------------------------------------------------------------------------------------------------------------------------------------------------------------------------------------------------------------------------------------------------------------------------------------------------------------------------------------------------------------------------------------------------------------------------------gctgata-ccgctggtt-tccagtgaaatggttgacttt---------acatatctttct---------------------------------------atgtcaattatgcgattaacacatgaattcgtattgcaactaacaaatgagtactcaggacttccaatttgaagagctggacgaagttttggaatactacccccaaggttaccatggagtcgatagggaaggaaggcctgtttatattgagaggcttgg----aaaagctcacccaggcaagctcatgcgcatcaccacgatagatc-----------------------------------------------------------------------------------------------------------------------------------------------------------------------------------------------------------------------------------------------------------------------------------------------------------------------------------------------------------------------------------------------------------------------------------------------------------------------------------------------------------------------------------------------------
>MiraAssembly83_c209
---------------------------------------------------------------------------------------------------------------------------------------------------------------------------------------------------------------------------------------------------------------------------------------------------------------------------------------------------------------------------------------gaaaagacaatccagatg--tgggaagaaatgattcattggaggaaagagtatggaacagaca-------------------ccatactggaggtat--caactgtactttaacccttgaactccataatctcaaatgaagagttttgcc---------aattgaaagcttaggtgtcattgggacttgcatgatatttctattctcgctttaygctgata-ccgctggtt-tccagtgaaatggttgacttt---------acatatctttct---------------------------------------atgtcaattatgcgattaacacatgaattcgtattgcaactaacacatgagtactcaggacttccaatttgaagagctggacgaagttttggaatactacccccaaggttaccatggagtcgatagggaaggaaggcctgtttatattgagaggcttgg----aaaagctcacccaggcaagctcatgcgcatcaccacgatagatcgatacctaaaataccatgttgaagaattcgagaaggctctgcatgagaagtttcctgcatgttcgattgcagcaaagagatgcatctattcatcaacaacaattttggatgtgcaaggcctggttagttaatctattactgggggttcttttgctcgaacgactgtgatatatcgctacagaaataagtgtcttccttktcctgcratgcg-tttttgtcagttct-----atagagcag-tggaaactggaaagtatttggaattttcagctggtcactgaactt--gtaattttgatacgacatcgccctwggtctg----------------------------------------------------------------------------------------------------------------------------------------------------------------------------------------------------------------------
>MiraAssembly75_c141RC
-------------------------------------------------------------------------------------------------------------------------------------------------------------------------------------------------------------------------------------------------------------------------------------------------------------------------------------------------------------------------------------------------------------------------------------------------------------------------------------------------------------------------------------------------------------------ggtgtcattgggacttgcatgatatttctattctcgctttacgctgata-ccgctggtt-tccagtgaaatggttgacttt---------acatatctttct---------------------------------------atgtcaattatgcgattaacacatgaattcgtattgcaactaacacatgagtactcaggacttccaatttgaagagctggacgaagttttgcaatactacccccaaggttaccatggagtcgatagggaaggaaggcctgtttatattgagaggcttgg----aaaagctcacccaggcaagctcatgcgcatcaccacgatagatcgatacctaaaataccatgttcaagaattcgagaaggctctgcatgagaagtttcctgcatgttcgattgcagcaaagagatgcatctattcatcaacaacaattttggatgtgcaaggcctggttagttaatctcttactgggggttcttttgctcgaacgactgtgatatatcgctacagaaataagtgtcttccttgtcctgcgatgcg-tttttgtcagttct-----atagagcag-tggaaactggaaagtatttggaattttcagctggtcactgaactt--gtaattttgatacgacattgcccttggtctgttttcttgaattagtcttt---------------------------------------------------------------------------------------------------------------------------------------------------------------------------------------------------
>MiraAssembly75_c209RC
-------------------------------------------------------------------------------------------------------------------------------------------------------------------------------------------------------------------------------------------------------------------------------------------------------------------------------------------------------------------------------------------------------------------------------------------------------------------------------------------------------------------------------------------------------------------ggtgtcattgggacttgcatgatatttctattctcgctttacgctgata-ccgctggtt-tccagtgaaatggttgacttt---------acatatctttct---------------------------------------atgtcaattatgcgattaacacatgaatttgtattgcaactaacacatgagtactcaggacttccaatttgaagagctggacgaagttttggaatactacccccaaggttaccatggagtcgatagggaaggaaggcctgtttatattgagaggcttgg----aaaagctcacccaggcaagctcatgcggatcaccacgatagatcgatacctaaaataccatgttcaagaattcgagaaggctctgcatgagaagtttcctgcatgttcgattgcagcaaagagatgcatctattcatcaacaacaattttggatgtgcaaggcctggttagttaatctattactgggggttcttttgctcgaacgactgtgatatatcgctacagaaataagtgtcttccttgtcctgcgatgcg-tttttgtcagttct-----atagagcag-tggaaactggaaagtatttggaattttcagctggtcactgaactt--gtaa-------------------------------------------------------------------------------------------------------------------------------------------------------------------------------------------------------------------------------------------------
>MiraAssembly82_c297
gggaagtgaagcagcaatggtttaattttataactgatgatgatatataaccttatagtataacatatgctcattcttcatcgagaggatattgctcctagactccctgtagggtgtggcttgtatgtcccatgcccatggtactatcatactatgattggcacccttctagtatggtgcttattctatttgtatagcccacgttcatgatgtggtcaatatgttggttataggtgggtttcagctaggtttttcaactagattatcatatgtctt-------------gtgctttcttcctgcgaattgctcggctgaagttaactaatgcatgtatgttatgtagattcttgaaagctagggagttcaacattgaaaagacaatccagatg--tgggaagaaatgcttcattggaggaaagagtatggaacagaca-------------------ccatactggaggtat--caactgtactttaacccttgaactccataatctcaaatgaagagttttgcc---------aattgaaagcttaggtgtcattgggacttgcatgatatttctattctcgctttacgctgata-ccgctggtt-tccagtgaaatggttgacttt---------gcatatctttct---------------------------------------atgtcaattatgcgattaacacatgaattcgtattgcaactaacacatgagtactcaggacttccaatttgaagagctggacgaagttttgcaatattacccccaaggttaccatggagtcgatagggaaggaaggcctgtttatattgagaggcttgg----aaaagctcacccaggcaagctcatgcgcatcaccacgatagatcgatacctaaaataccatgttcaagaattcgagaaggctctgcatgagaagtttcctgcatgttcgattgcagcaaagagatgcatctattcatcaacaacaattttggatgtgcaaggcctggttagttaatctattactgggggttcttttgctcgaacgactgtgatatatcgctacagaaataagtgtcttccttgtcctgcgatgca-tttttgtcagttct-----atagagcag-tggaaactggaaagtatttggaattttcagctggtcactgaactt--gtaattttgatacgacatcgcccttggtctgttttgttaaattagtctttttgtatagattttctacgt--------------------------------------------------------------------------------------------------------------------------------------------------------------------------------
>MiraAssembly80_c47
-----------------------------------------------------------------------------------------------------------------------------------------------------------------------------------------------------------------------------------------------------------------------------------------------------------------------------------------------------------------------------------------------------------------------------------------------------------------------------------ggtat--caactgtactttaacccttgaactccataatctcaaatgaagagttttgcc---------aattgaaagcttaggtgtcattgggacttgcatgatatttctattctcgctttacgctgata-ccgctggtt-tccagtgaaatggttgacttt---------acgtatctttct---------------------------------------atgtcaattatgcgactaacacatgaattcgtattgcaactaacacatgagtactcaggacttccaatttgaagagctggacgaagttttggaatactacccccaaggttaccatggagtcgatagggaaggaaggcctgtttatattgagaggcttgg----aaaagctcacccaggcaagctcatgcgcatcaccacgatagatcgatacctaaaataccatgttcaagaattcgagaaggctctgcatgagaagtttcctgcatgttcgattgcagcaaagagatgcatatattcatcaacaacaattttggatgtgcaaggcctggttagttaatctattactgggggttctttcgctcgaacgactgtgatatatcgctacagaaataagtgtcttccttgtcctgcgatgcg-tttttgtcagttct-----atagagcag-tggaaactggaaagtatttggaattttcagctggtcactgaactt--gtaattttgatacgacatcgcccttgg--------------------------------------------------------------------------------------------------------------------------------------------------------------------------------------------------------------------------
>MiraAssembly77_c785RC
-------------------------------------------------------------------------------------------------------------------------------------------------------------------------------------------------------------------------------------------------------------------------------------------------------------------------------------------------------------------------------------------------------------------------------------------------------------------------------------------------------------------------------------------------------------------------------------------------------ctttaagctgatacccgctggtt-tccagtgaaatggttgacttt---------acatatctttct---------------------------------------atgtcaattatgcgattaacacatgaattcgtattgcaactaacacatgagtactcaggacttccaatttgaagagctggacgaagttttggaatactacccccaaggttaccatggagtcgatagggaaggaaggcctgtttatattgagaggcttgg----aaaagctcacccaggcaagctcatgcgcatcaccacgatagatcgatacctaaaataccatgttcaagaattcgagaaggctctgcatgagaagtttcctgcatgttcgattgcagcaaagagatgcatctattcatcaacaacaattttggatgtgcaaggcctggttagttaatctattactgggggttcttttgctcgaacgactgtgatatatcgctacagaaataagtgtcttccttgtcctgcaatgcg-tttttgtcagttct-----atagagcag-tggaaactggaaagtatttggaattttcagctg-------------------------------------------------------------------------------------------------------------------------------------------------------------------------------------------------------------------------------------------------------------------
>MiraAssembly81_c712RC_merged_MiraAssembly81_c1932
--------------------------------------------------------------------------------------------------------------------------------------------------------------------------------------------------------------------------------------------------------------------------------------------------------------------------------------------------------------------------------------------------------------------------------------------------------------------------------ggaggtat--caactgtactttaacccttgaactccataatctcaaatgaagagttttgcc---------aattgaaagcttaggtgtcattgggacttgcatgatatttctattctcgctttacgctgata-ccgctggtt-tccagtgaaatggttgacttt---------acatatctttct---------------------------------------atgtcaattatgcgattaacacatgaattcctattgcaactaacacatgagtactcaggacttccaatttgaagagctggacgaagttttgcaatactacccccaaggttaccatggagtcgatagggaaggaaggcctgtttatattgagaggcttgg----aaaagctcacccaggcaagctcatgcgcatcaccacgatagatcgatacctaaaataccatgttcaagaattcgagaaggctctgcatgagaagtttcctgcatgttcgattgcagcaaagagatgcatctgttcatcaacaacaattttggatgtgcaaggcctggttagttaatctattactgggggttcttttgctcgaacgactgtgatatatcgctacagaaataagtgtcttccttgtcctgcgatgcg-tttttgtcagttct-----atagagcag-tggaaactggaaagtatttggaattttcagctggtcactgaactt--gtaattttgatacgacatc-cccttggtctgttttgttgaattagtctttatgtatagattttctacgttggtttgaactaatacaca-------------------------------------------------------------------------------------------------------------------------------------------------------------
>MiraAssembly71_rep_c4254RC
--------------------------------------------------------------------------------------------------------------------------------------------------------------------------------------------------------------------------------------------------------------------------------------------------------------------------------------------------------------------------------------------------------------------------------------------------------------------------------------------------------------------------------------------------------------------------------------------------------------------------ggtt-tccagtgaaatggttgacttt---------acatatctttct---------------------------------------atgtcaattatgcaattaacacatgaattcgtattgcaactaacacatgagtactcaggacttccaatttgaagagctggacgaagttttgcaatactacccccaaggttaccatggagtcgatagggaaggaaggcctgtttatattgagaggcttgg----aaaagctcacccaggcaagctcatgcgcatcaccacgatagatcgatacctaaaataccatgttcaagaattcgagaaggctctgcatgagaagtttcctgcatgttcgattgcagcaaagagatgcatatattcatcaacaacaattttggatgtgcaaggcctggttagttaatctattactgggggttctttcgctcgaacgactgtgatatatcgctacagaaataagtgtcttccttgtcctgcgatgcg-tttttgtcagttct-----atagaataga----------------------------------------------------------------------------------------------------------------------------------------------------------------------------------------------------------------------------------------------------------------------------------------------------
>MiraAssembly71_c756RC_merged_MiraAssembly71_c726
--------------------------------------------------------------------------------------------------------------------------------------------------------------------------------------------------------------------------------------------------------------------------------------------------------------------------------------------------------------------------------------------------------------------------------------------------------------------------------------------------------------------ataatctcaaatgaagagttttgcc---------aattgaaagcttaggtgtcattgggacttgcatgatatttctattctcgctttaggctgata-ccgctggtt-tcgagtgaaatggttgacttt---------tcatatctttct---------------------------------------atgtcaattatgcgattaacgcatgaattcgtattgcaactaacacatgagtactcaggacttccaatttgaagagctggacgaagttttggaatactacccccaaggttaccatggagtcgatagggaaggaaggcctgtttatattgagaggcttgg----aaaagctcacccaggcaagctcatgcgcatcaccacgatagatcgatacctaaaataccatgttcaagaattcgagaaggctctgcatgagaagtttcctgcatgttcgattgcagcaaagagatgcatatattcatcaacaacaattttggatgtgcaaggcctggttagttaatctattactgggggttctttcgctcgaacgactgtgatatatcgctacagaaataagtgtcttccttgtcctgcgatgcg-tttttgtcagttctatagaatagagcag-tggaaactggaaagtatttggaattttcagctggtcactgaactt--gtaattttgatacgacatcgcccttggtctgttttgttgaattagtttttatgtatagattttctacgttggttt--------------------------------------------------------------------------------------------------------------------------------------------------------------------------
>MiraAssembly73_c1995_merged_MiraAssembly73_c229RC
----------------------------------------------------------------------------------------------------------------------------------------------------------------------------------------------------------------------------------------------------------------------------------------------------------------------------------------------------------------------------------------------------------------------------------------------------------------------------------------------------------cttgaactccataatctcaaatgaagagttttgcc---------atttgaaagcttgggtgtcattgggacttgcatgatatttctattctcgctttacgctgataaccgctggtt-tccagtgaaatggctgacttt---------acatatctttct---------------------------------------atgtcaattatgcgattaacacatgaattcgtattgcaactaacacatgagtactcaggacttccaatttgaagagctggacgaagttttgcaatactacccccaaggttaccacggagtcgatagggaaggaaggcctgtttatattgagaggcttgg----aaaagctcacccaggcaagctcatgcgcatcaccacgatagatcgatacctaaaataccatgttcaagaattcgagaaggctctgcatgagaagtttcctgcatgttcgattgcagcaaagagatgcatctattcatcaacaacaattttggatgtgcaaggcctggttagttaatctattactgggggttcttttgctcgaacgactgtgatatatcgctacagaaataagtgtcttccttgtcctgcgatgcg-tttttgtcagttct-----atagagcag-tggaaactggaaagtatttggaattttcagctggtcactgaactt--g----------------------------------------------------------------------------------------------------------------------------------------------------------------------------------------------------------------------------------------------------
>MiraAssembly73_c621RC_merged_MiraAssembly73_c229RC
----------------------------------------------------------------------------------------------------------------------------------------------------------------------------------------------------------------------------------------------------------------------------------------------------------------------------------------------------------------------------------------------------------------------------------------------------------------------------------------------------------cttgaactccataatctcaaatgaagagttttgcc---------atttgaaagcttgggtgtcattgggacttgcatgatatttctattctcgctttacgctgataaccgctggtt-tccagtgaaatggctgacttt---------acatatctttct---------------------------------------atgtcaattatgcgattaacacatgaattcgtattgcaactaacacatgagtactcaggacttccaatttgaagagctggacgaagttttgcaatactacccccaaggttaccacggagtcgatagggaaggaaggcctgtttatattgagaggcttgg----aaaagctcacccaggcaagctcatgcgcatcaccacgatagatcgatacctaaaataccatgttcaagaattcgagaaggctctgcatgagaagtttcctgcatgttcgattgcagcaaagagatgcatctattcatcaacaacaattttggatgtgcaaggcctggttagttaatctattactgggggttctttcgctcgaacgactgtgatatatcgctacagaaataagtgtcttccttgtcctgcgatgcg-tttttgtcagttct-----atagagcag-tggaaactggaaagtatttggaattttcagctggtcactgaactt--gtaatttt---------------------------------------------------------------------------------------------------------------------------------------------------------------------------------------------------------------------------------------------
>MiraAssembly77_c1135
--------------------------------------------------------------------------------------------------------------------------------------------------------------------------------------------------------------------------------------------------------------------------------------------------------------------------------------------------------------------------------------------------------------------------------------------------------------------------------------------------------------------------------------------------------------------------------------------------tcttgctttaagctgatacccgctggtt-tccagtgaaatggctgacttt---------acatatctttct---------------------------------------atgtcaattatgcgattaacacatgaattcgtattgcaactaacacatgagtactcaggacttccaatttgaagagctggacgaagttttgcaatactacccccaaggttaccacggagtcgatagggaaggaaggcctgtttatattgagaggcttgg----aaaagctcacccaggcaagctcatgcgcatcaccacgatagatcgatacctaaaatatcatgttcaagaattcgagaaggctctgcatgagaagtttcctgcatgttcgattgcagcaaagagatgcatctattcatcaacaacaattttggatgtgcaaggcctggttagttaatctattactgggggttcttttgctcgaacgactgtgatatatcgctacagaaataagtgtcttccttttcctgcaatgcg-tttttgtcagttct-----atagagcag-tggaaact--------------------------------------------------------------------------------------------------------------------------------------------------------------------------------------------------------------------------------------------------------------------------------------------
>MiraAssembly78_c250RC_merged_MiraAssembly78_c352
--------------------------------------------------------------------------------------------------------------------------------------------------------------------------------------------------------------------------------------tatgtgggtttcagctaggtttttcagctagattatcatatgtctt-------------gtgctttcttcctgcgaattgctcggctgaagtttactattgcatgtatgttatgtagattcttgaaagctagggagttcaacattgaaaagacaatccagatg--tgggaagaaatgcttcattggaggaaagagtatggaacagaca-------------------ccatactggaggtat--caactgtactttaacccttgaactccataatctcaaatgaagagttttgcc---------aattgaaagcttaggtgtcattgggacttgcatgatatttctattctcgctttacgctgata-ccgctggtt-tccagtgaaatggttgacttt---------acatatctttct---------------------------------------atgtcaattatgcgattaacacatgaattcgtattgcaactaacacatgagtactcaggacttccaatttgaagagctggacgaagttttgcaatactacccccaaggttaccatggggtcgatagggaaggaaggcctgtttatattgagaggcttgg----aaaagctcacccaggcaagctcatgcgcatcaccacgatagatcgatacctaaaataccatgttcaagaattcgagaaggctctgcatgagaagtttcctgcatgttcgattgcagcaaagagatgcatctattcatcaacaacaattttggatgtgcaaggcctggttagttaatctattactgggggttcttttgctcgaacgactgtgatatatcgctacagaaataagtgtctttcttgtcctgcgatgca-tttttgtcagttcc-----atagagcag-tggaaactggaaagtatttggaattttcagctggtcactgaactt--gtaatttcgatacaacatcgcccttggtctgttttgttgaattagtctttatgtatagattttctacgttggtttgaactaatacacatttttagaacataaagttctatctgttcaaatcttgtgcaaaactaatctactgagatgatatgattcataaattttctgtctgtaagctacttgacatgta--------aagttacctgtaaattacaagaatattaatattgctattcattgctt
>MiraAssembly81_c366RC_merged_MiraAssembly81_c642
-------------------------------------------------------------------------------------------------------------------------------------------------------------------------------------------------------------------------------------------------------------------------------------------------------------------------------------------------------------------------------------------------------------------------------------------------------------------------------------------------acttcaacccttgaactccataatctcaaatgaagagttttgcc---------aattgaaagattaggtgtcattgggacttgcatgatatttctattctcgctttaggctgata-ccgctggtt-tcgagtgaaatggttgacttt---------acatatctttct---------------------------------------atgtcaattatgcgattaacgcatgaattcgtattgcaactaacacatgagtactcaggacttccaatttgaagagctggacgaagttttgcaatactacccccaaggttaccatggagtcgatagggaaggaaggcctgtttatattgagaggcttgg----aaaagctcacccaggcaagctcatgcgcatcaccacgatagatcgatacctaaaataccatgttcaagaattcgagaaggctctgcatgagaagtttcctgcatgttcgattgcagcaaagagatgcatctattcatcaacaacaattttggatgtgcaaggcctggttagttaatctattactgggggttcttttgctcgaacgactgtcatatatcgctacagaaataagtgtcttcc-------------------------------------------------------------------------------------------------------------------------------------------------------------------------------------------------------------------------------------------------------------------------------------------------------------------------------------------------
>MiraAssembly74_c162RC_merged_MiraAssembly74_c289RC
---------------------------------------------------------------------------------------------------------------------------------------------------------------------------------------------------------------------------------------------------------------------------------------------------------------------------------------------------------------------------------------------------------------------------------------agtatggaacagaca-------------------ccatactggaggtat--caactgtactttaacccttgaactccataatctcaaatgaagagttttgcc---------aattgaaagcttaggtttcattgggacttgcatgatatttctattctcgctttacgttgata-ccgctggtt-tccagtgaaatggttgacttt---------acatatctttct---------------------------------------atgtcaattatgcgattaacacatgaattcgtattgcaactaacacatgagtactcaggacttccaatttgaagagctggacgaagttttgcaatactacccccaaggttaccatggagtcgatagggaaggaaggcctgtttatatcgagaggcttgg----aaaagctcacccaggcaagctcatgcgcatcaccacgatagatcgatacctaaaataccatgttcaagaatttgagaaggctctgcatgagaagtttcctgcatgttcgattgcagcaaagagatgcatctattcatcaacaacaattttggatgtgcaaggcctggttagttaatctattactgggggttcttttgctcgaacgactttgatatatcgctacagaaataagtgtcttccttgtcctgcgatgcg-tttttgtcagttct-----atagagcag-tggaaactggaaagtatttggaattttcagctggtcactgaactt--gtaattttgatacgacatctcccttggtctgttttgttgaattagtctttatgtatagattttctacgttggtttgaactaatacacttttttagaacataaagttctgtctgttcaaatcttgtgcaaaactaatcaactgagatgatatgattcataaattttctgtttgtaagc--------------------------------------------------------------------
