# Supplementary material for: Targeted NGS for species level phylogenomics: “made to measure” or “one size fits all”?
Source: PeerJ. 2017 Jul 25;5:e3569. doi: 10.7717/peerj.3569 (PMC5530999; doi:10.7717/peerj.3569)
Supplement: Data S2 — Sequences alignments (fasta format). [file peerj-05-3569-s002.gz › Final_Aln/SC/4430_AllSamples_Part1.aln]

>MiraAssembly68_c631
-------------------------------------------------------------------------------------------------------------------------------------------------------------------------------------------------------------------------------------------------------------------------------------------------------------------------------------------------------------------------------------------------------------------------------------------------------------------------------------------------------------------------------------------------------------------------------------------------------------------------------------------------------------------------------------------------------------------------------------------------------------------------------------------------------------------------------------------------------------------------------------------------------------------------------------------------------------------------------------------------------------------------------------------------------------------------------------------------------------------------------------------------------------------------------------------------------------------------------------------------------------------------------tattag--------------------------------------------------------------------------------------------------------------------------------------------------------------------------------gcatgaaattgcctatgacatcttgtaaacctcgagttaccaaagaaa------gaaaagattttgtttttggagaaacaagtgatttgaaatgtc--------------------tgaggaggatataa-atctgacactcggatgctccccctta-----tcattatcagacacttatatcgactaccgagtaacatagatctctaattctagttcgttt------ctataaaa-------------ctttc-------tccctatggaagctagaactgaaaatttgaatattttattgtggtcaggtggcaggagacctcttgaagcaataccagcagaagttccaaggtgggacacttgctgttacatggaactatctgagagaatccatgaactcttatctctcacagccaaacccagtaacagctcgatgggagagtgaagaccatttgcgagatcctaatttccagttagacgccttcagggtgag--------tattatttctggttc------------------------------------------------------------------------------------------------------------------------------------------------------------------------------------------------------------------------------------------------------------------------------------------------------------------------------------------------------------------------------------------------------------------------
>MiraAssembly68_c367RC
--------------------------------------------------------------------------------------------------------------------------------------------------------------------------------------------------------------------------------------------------------------------------------------------------------------------------------------------------------------------------------------------------------------------------------------------------------------------------------------------------------------------------------------------------------------------------------------------------------------------------------------------------------------------------------------------------------------------acatgttaatcttcattatgagtccctttccgttgagtgggttcactcctttgccatccttagg-------------------------------------------------------------------------------------cagtaagtttgtttgcaaactaattaa-----------------------------------------------------------------------------------------------------------------------------------------------------------ggagatttataagt----------------gaaagtcaaactgaaaatgtaggacaca---------------------------------------tccggtatgcagaaa-----------------------------------------------------------------------------------------actctcatattag--------------------------------------------------------------------------------------------------------------------------------------------------------------------------------gcatgaaattgcctatgacatcttgtaaacctcgagttaccaaagaaa------gaaaaga-tttgtttttggagaaacaagtgatttgaaatgtc--------------------tgaggaggatataa-atctgacactcggatgctccccctta-----tcattatcagacacttatatcgactaccgagtaacatagatctctaattctagttcgttt------ctataaaa-------------ctttt-------tccctatggaagctagaactgaaaatttgaattttttattgtggtcaggtggcaggagacctcttgaagcaataccagcagaagttccaaggtgggacacttgctgttacatggaactatctgagagaatccatgaactcttatctctcacagccaaacccagtaacagctcgatgggagagtgaagaccatttgcgagatcctaatttccagttagacgccttcagggtgag--------tattatttctggttctacgaaccaagatcattattctttggtagataatggcaaacgtccagggcaggatcaagac--aatttgaggcctaaagagacaattttaaa-tggaaaatttcaatttcgt----------------------------------taatattgttcgggaactctta-ttctagatt-------------tttagagaagcaaaattgttctcaagttttgctaacaaatcc-------------------------------------------------------------ttttcagatgatagtatagctaattc-------------------------------------atttaatctttcttacaacaatg----------------------------
>MiraAssembly69_c563_merged_MiraAssembly69_c655RC_merged_MiraAssembly69_rep_c3050RC
-------------------------------------------------------------------------------------------------------------------------------------------------------------------------------------------------------------------------------------------------------------------------------------------------------------------------------------------------------------------------------------------------------------------------------------------------------------------------------------------------------------------------------------------------------------------------------------------------------------------------------------------------------------------------------------------------------------------------------------------------------------------------------------------------------------------------------------------------------------------------------------------------------------------------------------------------------------------------------------------------------------------------------------------------------------------------------------------------------------------------------------------------------------------------------------------------------------------------------------------------------------------------------------------------------------------------------------------------------------------------------------------------------------------------------------------------------------------------------------------------------------------aa------taagagatttttttcctggagaaacaagttctttgaattgtc--------------------tgaggatgatataa-at-cgacagtcagacacccgttatca------ttttatcagacacatg-------tactgagtatcatagatcacgaattstagtttsttt------cttaggaagtacttgcctttgctttc-------tctctagagaagctaaag-tgtgaatttcacttttgtattgtggtcaggtggcaggagacctcttgaagcaataccaacagaagttccaaggtgggacacttgctgttacatggaactatctgagagaatccatgaactcttatctctcgcagccaaacccagtaacagcacggtgggaaagtgaagaccatttgcgagatcctaatttccagttagacgccttcagggtgag--------tgt----gttggttctatgaactaagatcattattctcctgctgatattggcaaacgtcctgggcaggatcaggac--aatctaggggctgaagagacagtttgaaagtgaaaatttccaaattcga----------------------------------taatatt---------------------------------------------------------------------------------------------------------------------------------------------------------------------------------------------------------------------------------------------------------------
>MiraAssembly72_c589RC
---------------------------------------------------------------------------------------------------------------------------------------------------------------------------------------------------------------------------------------------------------------------------------------------------------------------------------------------------------------------------------------------------------------------------------------------------------------------------------------------------------------------------------------------------------------------------------------------------------------------------------------------------------------------------------------------------------------------------------------------------------------------------------------------------------------------------------------------------------------------------------------------------------------------------------------------------------------------------------------------------------------------------------------------------------------------------------------------------------------------------------------------------------------------------------------------------------------------------------------------------------------------------------------------------------------------------------------------------------------------------------------------------------------------------------------------------------------------------------------------------------------------------------------------------------------------------------------------gatgatataa-at-cgacagtcagacacccgttatca------ttttatcagacacatg-------tactgagtatcatagatcacgaattctagtttgttt------cttaggaagtacttgcctttgctttc-------tctctagagaagctaaag-tgtgaatttcacttttgtattgtggtcaggtggcaggagacctcttgaagcaataccaacagaagttccaaggtgggacacttgctgttacatggaactatctgagagaatccatgaactcttatctctcgcagccaaacccagtaacagcacggtgggaaagtgaagaccatttgcgagatcctaatttccagttagacgccttcagggtgag--------tgt----gttggttctatgaactaagatcattattctcctgctgatatcggcaaac-------------------------------------------------------------------------------------------------------------------------------------------------------------------------------------------------------------------------------------------------------------------------------------------------------------------------------------------------------------------------------
>MiraAssembly80_c518RC
-------------------------------------------------------------------------------------------------------------------------------------------------------------------------------------------------------------------------------------------------------------------------------------------------------------------------------------------------------------------------------------------------------------------------------------------------------------------------------------------------------------------------------------------------------------------------------------------------------------------------------------------------------------------------------------------------------------------------------------------------------------------------------------------------------------------------------------------------------------------------------------------------------------------------------------------------------------------------------------------------------------------------------------------------------------------------------------------------------------------------------------------------------------------------------------------------------------------------------------------------------------------------------------------------------------------------------------------------------------------------------------------------------------------------------------------------------------------------------------------------------------------------------------------------aacaagttctttgaattgtc--------------------tgaggatgatataa-at-cgacagtcagacacccgttatca------ttttatcagacacatg-------tactgagtatcatagatcacgaattctagtttgttt------cttaggaagtacttgcctttgctttc-------tctctagagaagctaaag-tgtgaatttcacttttatattgtggtcaggtggcaggagacctcttgaagcaataccaacagaagttccaaggtgggacacttgctgttacatggaactatctgagagaatccatgaactcttatctctcgcagccaaacccagtaacagcacggtgggaaagtgaagaccatttgcgagatcctaatttccagttagacgccttcagggtgag--------tgt----gttggttctatgaactaagatcattattctcctgctgatattggcaaacgtcctggkcaggatcaggac--aatctgggggctgaagagacagtttgaaagtgaaaatttccaaattcga----------------------------------taatattgttctggaactctta-ttttgacttgagtttctagc---------------------------------------------------------------------------------------------------------------------------------------------------------------------------------------------------------------------------
>MiraAssembly77_c871RC
---------------------------------------------------------------------------------------------------------------------------------------------------------------------------------------------------------------------------------------------------------------------------------------------------------------------------------------------------------------------------------------------------------------------------------------------------------------------------------------------------------------------------------------------------------------------------------------------------------------------------------------------------------------------------------------------------------------------------------------------------------------------------------------------------------------------------------------------------------------------------------------------------------------------------------------------------------------------------------------------------------------------------------------------------------------------------------------------------------------------------------------------------------------------------------------------------------------------------------------------------------------------------------------------------------------------------------------------------------------------------------------------------------------------------------------------------------------------------------------------------------------------------------------------------------------------------------------------------------------agtcagacacccgttatca------ttttatcagacacatg-------tactgagtatcatagatcacgaattctagtttgttt------cttaagaagtacttgcctttgctttc-------tctctagagaagctaaag-tgtgaatttcacttttgtattgtggtcaggtggcaggagacctcttgaagcaataccaacagaagttccaaggtgggacacttgctgttacatggaactatctgagagaatccatgaactcttatctctcgcagccaaacccagtaacagcacggtgggaaagtgaagaccatttgcgagatcctaatttccagttagacgccttcagggtgag--------tgt----gttggttctatgaactaagatcatttttctcctgct--------------------------------------------------------------------------------------------------------------------------------------------------------------------------------------------------------------------------------------------------------------------------------------------------------------------------------------------------------------------------------------------
>MiraAssembly69_c312RC
--------------------------------------------------------------------------------------------------------------------------------------------------------------------------------------------------------------------------------------------------------------------------------------------------------------------------------------------------------------------------------------------------------------------------------------------------------------------------------------------------------------------------------------------------------------------------------------------------------------------------------------------------------------------------------------------------------------------------------------------------------------------------------taggcaggaaag------------------------------------------------------------------------------------tttctttgcaaactaattaa-----------------------------------------------------------------------------------------------------------------------------------------------------------ggaggtttagaaat----------------gaaagtcaaa-tgaaaatgtaggacaca---------------------------------------tgcagtgtgcaggaa-----------------------------------------------------------------------------------------actctcatattag--------------------------------------------------------------------------------------------------------------------------------------------------------------------------------gcatgaaattgcatatgacaccttgtaaaccccgagttacctaagaaa------taagagatttttttcctggagaaacaagttctttgaattgtc--------------------tgaggatgatataa-atccgacagtcagacaccctttatca------ttttatcagacacatg-------taccgagtatcatagatcacgaattctagtttgttt------cttaggaagtacttgcctttgctttc-------tctctggagaagctaaag-tgtgaatttcactttcgtattgtggtcaggtggcaggagacctcttgaagcaataccaacagaagttccaaggtgggacacttgctgttacatggaactatctgagagaatccatgaactcttatctctcgcagccaaacccagtaacagcacggtgggaaagtgaagaccatttgcgagatcctaatttccagttagacgccttcagggtgagtgtgtcactgt----gttggttctatgaactaagatcattattctcctgctgatattggcaaacgtcctgggcaggatcaggac--aatctgggggctgaagagacagtttgaaagtgaaaatttccaaattcga----------------------------------taatattgttctggaactctta-ttttgacttgagtttctagctttttaggggtgcaaaattattctcaacttttgctcacaaatcg-------------------------------------------------------------ctttcagatgatagtgtagctaattc-------------------------------------atctaatcttccttatgagaatgt--caatcccgaattgtattta------
>MiraAssembly80_c1598
---------------------------------------------------------------------------------------------------------------------------------------------------------------------------------------------------------------------------------------------------------------------------------------------------------------------------------------------------------------------------------------------------------------------------------------------------------------------------------------------------------------------------------------------------------------------------------------------------------------------------------------------------------------------------------------------------------------------------------------------------------------------------------------------------------------------------------------------------------------------------------------------------------------------------------------------------------------------------------------------------------------------------------------------------------------------------------------------------------------------------------------------------------------------------------------------------------------------------------------------------------------------------------------------------------------------------------------------------------------------------------------------------------------------------------------------------------------------------------------------------------------------------------------------------------ctttgaattgtc--------------------tgaggatgatataa-atccgacagtcagacaccctttatca------ttttatcagacacatg-------taccgagtatcatagatcacgaattctagtttgttt------cttaggaagtacttgcctttgctttc-------tctctggagaagctaaag-tgtgaatttcactttcgtattgtggtcaggtggcaggagacctcttgaagcaataccaacagaagttccaaggtgggacacttgctgttacatggaactatctgagagaatccatgaactcttatctctcgcagccaaacccagtaacagcacggtgggaaagtga-----------------------------------------------------------------------------------------------------------------------------------------------------------------------------------------------------------------------------------------------------------------------------------------------------------------------------------------------------------------------------------------------------------------------------------------------------------------------------------------------
>MiraAssembly71_c309
------------------------------------------------------------------------------------------------------------------------------------------------------------------------------------------------------------------------------------------------------------------------------------------------------------------------------------------------------aaaaaagtgcagaaaatgaggagtgcaaaaattctactctttggtgatactttccttcaaatttagaaacgaa---atctgttcgacgaagtaaaa-----------------------------------------------------------------------------------------------------------------------------ttcttggaagtggagtcaggtctgacttggcatttatgaagctaatatggagctaaaggtttaccataaatc------tgcattatttttaatgttgatattgaatatgtagtttgacctcaaatcaatacatgttaatcttcattacgagtccctttcccttgagtcagttcaatcctttgccatccttaggcaggaaag------------------------------------------------------------------------------------tttctttgcaaactaattaa-----------------------------------------------------------------------------------------------------------------------------------------------------------ggaggtttagaaat----------------gaaagtcaaa-tgaaaatgtaggacaca---------------------------------------tgcagtgtgcaggaa-----------------------------------------------------------------------------------------actctcatattag--------------------------------------------------------------------------------------------------------------------------------------------------------------------------------gcatgaaattgcatatgacaccttgtaaaccccgagttacctaagaaa------taagagatttttttcctggagaaacaagttctttgaattgtc--------------------tgagggtgatataa-atccgacagtcagacaccccttatca------ttttatcagacacatg-------tactgagtatcatagatcacgaattctagtttgttt------cttaggaagtacttgcctttgctttc-------tctctagagaagctaaag-tgtgaatttcactttcatattgtggtcaggtggcaggagacctcttgaagcaataccaacagaagttccaaggtgggacacttgctgttacatggaactatctgagagaatccatgaactcttatctctcgcagccaaacccagtaacagcacggtgggaaagtgaagaccatttgcgagatcctaatttccagttagacgccttcagggtgag--------tgt----gttggttctatgaactaagatcattattctgctgctgatattggcaaacgtcctgggcaggatcaggac--aatctgggggctgaagagacagtttgaaagtgaaaatttccaaattcga----------------------------------taatattgttctggaactcttatttttgacttgagtttctagctttttaggggtgcaaaattattctcaacttttgctcacaaatcg-------------------------------------------------------------ttttcagatgata-----------------------------------------------------------------------------------------------------
>MiraAssembly81_c1930
---------------------------------------------------------------------------------------------------------------------------------------------------------------------------------------------------------------------------------------------------------------------------------------------------------------------------------------------------------------------------------------------------------------------------------------------------------------------------------------------------------------------------------------------------------------------------------------------------------------------------------------------------------------------------------------------------------------------------------------------------------------------------------------------------------------------------------------------------------------------------------------------------------------------------------------------------------------------------------------------------------------------------------------------------------------------------------------------------------------------------------------------------------------------------------------------------------------------------------------------------------------------------------------------------------------------------------------------------------------------------------------------------------------------------------------------------------------------------------------------------------------------------------------------------------------------------------------------------------------------------cttatca------ttttatcagacacatg-------tactgagtatcatagatcacgaattctagtttgttt------cttaggaagtacttgcctttgctttc-------tctctagagaagctaaag-tgtgaatttcactttcgtattgtggtcaggtggcaggagatctcttgaagcaataccaacagaagttccaaggtgggacacttgctgttacatggaactatctgagagaatccatgaactcttatctctcgcagccaaacccagtaacagcacggtgggaaagtgaagaccatttgcgagatcctaatt------------------------------------------------------------------------------------------------------------------------------------------------------------------------------------------------------------------------------------------------------------------------------------------------------------------------------------------------------------------------------------------------------------------------------------------------------------------------
>MiraAssembly83_c2340
------------------------------------------------------------------------------------------------------------------------------------------------------------------------------------------------------------------------------------------------------------------------------------------------------------------------------------------------------------------------------------------------------------------------------------------------------------------------------------------------------------------------------------------------------------------------------------------------------------------------------------------------------------------------------------------------------------------------------------------------------------------------------------------------------------------------------------------------------------------------------------------------------------------------------------------------------------------------------------------------------------------------------------------------------------------------------------------------------------aatgtagaacaca---------------------------------------tgcagtgtgcaggaa-----------------------------------------------------------------------------------------actctcatattag--------------------------------------------------------------------------------------------------------------------------------------------------------------------------------gcatgaaattgcatatgacaccttgtaaaccccgagttacctaagaaa------taagrgatttttttcctggagaaacaagttstttgaattgtc--------------------tgaggatgatataa-atccgacagtcagacaccccttatca------ttttatcagacacatg-------tactgagtatcatagatcacgaattctagtttgttt------cttaggaagtacttgcctttgctttc-------tctctagagaagctaaag-tgtgaatttcactttcgtattgtggtcaggtggcaggagacctcttgaagcaataccaacagaagttccaaggtgggacgcttgctgttacatggaactatctgagagaatccatgaactcttatctctcgcagccaaacccagtaacagcacggtgggaaagtgaagaccatttgcgagatcctaatttccagttagacgccttcagggtgag--------tgt----gttggttctatgaactaagatcattattctgctgctgatattg-------------------------------------------------------------------------------------------------------------------------------------------------------------------------------------------------------------------------------------------------------------------------------------------------------------------------------------------------------------------------------------
>MiraAssembly75_c423RC
-------------------------------------------------------------------------------------------------------------------------------------------------------------------------------------------------------------------------------------------------------------------------------------------------------------------------------------------------------------------------------------------------------------------------------------------------------------------------------------------------------------------------------------------------------------------------------------------------------------------------------------------------------------------------------------------------------------------------------------------------------------------------------------------------------------------------------------------------------------------------------------------------------------------------------------------------------------------------------------------------------------------------------------------------------------------------------------------------------------------------------------------------------------------------------------------------------------------------------------------------------------------------------------------------------------------------------------------------------------------------------------------------------------------------------------------------------------------------------------------------------------------------------------------------------------------------------------------------------------------agacaccccttatca------ttttatcagacacttg-------tactgagtatcatagatcacgaattctagtttgttt------cttaggaagtacttgcctttgctttc-------tctctagagaagctaaag-tgtgaatttcactttcgtattgtggtcaggtggcaggagacctcttgaagcaataccaacagaagttccaaggtgggacacttgctgttacatggaactatctgagagaatccatgaactcttatctctcgcagccaaacccagtaacagcacggtgggaaagtgaagaccatttgcgagatcctaatttccagttagacgccttcagggtgag--------tgt----gttggttctatg--------------------------------------------------------------------------------------------------------------------------------------------------------------------------------------------------------------------------------------------------------------------------------------------------------------------------------------------------------------------------------------------------------------------
>MiraAssembly81_c630RC
----------------------------------------------------------------------------------------------------------------------------------------------------------------------------------------------------------------------------------------------------------------------------------------------------------------------------------------------------------------------------------------------------------------------------------------------------------------------------------------------------------------------------------------------------------------------------------------------------------------------------------------------------------------------------------------------------------------------------------------------------------------------------------------------------------------------------------------------------------------------------------------------------------------------------------------------------------------------------------------------------------------------------------------------------------------------------------------------------------aaaatgtaggacaca---------------------------------------tgcagtgtgcaggaa-----------------------------------------------------------------------------------------actctcatattag--------------------------------------------------------------------------------------------------------------------------------------------------------------------------------gcatgaaattgcatatgacaccttgtaaaccccgagttacctaagaaa------taagagatttttttcctggagaaacaagttctttgaattgtc--------------------tgagggtgatataa-atccgacagtcagacaccccttatca------ttttatcagacacatg-------tactgagtatcatagatcaggaattctagtttgttt------cttaggaagtacttgcctttgctttc-------tctctagagaagctaaag-tgtgaatttcactttcgtattgtggtcaggtggcaggagacctcttgaagcaataccaacagaagttccaaggtgggacacttgctgttacatggaactatctgagagaatccatgaactcttatctctcgcagccaaacccagtaacagcacggtgggaaagtgaagaccatttgcgagatcctaatttccagttagacgccttcagggtgag--------tgt----gttggttctatgaactaagatcattattctcctgctgatattggcaaacgtcctgggcaggatcaggac--aatctgggggctgaagagacagtttgaaagtgaaaatatccaaatt-----------------------------------------------------------------------------------------------------------------------------------------------------------------------------------------------------------------------------------------------------------------------------------------------------------
>MiraAssembly72_c1513
--------------------------------------------------------------------------------------------------------------------------------------------------------------------------------------------------------------------------------------------------------------------------------------------------------------------------------------------------------------------------------------------------------------------------------------------------------------------------------------------------------------------------------------------------------------------------------------------------------------------------------------------------------------------------------------------------------------------------------------------------------------------------------------------------------------------------------------------------------------------------------------------------------------------------------------------------------------------------------------------------------------------------------------------------------------------------------------------------------------------------------------------------------------------------------------------------------------------------------------------------------------------------------------------------------------------------------------------------------------------------------------------------------------------------------------------------------------------------------------------------------------------------------------------------------------------c--------------------tgagggtgatataa-atccgacagtcagacaccccttatca------ttttatcagacacatg-------tactgagtatcatagatcacgaattcgagtttgttt------cttaggaagtacttgcctttgctttc-------tctctagagaagctaaag-tgtgaatttcactttcgtattgtggtcaggtggcaggagacctcttgaagcaataccaacagaagttccaaggtgggacacttgctgttacatggaactatctgagagaatccatgaactcttatctctcgcagccaaacccagtaacagcacggtgggaaagtg------------------------------------------------------------------------------------------------------------------------------------------------------------------------------------------------------------------------------------------------------------------------------------------------------------------------------------------------------------------------------------------------------------------------------------------------------------------------------------------------
>MiraAssembly73_c187RC
---------------------------------------------------------------------------------------------------------------------------------------------------------------------------------------------------------------------------------------------------------------------------------------------------------------------------------------------------------------------------------------------------------------------------------------------------------------------------------------------------------------------------------------------------------------------------------------------------------------------------------------------------------------------------------------------------------------------------------------------------------------------------------------------------------------------------------------------------------------------------------------------------------------------------------------------------------------------------------------------------------------------------------------------------------------------------------------------------------------------------------------------------------------------------------------------------------------------------------------------------------------------------------------------------------------------------------------------------------------------------------------------------------------------------------------------------------------------------------------------------------------------------------gattttttcctggagaaacaagttctttgaattgtc--------------------tgaggatgatataa-atccgacagtcagacaccccttatca------ttttatcagacacatg-------tactgagtatcatagattacgaattctagtttgttt------cttaggaagtacttgcctttgctttc-------tctctagagaagctaaag-tgtgaatttcactttcgtattgtggtcaggtggcaggagacctcttgaagcaataccaacagaagttccaaggtgggacgcttgctgttacatggaactatctgagagaatccatgaactcttatctctcgcagccaaacccagtaacagcacggtgggaaagtgaagaccatttgcgagatcctaatttccagttagacgccttcagggtgag--------tgt----gttkgttctatgaactaagatcattattctcctgctgatatksgcaaacgtcctgggcaggatcaggac--aatctgggggctgaag-----------------------------------------------------------------------------------------------------------------------------------------------------------------------------------------------------------------------------------------------------------------------------------------------------------------------------------------
>MiraAssembly74_c370RC
---------------------------------------------------------------------------------------------------------------------------------------------------------------------------------------------------------------------------------------------------------------------------------------------------------------------------------------------------------------------------------------------------------------------------------------------------------------------------------------------------------------------------------------------------------------------------------------------------------------------------------------------------------------------------------------------------------------------------------------------------------------------------------------------------------------------------------------------------------------------------------------------------------------------------------------------------------------------------------------------------------------------------------------------------------------------------------------------------------------------------------------------------------------------------------------------------------------------------------------------------------------------------------------------------------------------------------------------------------------------------------------------------------------------------------------------------------------------------------------------------------------------------------------------------------gtttgaattgtc--------------------tgaggatgatctaa-atccgacagtcagacaccccttatca------ttttatcagacacatg-------taccgagtatcatagatcacgaattctagtttgttt------cttaggaagtacttgcctttgctttc-------tctctagagaagctaaag-tgtgaatttcactttcttattgtggtcaggtggcaggagacctcttgaagcaataccaacagaagttccaaggtgggacacttgctgttacatggaactatctgagagaatccatgaactcttatctctcgcagccaaacccagtaacagcacggtgggaaagtgaagaccatttgcgagatcctaawttccagttagaygccttcagggtgag--------tgt----gttggttctatgaactaagatcattattctcctgctgatattggcaaacgtcctgggcaggatcaggac--aatctgggggctgaagagacagtttgaaagtgaaaatttccaaatt-----------------------------------------------------------------------------------------------------------------------------------------------------------------------------------------------------------------------------------------------------------------------------------------------------------
>MiraAssembly78_rep_c2792RC_merged_MiraAssembly78_c1146
-----------------------------------------------------------------------------------------------------------------------------------------------------------------------------------------------------------------------------------------------------------------------------------------------------------------------------------------------------------------------------------------------------------------------------------------------------------------------------------------------------------------------------------------------------------------------------------------------------------------------------------------------------------------------------------------------------------------------------------------------------------------------------------------------------------------------------------------------------------------------------------------------------------------------------------------------------------------------------------------------------------------------------------------------------------------------------------------------------------------------------------------------------------------------------------------------------------------------------------------------------------------------------------------------------------------------------------------------------------------------------------------------------------------------------------------------------------------------------------------------------------------------------------------cctggagaaacaagttgtttgaattgtc--------------------tgaggatgatataa-atccgacagtcagacaccccttatca------ttttatcagacacatg-------taccgagtatcatagatcacgaattctagtttgttt------cttaggaagtacttgcctttgctttc-------tctctagagaagctaaag-tgtgaatttcactttcttattgtggtcaggtggcaggagacctcttgaagcaataccaacagaagttccaaggtgggacacttgctgttacatggaactatctgagagaatccatgaactcttatctctcgcagccaaacccagtaacagcacggtgggaaagtgaagaccatttgcgagatcctaatttccagttagac-------------------------------------------------------------------------------------------------------------------------------------------------------------------------------------------------------------------------------------------------------------------------------------------------------------------------------------------------------------------------------------------------------------------------------------------------------------
>MiraAssembly78_c320RC
atgtccatgcgctctctgcgggcctcaaggcttatgtaacatcttacacggctaaatcattgagcatttgcagggaatcctgtggtggccatggatatgctgctgtaaatcgttttggtagtttgaggaatgatcatgacatatttcagacctttgaaggcgacaacactgtccttctacaacaggttacaaaagaatcttgttcttatccttcttgggaaatggatttttgtactctttctttttgtcatatgcacttactattctgttattatacatggactttgaaacatcgcctttgtgaaaaatatggaagggcaatgttgcaattctgatgaataaaaaaaagtgcagaaaatgaggagtgcaaamattctactctttggtgatactttccttcaaatttagaaacgaa---atctgttcgacgaagtaaaat--tcttggagtacttaattcgtggtgctatagtttgcaaatggtagaaatggctacctggtggttcatt--ttacttgtcactagtgc----agacccttctctgaggataatcagtttagtacttcttggaagtggagtcaggtctgacttggcatttatgaagctaatatggagctaaaggtttaccataaatctgctgatgcattatttttaatgttgatattgaatatgtagtttgacc-----tcaatacatgttaatcttcattacgggtccctttcccttgagtcagttcaatcctttgccatccttaggcaggaaag------------------------------------------------------------------------------------tttctttgcaaactaattaa-----------------------------------------------------------------------------------------------------------------------------------------------------------ggaggtttagaaat----------------gaaagtcaaa-tgaaaatgtaggacaca---------------------------------------tgcagtgtgcaggaa-----------------------------------------------------------------------------------------actctcatattag--------------------------------------------------------------------------------------------------------------------------------------------------------------------------------gcatgaaattgcatatgccaccttgtaaaccccgagttacctaagaaa------taagagatttttttcctggagaaacaagttgtttgaattgtc--------------------tgaggatgatataa-atccgacagtcagacaccccttatca------ttttatcagacacatg-------taccgagtatcatagatcacgaattctagtttgttt------cttaggaagtacttgcctttgatttc-------tctctagagaagctaaag-tgtgaatttcactttcttattgtggtcaggtggcaggagacctcttgaagcaataccaacagaagttccaaggtgggacacttgctgttacatggaactatctgagagaatccatgaactcttatctctcgcagccaaacccagtaacagcacggtgggaaagtgaagaccatttgcgagatcctaatttccagttagacgccttcagggtgag--------tgt----gttggttctatgaactaagatcattattctcctgctgatattggcaaacgtcctgggcaggatcaggac--aatctgggggctgaagagacagtttgaaagtgaaaatttccaaattcga----------------------------------taatattgttctggaactctta-ttttgacttgagtttctagctttttaggggtgcaaaattattctctacttttgctcacaaatcg-------------------------------------------------------------ttttcagatgatagtgtagctaattc-------------------------------------atctaatcttccttatgagaatgt--caatcccgaattgtatttattaata
>MiraAssembly82_c391RC
---------------------------------------------------------------------------------------------------------------------------------------------------------------------------------------------------------------------------------------------------------------------------------------------------------------------------------------------------------------------------------------------------------------------------------------------------------------------------------------------------------------------------------------------------------------------------------------------------------------------------------------------------------------------------------------------------------------------------------------------------------------------------------------------------------------------------------------------------------------------------------------------------------------------------------------------------------------------------------------------------------------------------------------------------------------------------------------------------------------------------------------------------------------------------------------------------------------------------------------------------------------------------------------------------------------------------------------------------------------------------------------------------------------------------------------------------------------------------------------------------cccgagttacctaagaaa------taagagatttttttcctggagaaacaagttgtttgaattgtc--------------------tgaggatgatataa-atccgacagtcagacacctcttatca------ttttatcagacacatg-------taccgagtatcatagatcacgaattctagtttgttt------cttaggaagtacttgcctttgctttc-------tctctagagaaggtaaag-tgtgaatttcactttcttattgtggtcaggtggcaggagacctcttgaagcaataccaacagaagttccaaggtgggacacttgctgttacatggaactatctgagagaatccatgaactcttatctctcgcagccaaacccagtaacagcacggtgggaaagtgaagaccatttgcgagatcctaatttccagttagacgccttcagggtgag--------tgt----gttggttctatgaactaagatcattattctcctgctgatattggcaaacgtcctgggcaggatcaggac--aatctgggggctgaagagacagtttgaaagtgaaagtttccaaatttga----------------------------------taatattgttctggaactctta-ttttgacttgagtttctagctttttag--------------------------------------------------------------------------------------------------------------------------------------------------------------------------------------------------------------------
>MiraAssembly82_c750
------------------------------------------------------------------------------------------------------------------------------------------------------------------------------------------------------------------------------------------------------------------------------------------------------------------------------------------------------------------------------------------------------------------------------------------------------------------------------------------------------------------------------------------------------------------------------------------------------------------------------------------------------------------------------------------------------------------atacatgttaatcttcattacgagtccctttcccttgagtcagttcaatcctttgccatccttaggcaggaaag------------------------------------------------------------------------------------tttctttgcaaactaattaa-----------------------------------------------------------------------------------------------------------------------------------------------------------ggaggtttagaaat----------------gaaagtcaaa-tgaaaatgtaggacaca---------------------------------------tgcagtgtgcaggaa-----------------------------------------------------------------------------------------actctcatattag--------------------------------------------------------------------------------------------------------------------------------------------------------------------------------gcatg-aattgcatatgacaccttgtaaaccccgagttacctaagaaa------taagagatttttttcctggagaaacaagttgtttgaattgtc--------------------tgaggatgatataa-atccgacagtcagacaccccttatca------ttttatcagacacatg-------aaccgagtatcatagatcacgaattctagtttgttt------cttaggaagtacttgcctttgctttc-------tctctagagaaggtaaag-tgtgaatttcactttcttattgtggtcaggtggcaggagacctcttgaagcaataccaacagaagttccaaggtgggacacttgctgttacatggaactatctgagagaatccatgaactcttatctctcgcagccaaacccagtaacagcacggtgggaaagtgaagaccatttgcgagatcctaatttccagttagacgccttcagggtgag--------tgt----gttggttctatgaactaagatcattattctcctg------ttggcaaatgtcctgggcaggatcaggac--aatctgggggctgaagagacagtttgaaagtgaaaxtttccaaatttga----------------------------------taata-----------------------------------------------------------------------------------------------------------------------------------------------------------------------------------------------------------------------------------------------------------------
>MiraAssembly83_c637
--------------------------------------------------------------------------------------------------------------------------------------------------------------------------------------------------------------------------------------------------------------------------------------------------------------------------------------------------------------------------------------------------------------------------------------------------------------------------------------------------------------------------------------------------------------------------------------------------------------------------------------------------------------------------------------------------------------------------------------------------------------------------------------------------------------------------------------------------------------------------------------------------------------------------------------------------------------------------------------------------------------------------------------------------------------------------------------------------------------------acaca---------------------------------------tgcagtgtgcaggaa-----------------------------------------------------------------------------------------actctcatattgg--------------------------------------------------------------------------------------------------------------------------------------------------------------------------------gcatgaaattgcatatgacaccttgtaaaccccgagttacctaagaaa------taagagatttttttcctggagaaacaagttgtttgaattgtc--------------------tgaggatgttataa-atccgacagtcagacacgccttatca------ttttatcagatacatg-------taccgagtatcatagatcacgaattatagtttgttt------cctaggaagtacttgcctttgctttc-------tctctagagaagctaaag-tgtgaatctcactttcttattgtggtcaggtggcaggagacctcttgaagcaataccaacagaagttccaaggtgggacacttgctgttacatggaactatctgagagaatccatgaactcttatctctcgcagccaaacccagtaacagcacggtgggaaagtgaagaccatttgcgagatcctaatttccagttagacgccttcagggtgag--------tgt----gttggttctatgaactaagatcattattctcctgctgatattggcaaacgtcctgggcaggatcaggac--aatctgggggctgaagagacagtttgaaagtgaaaatttccaaattcga----------------------------------taatattgttctggaactctta------------------------------------------------------------------------------------------------------------------------------------------------------------------------------------------------------------------------------------------------
>MiraAssembly74_c524
-----------------------------------------------------------------------------------------------------------------------------------------------------------------------------------------------------------------------------------------------------------------------------------------------------------------------------------------------------------------------------------------------------------------------------------------------------------------------------------------------------------------------------------------------------------------------------------------------------------------------------------------------------------------------------------------------------------------------------------------------------------------------------------------------------------------------------------------------------------------------------------------------------------------------------------------------------------------------------------------------------------------------------------------------------------------------------------------------------------------------------------------------------------------------------------------------------------------------------------------------------------------------------------ag--------------------------------------------------------------------------------------------------------------------------------------------------------------------------------gcatgaaattgcatatgacaccttgtaaaccccgagttacctaagaaa------taagagatttttttcctggagaaacaagttgtttgaattgtc--------------------tgaggatgatataa-atccgacagtcagacaccccttatca------ttttatcagacacatg-------taccaagtatcatagatcacgaattctagtttgttt------cttaggaagtacttgctttttctttc-------tctctagagaagctaaag-tgtgaatttcactttcttattgtggtcaggtggcaggagacctcttgaagcaataccaacagaagttccaaggtgggacacttgctgttacatggaactatctgagagaatccatgaactcttatct--------------------------------------------------------------------------------------------------------------------------------------------------------------------------------------------------------------------------------------------------------------------------------------------------------------------------------------------------------------------------------------------------------------------------------------------------------------------------------------------------------------------------------------
>MiraAssembly71_c2393RC_merged_MiraAssembly71_c587
---------------------------------------------------------------------------------------------------------------------------------------------------------------------------------------------------------------------------------------------------------------------------------------------------------------------------------------------------------------------------------------------------------------------------------------------------------------------------------------------------------------------------------------------------------------------------------------------------------------------------------------------------------------------------------------------------------------------------------------------------------------------------------------------------------------------------------------------------------------------------------------------------------------------------------------------------------------------------------------------------------------------------------------------------------------------------------------------------------------------------------------------------------------------------------------------------------------------------------------------------------------------------------------------------------------------------------------------------------------------------------------------------------------------------------------------------------------------------------------------------------------------------taagagatttttttcctggagaaacaagttgtttgaattgtc--------------------tgaggatgatataa-atccgacagtcagacacgccttatcattttatttttatcagatacatg-------taccgagtatcatagatcacgaattatagtttgttt------cataggaagtacttgcctttgctttc-------tctctagagaagctaaag-tgtgaatctcactttcttattgtggtcaggtggcaggagacctcttgaagcaataccaacagaagttccaaggtgggacacttgctgttacatggaactatctgagagaatccatgaactcttatctctcgcagccaaacccagtaacagcacggtgggaaagtgaagaccatttgcgagatcctaatttccagttagacgccttcagggtgag--------tgt----gttggttctatgaactaagatcattattctcctgctgatattggcaaacgtcctgggcaggatcaggac--aatctgggggctgaagagacagtttgaaagtgaaaatttccaaattcga----------------------------------taatattgttctggaactctta-ttttga-----------------------------------------------------------------------------------------------------------------------------------------------------------------------------------------------------------------------------------------
>MiraAssembly73_c302RC
--------------------------------------------------------------------------------------------------------------------------------------------------------------------------------------------------------------------------------------------------------------------------------------------------------------------------------------------------------------------------------------------------------------------------------------------------------------------------------------------------------------------------------------------------------------------------------------------------------------------------------------------------------------------------------------------------------------------------------------------------------------------------------------------------------------------------------------------------------------------------------------------------------------------------------------------------------------------------------------------------------------------------------------------------------------------------------------------------------------------------------------------------------------------------------------------------------------------------------------------------------------------------------------------------------------------------------------------------------------------------------------------------------------------------------------------------------------------------------------------------------------------------------------------------------------aattgtc--------------------tgagggtgatataa-atccgacagtcagacaccccttatca------ttttatcagacacatg-------tactgagtatcatagatcacgaattctagtttgttt------cttaggaagtacttgcctttgctttctctctagtctctagagaagctaaag-tgtgaatttcactttcgtattgtggtcaggtggcaggagacctcttgaagcaataccaacagaagttccaaggtgggacacttgctgttacatggaactatctgagagaatccatgaactcttatctctcgcagccaaacccagtaacagcacggtgggaaagtgaagaccatttgcgagatcctaatttccagttagacgccttcagggtgag--------tgt----gtttgttctatgaactaagatcattattctcctgctgatattggcaaacgtcctgggcaggatcaggac--aatctgggggctgaag-----------------------------------------------------------------------------------------------------------------------------------------------------------------------------------------------------------------------------------------------------------------------------------------------------------------------------------------
