# Supplementary material for: Targeted NGS for species level phylogenomics: “made to measure” or “one size fits all”?
Source: PeerJ. 2017 Jul 25;5:e3569. doi: 10.7717/peerj.3569 (PMC5530999; doi:10.7717/peerj.3569)
Supplement: Data S2 — Sequences alignments (fasta format). [file peerj-05-3569-s002.gz › Final_Aln/SC/17624_AllSamples.aln]

>MiraAssembly68_rep_c2910_merged_MiraAssembly68_c459_merged_MiraAssembly68_c418RC
-----------------------------------------------------------------------------------------------------------------gggtaacttaatt------atttatattctcaacacttctattacattttaaccacctatccagttgtccagattctagtgttgcttttttctgaagatttcatacttgaaagggaaaac----atgatgtgt----------------------------ttacaaaactttaagaaatccgagtgaagcgctgtttcttagtattacattttagacaagtgtccagtgttgcttgtcaagaaaagaccttggttt-aaatccatagtcctgtgtttgcagggaggtgtgggaaagtcaacagtagcagtaaatctagcatatactttggctggtatgggcgctagagttggtatctttgatgctgatgtctatggtcctagtttaccaacaatggtctcccccgaaagtagactgcttgagatggtaatattcctaaatttcccactttgaatcgatatccacaa----------------------------------------------------------------tgaatataacgatattgttgcaattatgacattcacgagtgtcctatagaatgcagtgaagaaaaccatcattccgacagaatatttgggagtcaagttggtatcatttgggtttgctggacaaggtcgtgcaataatgcggggtccgatggtttctggagttatcaaccaactactgactacaactgagtggtatgatatgcctcacatattaaaacacaatagatgatacttaacgaatgattaactaatcatcctagtaaatttacagaaacttcttatctcct--------------------
>MiraAssembly69_c108
----------------------------------------------------------------------------------------------------------------------------------------------------------------------cctacaaacaatatctaacattgtggcagtatcaagttgcaaggtaggattatctgcaagaacggat----attctatctgttggtgatccaattt--tctctctttctctcatgattttaagaaatcctagtgaagccctgtttcttaatattac-ttataaacaagtgtccagtgttgcttgttaagaaaagaccttggtttaaaatctatagacctgggcctgcagggaggtgtgggaaagtcaacagtcgcagtaaatctagcatatactttggcaggtatgggtgccagagttggtatcttcgatgctgatgtttatggtcccagcttaccaacaatggtctcccctgaaagtagactgctcgaaatggtaatattctaaatctcacacttttgagttggcatctcaa-----------------------------------------------------------------tgaatacaaccatattgttgcaattctgacattcactagtgtcctacagaatgcagtgaaaaaaaccattattccaacagaatatttgggagtcaagttggtatcat--------------------------------------------------------------------------------------------------------------------------------------------------------------------------------------------------------
>MiraAssembly69_c63RC
-------------------------------------------------------------------------------------ccctgggttaaagaagtcaatgtaacaatgtcagcccaaccagcaagacctgtttttccaggacttcttccac----caggcctacaaacaatatccaacattgtggcagtatcaagttgcaaggtaggattatctgcaagaagggat----attctatctgttggtgatccaattt--tctctctctctctcataattttaagaaatcctagtgaagccctgtgtcttaatattactttttaaacaagtgtccagtgttgcttgttaagaaaagaccttggtttaaaatctatagtcctgggcctgcagggaggtgtgggaaagtcaacagtcgcagtaaatctagcatatacgttggcaggtatgggcgccagagttggtatcttcgatgctgatgtttatggtcccagcttaccaacaatggtctcccctgaaagtagactgctcgaaatggtaatattctaaatctcatacttttgagttggcatctcaagctaagcatttaattcaaacaaatatagaaccagaatggatggttttgtgtctattaccagttcttgaatacaaccatattgttgcaattctgacattcactagtgtcctacagaatgcagtgaaaaaaaccattattccaacagaatatttgggagtcaagttggtatcattcggatttgctggacaaggtcgggcaataatgcggggtccaatggtttctggagttatcaaccaactacttactacaactgagtggtatgacaagcctcacagattaaagcacaatagacaatacctaatggacgattgagtaattatcttag-aagattactgaaatttc-----------------------------
>MiraAssembly71_c1358RC_merged_MiraAssembly71_c828
----------------gtacaaaaaacttgcaattttatgtcttggcagtttgagcagagggcgaatgaggtggtgacagcacttccctgggttaaagaagtcaatgtaacaatgtcagcccaaccagcaagacctgtttttccaggacttcttccac----caggcctacaaacaatatcyaacattgtggcagtatcaagttgcaaggtaggattatctgcaagaayggat----attctatctgttggtgatccaattt--tctctctttctctcatgattttaagaaatcctagtgaagccctgtttcttaatattactttttaaacaagtgtccagtgttgcttgttaagaaaagaccttggtttaaaatctatagtyctgggcctgcagggaggtgtgggaaagtcaacartcgcagtaaatctagcatatactttggcaggtatgggcgccagagttggtatcttcgatgctgatgtttatggtcccagcttaccaacaatggtctcccctgaaagtagactgctcgaaatggtaatattctaaatctcacacttttgggttggcatctcaa-----------------------------------------------------------------tgaatacaaccatattgttgcaattctgacattcactagtgtcctacagaatgcagtgaaaaaaaccattattccaacagaatatttgggagtcaagttggtatcattcggatttgctggacaaggtcgggcaataatgcggggtccaatggttttt------------------ttcactgcattc-------------------------tgtaggacactagtgaa------------------------------------------------------------------------------
>MiraAssembly71_c828_merged_MiraAssembly71_c532RC
----------------gtacaaaaaacttgcaattttatgtcttggcagtttgagcagagggcgaatgaggtggtgacagcacttccctgggttaaagaagtcaatgtaacaatgtcagcccaaccagcaagacctgtttttccaggacttcttccac----caggcctacaaacaatatcyaacattgtggcagtatcaagttgcaaggtaggattatctgcaagaayggat----attctatctgttggtgatccaattt--tctctctttctctcatgattttaagaaatcctagtgaagccctgtttcttaatattactttttaaacaagtgtccagtgttgcttgttaagaaaagaccttggtttaaaatctatagttctgggcctgcagggaggtgtgggaaagtcaacartcgcagtaaatctagcatatactttggcaggtatgggcgccagagttggtatcttcgatgctgatgtttatggtcccagcttaccaacaatggtctcccctgaaagtagactgctcgaaatggtaatattctaaatctcacacttttgrgttggcatctcaa-----------------------------------------------------------------tcaatacaaccatattgttgcaattctgacattcactagtgtcctacagaatgcagtgaaaaaaaccattattccaacagaatatttgggagtcaagttggtatcattcggatttgctggacaaggtcgggcaataatgcggggtccaatggtttctggagttatcaaccaactacttactacaactgagtggtatgacaagcctcacaga-taaagcacaatagacaatacctaatggacgattgagtaattrtcttag-aarattactgaaatttcatatctcctgaaattacttttttctgatg
>MiraAssembly72_c314
-----------------------------------------------------------------------------------------------------------------------------------------------------------------------------------------------------------------------ttatctgcaagaacagat----attctatctgttggtgatccaattt--tctctctttctctcatgattttaagaaatcctagtgaagccctgtttcttaatattactttttaaacaagtgtccagtgttgcttgttaagaaaagaccttggtttaaaatctatagacctgggcctgcagggaggtgtgggaaagtcaacagtcgcagtaaatctagcatatactttggcaggtatgggcgccagagttggtatcttcgatgctgatgtttatggtcccagcttaccaacaatggtctcccctgaaagtagactgctcgaaatggtaatattctaaatctcacacttttgagttggcatctcaa-----------------------------------------------------------------tgaatacaaccatattgttgcaattctgacattcactagtgtcctacagaatgcagtgaaaaaaaccattattccaacagaatatttgggagtcaagttggtatcattcggatttgctggacaaggtcgggcaataatgcggggtccaatggtttctggagttatcaaccaactacttactacaactgagtggtatggcaagcct------------------------------------------------------------------------------------------------------
>MiraAssembly74_c210RC
-------------------------------------------------------------------------------gcacttccctgggttaaagaagtcaatgtaacaatgtcagcccaaccagcaagacctgtttttgcaggacttcttccac----caggcctacaaacaatatctaacattgtggcagtatcaagttgcaaggtaggattatctgcaagaactgat----attctatctgttggtgatccaattttctctctctctctctcatgattttaagaaatcctagtgaagccctgtttcttaatattacgttttaaacaagtgtccagtgttgcttgttaagaaaagaccttggtttaaaatctatagtcctgggcctgcagggaggtgtgggaaagtcaacagtcgcagtaaatctagcatatactttggcaggtatgggcgccagagttggtatcttcgatgctgatgtttatggtcccagcttaccaacaatggtctcccctgaaagtagactgctcgaaatggtaatattctaaatctcacacttttgagttggcatctcaa-----------------------------------------------------------------tgaatacaaccatattgttgcaattctgacattcactagtgtcctacagaatgcagtgaaaaaaaccattattccaacagaatatttgggagtcaagttggtatcattcggatttgctggacaaggtcgggcaataatgcggggtccaatggtttctggagttatcaaccaactacttact------------------------------------------------------------------------------------------------------------------------------
>MiraAssembly78_c404RC
tgttatgtatctagctgtacaaaaatcttgcaattttatgtcttggcagtttgagcagagggcgaatgaggtggtgacagcacttccctgggttaaagaagtcaatgtaacaatgtcagcccaaccagcaagacctgtttttgcaggacttcttccac----caggcctacaaacaatatctaacattgtggcagtatcaagttgcaaggtaggattatctgcaagaacggat----attctatctgttggtgatccaattt--tcwctctttctctcatgattktaagaaatcctagtgaagccctgyttcttaatattactttttaaacaagtgtccagtgttgcttgttaagaaaagaccttggtttaaaatctatagtcctgggcctgcagggaggtgtgggaaagtcaacagtcgcagtaaatctagcatatactttggcaggtatgggcgccagagttggtatcttcgatgctgatgtttatggtcccagcttaccaacaatggtctcccctgaaagtagactgctcgaaatggtaatattctaaatctcacacttttgagttggcatctcaa-----------------------------------------------------------------tgaatacaaccatattgttgcaattctgacattcactagtgtcctacagaatgcagtgaaaaaaaccattattccaacagaatatttgggagtcaagttggtatcattcggatttgctggacaaggtcgggcaataatgcggggtccaatggtttctggagttatcaaccaactacttactacaactgagtggtatgaaaagcctcacatattaaagcacaatagacaatacctaatggacgattgagtaattatcttag-----------------------------------------------
>MiraAssembly80_c238
------------------------------------------------------------------------------------------------------------------------------------------------------------------------------------------------------------------------------------------------------------------------------tttctctcatgattttaagaaatcctagtgaagccctgtttcttaatattactttttaaacaagtgtccagtgttgcttgttaagaaaagaccttggtttaaaatctatagtcctgggcctgcagggaggtgtgggaaagtcaacagtcgcagtaaatctagcatatactttggcaggtatgggcgccagagttggtatcttcgatgctgatgtttatggtcccagcttaccaacaatggtctcccctgaaagtagactgctcgaaatggtaatattctgaatctcacacttttgagttggcatctcaa-----------------------------------------------------------------tgaatacaaccatattgttgcaattctgacattcactagtgtcctacagaatgcagtgaaaaaaaccattattccaacagaatatttgggagtcaagttggtatcattcggatttgc----------------------------------------------------------------------------------------------------------------------------------------------------------------------------------------------
>MiraAssembly81_c283RC
-------------------------------------------------------------------gaggtggtgacagcacttccctgggttaaagaagtcaatgtaacaatgtcagcccaaccagcaagacctgtttttccaggacttcttccac----caggcctacaaacaatatctaacattgtggcagtatcaagttgcaaggtaggattatctgcaagaacggatattaattctatctgttggtgatccaatat--tctctctttctctcatgattttaagaaatcctagtgaagccctgtttcttaatattactttttaaacaagtgtccagtgttgcttgttaagaaaagaccttggtttaaaatctatagtcctgggcctgcagggaggtgtgggaaagtcaacaatcgcagtaaatctagcatatactttggcaggtatgggcgccagagttggtatcttcgatgctgatgtttatggtcccagcttaccaacaatggtctcccctgaaagtagactgctcgaaatggtaatattctaaatctcacacttttgagttggcatctaaa-----------------------------------------------------------------tgaatacaaccatattgttgcaattctgacattcactagtgtcctacagaatgcagtgaaaaaaaccattattccaacagaatatttgggagtcaagttggtatcattcggatttgctggacaaggtcgggcaataatgcggggtccaatggtttctggagttatcaaccaactacttactacaactgagtggtatgacaagcctcacagattaaagcacaatagacaatacctaatggacgattgagtaattatcttag-aagatt----------------------------------------
>MiraAssembly81_c466RC
-------------------------------------------------------------------gaggtggtgacagcacttccctgggttaaagaagtcaatgtaacaatgtcagcccaaccagcaagacctgtttttccaggacttcttccac----caggcctacaaacaatatctaacattgtggcagtatcaagttgcaaggtaggattatctgcaagaacggat----attctatctgttggtgatccaattt--tctctctttctctcatgattttaagaaatcctagtgaagccctgtttcttaatattacgttttaaacaagtgtccagtgttgcttgttaagaaaagaccttggtttaaaatctatagtcctgggcctgcagggaggtgtgggaaagtcaacagtcgcagtaaatctagcatatactttggcaggtatgggcgccagagttggtatcttcgatgctgatgtttatggtcccagcttaccaacaatggtctcccctgaaagtagactgctcgaaatggtaatattctaaatctcacacttctgagttggcatctcaa-----------------------------------------------------------------tgaatacaaccatattgtcgcaattctgacattcactagtgtcctacagaatgcagtgaaaaaaaccattattccaacagaatatttgggagtcaagttggtatcattcggatttgctggacaaggtcgggcaataa--------------------------------------------------------------------------------------------------------------------------------------------------------------------------
>MiraAssembly82_c332RC
-------------------------------------------------------------------------------------------------------------------------------------------------------------------------------------------------agtatcaagttgcaaggtaggattatctgcaagaacggat----attctatctgttggtgatccaattt--tctctctttctctcatgattttaagaaatcctagtgaagccctgtttcttaatattactttttaaacaagtgtccagtgttgcttgttaagaaaagaccttggtttaaaatctatagtcctgggcctgcagggaggtgtgggaaagtcaacagtcgcagtaaatctagcatatactttggcaggtatgggcgccagagttggtatcttcgatgctgatgtttatggtcccagcttaccaacaatggtctcccctgaaagtagactgctcgaaatggtaatattctaaatctcacacttttgagttggcatctcaa-----------------------------------------------------------------tgaatacaaccatattattgcaattctgacattcactagtgtcctacagaatgcagtgaaaaaaaccattattccaacagaatatttgggagtcaagttggtatcattcggatttgctggacaaggtcgggcaataatgcggggtccaatggtxtctggagttatcaaccaactacttactacaactgagtggtatgacaagcctcacagattaaaxxacaatagacaatacctaatggacgattgagtaattatcttag-aa--------------------------------------------
