# Supplementary material for: Targeted NGS for species level phylogenomics: “made to measure” or “one size fits all”?
Source: PeerJ. 2017 Jul 25;5:e3569. doi: 10.7717/peerj.3569 (PMC5530999; doi:10.7717/peerj.3569)
Supplement: Data S2 — Sequences alignments (fasta format). [file peerj-05-3569-s002.gz › Final_Aln/MC/14220_AllSamples.aln]

>MiraAssembly68_c377_merged_MiraAssembly68_rep_c2632_merged_MiraAssembly68_rep_c2632_merged_MiraAssembly68_rep_c3181_merged_MiraAssembly68_rep_c3015
--------------------------------------------------------------------------------------------------------------------------------------------------------------------------------------------------------------------------------------------------------------------------------------------------------------------------------------------------------------------------------------------------------------------------------------------------------AGTAGAGGAGCTAGTGTACCTCCGTTGGGTCAATGCATGCTTGAGATTTGAGCTGCGCAACTACCAGATCCCTTCTGGGAGAACATCAGCTCGTGACCTCAGCAAAAGCTTAAGCCCCAGGTCCCAAGAAAAGGCCAAACAGCTAATGATAGAATATGCAGGATCAGAACGCGGCCAAGGTGGAGACACGGATCTAGAAAGCAACTTTTCCCACCCGTCTTCACCTGGAAGTGAGGATTTCGACAATGTTTCAATTGATAGTTCCACAAGTAGGTATAGCAGTATCAGTAAAAAGCCAGGTTTGATGCAGAAACTAAAGAAATGGGGTGGAAGAAGTAAAGATGMTTCCAGTTCTCTTTTGTCGCCAGCTAGGTCTTTTGGTGGGAGCTCTCCTAGTATGGCTAGTATTAGCCATAGGCCACGGGGTCCACTAGAAGCACTTATGTTGAGGAATGCTGGTGATACTGTAGCCATCACTACATTTGGTGAAGCTCCTGATTCTCCTGAAACTCCTAAGGTTTCTTCTGATAATTCTCTGAATACGGTTGCATCGTCTTTTCAGTTGATGTCTAAATCAGTTGCTGGGGTTTTAGATGAAAAGTACCCTGCGTATAAAGATAGGCATAACTTGGYGTTGGAGAGGGAGAAGCAGATCAAGGAAAAAGCAGAAAAAGCAAGAGCAGTGAGGTTTGGTGAGAGTTCGAAGCTAAGCTCTAGTAGTTTTGAGTCTAGAGCTTCGAAAGCGGATAATAAACCCATAAGTTTGCCACCAAAACTTTCTCAGTTGAAGGAGAAAGCAGTAGTTGTCTCTGGTGACTCAAGCGAGCAATCAAATAGTGATGGCAAATTAGTAGATTCTCAAGTGGGGAGTAGGATGCAGTTTTCCCATATTGAGAAGAGAGCTCCCAGGGTCCCACGTCCACCTCCTAAATTTGCTGAAGCTGGTGCAAATGGTAACCCTGTAAGCAGGGTGCCAGTTGGTGTGCCTCCTCCTCCACCGGGTGGCCCACCACCGCCGCCACCACCGCCTGGTGGGCCACCTCGCCCACCTCCTCCACCAGGAAGCTTACCGAGAGGGGGAGGGGGCGGTAATAAAGTTCACCGGGCTCCTGAACTTGTTGAATTTTACCAGTCCTTGATGAAACGCGAGTCTAAGAAGGATACATCATCGCTGGTGTCTTCAACGTCTGGTGTAGCAGATGCTAGGAGCAATATGATTGGGGAGATTGAGAACAGATCGTCGTTCTTGTTAGCTGTACGGATCTGTTTCTTTATATTGCAGTTAACTTCACGCATTCAGAATATGTTGACTTTTTGCAAATTCTGACTGCTTAATACTGTA-TTTTTTTGAGTCCCAGGTGAAAGCTGATGTAGAAACTCAAGGTGATTTTGTGCAGTCTCTGGCTACTGAAGTCCGAGCAGCTACCTTCACCAACATAAACGATTTGGTGACATTTGTGAATTGGCTGGATGAGGAGCTTTCTTTCTTGGTATGCCTGTTAAAGGGATGAATTTGCTCTTCTTTTAACAAAAAAGGGATAAGTTATTATCGTCTTTTCAGACACTTTGATATCTGAGGGAATGTGAAATTCATCTGTATGCCAGGGTCTATGTCTTTTCTGGTTAACACAAAAACTTTATTCCAAAAAATGTTCAGATTAGGTCACTTCTTGTTTAGCATTCTCATGAAGCAAGAACATTC----------------------------------------------AACATATGTAGTCTTTCCTTGCTTTAGTTC----AACTTTATCTGCGGGAACA----------------------------------------------------------------
>MiraAssembly68_c377_merged_MiraAssembly68_rep_c3478_merged_MiraAssembly68_c179_merged_MiraAssembly68_rep_c2581RC
agcttcaaatcgcttaatttactcttttggaaccaaggtgtatcatgttttcagaaattgcattccaaatcatagttggctagggtattggcatttgctactaacatggtgtgaaacatttaccgtggacttagtacctaatgaaaaatcccataaatttggccttctagtttctagagagatcgcattttaaacatgcatcacctttctagaaaaattgtagtccaattactaacaaattgatgcatc----agaaatacttggatcatggcttgtgcatgcctttttttattaagtttgcttcttctaactcgcatttgttcatgctgctgcagaccgaaatggttgccagggtgagagaagatgtcaacaacttgaggcaaaaaaacgaagacctattaaagcaagtggaggggcttcaaatgaacaggtttagcgaagtagaggagctagtgtacctccgttgggtcaatgcatgcttgagatttgagctgcgcaactaccagatcccttctgggagaacatcagctcgtgacctcagcaaaagcttaagccccaggtcccaagaaaaggccaaacagctaatgttagaatatgcaggatcagaacgcggccaaggtggagacacggatctagaaagcaacttttcccacccgtcttcacctggaagtgaggatttcgacaatgtttcaattgatagttccacaagtaggtatagcagtatcagtaaaaagccaggtttgatgcagaaactaaagaaatggggtggaagaagtaaagatgattccagttctcttttgtcgccagctaggtcttttggtgggagctctcctagtagggctagtattagccataggccacggggtccactagaagcacttatgttgaggaatgctggtgatactgtagccatcactacatttggtgaagctcctgattctcctgaaactcctaaggtttcttctgataattctctgaatacggttgcatcgtcttttcagttgatgtctaaatcagttgctggggttttagatgaaaagtaccctgcgtataaagataggcataacttggcgttggagagggagaagcagatcaaggaaaaagcagaaaaagcaagagcagtgaggtttggtgagagttcgaagctaagctctagtagttttgagtctagagcttcgaaagcggataataaacccataagtttgccaccaaaactttctcagttgaaggagaaagcagtagttgtctctggtgactcaagmgagcaatcaaatagtgatggcaaattagtagattctcaagtggtgagtaggatgcagttttcccatattgagaagagagctcccagggtcccacgtccacctcctaaatttgctgaagctggtgcaaatggtaaccctgtaagcagggtgccagttggtgtgcctcctcctccaccgggtggcccaccaccgccgccaccaccgcctggtggrccacctcgcccacctcctccaccaggaagcttaccgagagggggagggggcggtaataaagttcaccgggctcctgaacttgttgaattttaccagtccttgatgaaacgcgagtctaagaagratacatcatcgctggtgtcttcaacgtctggtgtagcagatgctaggagcaatatgattggggagattgagaacagatcgtcgttcttgttagctgtacggatctgtttctttatattgcagttaacttcacgcattcagaatatgttgactttttgcaaattctgactgcttaatactgta-tttttttgagtcccaggtgaaagctgatgtagaaactcaaggtgattttgtgcagtctctggctactgaagtccgagcagctaccttcaccaacataaacgatttggtgacatttgtgaattggctggatgaggagctttctttcttggtatgcctgttaaagggatgaatttgctcttcttttaacaaaaaagggataagttattatcgtcttttcagacactttgatatctgagggaatgtgaaattcatctgtatgccagggtctatgtcttttctggttaacacaaaaactttattccaaaaaatgttcagattaggtcacttcttgtttagcattctcatgaagcaagaacattc----------------------------------------------aacatatgtagtctttccttgctttagttc----aactttatctgcgggaaca----------------------------------------------------------------
>MiraAssembly69_c405RC_merged_MiraAssembly69_rep_c2464_merged_MiraAssembly69_c358
------------------------------------------------------------------------------------------------------------------------------------------------------------------------------------------------------------------------------------------------------atcagaaagaattacttggatcatggcttgtgcatgc--tcttttattaagtttgtttcttttaacttgaatttact----ctgttgcagaccgaaatggttgccagagtgagagaagatgtcaacaacttaaggcaaaaaaacgaagacctatcaaagcaagtggaggggcttcaaatgaacaggttcagtgaagtagaggagctagtatacctccggtggctcaatgcatgcttgagatttgagctgcgcaattaccagaccccttctgggaaaacatcagctcgtgacctcagcaaaagcttaagccccaggtctcaagaaaaggccaaacagctaatgttagaatatgcaggatcagaacgaggccaaggtggagacacggatctagaaagcaacttttcccacccatcttcacctgggagtgaggattttgacaatgtttcgattgatagttccacaagtaggtataacagtgtcactaaaagggctggtttaatgcagaaactaaagaaatggggtggaagaagtaaagatgattccagcactctttcttctccagctaggtctattggtgggggctctcctagtagggctagcattagccataggccacgcggtccactagaagcacttatgttgaggaatgctggtgatagtgtagccatcactacatttggtgaagctcctgattctcctgaaactcctcagatttcttctgaaaattctctgaatacagttgcgacctcttttcacttgatgtctaaatcagttggtggggttttagatgaaaagtaccctgtgtacaaagataggcataacttggcgttggagagggagaagcagatcaagggaaaagcagaacaagcaagagcagtcaggtttggtgagacttcgaagctaattactag------------------------------taataaacccataagtttgccaccaaaactttctcagttgaaggagaaagcagtagttgtctccggtgactcaagcgagcaatcaaatagtgatggcaaaatagtagattctcaagtggtgagtaagatgcagtttgcccatattgagaaaagagctcccagggtccctcgtccacctcctaaatttgctggagctggtgcaaatagtaactctgtaagcggggtgtcagatggtgtcctgccttctcaagcaggtggcccaccaccgccacnnnnnnnnnntggtgggccacctcgcccacctcctccaccaggaagcttaccgagagggggagagggcggtagtaaagttcaccgtgctcctgaacttgttgaattctaccagtccttgatgaaacgtgagagtaagaaggatacaacatcactggcatcttcgacatctggtgcagcagatcccaggagcaatatgattggggagattgagaacagatcatcattcttgttagctgtacggatctgttgctttatattgcagttaacttcgc-cattcagagtctgttggctctttgcaaattctgtctgcttattacttta-tttttt---acttcaggtgaaagctgatgtagaaactcaaggcgattttgtgcagtctctcgctactgaagtccgagcagctccctttaccaacattaatgatttggtgacattcgtgaattggttggatgaggagctttctttcttggtatgcctgttaaagggatgaatttgttcttcttttaacaaagaatggatgagttattatcgtctttttgtacactttgatgtctgagggaatgtgcaattcatccgtatgccatggtctatttgtt----------cagaagaactttattccgaaaaatattcagataaggtcatat--------gta-----------------------------------------------------------------------------------------------------------------------------------------------------------------------------------------
>MiraAssembly69_rep_c2922_merged_MiraAssembly69_c2080_merged_MiraAssembly69_c212RC_merged_MiraAssembly69_rep_c2353_merged_MiraAssembly69_c247
----------------------------------------------------------------------------------------------------------------------------------------------------ttccataaatttggcctcctagtttgtagagaaatttccttttaaacatgcatcacctttctagagaacttgtagtccaattactaac-aattgatgcatcagaaagaattacttggatcatggcttgtgcatgc--tcttttattaagtttgtttcttttaacttgaatttact----ctgttgcagaccgaaatggttgccagagtgagagaagatgtcaacaacttaaggcaaaaaaacgaagacctattaaagcaagtggaggggcttcaaatgaacaggttcagcgaagtagaggagctagtatacctccggtggctcaatgcatgcttgagatttgagctgcgcaattaccagaccccttctgggaaaacatcagctcgtgacctcagcaaaagcttaagccccaggtctcaagaaaaggccaaacagctaatgttagaatatgcaggatcagaacgaggccaaggtggagacacggatctagaaagcaacttttcccacccatcttcacctggaagtgaggattttgacaatgtttcgattgatagttccacaagtaggtataacagtgtcactaaaagggctggtttaatgcagaaactaaagaaatggggtggaagaagtaaagatgattccagcactctttcttctccagctaggtctattggtgggggctctcctagtagggctagcattagccataggccacgcggtccactagaagcacttatgttgaggaatgctggtgatagtgtagccatcactacatttggtgaagctcctgattctcctggaactcctcagatttcttctgaaaattctctgaatacagtcgcgacctcttttcacttgatgtctaaatcagtaggtgggatgttagatgaaaagtaccctgtgtacaaagataggcataacttggcgttggagagggagaagcagatcaagggaaaagcagaacaagcaagagcagtcaggtttggtgagacttcgaagctaattwctag------------------------------taataaacccataagtwtgccaccaaaactttctcagttgaaggagaaagcagtagttgtctccggtgactcaagcgagcaatcaaatagtgatggcaaaatagtagattctcaagtggtgagtaagatgcagtttgcccatattgagaaaagagctcccagggtccctcgtccacctcctaaatttgctggagctggtgcaaatagtaactctgtaagcggggtgtcagctggtgtcccgccttctcaagcaggtggcccaccaccgccaccaccaccgcctggtgggccacctcgcccacctcctccaccaggaagcttaccgagagggggagagggcggtagtaaagttcaccgtgctcctgaacttgttgaattctaccagtccttgatgaaacgcgagagtaagaaggatacaacatcactggcatcttcgacatctggtgcagcagatcccaggagcaatatgattggggagattgagaacagatcatcattcttgttagctgtacggatctgttgctttatattgcagttaacttcgc-cattcagagtctgttggctctttgyaaattctgtctgcttattacttta-tttttt---acttcaggtgaaagctgatgtagaaactcaaggcgattttgtgcagtctctcgctactgaagtccgagcagctacctttaccaacattaatgatttggtgacatttgtgaattggttggatgaggagctttctttcttggtatgcctgttaaagggatgaatttgttcttcttttaacaaagaatggatgagttattatcgtctttttgtacactttgatgtctgagggaatgtgcaattcatct-------------------------------catgagtcctgttctcctcagga--------------------------------ctcgtcaggaacga-----------------------------------------------------------------------------------------------------------------gccagttggc----------------------------------------------
>MiraAssembly71_c510RC_merged_MiraAssembly71_c2794_merged_MiraAssembly71_c2794_merged_MiraAssembly71_rep_c4197RC
---------------------------------------------------------------------------------------------------------------------------------------------------------------------------------------------------------------------------------------------------------------------------------------------------------------------------------------------------------------------------------------------------------------------------------------------------------------------------------------------------------------------------------------------tcagctcgtgacctcagcaaaagcttaagccccaggtctcaagaaaaggccaaacagctaatgttagaatatgcaggatcagaacgaggccaaggtggagacacggatctagaaagcaacttttcccacccatcttcacctgggagtgaggattttgacaatgtttcgattgatagttccacaagtaggtataacagtgtcactaaaagggctggtttaatgcagaaactaaagaaatgggggggaagaagtaaagatgattccagcactctttcttctccagctaggtctgttggtgggggctctcctagtagggctagcattagccataggccacgcggtccactagaagcacttatgttgaggaatgctggtgatagtgtagccatcactacatttggtgaagctcctgattctcctgaaactcctcagatttcttctgaaaattctctgaatacagttgcgacctcttttcacttgatgtctaaatcagtaggtggggttctagatgaaaagtaccctgtgtacaaagataggcataacttggcgttggagagggagaagcagatcaagggaaaagcagaacaagcaagagcagtcaggtttggtgagacttcgaagctaatttctag------------------------------taataaacccataagtttgccaccaaaactttctcagttgaaggagaaagcagtagttgtctccggtgactcaagcgagcaatcaaatagtgatggcaaaatagtagattctcaagtggtgagtaagatgcagtttgcccatattgagaaaagagctcccagggtccctcgtccacctcctaaatttgctggagctggtgcaaatagtaaccctgtaagcggggtgtcagctggtgtcccgccttctcaagcaggtggcccaccaccgccaccgccaccgcctggtgggccacctcgcccacctcctccaccaggaagcttaccgagagggggagagggcggtagtaaagttcaccgtgctcctgaacttgttgaattctaccagtccttgatgaaacgcgagagtaagaaggatacaacatcactggcatcttcgacatctggtgcagcagatcccaggagcaatatgattggggagattgagaacagatcatcattcttgttagctgtacggatctgttgctttatattgcagttaacttcgc-cattcagagtctgttggctctttgcaaattctgtctgcttattacttta-tttttt---acttcaggtgaaagctgatgtagaaactcaaggcgattttgtgcagtctctcgctactgaagtccgagcagctacctttaccaacattaatgatttggtgacatttgtgaattggttggatgaggagctttctttcttggtatgcctgttaaagggatgaatttgttcttcctttaacaaagaatggatgagttattattgtctttttgtacactttgatgtctgagggaatgtgcaattcatctgtatgccatggtctatttgtt----------cagaagaactttattccgaaaaatattcagataaggtcatat--------gtagtcttattaagcaagaatattt----------------------------------------------aacgtatgtagtcttaccttgctttatttt-----actttacttgcgctaacacat-----acatattagctaaa------------taaacatctaagaacacatactttt---ct
>MiraAssembly71_c510RC_merged_MiraAssembly71_rep_c4189RC_merged_MiraAssembly71_rep_c4189RC_merged_MiraAssembly71_rep_c4197RC
---------------------------------------------------------------------------------------------------------------------------------------------------------------------------------------------------------------------------------------------------------------------------------------------------------------------------------------------------------------------------------------------------------------------------------------------------------------------------------------------------------------------------------------------tcagctcgtgacctcagcaaaagcttaagccccaggtctcaagaaaaggccaaacagctaatgttagaatatgcaggatcagaacgaggccaaggtggagacacggatctagaaagcaacttttcccacccatcttcacctgggagtgaggattttgacaatgtttcgattgatagttccacaagtaggtataacagtgtcactaaaagggctggtttaatgcagaaactaaagaaatgggggggaagaagtaaagatgattccagcactctttcttctccagctaggtctgttggtgggggctctcctagtagggctagcattagccataggccacgcggtccactagaagcacttatgttgaggaatgctggtgatagtgtagccatcactacatttggtgaagctcctgattctcctgaaactcctcagatttcttctgaaaattctctgaatacagttgcgacctcttttcacttgatgtctaaatcagtaggtggggttctagatgaaaagtaccctgtgtacaaagataggcataacttggcgttggagagggagaagcagatcaagggaaaagcagaacaagcaagagcagtcaggtttggtgagacttcgaagctaatttctag------------------------------taataaacccataagtttgccaccaaaactttctcagttgaaggagaaagcagtagttgtctccggtgactcaagcgagcaatcaaatagtgatgccaaaatagtagattctcaagtggtgagtaagatgcagtttgcccatattgagaaaagagctcccagggtccctcgtccacctcctaaatttgctggagctggtgcaaatagcaactctgtaagcggggtgtcagctggtgtcccgccttctcaagcaggtggcccaccaccaccaccgccaccgcctggtgggccacctcgcccacctcctccaccaggaagcttaccgagagggggagagggcggtagtaaagttcaccgtgctcctgaacttgttgaattctaccagtccttgatgaaacgcgagagtaagaaggatacaacatcactggcatcttcgacatctggtgcagcagatcccaggagcaatatgattggggagattgagaacagatcatcattcttgttagctgtacggatctgttgctttatattgcagttaacttcgc-cattcagagtctgttggctctttgcaaattctgtctgcttattacttta-tttttt---acttcaggtgaaagctgatgtagaaactcaaggcgattttgtgcagtctctcgctactgaagtccgagcagctacctttaccaacattaatgatttggtgacatttgtgaattggttggatgaggagctttctttcttggtatgcctgttaaagggatgaatttgttcttcctttaacaaagaatggatgagttattattgtctttttgtacactttgatgtctgagggaatgtgcaattcatctgtatgccatggtctatttgtt----------cagaagaactttattccgaaaaatattcagataaggtcatat--------gtagtcttattaagcaagaatattt----------------------------------------------aacgtatgtagtcttaccttgctttatttt-----actttacttgcgctaacacat-----acatattagctaaa------------taaacatctaagaacacatactttt---ct
>MiraAssembly71_c772RC_merged_MiraAssembly71_rep_c4189RC_merged_MiraAssembly71_rep_c4189RC_merged_MiraAssembly71_rep_c4197RC
---------------------------------------------------------------------------------------------------------------------------------------------------------------------------------------------------------------------------------------------------------------------------------------------------------------------------------------------------------------------------------------------------------------------------------------------------------------------------------------------------------------------------------------------tcagctcgtgacctcagcaaaagcttaagccccaggtctcaagaaaaggccaaacagctaatgttagaatatgcaggatcagaacgaggccaaggtggagacacggatctagaaagcaacttttcccacccatcttcacctgggagtgaggattttgacaatgtttcgattgatagttccacaagtaggtataacagtgtcactaaaagggctggtttaatgcagaaactaaagaaatgggggggaagaagtaaagatgattccagcactctttcttctccagctaggtctgttggtgggggctctcctagtagggctagcattagccataggccacgcggtccactagaagcacttatgttgaggaatgctggtgatagtgtagccatcactacatttggtgaagctcctgattctcctgaaactcctcagatttcttctgaaaattctctgaatacagttgcgacctcttttcacttgatgtctaaatcagtaggtggggttctagatgaaaagtaccctgtgtacaaagataggcataacttggcgttggagagggagaagcagatcaagggaaaagcagaacaagcaagagcagtcaggtttggtgagacttcgaagctaatttctag------------------------------taataaacccataagtttgccaccaaaactttctcagttgaaggagaaagcagtagttgtctccggtgactcaagcgagcaatcaaatagtgatgccaaaatagtagattctcaagtggtgagtaagatgcagtttgcccatattgagaaaagagctcccagggtccctcgtccacctcctaaatttgctggagctggtgcaaatagcaactctgtaagcggggtgtcagctggtgtcccgccttctcaagcaggtggcccaccaccaccaccgccaccgcctggtgggccacctcgcccacctcctccaccaggaagcttaccgagagggggagagggcggtagtaaagttcaccgtgctcctgaacttgttgaattctaccagtccttgatgaaacgcgagagtaagaaggatacaacatcactggcatcttcgacatctggtgcagcagatcccaggagcaatatgattggggagattgagaacagatcatcattcttgttagctgtacggatctgttgctttatattgcagttaacttcgc-cattcagagtctgttggctctttgcaaattctgtctgcttattacttca-tttttt---acttcaggtgaaagctgatgtagaaactcaaggggattttgtgcagtctctcgctactgaagtccgagcagctacctttaccaacattaatgatttggtgacatttgtgaattggttggatgaggagctttctttcttggtatgcctgttaaagggatgaatttgttcttcttttaacaaagaatggatgag----------------------------------------------------------------------------------------------------------------------------------------------------------------------------------------------------------------------------------------------------------------------------------------------------------------------------------
>MiraAssembly72_c100_merged_MiraAssembly72_c661RC_merged_MiraAssembly72_c472RC_merged_MiraAssembly72_c472RC_merged_MiraAssembly72_c575RC
-------------------------------------------------------------------------------------------------------------------------------------------------------------------------------------------------------------------------------------------------------------------------------------------------------------------------------------------------------------------------------------------------------------------------------------------------------------------------------------------catgcttgagatttgagctgcgcaattaccagaccccttctgggaaaacatcagctcgtgacctcagcaaaagcttaagccccaggtctcaagaaaaggccaaacagctaatgttagaatatgcaggatcagaacgaggccaaggtggagacacggatctagaaagcaacttttcgcacccatcttcacctggaagtgaggattttgacaatgtttcaattgatagttccacaagtaggtataacagtgtcactaaaagggctggtttaatgcagaaactaaagaaatgggggggaagaagtaaagatgattccagcactctttcttctccagctaggtctattggcgggggctctcctagtagggctagcattagccataggccacgcggtccactagaagcacttatgttgaggaatgctggtgatagtgtagccatcacttcatttggtgaagctcctgattctcctgaaactcctcagatttcttctgaaaattctctgaatacagttgcgacctcttttcacttgatgtctaaatcagtaggtggggttttagatgaaaagtaccctgtgtacaaagataggcataannnggcgttggagagggagaagcagatcaagggaaaagcagaacaagcaagagcagtcaggtttggtgagacttcgaagctaatttctag------------------------------taataaacccataagtttgccaccaaaactttctcagttgaaggagaaagcagtagttgtctctggtgactcaagcgagcaatcaaatagtgatggcaaaatagtagattctcaagtggtgagtaagatgcagtttgcccatattgagaaaagagctcccagggtccctcgtccacctcctaaatttgctggagctggtgcaaatagtaaccctgtaagcggggtgtcagctggtgtcccgccttctcaagcaggtggcccaccaccgccaccaccaccgcctggtgggccacctcgcccacctcctccaccaggaagcttaccgagagggggagagggcggtagtaaagttcaccgtgctcctgaacttgttgaattctaccagtccttgatgaaacgcgagagtaagaaggatacaacatcactggcatcttcgacatctggtgcagcagatcccaggagcaatatgattggggagattgagaacagatcatcattcttgttagctgtacggatctgttgctttatattgcagttaactttgc-cattcagagtctgttggctctttgcaaattctgtctgcttattacttca-tttttt---acttcaggtgaaagctgatgtagaaactcaaggcgattttgtgcagtctctcgctactgaagtccgagcagctacctttaccaacattaatgatttggtgacatttgtgaattggttggatgaggagctttctttcttggtat-----------------------------------------------------------------------------------------------------------------------------------------------------------------------------------------------------------------------------------------------------------------------------------------------------------------------------------------------------------------------------------
>MiraAssembly72_c56
------------------------------------------------------------------------------------------------------------------------------------------------------------------------------------------------------------------------------------------------------------------------------------------------------------------tttaacttgaatttact----ctgttgcagaccgaaatggttgccagagtgagagaagatgtcaacaacttaaggcaaaaaaacgaagacctattaaagcaagtggaggggcttcaaatgaacaggttcagcgaagtagaggagctagtatacctccggtggctcaatgcatgcttgagatttgagctgcgcaattaccagaccccttctgggaaaacatcagctcgtgacctcagcaaaagcttaagccccaggtctcaagaaaaggccaaacagctaatgttagaatatgcaggatcagaacgaggccaaggtggagacacggatctagaaagcaacttttcccacccatcttcacctggaagtgaggattttgacaatgtttcgattgatagttccacaagtaggtataacagtgtcactaaaagggctggtttaatgcagaaactaaagaaatggggtggaagaagtaaagatgattccagcactctttcttctccagctaggtctattggtgggggctctcctagtagggctagcattagccataggccacgcggtccactagaagcacttatgttgaggaatgctggtgatagtgtagccatcactacatttggtgaagctcctgattctcctgaaactcctcagatttcttctgaaaattctctgaatacagttgcgacctcttttcacttgatgtctaaatcagtaggtggggttttagatgaaaagtaccctgtgtacaaagataggcataacttggcgttggagagggagaagcagatcaagggaaaagcagaacaagcaagagcagtcaggtttggtgagacttcgaagctaatttctag------------------------------taataaacccataagtttgccaccaaaactttctcagttgaaggagaaagcagtagttgtctccggtgactcaagcgagcaatcaaatagtgatggcaaaatagtagattctcaagtggtgagtaagatgcagtttgcccatattgagaaaagagctcccagggtccctcgtccacctcctaaatttgctggagctggtgcaaatagtaaccctgtaagcggggtgtcagctggtgtcccgccttctcaagcaggtggcccaccaccgccaccgccaccgcctggtgggccacctcgcccacctcctccaccaggaagcttaccgagagggggagagggcggtagtaaagttcaccgtgctcctgaacttgttgaattctaccagtccttgatgaaacgcgagagtaagaaggatacaacatcactggcatcttcgacatctggtgcagcagatcccaggagcaatatgattggggagattgagaacagatcatcattcttgttagctgtacggatctgttgctttatattgcagttaacttcgc-cattcagagtctgttggctctttgcaaattctgtctgcttataacttta-tttttt---acttcaggtgaaagctgatgtagaaactcaaggcgattttgtgcagtctctcgctactgaagtccgagcagctacctttaccaacattaatgatttggtgacatttgtgaattggttggatgaggagctttctttcttggtatgcctgttaaagggatgratttgttcttctttt---------------------------------------------------------------------------------------------------------------------------------------------------------------------------------------------------------------------------------------------------------------------------------------------------------------------------------------------------
>MiraAssembly73_c10RC_merged_MiraAssembly73_rep_c2426_merged_MiraAssembly73_c1987
---------------------------------------------------------------------------------------------------------------------------------------------------------------------------------------------------------------------------------------------------------------------------------------------------------------------------------------------------------------agagtgagagaagatgtcaacaacttaaggcaaaaaaacgaagacctattaaagcaagtggaggggcttcaaatgaacaggttcagcgaagtagaggagytagtatacctccggtggctcaatgcatgcttgagatttgagctgcgcaattaccagaccccttctgggaaaacatcagctcgtgacctcagcaaaagcttaagccccaggtctcaagaaaaggccaaacagctaatgttagaatatgcaggatcagaacgaggccaaggtggagacacggatctagaaagcaacttttcccacmcatcttcacctggaagtgaggattttgacaatgtttccattgatagttccacaagtaggtatagcagtgtcactaaaagggctggtttaatgcagaaactaaagaaatggggtggaagaagtaaagatgattccagcactctttcttctccagctaggtctattggtgggggctctcctagtagggctagcattagccataggccacgcggtccactagaagcacttatgttgaggaatgctggtgatagtgtagccatcacttcatttggtgaagctcctgattctcctgaaactcctcagatttcttctgaaaattctctgaatacagttgcgacctcttttcacttgatgtctaaatcagtaggtggggttttagatgaaaagtaccctgtgtacaaagataggcataacttggcgttggagagggagaagcagatcaagggaaaagcagaacaagcaagagcagtcaggtttggtgagacttcgaagctaatttctag------------------------------taataaacccatgagtttgccaccaaaactttctcagttgaaggagaaagcagtagttgtctccggtgactcaagcgagcaatcaaatagtgatgtcaaaatagtagattctcaagtggtgagtaagatgcagtttgcccatattgagaaaagagctcccagggtccctcgtccacctcctaaatttgctggagctggtgcaaatagtaaccctgtaagcggggtgtcagctggtgtcccgccttctcaagcaggtggcccaccaccgccaccgccaccgcctggtgggccacctcgcccacctcctccaccaggaagcttaccgagagggggagagggcggtagtaaagttcaccgtgctcctgaacttgttgaattctaccagtccttgatgaaacgcgagagtaagaaggatacaacatcactggcatcttcgacatctggtgcagcagatcccaggagcaatatgattggggagattgagaacagatcatcatttttgttagctgtacggatctgttgctttatattgcagttaacttcgc-cattcagagtctgttggctctttgcaaattctgtctgcttattacttta-tttttt---acttcaggtgaaagctgatgtagaaactcaaggtgattttgtgcagtctctcgctactgaagtccgagcagctacctttaccaacattaatgatttggtgacatttgtgaattggttggatgaggagctgtctttcttggtatgcctgttaaagggatgaatttgttcttcttttgacaaagaatggatgagttattatcgtctttttgtacacttwgakgtctgagggaatgtgcaattcatctgtatgccatggtctatttgtt----------cagaagaa--------------------------------------------------------------------------------------------------------------------------------------------------------------------------------------------------------------------------------------
>MiraAssembly73_rep_c2280_merged_MiraAssembly73_c436_merged_MiraAssembly73_rep_c2551_merged_MiraAssembly73_c333_merged_MiraAssembly73_c590
------------------------------------------------------------------------------------------------------------------------------------------------------------------------------------------------------------------------------------------------------------------------------------------------------------------tttaacttgaatttact----ctgttgcagaccgaaatggttgccagagtgagagaagatgtcaacaacttaaggcaaaaaaacgaagacctattaaagcaagtggaggggcttcaaatgaacaggttcagcgaagtagaggagytagtatacctccggtggctcaatgcatgcttgagatttgagctgcgcaattaccagaccccttctgggaaaacatcagctcgtgacctcagcaaaagcttaagccccaggtctcaagaaaaggccaaacagctaatgttagaatatgcaggatcagaacgaggccaagggggagacacggatctagacagcaacttttcccacccatcttcacctggaagtgaggattttgacaatgtttccattgatagttccacaagtaggtatagcagtgtcactaaaagggctggtttaatgcagaaactaaagaaatggggtggaagaagtaaagatgattccagcactctttcttctccagctaggtctattggtgggggctctcctagtagggctagcattagccataggccacgcggtccactagaagcacttatgttgaggaatgctggtgatagtgtagccatcacttcatttggtgaagctcctgattctcctgaaactcctcagatttcttctgaaaattctctgaatacagttgcgacctcttttcacttgatgtctaaatcagtaggtggggtgttagatgaaaagtaccctgtatacaaagataggcataacttggcattggagagggagaagcagatcaagggaaaagcagaacaagcaagagcagtcaggtttggtgagacttcgaagctaatttctag------------------------------taataaacccataagtttgccaccaaaactttctcagttgaaggagaaagcagtagttgtctctggtgactcaagcgagcaatcaaatagtgatggcaaaatagtagattctcaagtggygagtaagatgcagtttgcccatattgagaaaagagctcccagggtccctcgtccacctcctaaatttgctggagctggtgcaaatagtaaccctgtaagcggggtgtcagctggtgtcccgccttnnnnnnnaggtggcccaccaccgccaccgccaccgcctggtgggccacctcgcccacctcctccaccaggaagcttaccgagagggggagagggcggtagtaaagttcaccgtgctcctgaacttgttgaattctaccagtccttgatgaaacgcgagagtaagaaggatacaacatcactggcatcttcgacrtctggtgcagcagatcccaggagcaatatgattggggagattgagaacagatcatcattyttgttagctgtacggatctgttgctttatattgcagttaacttcgc-cattcagagtctgttggctctttgcaaattctgtctgcttattacttta-tttttt---atttcaggtgaaagctgatgtagaaactcaaggcgattttgtgcagtctctcgctactgaagtccgagcagctacctttaccaacattaatgatttggtgacatttgtgaattggttggatgaggagctgtctttcttggtatgcctgttaaagggatgaatttgttcttctttaac-------------------------------------------------------------------------------------------------------------------------------------------------------------------------------------------------------------------------------------------------------------------------------------------------------------------------------------------------
>MiraAssembly74_c268RC
---------------------------------------------------------------------------------------------------------------------------------------------------------------------------------------------------atgcatcacctttctagagracttgtagtccaattactaac-aattgatgcatcagaaggaattacttggatcatggcttgtgcatgc--tcttttattaagtttgtttcttttaacttgaatttact----ctgttgcagaccgaaatggttgccagagtgagagaagatgtcaacaacttaaggcaaaaaaacgaagacctattaaagcaagtggaggggcttcaaatgaacaggttcagcgaagtagaggagctagtatacctccggtggctcaatgcatgcttgagatttgagctgcgcaattaccagaccccttctgggaaaacatcagctcgtgacctcagcaaaagcttaagccccaggtctcaagaaaaggccaaacagctaatgttagaatatgcaggatcagaacgaggccaaggtggagacacggatctagaaagcaacttttcccacccatcttcacctgggagtgaggattttgacaatgtttcgattgatagttccacaagtaggtataacagtgtcactaaaagggctggtttaat------------------------------------------------------------------------------------------------------------------------------------------------------------------------------------------------------------------------------------------------------------------------------------------------------------------------------------------------------------------------------------------------------------------------------------------------------------------------------------------------------------------------------------------------------------------------------------------------------------------------------------------------------------------------------------------------------------------------------------------------------------------------------------------------------------------------------------------------------------------------------------------------------------------------------------------------------------------------------------------------------------------------------------------------------------------------------------------------------------------------------------------------------------------------------------------------------------------------------------------------------------------------------------------------------------------------------------------------------------------------------------------------------------------------------------------------------------------------------------------------------------------------------------------------------------------------------------------------------------------------
>MiraAssembly74_c66RC_merged_MiraAssembly74_rep_c2262RC
----------------------------------------------------------------------------------------------------------------------------------------------------------------------------------------------------------------------------------------------------------------------------------------------------------------------------------------------------------------------------------------------------------------------------------------------ggttcagcgaagtagaggagctagtatacctccggtggctcaatgcatgcttgagatttgagctgcgcaattaccagaccccttctgggaaaacatcagctcgtgacctcagcaaaagcttaagccccaggtctcaagaaaaggccaaacagctaatgttagaatatgcaggatcagaacgaggccaaggtggagacacggatctagaaagcaacttttcccacccatcttcacctgggagtgaggattttgacaatgtttcaattgatagttccacaagtaggtataacagtgtcactaaaagggctggtttaatgcagaaactaaagaaatggggtggaagaagtaaagatgattccagcactctttcttctccagctaggtctattggtgggggctctcctagtagggctagcattagccataggccacgcggtccactagaagcacttatgttgaggaatgctggtgatagtgtagccatcactacatttggtgaagctcctgattctcctgaaactcctcagatttcttctgaaaattctctgaatacagttgcgacctcttttcacttgatgtctaaatcagtaggtggggttttagatgaaaagtaccctgtgtacaaagataggcataacttggcgttggagagggagaagcagatcaagggaaaagcagaacaagcaagagcagtcaggtttggtgagacttcgaagctaatttctag------------------------------taataaacccataagtttgccaccaaaactttctcagttgaaggagaaagcagtagttgtctccggtgactcaagcgagcaatcaaatagtgatgccaaaatagtagattctcaagtggtgagtaagatgcagtttgcccatattgagaaaagagctcccagggtccctcgtccacctcctaaatttgctggagctggtgcaaatagtaaccctgtaagcggggtgtcagctggtgtcccgccttctcaagcaggtggcccaccaccgccaccgccaccgcctggtgggccacctcgcccacctcctccaccaggaagcttaccgagagggggagagggcggtagtaaagttcaccgtgctcctgaacttgttgaattctaccagtccttgatgaaacgcgagagtaagaaggatacaacatcactggcatcttcgacatctggtgcagcagatcccaggagcaatatgattggggagattgagaacagatcatcattcttgttagctgtacggatctgttgctttatattgcagttaacttcgc-cattcagagtctgttggctctttgcaaactctgtctgcttattactttattttttt---acttcaggtgaaagctgatgtagaaactcaaggcgattttgtgcagtctctcgctactgaagtccgagcagctacctttaccaacattaatgatttggtgacatttgtgaattggttggatgaggagctttctttcttggtatgcctgttaaagggatgaatttgttcttcttttaacaaagaatggatgagttattatcgtctttttgtacactttgatgtctgagggaatgtgcaattcatctgtatgccatggtctatttgtt----------cagaagaactttattccgaaaaatattcagataaggtcatat--------gtagtcttattaagcaagaatacgtccagatccggtccagaagcctggacggactggacctaagggaatccggcgttttgaacgccttcccgatgttttttttaaaaatctgattgcggggttgtgttcggaacgcgatttccaagggggctacgcgggaatcgtcgaaaaaaatgaccgtttagacc
>MiraAssembly75_c17RC
---------------------------------------------------------------------------------------------------------------------------------------------------------------------------------------------------------------------------------------------------------------------------------------------tcttttattaagtttgtttcttttaacttgaatttact----stgktgcagaccgaaatggttgccagrgtgagagaagatgtcaacaacttaaggcaaaaaaacgaagacctattaaagcaagtggaggggcttcaaatgaacaggttcagcgaagtagaggagctagtatacctccggtggctcaatgcatgcttgagatttgagctgcgcaattaccagaccccttctgggaaaacatcagctcgtgacctcagcaaaagcttaagccccaggtctcaagaaaaggccaaacagctaatggtagaatatgcaggatcagaacgaggccaaggtggagacacggatctagaaagcaacttttcccacccatcttcacctggaagtgaggattttgacaatgtttcaattgatagttccacaagtaggtataacagtgtcactaaaagggctggtttaatgcagaaactaaagaaatggggtggaagaagtaaagatgattccagcactctttcttctccagctaggtctattggtgggggctctcctagtagggctagcattagccataggccacgcggtccactagaagcacttatgttgaggaatgctagtgatagtgtagccatcactacatttggtgaagctcctgattctcctgaaactcctcagatttcttctgaaaattctctgaatacagttgcgacctcttttcacttgatgtctaaatcagtaggtgggggtttagatgaaaagtaccctgtgtacaaagataggcataacttggcgttggagagggagaagcagatcaagggaaaagcagaacaagcaagagcagtcaggtttggtgagacttcgaagctaatttctag------------------------------taataaacccataagtttgccaccaaaactttctcagttgaaggagaaagcagtagttgtctccggtgactcaagcgagcaatcaaatagtgatggcaaaatagtagattctcaagtggtgagtaagatgcagtttgcccatattgagaaaagagctcccagggtccctcgtccacctcctaaatttgctggagctggtgcaaatagtaaccctgtaagcggggtgtcagctggtgtcccgccttctcaagcaggtggcccaccaccgccaccaccaccgcctggtgggccacctcgcccacctcctccaccaggaagcttaccgagagggggagagggcggtagtaaagttcaccgtgctcctgaacttgttgaattctaccagtccttgatgaaacgcgagagtaagaaggatacaacatcactggcatcttcgacatctggtgcagcagatcccaggagcaatatgattggggagattgagaacagatcatcattcttgttagctgtacggatctgttgctttatattgcagttaacttcgc-cattcagagtctgttggctctttgcaaattctgtctgcttattactata-tttttt---acttcaggtgaaagctgatgtagaaactcaaggcgattttgtgcagtctctcgctactgaagtccgagcagctacctttaccaacattaatgatttggtgacatttgtgaattggttggatgaggagctttctttcttggtatgcctgttaaagggatgaatttgttcttcttttaacaaagaatggatgagttattatcgt------------------------------------------------------------------------------------------------------------------------------------------------------------------------------------------------------------------------------------------------------------------------------------------------------------------------
>MiraAssembly75_c299
----------------------------------------------------------------------------------------------------------------------------------------------------------------------------------------------------------------------------------------------------------------------------------------------------------------------------------------------------------------------------------------------------------------------------------------------------------------------------------------------------------------------------------------------------------------------------------------------------------------------------------------------------------------------------------------------------------acaatgtttcaattgatagttccacaagtaggtataacagtgtcactaaaagggctggtttaatgcagaaactaaagaaatggggtggaagaagtaaagatgattccagcactctttcttctccagctaggtctattggcgggggctctcctagtagggctagcattagccataggccacgcggtccactagaagcacttatgttgaggaatgctggtgatagtgtagccatcactacatttggtgaagctcctgattctcctggaactcctcagatttcttctgaaaattctctgaatacagttgcgacctcttttcacttgatgtctaaatcagtaggtggggttttagatgaaaagtaccctgtgtacaaagataggcataacttggcgttggagagggagaagcagatcaagggaaaagcagaacaagcaagagcagttaggtttggtgagacttcgaagctaatttctac------------------------------taataaacccataagtttgccaccaaaactttctcagttgaaggagaaagcagtagttgtctccggtgactcaagcgagcaatcaaatagtgatggcaaaatagtagattctcaagtggtgagtaagatgcagtttgcccatattgagaaaagagctcccagggtccctcgtccacctcctaaatttgctggagctggtgcaaatactaaccctgtaagcggggtgtcagctggtgtcccgccttctcaagcaggtggcccaccaccgccaccgccaccgcctggtgggccacctcgcccacctcctccaccaggaagcttaccgagagggggagagggtggtagtaaagttcaccgtgctcctgaacttgttgaattctaccagtccttgatgaaacgcgagagtaagaaggatacaacatcactggcatcttcgacatctggtgcagcagatcccaggagcaatatgattggggagattgagaacagatcatcattcttgttagctgtacggatccgttgctttatattgcagttaacttcgc-cattcagagtctgttggctctttgcaaattctgtctgcttattacttta-tttttt---atttcaggtgaaagctgatgtagaaactcaaggcgattttgtgcagtctctcgctactgaagtccgagcagctacctttaccaacattaatgatttggtgacatt-------------------------------------------------------------------------------------------------------------------------------------------------------------------------------------------------------------------------------------------------------------------------------------------------------------------------------------------------------------------------------------------------------------------------
>MiraAssembly75_c321RC_merged_MiraAssembly75_c427
-------------------------------------------------------------------------------------------------------------------------------------------------------------------------------------------------------------------------------------------------------------------------------------------------------------------------------------------------------------------------------------------------------------------------------------------------------aagtagaggagctagtatacctccggtggctcaatgcatgcttgagatttgagctgcgcaattaccagaccccttctgggaaaacatcagctcgtgacctcagcaaaagcttaagccccaggtctcaagaaaaggccaaacagctaatgttagaatatgcaggatcagaacgaggccaaggtggagacacggatctagaaagcaacttttcccacccatcttcacctggaagtgaggattttgacaatgtttcaattgatagttccgcaagtaggtataacagtgtcactaaaagggctggtttaatgcagaaactaaagaaatggggtggaagaagtaaagatgattccagcactctttcttctccagctaggtctattggtgggggctctcctagtagggctagcattagccataggccacgcggtccactagaagcacttatgttgaggaatgctggtgatagtgtagccatcactacatttggtgaagctcctgattctcctgaaactcctcagatttcttctgaaaattctctgaatacagttgcgacctcttttcacttgatgtctaaatcagtaggtggggttttagatgaaaagtaccctgtgtacaaagataggcataacttggcgttggagagggagaagcagatcaagggaaaagcagaacaagcaagagcagtcaggtttggtgagacttcgaagctaatttctac------------------------------taataaacccataagtttgccaccaaaactttctcagttgaaggagaaagcagtagttgtctccggtgactcaagcgagcaatcaaatagtgatggcaaaatagtnnnnnnnnnnnnnnnnnnnnnnnnnnnnnnnnnnnnnnnnnnnaaaagagctcccagggtccctcgtccacctcctaaatttgctggagctggtgcaaatagtaaccctgtaagcggggtgtcagctggtgtcccgccttctcaagcaggtggcccaccaccgccaccaccaccgcccggtgggccacctcgcccacctcctccaccaggaagcttaccgagagggggagagggtggtagtaaagttcaccgtgctcctgaacttgttgaattctaccagtccttgatgaaacgcgagagtaagaaggatacaacatcactggcatcttcgacatctggtgcagcagatcccaggagcaatatgattggggagattgagaacagatcatcattcttgttagctgtacggatctgttgttttatattgcagttaacttcgc-cattcagagtctgttggctctttgcaaattctgtctgcttattacttta-tttttt---atttcaggtgaaagctgatgtagaaactcaaggcgattttgtgcagtctctcgctactgaagtcc-----------------------------------------------------------------------------------------------------------------------------------------------------------------------------------------------------------------------------------------------------------------------------------------------------------------------------------------------------------------------------------------------------------------------------------------------------------------
>MiraAssembly77_rep_c1276_merged_MiraAssembly77_c1211
-----------------------------------------------------------------------------------------------------------------------------------------------------------------------------------------------------------------------------------------------------------------------------------------------------------------------------------------------------------------------------------------------------------------------------------------------------------------------------------------------------------------------------------------------------------------------------------------------------------------------------------------------------------------------ttcccacccatcttcacctggaagtgaggattttgacaatgtttcaattgatagttccacaagtaggtataacagtgtcactaaaagggctggtttaatgcagaaactaaagaaatggggtggaagaagtaaagatgattccagcactctttcttctccagctaggtctattggtgggggatctcctagtagggctagcattagccataggccacgcggtccactagaagcacttatgttgaggaatgctggtgatagtgtagccatcactacatttggtgaagttcctgattctcctgaaactcctcagatttcttctgaaaattctctgaatacagttgcgacctcttttcacttgatgtctaaatcagtaggtggggtgttagatgaaaagtaccctgtatacaaagataggcataacttggcattggagagggagaagcagatcaagggaaaagcagaacaagcaagagcagtcaggtttggtgagacttcgaagctaatttctag------------------------------taataaacccataagtttgccaccaaaactttctcagttgaaggagaaagcagtagttgtctccggtgactcaagcgagcaatcaaatagtgatggcaaaatagtagattctcaagtggtgagtaagatgcagtttgcccatattgagaaaagagctcccagggtccctcgtccacctcctaaatttgctatagctggtgcaaatagtaaccctgtaagcggggtgtcaactggtgtcccgccttctcaagcaggtggcccaccaccgccaccgccaccgcctggtgggccacctcgcccacctcctccaccaggaagcttaccgagagggggagagggyggtagtaaagttcaccgtgctcctgaacttgttgaattctaccagtccttgatgaaacgcgagagtaagaaggatacaacatcactggcatcttcgacatctggtgcagcagatcccaggagcaatatgattggggagattgagaacagatcatcattcttgttagctgtacggatctgttgctttatattgcagttaacttcgc-cattcagagtctgttggctctttgcaaattctgtctgcttattacttta-tttgtt---acttcaggtgaaagctgatgtagaaactcaaggcgattttgtgcagtctctcgctactgaagtccgagcagctacctttaccaacattaatgatttggtgacatttgtgaattggttggatgaggagctttctttcttggtatgcctgttaaagggatgaatttgttcttcttttaacaaagaatggatgagttattatcgtctttttgtac--------------------------------------------------------------------------------------------------------------------------------------------------------------------------------------------------------------------------------------------------------------------------------------------------------------
>MiraAssembly77_rep_c190
-----------------------------------------------------------------------------------------------------------------------------------------------------------------------------------------------------------------------------------------------------------------------------------------------------------------------------------------gttgcagaccgaaatggttgccagggtgagagaagatgtcaacaacttaaggcaaaaaaacgaagacctattaaagcaagtggaggggcttcaaatgaacaggttcagcgaagtagaggagctagtatacctccggtggctcaatgcatgcttgagatttgagctgcgcaattaccagaccccttctgggaaaacatcagctcgtgacctcagcaaaagcttaagccccaggtctcaagaaaaggccaaacagctaatgttagaatatgcaggatcagaacgaggccaaggtggagacacggatctagaaagcaacttttcccacccatcttcacctgggagtgaggattttgacaatgtttcaatagatagttccacaagtaggtataacagtgtcactaaaagggctggtttaatgcagaaactaaagaaatggggtggaagaagtaaagatgattccagcactctttcttctccagctaggtctattggtgggggatctcctagtagggctagcattagccataggccacgcggtccactagaagcacttatgttgaggaatgctggtgatagtgtagccatcactacatttggtgaagytcctgattctcctgaaactcctcagatttcttctgaaaattctctgaatacagttgcgacctcttttcacttratgtctaaatcagtaggtggggtgttagatgaaaagtaccctgtatacaaagataggcataacttggcrttggagagggagaagcagatcaagggaaaagcagaacaagcaagagcagtcaggtttggtgagacttcgaagctaatttctag------------------------------taataaacmmataagtttgccaccaaaactttctcagttgaaggagaaagcagtagttgtctccggtgactcaagcgagcaatcaaatagtgatggcaaaatagtagattctcaagtggtgagtaagatgcagtttgcccatattgagaaaagagctcccagggtccctcgtccacctcctaaatttgctatagctggtgcaaatagtaaccctgtaagcggggtgtcaactggtgtcccgccttctcaagcaggtggcccaccaccgccaccaccaccgccyggtgggccacctcgcccacctcctccaccaggaagcttaccgagagggggagagggcggtagtaaagttcaccgtgctcctgaacttgttgaattctaccagtccttgatgaaacgcgagagtaagaaggatacaacatcactggcatcttcgacatctggtgcagcagatcccaggagcaatatgattggggagattgagaacagatcatcattcttgttagctgtacggatctgttgctttatattgcagttaacttcgc-cattcagagtctgttggctctttgcaaattctgactgcctattactgta-tttttt---actccaggtg------------------------------------------------------------------------------------------------------------------------------------------------------------------------------------------------------------------------------------------------------------------------------------------------------------------------------------------------------------------------------------------------------------------------------------------------------------------------------------------------------------------------
>MiraAssembly77_rep_c253RC
-------------------------------------------------------------------------------------------------------------------------------------------------------------------------------------------------------------------------------------------------------------------------------------------------------------------------------------------------------------------------------------------------------------------------------------------------------------------------------------------------------------------------------cttctgxgaaaacatcagctcgtgacctcagcaaaagcttaagccccaggtctcaagaaaaggccaaacagctaatgttagaatatgcaggatcagaacgaggccaaggtggagacacggatctagaaagcaacttttcccacccatcttcacctgggagtgaggattttgacaatgtttcaatagatagttccacaagtaggtataacagtgtcactaaaagggctggtttaatgcagaaactaaagaaatgggggggaagaagtaaagatgattccagcactctttcttctccagctaggtctattggtcggggctctcctagtagggctagcattagccataggccacgcggtccactagaagcacttatgttgaggaatgctggtgatagtgtagccatcactacatttggtgaagctcctgattctcctgaaactcctcagatttcttctgaaaattctctgaatacagttgcgacctcttttcacttaatgtctaaatcagtaggtggggtgttagatgaaaagtaccctgtatacaaagataggcataacttggcgttggagagggagaagcagatcaagggaaaagcagaacaagcaagagcagtcaggtttggtgagacttcgaagctaatttctag------------------------------taataaacaaataagtttgccaccaaaactttctcagttgaaggagaaagcagtagttgtctccggtgactcaagcgagcaatcaaatagtgatggcaaaatagtagattctcaagtggtgagtaagatgcagtttgcccatattgagaaaagagctcccagggtccctcgtccacctcctaaatttgctatagctggtgcaaatagtaaccctgtaagcggggtgtcaactggtgtcccgccttctcaagcaggtggcccaccaccgccacccccaccgcctggtgggccacctcgcccacctcctccaccaggaagcttaccgagagggggagagggcggtagtaaagttcaccgtgctcctgaacttgttgaattctaccagtccttgatgaaacgcgagagtaagaaggatacaacatcactggcatcttcgacatctggtgcagcagatcccaggagcaatatgattggggagattgagaacagatcatcattcttgttagctgtacggatctgttgctttatattgcagttaacttcgc-cattcagagtctgttggctctttgcaaattctgtctgcttattacttta-tttttt---acttcaggtgaaagctgatgtagaaactcaaggcgattttgtgcagtctctcgctactgaagtccgagcagctacctttaccaacattaatgatttggtgacatttgtgaattggttggatgaggagctttctttcttggtatgcctgttaaagggatgaatttgttcttcttttaac------------------------------------------------------------------------------------------------------------------------------------------------------------------------------------------------------------------------------------------------------------------------------------------------------------------------------------------------
>MiraAssembly78_c335RC_merged_MiraAssembly78_rep_c3206RC_merged_MiraAssembly78_c314_merged_MiraAssembly78_rep_c2538_merged_MiraAssembly78_c461
----------------------------------------------------------------------catagttggctagggttttggtggttgctagtaacatggtgtgaagcatttaccacggacttggtacctaatgaataagtccataaatttggcctcctagtttgtagagaaatttccttttaaacatgcatcacctttctagagaacttgtagtccaattactaac-aattgatgcatc----agaattacttggatcatggcttgtgcatgc--tctttcattaagtttgtttcttttaacttgaatttact----ctgttgcagaccgaaatggttgccagagtgagagaagatgtcaacaacttaaggcaaaaaaacgargacctattaaagcaagtggaggggcttcaaatgaacaggttcagcgaagtagaggagctagtatacctccggtgggtcaatgcatgcttgagatttgagctgcgcaattaccagaccccttctgggaaaacatcagctcgtgacctcagcaaaagcttaagccccaggtctcaagaaaaggccaaacagctaatgttagaatatgcaggatcagaacgaggccaaggtggagacacggatctagaaagcwacttttcccacccatcttcacctggaagtgaggattttgacaatgtttcaattgatagttccacaagtaggtatagcagtgtcactaaaagkgctkgkttaatgcagaaactaaagaaatggggtggaagaagtaaagatgattccagcactctttcttctccagctaggkctattggtgggggckctcctagtagggctagcattagccataggccacgcggtccactagaagcacttatgttgaggaatgctggtgatagtgtagccatcactacatttggtgaagctcctgattctcctgaaactcctcagatttcttctgaaaattctctgaatacagttgcgacctcttttcacttgatgtctaaatcagttggtggggttttagatgaaaagttccctgtgtacaaagataggcataacttggcgttggagagggagaagcagatcaagggaaaagcagaacaagcaagagcagtcaggtttggtcagacttcgaagctaatttctag------------------------------taataaacccataagtttgccaccaaaactttctcagttgaaggagaaagcagtagttgtctccggtgactcaagcgagcaatcaaatagtgatggcaaaatagtagattctcaagtggtgagtaagatgcagtttgcccatattgagaaaagagctcccagggtccctcgtccacctcctaaatttgctggagctggtgcaaatagtaaccctgtaagcggggtgtcagctggtgtcccgccttctcaagcaggtggcccaccaccgccgccgccaccgcctggtgggccacctcgcccacctcctccaccaggaagcttaccgagagggggagagggcggtagtaaagttcaccgtgctcctgaacttgttgaattctaccagtccttgatgaaacgcgagagtaagaaggataccacatcactggcatcttcgacatctggtggagcagatcccaggagcaatatgattggggagattgagaacagatcatcattcttgttagctgtacggatctgttgctttatattgcagttaacttcgc-cattcagagtctgttggctctttgcaaattctgtctgcttattacttta-tttttt---acttcaggtgaaagctgatgtagaaactcaaggcgattttgtgcagtctctcgctactgaagtccgagcagctacctttaccaacttaaatgatttggtgacatttgtgaattggttggatgaggagctttctttcttggtatgcctgttaaagggatgaatttgttcttcttttaacaaagaatggatgagttattatcgtctttttgtaccctttgatgtctgagggaatgtgcatttcatctgtatgccatggtctatttgtt----------cagaagaactttattccggaaaatattcagataaggtcatat--------gtagtcttattaagcaagaa------------------------------------------------------------------------------------------------------------------------------------------------------------------------
>MiraAssembly78_rep_c3056_merged_MiraAssembly78_rep_c2768RC_merged_MiraAssembly78_c257RC
-------------------------------------------------------------------------------------------------------------------------------------------------------------------------------------------------------------------------------------------------------------------------------------------------------------------------------------------------------------------------------------------------------------------------------------------------------------------------------------------------------------------------------------------------------------------------------------------------------------------------------------------------------------------------------------------------------------------------------------------------------------------------------------------------------gtaaagatgattccagcactctttcttctccagctaggtctattggtgggggctctcctagtagggctagcattagccataggccacgcggtccactagaagcacttatgttgaggaatgctggtgatagtgtagccatcactacatttggtgaagctcctgattctcctgaaactcctcagatttcttctgaaaattctctgaatacagttgcgccctcttttcacttgatgtctaaatcagttggtggggttttagatgaaaagttccctgtgtacaaagataggcataacttggcgttggagagggagaagcagatcaagggaaaagcagaacaagcaagagcagtcaggtttggtcagacttcgaagctaatttctag------------------------------taataaacccataagtttgccaccaaaactttctcagttgaaggagaaagcagtagttgtctccggtgactcaagmgmgcaatcaaatagtgatggcaaaatagtagmttctcaagtggtgagtaagatgcagtttgcccatattgagaaaagagctcccagggtccctcgtccacctcctaaatttgctggagctggtgcaaatagtaaccctgtaagcggggtgtcagctggtgtcccgccttctcaagcaggtggcccgccgccgccgccgccgccgcctggtgggccacctcgcccacctcctccaccaggaagcttaccgagagggggagagggtggtagtaaagttcaccgtgctcctgaacttgttgaattctaccagtccttgatgaaacgcgagagtaagaaggatacaacatcactggcatcttcgacatctggtgcagcagatcccaggagcaatatgattggggagattgagaacagatcatcattcttgttagctgtacggagttgttgctttatattgcagttaacttcgc-cattcagagtctgttggctctttgcaaattctgtctgcttatttcttta-tttttt---acttcaggtgaaagctgatgtagaaactcaaggcgattttgtgcagtctctcgctactgaagtccgagcagctacctttaccaacttgaatgatttggtgacatttgtgaattggttggatgaggagctttctttcttggtatgcctgttaaagggatgaatttgttcttctt-------------------ttattatcgtctttttgtacmctttgatgtctgagggaatgtgcaattcatctgtatgccatggtctatttgtt----------cagaagaactttattccggaaaatattcagataaggtcatat--------gtagtcttattaagcaagaatattt----------------------------------------------aacgtttgtagtcttaccttgctttatttt-----actttacttgcgctaacacat-----acatattagctaaa------------------------------------------
>MiraAssembly80_c14
----------------------------------------------------------------------------------------------------------------------------------------------------------------------------------------------------------------------------------------------------------------------------------------------------------------------acttgaatttact----ctgttgcagaccgaaatggttgccagagtgagagaagatgtcaacaacttaaggcaaaaaaacgaagacctattaaagcaagtggaggggcttcaaatgaacaggttcagcgaagtagaggagctagtatacctccggtggctcaatgcatgcttgagatttgagctgcgcaattaccagaccccttctgggaaaacatcagctcgtgacctcagcaaaagcttaagccccaggtctcaagaaaaggccaaacagctaatgttagaatatgcaggatcagaacgaggccaaggtggagacacggatctagaaagcaacttttcccacccatcttcacctggaagtgaggattttgacaatgtttcgattgatagttccacaagtaggtataacagtgtcactaaaagggctggtttaatgcagaaactaaagaaatgggggggaagaagtaaagatgattccagcactctttcttctccagctaggtctattggtgggggctctcctagtagggctagcattagccataggccacgcggtccactagaagcacttatgttgaggaatgctggtgatagtgtagccatcactacatttggtgaagctcctgattctcctgaaactcctcagatttcttttgaaaattctctgaatacagttgcgacctcttttcacttgatgtctaaatcagtaggtggggttttagatgaaaagtaccctgtgtacaaagataggcataacttggcgttggagagggagaagcagatcaagggaaaagcagaacaagcaagagcagtcaggtttggtgagacttcgaagctaatttctag------------------------------taataaacccataagtttgccaccaaaactttctcagttgaaggagaaagcagtagttgtctccggtgactcaagcgagcaatcaaatagtgatgccaaaatagtagattctcaagtggtgagtaagatgcagtttgcccatattgagaaaagagctcccagggtccctcgtccacctcctaaatttgctggagctggtgcaaatagtaaccctgtaagcggggtgtcagctggtgtcccgccttctcaagcaggtggcccaccaccgccaccaccaccgcctggtgggccacctcgcccacctcctccaccaggaagcttaccgagagggggagagggcggtagtaaagttcaccgtgctcctgaacttgttgaattctaccagtccttgatgaaacgcgagagtaagaaggatacaacatcactggcatcttcgacatctggtgcagcagatcccaggagcaatatgattggggagattgagaacagatcatcattcttgttagctgtacggatctgttgctttatattgcagttaacttcgc-cattcagagtctgttggctctttgcaaattctgtctgcttattacttta-tttttt---acttcaggtgaaagctgatgtagaaactcaaggcgattttgtgcagtctctcgctactgaagtccgagcagctacctttaccaacattaatgatttggtgacatttgtgaattggttggatgaggagctttctttcttggtatgcctgttaaagggatgaatttgttcttcttttaacaaagaatggatgagttat------------------------------------------------------------------------------------------------------------------------------------------------------------------------------------------------------------------------------------------------------------------------------------------------------------------------------
>MiraAssembly81_c11_merged_MiraAssembly81_rep_c2118
-----------------------------------------------------------------------------------------------------------------------------------------------------------------------------------------------------------------------------------------------------------------------------------------------------------------------------------------------------------------------------------------------------------------------------gcagctcaaatctcaagcatgcattgagccasmggagctagtatacctccggtggctcaatgcatgcttgagatttgagctgcgcaattaccagaccccttctgggaaaacatcagctcgtgacctcagcaaaagcttaagccccaggtctcaagaaaaggccaaacagctaatgttagaatatgcaggatcagaacgaggccaaggtggagacacggatctagaaagcaacttttcccacccatcttcacctgggagtgaggattttgacaatgtttcagttgatagttccacaagtaggtataacagtgtcactaaaagggctggtttaatgcagaaactaaagaaatggggtggaagaagtaaagatgattccagcactctttcttctccagctaggtctattggtgggggctctcctagtagggctagcattagccataggccacgcggtccactagaagcacttatgttgaggaatgctggtgatagtgtagccatcactacatttggtgaagctcctgattctcctgaaactcctcagatttcttctgaaaattctctgaatacagttgcgacctcttttcacttgatgtctaaatcagtaggtggggttttagatgagaagtaccctgtgtacaaagataggcataacttggcgttggagagggagaagcagatcaagggaaaagcagaacaagcaagagcagtcaggtttggtgagacttcgaagctaatttctag------------------------------taataaacccataagtttgccaccaaaactttctcagttgaaggagaaagcagtagttgtctccggtgactcaagcgagcaatcaaatagtgatggcaaaatagtagattctcaagtggtgagtaagatgcagtttgcccatattgagaaaagagctcccagggtccctcgtccacctcctaaatttgctggagctggtgcaaatagtaaccctgtaagcggggtgtcagctggtgtcccgccttctcaagcaggtggcccaccaccgccaccgccaccgcctggtgggccacctcgcccacctcctccaccaggaagcttaccgagagggggagagggcggtagtaaagttcaccgtgctcctgaacttgttgaattctaccagtccttgatgaaacgcgagagtaagaaggatacaacatcactggcatcttcgacatctggtgcagcagatcccaggagcaatatgattggggagattgagaacagatcatcattcttgttagctgtacggatctgttgctttatattgcagttagcttcgc-cattcagagtctgttggctctttgcaaattctgtctgcttattacttta-tttttt---acttcaggtgaaagctgatgtagaaactcaaggcgattttgtgcagtctctcgctactgaagtccgagcagctacctttaccaacattaatgatttggtgacatttgtgaattggttggatgaggagctttctttcttggtatgcctgttaaagggatgaatttgttcttcttttaacaaagaatggatgagttattatcgtctttttgkacactttgatgtctgagggaatgtgcaat-----------------------------------------------------------------------------------------------------------------------------------------------------------------------------------------------------------------------------------------------------------------------------------
>MiraAssembly81_c645_merged_MiraAssembly81_c447_merged_MiraAssembly81_c447_merged_MiraAssembly81_rep_c2118
-----------------------------------------------------------------------------------------------------------------------------------------------------------------------------------------------------------------------------------------------------------------------------------------------------------------------------------------------------------------------------------------------------------------------------gcagctcaaatctcaagcatgcattgagccasmggagctagtatacctccggtggctcaatgcatgcttgagatttgagctgcgcaattaccagaccccttctgggaaaacatcagctcgtgacctcagcaaaagcttaagccccaggtctcaagaaaaggccaaacagctaatgttagaatatgcaggatcagaacgaggccaaggtggagacacggatctagaaagcaacttttcccacccatcttcacctgggagtgaggattttgacaatgtttcagttgatagttccacaagtaggtataacagtgtcactaaaagggctggtttaatgcagaaactaaagaaatggggtggaagaagtaaagatgattccagcactctttcttctccagctaggtctattggtgggggctctcctagtagggctagcattagccataggccacgcggtccactagaagcacttatgttgaggaatgctggtgatagtgtagccatcactacatttggtgaagctcctgattctcctgaaactcctcagatttcttctgaaaattctctgaatacagttgcgacctcttttcacttgatgtctaaatcagtaggtggggttttagatgagaagtaccctgtgtacaaagataggcataacttggcgttggagagggagaagcagatcaagggaaaagcagaacaagcaagagcagtcaggtttggtgagacttcgaagctaatttctag------------------------------taataaacccataagtttgccaccaaaactttctcagttgaaggagaaagcagtagttgtctccggtgactcaagcgagcaatcaaatagtgatggcaaaatagtagattctcaagtggtgagtaagatgcagtttgcccatattgagaaaagagctcccagggtccctcgtccacctcctaaatttgctggagctggtgcaaatagtaaccctgtaagcggggtgtcagctggtgtcccgccttctcaagcaggtggccca------ccaccgccaccgcctggtgggccacctcgcccacctcctccaccaggaagcttaccgagagggggagagggcggtagtaaagttcaccgtgctcctgaacttgttgaattctaccagtccttgatgaaacgcgagagtaagaaggatacaacatcactggcatcttcgacatctggtgcagcagatcccaggagcaatatgattggggagattgagaacagatcatcattcttgttagctgtacggatctgttgctttatattgcagttaacttcgc-cattcagagtctgttggctctttgcaagttctgtctgcttattacttca-tttttt---acttcaggtgaaagctgatgtagaaactcaaggcgattttgtgcagtctctcgctactgaagtccgagcagctacctttaccaacattaatgatttggtgacatttgtgaattggttggatgaggagctttctttcttggtatgcctgttaaagggatgaatttgttcttcttttaacaaagaatggatgagttattatcgtctttttgtacactt----------------------------------------------------------------------------------------------------------------------------------------------------------------------------------------------------------------------------------------------------------------------------------------------------------
>MiraAssembly82_rep_c152RC
------------------------------------------------------------------------------------------------------------------------------------------------------------------------------tagagaaatttccctttaaacatgcatcacctttctagagaacttgtagtccaattactaac-atttgatgcatc----agaattacttggatcatggcttgtgcatgc--tcttttatcaagtttgtttcttttaacttgaatttact----ctgttgcagaccgaaatggttgccagagtgagagaagatgtcaacaacttaaggcaaaaaaacgaagacctattaaagcaagtggaggggcttcaaatgaacaggttcagcgaagtagaggagctagtatacctccggtgggtcaatgcatgcttgagatttgagctgcgcaattaccagaccccttctgggaaaacatcagctcgtgacctcagcaaaagcttaagccccaggtctcaagaaaaggccaaacagctaatgttagaatatgcaggatcagaacgaggccaaggtggagagacggatctagaaagcaacttttcccacccatcttcacctggaagtgaggattttgacaatgtttcaatcgatagttccacaagtaggtatagcagtgtcactaaaagggctggtttaatgcagaaactaaagaaatggggtggaagaagtaaagatgattccagcactctttcttctccagctaggtctattggtgggggctctcctagtagggcgagcattagccataggccacgcggtccactagaagcacttatgttgaggaatgctggtgatagtgtagccatcactacatttggtgaagctcctgattctcctgaaactcctcagatttcttctgaaaattctctgaatacagttgcgacgtcttttcacttgatggctaaatcagttggtggggttttagatgaaaagtaccctgtgtacaaagataggcataacttggcgttggagagggagaagcagatcaagggaaaagcagaacaagcaagagcagtcaggtttggtgagacttcgaagctaatttc------------------------------------taaacccataagtttgccaccaaaactttctcagttgaaggagaaagcagtagttgtctccggtgactcaagcgagcaatcaaatagtgatggcaaaatagtagattctcaagtggtgagtaagatgcagtttgctcatattgagaaaagagctcccagggtccctcgtccacctcctaaatttgctggagctggtgcaaatagtaaccctgtaagcggggtgtcagctggtgtcccgccttctcaagcaggtggcccaccaccgccgccgccgccgcctggtgggccacctcgcccacctcctccaccaggaagcttaccgagagggggagagggcggtagtaaagttcaccgtgctcctgaacttgttgaattctaccagtccttgatgaaacgcgagagtaagaaggatacaacatcactggcatcttcgacatctggtgcagcagatcccaggagcaatatgattggggagattgagaacagatcatcattcttgttagctgtacggatctgttgctttatattgcagttaacttctc-cattcagagtctgttggctctttgcaaattctgtctgcttattacttta-tttttt---acttcaggtgaaagccgatgtagaaactcaaggcgattttgtgcagtctctcgctactgaagtccgagcagctacctttaccaactttaatgatttggtgacatttgtgaattggttggatgaggagctttctttcttggtatgcctgttaaagggatgaatttgttcttcttttaacaaagaatggatgagttattatcgtctttttgtacactttgatgtctgagggaatgtgcaat-----------------------------------------------------------------------------------------------------------------------------------------------------------------------------------------------------------------------------------------------------------------------------------
>MiraAssembly83_c317
---------------------------------------------------------------------------------------------------------------------------------------------------------------------------------------------------------cacctttctagagaacttgtagtccaattactaac-aattgatgcatcagaaagaattacttggatcatggcttgtgcatgc--tcttttattaagtttgtttcttttaacttgaatttact----ctgttgcagaccgaaatggttgccagagtgagagaagatgtcaacaacttaaggcaaaaaaacgaagacctattaaagcaagtggaggggcttcaaatgaacaggttcagcgaagtagaggagctagtatacctccggtggctcaatgcatgcttgagatttgagctgcgcaattaccagaccccttctgggaaaacatcagctcgtgacctcagcaaaagcttaagccccaggtctcaagaaaaggccaaacagctaatgttagaatatgcaggatcagaacgaggccaaggtggagacacggatctagaaagcaacttttcccacccatcttcacctgggagtgaggattttgacaatgtttcaattgatagtt-------------------------------------------------------------------------------------------------------------------------------------------------------------------------------------------------------------------------------------------------------------------------------------------------------------------------------------------------------------------------------------------------------------------------------------------------------------------------------------------------------------------------------------------------------------------------------------------------------------------------------------------------------------------------------------------------------------------------------------------------------------------------------------------------------------------------------------------------------------------------------------------------------------------------------------------------------------------------------------------------------------------------------------------------------------------------------------------------------------------------------------------------------------------------------------------------------------------------------------------------------------------------------------------------------------------------------------------------------------------------------------------------------------------------------------------------------------------------------------------------------------------------------------------------------------------------------------------------------------------------------------------------------------------
