# Supplementary material for: Targeted NGS for species level phylogenomics: “made to measure” or “one size fits all”?
Source: PeerJ. 2017 Jul 25;5:e3569. doi: 10.7717/peerj.3569 (PMC5530999; doi:10.7717/peerj.3569)
Supplement: Data S2 — Sequences alignments (fasta format). [file peerj-05-3569-s002.gz › Final_Aln/SC/21194_AllSamples.aln]

>Consensus21194_Sample68
---------------------------------------------------------------------------------------------------------------------------------------------------------------------------------------------------------------------------------------------------------------------------------------------------actttgtccaacattgtttacttc--tatttctttgaccgctacaaccagtattattgatgtgtcgttgaagcggtgttgtggtctttttcacaggtttcatcctctttcagaatttgatgagggaaagcgaagttgtaggcgtagacttgccgggcacaaccgccgaaggaggaaaactcagacagaggatgtttcatcgcggatatcactctctggaaacaatgataataatgggaatggggatttggacatcgttaatttgctaacagttttagctcgtgcacaaggtaaaaaagttggataatcgaa---ttgttttccatgtctctctctctctctctttctctttcgtatgatatctatatttgctgttttgaacacagggaacaaagatgtcaaaagcactaattgctcgttgctacctaacaaagatcatctcattcatattctcagtaagataaatacgttacctttgccattagatttagaagcaaagttgccgacatcagcaagtttaagtaaaacagttccagaacaagcctctttagataaccagagcagattgaacggcaccatatcttcttcatctacaaaagacttactagctgttctgtcagccactctggcagcacctagttctaaggccgttcaggttttgtcccaaagcagcagccaagttgttgatgcaaataaaactatggaccaagcattgagtcttagtatgaaaaatggtgcagctcttgagttcccttcagttgtaggggagagaagtagttcaagttaccagtccccsgttgaagattcagattgccaagttcaagtaattggagcaactttacctttgcagctcttcagttcgtcacctgaagatgatagcccaccaaatctggcatctgcaagaaaatacttctcttcggacagcagtaatcccattgaagagacgtcactgtcatcatctccacctgctgtgcagaaactgtttccaatgcagaccacgagagcaactgacccacaaaggatctcaaaaggcagmgaaattgcaaatgttgaaaccagcaaggctcgtgattgtgaaacatcccttgagctttttggacgatcgaacagaggttttgaccacagttcagtccaaagctatccataccaagctggatacacatcctcttctgggtctgatcattcgccttcaagttccaattctgatgctcaggtagttcggggc-ttttaccatttgagtggcctgattatgttgacttttgttgccatttttatacttgtggttcgatttgttttgcctgtctcatggttcataatatatctttaggatcgcactgggaggatgattttcaaattgttcggtaagaatccaagtcaattaccagaaacgttgcgaacacaggtgatggtttgtggttatgcctcgaatctttagtgttgttactgttgttgataagatggcctaatactgtggttgcctctcttcttagatctataattggcta----------------------------------------------------------------------------------------------------------------------------------------------------------------------
>Consensus21194_Sample69
------------------------------------------------------------------------------------------------------------------------------------------------------------------------------------------------------------------------------------------taactcttccattctttgccttgcacattttatctttttgttgattgtgatggcagaactttgtccctcattgcttactgccttttttct----------------------ttgatgtgcca-tgaagcagtgctgtggtcttttttacaggtttcatcctctttcagaatttgatgagggaaagagaagttgtagacgtagacttgctgggcacaaccgtcgaaggaggaaaactcagacagaggatgtttcctcgcggatatcactctctggaagcaatgagaataatggaaatggggatttggacatcgtcaatttgctaacagttttagctcgcgcacaaggtaaaaaagctggatagtctaa---ttgttttccatgtcttcctctc----------tttcttgtttaatatctatttttgcggttttg-acacagggaacaaggatgtcaacagcactaattgctcattgctacctaacaaagataatctcattcatattctcagtaagataaatacgttacctttgccattggatttagaagcaaacttaccgacatcagcaagtttaagcaaaacagctccagaacaagcctcttcagataaccagagcagattgaacagcaacgtatcttcttcatctacgaaagacttgctcgctgttctgtcagccacgctggcagcacctagtcctaatgctgttcaggttatgtctcaamgcagctgccaagttattgatgcgaataaaactctggaccaagcattgagtcttggcatgaaaaatggagcagctcttgagttcccttcagttggaggggagagaagtagttcaagttaccagtcccccgttgaagattcagatagccaagttcaagtaactggagcaactttacctttgcagctctttagttcctcaccagaagatgatagcccgccaaatctggcacctgcaaggaaatacttctcctcagacagcagtaatcccattgaggagatgtcaccgtcatcatctcctcctgctgtgcagaaactgtttccaatgttgaccacg-ccccaactgagccacaaaggatctcaaaaggtggaaaaattccaagttttgaaactagcaaggctcgtgattgtgaaacatccctcgagctttttggacgatcaacccgaggtcttgaccacagttcattccaaaactgtccgttccaagctggatatacgtcctcttctgggtctgatcattcgccttcaagttccaattctgatgctcaggtagttcggggctttttaccatttgagtggcctgattatgttgactttggtttccatttttatactt-tggtttgatttgtttt-cctgtctcatggtttatgatatatgtttaggatcgcactggaaggatgagtttcaaattgttcggtaagaatccgagtcaattaccagaaacgttgcgagcgcaggtgattggctgtggttgtgccttgagtcttaaatttccttactattgttgataagatgaactaatactgctgttgcctctcttcttagatctataattggctctctcacagcccgtcagacatggagagtcacatcaggcctggttgtgtagttttatccatttacgtttcaatgccatcatctgcttgggagcaagtcagtaaactaccttatcttg---------------------------------------------------
>Consensus21194_Sample78
------------------------------------------------------------------------------------------------------------------------------------------------------gcaattttccttaaattgtcagttatctcacgtggtctggggttatgggaagattcattctttggtataggaattgaaatgttctaactcttccattctttgccctgcacattttatctttttgttgattgtgatggcagaactttgtccctcattgcttactgc--tttttct----------------------ttgatgtgcca-tgaagcagtgctgtggtcttttttacaggtttcatcctctttcagaatttgatgagggaaagagaagttgtagacgtagacttgctgggcacaaccgtcgaaggaggaaaactcagacagaggatgtttcctcgcggatatcactctctggaagcaatgagaataatggaaatggggatttggacatcgtcaatttgctaacagttttagctcgcgcacaaggtaaaaaagctggatagtctaa---ttgttttccatgtcttcctctc----------tttcttgtttgatatctatttttgcggttttg-acacagggaacaaggatgtcaacagcactaattgctcattgctacctaacaaagataatctcattcatattctcagtaagataaatacgttacctttgccattggatttagaaacaaacttaccgacatcagcaagtttaagcaaaacagctccagaacaagcctcttcggataaccagagcagattgaacagcaacgtatcttcttcatctacgaaagacttgctcgctgttctgtcagccacgctggcagcacctagtcctaatgctgttcaggttatgtctcaaagcagctgccaagttattgatgcgaataaaactctggaccaagcattgagtcttggcatgaaaaatggagcagctcttgagttcccttcagttggaggagagagaagtagttcaagttaccagccccccgttgaagattcagatagccaagttcaagtaactggagcaactttacctttgcagctctttagttcctcaccagaagatgatagcccgccaaatctggcacctgcaagaaaatacttctcctcagacagcagtaatcccattgaggagatgtcaccgtcatcatctcctcctgctgtgcagaaactgtttccaatgttgaccacgaccccaactgagccacaaagratctcaaaaggtggaaaaattgcaagttttgaaactagcaaggctcgtgattgtgaaacatccctcgagctttttggacgatcaacccgtggtcttgaccacagttcattccaaaactgtccgttccaagctggatatacgtcctcttctgggtctgatcattcgccttcaagttccaattctgatgctcaggtagttcggggcttttaaccatttgagtggcctgattatgttgactttggtttccatttttatactt-tggtttgatctgtttt-cctttctcatggtttataatatatgtttaggatcgcactgggaggatgagtttcaaattgttcggtaagaatccgagtcaattaccagaaacgttgcgagcgcaggtgattggctgtggttgtgccttgagtcttaaatttccttactattgttgataagatgaactaatactgctgttgcctctcttcttagatctataattggctctctcacagcccgtcagacatggagtctcacatcaggcctggttgtgtagttttatccatttacgtttcaatgccatcatctgcttgggagcaagtcagtaaactaccttatcttg---------------------------------------------------
>Consensus21194_Sample80
-------------------------------------------------------------------------------------------------------------------------------------------------------------------------------------------------------------------------------------------------------------------------------------------------------------------------------------------------------------------------------------------------------------------------------------gaagttgtagacgtagacttgctgggcacaaccgtcgaaggaggaaaactcagacagaggatgtttcctcgcggatatcactctctggaagcaatgagaataatggaaatggggatttggacatcgtcaatttgctaacagttttagctcgtgcacaaggtaaaaaagctggatagtctaa---ttgttttccatgtcttcctctct---------tttcttgtttaatatctatttttgcggttttg-acacagggaacaaggatgtcaacagcactaattgctcattgctacctaacaaagataatctcattcatattctcactaagataaatacgttacctttgccattggatttagaagcaaacttaccgacatctgcaagtttaagcaaaacagctccagaacaagcctcttcagataaccagagcagattgaacagcarcgtatcttcttcatctacgaaagacttgctcgctgttctgtcagccacgctggcggcacctagtcctaatgctgttcaggttatgtctcaaagcagctgccaagttattgatgcgaataaaactctggaccaagcattgagtcttggcatgaaaaatggagcagctcttgagttcccttcagttggaggggagagaagtagttcaagttaccagtcccccgttgaagattcagatagccaagttcaagtaactggagcaactttacctttgcagctctttagttcctcaccagaagatgatagcccaccaaatctggcacctgcaaggaaatacttctcctcagacagcagtaatcccactgaggagatgtcaccgtcatcatctcctcctgctgtgcagaaactgtttccaatgttgaccacgaccccaactgagccacaaaggatctcaaaaggtggaaaaattccaagttttgaaactagcaaggctcgtgattgtgaaacatccctcgagctttttggacgatcaacccgaggtcttgaccacagttcattccaaaactgtccgttccaagctggatatacgtcctcttctgggtctgatcattcgccttcaagttccaattctgatgctcaggtagttcggggctttttaccatttgagtggcctgattatgttgactttggtttccatttttatactt-tggtttgatttgtttt-cctgtctcatggtttataatatatgtttaggatcgcactggaaggatgagtttcaaattgttcggtaagaatccgagtcagttaccagaaacgttgcgagcgcaggtgattggctgtggttgtgccttgagtcttaaatttccttactattgttgataagatgaactaatactgc-------------------------------------------------------------------------------------------------------------------------------------------------------------------------------------------------------
>Consensus21194_Sample83
---------------------------------------------------------------------------------------------------------------------------------------------------------------------------------------------------------------------------ggaattgaaatgttccaactcttccattctttgccctgcacattttatctttttgttgattgtgatggcagaactttgtccctcattgcttactgc--tttttct----------------------ttgatgtgcca-tgaagcagtgctgtggttttttttacaggtttcatcctctttcagaatttgatgagggaaagagaagttgtagacgtagacttgctgggcacaaccgtcgaaggaggaaaactcagacagaggatgtttcctcgcggatatcactctctggaagcaatgagaataatggaaatggggatttggacatcgtcaatttgctaacagttttagctcgcgcacaaggtaaaaaagctggatartctaattrttgttttccatgtcttcctctc----------tttcttgtttgatatctatttttgcggttttg-acacagggaacaaggatgtcaacagcactaattgctcattgctacccaacaaagataatctcattcatattctcagtaagataaatacgttacctttgccattggatttagaagcaaacttaccgacatcagcaagtttaagcaaaacagctccagaacaagcctcttcagataaccagagcagattgaacagcaatgtatcttcttcatctacgaaagacttgctygctgttctgtcagccacgctggcagcacctagtcctaatgctgttcaggttatgtctcaaagcagctgccaagttattgatgcgaataaaactctggaccaagcattgagtcttggcatgaaaaatggagcagctcttgagatcccttcagttggaggggagagaagtagttcaagttaccagtcccccgttgaagattcagatagccaagttcaagtaactggagcaactttacctttgcagctctttagttcctcaccagaagatgatagcccgccaaatctggcacctgcaagaaaatacttctcctcagacagcagtaatcccattgaggagatgtcaccgtcatcatctcctcctgctgtgcagaaactgtttccaatgttgaccacgaccccaactgagccacaaaggatctcaaaaggtggaaaaattgcaagttttgaaactagcaaggctcgtgattgtgaaacatccctcgagctttttggacgatcaacccgaggtcttgaccacagttcattccaaaactgtccgttccaagctggatatacgtcctcttctgggtctgatcattcgccttcaagttccaattctgatgctcaggtagtacggggctttttatcatttgagtggcctgattatgttgactttggtttccatttttatactt-tggtttgatttgtttt-cctgtctcatggtttataatatatgcttaggatcgcactgggaggatgagtttcaaattgttcggtaagaatccgagtcaattaccagaaacgttgcgagcgcaggtgattggctgtggttgtgcctcgagtcttaaatttccatactattgttgataagatgaactaatactgc-------------------------------------------------------------------------------------------------------------------------------------------------------------------------------------------------------
>MiraAssembly71_c116_merged_MiraAssembly71_c443RC_merged_MiraAssembly71_rep_c4048
--------------------------------------------------------------------------------------------------------------------------------------------------------------------------------------------------atgggaagattcattctttgttataggaattgaaatgttccaactcttccattctttgccctgcacattttatctttwtgwtgattgtgatkgcagaactttgtccctcattgcttactgc--tttttct----------------------ttgatgtgcca-tgaagcagtgctgtggtcttttttacaggtttcatcctctttcagaatttgatgagggaaagagaagttgtagacgtagacttgctgggcacaaccgtcgaaggaggaaaactcagacagaggatgtttcctcgcggatatcactctctggaagcaatgagaataatggaaatggggatttggacatcgtaaatttgctaacagttttagctcgcgcacaaggtaaaaaagctggatagtctaa---ttgttttccatgtcttcctctc----------tttcttgtttgatatctatttttgcggttttg-acacagggaacaaggatgtcaacagcactaattgctcattgctacctaacaaagataatctcattcatattctcagtaagataaatacgttacctttgccattggatttagaagcaaacttaccgacatcagcaagtttaagcaaaacagctccagaacaagcctcttcagataaccagagcagattgaacagcaatgtatcttcttcatctacgaaagacttgctcgctgttctgtcagccacgctggcagcacctagtcctaatgctgttcaggttatgtctcaaagcagctgccaagttattgatgcgaataaaactctggaccaagcattgagtcttggcatgaaaaatggagcagctcttgagttcccttcagttggaggggagagaagtagttcaagttaccagtcccccgttgaagattcagatagccaagttcaagtaactggagcaactttacctttgcagctctttagttcctcaccagaagatcatagcccgccaaatctggcacctgcaagaaaatacttctcctcagacagcagtaatcccattgaggagatgtcaccgtcatcatctcctcctgctgtgcagaaactgtttccaatgttgaccacgaccccaactgagccacaaaggatctcaaaaggtggaaaaattccaagttttgaaactagcaaggctcgtgattgtgaaacatccctcgagctttttggacgatcaacccgaggtcttgaccacagttcattccaaaactgtccgttccaagctggatatacgtcctcttctgggtctgatcattcgccttcaagttccaattctgatgctcaggtagttcggggctttttaccatttgagtggcctgattatgttgactttggtttccatttttatactt-tggtttgatttgtttt-cctgtctcayggtttataatatatgtttaggatcgcactggaaggatgagtttcaaattgttcggtaagaatccgagtcaattaccagaaacgttgcgagcgcaggtgattggctgtggttgtgccttgagtcttaaatttccttactaatgttgataagatgaactaatactgctgttgcctctcttcttagatctataattggctctctcacagcccgtcagacatggagagtcacatcaggcctggttgtgtagttttatccatttacgtttcaatgccatcatctgcttgggagcaagtcagtaaac---------------------------------------------------------------
>MiraAssembly72_c290RC_merged_MiraAssembly72_rep_c1860_merged_MiraAssembly72_c31
---------------------------------------------------------------------------------------------------------------------------------------------------------------------------------------------------------------------------------------------------------------------------------------------------------------------------------------------------------------------------------------------------------------------------------------------------------gctgggcacaaccgtcgaaggaggaaaactcagacagaggatgtttcctcgcggatatcactctctggaagcaatgagaataatggaaatggggatttggacatcgtcaatttgctaacagttttagctcgcgcacaaggtaaaaaagctggatagtctaa---ttgttttccatgtcttcctctc----------tttcttgtttaatatctatttttgcggttttg-acacagggaacaaggatgtcaacagcactaattgctcattgctacctaacaaagataatctcattcatattctcagtaagataaatacgttacctttgccattggatttagaagcaaacttaccgacatcagcaagtttaagcaaaacagctccagaacaagcctcttcagataaccagagcagattgaacagcaacgtatcttcttcatctacgaaagacttgctcgctgttctgtcagccacgctggcagcacctagtcctaatgctgttcaggttatgtctcaaagcagctgccaagttattgatgcgaataaaactctggaccaagcattgagtcttggcatgaaaaatggagcagctcttgagttcccttcagttggaggggagagaagtagttcaagttaccagtcccccgttgaagattcagatagccaagttcaagtaactggagcaactttacctttgcagctctttagttcctcaccagaagatgatagcccgccaaatctggcacctgcaaggaaatacttctcctcagacagcagtaatcccattgaggagatgtcaccgtcatcatctcctcctgctgtgcagaaactgtttccaatgttgaccacgaccccaactgagccacaaaggatctcaaaaggtggaaaaattccaagttttgaaactagcaaggctcgtgattgtgaaacatccctcgagctttttggacgatcaacccgaggtcttgaccacagttcattccaaaactgtccgttccaagctggatatacgtcctcttctgggtctgatcattcgccttcaagttccaattctgatgctcaggtagttcggggctttttaccatttgagtggcctgattatgttgactttggtttccatttttatactt-tggtttgatttgtttt-cctgtctcatggtttataatatatgtttaggatcgcactggaaggatgagtttcaaattgttcggtaagaatccgagtcaattaccagaaacgt----------------------------------------------------------------------------------------------------------------------------------------------------------------------------------------------------------------------------------------------------------------------------------------
>MiraAssembly73_c852_merged_MiraAssembly73_c957RC_merged_MiraAssembly73_rep_c2277
--------------------------------------------------------------------------------------------------------------------------------------------------------------------------------------------------------------------------------------------------------------------------------------------------------------------------------------------------------------------------------------------------------------------------------------------------------------------------aaggaggaaaactcagacagaggatgtttcctcgcggatatcactctctggaagcaatgagaatagtggaaatggggatttggacatcgtcaatttgctaacagttttagctcgcgcacaaggtaaaaaagctggataatctaattgttgttttccatgtcttcctctc----------tttcttgtttgatatctatttttgcggttttg-acacagggaacaaggatgtcaacagcactaattgctcattgctacccaacaaagataatctcattcatattctcagtaagataaatacgttacctttgccattggatttagaagcaaacttaccgacatcagcaagtttaagcaaaacagctccagaacaagcctcttcagataaccagagcagattgaacagcaatgtatcttcttcatctacgaaagacttgctcgctgttctgtcagccacgctggcagcacctagtcctaatgctgttcaggttatgtctcaaagcagctgccaagttattgatgcgaataaaactctggaccaagcattgagtcttggcatgaaaaatggagcagctcttgagatcccttcagttggaggggagagaagtagttcaagttaccagtcccccgttgaagattcagatagccaagttcaagtaactggagcaactttacctttgcagctctttagttcctcaccagaagatgatagcccgccaaatctggcacctgcaagaaaatacttctcctcagacagcagtaatcccattgaggagatgtcaccgtcatcatctcctcctgctgtgcagaaactgtttccaatgttgaccacgaccccaactgagccacaaaggatctcgaaaggtggaaaaattgcaagttttgaaactagcaaggctcgtgattgtgaaacatccctcgagctttttggacgatcaacccgaggtcttgaccacagttcattccaaaactgtccgttccaagctggatatacgtcctcttctgggtctgatcattcgccttcaagttccaattctgatgctcaggtagtacggggctttttatcatttgagtggcctgattatgttgactttggtttccatttttatactt-tggtttgatttgtttt-cctgtctcatggtttataatatatgcttaggatcgcactgggaggatgagtttcaaattgttcggtaagaatccaagtcaattaccagaaac------------------------------------------------------------------------------------------------------------------------------------------------------------------------------------------------------------------------------------------------------------------------------------------
>MiraAssembly74_c174_merged_MiraAssembly74_c245RC_merged_MiraAssembly74_rep_c2292RC
----------------------------------------------------------------------------------------------------------------------------------------------------------------------------------------------------------------------------------------------------------------------------------------------------------------------------------ct----------------------ttgatgtgcca-tgaagcagtgctgtggtcttttttacaggtttcatcctctttcagaatttgatgagggaaagagaagttgtagacgtagacttgctgggcacaaccgtcgaaggaggaaaactcagacagaggatgtttcctcgcggatatcactctctggaagcaatgagaataatggaaatggggatttggacatcgtaaatttgctaacagttttagctcgcgcacaaggtaaaaaagctggatagtctaa---ttgttttccatgtcttcctctc----------tttcttgtttgatatctatttttgcggttttg-acacagggaacaaggatgtcaacagcactaattgctcattgctacctaacaaagataatctcattcatattctcagtaagataaatacgttacctttgccattggatttagaagcaaacttaccgacatcagcaagtttaagcaaaacagctccagaacaagcctcttcagataaccagagcagattgaacagcaatgtatcttcttcatctacgaaagacttgctcgctgttctgtcagccacgctggcagcacctagtcctaatgctgttcaggttatgtctcaaagcagctgccaagttattgatgcgaataaaactctggaccaagcattgagtcttggcatgaaaaatggagcagctcttgagttcccttcagttgcaggggagagaagtagttcaagttaccagtcccccgttgaagattcagatagccaagttcaagtaactggagcaactttacctttgcagctctttagttcctcaccagaagatcatagcccgccaaatctggcacctgcaagaaaatacttctcctcagacagcagtaatcccattgaggagatgtcaccgtcatcatctcctcctgctgtgcagaaactgtttccaatgttgaccacgaccccaactgagccacaaaggatctcaaaaggtggaaaaattccaagttttgaaactagcaaggctcgtgattgtgaaacatccctcgagctttttggacgatcaacccgaggtcttgaccacagttcattccaaaactgtccgttccaagctggatatacgtcctcttctgggtctgatcattcgccttcaagttccaattctgatgctcaggtagttcggggctttttaccatttgagtggcctgattatgttgactttggtttccatttttttactt-tggtttgatttgtttt-cctgtctcatggtttataatatatgtttaggatcgcactggaaggatgagtttcaaattgttcggtaagaatccgagtcaattaccagaaacgttgcgagcgcaggtgattggctgtggttgtgccttgagtcttaaatttccttactattgttgataagatgaactaatactgctgttgcctctcttcttagatctataattggctctctcac----------------------------------------------------------------------------------------------------------------------------------------------------------------
>MiraAssembly75_c34
------------------------------------------------------------------------------------------------------------------------------------------------------------------------------------------------------------------------------------------------------------------------------------------------------------------------------------------------------------------------------------------------aggtttcatcctctttcagaatttgatgagggaaagagaagttgtagacgtagacttgctgggcacaaccgtcgaaggaggaaaactcagacagaggatgtttcctcgcggatatcactctctggaagcaatgagaataatggaaatggggatttggacatcgtcaatttgctaacagttttagctcgcgcacaaggtaaaaaagctggatagtctag---ttgttttccatgtcttcctctc----------tttcttgtttgatatctatttttgctgttttg-acacagggaacaaggatgtcaacagcactaattgctcattgctacctaacaaagataatctcattcatattctcagtaagataaatacgttacctttgccattggatttagaagcaaacttaccgacatcagcaagtttaagcaaaacagctccagaacaagcctcttcagataaccagagcagattgaacagcaacgtatcttcttcatctacgaaagacttgctcgctgttctgtcagccacgctggcagcacctagtcctaatgctgttcaggttatgtctcaaagcagctgccaagttattgatgcgaataaaactctggaccaagcattgagtcttggcatgaaaaatggagcagctcttgagttcccttcagttggaggggagagaagtaattcaagttaccagtcccccgttgaagattcagatagccaagttcaagtaactggagcaactttacctttgcagctctttagttcctcaccagaagatgatagcccgccaaatctggcacctgcaaggaaatacttctcctcagacagcagtaatcccattgaggagatgtcaccgtcatcatctcctcctgctgtgcagaaactgtttccaatgttgaccacgaccccaactgagccacaaaggatctcaaaaggtggaaaaattccaagttttgaaactagcaaggctcgtgattgtgaaacatccctcgagctttttggacgatcaacccgaggtcttgaccacagttcattccaaaactgtccgttccaagctggatatacgtcctcttctgggtctgatcattcgccttcaagttccaattctgatgctcaggtagttcggggctttttaccatttgagtggcctgattatgttgactttggtttccatttttataatt-tggtttgatttgtttt-cctgtctcatggtttataatatatgtttagga------------------------------------------------------------------------------------------------------------------------------------------------------------------------------------------------------------------------------------------------------------------------------------------------------------------------------------------------------
>MiraAssembly75_c351RC_merged_MiraAssembly75_c217
------------------------------------------------------------------------------------------------------------------------------------------------------------------------------------------------------------------------------------------------------------------------------------------------------------------------------------------------------------------------------------------------------------------------------------------------------------------------------------------------------------------------------------------------------------------------------------------------------------------------------------------------------------------------atatctatttttgctgttttg-acacagggaacaaggatgtcaacagcactaattgctcattgctacctaacaaagataatctcattcatattctcagtaagataaatacgttacctttgccattggatttagaagcaaacttaccaacatcagcaagtttaagcaaaacagctccagaacaagcctcttcagataaccagagcagattgaacagcaacgtatcttcttcatctacgaaagacttgctcgctgttctgtcagccacgctggcagcacctagtcctaatgctgttcaggttatgtctcaaagcagctgccaagttattgatgcgaataaaactctggaccaagcattgagtcttggcatgaaaaatggagcagctcttgagttcccttcagttggaggggagagaagtagttcaagttaccagtcccccgttgaagattcagatagacaagttcaagtaactggagcaactttacctttgcagctctttagttcctcacccgaagatgatagcccgccaaatctggcacctgcaaggaaatacttctcctcagacagcagtaatcccattgaggagatgtcaccgtcatcatctcctcctgctgtgcagaaactgtttccaatgttgaccacgaccccaactgagccacaaaggatctcaaaaggtggaaaaattccaagttttgaaactagcaaggctcg---ttgtgaaacatccctcgagctttttggacgatcaacccgaggtcttgaccacagttcattccaaaactgtccgttccaagctggatatacgtcctcttctgggtctgatcattcgccttcaagttccaattctgatgctcagg--------------------------------------------------------------------------------------------------------------------------------------------------------------------------------------------------------------------------------------------------------------------------------------------------------------------------------------------------------------------------------------------------------------------------------------------------------------------------
>MiraAssembly77_c364RC
-------------------------------------------------------------------------------------------------------------------------------------------------------------------------------------------------------------------------------------------------------------------------------------------------------------------------------------------------------------------------------------------------------------------------------------------------------------------------------------------------------------------------------------------------------------------------------------------------------------------------------------------------------------------------------------------------------------------------------------------------------------------------------------------------------------------------------------------------------------------------------------------------------------------------------------------------------------------------------------------------------------------------------------------------------------------------------------------------------------------------------------------------------------------------------------------------------------------cgccaaatctggcacctgcaaggaaatacttctcctcagacagcagtaatcccattgaggagatgtcaccgtcatcatctcctcctgctgtgcagaaactgtttccaatgttgaccacgaccccaactgagccacaaaggatctcaaaaggtggaaaaattccaagttttgaaactagcaaggctcgtgattgtgaaacatccctcgagctttttggacgatcaacccgaggtcttgaccacagttcattccaaaattgtccgttccaagctggatatacgtcctcttctgggtctgatcattcgccttcaagttccaattctgatgctcaggtagttcggggctttttaccatttgagtggcctgattatgttgactttggtttccatttttatactt-tggtttgatttgtttt-cctgtctcatggtttataatatatgtttagg-------------------------------------------------------------------------------------------------------------------------------------------------------------------------------------------------------------------------------------------------------------------------------------------------------------------------------------------------------
>MiraAssembly77_rep_c112RC
--------------------------------------------------------------------------------------------------------------------------------------------------------------------------------------------------------------------------------------------------------------------------------------------------------------------------------------------------------------------------------------------------------------------------------------------------------------------------------------------------------ctcgcggatatcactctctggaagcaatgagaataatggaaatggggatttggacatcgtcaatttgctaacagttttagctcgcgcacaaggtaaaaaagctggatagtctaa---ttgttttccatgtcttcctctc----------tttcttgtttaatatctatttttgcggttttg-acacagggaacaaggatgtcaacagcactaattgctcattgctacctaacaaagataatctcattcatattctcagtaagataaatacgttacctttgccattggatttagaagcaaacttaccgacatcagcaagtttaagcaaaacagctccagaacaagcctcttcagataaccagagcagattgaacagcaacgtatcttcttcatctacgaaagacttgctcgctgttctgtcagccacgctggcagcacctactcctaatgctgttcaggttatgtctcaaagcagctgccaagttattaatgcgaataaaactctggaccaagcattgagwcttggcatgaaaaatggagcagctcttgagttcccttcagttggaggggagagaagtagttcaagttaccagtcccccgttgaagattcagatagccaagttcaagtaactggagcaactttacctttgcagctctttagttcctcaccagaagatgatagcccgccaaatctggcacctgcaaggaaatacttctcctcagacagcagtaatcccattgaggagatgtcaccgtcatcatctcctcctgctgtgcagaaactgtttccaatgttgaccacgaccccaactgagccacaaaggatctcaaaaggtggaaaaattccaagttttgaaactagcaaggctcgtgattgtgaaacatccctcgagctttttggacgatcaacccgaggtcttgaccacagttcattccaaaactgtccgttccaagctggatatacgtcctcttctgggtctgatcattcgccttcaagttccaattctgatgctcaggtagttcggggctttttaccatttgagtggcctgattatgttgactttggtttccatttttatactt-tggtttgatttgtttt-cctgtctcatggtttataatatatgtttagg-------------------------------------------------------------------------------------------------------------------------------------------------------------------------------------------------------------------------------------------------------------------------------------------------------------------------------------------------------
>MiraAssembly81_c359_merged_MiraAssembly81_c210RC_merged_MiraAssembly81_rep_c2193
-------------------------------------------------------------------------------------------------------------------------------------------------------------------------------------------------------------------------------------------------------------------------------------------------------------------------------------------------------------------------------------------------------------------------------------------gtagacgtagacttgctgggcacaatcgtcgaaggaggaaaactcagacagaggatgtttcctcgcggatatcactctctggaagcaatgagaataatggaaatggggatttggacatcgtaaatttgctaacagttttagctcgcgcacaaggtaaaaaagctggatagtctaa---ttgttttccatgtcttcctctc----------tttcttgtttgatatctatttttgcggttttg-acacagggaacaaggatgtcaacagcactaattgctcattgctacctaacaaagataatctcattcatattctcagtaagataaatacgttacctttgccattggatttagaagcaaacttaccgacatcagcaagtttaagcaaaacagctccagaacaagcctcttcagataaccagagcagattgaacagcaatgtatcttcttcatctacgaaagacttgctcgctgttctgtcagccacgctggcagcacctagtcctaatgctgttcaggttatgtctcaaagcagctgccaagttattgatgcgaataaaactctggaccaagcattgagtcttggcatgaaaaatggagcagctcttgagttcccttcagttggaggggagagaagtagttcaagttaccagtcccccgttgaagattcagatagccaagttcaagtaactggagcaactttacctttgcagctctttagttcctcaccagaagatcatagcccgccaaatctggcacctgcaagaaaatacttctcctcagacagcagtaatcccattgaggagatgtcaccgtcatcatctcctcctgctgtgcagaaactgtttccaatgttgaccacgaccccaactgagccacaaaggatctcaaaaggtggaaaaattccaagttttgaaactagcaaggctcgtgattgtgaaacatccctcgagctttttggacgatcaacccgaggtcttgaccacagttcattccaaaactgtccgttccaagctggatatacgtcctcttctgggtctgatcattcgccttcaagttccaattctgatgctcaggtagttcggggctttttaccatttgagtggcctgattatgttgactttggtttccatttttatactt-tggtttgatttgtttt-cctgtctcatggtttataatatatgtttaggatcgcactggaaggatgagtttcaaattgttcggtaagaatccgagtcaattaccagaaacgttgcgagcgcaggtgattggctgtggttgtgccttgagtcttaaatttccttactattgttgataagatgaactaatactgctgttgcctctcttcttagatctataattggctctc--------------------------------------------------------------------------------------------------------------------------------------------------------------------
>MiraAssembly81_c373RC_merged_MiraAssembly81_c210RC_merged_MiraAssembly81_c240RC_merged_MiraAssembly81_c240RC_merged_MiraAssembly81_rep_c2282RC
------------------------------------------------------------------------------------------------------------------------------------------------------------------------------------------------------------------------------------------------------------------------------------------------------------------------------------------------------------------------------------------------------------------------------------------------------------------------------------------acagaggatgtttcctcgcggatatcactctctggaagcaatgagaataatggaaatggggatttggacatcgtaaatttgctaacagttttagctcgcgcacaaggtaaaaaagctggatagtctaa---ttgttttccatgtcttcctctc----------gttcttgtttgatatctatttttgcggttttg-acacagggaacaaggatgtcaacagcactaattgctyattgctacctaacaaagataatctcattcatattctcagtaagataaatacgttacctttgccattggatttagaagcaaacttaccgacatcagcaagtttaagcaaaacagctccagaacaagcctcttcagataaccagagcagattgaacagcaatgtatcttcttcatctacgaaagacttgctcgctgttctgtcagccacgctggcagcacctagtcctaatgctgttcaggttatgtctcaaagcagctgccaagttattgatgcgaataaaactctggaccaagcattgagtcttggcatgaaaaatggagcagctcttgagttcccttcagttggaggggagagaagtagttcaagttaccagtcccccgttgaagattcagatagccgagttcaagtaactggagcaactttacctttgcagctctttagttcctcaccagaagatgatagcccgccaaatctggcacctgcaagaaaatacttctcctcagacagcagtaatcccattgaggagatgtcaccgtcatcatctcctcctgctgtgcagaaactgtttccaatgttgaccacgaccccaactgagccacaaaggatctcaaaaggtggaaaaattccaagttttgaaactagcaaggctcgtgattgtgaaacatccctcgagctttttggacgatcaacccgaggtcttgaccacagttcattccaaaactgtccgttccaagctggatatacgtcctcttctgggtctgatcattcgccttcaagttccaattctgatgctcaggtagttcggggctttttaccatttgagtggcctgattatgttgactttggtttccatttttatactt-tggtttgatttgtttt-cctgtctcatggtttataatatatgtttaggatcgcactggaaggatgagtttcaaattgttcggtaagaatccgagtcaattaccagaaacgttgcgagcgcaggtgattggctgtggttgtgccttgagtcttaaatttccttactattgttgataagatgaactaatactgctgttgcctctcttcttagatctataattggctctc--------------------------------------------------------------------------------------------------------------------------------------------------------------------
>MiraAssembly82_c11RC
cgataactgcagagaagatttgtcaaatggtaaagactatcaccggcggcataaagtgtgtgaggttcatagtaagtcaactcatgccttagtaggaaaacagatgcaaaggttctgccaacagtgcagcaggttggctatcttgcttctgcaattttccttaaattgtcagttatctcacgtggtctggtgttatgtgaagattaattctttgttataggaattgaaatgttctaactcttccattctttgccctgcacattttatctttttgttgattgtgatggcagaactttgtccctcattgcttactgc--tttttct----------------------ttgatgtgtca-tgaagcagtgctctggtcttttttacaggtttcatcctctttcagaatttgatgagggaaagagaagttgtagacgtagacttgctgggcacaaccgtcgaaggaggaaaactcagacagaagatgtttcctcgcggatatcactctctggaagcaatgagaataatggaaatggggatttggacatcgtcaatttgctaacagttttagctcgcgcacaaggtaaaaaagctggatagtctaa---ttgtttttcatgtcttcctc--------------tcttgtttgatatctatttttgcggttttg-acacagggaacaaggatgtcaacagcactaattgctcattgctacctaacaaagataatctcattcatattctcagtaagataaatacgttacctttgccattggatttagaagcaaacttaccgacatcagcaagtttaagcaaaacagctccagaacaagcctcttcagataaccagaacagattgaacagcaacgtatcttcttcatctacaaaagacttgctcgctgttctgtcagccacgctggcagcacctagtcctaatgctggtcaggttatgtctcaaagcagctgccaagttattgatgcgaataaaactctggaccaagcattgagtcttggcatgaaaaatggagcagctcttgagttcccttcagttggaggggagagaagtagttcaagttaccagtcccccgttgaagattcagatagccaagttcaagtaactggagcaactttacctttgcagctctttaattcctcaccagaagatgatagcccgccaaatctggcacctgcaagaaaatacttctcctcagacagcagtaatcccattgaggagatgtcaccgtcatcatctcctcctgctgtgcagaaactgtttccaatgttgaccacgaccccaactgagccacaaaggatctcaaaaggtggaaaaaatgcaagttttgaaactagcaaggctcgtgattgtgaaacatccctcgagctttttggacgatcaacccgaggtcttgaccacagttcattccaaaactgtccgttccaagctggatatacgtcctcttctgggtctgatcattcgccttcaagttccaattctgatgctcaggtagttcggggctttttaccatttgagtgacctgattatgttgactttggtttccatttttatactt-tggtttgatttgtttt-cctgtctcatggtttataatatatgtttaggatcgcactgggaggatgagtttcaaattgttcggtaagaatccgagtcaattaccagaaacgttgcgagcgcaggtgattggctgtggttgtgccttgagtcttaaatttccttactattgttgataagatgaactaatactgctgttgcctctcttcttagatctataattggctctctcacagcccgtcagacatggagagtcacatcaggcctggttgtgtagttttatccatttacgtttcaatgccatcatctgcttgggagcaagtcagtaaactaccttatcttgtatagcttagttttcttgtggggcttttcacttatgatttgcaggatgtgt
