# Supplementary material for: Targeted NGS for species level phylogenomics: “made to measure” or “one size fits all”?
Source: PeerJ. 2017 Jul 25;5:e3569. doi: 10.7717/peerj.3569 (PMC5530999; doi:10.7717/peerj.3569)
Supplement: Data S2 — Sequences alignments (fasta format). [file peerj-05-3569-s002.gz › Final_Aln/MC/12927_Paraloque.aln]

>MiraAssembly80_c346
----------------------------------------------------------------------------------------------------------------------------------------------------------------------------------------------------------------------------------------------------------------------------------------------------------------------------------------------------------------------------------------------------------------------------------------------------------------------------------------------------------------------------------------------------------------------------------------------------------------------------------------------------------------------------------------------------------------------------------------------------------------------------------------------------------------------------------------------------------------------------------------------------------------------------------------------------caactgtttytttggggcaggcaaccacggattccaaagacggctttg-gcgttgggttccctagtcttaatatcatgaatgaatgtccatttactgggatgcctgtagctgatggttcagctctgccttttaagcatcatggctctcgtttccctccatttttaagaaaccacaatcatagtgaaggcctcggtggtatattccacagaggtattcgttgtgatggctgtggggttttcccaataactggaccccggttcaagtcgaaagtgtgagaatttaacttgtcatctggtggttagctatagaaagagaaaatactgaaaaatctgattcttttttcattccctgcagaaaagaggattatgacctgtgcaatatctgcttcactgagatgggagatgaatctgactacatccgaatggaccgtcctgttccctatcgtcatccttattaccatcgtaaaggagtg-------------------------------------------------------------------------------------------------------------------------------------------------------------------------------------------------------------------------------------------------------------------------------------------------------------------------------------------------------------------------------------------------------------------------------------------------------------------------------------------------------------
>MiraAssembly83_c344RC
----------------------------------------------------------------------------------------------------------------------------------------------------------------------------------------------------------------------------------------------------------------------------------------------------------------------------------------------------------------------------------------------------------------------------------------------------------------------------------------------------------------------------------------------------------------------------------------------------------------------------------------------------------------------------------------------------------------------------------------------------------------------------------------------tgatatttgtgaatatagatcaagttgttgaaacgcg-tttttattccaag------agtatgccataactttgatgcttcttggattgatttcctcttgatgtgcactagaagggtgat------------------------------aaattgtttgtttgttgcacacaaccagggtatataga-------tag-ttgaaaaatccctgaattgtggggataggg--tactatcgcagctcctggttgcgaggaagcaaccctatggcttcttgaaat-agtgtaatggctctcgtttccctccattttcaagaaactagaatcatagtgaaggccttggtagtatattccacataggtattcgttgtgatggctgtgggg-tttcccaataactggactccgattcaagtcaaaagtgtaagaatttcagtcatcatctagcggttcgctatagaaagagaaaatactgaaaaatctgattattttttctttccctgcagaaaagaggattatgacctgtgcaatatctgcttcactaaaatttaaacaatctgt----------------------------------------------------------------------------------------------------------------------------------------------------------------------------------------------------------------------------------------------------------------------------------------------------------------------------------------------------------------------------------------------------------------------------------------------------------------------------------------------------------------------------------------------------------------------------
>MiraAssembly69_c33
gggatatgraacaatttgataattgtgaa---------------------------------------------------------------------------------------------------------tatagatcwagttgttgaaacrtgttttttattccaagagtatgccataactttgatgcttgttg--gattgatttcttcttgatgtgcacaagaagggtgataaattgtctttttgttgcacacaaacagggtatataaataggtaaa--------------------aaatccctggattgtgggatacggtactatcggttgcgaggaagcaaccct------atggcttcttgaaatagtgtaatggctctcatttcgctctattttcaagaaactacaatcatagtgaaggccttggtagtatattccacataggtgttcgttgtgatggttgtggggttttcccaatagctggactccggttcaagtcaaaagtgtaagaattttctttttgcattcatcgcatgtaggagcgaatgctagacatatccatgcattttaattgcattcagcatgacttgatcatataatgttacttatattttaggttcgggggacgtgtctccaactcaaccttgaggtggaggctttcacttgtgttttgtggattttgagctgagtgtgctgtcccatttttatgttaaactaaaaattgtgtttatattttcttttgggatatggaacaatttgataattgtgaatatagatcaagttgttgaaacgcg-tttttattccaag------agtatgccataactttgatgcttcttggattgatttcctcttgatgtgcactagaagggtgat------------------------------aaattgtttgtttgttgcacacaaccakggtatataga-------tag-ttgaaaaatccctgaattgtggggataggg--tactatcgcagctcctggttgcgaggaagcaaccctatggcttcttgaaat-agtgtaatggctctcgtttccctccattttcaagaaactagaatcatagtgaaggccttggtagtatattccacataggtattcgttgtgatggctgtgggg-tttcccaataactggactccgattcaagtcaaaagtgtaagaatttcagtcatcatctagcggttcgctatagaaagagaaaatactggaaaatctgattattttttctttccctgcagaaaagaggattatgacctgtgcaatatctgcttcactaaaatttaagcaatctgtgctaactttccaattgg---------------------------------------aag-----------------------------------------------------------------------------------------------------------------------------------------------------------------------------------------------------------------------------------------------------------------------------------------------------------------------------------------------------------------------------------------------------------------------------------------------------------------------------------------------------------------
>MiraAssembly75_c263
--------------------------------------------------------------------------------------------------------------------------------------------------------------------------------------------------------------------------------------------------------------------------------------------------------------------------------------------------------------------------------------------------------------------------------------------------------------------------------------------------------------------------------------------------------------------------------------------------------------------------------------------------------------------------------------------------------------------------------------------------------------------------------------------------------------------------------------------------------------------------------------------------atgtgcactagaagggtgat------------------------------aaattgtttgtttgttgcacacaaccagggtatataga-------tag-ttgaaaaatccctgaattgtggggataggg--tactgtcgcagctcttggttgcgaggaagcaaccctatggcttcttgaaat-agtgtaatggctctcgtttccctccattttcaagaaactagaatcatagtgaaggccttggtagtatattccacataggtattcgttgtgatggctgtggggttttcccaataactggactccgattcaagtcaaaagtgtaagaatttcagtcatcatctagcggttcgctatagaaagagaaaatactgaaaaatttgattattttttctttccctgcagaaaagaggattatgacctgtgcaatatctgcttcactaaaatttaagcaatctat----------------------------------------------------------------------------------------------------------------------------------------------------------------------------------------------------------------------------------------------------------------------------------------------------------------------------------------------------------------------------------------------------------------------------------------------------------------------------------------------------------------------------------------------------------------------------
>MiraAssembly78_c260RC
-------------------------------------------------------------------------------------------------------------------------------------------------------------------------------------------------------------------------------------------------------------------------------------------------------------------------------------------------------------------------------------------------------------------------------------------------------------------------------------------------------------------------------------------------------------------------------------------------------------------------------------------------------------------------------------------------------------------aggtgggtgtgctatcccatttttatggtaagctaaaaattatgtttatgttttcttttggaatatggaataatttgataattgtgaatatagatcaagttgttgaaatgtg-tttttattccaag------agtatgccatagctttgatgcttgttggattgattttttcttgatgtgcacaagaagggtgat------------------------------aaattgtatgtttgttgcacacaaacaaggtatataaa-------tag-ttgaaaaatccctggattgtggggatacgg--tactgtcacaactcccggttgcgaggaagcaaccctatggcttcttgaaat-agtgtaatggctctcgtttccctccattttcaagaaactacagtcatagtgaaggccttgatagtatattccacataggtattcgttgtgatggctgtggggtttttctagtaactggactccggttcaagtcaaaagtgtaagaatttcagttatcatctggcggttcactatagaatgagaaaatactgaaaaatctgattcttttt------------------------------------------------------------------------------------------------------------------------------------------------------------------------------------------------------------------------------------------------------------------------------------------------------------------------------------------------------------------------------------------------------------------------------------------------------------------------------------------------------------------------------------------------------------------------------------------------------------------------------------------------
>MiraAssembly82_c705RC
------------------------------------------------------------------------------------------------------------------------------------------------------------------------------------------------------------------------------------------------------------------------------------------------------------------------------------------------------------------------------------------------------------------------------------------------------------------------------------------------------------------------------------------------------------------------------------------------------------------------------------------------------------------------------------------------------------------------------------------------------------------------------------tggaacaatttgataattgtgaatatagatcaacttgttgaaacgtgttttttattccaag------agtatgccataactttgatgcttgttggattgatttcttcttgatgtgcacaagaagggtgat------------------------------aagttgtcttttcattgcacacagacaaggtatataaa-------tagataaaaaaatccctggattgt-gggatacgg--tactatc---------ggttgcgaggaagcaaccctatggcttcttgaaat-agtgtaatggctctcatttccctctattttcaagaaactacaatcatagtgaaggccttggtagtatattccacataggtattcgttgtgatggctgtggggttttcccaatagctggactccggttcaagtcaaaagtgtaagaatttcaattatcatctggcagttcgctatagaaagagataatactgaaaaatctaattcttttttctttccctgcaaaaatgaggattatgatctttgcaatatctgcttcactgaaattaaagcaatatgtgctaactttccagttgg---------------------------------------aagaaag----------------------------------------------------------------------------------------------------------------------------------------------------------------------------------------------------------------------------------------------------------------------------------------------------------------------------------------------------------------------------------------------------------------------------------------------------------------------------------------------------atagcagca
>MiraAssembly77_c1108
-------------------------------------------------------------------------------------------------------------------------------------------------------------------------------------------------------------------------------------------------------------------------------------------------------------------------------------------------------------------------------------------------------------------------------------------------------------------------------------------------------------------------------------------------------------------------------------------------------------------------------------------------------------------------------------------------------------------------------------------------------------------------------------------------------------------------------------------------------------------------------------------------gatgtgcacaagaagggtgat------------------------------aaattgtcttttcgttgcacacaaacagggtatataaa-------tag-ttgaaaaatccctagattgt-gggatatgg--cactatc---------ggttgcgaggaagcaaccctatggcttcttgaaat-agtgtaatggctctcatttccctccattttcaagaaactacaatcatagtgaaggcctcgctggtatattccacagaggtattcgttgtgatggctgctgggttttcccaataactggactccaattcaagtcaaaagtgtaagaatttcaattatcatctggcggtttgctatagaaagagataatactgaaaaatctgattcttttttctttccctgcaaaaatgaggattatgacct-----------------------------------------------------------------------------------------------------------------------------------------------------------------------------------------------------------------------------------------------------------------------------------------------------------------------------------------------------------------------------------------------------------------------------------------------------------------------------------------------------------------------------------------------------------------------------------------------------------------
