# Supplementary material for: Targeted NGS for species level phylogenomics: “made to measure” or “one size fits all”?
Source: PeerJ. 2017 Jul 25;5:e3569. doi: 10.7717/peerj.3569 (PMC5530999; doi:10.7717/peerj.3569)
Supplement: Data S2 — Sequences alignments (fasta format). [file peerj-05-3569-s002.gz › Final_Aln/SC/20594_AllSamples.aln]

>Consensus20594_Sample71
tctttttgtttatttaatctagatataaacgaaaaaatctgccgcaatgtaattttagttgtctcttgtttatttgcatactgtaactgaaatgctttcataatgcagaatgacaagttaaagctcttgaaaatgggttcacttcagcatcttggagaaaatatgcttgcttttctggttcactctgctgctttctctcgtatcccaaatgacaaggatgctgcagcaggcsaagaggctggccaggacactgctgtatattttgacattttggtaccttaatgaactctgaaacttggtcattgtttttgtcttg---acctttctttttctcctaggcttctgcttctgttctgccctgtaaaatttattgcttaaagatcacgtttccatggatggaatttc-taac-aattgttttatgccaatcctcagggaacttacatgattgtattccgtc-aacggtttgccaa--tctgctttataattcagtgattttgcaa--tcacttatgatatggaccacatcgctgctaatgggtggttattctgctgcaatatcattggccttgtcat-gcttgagtgttattcttacgtggatatgttcactgggtttatccgttcttgttgcctttattctaccgcttatatcttc-aacaccagtgccctttgtttcaagtccatggttggcatttggtctattcgctgctcctgcgctccttggggcattgactggccaatatttgggttatcaaattctccattcatatttaatgaaagtatcttccagaagacggggtaatttgtctgtggtagttcaagctgatttggccaagttggacgctgaaagatggctatttaaatctggtttggtgcagtggtttgtccttctgctgattggaaactattataagatcgggtcttcgtatttagcttttgtttggctagtctcacctgcctttgcatgtaagtwaaarwwtacaagtgtagtgatctgggtaagaaatatgaacattggttttctggtaaagtacataaataggcaccctgatgtaatcatcc---------------------------------------ttctatgaacggtgtctggaatgcctgatgtagacatgtccag-cactgtttagaggtgaaatca---------aaattactttttaaggtagctctttttcattcatgggctggggatttgataaaatgtcttgtctt----------tgatgttaactaattttaaattttggttacatagatggtttgcttgaagcaaccttatcccctgctcgattgccg---------
>Consensus20594_Sample73
-----------------------------------------------------------------------------------------------------------------------------------------------------------------------------------------------------------------------------------------------------ggacactgctgtatattttgacattttggtaccttaatgaactctgaaacttggtcattgtttttgtcttgaccacctttctttttctcctaggcttctgcttcttttctgccctgtaaaatttattgcttaaagatcacgtttccatggatggaatttc-ttac-aattgttttatgccaatcctcagggaacttacatgattgtattccgtctaacggtttgccaaattctgctttataattcagtgattttgcaatmtcacttatgatatggaccacatcgctgctaatgggtggttattctgctgcaatatcattggccttgtcat-gcttgagtgttattcttacgtggatatgttcactgggtttatccgttcttgttgcctttattctaccgcttatatcttcaaacaccagtgccctttgtttcaagtccatggttggcatttggtctattcgctgctcctgcgctccttggggcattgactggccaatatttgggttatcaaattctccattcatatttaatgaatgtatcttccagaagacggggtaatttgtctgtggtagttcaagctgatttggccaagttggacgctgaaagatggctatttaaatctggtttggtgcagtggtttgtccttctgctgattggaaactattataagatcgggtcttcgtatttagcttttgtttggctagtctcacctgcctttgcatgtaagttaaaatttacaagtgtagtgatctgggtaagaaatatgaacattggttttgtggt-aagtacataaataggcaccctgatgtaatcatcc---------------------------------------ttctatgaacagtgtctggaatgcctgatgtagacatgtccag-cactgtttaga----------------------------------------------------------------------------------------------------------------------------------------------------------------------------------
>Consensus20594_Sample78
---------------------------acagaaaaaatctgccgcaatgtaattttagttgtctcttgtttatttgcatactgtaactgaaatgctttcataatgcagaatgacaagttaaagcttttgaaaatgggttcacttcagcatcttggagaaaatatgcttgcttttctggttcactctgctgctttctctcgtatcccaaatgacaaggatactgcagcaggccaagaggctggccaggacactgctgtatattttgacattttggtaccttaatgaactctgaaacttggtcattgtttttgtcttg---acctttctttttctcctaggcttctgcttctgttctgccctgtaaaatttattgcttaaagatcacgtttccatkgatggaatttc-taac-aattgttttatgccaatcctcagggaacttacatgattgtattccgtc-aacggtttgccaa--tctgctttataattcagtgattttgcaa--tcacttatgatatggaccacatcgctgctaatgggtggttattctgctgcaatatcattggccttgtcat-gcttgagtgttattcttacgtggatatgttcactgggtttatccgttcttgttgcctttattctaccgcttata---tc-aacaccagtgccctttgtttcaagtccatggctggcatttggtctattcgctgctcctgcactccttggggcattgactggccaatatttgggttatcatattctccattcatatttactgaatgtatcttccagaagacggggtaatttgtctgtggtagttcaagctgatttggccaagttggacgctgaaagatggctatttaaatctggcttggtgcagtggtttgtccttctgctgattggaaactattataagatcgggtcttcgtatttagcttttgtttggctagtctcacctgcctttgcatgtaagttaaaatttasaagtgtagtgatctgggtaagaaatatgaacattggttttctggt-aagtacataaataggcaccctgatgtaatcatcc---------------------------------------ttctatgaacagtgtctggaatgcctgatgtagacatgtccag-cactgtttagaggtgaaatca---------aaattactttttaaggtagctctttttcattcatgggctggrkatttgataaaatgtcttgtctt----------tgatgttcactaattttaaattttggttacatagatggtttgcttgaagcaaccttatcccct---------------------
>Consensus20594_Sample80
---------------------------------------------------------------------------------------------------------------------------------------------------------------------------------------------------------------------------------------gaagaggctggccaggacactgctgtatattttgacattttggtaccttaatgaactctgaaacttggtcattgtttttgtcttg---acctttctttttctcctaggcttctgcttctgttctgccctgtaaaatttattgcttaaagatcacgtttccatggatggaatttc-taac-aattgttttatgccaatcctcagggaacttacatgattgtattccgtc-aacggtttgccaa--tctgctttataattcagtgattttgcaa--tcacttatgatatggaccacatcgctgctaatgggtggttattctgctgcaatatcattggccttgtcatggcttragtgtwattcttacgtggatatgttcactgggtttatccgttcttgttgcctttattctaccgcttatatcttc-aacaccagtgccctttgtttcaagtccatggttggcatttggtctattcgctgctcctgcgctccttggggcattgactggccaatatttgggttatcaaattctccattcatatttaatgaatgtatcttccagaagacggggtaatttgtctgtggtagttcaagctgatttggccaagttggacgctgaaagatggctatttaaatctggtttggtgcagtggtttgtccttctgctgattggaaactattataagatcgggtcttcgtatttagcttttgtttggctagtctcacctgcctttgcatgtaagttaaagtwtacaagtgtagtgatctgggtaagaaatatgaacattggttttctggt-aagtacataaataggcaccctgatgtaatcatcc---------------------------------------ttctatgaacagtgtctggaatgcctgat------------------------------------------------------------------------------------------------------------------------------------------------------------------------------------------------------------
>Consensus20594_Sample83
-----------------------------------------------------------------------------atactgtaactgaaatgctttcataatgcagaatgacaagttaaagcttttgaaaatgggttcacttcagcatcttggagaaaatatgcttgcttttctggttcactctgctgctttctctcgtatcccaaatgacaaggatactgcagcaggccaagaggctggccaggacactgctgtatattttgacattttggtaccttaatgaactctgaaacttggtcattgtttttgtcttg---acctttctttttctcctaggcttctgcttctgttctgccctgtaaaatttattgcttaaagatcacgtttccatggatggaatttc-taac-aattgttttatgccaatcctcagggaacttacatgattgtattccgtc-aacggtttgccaa--tctgctttataattcagtgattttgcaa--tcacttatgatatggaccacatcgctgctaatgggtggttattctgctgcaatatcattggccttgtcat-gcttgagtattattcttacgtggatatgttcactgggtttatccgttcttgttgcctttattctaccgcttatatcttc-aacaccagtgccctttgtttcaagtccatggttggcatttggtctattcgctgctcctgcgctccttggggcattgactggccaatatttgggttatcaaattctccattcatatttaatgaatgtatcttccagaagacggggtaatttgtctgtggtagttcaagctgatttggccaagttggacgctgaaagatggctatttaaatctggtttggtgcagtggtttgtccttctgctgattggaaactattataagatcgggtcttcgtatttagcttttgtttggctagtctcacctgcctttgcatgtaagttaaaatttacaagtgtagtgatctgggtaagaaatatgaacattggttttctggt-aagtacataagtaggcaccctgttgtaatcatcc---------------------------------------ttctatgaacagtgtctggaatgcctgatgtagacatgtccag-cactgtttagaggtgaaatca---------aaattactttttaaggtagctctttttcattcatgggctggggatttgataaaatgtcttgtctt----------tgatgt------------------------------------------------------------------------------
>MiraAssembly68_c847_merged_MiraAssembly68_c124
---------------------------------aaaaatattggcartgttattttagttgtctctagtttatttgcttagaataactgaaatgctttcttaatgcagaacgacaaattaaagcttttgaaaccgggttcacttcagcatcttggagaaaatatgcttgcatttctggttcactctgctgctttctctcgtatccctaatgacaaggcaattgcagcaggccaaaaggctggccaggacactgctgtatattttgacattttggtaccttaatgaactctgaaactcgatcattgttcttggcttg---accttttgttttctaattgaccactgtttctgttc-ggagggtaaattttactgctttgaaatccagtttccatggatgtcattctgtaac-aattgtttaatgccaattcccagggaacttacatgatcgtattccgtc-agcgttttgccaa--tctgctttataattcagtgattatgcaa--tcacttatgatatggaccacatcactgctaatgggtggttattcagctgcaatatcattggccttgtcat-gtttgagtgttatccttatgtggatatgttcattgagtttatccgttcttgttgcctttattctaccacttatatcttc-aacaccagtgccctttgtttcaagtccatggttggtatttggtctattcgctgctcctgcgctccttggggcattgactggccaatatttgggttatcaaattctccatacatatttaatgaatgtatcttccagaagaaggggtaatttgtctcgggtagttcaagctgatttggccaagttggacgctgaaagatggctctttaaatctggtttggtgcagtggkttgtcctgctgctgattggaaactattataagatcgggtcttcctatttagctcttgtttggctagtctcacctgcctttgcatgtaagttaaaatttacaagtattatagtcaatgttctaaaagtcgctaggcgctagtcggg-cggt-------cagccaccttcgagctattaatcggattaatcgggaaattaatcggtgcatagtaattagtaatcggcgattaatggttagtcggacctaatcggataggccccgccaacgattaatcgccaactaattgccgattaatttcttgttttagaacactgattatagtctgggtaccctgatttctaataaaagtctaaaatg----------agatat-----aatcatccttctatgaacagtgtctggaatgtctgatgtagacatgtccagcactctttag------------
>MiraAssembly68_rep_c3164RC_merged_MiraAssembly68_c1447_merged_MiraAssembly68_rep_c2637RC
--------------------------------------------------------------------------------------------------------------------------------------------------------------------------------------------------------------------------------agcaggccaaaaggctggccaggacactgctgtatattttgacattttggtaccttaatgaactctgaaactcgatcattgttcttggcttg---accttttgttttctaattgaccactgtttctgttc-ggagggtaaattttactgcttcgaaatccagtttccatggatgtcattctgtaac-aattgtttaatgccaattcccagggaacttacatgatcgtattccgtc-agcgttttgccaa--tctgctttataattcagtgattatgcaa--tcacttatgatatggaccacatcactgctaatgggtggttattcagctgcaatatcattggccttgtcat-gtttgagtgttatccttatgtggatatgttcattgagtttatccgttcttgttgcctttattctaccacttatatcttc-aacaccagtgccctttgtttcaagtccatggttggtatttggtctattcgctgctcctgcgctccttggkgcattgactggccaatatttgggttatcaaattctccatacatatttaatgaatgtatcttccagaagaaggggtaatttgtctcgggtagttcaagctgatttggccaagttggacgctgaaagatggctctttaaatctggtttggtgcagtggtttgtcctgctgctgattggaaactattataagatcgggtcttcctatttagctcttgtttggctagtctcacctgcctttgcatgtaagttaaaatttacaagtattatagtcaatgttctaaaagtcgctaggcgctagtcggg-cggt-------crgccaccttcgagctattaatcggattaatcgggcaattaatcggtgcatattaattagtaatcggcgattaatsgttagtcggacctaatcggataggccccgccagcgattaatcgc-------------------------------------------------------------------------------------------------------------------------------------------------------------------------------
>MiraAssembly69_c456
---------------------------------------------------------------------------------------------------------------------------------------------------------------------------------------------------------------------------------------------------caggacactgctgtatattttgacattttggtaccttaatgaactctgaaacttggtcattgtttttgtcttg---acctttctttttctcctaggcttctgcttctgttctgccctgtaaaatttattgcttaaagatcacgtttccgtggatggaatttc-aaac-aattgttttatgccaatcctcagggaacttacatgattgtattccgtc-aacggtttgccaa--tctgctttataattcagtgattttgcaa--tcacttatgatatggaccacatcgctgctaatgggtggttattctgctgcaatatcattggccttgtcat-gcttgagtgttattcttacgtggatatgttcactgggtttatccgttcttgttgcctttattctaccgcttatatcttc-aacaccagtgccctttgtttcaagtccatggktggcatttggtctattcgctgckcctgcgctccttggggcattgactggccaatattt-------------------------------------------------------------------------------------------------------------------------------------------------------------------------------------------------------------------------------------------------------------------------------------------------------------------------------------------------------------------------------------------------------------------------------------------------------------------------------------------------------------------------------------------------------------------------------------------------------------
>MiraAssembly69_c469RC_merged_MiraAssembly69_c177
-----------------------------------------------------------------------atttgcttgctgtaactgaaatgctttcataatgcagaatgacaagttaaagcttttgaaaatgggttcacttcagcatcttggagaaaatatgcttgcttttctggttcactctgctgctttctctcgtatcccaaatgacaaggatactgcagcaggccaagaggctggccaggacactgctgtatattttgacattttggtaccttaatgaactctgaaacttggtcattgtttttgtcttg---acctttctttttctcctaggcttctgcttctgttctgccctgtaaaatttattgcttaaagatcacgtttccatggatggaatttc-taac-aattgttttatgccaatcctcagggaacttacatgattgtattccgtc-aacggtttgccaa--tctgctttataattcagtgattttgcaa--tcacttatgatatggaccacatcgctgctaatgggtggttattctgctgcaatatcattggccttgtcat-gcttgagtgttattcttacatggatatgttcattgggtttatccgttcttgttgcctttattctaccgcttatatcttc-aacaccagtgccctttgtttcaagtccacggttggcatttggtctattcgctgctcctgcgctccttggggcattgactggccaatatttgggttatcaaattctccattcatatttaatgaatgtatcttccagaagacggggtaatttgtctgtggtagttcaagctgatttggccaagttggacgctgaaagatggctatttaaatctggtttggtgcagtggtttgtccttctgctgattggaaactattataagatcgggtcttcgtatttagcttttgtttggctagtctcacctgcctttgcatgtaagttaaagtttacaagtgtagtgatctgggtaagaaatatgaacattggttttctggt-aagtacataaataggcaccctgatgtaatcatcc---------------------------------------ttctatgaacagtgtctggaatgcctgatgtagacatgtccag-cactgtttagaggtgaaatca---------aaattactttttaaggtagctctttttcattcatgggctggggatttgataaaatgtcttgtctt----------taatgttcactaattttaaattttggttacatagatggtttgcttgaagcaaccttatcccctgctcgattgcca---------
>MiraAssembly69_c982_merged_MiraAssembly69_rep_c2477
------------------------------------------------------------------------------------------------------------------------------------------------------------------------------------------------------------------------------------------------------------------------------------------------------------------------------------------------aggcttctgcttctgttctgccctgtaaaatttattgcttaaagatcacgtttccgtggatggaatttc-aaac-aattgttttatgccaatcctcagggaacttacatgattgtattccgtc-aacggtttgccaa--tctgctttataattcagtgattttgcaa--tcacttatgatatggaccacatcgctgctaatgggtggttattctgctgcaatatcattggccttgtcat-gcttgagtgttattcttacatggatatgttcattgggtttatccgttcttgttgcctttattctaccgcttatatcttc-aacaccagtgccctttgtttcaagtccacggttggcatttggtctattcgctgctcctgcgctccttggggcattgactggccaatatttgggttatcaaattctccattcatatttaatgaatgtatcttccagaagacggggtaatttgtctgtggtagttcaagctgatttggccaagttggacgctgaaagatggctatttaaatctggtttggtgcagtggtttgtccttctgctgattggaaactattataagatcgggtcttcgtatttagcttttgtttggctagtctcacctgcctttgcatgtaagttaaaatttacaagtgtagtgatctgggtaagaaatatgaacattggttttctggt-aagtacataaataggcaccctgatgtaatcatcc---------------------------------------ttctatgaacagtgtctggaatgcctgatgtagacatgtccag-cactgtttagaggtgaaatc-------------------------------------------------------------------------------------------------------------------------------------------------------------------------
>MiraAssembly72_c262RC_merged_MiraAssembly72_c1584
----------------------------------------------------------------------------------------------------------------------------------------------------------------------------------ttcactctgctgctttctctcgtatcccaaatgacaaggatactgcagcaggccaagaggctggccaggacactgctgtatattttgacattttggtaccttaatgaactctgaaacttggtcattgtttttgtcttg---acctttctttttctcctaggcttctgcttctgttctgccctgtaaaatttattgcttaaagatcacgtttccatggatggaatttc-taacaaattgttttatgccaatcctcagggaacttacatgattgtattccgtc-aacggtttgccaa--tctgctttataattcagtgattttgcaa--tcacttatgatatggaccacatcgctgctaatgggtggttattctgctgcaatatcattggccttgtcat-gcttgagtgttattcttacgtggatatgttcactgggtttatccgttcttgttgcctttattctaccgctcatatcttc-aacaccagtgccctttgtttcaagtccatggttggcatttggtctattmgctgctcctgcgctccttggggcattgactggccaatatttgggttatcaaattctccattcatatttaatgaatgtatcttccagaagacggggtaatttgtctgtggtagttcaagctgatttggccaagttggacgctgaaagatggctatttaaatctggtttggtgcagtggtttgtccttctgctgattggaaactattataagatcgggtcttcgtatttagcttttgtttggctagtctcacctgcctttgcatgtaagttaaaatttacaagtgtagtgatctgggtaagaaatatgaacatttgttttctggt-aagtacataaataggcaccctgatgtaatcatcc---------------------------------------ttctatgaacagtgtctggaatgcctaatgtagacatgtccag-cactgtttagaggtg------------------------------------------------------------------------------------------------------------------------------------------------------------------------------
>MiraAssembly72_c779_merged_MiraAssembly72_c788RC_merged_MiraAssembly72_rep_c1932RC_merged_MiraAssembly72_rep_c1932RC_merged_MiraAssembly72_rep_c2173
----------------------------------------------------------------------------------------------------------------------------------------------------------------------------------ttcactctgctgctttctctcgtatcccaaatgacaaggatactgcagcaggccaagaggctggccaggacactgctgtatattttgacattttggtaccttaatgaactctgaaacttggtcattgtttttgtcttg---acctttctttttctcctaggcttctgctgctgttctgccctgtaaaatttattgcttaaagatcatgtttccgtggatggaatttc-aaac-aattgttttatgccaatcctcagggaacttacatgattgtattccgtc-aacggtttgccaa--tctgctttataattcagtgattttgcaa--tcacttatgatatggaccacatcgctgctaatgggtggttattctgctgcaatatcattggccttgtcat-gcttgagtgttattcttacgtggatatgttcactgggtttatccgttcttgttgcctttattctaccgctyatatcttc-aacaccagtgccctttgtttcaagtccatggttggcatttggtctattcgctgctcctgcgctccttggggcattgactggccaatatttgggttatcaaattctccattcatatttaatgaatgtatcttccagaagacggggtaatttgtctgtggtagttcaagctgatttggccaagttggacgctgaaagatggctatttaaatctggtttggtgcagtggtttgtccttctgctgattgga------------------------------------------------------------------------------------------------------------------------------------------------------------------------------------------------------------------------------------------------------------------------------------------------------------------------------------------------------------------------------------------------------------------------------------------------
>MiraAssembly74_c349_merged_MiraAssembly74_c377_merged_MiraAssembly74_c942
------------------------------------------------------------------------------------------------------------------------------ttgaaaatgggttcacttcagcatcttggagaaaatatgcttgcttttctggttcactctgctgctttctctcgtatcccaaatgacaaggatactgcagcaggcgaagaggctggccaggacactgctgtatattttgacattttggtaccttaatgaactctgaaacttggtcattgtttttgtcttg---acctttctttttctcctaggcttctgcttctgttctgccctgtaaaatttattgcttaaagatcacgtttccatggatggaatttc-taac-aattgttttatgccaatcctcagggaacttacatgattgtattccgtc-aacggtttgccaa--tctgctttataattcagtgattttgcaa--tcacttatgatatggaccacatcgctgctaatgggtggttattctgctgcaatatcattggccttgtcat-gcttgagtgttattcttacgtggatatgttcactgggtttatccgttcttgttgcctttattctaccgcttatatcttc-aacaccagtgccctttgtttcaagtccatggttggcatttggtctattcgctgctcctgcgctccttggggcattgactggccaatatttgggttatcaaattctccattcatatttaatgaatgtatcttccagaagacggggtaatttgtctgtggtagttcaagctgatttggccaagttggacgctgaaagatggctatttaaatctggtttggtgcagtggtttgtccttctgctgattggaaactattataagatcgggtcttcgtatttagcttttgtttggctagtctcacctgcctttgcatgtaagttaaartttacaagtgtagtgatctgggtaagaaatatgaacattggttttctggt-aagtacataaataggcaccctgatgtaatcatcc---------------------------------------ttctatgaacagtgtctggaatgcctgatgtagacatgtccag-cactgtttagaggtgaaatca---------aaattactttttaaggtagctctttttcattcatgggctggggatttgataaaatgtcttgtctt----------tgatgttcactaattttaaattttggttacatagatggtttgcttgaagcaaccttatcccct---------------------
>MiraAssembly75_c468
----------------------------------------------------------------------------------------------------------------------------------------------------------------------------------------------------------------------------------------------------------------------------------------------------------------------------------tttctttttctcctaggcttctgcttctgttctgccctgt-aaatttattgcttaaagatcacgtttccatggatggaatttc-taac-aattgttttatgccaatcctcagggaacgtacatgattgtattccgtc-aacggtttgccaa--tctgctttataattcagtgattttgcaa--tcacttatgatatggaccacatcgctgctaatgggtggttattctgctgcaatatcattggccttgtcat-gcttgagtgttattcttacatggatatgttcactgggtttatccattcttgttgcctttattctaccccttatatcttc-aacaccagtgccctttgtttcaagtccatggttggcatttggtctattcgctgctcctgcgctccttggggcattgactggccaatatttgggttatcaaattctccattcatatttaatgaatgtatcttccagaaga------------------------------------------------------------------------------------------------------------------------------------------------------------------------------------------------------------------------------------------------------------------------------------------------------------------------------------------------------------------------------------------------------------------------------------------------------------------------------------------------------------------------------------------------------------
>MiraAssembly75_c47
----------------------------------------------------------------------------------------------------------------------------------------gttcacttcagcatcttggagaaaatatgcttgcttttctggttcactctgctgctttctctcgtatcccaaatgacaaggatactgcagcaggccaagaggctggccaggacactgctgtatattttgacattttggtaccttaatgaactctgaaacttggtcattgttttt-tcttg---acctttctttttctcctaggcttctgcttctgttctgccctgt-aaatttattgcttaaagatcacgtttccatggatggaatttc-taac-aattgttttatgccaatcctcagggaacttacatgattgtattccgtc-aacggtttgccaa--tctgctttataattcagtgattttgcaa--tcacttatgatatggaccacatcgctgctaatgggtggttattctgctgcaatatcattggccttgtcat-gcttgagtgttattcttacgtggatatgttcactgggtttatccgttcttgttgcctttattctaccgcttatatcttc-aacaccagtgccctttgtttcaagtccatggttggcatttggtctattcgctgctcctgcgctccttggggcattgactggccaatatttgggttatcaaattctccattcatatttaatgaatgtatcttccagaagacggggtaatttgtctgtggtagttcaagctgatttggccaagttggacgctgaaagatggctatttaaatctggtttggtgcagtggtttgtccttctgctgattggaaactattataagatcgggtcttcgtatttagcttttgtttggctagtctcacctgcctttgcatgtaagttaaaa-ttacaagtgtagtgatctgggtaagaaatatgaacattggttttctggt-aagtacataaataggcaccctgatgtaatcatcc---------------------------------------ttctatgaacagtgtctggaatgcctgatgtagacatttccag-cactgtttagaggt-------------------------------------------------------------------------------------------------------------------------------------------------------------------------------
>MiraAssembly77_rep_c92RC
-----------------------------------------------------------------------------------------------------------------------------------------------------------------------------------------------------------------------------------------------------------------atattttgacattttggtaccttaatgaactctgaaacttggtcattgtttttgtcttg---acctttctttttctcctaggcttctgcttctgttctgccctgtaaaatctattgcttaaagatcacgtttccatggatggaatttc-taaa-aattgttttatgccaatcctcagggaacttacatgattgtattccgtc-aacggtttgccaa--tctgctttataattcagtgattttgcaa--tcacttatgatatggaccacatcgctgctaatgggtggttattctgctgcaatatcattggccttgtcat-gcttgagtgttattcttacgtggatatgttcactgggtttatccgttcttgttgcctttattctaccgcttatatcttc-aacaccagtgccctttgtttcaagtccatggttggcatttggtctattcgctgctcctgcgctccttggggcattgactggccaatatttgggttatcaaattctccattcatatttaatgaatgtatcttccagaagacggggtaatttgtctgtggtagttcaagctgatttggccaagttggacgctgaaagatggctatttaaatctggtttggtgcagtggtttgtccttctgctgattggaaactattataagatcgggtcttcgtatttagcttttgtttggctagtctcacctgcctttgcatgtaagttaaagtttacaagtgtagtgatctgggtaagaaatatgaacattggttttttggt-aagtacataaataggcaccctgatgtaatcatcc--------------------------------------------------------------------------------------------------------------------------------------------------------------------------------------------------------------------------------------------------------------------------------
>MiraAssembly81_rep_c2406RC_merged_MiraAssembly81_c358RC_merged_MiraAssembly81_rep_c2140RC_merged_MiraAssembly81_c714
------------------ctagatataaacgaaaaaatctgccgcaatgtaattttagttgtctcttgtttttttgcatactgtaactgaaatgctttcataatgcagaatgacaagttaaagcttttgaaaatgggttcacttcagcatcttggagaaaatatgcttgcttttctggttcactctgctgctttctctcgtatcccaaatgacaaggatactgcagcaggccaagaggctggccaggacactgctgtatattttgacattttggtaccttaatgaactctgaaacttggtcattgtttttgtcttg---acctttctttttctcctaggcttctgcttctgttctgccctgtaaaatttattgcttaaagatcacgtttccgtggatggaatttc-aaac-aattgttttatgccaatcctcagggaacttacatgattgtattccgtc-aacggtttgccaa--tctgctttataattcagtgattttgcaa--tcacttatgatatggaccacatcgctgctaatgggtggttattctgctgcaatatcattggccttgtcat-gcttgagtgttattcttacgtggatatgttcactgggtttatcmgttcttgttgcctttattctaccgcttatatcttc-aacaccagtgccctttgtttcaagtccatggttggcatttggtctattcgctgctcctgcgctccttggggcattgactggccaatatttgggttatcaaattctccattcatatttaatgaatgtatcttccagaagacggggtaatttgtctgtggtagttcaagctgatttggccaagttggacgctgaaagatggctatttaaatctggtttggtgcagtggtttgtccttctgctgattggaaactattataagatcgggtcttcgtatttagcttttgtttggctagtctcacctgcctttgcatgtaagttaaaatttacaagtgtagtgatctgggtaagaaatatgaacattggttttctggt-aagtacataaataggcaccctgatgtaatcatcc---------------------------------------ttctatgaacagtgtctggaatgcctgatgtagacatgtccag-cactgtttagaggtgaaatca---------aaattactttttaaggtagctctttttcattcatgggctggggatttgataaaatgtcttgtcttgtcttgtctttgatgttcactaattttaaattttggttacat----------------------------------------------------
>MiraAssembly82_rep_c98
----------------------------------------------------------ttgtctcttgtttatttgcatactgxaactgaaatgctttcataatgcagaatgacaagttaaagcttttgaaaatgggttcacttcagcatcttggagaaaatatgcttgcttttctggttcactctgctgctttctctcgtatcccaaatgacaaggatactgcagcaggccaagaggctggccaggacactgctgtatattttgacattttggtaccttaatgaactctgaaacttggtcattgttgttgtcttg---acctttctttttctcctaggcttctgcttctgttctgccctgtaaaatttattgcttaaagatcacgtttccatggatggaatttc-taac-aattgttttatgccaatcctcagggaacttacatgattgtattccgtc-aacggtttgcaaa--tctgctttataattcagtgattttgcaa--tcacttatgatatggaccacatcgctgctaatgggtggttattctgctgcaatatcattggccttgtcat-gcttgagtgttattcttatgtggatatgttcactgggtttatccgttcttgttgcctttattctaccgcttatatcttc-aacaccagtgcccgttgtttcaagtccatggttggcatttggtctattcgctgctcctgcgctccttggggcattgactggccaatatttgggttatcaaattctccattcatatttaatgaatgtatcttccagaagacggggtaatttgtctgtggtagttcaagctgatttggccaagttggacgctgaaagatggctatttaaatctggtttggtgcagtggtttgtccttctgctgattggaaactattataagatcgggtcttcgtatttagcttttgtttggctagtctcacctgcctttgcatgtaagttaaaatttacaagtgtagtgatctgggtaagaaatatgaacattggttttctggt-aagtacatacataggcacxctgatgtaatcatcc---------------------------------------ttctatgaacagtgtctggaatgcctgatgtagacatgtccag-cactgtttagaggtgaaatta---------aaattacttttt-aggtagctctttttcattcatgggctggggatttgataaaatgtcttgtctt----------tgatgttcrctaattttaaattttggttacatagatggtttgcttgaagccaccttatcccctgctcgattgccgaagccactg
