# Supplementary material for: Targeted NGS for species level phylogenomics: “made to measure” or “one size fits all”?
Source: PeerJ. 2017 Jul 25;5:e3569. doi: 10.7717/peerj.3569 (PMC5530999; doi:10.7717/peerj.3569)
Supplement: Data S2 — Sequences alignments (fasta format). [file peerj-05-3569-s002.gz › Final_Aln/SC/14981_AllSamples.aln]

>MiraAssembly68_c204_merged_MiraAssembly68_c278RC
cttggtcaatacttggaggagttgag-------------------------ttttgagggtgaacattaccctcctttctattggttgaaatggtgtggatcccaccacaaagtgacgtcatgcttacaaaaaagtgtattacatggtaagcatgacatcact-gtggtgggatccacaccatttcaactaataagagagagggtaatgttgaaa----tgttcaccctccttaaaagagggtgaacaaaattgcactcatactt-ggagtgcttacttcattagat---tgtttgcttctacactgtatgcaattagatatgacctattaatgaaccctatcactctcttacttattggtgggtattgccaggttgatccaaccacaggcgacgctgaggacgatggtgtggatgatgaataccagcttgaggaccttgaggttgttgcagcggattatgtattaaaagtcggggtctctaatttcaggaatgcttgggaaagcatgggcccagattatgagcgggtagatgaatatggtcttggtgcaagggaaagcttggcagaagctgtcaatacggtcataggccttcttggcatgcagccctgtgaggtgagtttcttattaaagttactaatgttccaaataattcttgtccttgaattagttcacaagttaaagatggtagggcctagaaataatacgaagccaaaggggattcaaga---tttttatg---aggaaaatgc-agtgatatttggtgtttatcc--cattttatcccattggagttttgatccagcgttgtcctttcctttctccaactgtctttctttctacagtaacgtggctttgttttttttggtctatttttgaacattgtgctccttccttttcggtccggggttgtagtcattagttccccttctgtaatgaagagcaaaattatgttctgaaagttttaaatttaaag-ttaaaaacaagatagaaaaacccaagggcagcactgcagcaggcaggcttgacgggaac---------------------------------------------------------------------------------------------------------------------------------------------------------------------------------------------------------------
>MiraAssembly69_c185RC_merged_MiraAssembly69_c569
------------------------------------------------------tacaattgaacacgaggcttgt-----tagaccggcataattagattctctccacag------gttattctatttgtataccttttcaagtggtacaacgaatctctct-ttttttaaatccaca-tagagggagtgggaatagtcagttaactgctatac----atttaccccttgctgaatctttgttca------tccctcgttttct-aa---atcttgtgagtctgatgtaaccgcaaacttatgctacatccgat---ggacaaattattaatgaacctcatcattctcttacttattggtgggtattgccaggttgatccaaccacgggcgatgctgacgaagatggtgtggatgatgagtaccagctggaggaccttgaggttgttgcagcggattatgtactaaaagtaggggtctctaatttcaggaatgcttgggaaagcatgggcccagattatgagcgggtggatgactatggtcttggtgcaagagaaagcgtggcagaagctgttaatacggtcataggccttcttggcatgcagccctgtgaggtgagtttctcattagtgtcactgatggtccagataattcttgtcctt------------------aagacaagggggccttgaaatcatatgaatccaaaggtga-gcgagg---attttatg---aggaaaatgc-aatgatatttgctctttgtcc--tattttatcacatcggggttttgatccactatcatc----------------------------------------------------------------------------------------------------------------------------tgaagagcaaaattacgttctggaaaatgtaaatttaaagttaaaaacaagataggaaaaacccccaag------ggcagcaggcagactkggcgggaaactggaaatgragaagttgcatagcgaggaggaggaactaggaacaatggcatattgttttatccctctttatgtcta----------------------------------------------------------------------------------------------------------------------------------
>MiraAssembly69_c400RC
---------------------------------------------------------------------------------------------------------ccacag------gttattctatttgtataccttttcaagtggtacaacgaatctctct-ttttttaaa------------------------------taactgctatac----atttacccctcgctgaatctttgttca------tccctcatttctt-agaatatcttgtgagtctgaygtaaccgcaaacttatgctacatccgat---ggacaaattattaatgaacctcatcattctcttacttattggtgggtattgccaggttgatccaaccacgggcgatgctgacgaagatggtgtggatgatgagtaccagctggaggaccttgaggttgttgcagcagattatgtactaaaagtaggggtctctaatttcaggaatgcttgggaaagcatgggcccagattatgagcgggtggatgactatggtcttggtgcaagagaaagcgtggcagaagctgttaatacggtcataggccttcttggcatgcagccctgtgaggtgagtttctcattaatgtcactgatggtccagataattcttgtcctt------------------aagacaagggggccttgaaatcatatgaatccaaaggtga-gcgagg---attttatg---aggaaaatgc-aatgatatttgctctttgtcc--tattttatcacatcggggttttgatccacta----------------------------------------------------------------------------------------------------------------------------------------------------------------------------------------------------------------------------------------------------------------------------------------------------------------------------------------------------------------------------------------------------------------------------------------------------
>MiraAssembly71_c1403RC_merged_MiraAssembly71_c611
------caatatttggagtgtttacttcatttgattgtttgcttgtacgccttttacaattgaacatgaggcttgt-----tagaccggcataattagattctctccccag------gttattctatttgtataccttttctagtggtacaacgaatctctct-ttttttaaatccaca-tmgagggagtgggaatagtcagttaactgctatac----atttacccctcgctgaatctttgttca------tccctcgtttctt-agaatatcttgtgagtctgatgtaaccgcaaacttatgctacatccgat---ggacaaattattaatgaacctcatcattctcttacttattggtgggtattgccaggttgatccaaccacgggcgatgctgacgaagatggtgtggatgatgagtaccagctggaggaccttgaggttgttgcagcggattatgtactaaaagtaggggtctctaatttcaggaatgcttgggaaagcatgggcccagattatgagcgggtggatgactatggtcttggtgcaagagaaagcgtggcagaagctgttaatactgtcataggccttcttggcatgcagccctgtgaggtgagtttctcattaatgtcactgatggtccagataattcttgtcctt------------------aagacaagggggccttgaaatcatatgaatccaaaggtga-gcgaggattattttatg---aggaaaatgcaaatgatatttgctctttgtcc--tattttatcacatcggggttttgatccactatcatc----------------------------------------------------------------------------------------------------------------------------tgaagagcaaaattacgttctggaaaat---------------------------------------------------------------------------------------------------------------------------------------------------------------------------------------------------------------------------------------------------------------------------------------
>MiraAssembly71_c717RC
------------------------------------------------------------------------------------------------------------------------------------------------------------------------------------------------------------------------------------------------------------------------------------------------------------------------------------------------------------------------------------------------------cgatgctgacgaagatggtgtggatgatgagtaccagctggaggaccttgaggttgttgcagcggattatgtactaaaagtaggggtctctaatttcaggaatgcttgggaaagcatgggcccagattatgagcgggtggatgactatggtcttggtgcaagagaaagcgtggcagaagctgttaatacggtcataggccttcttggcatgcagccctgtgaggtgagtttctcattaatgtcactgatggtccagataattcttgtcctt------------------aagacaagggggccttgaaatcatatgaatccaaaggtga-gcgagg---attttatg---aggaaaatgc-aatgatatttgctatttgtcc--tattttatcacatcggggttttgatccactatcatc----------------------------------------------------------------------------------------------------------------------------tgaagagcaaaattacgttctggaaaatgtaaatttaaagttaaaaaacaagatagaaaaacccccaag------ggcagcaggcagacttggcgggaaactggaaatgaagaagttgcatagcgaggaggaggaactaggaacaatggcatattgttttatccctctttatgtcta----------------------------------------------------------------------------------------------------------------------------------
>MiraAssembly72_c177RC
----------------------------------------------------------------------------------------------------------------------------------------------------------------------------------------------------------------------------------cctcgcttaatctttgttca------tccctcgtttctt-agaatatcttgtgagtctgatgtaaccgcaaacttatgctacatccgat---ggacaaattattaatgaacctcatcattctcttacttattggtgggtattgccaggttgatccaaccacgggcgatgctgacgaagatggtgtggatgatgagtaccagctggaggaccttgaggttgttgcagcggattatgtactaaaagtaggggtctctaatttcaggaatgcttgggaaagcatgggcccagattatgagcgggtggatgactatggtcttggtgcaagagaaagcgtggcagaagctgttaatacggtcataggccttcttggcatgcagccctgtgaggtgagtttctcattaatgtcgctgatggtccagataattcttgtcctt------------------aagacaa-ggggccttgaaatcatatgaatccgaaggtga-gcgagg---attttatg---aggaaaatgc-aatgatatttg-----------------------------------------------------------------------------------------------------------------------------------------------------------------------------------------------------------------------------------------------------------------------------------------------------------------------------------------------------------------------------------------------------------------------------------------------------------------------------------------------
>MiraAssembly72_c844_merged_MiraAssembly72_c421RC
----------------------------------------------------------------------------------------------------------------------------------------------------------------------------------------------------------------------------------------------tttgttca------tccctcgtttctt-agaatatcttgtgagtctgatgtaaccgcaaacttatgctacatccgat---ggacaaattattaacgaacctcatcattctcttacttattggtgggtattgccaggttgatccaaccacgggcgatgctgacgaagatggtgtggatgatgagtaccagctggaggaccttgaggttgttgcagcggattatgtactaaaagtaggggtctctantttcaggaatgcttgggaaagcatgggcccagattatgagcgggtggatgactatggtcttggtgcaagagaaagcgtggcagaagctgttaatacggtcataggccttcttggcatgcagccctgtgaggtgagtttctcattaatgtcactgatggtccagataattcttgtcctt------------------aagacaagggggccttgaaatcatatgaatccaaaggtga-gcgagg---attttatg---aggaaaatgc-aatgatatttgctct-------------------------------------------------------------------------------------------------------------------------------------------------------------------------------------------------------------------------------------------------------------------------------------------------------------------------------------------------------------------------------------------------------------------------------------------------------------------------------------------
>MiraAssembly73_c373
--------------------------------------------------------------------------------------------------------------------------------------------------------------------------------------------------------------ctgctatac----atttacccctcgcttaatctttgttca------tccctcgtttctt-agaatatcttgtgagtctgatgtaaccgcaaacttatgctacatccgat---ggacraattattaatgaacctcatcattctcttacttattggtgggtattgccaggttgatccaaccacgggcgatgctgacgaagatggtgtggatgatgagtaccagctggaggaccttgaggttgttgcagcggattatgtactaaaagtaggggtctctaatttcaggaatgcttgggaaagcatgggcccagattatgagcgggtggatgactatggtcttggtgcaagagaaagcgtggcagaagctgttaatacggtcataggccttctgggcatgcagccctgtgaggtgagtttctcattaatgtcactgatggtccagataattcttgtcctt------------------aagacaaggggaccttgaaatcatatgaatccaaaggcag-caggca---aaattacgttctggaaaatgt-aa---------------------------------------------------------------------------------------------------------------------------------------------------------------------------------------------------------------------atttaaag-ttaaaaacaagatagaaaaacccccaag------ggcagcaggcagacttggcgggaaactggaaatgaagaagttgcatagcg--------------------------------------------------------------------------------------------------------------------------------------------------------------------------------------
>MiraAssembly73_c952RC
---------------------------------------------------------------------------------------------------------------------------------------------------------------------------------------------------------------------------------------------------------------------------------------------------------------------------------------------------catcattctcttacttattggtgggtattgccaggttgatccaaccacgggcgatgctgacgaagatggtgtggatgatgagtaccagctggaggaccttgaggttgttgcagcggattatgtactaaaagtaggggtctctaatttccggaatgcttgggaaagcatgggcccagattatgagcgggtggatgactatggtcttggtgcaagagaaagcgtggcagaagctgttaatacggtcataggccttcttggcatgcagccctgtgaggtgagtttctcattaatgtcactgatggtccagataattcttgtcctt------------------aagacaaggggaccttgaaatcatatgaatccaaaggcag-caggca---aaattacgttctggaaaatgt-aa---------------------------------------------------------------------------------------------------------------------------------------------------------------------------------------------------------------------attt-------------------------------------------------------------------------------------------------------------------------------------------------------------------------------------------------------------------------------------------------------------------------------
>MiraAssembly74_c133
--------------------------------------------------------------------------------------------------attctctccacag------gttattctatttgtataccttttcaagtggtacaacgaatctctct-ttttttaaatccaca-tagagggagtgggaatagtcagttaactgctatac----atttacccctcgctgaatctttgttca------tccctcgtttctt-agaatatcttgtgagtctgatgtaaccgcaaacttatgctacatccgat---ggacaaattattaatgaacctcaccattctcttacttattggttggtattgccaggttgatccaaccacgggcgatgctgacgaagatggtgtggatgatgagtaccagctggaggaccttgaggttgttgcagcggattatgtactaaaagtaggggtctctaatttcaggaatgcttgggaaagcatgggcccagattatgagcgggtggatgactatggtcttggtgcaagagaaagcgtggcagaagctgttaatacggtcataggccttcttggcatgcagccctgtgaggtgagtttctcattaatgtcactgatggtccagataattcttgtcctt------------------aagacaagggggccttgaaatcatatgaatccaraggtga-gcgagg---attttatg---aggaaaatgc-aatgatatttgctctttgtcctatattttatcacatcggggttttgatccactatcatc----------------------------------------------------------------------------------------------------------------------------tgaagagcaaaattacgttctggaaaatgtaaatttaaagtttaaaagcaagatagaaaaaccc---------------------------------------------------------------------------------------------------------------------------------------------------------------------------------------------------------------------------------------------------
>MiraAssembly74_c624RC
-----------------------------------------------------------------------------------------------------------------------------atttgtataccttttcaagtggtacaacgaatctctct-ttttttaaatccaca-tagagggagtgggaatagtcagttaactgctatac----atttacccctcgctgaatctttgttca------tccctcgtttcttaagaatatcttgtgagtctgatgtaaccgcaaacttatgctacatccgat---ggacaaattattaatgaacctcatcattctcttacttattggtgggtattgccaggttgatccaaccacgggcgatgctgacgaagatggtgtggatgatgagtaccagctggaggaccttgaggttgttgcagcggattatgtactaaaagtaggagtctctaatttcaggaatgcttgggaaagcatgggcccagattatgagcgggtggatgactatggtcttggtgcaagagaaagcgtggcagaagctgttaatacggtcataggccttcttggcatgcagccctgtgaggtgagtttctc-----------------------------------------------------------------------------------------------------------------------------------------------------------------------------------------------------------------------------------------------------------------------------------------------------------------------------------------------------------------------------------------------------------------------------------------------------------------------------------------------------------------------------------------------------------------------------------------------------------------------------------------
>MiraAssembly75_c132
-------------------------------------------------------------------------------------------------------------------------------------------------------------------------------------------------------------------------------acccctcgctgaatctttgttca------tccctcatttctt-agaatatcttgtgagtctgatgtaaccgcaaacttatgctacatccgat---ggacaaattagtaatgaacctcatcattctcttacttattggtgggtattgccaggttgatccaaccacgggcgatgctgacgaagatggtgtggatgatgagtaccagctggaggacctcgaggttgttgcagcggattatgtactaaaagtaggggtctctaatttcaggaatgcttgggaaagcatgggcccagattatgagcgggtggatgactatggtcttggtgcaagagaaagcgtggcagaagctgttaatacggtcataggccttcttggcatgcagccctgtgaggtgagtttctcattaatgtcactgatggtccagataattcttgtcctt------------------aagacaagggggccttgaaatcatatgaatccaaaggtga-gcgagg---attttatg---aggaaaatgc-aatgatatttgctctttgtcc--tattttatcacatcggggttttgatccactatcatc----------------------------------------------------------------------------------------------------------------------------tgaagagcaaaattacgttctgga-------------------------------------------------------------------------------------------------------------------------------------------------------------------------------------------------------------------------------------------------------------------------------------------
>MiraAssembly75_c475RC
-------------------------------------------------------------------------------------------------------------------------------------------------------------------------------------------------------------------------------------------------------------------tttctt-agaatatcttgtgagtctgatgtaaccgcaaacttatgctacatccgat---ggacaaattattaatgaacctcatcattctcttacttattggtgggtattaccaggttgatccaaccacgggtgatgctgacgaagatggtgtggatgatgagtaccagctggaggaccttgaggttgttgcagcggattatgtactaaaagtaggggtctctaatttcaggaatgcttgggaaagcatgggcccagattatgagcgggtggatgactatggtcttggtgcaagagaaagcgtggcagaagct----------------------------------------------------------------------------------------------------------------------------------------------------------------------------------------------------------------------------------------------------------------------------------------------------------------------------------------------------------------------------------------------------------------------------------------------------------------------------------------------------------------------------------------------------------------------------------------------------------------------------------------------------------------------------------------------
>MiraAssembly77_c316RC
------------------------------------------------------------------------------------------------------------------------------------------------------------------------------------------------------------------------------tacccctcgctgaatctttgttca------tccctcgtttctt-agaatatcttgtgagtctgatgtaaccgcaaacttatgctacatccgat---ggacaaattattaatgaacctcatcattctcttacttattggtgggtattgccaggttgatccaaccacgggcgatgctgacgaagatggtgtggatgatgagtaccagctggaggaccttgaggttgttgcagcggattatgtactaaaagtaggggtctctaatttcaggaatgcttgggaaagcatgggcccagattatgagcgggtggatgactatggtcttggtgcaagagaaagcgtggcagaagctgttaatacggtcataggccttcttggcatgcagccctgtgaggtgagtttctcattgatgtcactgatggtccagataattcttgtcctt------------------aagacaagggggccttgaaatcatatgaatccaaaggtga-gcgagg---attttatg---aggaaaacgc-aatgatatttgctctttgtcc--t----------------------------------------------------------------------------------------------------------------------------------------------------------------------------------------------------------------------------------------------------------------------------------------------------------------------------------------------------------------------------------------------------------------------------------------------------------------------------------
>MiraAssembly77_rep_c196
------------------------------------------------------------------------------------------------------------------------------------------------------------------------------------------------------------------------------------tcgctgaatctttgttca------tccctcgtttctt-agaatatcttgtgagtctgatgtaaccgcaaacttatgctacatccgat---ggacaaattattaatgaacctcatgattctcttacttattggtgggtattgccaggttgatccaaccacgggcgatgctgacgaagatggtgtggatgatgagtaccagctggaggaccttgaggttgttgcagcggattatgtactaaaagtaggggtctctaatttcaggaatgcttgggaaagcatgggcccagattatgagcgggtggatgactatggtcttggtgcaagagaaagcgtggcagaagctgttaatacggtcataggccttcttggcatgcagccctgtgaggtgagtttctcattaatgtcattgatggtccagataattcttgtcctt------------------aagacaagggggccttgaaatcatatgaatccaaaggtga-gcgagg---attttacg---aggaaaatgc-aatgatatttgctctttgtc--------------------------------------------------------------------------------------------------------------------------------------------------------------------------------------------------------------------------------------------------------------------------------------------------------------------------------------------------------------------------------------------------------------------------------------------------------------------------------------
>MiraAssembly78_c388RC_merged_MiraAssembly78_c283
------------------------------------------------------------------------------------------------------------------------------------------------------aacgaatctctct-ttttttaaatccaca-tagagggagtgggaatagtcagttaactgctatacatttatttacccctcgctgaatctttgttca------tccctcatttctt-agaatatcttgtgagtctgatgtaaccgcaaacttatgctacatccgat---ggacaaattattaatgaacctcatcattctcttacttattggtgggtattgccaggttgatccaaccacgggcgatgctgacgaagatggtgtggatgatgagtaccagctggaggaccttgaggttgttgcagcggattatgtactaaaagtaggggtctctaatttcaggaatgcttgggaaagcatgggcccagattatgagcgggtggatgactatggtcttggtgcaagagaaagcgtggcagaagctgttaatacggtcataggccttcttggcatgcagccctgtgaggtgagtttctcattaatgtcactgatggtccagataattcttgtcctt------------------aagacaagggggccttgaaatcatatgaatccaaaggtga-gcgagg---attttatg---aggaaaatgc-aatgatatttgctctttgtcc--tattttatcacatcgggattttgatccactatcatc----------------------------------------------------------------------------------------------------------------------------tgaagagcaaaattacgttctggaaaatgtaaatttraag-ttaaaaacaagatagaaaaaccsccaag------ggcagcaggcagacttggcgggaaactggaaatgaagaagttgcatagcgaggaggaggaactaggaacaatggcatattgttttatccctctttatgtctaaactgaataaatctctctttattttgttgatggtgtctttcagggcacagaggtggttccaccaaactcgagatcgcacacttgcttattgtctggtgtttacatgggcaatgtaaaggttcttgttcgg
>MiraAssembly78_c708
-------------------------------------------------------------------gaggcttgt-----tagaccggcataattagattctctccacag------gttattctatttgtataccttttcaagtggtacaacgaatctctctcttttttaaatccaca-tagagggagtgggaatagtcagttaactgctatac----atttacccctcgctgaatctttgttca------tccctcatttctt-agaatatcttgtgagtctgatgtaaccgcaaacttatgctacatccgat---ggacaaattattaatgaacctcatcattctcttacttattggtgggtattgccaggttgatccaaccacgggcgatgctgacgaagatggtgtggatgatgagtaccagctggaggaccttgaggttgttgcagcggattatgtactaaaagtaggggtctctaatttcaggaatgcttgggaaagcatgggcccagattatgagcgggtggatgactatggg----------------------------------------------------------------------------------------------------------------------------------------------------------------------------------------------------------------------------------------------------------------------------------------------------------------------------------------------------------------------------------------------------------------------------------------------------------------------------------------------------------------------------------------------------------------------------------------------------------------------------------------------------------------------------------------------------------------------------
>MiraAssembly80_c323RC
------------------------------------------------------------------------------------------------------------------------------------------------------------------------------------------------------------------------------------------aatctttgttca------tccctcgtttctt-agaatatcttgtgagtctgatgtaaccgcaaacttatgctatatccgat---ggaccaattatttatgaacctcatcattctcttacttattggtgggtattgccaggttgatccaaccacgggcgatgctgacgaagatggtgtggatgatgagtaccagctggaggaccttgaggttgttgcagcggattatgtactaaaagtaggggtctctaatttcaggaatgcttgggaaagcatgggcccagattatgagcgggtggatgactatggtcttggtgcaagagaaagcgtggcagaagctgttaatacggtcataggccttcttggcatgcagccctgtgaggtgagtttctcattaatgtcactgatggtccagataattcttgtcctt------------------aagacaagggggccttgaaatcatatgaatccaaaggtga-gcgagg---attttatg---aggaaaatgc-aatgatatttgctctttgtcc--tattttatcacatcggg------------------------------------------------------------------------------------------------------------------------------------------------------------------------------------------------------------------------------------------------------------------------------------------------------------------------------------------------------------------------------------------------------------------------------------------------------------------
>MiraAssembly80_c848_merged_MiraAssembly80_c358RC
------------------------------------------------------------------------------------------------------------------------------------------------------------------------------------------------------------------------------------------aatctttgttca------tccctcgtttctt-agaatatcttgtgagtctgatgtaaccgcaaacttatgctacatccgat---ggacaaattattaatgaacctcatcattctcttacttattggtgggttttgccaggttgatccaaccacgggcgatgctgacgaagatggtgtggatgatgagtaccagctggaggaccttgaggttgttgcagcagattatgtactaaaagtaggggtctctaatttcaggaatgcttgggaaagcatgggcccagattatgagcgggtggatgactatggtcttggtgcaagagaaagcgtggcagaagctgttaatacggtcataggccttcttggcatgcagccctgtgaggtgagtttctcattaatgtcactgatggtccagataattcttgtcctt------------------aagacaa-ggggccttgaaatcatatgaatccaaaggtga-gcgagg---attttatg---aggaaaatgc-aatgatatttgctctttgtcc--tattttatcacatcgggt-----------------------------------------------------------------------------------------------------------------------------------------------------------------------------------------------------------------------------------------------------------------------------------------------------------------------------------------------------------------------------------------------------------------------------------------------------------------
>MiraAssembly81_c542RC_merged_MiraAssembly81_c80RC
------------------------------------------------------------------------------------------------------------------------------------------------tggtacaacgaatctcactcttttttaaatccaca-tagagggagtgggaatagtcagttaactgctatac----atttacccctcgctgaatctttgttca------tccctcgtttctt-agaatatcttgtgagtctgatgtaaccgcaaacttatgctacatccgat---ggacaaattattaatgaacctcatcattctcttacttattggtgggtattgccaggttgatccaaccacgggcgatgctgacgaagatggygtggatgatgagtaccagctggaggaccttgaggttgttgcagcggattatgtactaaaagtaggggtctctaatttcaggaatgcttgggaaagcatgggcccagattatgagcgggtggatgactatggtcttggtgcaagagaaagcgtggcagaagctgttaatacggtcataggccttcttggcatgcagccctgtgaggtgagtttctcattaatgtcactgatggtccagataattcttgtcctt------------------aagacaagggggccttgaaatcatatgaatccaaaggyga-gcgagg---attttatg---aggaaaatgc-aatgatatttgctctttgtcc--tattttatcacatcggggttttgatccactatcatc----------------------------------------------------------------------------------------------------------------------------tgaagaacaaaattacgttctggaaaatgtaaatttaaag-ttaaaaacaagatagaaaaacccccaag------ggca------------------------------------------------------------------------------------------------------------------------------------------------------------------------------------------------------------------------------------
>MiraAssembly82_rep_c317RC
-----------------------------------------------------------------------------------------------------------------------------------------------------------------------------------------------ggaatagtcagttaactgctatac----atttacccctcgctgaatctttgttca------tccctcgtttctt-agaatatcttgtgagtctgatgtaaccgcaaacttatgctacatccgat---ggacaaattattaatgaacctcatcattctcttacttattggtgggtattgccaggttgatccaaccacgggcgatgctgacgaagatggtgtggatgatgagtaccagctggaggaccttgaggttgttgcagcggattatgtactaaaagtaggggtctctaatttcaggaatgcttgggaaagcatgggcccagattatgagcgggtggatgactatggtcttggtgcaagagaaagcgtggcagaagctgttaatacggtcataggccttcttggcatgcagccctgtgaggtgagtttctcattaatgtcactgatggtccagataattcttgtcctt------------------tagacaagggggccttgaaatcatatgaatccaaaggtga-gcgagg---attttatg---aggaaaatgc-aacgatatttgctctttgtcc--tattttaccacatcggggttttgatccactatcatc----------------------------------------------------------------------------------------------------------------------------tgaagagcaaaattacgttctggaaaatgt-aatttaaag-ttaaaaacaagatagaaaaacccccaag------ggcagcaggcagacttggcgggaaactggaaatgaagaagttgcatagcgaggagg--------------------------------------------------------------------------------------------------------------------------------------------------------------------------------
>MiraAssembly82_rep_c89
------------------------------------------ttgtacgccttttacaatttaacatgaggcttgt-----tagactggcataattagattctctccacag------gttattctatttgtataccttttcaagtggtacaacgaatctctct-ttttttaaatccaca-tagagggagtgggaatagtcagttaactgctatac----atttacccctcgctgaatctttgttca------tccctcgtttctt-agaatatcttgtgagtctgatgtaaccgcaaacttatgctacatccgat---ggacaaattattaatgaacctcatcattctcttacttattggtgggtattgccaggttgatccaaccacgggcgatgctgacgaagatggtgtggatgatgagtaccagctggaggaccttgaggttgttgcagcggattatgtactaaaagtaggggtctctaatttcaggaatgcttgggaaagcatgggcccagattatgagcgggtggatgactatggtcttggtgcaagagaaagcgtggcagaagctgttaatacggtcataggccttcttggcatgcagccctgtgaggtgagtttctcattaatgtcactgatggtccagataattcttgtcctt------------------aagacaagggggccttgaaatcatatgaatccaaaggtga-gcgagg---attttatg---aggaaaatgc-aatgatat----------tcc--tattttatcacatcggggttttgatccactatcatc----------------------------------------------------------------------------------------------------------------------------tgaagagcaaaattacgttcttgaaaatgtaaatttaaag-ttaaaaacaagatag-----------------------------------------------------------------------------------------------------------------------------------------------------------------------------------------------------------------------------------------------------------
>MiraAssembly83_c188
--------------------------------------------------------------------------------------------------------------g------gttattctatttgtataccttttcaagtggtacaacgaatctctct-ttttttaaatccaca-tagagggagtgggaatagtcagttaactgctatac----atttacccctcgctgaatctttgttca------tccctcgtttctt-agaatatcttgtgagtctgatgtaaccgcaaacttatgctacatccgat---ggacaaattattaatgaacctcatcattctcttacttattggtgggtattgccaggttgatccaaccacgggcgatgctgacgaagatggtgtggatgatgagtaccagctggaggaccttgaggttgttgcagcggattatgtactaaaagtaggggtctctaatttcaggaatgcttgggaaagcatgggcccagattatgagcgggtggatgactatggtcttggtgcaagagaaagcgtggcagaagctgttaatacggtcataggccttcttggcatgcagccctgtgaggtgagtttctcattaatgtcactgatggtccagataattcttgtcctt------------------aagacaagggggccttgaaatcatatgaatccaaaggtga-gcgaggattattttatg---aggaaaatgcaaatgatatttgctctttgtcc--tattttatcacatcggggttttgatccactatcatc----------------------------------------------------------------------------------------------------------------------------tgaagagcaaaattacgttctggaaaatgtaaatttaaag-ttaaaaacaagataga----------------------------------------------------------------------------------------------------------------------------------------------------------------------------------------------------------------------------------------------------------
