# Supplementary material for: Targeted NGS for species level phylogenomics: “made to measure” or “one size fits all”?
Source: PeerJ. 2017 Jul 25;5:e3569. doi: 10.7717/peerj.3569 (PMC5530999; doi:10.7717/peerj.3569)
Supplement: Data S2 — Sequences alignments (fasta format). [file peerj-05-3569-s002.gz › Final_Aln/SC/19514_AllSamples.aln]

>MiraAssembly68_c110RC_merged_MiraAssembly68_c351RC
------------------------------------------------------------------------------------------------------------------------------------------------------atgacttacagtcatgattgggttcaaggtacgtttc-ttatctggtg-----------------------------------------------atttacgaacacaggaaagatgttcaa----agataagtgttaaaagtaatggactgtgtacgattttg------atttttccggtatatatgagattgcttgagatttgtctcgcaytacctatctaaaccactgaggtttggtccataaaggttgcttacatattgccaatggaattttgattcaatgcctacaaaattc--taacacattggttt-tttgtgtactgtcattatatactttctttggaacttctc-aagctcaccaagggtggttgtcc--aaaatgtgattg--tatggccttaattttttatgcagaaaatttcatccctgatgatgatgtgagttctcaaagctccctaaattcccacaagtactccgacttcaattatttctcggggaacgaaaatgccttggatttgagtcccaaaataagggattctcacttcaatgctaagtcaccgaattgtacgagattctttcc---cgacgaatgcaagagtacaacaacttgtcacaaccgatgtaatg---cactgtttaatg---ctgggagaacttatggctccaatgatcaccggcagaaaataactcgtatgaaatccatgatggacatgcgtagccagttgttgcaccgatctttggtggatatgataaacaggcgacgcttgtgtaagaccgtcggtgccatggaggacattgggtacaaggagccaggggag-ttttctggggacatgtct---------tttgtatggtgact----ttttcgggagatcttctggaaatcgtgaaggaaaaggattt--gga----cgtt---------------ggt---gaggtactttaaggtgtaaaatgaggccaactactgtatatatttatgttgtaagtgtgtggtgtgctttttgttcttcgaatccataataaggttttcwgatccagtttaattatgtacttcttatatggtgatctgggttatgttgaagccacaagtatggcatttttggacttggattgatacacgaaccaaacagtgacttgttcaagttyg-------------------------------------------------------------------------------------------g-------------------------ttttgaaata
>MiraAssembly68_c2208_merged_MiraAssembly68_rep_c2716RC
--------------------------------------------------------------------------------------------------------------------------------------------------------------------------------------------------------------------------------------------------------------------------------------------------------------------------------------------------------------------------------------------------------------------------------------ttttgattcaatgcctacaaaattc--taacacattggttt-tttgtgtactgtcattatatactttctttggaacttctc-aagctcaccaagggtggttgtcc--aaaatgtgattg--tatggccttaattttttatgcagaaaatttcatccctgatgatgatgtgagttctcaaagctccctaaattcccacaagtactccgacttcaattatttctcggggaacgaaaatgccttggatttgagtcccaaaataagggattctcacttcaatgctaaggcacagaattgtacgagattctttcc---cgacgaatgcaagagtacaacaacttgtcacaaccgatstaatg---cactgtttaatg---ctgggagaacttatggctccaatgatcaccggcagaaaataactcgtatgaaatccatgatggacatgcgtagccagttgttgcaccgatctttggtggatatgataaacaggcgacgcttgtgtaagaccgtcggtgccatggaggacattgggtacaaggagccaggggag-ttttctggggacatgtc----------tttgtatggtgact----ttttcgggagatcttctggaaatcgtgaaggaaaaggattt--gga----cgtt----------------------------------------------------------------------------------------------------------------------------------------------------------------------------------------------------------------------------------------------------------------------------------------------------------------------------------------------------------------------------
>MiraAssembly69_c1RC
---------------------------------------------------------------------------------------------------------------------------------------------------------------------gattgggttcagggtacgtttcattatctggtgattacaaacagtggaaagatagcgatcacaaaaatgaaaaaacaa--acacaaatacacaggaaagatcttcaaagctagacaagtattaagagtaaaggactttttacaattttg------a------------------------------------------------------------------------------------------------------------------------------------------------------------------------tttttgtggtatatatagattgctaagggtggttgtcc--aaaatgtgattc--tgtggttttattttctgatgcagaaaatttcatccctgatgatgatgcgagttctcaaagctcccaaaattcccacaagtactccgacttaaaatacaccatggggaatgaaaatggcttggacttaagtcccaaaaaaggagattctcagttcagttctaaggcacaggattttgtgggaatctttcc---cgatgaatgcaagagtaaaacaaatcctcccaacagacgtaatg---gactgtttaatgcttctgggagagcttatggcttcagtgatcagcag---------------aagaaatccatgatggacatgcgtagccagttgttgcactggtctttagtggatatgataaacaggcggcgcttgtgtaaaactgttggtgccgtggaggacattgcgtgcaaggagccaggggagtttttctggggacatgtatagtac----tacgtatgctgactttcattttcgggaaatctt------atcgtgaaggaagacgttgg--tga----ggtcttcacccgcttttccggggaagaagctctttcgagcctaagatcctcccaaagttgttctata----------acgtcaagagtgggttatccgccctttgattttacagaaaacgctttgaatatggttt---------------------------------------------------------------------tttaaccacgaaggacaccgatactttttt--------------------------------------------------------------------------------------------------------------------------------------
>MiraAssembly71_c3383RC_merged_MiraAssembly71_c711RC
----------------------------------------------------------------------------------------------------------------------------------------------------------------------------------------------------------------------------------------------------------------------------------------------------------------------------------------------------------------------------------------------------------------------------------------------------------------------------------------------------------------------------------------gttgtcc--aaaatgtgattc--tgtggttttattttctgatgcagaaaatttcatccctgatgatgatgcgagttctcaaagctcccaaaattcccacaagtactccgacttaaaatacaccatggggaatgaaaatggcttggacttaagtcccaaaaaaggagattctcacttcagttctgaggcacaggattttgtgagaatctttcc---cgatgaatgcaagagtagaacaaatcctcccaacagacgtaatg---cactgtttaatgcttctgggagagcttatggctgcagtgatcagcag---------------aagaaatccatgatggacatgcgtagccagttgttgcactggtctttagtggatatgataaacaggcggcgcttgtgtaaaactgttggtgccgtggaggacattgcgtgcaaggagccaggggagtttttctggggacatgtatagtactacgtacgtatgctgactttcattttcaggaaatctt------atcgtgaaggaagacgttgg--cga----ggtcttcacccgcttttctggggaagaagctctttcgagcctaagatcctcccaaagtygttctata----------acgtcaagagygggttmtccgccctttgattttacagaaaacgctttgaatatggttt---------------------------------------------------------------------tttaaccacgaaggacaccgatacttttt-gtgcttc-tacacttgattacgtcttttcccaagcaaggccggatcctggtcatctgttcatcacggcgcctctctaacgctctatgcctagaagaacgcccatatgcatatagaaataagaactctt------
>MiraAssembly71_rep_c3971_merged_MiraAssembly71_c655
cacagtttcaactacaacgaggaaggcgatgatgatgacaacagaacccaacaccctttctatgatctctcctcccattcttcctcccattcatctcttccaggcctatgcaactcacgcaagacccagtttcatcgctcaaaaaatatgatgacttgcagccatgattgggttcagggtacgtttcattatctggtgattacaaacagtggaaagatagcgatcacaaaaatgaaaaaacaa--acacacacacacaggaaagatcttcaa----agacaagtgttaagagtaaaggactttttacaatt------------------------------tt------------------------------------------------gctagagattcctcttgcgttacctatcaaaatttsgaacacctacaatgactctcagctacacattgtytt-tttgtgtactgtcgttaaatagttcctttggaactcctcaaaactcacgaagggtggttgtcc--aaaatgtgattc--tgtggttttattttctgatgcagaaaatttcatccctgatgatgatgcgagttctcaaagctcccaaaattcccacaagtactccgacttaaaatacaccatggggaatgaaaatggcttggacttaagtcccaaaaaaggagattctcacttcagttctatggcacaggattttgtgagaatctttcc---cgatgaatgcaagagtaaaacaaatcctcccaacagacgtaatg---cactgtttaatgcttctgggagagcttatggctgcagtgatcagcag---------------aagaaatccatgatggacatgcgtagccagttgttgcactggtctttagtagatatgataaacaggcggcgcttgtgtaaaactgttggtgccgtggaggacattgcgtgcaaggagccaggggagtttttctggggacatgtatagtac----tacgtatgctgactttcattttcaggaaatctt------atcgtgaaggaagacgttgg--cga----ggtcttcacccgcttttctggggaagaagctctttcgagcctaagatcctcccaaagttgttctata----------acgtcaagagtg---------------------------------------------------------------------------------------------------------------------------------------------------------------------------------------------------------------------------------------------------------------------------------------
>MiraAssembly72_c1494RC
-----------------------------------------------------------------------------------------------------------------------------------------------------------------------------------------------------------------------------------------------------------------------------------------------------------------------------------------------------------------------------------------------------------------------------------------ggactcaatgacaatgactctcagctacacattggttt-tttgtgtactgtcgttatatagttcctttggaactcctcaaaactcacgaagggtggttgtcc--aaaatgtgattc--tgtggttttattttctgatgcagaaaatttcatccctgatgatgatgcgagttctcaaagctcccaaaattcccacaagtactccgacttaaaatacaccatggggaatgaagatggcttggacttaagtcccaaaaaaggagattctcacttcagttctaaggcacaggattttgtgagaatctctcc---ggatgaatgcaagagtaaaacaaatcctcccaacagacgtaatg---cactgtttaatgcttctgggagagcttatggctgcagtgatcaccag---------------aagaaatccatgatggacatgcgtagccagttgttgcactggtctttagtggatatgataaacaggcggcgcttgtgtaaaactgttggtgccgtggaggacattgcgtgcaaggagccaggggagtttttctggggacatgtat-------------------------------------------------------------------------------------------------------------------------------------------------------------------------------------------------------------------------------------------------------------------------------------------------------------------------------------------------------------------------------------------------------------------------------------------------------------
>MiraAssembly72_c568RC
-------------------------------------------------------------------------------------------------------------------------------------------------------------------------------------------------------------------------------------------------------------------------------------------------------------------------g------atttttgtggtatatattagatt------------------------------------------------gctagagattcctcttgcgttacctatcaaaatttcgawcamykacaatgagtctcagctacacattgkttt-tttgtgtactgtcgttrtatagttcctttggaactcctcaaaactcacgaagggtggttgtcc--aaaatgtgattc--tgtggttttattttctgatgcagaaaatttcatccctgatgatgatgcgagttctcaaagctcccaaaattcccacaagtactccgacttaaaatacaccatggggaatgaaaatggctgggacttaagtcccaaaaaaggagattctcacttcagttctaaggcacaggattttgtgagaatctttcc---tgatgaatgcaagagtaaaacaaatcctcccaacagacgtaatg---cactgtttaatgcttctgggagagcttatggctgcagtgatcatgag---------------aagaaatccatgatggacatgcgtagccagttgttgcactggtctttagtggatatgataaacaggcggcgcttgtgtaaaactgttggtgccgtggaggacattgcgtgcaaggagccaggggagtttttctggggacatgtatagtac----tacgtatgctgactwtgattttcrggaaatctt------atcgtgaaggaagacrttgg--tga----ggtcttaacccgcttttctggg---gaagctctttcgagcctaagatcctcccaaagtt---------------------------------------------------------------------------------------------------------------------------------------------------------------------------------------------------------------------------------------------------------------------------------------------------------------------
>MiraAssembly73_c330RC
--------------------------------------------------------------------------------------------------------------------------------------------------------------------------------------------------------------------------------------------------------------------------------------------------------------------------------------------------------------------------------------------------------------------------------------------------------------------------------------tactgtcgttatatagttcctttggaactcctcaaaactcacgaagggtggtggtcc--aaaatgtgattc--tgtggttttattttctgatgcagaaaatttcatccctgatgatgatgcgagttctcaaagctcccaaaattcccacaagtactccgacttaaaatacaccatggggaatgaaaatggcttggacttgagtcccaaaaaaggagattctcacttcagttctaaggcacaggattttgtgagaatctttcc---cgatgaatgcaagagtaaaacaaatcctcccaacagac---------------ttaatgcttctgggagagcttatggctgcagtgatcaccag---------------aagaaatccatgatggacatgcgtagccagttgttgcactggtctttagtggatatgataaacaggcggcgcttgtgtaaaactgttggtgccgtggaggacattgc---------------------------------------------------------------------------------------------------------------------------------------------------------------------------------------------------------------------------------------------------------------------------------------------------------------------------------------------------------------------------------------------------------------------------------------------------------------------------------------------------
>MiraAssembly73_c76RC
----------------------------------------------------------------------------------------------------------------------------------------------------------------------------------------------------------------------------------------------------------------------------------------------------------------------------------------------------------------------------------------------------------agagattcctcttgcgttacctatcaaaatttcgaacacctacaatgagtctcagctacacattgttttctttgtgtactgtcgttatatagttcctttggaactcctcagaactcacgaagggtggttgtct--aaaatgtgattc--tgtggttttattttctgatgcagaaaatttcatccctgatgatgatgcgagttctcaaagctcccaaaattcccacaagtactccgacttaaaatacaccatggggaatgaaaatggcttggacttaagtcccaaaaaaggagattctcacttcagttctaaggcacaggattttgtgagaatctttcc---cgatgaatgcaagagtaaaacaaatcctcccaacagacgtaatg---cactgtttaatgcttctgggagagcttatggctgcagtgatcaccag---------------aagaaatccatgatggacatgcgtagccagttgttgcactggtctttagtggatatgataaacaggcggcgcttgtgtaaaactgttggtgccgtggaggacattgcgtgcaaggagccaggggagtttttctggggacatgtatagtac----tacgtatgctgactttcattttygggaaatctt------atcgtgaaggaagacgttgg--tga----ggtcttcacccgcttttctggggaagaag---------------------------------------------------------------------------------------------------------------------------------------------------------------------------------------------------------------------------------------------------------------------------------------------------------------------------------------------------
>MiraAssembly74_c218
------------------------------------------------------------------------------------------------------------------------------------------------------------------------------------------------------------------ggaaagatagcgatcacaaaaatgaaaaaacaa--acacacacacacaggaaagatcttcaa----agacaagtgttaagagtaaaggactttttacaattttg------atttttgtggtatatattagatt------------------------------------------------gctagagattcctcttgcgttacctatcaaaatttsgaacacctacaatgactctcagctacacattgtttt-tttgtgtactgtcgttatatagttcctttgaaactcctcaaaactcacgaagggtggttgtcc--aaaatgtgattc--tgtggttttattttctgatgcagaaaatttcatccctgatgatgatgcgagttctcaaagctcccaaaattcccacaagtactccgacttaaaatacaccatggggaatgaaaatggcttggacttaagtcccaaaaaaggagattctcacttcagttctaaggcacaggattttgtgagaatctttcc---cgacgaatgcaagagtaaaacaaatcctgccaacagacgtaatg---cactgtttaatgcttctgggagagcttatggctgcagtgatgaccag---------------aagaaatccatgatggacatgcgtagccagttgttgcactggtctttagtggatatgataaacaggcggcgcttgtgtaaaactgttggtgccgtggaggacattgcgtgcaaggagccaggggagtttttctggggacatgtatagtac----tacgtatgctgactttcattttcgggaaatctt------atcgtgaaggaagacattgg--tga----ggtcttcacccgcttttctggggaagaagctctttcgagcctaagatcctcccaaagttgttctata----------acgtcaagagtgggttatccgccctttgattttatag--------------------------------------------------------------------------------------------------------------------------------------------------------------------------------------------------------------------------------------------------------------
>MiraAssembly74_c427RC
---------------------------------------------------------------------------------------------------------------------------------------------------------------------------------------------------------------------------------------------------------------------------------------------------------------------------------------------------------------------------------------------------------------------------------------------------------------------------------------------------------------------------------------------------------------------------------------------------------tgatgcgagttctcaaagctcccaaaattcccacaagtactccgacttaaaatacaccatggggaatgaaaatggcttggacttaagtcccaaaaaaggagattctcacttcagttctaaggcacaggattttgtgagaatctttcc---cgatgaatgcaagagcaaaacaaatcctcccaacagacgtaatg---cactgtttaatgcttctgggagagcttatggctgcagtgatcacgag---------------aagaaatccatgatggacatgcgtagccagttgttgcactggtctttagtggatatgataaacaggcggcgcttgtgtaaaactgttggtgccgtggaggacattgcgtgcaaggagccaggggagtttttctggggacatgtatagtac----tacgtatgctgactttcattttcgggaaatctt------atcgtgaaggaagacattgg--tga----ggtcttcacccgcttttctggg---gaagctctttcgagcctaagatcctcccaaagttgttctata----------acgtcaagagtgggttatccgccctttgattttatagaaaacgctttgaatatggttt---------------------------------------------------------------------tttaaccacgaaggacaccgatacttttttgtgcttcwtacacttgattacgtcttctcccaagcaaggccggatcctggtcatctgttcatcacggcgcctctctaacgctctatgcctagaagaac------------------------------------
>MiraAssembly75_c191
-------------------------------------------------------------------------------------------------------------------------------------------------------------------------------------------------------------------------------------------------------------------------------------------------------------------------------------------------------------------------------------------------------------------------------------------------------------tcagctacacattgcttt-tttgtgtactgtcgttatatagttcctttggaactcctcaaaactcacgaagggtggttgtcc--aaaatgtgattctgtgtggttttattttctgatgcagaaaatttcatccctgatgatgatgcgagttctcaaagctcccaaaattcccacaagtactccgacttaaaatacaccatggggaatgaaaatggcttggacttaagtcccaaaaaaggagattctcacttcagttctaaggcacaggattttgtgagaatctttcc---cgatgaatgcaagagtgaaacaaatcctcccaacagacgtaatg---cactgtttaatgcttctgggagagcttatggctgcagtgatcaccag---------------aagaaatccatgatggacatgcgtagccagttgttgcactggtctttagtggatatgataaacaggcggcgcttgtgtaaaactgttggtgccgtggaggacattgcgtgcaaggagccaggggagtttttctggggacatgtatagtac----tacgtatgctgactttcattttcgggaaatctt------atcgtgaaggaagacgttgg--tga----ggtcttcacccgcttttctagggaagaagctctttcgagcctaagatcctcccaaagttgttctata----------a--------------------------------------------------------------------------------------------------------------------------------------------------------------------------------------------------------------------------------------------------------------------------------------------------
>MiraAssembly77_c321
------------------------------------------------------------------------------------------------------------------------------------------------------------------------------------------------------------------------------------------------------------------------------------------------------------------------------------------------------------------------------------------------------------------------------------------------------------ctcggctacacattgtttt-ttcgtggactgtcgttatatagttcctttggaactcctcaaaactcacgaagggtggttgtcc--aaaatgtgattc--tgtggttttattttctgatgcagaaaatttcatccctgatgatgatgcgagttctcaaagctcccaaaattcccacaagtactccgacttaaaatacaccatggggaatgaaaatggcttggacttaagtcccaaaaacggagattctcacttcagttctaaggcacaggattttgtgagaatctctcc---cgatgaatgcaagagtaaaacaaatcctcccaacagacgtaatg---cactgtttaatgcttctgggagagcttacggctgcagtgatcacgag---------------aagaaatccatgatggacatgcgtagccagttgttgcactggtctttagtggatatgataaacaggcggcgcttgtgtaaaactgttggtgccgtggaggacattgcatgcaaggagccaggggagtttttctggggacatgtatagtac----taggtatgctgactttcattttcgggaaatctt------a------------------------------------------------------------------------------------------------------------------------------------------------------------------------------------------------------------------------------------------------------------------------------------------------------------------------------------------------------------------------------------------------------------
>MiraAssembly77_c357RC
------------------------------------------------------------------------------------------------------------------------------------------------------------------------------------------------------------------------------------------------------------------------------------------------------------------------------------------------------------------------------------------------------------------------------------------------------------------------------------------gtcgttatatagttcctttggaactcctcaaaactcacgaagggtggttgtccaaaaaatgtgattc--tgtggttttattttctgatgcagaaaatttcatccctgatgatgatgcgagttctcaaagctcccaaaattcccacaagtactccgacttaaaatacaccatggggaatgaaaatggcttggacttaagtcccaaaaaaggagattctcacttcagttctgaggcacaggattttgtgagaatctttcc---cgatgaatgcaagagtaaaacaaatcctcccaacagacgtaata---cactgtttaatgcttctgggagagcttacggctgcagtgatcagcat---------------aagaaatccatgatggacatgcgtagccagttgttgcactggtctttagtggatatgataaacaggcggcgcttgtgtaaaactgttggtgccgtggaggacattgcgtgcaaggagccaggggagtttttctggggacatgtatagtac----tacgtatgctgactttcattttcgggaaatctt------atcgtgaaggaagacgtt-------------------------------------------------------------------------------------------------------------------------------------------------------------------------------------------------------------------------------------------------------------------------------------------------------------------------------------------------------------------------------------------
>MiraAssembly78_c894
-------------------------------------------------------------------------------------------------------------------------------------------------------------------------------------------------------------------------------------------------------------------------------------------------------------------------------------------------------------------------------------------------------------------------------------------------------------------------------------------------------------------------------------------------------------------------------------------------------------------------------------------------------ttaaaatacaccatggggaatgaaaatggcttggacttaagtcccaaaaaaggagattctcacttcagttctaaggcacaggattttgtgagaatctttcc---cgaagaatgcaagagtaaaacaaatcctcccaacagacgtaatgcaccactgtttaatgcttctgggagagcttatggctgcagtgatcaccag---------------aagaaatccatgatggacatgcgtagccagttgttgcactggtctttagtggatctgataaacaggcggcgcttgtgtaaaactgttggtgccgtggaggacattgcgcgcaaggagccaggggagtttttctggggacatgtatagtact--ctacgtatgctgactttcattttcgggtgatctt------atcgtgaatgaagacgacgg--tga----ggtcttcacccgcttttctggg---gaagctctttcgagcctaagatcctcccaaagttgttctata----------acgtcaagagtgggttatccgccctttgattttatagaaaacgctttgaatatggttt---------------------------------------------------------------------tttaaccacgaaggacaccgatactttttagtgcttc-tac---------------------------------------------------------------------------------------------------------------------------
>MiraAssembly78_rep_c2640_merged_MiraAssembly78_c107
----------------------------------------------------------------------------------------------------------------------------------------------------------------------------------------------------------------------------------ccgaaaccgaggcctaa--acggtctttttttgcaaaaaacccgaa----tgttccccccctaaaatcacgctccggatataaccccgtagtttattttttcaaaaaatatcggg--------------------------------------------------aaccgagccctcgggcctggtgtggacgagaactctcgtccacaccccctggacgggatccggactggtttt-tttgtgtactgtctttatatagttcctttggaactcctcaaaactcacgaagggtggttgtcc--aaaatgtgattc--tgtggttttattttctgatgcagaaaatttcatccctgatgatgatgcgagttctcaaagctcccaaaattcccacaagtactccgacttaaaatacaccatggggaatgaaaatggcttggacttaagtcccaaaaaaggagattctcacttcagttctaaggcacaggattttgtgagaatctttcc---cgaagaatgcaagagtaaaacaaatcctcccaacagacgtaatg---cactgtttaatgcttctgggagagcttatggctgcagtgatcaccag---------------aagaaatccatgatggacatgcgtagccagttgttgcactggtctttagtggatctgataaacaggcggcgcttgtgtaaaactgttggtgccgtggaggacattgcgcgcaaggagccaggggagtttttctggggacatgtatagtac----tctacgtat-------------------------------------------------------------------------------------------------------------------------------------------------------------------------------------------------------------------------------------------------------------------------------------------------------------------------------------------------------------------------------------------------------------------------------------------
>MiraAssembly78_rep_c2977RC_merged_MiraAssembly78_c527RC
-----------------------------------------------------------------------------------------------------------------------------------------------------------------------------------------------------------------------------------------------------------------------------------------------------------------------------------------------------------------------------------------------------------------------------------------------------------------------------------------------------------------------------------------------------------------------------------------------------------------------------------------------------------------------------------------------------------------------------------cacaggattttgtgagaatctttcc---cgaagaatgcaagagtaaaacaaatcctcccaacagacgtaatgcaccactgtttaatgcttctgggagagcttatggctgcagtgatcaccag---------------aagaaatccatgatggacatgcgtagccagttgttgcactggtctttagtggatctgataaacaggcggcgcttgtgtaaaactgttggtgccgtggaggacattgcttgcaaggagccaggagagtttttctggggacatgtatagtact--ctacgtatgctgactttcattttcaggaaatctt------atcgtgaaggaagacgttgg-------------------tgcttttctggg---gaagctctttcgagcctaagatcctcccaaagttgttctata----------acgtcaagcgtgggttatccgccctttgatcttatagaaaacgctttgaatatggttt---------------------------------------------------------------------tttaaccacgaaggacaccgatacttttttgtgcttc-tacacttgattacgtcttt-----------------------------------------------------------------------------------------------------------
>MiraAssembly80_c348RC
--------------------------------------------------------------------------------------------------------------------------------------------------------------------------------------------------------------------------------------------------------------------------------------------------------------------------------------------------------------------------------------------------------------attcctcttgcgttacctatcaaaatttggaacacctacaatgactctcagctacacattgtttt-tttgtgtactgtcgttacatagttcctttggaactcctcaaaactcacgaagggtggttgtcc--aaaatgtgattc--tgtggttttattttctgatgcagaaaatttcatccctgatgatgatgcgagttctcaaagctcccaaaattcccacaagtactccgacttaaaatacaccatggggaatgaaaatggcttggacttaagtcccaaaaaaggagattctcacttcagttctaaggcacaggatcttgtgagaatctttcc---cgatgaatgcaag---------------------agacgtaatg---cactgtttaatgcttctgggagagcttatggctgcagtgatcaccag---------------aagaaatccatgatggacatgcgtagccagttgttgcactggtctttagtggatatgataaacaggcggcgcttgtgtaaaactgttggtgccgtggaggacattgcgtgcaaggagccaggggagtttttctggggacatgtatagtac----tacgtatgctgactttcattttcgggaaatctt------atcgtgaaggaagacgttgg--tga----ggtcttcacccgcttttctggggaagaagctctttcgagccta-------------------------------------------------------------------------------------------------------------------------------------------------------------------------------------------------------------------------------------------------------------------------------------------------------------------------------------
>MiraAssembly81_c126RC
------------------------------------------------------------------------------------------------------------------------------------------------------------------------------------------------------------------------------atcacaaaaatgaaaaaacaaacacacacacacacaggaaagatcttcaa----agacaagtgttaagagtaaaggactttttacaattttg------atttttgtggtatatattagatt------------------------------------------------gctagagattcctcttgcgttacctatcaaaatttggaacacctacaatgactctcagctacacattgtttt-tctgtgtactgtcgttatatagttcctttggaactcctcaaaactcacgaagggtggttgtcc--aaaatgtgattc--tgtggttttattttctgatgcagaaaatttcatccctgatgatgatgcgagttctcaaagctcccaaaattcccacaagtactccgacttaaaatacaccatggggaatgaaaatggcttggacttaagtcccaaaaaaggagattctcacttcagttctaaggcacaggattttgtgagaatctttcc---cgatgaatgcaagagtaaaacaaatcctcccaacagacgtaatg---cactgtttaatgcttctgggagagcttatggctgcagtgatcacgag---------------aagaaatccatgatggacatgcgtagccagttgttgcactggtctttagtggatatgataaacaggcggcgcttgtgtaaaactgttggtgccgtggaggacattgcgtgcaaggagccaggggagtttttctggggacatgtatagtac----tacgtatgctgactttcattttcgggaaatctt------atcgtgaaggaagacgttgg--tga----ggtcttcacccgcttttctggggaagaagctctttcgagcctaagatcctcccaaagttgttctata----------acgtcaag-------------------------------------------------------------------------------------------------------------------------------------------------------------------------------------------------------------------------------------------------------------------------------------------
>MiraAssembly81_c472
-------------------------------------------------------------------------------------------------------------------------------------------------------------------------------------------------------------------------------------------------------------------------------------------------------------------------------------------------------------------------------------------------------------------------------------------------------------------------------------------------------------------------------------gtggttgtcc--aaaatgtgattc--tgtggttttattttctgatgcagaaaatttcatccctgatgatgatgcgagttctcaaagctcccaaaattcccacaagtactccgacttaaaatacaccatggggaatgaaaatggcttggacttgagtcccaaaaaaggagattctcacttcagttctatggcacaggattttgtgagaatctttcc---cgatgaatgcaagagtaaaacaaatcctcccaacagacgtaatg---cactgtttaatgcttctgggagagcctatggctgcagtgatgaccag---------------aagaaatccatgatggacatgcgtagccagttgttgcactggtctttagtggatatgataaacaggcggcgcttgtgtaaaactgttggtgccgtggaggacattgcgtgcaaggagccaggggagtttttctggggacatgtatagtac----tacgcatgctgactttcattttcgggaaatctt------atcgtgaaggaagacgttgg--tgaggtcggtcttcacccgcttttctggg---gaagctctttcgagcctaagatcctcccaaagttgttctata----------acgtcaag-------------------------------------------------------------------------------------------------------------------------------------------------------------------------------------------------------------------------------------------------------------------------------------------
>MiraAssembly82_c555
----------------------------------------------------------------------------------------------------------------------------------ttcatcgctcaaaaaatatgacgacttgcagcxatgattgggttcagggtacgtttcattatctggtgattacaaacagtggaaagatagcgatcacaaaaatgaaaaaacaa--atacacacacacaggaaagatcttcaa----agacaagtgttaagagtaaaggacttattacaattttg------atttttgtggtatatattagatt------------------------------------------------gctagagattcctcttgcgttacctatcaaaatttcgaacacctacaatgactctcagctacacattgtttt-tttgtgtactgtcgttatatagttcctttggaactcctcaaaactcacgaagggtggttgtcc--aaaatgtgattc--tgtggttttattttctgatgcagaaaatttcatccctgatgatgatgcgagttctcaaagctcccaaaattcccacaagtactctgacttaaaatacaccatggggaatgaaaatggcttggacttgagtcccaaaaaaggagattctcacttcagttctaaggcacaggattttgtgagaatctttcc---cgatgaatgcaagagtaaaacaaatcctccctacagacgtaatg---cactgtttaatgcctctgggagagcttatggctgcagtgatgaccag---------------aagaaatccatgatggacatgcgtagccagttgttgcactggtctttagtggatatgataaacaggcgacgcttgtgtaaaactgttggtgccgtggaggacattgcgtgcaaggagccaggggagtttttctggggacatgtatagtac----tatgtatgctgactttcattttcgggaaatctt------atcatgaaggaagacgttggtctca----ggtcttcacccgcttttctggg---gaagctctttcgagcctaagatcctcccaaagttgttctata----------acgtcaagagtgggttatccgccctttgattttacagaaaatgctttgaatatggttt---------------------------------------------------------------------ttta--cacgaaggacacggatacttttttg-------------------------------------------------------------------------------------------------------------------------------------
>MiraAssembly83_c131RC
----------------------------------------------------------------------------------------------------------------------------------------------------------------------------------------------------------------------------------------------------------------------------------------------------------------------------------------------------------------------------------------------------------------------------------------------------------------------------ttt-tttgtgtactgtcgttatatagttcctttggaactcctcaaaactcacgaagggtggttgtcc--aaaatgtgattc--tgtggttttattttctgatgcagaaaatttcatccctgatgatgatgcgagttctcaaagctcccaaaattcccacaagtactccgacttaaaatacaccatggggaatgaaaatggcttggacttaagtcccaaaaaaggagattctcacttcagttctaaggcacaggattttgtgagaatctttcc---cgatgaatgcaag---------------------agacgtaatg---cactgtttaatgcttctgggagagcttatggctgcagtgatcaccag---------------aagaaatccatgatggacatgcgtagccagttgttgcactggtctttagtggatatgataaacaggcggcgcttgtgtaaaactgttggtgccgtggaggacattgcgtgcaaggagccaggggagtttttctggggacatgtatagtac----taggtatgctgactttcattttcgggaaatctt------atcgtgaaggaagacgctgg--tgaggtcggtcttcacccgcttttctggg---gaagctctttcgagcctaagatcctcccaaagttgttctata----------acgtcaagagtgggttatccgcccttt------------------------------------------------------------------------------------------------------------------------------------------------------------------------------------------------------------------------------------------------------------------------
>MiraAssembly83_c306RC
------------------------------------------------------------------------------------------------------------------------------------------------------------------------------------------------------------------------------------------------------------------------------------------------------------------------------------------------------------------------------------------------------------------------------------------------------------------------------------------------------------------------------------------------------------------------------------------------------------------ttctcaaagctcccaaaattcccacaagtactccgacttaaaatacaccatggggaatgaaaatggcttggacttaagtcccaaaaaaggagattctcacttcagttctaaggcacaggattttgtgagaatctttcccgacgatgaatgcaagagtaaaacaaatcctcccaacagacgtaatg---cactgtttaatgcttctgggagagcttatggctgcagtgatcagcag---------------aagaaatccatgatggacatgcgtagccagttgttgcactggtctttagtggatatgataaacaggcggcgcttgtgtaaaactgttggtgccgtggaggacattgcatgcaaggagccaggggagtttttctggggacatgtatagtac----tacgtatgctgactttcatt--------atctt------atcgtgaaggaagacggtgg--tga----ggtcttcacccgcttttctggg---gaagctctttcgagcctaagatcctcccaaagttgttctata----------ac-------------------------------------------------------------------------------------------------------------------------------------------------------------------------------------------------------------------------------------------------------------------------------------------------
