# Supplementary material for: Targeted NGS for species level phylogenomics: “made to measure” or “one size fits all”?
Source: PeerJ. 2017 Jul 25;5:e3569. doi: 10.7717/peerj.3569 (PMC5530999; doi:10.7717/peerj.3569)
Supplement: Data S2 — Sequences alignments (fasta format). [file peerj-05-3569-s002.gz › Final_Aln/SC/16623_AllSamples.aln]

>MiraAssembly68_c546RC_merged_MiraAssembly68_c611
-----------------------------------------------------------------------------------------------------------------ttcaactttttagaaaatctaataccaaatttaggctggttatgatgtctgaacggttatgtatccca--ttggcgtgcagttgatttcagctgaggagatcacaatgtagcatcagctttcatttcttttggcgaatctgcttattggagttgtcttgtaaac-catataaaatccatgtcactgccatctaatttccatgtccatgtcaatgcatttgtgtgagaattaggacaatgcccatttcacatgttttagtttgga-cgtatatctatacactttcca--------------------------ccttttcaagctt-----atttggcactcttgtggactgtttttagcatttcccaattttgaatagtaagcggaccttgttattgcaggagtggccaagtttgatccagcaactgggaaacaattcaaagccagtgctaaaactcaggcttatacgacgtactttgcagaggctttggttgcagaagcagaagcagacaaagatattgtcgcgatccatgcagcaatgggtggtggaacgggcctgaatcttttccttcgccgcttcccaacacgatgctttgatgttgggatagcagaacagcacgctgtaacttttgcagccggattggcctgtgaaggcattaaacctttttgtgcaatctactcgtctttcttgcagagggcttatgaccaggcaagccaacttcccctcttgttcttt-tagatgaacaccattgagggttacgttatatgagcttcgttacgtgtgtcggttgcggtcgtgtgtctaggtctcagatttgtttgttttcatgtttccaaggacatggagacatcaaagt-------------------------ctttaat----------------------------------------ttctgataattgcacgtataagatactgctctgttgggatagatgcgactttcaaat--------tgttgtgactatgcagctgtgaatggctcaaatctagatttcataatttacctatgaattacgacattgagtttgggagc-----------------------------
>MiraAssembly69_c252_merged_MiraAssembly69_c903
------------------------------------------------------------------------------------------------------------------------------------------------------------------------------------------------------------------------------------------------------------------------------tataaacttatattgaatccataccactgtcatctaatttccatgtttatgtcgatgcatt--tgtgagaattaggacaatgcccatttcacatttttttattttaa-tgcatctctttacactttccaccaaatactgacagtgacagtggcagccatttcaagcttgtttcattttgcactcttatggactgtttttagcattttccaatcttgaatagtaagtggacctttttattgcaggagtggccaagtttgatccagcaaccgggaaacaattcaaagccagtgctaaaactcaggcttacacgacgtactttgcagaggctttgattgcagaagctgaagcagacaaagatattgtcggaatccatgctgcaatgggtggtggaacgggaatgaatcttttccttcgccgcttcccaacacgatgcttcgatgttgggatagcagaacagcatgctgtaacttttgcagccggattggcatgtgaaggcattaaacctttttgtgctatctactcgtctttcttgcagaggggttatgaccaggcaaggaaactttacctctttttctgt-aagatgaacacaattgtgggttatgtttcatgagcttcg------gtgcttgtttcggttgtgtgtctaggcctcacatttgtttgttttaatgcttcctaggacatgaagagggctaaatagcgttctagcagacgaaataaactctctaatccacaagatggctcgtagaattggactg-aagtctktaacttctgataattgcatgtataagatatggctctgttgggatagatgcacctttcaaattaaaggactgtcgtgattgtgctgctgtgagtggcccaaatatagatttggtagttt------------------------------------------------------------
>MiraAssembly69_c307RC
-------------------------------------------------------------------------------------------ctgacaagtaccacggtaaactttcaa--ttttagaaaatctactgccaaa--------------gatggatgaaaggttatgtatcccgatatggtgtgcagttgattycaactgaggatatcagaatgtagca-------------------acaaatctgctcattagagttgtcttataaacttatattgaatccataccactgtcatctaatttccatgtttatgtcgatgcatt--tgtgagaattaggacaatgcccatttcacatttttttattttaa-tgcatctctttacactttccaccaaatactgat----acggtggcagccatttcaagcttatttcattttgcactcttatggactgtttttagcattttccaatcttgaatagtaagtggacctttttattgcaggagtggccaagtttgatccagcaaccgggaaacaattcaaagccagtgctaaaactcaggcttacacgacgtactttgcagaggctttgattgcagaagctgaagcagacaaagatattgtcggaatccatgctgcaatgggtggtggaacgggaatgaatcttttccttcgccgcttcccaacacgatgctttgatgttgggatagctgaacagcatgctgtaacttttgcagccggattggcatgtgaaggcattaaacccttttgtgctatctactcgtctttcttgcagaggggttatgaccaggcaagg-aactttacctctttttctgt-aagatgaacacaattgtgggttatgtttcatgagcttcg------gtgcttgtttcggttgtgtgtctaggcctcacatttgtttgttttaatgcttcctaggacatgaagagggctaaatagcgttctag--------------------------------------------------------------------------------------------------------------------------------------------------------------------------------------------------------------------------------------------
>MiraAssembly71_c690RC_merged_MiraAssembly71_c590
-----------------------------------------------------------------------------------------------------------------ttcaa--ttttagaaaatctactgccwaa--------------gatggatgaaaggttatgtattccgatatggtgtgcagttgatttcaactgaggatatcagaatgtagca-------------------acaaatctgctcattakagttgtcttatawacttatattgaatccataccactgtcatctaatttccatgtttatgtcgatgcatt--tgtgagaattaggacaatgcccatttcacatgtttttattttaa-tgwatmtctttacactttccaccaaatactgac----acggtggcagccatttcaagcttatttcattttgcactcttatggactgtttttagcattttccaatcttgaatagtaagtggacctttttattgcaggagtggccaagtttgatccagcaaccgggaaacaattcaaagccagtgctaaaactcaggcttacacgacgtactttgcagaggctttgattgcagaagctgaagcagacaaagatattgtcggaatccatgctgcaatgggtggtggaacgggcatgaatcttttccttcgccgcttcccaacacgatgctttgatgttgggatagcagaacagcatgctgtaacttttgcagccggattggcatgtgaaggcattaaacctttttgtgctatctactcgtctttcttgcagaggggttatgaccaggcaaggaaactttacctctttttctgt-tagatgaacagaattgtgggttatgtttcatgagctttg------gtgcttgtttcggttgtgtgtctaggcctcacatttgtttgttttaatgcttcctaggacatgaagagggctaaatagcgttctagcagacgaaataaactctctaatccacaagatggctcgtagaattggactgaaagtctttaacttctgataattgcatgtataagatatggctctgttgggatagatgcacctttcaaattaaaggactgtcgtgattgtgctgctgtgagtggcccaaatatagatttggtagtttacctatgtgttacaatatagagtttgggaggtggatcag---------------------
>MiraAssembly71_c691RC_merged_MiraAssembly71_c590
-----------------------------------------------------------------------------------------------------------------ttcaa--ttttagaaaatctactgccwaa--------------gatggatgaaaggttatgtattccgatatggtgtgcagttgatttcaactgaggatatcagaatgtagca-------------------acaaatctgctcattakagttgtcttatawacttatattgaatccataccactgtcatctaatttccatgtttatgtcgatgcatt--tgtgagaattaggacaatgcccatttcacatgtttttattttaa-tgwatmtctttacactttccaccaaatactgac----acggtggcagccatttcaagcttatttcattttgcactcttatggactgtttttagcattttccaatcttgaatagtaagtggacctttttattgcaggagtggccaagtttgatccagcaaccgggaaacaattcaaagccagtgctaaaactcaggcttacacgacgtactttgcagaggctttgattgcagaagctgaagcagacaaagatattgtcggaatccatgctgcaatgggtggtggaacgggcatgaatcttttccttcgccgcttcccaacacgatgctttgatgttgggatagcagaacagcatgctgtaacttttgcagccggattggcatgtgaaggcattaaacctttttgtgctatctactcgtctttcttgcagaggggttatgaccaggcaaggaaactttacctctttttctgt-aagatgaacacaattgtgggttatgtttcatgagcttcg------gtgcttgttccggttgtgtgtctaagcctcacatttgtttgttttaatgcttcctaggacatgaagagggctaaatagcgttctagcagacgaaataaactctctaatcc--------------------------------------------------------------------------------------------------------------------------------------------------------------------------------------------------------------------
>MiraAssembly72_c356RC_merged_MiraAssembly72_c1523
----------------------------------------------------------------------------------------------------------------------------------------------------------------------------------------------------------------------------------------------------------------------------------------------------------------------------------cgatgcatt--tgtgagaattaggacaatgcccatttcacatgtttttattttaa-tgtatctctttacactttccaccaaatattgac----acggtggcagccatttcaagcttatttcattttgcactcttatggactgtttttagcattttccaatcttgaatagtaagtggaccttttaattgcaggagtggccaagtttgatccagcaaccgggaaacaattcaaagccagtgctaaaactcaggcttacacgacgtactttgcagaggctttgattgcagaagctgaagcagacaaagatattgtcggaatccatgctgcaatgggtggtggaacgggcatgaatcttttccttcgccgcttcccaacacgatgctttgatgttgggatagcagaacagcatgctgtaacttttgcagccggattggcatgtgaaggcattaaacctttttgtgctatctactcgtctttcttgcagaggggttatgaccaggcaaggaaactttacctctttttctgt-aagatgaacacaattgtgggttatgtttcatgagcttcg------gtgcttgtttcggttgtgtgtctaggcctcacatttgtttgttttaatgcttcctaggacatgaagagggctaaatagcgttctagcagacgaaataaactctctaatccacaagatg------------------------------------------------------------------------------------------------------------------------------------------------------------------------------------------------------------
>MiraAssembly72_c356RC_merged_MiraAssembly72_c646
------------------------------------------------------------------------------------------------------------------------------------------------------------------------------------------------------------------------------------------------------------------------------------------------------------------------------------atgcatt--tgtgagaattaggacaatgcccatttcacatgtttttattttaa-tgtatctctttacactttccaccaaatactgac----acggtggcagccatttcaagcttatttcattttgcactcttatggacagtttttagcattttccaatcttgaatagtaagtggacctttttattgcaggagtggccaagtttgatccagcaaccgggaaacaattcaaagccagtgctaaaactcaggcttacacgacgtactttgcagaggctttgattgcagaagctgaagcagacaaagatattgtcggaatccatgctgcaatgggtggtggaacgggcatgaatcttttccttcgccgcttcccaacacgatgctttgatgttgggatagcagaacagcatgctgtaacttttgcagccggattggcatgtgaaggcattaaacctttttgtgctatctactcgtctttcttgcagaggggttatgaccaggcaaggaaactttacctctttttctgt-aagatgaacacaattgtgggttatgtttcatgagcttcg------gtgcttgtttcggttgtgtgtctaggcctcacatttgtttgttttaatgcttcctaggacatgaagagggctaaatagcgttctagcagacgaaataaactctctaatccacaagatg------------------------------------------------------------------------------------------------------------------------------------------------------------------------------------------------------------
>MiraAssembly73_c435_merged_MiraAssembly73_c1286
-------------------------------------------------------------------------------------------------------------------------------------------------------------------------------------------------------------------------------------------------------------------------------------------------------------------------------tgtcgatgcatt--tgtgagaattaggacaatgcccatttcacatgtttttattttaa-tgtatctctttacactttccaccaaatactgac----acggtggcagccatttcaagcttatttcattttgcactcttatggactgtttttatcattttccattcttgaatagtaagtggacctttttattgcaggagtggccaagtttgatccagcaaccgggaaacaattcaaagccagtgctaaaactcaggcttacacgacgtactttgcagaggctttgattgcagaagctgaagcagacaaagatattgtcggaatccatgctgcaatgggtggtggaacgggcatgaatcttttccttcgccgcttcccaacacgatgctttgatgttgggatagcagaacagcatgctgtaacttttgcagccggattggcatgtgaaggcattaaacccttttgtgctatctactcgtctttcttgcagaggggttatgaccaggcaaggaaactttacctc-ttttctgt-aagatgaacacaattgtgggttatgtttcatgagcttcg------gtgcttgtttcggttgtgtgtcttggcctcacatttgtttgttttaatgcttcctaggacatgaagagggctaaatagcattctagcag-----------------------------------------------------------------------------------------------------------------------------------------------------------------------------------------------------------------------------------------
>MiraAssembly73_c435_merged_MiraAssembly73_c793RC
----------------------------------------------------------------------------------------------------------------------------------------------------------------------------------------------------------------------------------------------------------------------------------------------------------gtaatctaatttccatgtttatgtcgatgcatt--tgtgagaattaggacaatgcccatttcacatgtttttattttaa-tgtatctctttacactttccaccaaatactgac----acggtggcagccatttcaagcttatttcattttgcactcttatggactgtttttagcattttccaatcttgaatagtaagtggacctttttattgcaggagtggccaagtttgatccagcaaccgggaaacaattcaaagccagtgctaaaactcaggcttacacgacgtactttgcagaggctttgattgcagaagctgaagcagacaaagatattgtcggaatccatgctgcaatgggtggtggaacgggcatgaatcttttccttcgccgcttcccaacacgatgctttgatgttgggatagcagaacagcatgctgtaacttttgcagccggattggcatgtgaaggcattaaacccttttgtgctatctactcgtctttcttgcagaggggttatgaccaggcaaggaaactttacctc-ttttctgt-aagatgaacacaattgtgggttatgtttcatgagcttcg------gtgcttgtttcggttgtgtgtcttggcctcacatttgtttgttttaatgcttcctaggacatgaagagggctaaatagcattctagcag-----------------------------------------------------------------------------------------------------------------------------------------------------------------------------------------------------------------------------------------
>MiraAssembly73_c729RC_merged_MiraAssembly73_rep_c2229_merged_MiraAssembly73_c1286
-------------------------------------------------------------------------------------------------------------------------------------------------------------------------------------------------------------------------------------------------------------------------------------------------------------------------------tgtcgatgcatt--tgtgagaattaggacaatgcccatttcacatgtttttattttaa-tgtatctctttacactttccaccaaatactgac----acggtggcagccatttcaagcttatttcattttgcactcttatggactgtttttatcattttccattcttgaatagtaagtggacctttttattgcaggagtggccaagtttgatcyagcaaccgggaaacaattcaaagccagtgctaaaactcaggcttacacgacgtactttgcagaggctttgattgcagaagctgaagcagacaaagatattgtcggaatccatgctgcaatgggtggtggaacgggcatgaatcttttccttcgccgcttcccaacacgatgcttcgatgttgggatagcagaacagcatgctgtaacttttgcagccggattggcatgtgaaggcattaaacctttttgtgctatctactcgtctttcttgcagaggggttatgaccaggcaaggaaactttacctctttttctgt-aagatgaacacaattgtgggttatgtttcatgagcttcg------gtgcttgtttcggttgtgtgtctaggcctcacatttgtttgttttaatgctttctaggacatgaagagggctaaatagc---------------------------------------------------------------------------------------------------------------------------------------------------------------------------------------------------------------------------------------------------
>MiraAssembly74_c180RC
----------------------------------------------------------------------------------------------------------------------------------------------------------------------------------ccgatatggtgtgcagttgatttcaactgaggatatcagaatgtagca-------------------acaaatctgctcattagagttgtcttataaacttatattgaatccataccactgtcatctaatttccatgtttatgtcgatgcatt--tgtgagaattaggacaatgcccatttcacatgtttttattttaa-tgtatctctttacactttccaccaaatactgac----acggtggcagccatttcaagcttatttcattttgcactcttatggactgtttttagcattttccaatcttgaatagtaagttgacctttttattgcaggagtggccaagtttgatccagcaaccgggaaacaattcaaagccagtgctaaaactcaggcttacacgacgtactttgcagaggctttgattgcagaagctgaagcagacaaagatattgtcggaatccatgctgcaatgggtggtggaacgggaatgaatcttttccttcgccgcttcccaacacgatgctttgatgttgggatagctgaacagcatgctgtaacttttgcagccggattggcatgtgaaggcattaaacctttttgtgctatctactcgtctttcttgcagaggggttatgaccaggcaaggaaactttacctctttttctgt-aagatgaacacaattgtgggttatgtttcatgagcttcg------gtgcttgtttcggttgtgtgtctaggcctcacatttgtttgttttaatgcttcctaggacatgaagagggctaaatagcgttctagcagacgaaataaactctctaatccacaagatggctcgtagaattggacgg-aagtctttaacttctgataattgcatgtataagatatggct------------------------------------------------------------------------------------------------------------------------------------------------
>MiraAssembly74_rep_c2844_merged_MiraAssembly74_c189
--------------------------------------------------------------------------------------------------------------------------------------------------------------------------------------------------------------------------------------------------------------------------------------------------------------------------------------------------------------------------------------------------------------------------c----acggtggcagccatttcaagcttatttcattttgcactcttatggactgtttttagcattttccaatcttgaatagtaagtggacctttttattgcaggagtggccaagtttgatccagcaaccggtaaacaattcaaagccagtgctaaaactcaggcttacacgacgtactttgcagaggctttgattgcagaagctgaagcagacaaagatattgtcggaatccatgccgcaatgggtggtggaacgggcatgaatcttttccttcgccgcttcccaacacgatgctttgatgttgggatagcagaacagcatgctgtaacttttgcagccggattggcatgtgaaggcattaaacctttttgtgctatctactcrtctttcttgcagaggggttatgaccaggcaaggaaactttacctctttttctgt-aagatgaacacaattgtgggttatgtttcatgagcttcg------gtgcttgtttcggttgtgtgtctaggcctcacatttgtttgttttaatgcttcc----------------------------------------------------------------------------------------------------------------------------------------------------------------------------------------------------------------------------------------------------------------------------
>MiraAssembly75_c128
-----------------------------------------------------------------------------------------------------------------------------------------------------------------------------------------------------------------------ggaatgcagca-------------------acaaatctgctcattagagttgtcttataaacttatattgaatccataccactgtcatctaatttccatgtttatgtcgatgcatt--tgtgagaattaggacaatgcccatttcacatgtttttattttaa-tgtatctctttacactttccaccaaatactgac----acggtggcagccatttcaagcttatttcattttgcactcttatggactgtttttagcattttccaatcttgaatagtaagtggacctttttattgcaggagtggccaagtttgatccagcaaccgggaaacaattcaaagccagtgctaaaactcaggcttacacgacgtactttgcagaggctttgattgcagaagctgaagcagacaaagatattgtcggaatccatgctgcaatgggtggtggaacaggcatgaatcttttccttcgccgcttcccaacacgatgctttgatgttgggatagcagaacagcatgctgtaacttttgcagccggattggcatgtgaaggcattaaacctttttgtgctatctactcgtctttcttgcagaggggttatgaccaggcaaggaaactttacctctttttctgt-aagatgaacacaattgtgggttatatttcatgagcttcg------gtgcttgtttcggttgtgtgtctaggcctmacatttgtttgttttaatgcttcctaggacatgaagagggctgaat------------------------------------------------------------------------------------------------------------------------------------------------------------------------------------------------------------------------------------------------------
>MiraAssembly77_rep_c209RC
----------------------------------------------------------------------------------------------------------------------------------------------------------------------------------------------------------------------------------------------------------------------------------------------------------------------------------------------------------------------------gtttttattttaa-tgtatctctttacactttccaccaaatactgac----acggtggcagccatttcaagcttatttcattttgcactcttatggactgtttttagcattttccaatcttgaatagtaagtggacctttttattgcaggagtggccaagtttgatccagcaaccgggaaacaattcaaagccagtgctaaaactcaggcttacacgacgtactttgcagaggctttgattgcagaagctgaagcagacaaagatattgtcggaatccatgctgcaatgggtggtggaacgggcatgaatcttttccttcgccgcttcccaacacgatgctttgatgttgggatagcagaacagcatgctgtaacttttgcagccggattggcatgtgaaggcattaaacctttttgtgctatctactcgtctttcttgcagaggggttatgaccaggcaaggaaactttacctctttttctgt-aagatgaacacaattgtgggttatgtttcatgagctttg------gtgcttgtttcggttgtgtgtctaggcctcacatttgtttgttttaatgcttcctaggacatgaagagggctaaatagcgttctagcagacgaaata---------------------------------------------------------------------------------------------------------------------------------------------------------------------------------------------------------------------------------
>MiraAssembly78_c1031RC_merged_MiraAssembly78_c785
aaagaggttaagagcactaaaacaactggtccagtcctcattcatgttgtcactgagaaaggccgaggatacccatatgcagaaaaagcagctgacaagtaccayggtaaacyttcaa--ttttagaaaatctactgccaaa--------------gatggatgaaaggttatgtattccgatatggtgtgcagttgatttcaattgaggatatcagaatgtagca-------------------acaaatctgctcattagagttgtcttataaacttatattgaatccataccactgtcatctaatttccatgtttatgttgatgcatt--tgtgagaattaggacaa-------ttcacatgttgttattttaa-tgtatctatttacactttccaccaaatactgac----acggtggcagccatttcaagcttatttcattttgcactcttatggactgtttttagcattttccaatcttgaatagtaagtggacctttttattgcaggagtggccaagtttgatccagcaaccgggaaacaattcaaagccagtgctaaaactcaggcttacacgacgtactttgcagaggctttgattgcagaagctgaagcagacaaagatattgtcggaatccatgctgcaatgggtggtggaacgggcatgaatcttttccttcgccgcttcccaacacgatgctttgatgttgggatagcagaacagcatgctgtaacttttgcagccggattggcatgtgaaggcattaaacctttttgtgctatctactcgtctttcttgcagaggggttatgaccaggcaaggaaactttacctccttttctgt-aagatgaacgcaattgtgggttatgtttcatgagctttg------gtgcttgtttcggttgtgtgtctaggcctcacatttgtttcttttaatgcttcctaggacatgaagagggctaaatagcattctagtagacgaaataaactctctaat----------------------------------------------------------------------------------------------------------------------------------------------------------------------------------------------------------------------
>MiraAssembly78_c2219_merged_MiraAssembly78_c600RC_merged_MiraAssembly78_rep_c2611
--------------------------------------------------------------------------------------------------------------------------------------------------------------------------------------------------------tcaattgaggatatcagaatgtagca-------------------acaaatctgctcattagagttgtcttataaacttatattgaatccataccactgtcatctaatttccatgtttatgtcgatgcatt--tgtgagaattaggacaatgcccatttcacatgtttttattttaa-tgtatctctttacactttccaccaaatactgac----acggtggcagccatttcaagcttatttcattttgcactcttatggactgtttttagcattttccaatcttgaatagtaagtggacctttttattgcaggagtggccaagtttgatccagcaaccgggaaacaattcaaagccagtgctaaaactcaggcttacacgacgtactttgcagaggctttgattgcagaagctgaagcagacaaagatattgtcggaatccatgctgcaatgggtggtggaacgggcatgaatcttttccttcgccgcttcccaacacgatgctttgatgttgggatagcagaacagcatgctgtaacttttgcagccggattggcatgtgaaggcattaaacctttttgtgctatctactcgtctttcttgcagaggggttatgaccaggcaaggaaactttacctctttttctgt-gagatgaacacaattgtgggttatgtttcatgagcttcg------gtgcttgtttcggttgtgtgtctaggcctcacatttgtatgttttaatgcttcctaggacatgaagagggctaaatagcgttctagcagacgaaataaactctctaatccacaagatggctcgtagaattggactg-aagtctttaacttctgataattgcatgtataagatatggctctgttgggatagatgcacctttcaaattaaaggactgtcgtgattgtgctgctgtgagcggccc--atatagatttggtagtttacctatgtgttacaatatagagtttgggaggtgga-------------------------
>MiraAssembly80_c1668RC_merged_MiraAssembly80_c362_merged_MiraAssembly80_c704_merged_MiraAssembly80_c362
-----------------------------------------------------------------------------------------------------------------------------------------------------------------------------------------------------------------------------------------------------------------------------------------------------------------------------tatgtcgacgcatt--tgtgagaattaggacaatgcscatttcacatgtttttattttaattgtatctctttacactttccaccaaayactgac----acggtggcagccatttcaagcttatttcattttgcactcttatggactgtttttagcattttccaatcttgaatagtaagtggacctttttattgcaggagtggccaagtttgatccagcaaccgggaaacaattcaaagccagtgctaaaactcaggcttacacgacgtactttgcagaggctttgattgcagaagctgaagcagacaaagatattgtcggaatccatgctgcaatgggtggtggaacgggcatgaatcttttccttcgccgcttcccaacacgatgctttgatgttgggatagcagaacagcatgctgtaacttttgcagccggattggcatgtgaaggcattaaacctttttgtgctatctactcgtctttcttgcagaggggttatgaccaggcaaggaaactttacctctttttctgt-wagatgaacacaattgtgggttatgtttcatgagcttcg------gtgattgtttcggttgtgtgtctaggcctcacatttgtttgttttaatgcttcctaggac----------------------------------------------------------------------------------------------------------------------------------------------------------------------------------------------------------------------------------------------------------------------
>MiraAssembly81_c276_merged_MiraAssembly81_c378
---------------------------------------------------------------------------------------------------------------------------------------------------------------------------------------------------------------aggatatcagaatgtagca-------------------acaaatctgctcattagagttgtcttataaacttatattgaatccataccactgtcatctaatttccatgtttatgtcgatgcatt--tgtgagaattaggacaatgcccatttcacatgtttttattttaa-tgtatctctttacactttccaccaaatactgac----acggtggcagccattttaagcttatttcattttgcactcttatggcctgtttttagcattttccattcttgaatagtaagtggacctttttattgcaggagtggccaagtttgatccagcaaccgggaaacaattcaaagccagtgctaaaactcaggcttacacgacgtactttgcagaggctttgattgcagaagctgaagcagacaaagctattgtcggaatccatgctgcaatgggtggtggaacgggcatgaatcttttccttcgccgcttcccaacacgatgctttgatgttgggatagcagaacagcatgctgtaacttttgcagccggattggcatgtgaaggcattaaacctttttgtgctatctactcgtctttcttgcagaggggttatgaccaggcaaggaaactttacctctttttctgtaaagatgaacacaattgtgggttatgtttcatgagcttcg------gtgcttctttcggttgtgtgtctaggcctcacatttgtttgttttaatgcttcctaggacatgaagagggctaaatagcgttctagcagacgaaataaactctctaatccac------------------------------------------------------------------------------------------------------------------------------------------------------------------------------------------------------------------
>MiraAssembly81_c276_merged_MiraAssembly81_c735
-----------------------------------------------------------------------------------------------------------------------------------------------------------------------------------------------------------------------------------------------------------------------------------------------------------------aatttccatgtttatgtcgatgcatt--tgtgagaattaggacaatgcccatttcacatgtttttattttaa-tgtatctctttacactttccaccaaatactgac----acggtggcagccatttcaagcttatttcattttgcactcttatggactgtttttagcattttccaatcttgaatagtaagtggacctttttattgcaggagtggccaagtttgatccagcaaccgggaaacaattcaaagccagtgctaaaactcaggcttacacgacgtactttgcagaggctttgattgcagaagctgaagcagacaaagctattgtcggaatccatgctgcaatgggtggtggaacgggcatgaatcttttccttcgccgcttcccaacacgatgctttgatgttgggatagcagaacagcatgctgtaacttttgcagccggattggcatgtgaaggcattaaacctttttgtgctatctactcgtctttcttgcagaggggttatgaccaggcaaggaaactttacctctttttctgtaaagatgaacacaattgtgggttatgtttcatgagcttcg------gtgcttctttcggttgtgtgtctaggcctcacatttgtttgttttaatgcttcctaggacatgaagagggctaaatagcgttctagcagacgaaataaactctctaatccac------------------------------------------------------------------------------------------------------------------------------------------------------------------------------------------------------------------
>MiraAssembly81_c507_merged_MiraAssembly81_c378
---------------------------------------------------------------------------------------------------------------------------------------------------------------------------------------------------------------aggatatcagaatgtagca-------------------acaaatctgctcattagagttgtcttataaacttatattgaatccataccactgtcatctaatttccatgtttatgtcgatgcatt--tgtgagaattaggacaatgcccatttcacatgtttttattttaa-tgtatctctttacactttccaccaaatactgac----acggtggcagccattttaagcttatttcattttgcactcttatggcctgtttttagcattttccattcttgaatagtaagtggacctttttattgcaggagtggccaagtttgatccagcaaccgggaaacaattcaaagccagtgctaaaactcaggcttacacgacgtactttgcagaggctttgattgcagaagctgaagcagacaaagctattgtcggaatccatgctgcaatgggtggtggaacgggcatgaatcttttccttcgccgcttcccaacacgatgctttgatgttgggatagcagaacagcatgctgtaacttttgcagccggattggcatgtgaaggcattaaacctttttgtgctatctactcgtctttcttgcagaggggttatgaccaggcaaggaaactttacctctttttctgt-aagatgaacacaattgtgggttatgtttcatgagcttcg------gtgcttgtttcggttgtgtgtctaggcctcacattagtttgttttaatgcttcctaggacatgaagagggctaaatagc---------------------------------------------------------------------------------------------------------------------------------------------------------------------------------------------------------------------------------------------------
>MiraAssembly81_c507_merged_MiraAssembly81_c735
-----------------------------------------------------------------------------------------------------------------------------------------------------------------------------------------------------------------------------------------------------------------------------------------------------------------aatttccatgtttatgtcgatgcatt--tgtgagaattaggacaatgcccatttcacatgtttttattttaa-tgtatctctttacactttccaccaaatactgac----acggtggcagccatttcaagcttatttcattttgcactcttatggactgtttttagcattttccaatcttgaatagtaagtggacctttttattgcaggagtggccaagtttgatccagcaaccgggaaacaattcaaagccagtgctaaaactcaggcttacacgacgtactttgcagaggctttgattgcagaagctgaagcagacaaagctattgtcggaatccatgctgcaatgggtggtggaacgggcatgaatcttttccttcgccgcttcccaacacgatgctttgatgttgggatagcagaacagcatgctgtaacttttgcagccggattggcatgtgaaggcattaaacctttttgtgctatctactcgtctttcttgcagaggggttatgaccaggcaaggaaactttacctctttttctgt-aagatgaacacaattgtgggttatgtttcatgagcttcg------gtgcttgtttcggttgtgtgtctaggcctcacattagtttgttttaatgcttcctaggacatgaagagggctaaatagc---------------------------------------------------------------------------------------------------------------------------------------------------------------------------------------------------------------------------------------------------
>MiraAssembly82_rep_c189RC
------------------------------------------------------------------------------------------------------------------------------------------------------------------------------------------------------------------------------agca-------------------acaaatctgctcattagagttgtcttataaacttatattgaatccataccactgtcatctaatttccatgtttatgtcgatgcatt--tgtgagaattaggacaatgcccatttcacatgtttttattttaa-tgtatctctttacactttccaccaaatactgac----atggtggcagccatttcaagcttatttcattttgcactcttatggactgtttttagcattttccaatcttgaatagtaagtggacctttttattgcaggagtggccaagtttgatccagcaaccgggaaacaattcaaagccagtgctaaaactcaggcttacacgacgtactttgcagaggctttgattgcagaagctgaagcagacaaagatattgtcggaatccatgctgcaatgggtggtggaacgggcatgaatcttttccttcgccgcttcccaacacgatgctttgatgttgggatagcagaacagcatgctgtaacttttgcagccggattggcatgtgaaggcattaaacctttttgtgctatctactcgtctttcttgcagaggggttatgaccaggcaaggaaactttacctctttttctgt-aagatgaacacaattgtgggttatgtttcatgagcttcg------gtgcttgcttcggttgtgtgtctaggcctcacatttgtttgttttaatgcttcctaggacatgaagagggctaaatagcgttctagcagacgaaataaactctctaatccacaagatggctcgtagaattggactg-aagtctttaacttctgataattgcatgtataagatatg---------------------------------------------------------------------------------------------------------------------------------------------------
>MiraAssembly82_rep_c756RC
----------------------------------------------------------------------------------------------------------gtaaacttccaa--ttttagaaaatctactrccaaa--------------gatggatgaaaggttatgtattccgatatggtgtgcagttgatttcaactgaggatatcagaatgtagca-------------------acaaatctgctcattagagttgtcttataaacttatattgaatccataccactgtcatctaatttccatgtktatgtcgatgcatt--agtgagaattaggacaatgcccatttcacatgtttttattttaa-tgtatctctttacactttccaccaaatactgac----atggtggcagccatttcaagcttagttcattttgcactcttatggactgtttttagcattttccaatcttgaatagtaagtggaccattttattgcaggagtggccaagtttgatccagcaaccgggaaacaattcaaagccagtgctaaaactcaggcttacacgacgtactttgcagaggctttgattgcagaagctgaagcagacaaagatattgtcggaatccatgctgcaatgggtggtggaacgggcatgaatcttttccttcgccgcttcccaacacgatgctttgatgttgggatagcagaacagcatgctgtaacttttgcagccggattggcatgtgaaggcattaaacctttttgtgctatctactcgtctttcttgcagaggggttatgaccaggcaaggaaactttacctctttttctgt-aagatgaacacaattgtgggttatgtttcatgagcttcg------gtgcttgtttcggttgtgtgtctaggcctcacatttgtttgttttaatgcttcctaggacatgaagagggctaaatagcgttctagcagacgaaataaactctctaatccacaagatggctcgtagaattggactg-aagtctttaacttctgataattgcatgcataagatatggctctgttgggatagatgcacctttcaaattaaaggactgtcgtgattgtgctgctgtgagtgrcccaaatatagatttsgtagtttaccyatgtgttacaatatagagtttgggaggtggatcagtctacatatttcccaaaatac
>MiraAssembly83_c169RC
---------------------------------------------------------------------------------------------------------------------------------------------------------------------------------------atggtgtgcagttgatttcaactgaggatatcagaatgtagca-------------------acaaatctgctcattagagttgtcttataaacttatattsaatccataccactgtcatctaatttccatgtttatgtcgatgcatt--tgtgagaattaggacaatgcccatttcacatgtttttattttaa-tgtatctctttacac-ttccaccaaatactgac----acggtggcagccatttcaagcttatttcattttgcactcttatggactgtttttagcattttccaatcttgaatagtaagtggacctttttattgcaggagtggccaagtttgatccagcaaccgggaaacaattcaaagccagtgctaaaactcaggcttacacgacgtactttgcagaggctttgattgcagaagctgaagcagacaaagatattgtcggaatccatgctgcaatgggtggtggaacgggcatgaatcttttccttcgccgcttcccaacacgatgctttgatgttgggatagcagaacagcatgctgtaacttttgcagccggattggcatgtgaaggcattaaacctttttgtgctatctactcgtctttcttgcagaggggttatgaccaggcaaggaaactttacctctttttctgt-aagatgaacacaattgtgggttatgtttcatgagcttcg------gtgcttgtttcggttgtgtgtctaggcctcacatttgtttgttttaatgcttcctaggacatgaagagggctaaatagcgttctagcagacgaaataaactctctaatccacaagatggctcgtagaattggattg-aagtctgtaacttctgataattgcatgtataagatatggctctgttgggatagatgcacc-----------------------------------------------------------------------------------------------------------------------------
>MiraAssembly83_c254_merged_MiraAssembly83_c490
----------------------------------------------------------------------------------------------------------------------------------------------------------------------------------------------------------------------------------------------------------------------------------------------------------------------------------cgatgcatt--tgtgagaattaggacaatgcccatttcacatktttttattttaa-tgcatctctttacactttccaccaaatactgac----acagtggcagccatttcaagcttgtttcattttgcactcttatggactgtttttagcattttccaatcttgaatagtaagtggacctttttattgcaggagtggccaagtttgatccagcaaccgggaaacaattcaaagccagtgctaaaactcaggcttacacgacgtactttgcagaggctttgattgcagaagctgaagcagacaaagatattgtcggaatccatgctgcaatgggtggtggaacgggaatgaatcttttccttcgccgcttcccaacacgatgcttcgatgttgggatagcagaacagcatgctgtaacttttgcagccggattggcatgtgaaggcattaaacctttttgtgctatctactcgtctttcttgcagaggggttatgaccaggcaaggaaactttacctctttttctgt-aagatgaac----------------------------------------------------------------------------------------------------------------------------------------------------------------------------------------------------------------------------------------------------------------------------------------------------------------------------------------------------------------------
