# Supplementary material for: Targeted NGS for species level phylogenomics: “made to measure” or “one size fits all”?
Source: PeerJ. 2017 Jul 25;5:e3569. doi: 10.7717/peerj.3569 (PMC5530999; doi:10.7717/peerj.3569)
Supplement: Data S2 — Sequences alignments (fasta format). [file peerj-05-3569-s002.gz › Final_Aln/SC/22868_AllSamples.aln]

>Consensus22868_Sample68
----------------------------------catattctaataaatatgag-aatcatttctgcttgactacgaactgccagcttgaggggtacctttaatatgtgcacatgtccagaaatgagcgctcattttgatggaccataaaccagctatgttacgttgaatcctgcaaaaaattgacgttgtggacacttgacacttgatagctgtgggatacacatcggacawgactactt-------tggacatgcaccc-aacaattatgtatatacatttgattcgagttttctatgttactaagtatgagacttcggtttaattcataacattcctatattaatttgtcagttctattctacttacatcaatagtaaattag-aaatgtgaaagctagttttgttaggggacatgataaagtgatgaatcagatactttggcacggactcgcacttgatactcgtaaagtcatatctatatccatgttactttttggagcataaccttcattgaaatcatattttctactttgtgtagattccaggaatgaccagagttgccgtgcataacagtccacattttcatgttgtaccatatgcacattcaggtagttatggaagtttaggaagccatggtagctataacgataatactgggcttgggagcagctatgggagctatggagagaacagtaatatgcttgcatattattcgccggktggtccatctgggatgaagggtggaatgccgattcttggaagtagtcctgatgcaaggcggagaattcaactcccacctggaaatagacttggtgkcagtccatcagcaggaaattttgtgcctatgtcccttggcaccagtccttcacaatttactccaccgacttcctatagtcaggttggtgctggttctcctggacaatatggtccaacgtcaccagtaagaggcagttgtcatggatcgcctttagggccctcagtaagccagtttaataggagaaagagttgggggtatcatggaagtgtgcagtctcaggagagttcatcatttcctcattggcaagggcaagtaactgatagtaccagctctgcccaagctgagggaaattctccagtgcatggttctccgttgcatccacagtcaaacatgaatgcctccagctggaagcagcaacgaggaggcagtggaatcacctctggttactccgccgctcataattttccagcttcattaacacttccaaatatgcaatcctctcaaccaattgaaaatgctcgtgacaatcccgagggtagtctctcactgcctggtcctggagattgggatcccaactataggtaagcacacat-aaattgtggttccgccttggtttatagcattccatcgcagaaagaattagctatctattttggggtatcatcaagctatcaagaaagttttgacaatccattgcagtttttgcacatatcttgacattggagtgcttatggacattgggtatcctg-ttaacatgtaaaatttgttgt-ttttttggttgttaagctattttttgtta------------------------------------------------------------------------------------cctaaaaacgagattacaatcaagctcaagagctaagaagctcctata-ccgatacacggtacattcacggtgagtgtgacaccgtgatattcagtaaatgcaagacatggcatgatgcactgaggacccatttaatgtacaagttgac
>Consensus22868_Sample71
-----------------------------------------------------------------gcttgactacgaacttccagcttgagcagtacctttaatatgtgcacttgtccagaaacaagcgatcattttgttcaaccagcta-----tattttacgtttactgttgcaaaaa---catgttgtggacacttgacacttggtagctgggggatacgtgttggacatgaccagtttggtgtctggacatgcacccttacaattatgtatatacatttgatttgagtttactctgttactaggtgtgagactttgattgaatgcataatatgcctctattaatttgtcagttctattctacttccatcaacagtaaattagaaaatgtgaaagctag-tttgttagaggccatgataatgtgatgaatcagatactttggcacagactcgcacttgatacttgtgcagtc------atatccatgcaactttttggagcataaccttaattgaaatcatattttctactttttgtagattccaggaatgaccagagttgctgtgcataacagtccacattttcacgttgtaccgtatgcacattcaggtagctatggaagtttaggaagccatggtagctataacgacaatattgggcttgggagcagctatgggagctatggggagaacagtaatatgcatgcatattattcaccggttggtccatctgggatgaagggtggaatgcccatacttggaagtagtcctgatgcaaggaggagaattcaactcccacctggaaatagacttggcgtcagtccatcagcaggaaattttttgcctatgtcccttggcaccagtccttcacaatttactccacctacctcctatagtcagcttggtgctggttctcctggacaatatggtccaacatcaccagtaaggggcagttgtcatggatcacctttagggccctcagtaagccagtttaataggagaaagagttgggggtatcatggaagtgtgcagtctcaggagagttcgtcatttccacattggcaagggcaagcaactgatagtaccagctctgcccaagctgaggggaattctccagtacatggttctccattgcttccacagtcaaacttgaatgcctcgagctggaagcagcaacgaggaggcagtggaaacaccgctggttactctgctgctcataattttccagcgtcagtaacacttccaagtatgcaatcctctcaaccaattgaaaatgctcatgataatcccgagggtagtctctcactgcctgatcctggagattgggatccctactataggtaagcacgcat-aaattgtggttccgccttgatttggaatatttcatcgcagaaagaattagccatctattttggggcatcatcaagctttcaaggaatttttgataatccattacatgtttcgcacatatctataaattagagtgcttatggacattcaa-atcctg-ttaacatgta-------attattatttttgtttaaatgtcaaggtgtgtgaatattccat--------------------------------------------------------------------------------------------------------------------------------------------------------------------------------------------------------------------------------
>Consensus22868_Sample72
------------------------------------------------------------------------------------------------------------------------------------------------------------------------------------------------------------------gctgggggatacgtgttggacatgaccagtttggtgtctggacatgcacccttacaattatgtatatacatttgatttgagtttactctgttactaggtgtgagactttgattgaatgcataatatgcctctattaatttgtcagttctattctacttccatcaacagtaaattagaaaatgtgaaagctag-tttgttagaggccatgataatgtgatgaatcagatactttggcacagactcgcacttgatacttgtgcagac------atatccatgcaactttttggagcataaccttaattgaaatcatattttctactttttgtagattccaggaatgaccagagttgctgtgcataacagtccacattttcacgttgtatcgtatgcacattcaggtagctatggaagtttaggaagccatggtagctataacgacaatattgggcttgggagcagctatgggagctatggggagaacagtaatatgcatgcatattattcaccggttggtccatctgggatgaagggtggaatgcccatacttggaagtagtcctgatgcaaggaggagaattcaactcccacctggaaatagacttggcgtcagtccatcagcaggaaattttttgcctatgtcccttggcaccagtccttcacaatttactccacctacctcctatagtcagcttggtgctggttctcctggacaatatggtccaacatcaccagtaaggggcagttgtcatggatcacctttagggccctcagtaagccagtttaataggagaaagagttgggggtatcatggaagtgtgcagtctcaggagagttcgtcatttccacattggcaagggcaagcaactgatagtaccagctctgcccaagctgaggggaattctccagtacatggttctccattgcttccacagtcaaacttgaatgcctcragctggaagcagcaacgaggaggcagtggaaacaccgctggttactctgctgctcataattttccagcgtcagtaacacttccaagtatgcaatcctctcaaccaattgaaaatgctcatgataatcccgagggtagtctctcactgcctgatcctggagattgggatccctactataggtaagcaygcat-aaattgtggttccgccttgatttggaatatttcatcgcagaaagaattagccatctattttggggcatc------------------------------------------------------------------------------------------------------------------------------------------------------------------------------------------------------------------------------------------------------------------------------------------------------------------------------------------------------------------------------------
>Consensus22868_Sample73
----------------------------------------------------------------------------------------------------------------------------------------------------------------------------------------------------------------------------------------------------------------------------------------------------------------------------tttgattgagtgcataatatgcctctattaatttgtcagttctattctacttccatcaacagtaaattagaaaatgtgaaagctag-tttgttagaggccatgataatgtgatgaatcagatactttggcacagactcgcacttgatacttgtgcagtc------atatccatgcaactttttggagcataaccttaattgaaatcatattttctactttttgtagattccaggaatgaccagagttgctgtgcataacagtccacattttcacgttgtaccgtatgcacattcaggtagctatggaagtttaggaagccatggtagctataacgacaatattgggcttgggagcagctatgggagctatggggagaacagtaatatgcatgcatattattcaccggttggtccatctgggatgaagggtggaatgcccatacttggaagtagtcctgatgcaaggaggagaattcaactcccacctggaaatagacttggcgtcagtccatcagctggaaattttttgcctatgtcccttggcaccagtccttcacaatttactccacctacctcctatagtcagcttggtgctggttctcctggacaatatggtccaacatcaccagtaaggggcagttgtcatggatcacctttagggccctcagtaagccagtttaataggagaaagagttgggggtatcatggaagtgtgcagtctcaggagagttcgtcatttccacattggcaagggcaagcaactgatagtaccagctctgcccaagctgaggggaattctccagtacatggttctccattgcttccacagtcaaacttgaatgcctcgagctggaagcagcaacgaggaggcagtggaaacaccgctggttactctgctgctcataattttccagcgtcagtaacacttccaagtatgcaatcctctcaaccaattgaaaatgctcatgataatcccgagggtagtctctcactgcctgatcctggagattgggatccctactataggtaagcacgcat-aaattgtggttccgccttgatttggaatatttcatcgcagaaagaattagccatctattttggggcatcatcaagctttcaaggaatt-----------------------------------------------------------------------------------------------------------------------------------------------------------------------------------------------------------------------------------------------------------------------------------------------------------------------------------------------------------------
>Consensus22868_Sample81
-------------------------------------------------------------------------------------------------------------------------------------------------------------------------------------------------------------------------------------------------------------------------------gtatatacattttatttgagtttactctgttactaggtgtgagactttgattgaatgcataatatgcctctattaatttgtcagttctattctacttccatcaacagtaaattagaaaatgtgaaagctag-tttgttagaggccatgataatgtgatgaatcagatactttggcacagactcgcacttgatacttgtgcagtc------atatccatgcaactttttggagcataaccttaattgaaatcatattttctacyttttgtagattccaggaatgaccagagttgctgtgcataacagtccacattttcacgttgtaccgtatgcacattcaggtagctatggaagtttaggaagccatggtagctataacgacaatattgggcttgggagcagctatgggagctatggggagaacagtaatatgcatgcatactattcaccggttggtccatctgggatgaagggtggaatgcccatacttggaagtagtcctgatgcaaggaggagaattcaactcccacctggaaatagacttggcgtcagtccatcagcaggaaattttttgcctatgtcccttggcaccagtccttcacaatttactccacctacctcctatagtcagcttggtgctggttctcctggacaatatggtccaacatcaccagtaaggggcagttgtcatggatcacctttagggccctcagtaagccagtttaataggagaaagagttgggggtatcatggaagtgtgcagtctcaggagagttcgtcatttccacattggcaagggcaagcaactgatagtaccagctctgcccaagctgaggggaattctccagtacatggttctccattgcttccacagtcaaacttgaatgcctcgagctggaagcagcaacgaggaggcagtggaaacaccgctggttactctgctgctcataattttccagcgtcagtaacacttccaagtatgcaatcctctcaaccaattgaaaatgctcatgataatcccgagggtagtctctcactgcctgatcctggagattgggatccctactataggtaagmacgcat-aaattgtggttccgccttgatttggaatatttcatcgcagaaagaattagccatctattttggggcatcatcaagctttcaaggaatttttgataatccattacatgtttcgcacatatctataaattagagtgcttttggacattcaa-atcctg-ttaacatgt-----------------------------------------------------------------------------------------------------------------------------------------------------------------------------------------------------------------------------------------------------------------------------------
>MiraAssembly69_c1791_merged_MiraAssembly69_rep_c2378RC_merged_MiraAssembly69_c218RC
-----------------------------------------------------------------------------------------------------------------------------------------------------------------------------------------------------------------------------------------------------------------------------------------------------------------------------------gaatgcataatatccctctattaatttgtcagttctattctacttccatcaacagtaaattagaaaatgtgaaagctag-tttgttagaggccatgataatgtgatgaatcagatactttggcacagactcgcacttgatacttgtgcagtc------atatccatgcaactttttggagcataaccttaattgaaatcatattttctactttttgtagattccaggaatgaccagagttgctgtgcataacagtccacattttcacgttgtaccgtatgcacattcaggtagctatggaagtttaggaagccatggtagctataacgacaatattgggcttgggagcagctatgggagctatggggagaacagtaatatgcatgcatattattcaccggttggtccatctgggatgaagggtggaatgcccatacttggaagtagtcctgatgcaaggaggagaattcaactcccacctggaaatagacttggcgtcagtccatcagcaggaaattttttgcctatgtcccttggcaccagtccttcacaatttactccacctacctcctatagtcagcttggtgctggttctcctggacaatatggtccaacatcaccagtaaggggcagttgtcatggatcacctttagggccctcagtaagccagtttaataggagaaagagttgggggtatcatggaagtgtgcagtctcaggagagttcgtcatttccacattggcaagggcaagcaactgatagtaccagctctgcccaagctgaggggaattctccagtacatggttctccattgcttccacagtcaaacttgaatgcctcgagctggaagcagcaacgaggaggcagtggaaacaccgctggttactctgctgctcataattttccagcgtcagtaacacttccaagtatgcaatcctctcaaccaattgaaaatgctcatgataatcccgagggtagtctctcactgcctgatcctggagattgggatccctactataggtaagcacgcat-aaattgtggttccgccttgatttggaatatttcatcgcagaaagaattagccatctattttggggcatcatcaagctttcaaggaawttttgataatccattacatgtttygcacatatctataaattagagtgcttatggacattcar-atcctg-ttaacatgta-------attattatttttgtttaaatgtcaaggtgtgtgaatattccatcgttgttcttgata------------------------------------------------------------------------------------------------------------------------------------------------------------------------------------------------------------------
>MiraAssembly69_rep_c2614RC_merged_MiraAssembly69_c504
--------------------------------------------------------------------------------------------------------------------------------------------------------------------------gttgcaaaaa---catgttgtggacacttgacacwtggtagctgggggatacgtgttggacatgaccagtttggtgtctggacatgcacccttacaattatgtatatacatttgatttgagtttactctgttactaggtgtgagactttgattgaatgcataatatgcctctattaatttgtcagttctattctacttccatcaacagtaaattagaaaatgtgaaagctag-tttgttagaggccatgataatgtgatgaatcagatactttggcacagactcgcacttgatacttgtgcagac------atatccatgcaactttttggagcataaccttaattgaaatcatattttctactttttgtagattccaggaatgaccagagttgctgtgcataacagtccacattttcacgttgtatcgtatgcacattcaggtagctatggaagtttaggaagccatggtagctataacgacaatattgggcttgggagcagctatgggagctatggggagaacagtaatatgcatgcatattattcaccggttggtccatctgggatgaagggtggaatgcccatacttggaagtagtcctgatgcaaggaggagaattcaactcccacctggaaatagacttggcgtcagtccatcagcaggaaattttttgcctatgtccattggcaccagtccttcacaatttactccacctacctcctatagtcagcttggtgctggttctcctggacaatatggtccaacatcaccagtaaggggcagttgtcatggatcacctttagggccctcagtaagccagtttaataggagaaagagttgggggtatcatggaagtgtgcagtctcaggagagttcgtcatttccacattggcaagggcaagcaactgatagtaccagctctgcccaagctgaggggaattctcctgtacatggttctccattgcttccacagtcaaacttgaatgcctcgagctggaagcagcaacgaggaggcagtggaaacaccgctggttactctgctgctcataattttccagcgtcagtaacacttccaagtatgcaatcctctcaaccaattgaaaatgctcatgataatcccgagggtagtctctcactgcctgatcctggagattgggatccctactatagg---------------------------------------------------------------------------------------------------------------------------------------------------------------------------------------------------------------------------------------------------------------------------------------------------------------------------------------------------------------------------------------------------------------------------------------------------------------------
>MiraAssembly74_c96_merged_MiraAssembly74_c280
-------------------------------------------------------------------------------------------------------------------------------------------------------------------------------------------------------gacacttggtagctgggggatacgtgttggacatgaccagtttggtgtctggacatgcacccttacaattatgtatatacatttgatttgagtttactctgttactaggtgtgagactttgattgaatgcataatatgcctctattaatttgtcagttctattctacttctatcaacagtaaattagaaaatgtgaaagctag-tttgttagaggccatgataatgtgatgaatcagatactttggcacagactcgcacttgatacttgtgcagtc------atatccatgcaactttttggagcataaccttaattgaaatcatattttctactttttgtagattccaggaatgaccagagttgctgtgcataacagtccacattttcacgttgtaccgtatgcacattcaggtagctatggaagtttaggaagccatggtagctataacgacaatattgggcttgggagcagctatgggagctatggggagaacagtaatatgcatgcatattattcaccggttggtccatctgggatgaagggtggaatgcccatacttggaagtagtcctgatgcaaggaggagaattcaactcccacctggaaatagacttggcgtcagtccatcagcaggaaattttttgcctatgtcccttggcaccagtccttcacaatttactccacctacctcttatagtcagcttggtgctggttctcctggacaatatggtccaacatcaccagtaaggggcagttgtcatggatcacctttagggccctcagtaagccagtttaataggagaaagagttgggggtatcatggaagtgtgcagtctcaggagagttcgtcatttccacattggcaagggcaagcaactgatagtacctgctctgcccaagctgaggggaattctccagtacatggttctccattgcttccacagtcaaacttgaatgcctcgagctggaagcagcaacgaggaggcagtggaaacaccgctggttactctgctgctcataattttccagcgtcagtaacacttccaagtatgcaatcctctcaaccaattgaaaatgctcacgataatcccgagggtagtctctcactgcctgatcctggagattgggatccctactataggtaagcacgcat-aaattgtggttccgccttgatttggaatatttcatcgcagaaagaattagccatctattttggggcatcatcaagctttcaaggaatttttgataatccattacatgtttcgtacatatctataaattagagtgcttatggacattcaa-atcctgtttaacatgta-------attt-tttttttgtttaaatgtcatggt-----------------------------------------------------------------------------------------------------------------------------------------------------------------------------------------------------------------------------------------------
>MiraAssembly75_c37
-------------------------------------------------------------------------------------------------------------------------------------------------------------------------------------------------------------------------------------------------------------------------------------------------------------------------------------------aatatgcctctattaatttgtcagttctattctacttccatcaacagtaaattagaaaatgtgaaagctag-tttgttagaggccatgataatatgatgaatcagatactttggcacagactcgcacttgatacttgtgcagtc------atatccatgcaactttttggagcataaccttaattgaaatcatattttctactttttgtagattccaggaatgaccagagttgctgtgcataacagtccacattttcacgttgtaccgtatgcacattcaggtagctatggaagtttaggaagccatggtagctataacgacaatattgggcttgggagcagctatgggagctatggggagaacagtaatatgcatgcatattattcaccggttggtccatctgggatgaagggtggaatgcccatacttggaagtagtcctgatgcaaggaggagaattcaactcccacctggaaatagacttggcgtcagtccatcagcaggaaattttttgcctatgtcccttggcaccagtccttcacaatttactccacctacctcctatagtcagcttggtgctggttctcctggacaatatggtccaacatcaccagtaaggggcagttgtcatggatcacctttagggccctcagtaagccagtttaataggagaaagagttgggggtatcatggaagtgtgcagtctcaggagagttcgtcatttccacattggcaagggcaagcaactgatagtaccagctctgcccaagctgaggggaattctccagtacatggttctccattgcttccacagtcaaacttgaatgcctcaagctggaagcagcaacgaggaggcagtggaaacaccgctggttactctgctgctcataattttccagcgtcagtaacacttccaagtatgcaatcctctcaaccaattgaaaatgctcatgataatcccgagggtagtctctcactgcctgatcctggagattgggatccctactataggtaagcacgcat-aaattgtggttccgccttgatttggaatatttcatcgcagaaagaattagccatctattttggggcatcatcaagctttcaaggaaattttgataatccattacatgtttcgcacatatctataaattagagtgcttatggacattcag-atcctg-ttaacatgta-------attt-----------------------------------------------------------------------------------------------------------------------------------------------------------------------------------------------------------------------------------------------------------------------
>MiraAssembly77_rep_c1087RC_merged_MiraAssembly77_c830
--------------------------------------------------------------------------------------------------------------------------------------------------------------------------------------------------------------------------------------------------------------------------------------------------------------------------------------------------------------------------------------------------------------------------------------atgtgatgaatcagatactttggcacagactcgcacttgatacttgtgcagtc------atatccatgcaaatttttggagcataaccttaattgaaatcatattttctactttttgtagattccaggaatgaccagagttgctgtgcataacagtccacattttcacgttgtaccgtatgcacattcaggtagctatggaagtttaggaagccatggtagctataacgacaatattgggcttgggagcagctatgggagctatggggagaacagtaatatgcatgcatattattcaccggttggtccatctgggatgaagggtggaatgcccatacttggaagtagtcctgatgcaaggaggagaattcaactcccacctggaaatagacttggcgtcagtccatcagcaggaaattttttgcctatgtcccttggcaccagtccttcacaatttactccacctacctcctatagtcagcttggtgctggttctcctggacaatatggtccaacatcaccagtaaggggcagttgtcatggatcacctttagggccctcagtaagccagtttaataggagaaagagttgggggtatcatggaagtgtgcagtctcaggagagttcgtcatttccacattggcaagggcaagcaactgatagtacctgctctgcccaagctgaggggaattctccagtacatggttctccattgcttccacagtcaaacttgaatgcctcgagctggaagcagcaacgaggaggcagtggaaacaccgctggttactctgctgctcataattttccagcgtcagtaacacttccaagtatgcaatcctctcaaccaattgaaaatgctcatgataatcccgagggtagtctctcactgcctgatcctggagattgggatccctactataggtaagcacgcat-aaattgtggttccgccttgatttggaatatttcatcgcagaaagaattagc------------------------------------------------------------------------------------------------------------------------------------------------------------------------------------------------------------------------------------------------------------------------------------------------------------------------------------------------------------------------------------------------------
>MiraAssembly77_rep_c127RC
------------------------------------------------------------------------------------------------------------------------------------------------------------------------------------------------------------------------------------------------------------------------------------------------------------------------------------aatgcataatatgcctctattaatttgtcagttctattctacttccatcaacagtaaattagaaaatgtgaaagctag-tttgttagaggccatgataatgtgatgaatcagatactttggcacagactcgcacttgatacttgtgcagtc------atatccatgcaactttttggagcataaccttaattgaaatcatattttctactttttgtagattccaggaatgaccagagttgctgtgcataacagtccacattttcacgttgtaccgtatgcacattcaggtagctatggaagtttaggaagccatggtagctataacgacaatattgggcttgggagcagctatgggagctatggggagaacagtaatatgcatgcatattattcaccggttggtccatctgggatgaagggtggaatgcccatacttggaagtagtcctgatgcaaggaggagaattcaactcccacctggaaatagacttggcgtcagtccatcagcaggaaattttttgcctatgtcccttggcaccagtccttcacaatttactccacctacctcctatagtcagcttggtgctggttctcctggacaatatggtccaacatcaccagtaaggggcagttgtcatggatcacctttagggccctcagtaagccagtttaataggagaaagagttggggttatcatggaagtgtgcagtctcaggagagttcgtcatttccacattggcaagggcaagcaactgatagtaccagctctgcccaagctgaggggaattctccagtacatggttctccattgcttccacagtcaaacttgaatgcctcgagctggaagcagcaacgaggaggcagtggaaacaccgctggttactctgctgctcataattttccagcgtcagta------------------------------------------------------------------------------------------------------------------------------------------------------------------------------------------------------------------------------------------------------------------------------------------------------------------------------------------------------------------------------------------------------------------------------------------------------------------------------------------------------------------------------------------------------------------------------
>MiraAssembly78_c178_merged_MiraAssembly78_rep_c2848RC
-------------------------------------------------------------------------------------------------------------------------------------------------------------------------------------------------------------------------------------------------------------------------------------------------------------------------------------------------------------------------------------------------------------------------------------------------------------------------------------------------------------------------------------------------------------------------------------------------------------------------------------------------------------------------------------------------------------------------------------------------------------------------------------------------------------------------------------------------------------------------------------------------------acaatttactccacctacctcctatagtcagcttggkgctggttctcctggacaatatggkccaacatcaccagtaaggggcagttgtcatggatcacctttagggccctcagtaagccagtttaataggagaaagagttgggggtatcatggaagtgtgtagtctcaggagagttcatcatttccacattggcaagggcaagcaactgatagtaccagctctgcccaagctgaggggaattctccagtacatggttctccattgcttccacagtcaaacttgaatgcctcgagctggaagcagcaacgaggaggcagtggaaacaccgctggttactctgctgctcataattttccagcatcagtaacacttccaagtatgcaatcctctcaaccaattgaaaatgctcatgataatcccgagggtagtctctcactgcctgatcctggagattgggatccctactataggtaagcacgcat-aaattgtggttccgccttgatttggaatatttcatcgcagaaagaattagccatctattttggggcatcatcaagctttcaaggaatttttgataatccattacatgtttcgcacatatctataaattagagtgcttatggacattcaa-atcctg-ttaacatgta-------tttt-tttttttgtttaaatgtcatggtttgtgaatattccattgttgttcttgatagcaccgacatatttcatgttcttcctcttgttgttttttggttggtaagctattttttgttaccgaaaatgagattacaatcaaacttaggagctaagaagctcctacacccgatacacggtacattcatggtga------caccgct--------------------------------------------------------------
>MiraAssembly78_c178_merged_MiraAssembly78_rep_c3198RC_merged_MiraAssembly78_rep_c3198RC_merged_MiraAssembly78_c175
---------------------------------------------------------------ctgcttgactacgaacttccaacttgagcagtacytttaatatgcgcacttgtccagaaacaagcaatcattttgttcaaccagcta-----aattttacgtttactgttgcaaaaa---catgttgtggacacttgacacttggtagctaggggatacgtgttggacatgaccagtttggtgtctggacatgcacccttacaattatgtatatacgtttgatttgagtttactctgttactaggtgtgagactttgattgaatgcataatatgcctctattaatttgtcagttctattctacttccatcaacagtaaattagaaaatgtgaaagctag-tttgttagaggccatgataatgtgatgaatcagatactttggcacagactcgcacttgatacttgtgcagtc------atatccatgcaactttttggagcataaccttaattgaaatcatattttctactttttgtagattccaggaatgaccagagttgctgtgcataacagtccacattttcacgttgtaccatatgcacattcaggtagctatggaagtttaggaagccatggtagctataacgacaatattgggcttgggagcagctatgggagctatggggagaacagtaatatgcatgcatattattcaccggttggtccatctgggatgaagggtggaatgcccatacttggaagtagtcctgatgcaaggaggagaattcaactcccacctggaaatagacttggcgtcagtccatcagcaggaaattttttgcctatgtcccttggcaccagtccttcacaatttactccmcctacctcctatagtcagcttggtgctggttctcctggacaatatggtccaacatcaccagtaaggggcagttgtcatggatcacctttagggccctcagtaagccagtttaataggagaaagagttgggggtatcatggaagtgtgcagtctcaggagagttcatcatttccacattggcaagggcaagcaactgatagtaccagctctgcccaagctgaggggaattctccagtacatggttctccattgcttccacagtcaaacttgaatgcctcgagctggaagcagcaacgaggaggcagtggaaacaccgctggttactctgctgctcataattttccagcatcagtaacacttccaagtatgcaatcctctcaaccaattgaaaatgctcatgataatcccgagggtagtctctcactgcctgatcctggagattgggatccctactataggtaagcacgcat-aaattgtggttccgccttgatttggaatatttcatcgcagaaagaattagccatctattttggggcatcatcaagctttcaaggaatttttgataatccattacatgtttcgcacatatctataaattagagtgcttatggacattcaa-atcctg-ttaacatgta-------tttt-tttttttgtttaaatgtcatggtttgtgaatattccattgttgttcttgatagcaccgacatatttcatgttcttcctcttgttgttttttggttggtaagctattttttgttaccgaaaatgagattacaatcaaacttaggagctaagaagctcctacacccgatacacggtacattcatggtga------caccgct--------------------------------------------------------------
>MiraAssembly80_c143_merged_MiraAssembly80_c370
-------------------------------------------------------------------------------------------------------------------------------------------------------------------------------------------------------------------------------------------------------------------------------------------------------------------------------------------------------------------ttctattctacttccatcaacagtaaattagaagatatgaaagctag-tttgttagaggccatgataatgtgatgaatccgatactttggcacagactcgcacttgatacttgtgcagtc------atatccatgcaactttttggagcataaccttaattgaaatcatattttctactttttgtagattccaggaatgaccagagttgctgtgcataacagtccacattttcacgttgtaccgtatgcacattcaggtagctatggaagtttaggaagccatggtagctataacgacaatattggacttgggagcagctatgggagctatggggagaacagtaatatgcatgcatattattcaccggttggtccatctgggatgaagggtggaatgcccatacttggaagtagtcctgatgcaaggaggagaattcaactcccacctggaaatagacttggcgtcagtccatcagcaggaaattttttgcctatgtcccttggcaccagtccttcacaatttactccacctacctcctatagtcagcttggtgctggttctcctggacaatatggtccaacatcaccagtaaggggcagttgtcatggatcacctttagggccctcagtaagccagtttaataggagaaagagttgggggtatcatggaagtgtgcagtctcaggagagttcgtcatttccacattggcaagggcaagcaactgatagtaccagctctgcccaagctgaggggaattctccagtacatggttctccattgcttccacagtcaaacttgaatgcctcgagctggaagcagcaacgaggaggcagtggaaacactgctggttactctgctgctcataattttccagcgtcagtaacacttccaagtatgcaatcctctcaaccaattgaaaatgctcatgataatcccgagggtagtctctcactgcctgatcctggagattgggatccctactataggtaagcacgcat-aaattgtggttccgccttgatttggaatatttcatcgcagaaagaattagccatctattttggggcatcatcaagctttcaaggaatttttgataatccattacatgtttcgcacatat----------------------------------------------------------------------------------------------------------------------------------------------------------------------------------------------------------------------------------------------------------------------------------------------------------------------------------
>MiraAssembly82_rep_c117
tgttccttatattggcctttctttttgtttattgcacattctaatacatatgagaaatcatttctgcttgactacgaacttccagcttgagcagtacctttaatatgtgcacttgtccagaaacaagcgatcattttgttcaaccagcta-----tattttacatttactgttgcaaaaa---catgttgtggacacttgacacttggtagctgggggatacgtgttggacatgaccagtttggtgtctggacatgcacccttacaattatgtatatacatttkatttgagtttactctgttactaggtgtgagactttgattgaatgcataatatgcctctattaatttgtcagttctattctacttccatcarcagtaaattaraaaatgtgaaagctag-tttgttagaggccatgataatgtgatgaatcagatactttggcacagactygcacttgatacttgtgcagtc------atatccatgcaactttttggagcataaccttaattgaaatcatattttctactttttgtagattccaggaatgaccagagttgctgtgcataacagtccacattttcacgttgtaccgtatgcacattcaggtagctatggaagtttaggaagccatggtagctataacgacaatattgggcttgggagcagctatgggagctatggggagaacagtaatatgcatgcatattattcaccggttgttccatctgggatgaagggtggaatgcccatacttggaagtagtcctgatgcaaggaggagaattcaactcccacctggaaatagacttggcgtcagtccatcagcaggaaattttttgcctatgtcccttggcaccagtccttcacaatttactccacctacctcctatagtcagcttggtgctggttctcctggacaatatggtccaacatcaccagtaaggggcagttgtcatggatcacctttagggccctcagtaagccagtttaataggagaaagagttgggggtatcatggaagtgtgcagtctcaggagagttcgtcatttccacattggcaagggcaagcaactgatagtaccagctctgcccaagctgaggggaattctccagtacatggttctccattgcttccacagtcaaacttgaatgcctcgagctggaagcagcaacgaggaggcagtggaaacaccgctggttactctgctgctcataattttccagcgtcagtaacacttccaagtatgcaatcctctcaaccaattgaaaatgctcatgataatcccgagggtagtctctcactgcctgatcctggagattgggatccgtactataggtaagcacgcataaaattgtggttccgccttgatttggaatatttcatcgcagaaagaattagccatctattttggggcatcatcaagctttcaaggaatttttgataatccattacatgtttcgcacatatctataaattagagtgcttatggacattcaa-atcctg-ttaacatgta-------tttt-ttttttggtttaaatgtcatggtatgtgaatatt------------------------------------------------------------------------------------------------------------------------------------------------------------------------------------------------------------------------------------
>MiraAssembly82_rep_c222
------------------------------------------------------------------------------------------------------------------------------------------------------------------------------------------------------------------------------------------------------------------------------------------------------------------------------------------------------------------------------------------------------------------------------------------------------------------------------------------c------atatccatgcaactttttggagcataaccttaattgaaatcatattttctactttttgtagattccaggaatgaccagagttgctgtgcataacagtccacattttcacgttgtaccgtatgcacattcaggtagctatggaagtttaggaagccatggtagctataacgacaatattgggcttgggagcagctatgggagctatggggagaacagtaatatgcatgcatattattcaccggttgttccatctgggatgaagggtggaatgcccatacttggaagtagtcctgatgcaaggaggagaattcaactcccacctggaaatagacttggcgtcagtccatcagcaggaaattttttgcctatgtcccttggcaccagtccttcacaatttactccacctacctcctatagtcagcttggtgctggttctcctggacaatatggtccaacatcaccagtaaggggcagttgtcatggatcacctttagggccctcagtaagccagtttaataggagaaagagttgggggtatcatggaagtgtgcagtctcaggagagttcgtcatttccacattggcaagggcaagcaactgatagtaccagctctgcccaagctgaggggaattctccagtacatggttctccattgcttccacagtcaaacttgaatgcctcgagctggaagcagcaacgaggaggcagtggaaacaccgctggttactctgctgctcataattttccagcgtcagtaacacttccaagtatgcaatcctctcaaccaattgaaaatgctcatgataatcccgagggtagtctctcactgcctgatcctggagattgggatccgtactataggtaagaacgcataaaattgtggttccgccttgatttggaatattttatcgcagaaagaattagccatctattttggggcatcatcaagctttcaaggaatttttgataatccattacatgtttcgcacatatctataaattagagtgcttatggacattcaa-atcctg-ttaacatgta-------tttt-ttttttggtttaaatgtcatggtatgtgaatattccatcgttgttctt----------------------------------------------------------------------------------------------------------------------------------------------------------------------------------------------------------------------
>MiraAssembly83_c1139RC_merged_MiraAssembly83_rep_c2941_merged_MiraAssembly83_rep_c2941_merged_MiraAssembly83_c307RC
------------------------------------------------------------------------------------------------------------------------------------------------------------------------------------------------------------------------------------------accagtttggtgtctggacatgcacccttacaattatgtatatacatttgatttgagtttactctgttrctaggtgtgagactttgattgaatgcataatatgcctctattaatttgtcagttctattctacttccatcaacagtaaattagaaaatgtgaaagctag-tttgttagaggccatgataatgtgatgaatcagatactttggcacagactcgcacttgatacttgtgcagac------atatccatgcaactttttggagcataaccttaattgaaatcatattttctactttttgtagattccaggaatgaccagagttgctgtgcataacagtccacattttcacgttgtatcgtatgcacattcaggtagctatggaagtttaggaagccatggtagctataacgacaatattgggcttgggagcagctatgggagctatggggagaacagtaatatgcatgcatattattcaccggttggtccatctgggatgaagggtggaatgcccatacttggaagtagtcctgatgcaaggaggagaattcaactcccacctggaaatagacttggcgtcagtccatcagcaggaaattttttgcctatgtcccttggcaccagtccttcacaatttactccacctacctcctatagtcagcttggtgctggttctcctggacaatatggtccaacatcaccagtaaggggcagttgtcatggatcacctttagggccctcagtaagccagtttaataggagaaagagttgggggtatcatggaagtgtgcagtctcaggagagttcgtcatttccacattggcaagggcaagcaactgatagtaccagctctgcccaagctgaggggaattctccagtacatggttctccattgcttccacagtcaaacttgaatgcctcgagctggaagcagcaacgaggaggcagtggaaacaccgctggttactctgctgctcataattttccagcgtcagtaacacttccaagtatgcaatcctctcaaccaattgaaaatgctcatgataatcccgagggtagtctctcactgcctgatcctggagattgggatccctactataggtaagcacgcat-aaattgtggttccgccttgatttagaatatttcatcgcagaaagaattagccatctattttggggcatcatcaagctttcaaggaatttttgataatccattacatgtttcgtacatatctataaattagagtgcttatggacattcaa-atcctg-ttaac---------------------------------------------------------------------------------------------------------------------------------------------------------------------------------------------------------------------------------------------------------------------------------------
>MiraAssembly83_c180_merged_MiraAssembly83_rep_c3217_merged_MiraAssembly83_rep_c3217_merged_MiraAssembly83_c307RC
------------------------------------------------------------------------------------------------------------------------------------------------------------------------------------------------------------------------------------------accagtttggtgtctggacatgcacccttacaattatgtatatacatttgatttgagtttactctgttrctaggtgtgagactttgattgaatgcataatatgcctctattaatttgtcagttctattctacttccatcaacagtaaattagaaaatgtgaaagctag-tttgttagaggccatgataatgtgatgaatcagatactttggcacagactcgcacttgatacttgtgcagac------atatccatgcaactttttggagcataaccttaattgaaatcatattttctactttttgtagattccaggaatgaccagagttgctgtgcataacagtccacattttcacgttgtatcgtatgcacattcaggtagctatggaagtttaggaagccatggtagctataacgacaatattgggcttgggagcagctatgggagctatggggagaacagtaatatgcatgcatattattcaccggttggtccatctgggatgaagggtggaatgcccatacttggaagtagtcctgatgcaaggaggagaattcaactcccacctggaaatagacttggcgtcagtccatcagcaggaaattttttgcctatgtaccttggcaccagtccttcacaatttactccacctacctcctatagtcagcttggtgctggttctcctggacaatatggtccaacatcaccagtaaggggcagttgtcatggatcacctttagggccctcagtaagccagtttaataggagaaagagttgggggtatcatggaagtgtgcagtctcaggagagttcgtcatttccacattggcaagggcaagcaactgatagtaccagctctgcccaagctgaggggaattctccagtacatggttctccattgcttccacagtcaaacttgaatgcctcaagctggaagcagcaacgaggaggcagtggaaacaccgctggttactctgctgctcataattttccagcgtcagtaacacttccaagtatgcaatcctctcaaccaattgaaaatgctcatgataatcccgagggtagtctctcactgcctgatcctggagattgggatccctactataggtaagcacgcat-aaattgtggttccgccttgatttggaatatttcatcgcagaaagaattagccatctattttggggcatcatcaagctttcaaggaaattttgataatccattacatgtttcgyacatatctataaattagagtgcttatggacattcaa-atcctg-ttaac---------------------------------------------------------------------------------------------------------------------------------------------------------------------------------------------------------------------------------------------------------------------------------------
