# Supplementary material for: Targeted NGS for species level phylogenomics: “made to measure” or “one size fits all”?
Source: PeerJ. 2017 Jul 25;5:e3569. doi: 10.7717/peerj.3569 (PMC5530999; doi:10.7717/peerj.3569)
Supplement: Data S2 — Sequences alignments (fasta format). [file peerj-05-3569-s002.gz › Final_Aln/SC/14589_AllSamples.aln]

>MiraAssembly68_c635RC_merged_MiraAssembly68_c795
tatccgctttaacaaggatggaactctcttggctgtttctgccaatgaaaatgggataaa
aatcttggcaaattcagatggtcttcgtatgcttcgcgcatttgagtctcacgatgcttc
aagagcatctgaaaacgtgacaaaggtagctgctttatacgagtggatgttcttgtgaca
aatcactgtttcttgaattatacttgccgatttagactttccttaatgtgtgtttatctt
atgcagcctacagtaaatgcactatccgctgctgctgctgccactactagtgctggacta
gcagatagagttgcatctgttgttgcttcatctggaatggttcgtttgagacaattgttt
gttgttttttgtccctcagtccatcccaaagtacatcgggagctaaattatcaaattttt
tttaatgttttagcaacattgatttgttttgtatagaatagaccttacagcaaccagtat
atgattactcccctgaatacatattaagtg--acatctc--------cttaacta--ctg
cagaatggggatgccagaaatttggcagatgtgaaacctaggattgctgaagaaattaat
gacaaatcgaagatttggaagctcagtgaaattagcgacccttcccagtgtcgatctttg
aagctccctgaacacttgagagtatcaacaaaggtgtgtttttcactgctcgacttta--
----------acacacacacacacaggtatatgtgcgtgtacacattatagtaatatatc
aataggttgatcatgttattcgatc--atgcttagattgatgttgacactttcgttagga
ttttttatgcatttcagtcttttactggcatgcattgattc-------------------
------------------------------------------------------------
---------------------------------------------------
>MiraAssembly68_rep_c2888_merged_MiraAssembly68_c119RC
------------------------------------------------------------
------------------------------------------------------------
------------------------------------------------------------
------------------------------------------------------------
------------------------------------------------------------
------------------------------------------------------------
---------------------catcccaaagtacatcgggagctaaattatcaa-ttttt
tttaatgttttagcwacattgatttgttttgtatagaatagaccttacagcaaccagtat
atgattactcccctgaatacatattaagtg--acatctc--------cttaacta--ctg
cagaatggggatgccagaaatttggcagatgtgaaacctaggattgctgaagaaattaat
gacaaatcgaagatttggaagctcagtgaaattagcgacccttcccagtgtcgatctttg
aagctccctgaacacttgagagtatcaacaaaggtgtgtttttcactgctcgacttta--
------------acacacacacacaggtatatgtgcgtgtacacattatagtaatatatc
aataggttgatcatgttattcgatc--atgcttagattgatgttgacactttcgttagga
ttttttatgcatttcagtcttttactggcatgcattgattcagtttttccgtgcatataa
tgtttttttagcgcatccaattgtaacaattcgaggaactttttttattgattggcacta
ttctaataagctaatgatgtttcacataactatattgaattcatgcctctt
>MiraAssembly78_c217RC
-----------------------ctctcttggctgtttctgccaatgaaaatgggataaa
aatcttggcaaattcagatggtcttcgcatgcttcgcgcatttgagtcttacgatgcttc
aagagcatctgaaagcgtgacaaaggtaactgc-ttataggattggacgttcttgtgaca
aatcactgttacctgatgtagatttgctgatttagacttgccttaatgtgtttttgtttt
atgcagcctacagcaca------------tgctgctgctgccactactagtgctggacta
gcagatagagttgcatccgttgttgcttcatctggaatggttcgtttgagacaattgtta
gttgttttttgtcccccagtcaatcctaaaacccataatgagctaaattagcga---ttg
ttttacgtttyagcaatatccatwtgttttgttaataatagaccttacagaaacctgtat
atgactactcacctgaatacatattaagtggcacatctctttaacagtttaactattctg
cagaatggggatgccagtaatttggcagatgtgaagcctaggattgatgaagaaatcaac
gacaaatcaaagatttggaagctcactgaaattagcgatccttcccattgtcgatctttg
aagctacgtgaa-------------caacaaaggtgtgtttttcactgctggattattaa
gctctc----accaacacacgcacacatttatatgctcgtggaca--agagtaatttatc
aataggttgatcatgttatccggtcatatgcttagattaatattaacactgctcatggtg
atattaatatatcc---accattggatgaaaacatactatagtttctgtctaagatggcg
tgcttgggtttagggtttaggttttdgggttttttagggtttttt---------------
-------------------------------------agggtttggggttt
>MiraAssembly80_c168RC
------------------------------------------------------------
------------------------------------------------------------
------------------------------------------------------------
------------------------------------------------------------
------------------------------------------------------------
------------------------------------------------------------
----------------------------aaacccataatgagctaaattagcga---ttg
ttttatgttttagcaatatccatttgttttgttaataatagaccttacagaaacctgtat
atgactactcacctgaatacgtattaagtggcacatctc--------tttaactattctg
cagaatggggatgccaggaatttggcagatgtgaagcctaggattgctgaagaaatcaat
gacaaatcaaagatttggaagctcactgaaattagcgatccttcccattgtcgatctttg
aagctacctgaacacttgagagtgtcaacaaaggtgtgtttttcactgctggattattaa
gctctcataaacagacacacacacactcttatatgctcgtggacaatagagtagtttatc
aataggttgatcatgttatccggtcatatgcttagattaatatttacactgctcatg---
------------------------------------------------------------
------------------------------------------------------------
---------------------------------------------------
