# Supplementary material for: Targeted NGS for species level phylogenomics: “made to measure” or “one size fits all”?
Source: PeerJ. 2017 Jul 25;5:e3569. doi: 10.7717/peerj.3569 (PMC5530999; doi:10.7717/peerj.3569)
Supplement: Data S2 — Sequences alignments (fasta format). [file peerj-05-3569-s002.gz › Final_Aln/SC/8430_AllSamples_Part3.aln]

>MiraAssembly68_c699RC_merged_MiraAssembly68_c421
------------------------------------------------------------------------------------------------------------gttcattatacctcgaaaactagtatatgagcttgggcggccatttttgttctctcaaaggtcacatcatttcatcaacttgtttt-cccccctcaaattgt-----------------cttcacaatgctcttttaacatcgtctactctaaaccaaagcaytcctcactagtacttat-------tggtttggttgtatagtgtgaaactgtgagtatgtaactc-tttcatgtcttgccataaacggattgcgaccttcttcttttttttgatcggcggattgcgaccttcttgacaccgcatgggaactgcaaaagttgtatgg-tttttcgttttggtccaccattttgctgaagcta--ttttttt-accctgaatgtggttccgcaggaactgctattctattgcataaagtatactaacgtcaatga-ttctccttttatgttctcaggttgcaggcacgagctttgcgtaagatgtgcactctacctctgctcaacaagcaacatcccttctttattacaaggcccatctgggtccattccttgccctctttgccgacatgggatcgtctcctttgccaaactccccggatctccaacaaaggaagtcaaactcagtctgtcccttagcctctgtaccccgtgcatgcttcactcccgtgactcagatcgttcaactcttgatatacgaaagaatcgtgtagcttctgtttcacccgatatcttctgccccgtcacttgcagtccgtttccttcagttatccctatgtgcgcttgtagtgatggaccctgccccacctgtggaccgcat---gaggtcgaagcacgagaaggatctcctcatcaatcccagtccacaaccgtagaccaagacaaaatggaaagagtgaggctggagaaaacaagctgttcaagcatgttttggagcagaagaagctgcagcagagagcaccagtgcaattcagagattaacgcctgactatcgtgcatgattactttctcatatctcgttgaatggaattttgacgatggcacatctctggtactctctattctg------ttttttat-----tatgcttctattggtttggtgtgtggcgggcctggcggcagtgaatccagttgcgggatttaggcatttttaccacatttttcggattggttggttaaaatatctagcgagccttgtaaaaatttgtattggtggggttatggattggttgcaacttgcaagtgaatgtgatcaaacgtctgcttataattttgttatatatgaattatggagttcctttgtatatgtccttttggaaactgtttctcctattttcgcatataaagatacaatctcttg----------------------------------------------------------------
>MiraAssembly68_rep_c2583RC_merged_MiraAssembly68_c421
------------------------------------------------------------------------------------------------------------gttcattatacctcgaaaactagtatatgagcttgggcggccatttttgttctctcaaaggtcacatcatttcatcaacttgtttt-cccccctcaaattgt-----------------cttcacaatgctcttttaacatcgtctactctaaaccaaagcaytcctcactagtacttat-------tggtttggttgtatagtgtgaaactgtgagtatgtaactc-tttcatgtcttgccataaacggattgcgaccttcttcttttttttgatcggcggattgcgaccttcttgacaccgcatgggaactgcaaaagttgtatgg-tttttcgttttggtccaccattttgctgaagcta--ttttttt-accctgaatgtggttccgcaggaactgctattctattgcataaagtatactaacgtcaatga-ttctccttttatgttctcaggttgcaggcacgagctttgcgtaagatgtgcactctacctctgctcaacaagcaacatcccttctttattacaaggcccatctgggtccattccttgccctctttgccgacatgggatcgtctcctttgccaaactccccggatctccaacaaaggaagtcaaactcagtctgtcccttagcctctgtaccccgtgcatgcttcactcccgtgactcagatcgttcaactcttgatatacgaaagaatcgtgtagcttctgtttcacccgatatcttctgccccgtcacttgcagtccgtttccttcagttatccctatstgcgcttgtagtgatggaccctgccccacctgtggacmgcat---gaggtcgaagcacgagaaggatctcctcatcaatcccagtccacaaccgtagaccaagacaaaatggaaagagtgaggctggagaaaacaagctgttcaagcatgttttggagcagaagaagctgcagcagagagcaccagtgcaattcagagattaacgcctgactatcgtgcatgattactttctcatatctcgttgaatggaattttgacgatggcacatctctggtactctctattctg------ttttttat-----tatgc--------------------------------------------------------------------------------------------------------------------------------------------------------------------------------------------------------------------------------------------------------------------------------------------------------------------------------------------------
>MiraAssembly69_c520RC_merged_MiraAssembly69_c812
---------------------------------------------------------------------------------ataatccgaatatctgagtgagcttgcaggcaaaacacactaaaaacttctaattatcctaaaa--------tccttttgtgggaaaatcacaccatttcatcaacttgtttt-accccctcaaattgtttcacacttgatgcaccccttactctgcccttttaacatcgtctactctaaaccaacacactcctcgctagtactcactactcagtggcttggatgtgcacagtgaaactgtgtatatgtgacttgtttcatatcttgccatatacaaattgtgacatt-ttgt----------------------------ttaacgcagcatcggaactgctaaagctgtatgg-ttttttgttttggtccaccatttgtttgaagctatttttttttaaccctaaatgtggttacgtagggactgctattcaactac---aactatactgatgtc-acgg-ttctgctcttatgttctcaggttgcaggcaccagctttgtgtaagatgtgcactctacctctgctcaacaagcagcatcccttctttattacaaggcccccctgggtccattccttgccctctgtgccgacacgggattgtctcctttgccaagatccagggatctccagcaaaggaagtcaaactcaatctgtcccttagcctttgtaccccgagcatgcttcgctctcgtgaatcagattgttcaactcgtgttatacaaaagaatcgtgtagcttctgtttcacccaatattttctgcccagtcacttgcagtctgtttccttcagttatccctatgtgcgcttgtagtgatggaccctgccccacctgtggactgcat---gaggttgaagcacgagaaggatctcctcatcagtcctagtccgcaccagtagaccaagacaaaatggaaagagtgaggctggacaaaacaaactgttcgagcatattttagagcagaggaagctgcagcagagagcaccagtgcaattcagagattatcacctgactattgtgcatgat---------------------------ttttgacgatggtacatctctggtactctctcttcag------tttttttttttt-aattcttctattggtttggtgtg---------tggcggtagtgaatccagttatgggatttaggcattttcaccgcatttttcagattgctggagcaacatttttagtgagccttgtaaaaatttgta-tgatggggttatggattgcgcttgaccgaccaggttacgacaaaaagacactaaaaacatgtcccaagcgtaggactcacga----ccgatgtagcataatacctggaagc-------accacaatcgaatccacaaggatggtctatcggtg-------------------------------------------------------------
>MiraAssembly69_c675RC_merged_MiraAssembly69_rep_c2491RC_merged_MiraAssembly69_rep_c2491RC_merged_MiraAssembly69_c812
---------------------------------------------------------------------------------ataatccgaatatctgagtgagcttgcaggcaaaacacactaaaaacttctaattatcctaaaa--------tccttttgtgggaaaatcacaccatttcatcaacttgtttt-accccctcaaattgtttcacacttgatgcaccccttactctgcccttttaacatcgtctactctaaaccaacacactcctcgctagtactcactactcagtggcttggatgtgcacagtgaaactgtgtatatgtgacttgtttcatatcttgccatatacaaattgtgacatt-ttgt----------------------------ttaacgcagcatcggaactgctaaagctgtatgg-ttttttgttttggtccaccatttgtttgaagctatttttttttaaccctaaatgtggttacgtagggactgctattcaactac---aactatactgatgtc-acgg-ttctgctcttatgttctcaggttgcaggcaccagctttgtgtaagatgtgcactctacctctgctcaacaagcagcatcccttctttattacaaggcccccctgggtccattccttgccctctgtgccgacacgggattgtctcctttgccaagatccagggatctccagcaaaggaagtcaaactcaatctgtcccttagcctttgtaccccgagcatgcttcgctctcgtgaatcagattgttcaactcgtgttatacaaaagaatcgtgtagcttctggttcacccaatattttctgcccagtcacttgcagtccgtttccttcagttatccctatgtgcgcttgtagtgatggaccctgccccacctgtggactgcat---gaggttgaagcacgagaaggatctcctcatcagtcctagtccgcaccagtagaccaagacaaaatggaaagagtgaggctggacaaaacaaactgttcgagcatgttttagagcagaggaagctgcagcagagagcaccagtgcaattcagagattatcacctgactattgtgcatgat---------------------------ttttgacgatggtacatctctggtactctctcttcag------tttttttttttt-aattcttctattggtttggtgtg---------tggcggtagtgaatccagttatgggatttaggcattttcaccgcatttttcagattgctg-----------------------------------------------------------------------------------------------------------------------------------------------------------------------------------------------------------------------------------------------------------
>MiraAssembly71_c1075RC_merged_MiraAssembly71_rep_c4423RC
-------------------------------------------------------------------------------------------------------------------------------------------------------------------------------------------------------------------------------------------------------------------------------------------------------------------------------------------------------------------------------------------------------------------------------------------------------------------------------------------------------------------------------------------------------------------------------------------------------------------------------------------------------------------------------------------------------------------------------------------------------------------------------------------------------------------------------------------tcgtgtagcttctgtttcacgcaatattttctgcccagtcacttgcagtccggttccttcagttattcctatgtgcgcttgtattgatggaccctgccccacctgtggactgcat---gaggttgaagcacgagaaggatctcctcatcagtcctagtccgcaccagtagaccaagacaaaatggaaagagtgaggctggacaaaacaaactgttcgagcatgttttagagcagaggaagctgcagcagagagcaccagtgcaattcagagattatcaccagagca----------------------------------------------------------tggtactctctcttcagtttttttttttttttttt-aattcttctattggtttggtgtg---------tggcggtagtgaatccagttatgggatttaggcattttcaccgcattcttcagattgctggggcaaaatttttagtgagccttgtaaaaatttgta-tgatggggttatggattgcgcttgaccgaccaggttacgacaaaaagacactaaaaacatgtcccaagcgtaggactcacga----tcgatgtagcataataactggaagc-------accacaatcgaatccacaaggacggtttattggtgttgactcaaaaaggtgaattctagtttagctcttaggtagccacccttgaacgatttgatt
>MiraAssembly71_rep_c3878_merged_MiraAssembly71_c634_merged_MiraAssembly71_c1075RC
--------------------------------------------------------------------------------------------atctgagtgagcttgcaggcaaaacacactaaaaacttctaattatccttaaa--------tccttttgtgggaaaatcacaccatttcatcaacttgtttt-accccctcaaattgtttcacacttgatgcaccccttactctgcccttttaacatcgtctactctaaaccaacacactcctcgctagtactcactactcagtggcttggatgtgcacagtgaaactgtgtatatgtgacttgtttcatatcttgccatatacaaattgtgacattcttgt----------------------------ttaacgcagcatcggaactgctaaagctgtatgg-ttttttgttttggtccaccatttgtttgaagcta--tttttttaaccctaaatgtggttacgtagggactgctattcaactac---aactatactgatgtc-acggtttctgctcttatgttctcaggttgcaggcaccagctttgtgtaagatgtgcactctacctctgctcaactagcagcataccttctttattacaaggcccccctgggtccattccttgccctctgtgccgacacgggattgtctcctttgccaagatccagggatctccagcaaaggaagtcaaactcagtctgtcccttagcctttgtaccccgtgcatgcttcactctcgtgaatcagattgttcaactcgtgttatacaaaagaatcgtgtagcttctgtttcacccaatattttctgcccagtcacttgcagtccgtttccttcagttattcctatgtgcgcttgtattgatggaccctgccccacctgtggactgcat---gaggttgaagcacgagaaggatctcctcatcagtcctagtccgcaccagtagaccaagacaaaatggaaagagtgaggctggacaaaacaaactgttcgagcatgttttagagcagaggaagctgcagcagagagcaccagtgcaattcagagattatcaccagagca----------------------------------------------------------tggtactctctcttcagtttttttttttttttttt-aattcttctattggtttggtgtg---------tggcggtagtgaatccagttatgggatttaggcattttcaccgcattcttcagattgctggggcaaaatttttagtgagccttgtaaaaatttgta-tgatggggttatggattgcgcttgaccgaccaggttacgacaaaaagacactaaaaacatgtcccaagcgtaggactcacga----tcgatgtagcataataactggaagc-------accacaatcgaatccacaaggacggtttattggtgttgactcaaaaaggtgaattctagtttagctcttaggtagccacccttgaacgatttgatt
>MiraAssembly72_c247
------------------------------------------------------------------------------------------------------------------------------------------------------------------------------------------------------------------------------------------------------------------------------------gctagtactcactactcagtggcttggatgtgcacagtgaaactgtgtatatgtgacttgtttcatatcttgccatatacaaattgtgacatt-ttgt----------------------------ttaacgcagcatcggaactgctaaagctgtatgg-ttttttgttttggtccaccatttgtttgaagcta-ttttttttaaccctaaatgtggttacgtagggactgctattcaactac---aactatactgatgtc-acgg-ttctgctcttatgttctcaggttgcaggcaccagctttgtgtaagatgtgcactctacctctgctcaacaagcagcatcccttctttattacaaggcccccctgggtccattccttgccctctgtgccgacacgggattgtctcctttgccaagatccagggatctccagcaaaggaagtcaaactcaatctgtcccttagcctttgtaccccgagcatgcttcgctctcgtgaatcagattgttcaactcgtgttatacaaaagaatcgtgtagcttctgtttcacccaatattttctgctcagtcacttgcagtccgtttccttcagttatccctatgtgcgcttgtagtgatggaccctgccccacctgtggactgcat---gaggttgaagcacgagaaggatctcctcatcagtcctagtccgcaccagtagaccaagacaaaatggaaagagtgaggctggacaaaacaaactgttcgagcatgttttagagcagaggaagctgcagcagagagcaccagtgcaattcagagattatcacctgactattgtgcatgat---------------------------ttttgacgatggtacatctctggtactctctcttcag------tttttttttttt-aattcttctattggtttggtgtg---------tggcggtagtgaatccagttatgggatt-------------------------------------------------------------------------------------------------------------------------------------------------------------------------------------------------------------------------------------------------------------------------------------------
>MiraAssembly72_c90
-----------------------------------------------------------------------------------------------------------------------------------------------------------------------------------------------------------------------------------------------------------------------------------------------------------------------------------------------------------------------------------------------------------------------------------------------------------------------------------------tttttttaaccctaaatgtggttacgtagggattgctattcaactac---aactatactgatgtc-acgg-ttctgctcttatgttctcaggttgcaggcaccagctttgtgtaagatgtgcactctacctctgctcaacaagcagcatcccttctttattacaaggcccccctgggtccattccttgccctctgtgccgacacgggattgtctcctttgccaagatccagggatctccagcaaaggaagtcaaactcagtctgtcccttagcctttgtaccccgtgcatgcttcgctctcatgaatcagattgttcaactcgtgttatacaaaagaatcgtgtagcttctgtttcacccaatattttctgmccagtcacttgcagtccgttcccttcagttatccctaagtgcgcttgtagtgatggaccctgccccacctgtggactgcat---gaggttgaagcacgagaaggatctcctcatcagtcctagtccgcaccagtagaccaagacaaaatggaaagagtgaggctggacaaaacaaactgttcgagcatattttagagcagaggaagctgcagcagagagcaccagtgcaattcagagattatcacctgactattgtgcatgat---------------------------ttttgacgatggtacatctctggtactctctcttcag------tttttttttttt-aattcttctattggtttggtgtg---------tggcggtagtgaatccagttatgggatttaggcattttcaccgcatttttcagat----------------------------------------------------------------------------------------------------------------------------------------------------------------------------------------------------------------------------------------------------------------
>MiraAssembly73_c533_merged_MiraAssembly73_c416
------------------------------------------------------------------------------------------------------------------------------------------------------------------------------------------------------------------------------------------------------------------------------------------------------------------------------------------gacttgtttcatatcttgccatatacaaattgtgacattcttgt----------------------------ttaacgcagcatcggaactgctaaagctgtatgg-ttttttgttttggtccaccatttgtttgaagcta--tttttttaaccctaaatgtggttacggagggactgctattcaactac---aactatactgatgac-acgg-ttctgctcttatgttctcaggttgcaggcaccagctttgtgtaagatgtgcactctacctctgctcaacaagcagcatcccttctttattacaaggcccccctgggtccattccttgccctctgtgccgacacgggattgtctcctttgccaagatccagggatctccaggaaaggaagtcaaactcaatctgtcccttagcctttgtaccccgtgcatgcttcgctctcgtgaatcagattgttcaactcgtgttatacaaaagaatcgtgtagcttctgtttcacccaatattttctgcccagtcacttgcagtccgtttccttcagttatccctgtgtgcgcttgtagtgatggaccctgccccacctgtggactgcat---gaggttgaagcacgagaaggatctcctcatcagtcctagtccgcaccagtagaccaagacaaattggaaagagtgaggctggacaaaacaaactgttcgagcatgttttagagcagaggaagctgcagcagagagcaccagtgcaattcagagattatcacctgactattgtgcatgat---------------------------ttttgacgatggtacatctctggtaatctctcttcag------tttttttttttt-aattcttctattggtttggtgtg---------tggcggtagtgaatccagttatgggatttaggcattttcaccgcatttttcagattgctggggcaaaatttttagtga-----------------------------------------------------------------------------------------------------------------------------------------------------------------------------------------------------------------------------------------
>MiraAssembly73_rep_c2184
------------------------------------------------------------------------------------------------------------------------------------------------------------------------------------------------------------------------------------------------------------------------------------------------------------------------------------------gacttgtttcatatcttgccatatacaaattgtgacattcttgt----------------------------ttaacgcagcatcggaactgctaaagctgtatgg-ttttttgttttggtccaccatttgtttgaagcta--tttttttaaccctaaatgtggttacggagggactgctattcaactac---aactatactgatgac-acgg-ttctgctcttatgttctcaggttgcaggcaccagctttgtgtaagatgtgcactctacctctgctcaacaagcagcatcccttctttattacaaggaccccctgggtccattccttgccctctgtgccgacacgggattgtctcctttgccaagatccagggatctccagcaaaggaagtcaaactcagtctgtcccttagcckttgtaccccgtgcatgcttcgytctcgtgaatcagattgttcaactcgtgttatacaaaagaatcgtgtagcttctgtttcacmcaatattttctgcccagtcacttgcagtccgtttccttcagttatccctttgtgcgcttgtagtgatggaccctgccccacctgtggactgcat---gaggttgaagcacgagaaggatctcctcatcagtcctagtccgcaccagtagaccaagacaaaatggaaagagtgaggctggacaaaacaaactgttcgagcatgttttagagcagagggagctg------------------------------------------------------------------------------------------------------------------------------------------------------------------------------------------------------------------------------------------------------------------------------------------------------------------------------------------------------------------------------------------------------------------------------------------------------------------------------------------------
>MiraAssembly74_c187
------------------------------------------------------------------------------------------------------------------------------------------------------------------------------------------------------------------------------------------------------------------taaaccaacacactcctcgctagtactcactactcagtggcttgtatgtgcacagtgaaactgtgtatatgtgacttgtttcatatcttgccatatacaaattgtgacattcttgt----------------------------ttaacgcagcatcggaactgctaaagctgtatgg-ttttttgttttggtccaccatttgtttgaagcta--cttctttaaccctaaatgtggttacgtagggactgctattcaactac---aactactctgatgtc-acgg-ttctgctcttatgttctcaggttgcaggcaccagctttgtgtaagatgtgcactctacctctgctcaacaagcagcatcccttctttattacaaggcccccctgggtccattccttgccctctgtgccgacacgggattgtctcctttgccaagatccagggatctccagcaaaggaagtcaaactcagtctgtcccttagcctttgtaccccgtgcacgcttcgctctcgtgaatcagattgttcaactcgtgttatacaaaaaaatcgtgtagcttctgtttcacccaatattttctgcccagtcacttgcagtccgtttccttcagttatccctatgtgcgcttgtagtgatggaccctgccgcacctgtggactgcat---gaggttgaagcacgagaaggatctcctcatcagtcctagtccgcaccagtagaccaagacaaaacggaaagagtgaggctggacaaaacaaactgttcgagcatgttttagagcagaggaagctgcagcagagagcaccagtgcaattcagagattatcacctgactattgtgcatgat---------------------------ttttgacgatggtacatctctggtactctctcttcag-----ttttttttttttt-aattcttctattggtttggtgtg---------tggcggtagttaatccagttatgggatttaggcattttcaccgcatttttcagattgctggggcaaaatttttagcgagccttgtaaaaatttgta-tgatggggttatggattgcgcttgaccgaccaggttacgacaaaaagaca--------------------------------------------------------------------------------------------------------------------------------------------------------------------
>MiraAssembly74_c194_merged_MiraAssembly74_c731
-----------------------------------------------------------------------------------------------------------------------------------------------------------------------------------------------------------------------------------------------------------------------------------------------------------------------------------------------------------gccatatacaaattgtgacattcttgt----------------------------ttaacgcagcatcggaactgctaaagctgtatgg-ttttttgttttggtccaccatttgtttgaagcta--tttttataaccctaaatgtggttacgtagggactgctattcaactac---aactatactgatgtc-acgg-ttctgctcttatgttctcaggttgcaggcaccagctttgtgtaagatgtgcactctacctctgctcaacaagcagcatcccttctttattacaaggcccccctgggtccattccttgccctctgtgccgacacgggattgtctcctttgccaagatccagggatctccagcaaaggaagtcaaactcagtctgtcccttagcctttgtaccccgtgcatgcttcgctctcgtgaatcagattgttcaactcgtgttatacaaaagaatcgtgtagcttctgtttcacccaatattttctgcccagtcacttgcagtccgtttccttcagttatccctatgtgcgcttgtagtgatggmccctgccccacctgtggactgcat---gaggttgaagcacgagaaggatctcctcatcagtcctagtccgcaccagtagaccaagacaaaatggaaagagtgaggctggacaaaacaaactattcgagcatgttttagagcagaggaagctgcagcagagagcaccagtgcaattcagagattatcacctgactattgtgcatgat---------------------------ttttgacgatggtacatctctggtactctctcttcag--------ttttttttat-aattcttctattggtttggtgtg---------tggcggtagttaatccagttatgggatttaggcattttcaccgcatttttcagattgctggggcaaaatttttagtgagccttgtaaaaatttgta-tgatggggttatggattgcgcttgaccgaccaggtta---------------------------------------------------------------------------------------------------------------------------------------------------------------------------------
>MiraAssembly75_c379RC_merged_MiraAssembly75_c36RC
--------------------------------------------------------------------------------------------------------------------------------------------------------------------------------------------------------------------------------------------------------------------------------------------------------------------------------------------------------------atatacaaattgtgacattcttgt----------------------------ttaacgcagcatcggaactgctaaagctgtatggtttttttgttttggtccaccatttgtttgaagcta--tttttttaaccctaaatgtggttacgtagggactgctattcaactac---aactatactgatatc-acgg-ttctgctcttatgttctcaggttgcaggcaccagctttgtgtaagatgtgcactctacctctgctcaacaagcagcatcccttctttattacaaggcccccctgggtccattccttgccctctgtgccgacacgggattgtctcctttgccaagatccagggatctccagcaaaggaagtcaaactcagtctgtcccttagcctttgtaccccgtgcatgcttcgctctcgtgaatcagatwgttcaactcgtgttatacaaaagaatcgtgtagcttctgtttcacccaatattttctgcccagtcacttgcagtccgtttccttcagttatccctatgtgcgcttgtagtgatggaccctgccccacctgtggactgcat---gaggttgaagcacgagaaggatctcctcatcagtcctagtccgcaccagtagaccaagacaaaatggaaagagtgaggctggacaaaacaaactgttcgagcatgttttagagcagaggaagctgcagcagagagcaccagtgcaattcagagattatcacctgactattgtgcatgat---------------------------ttttgacgatggtacatctctggtactctctcttcag----tttttttttttttt-aattcttctattggtt---------------------------------------------------------------------------------------------------------------------------------------------------------------------------------------------------------------------------------------------------------------------------------------------------------------------------------------
>MiraAssembly77_rep_c1262_merged_MiraAssembly77_rep_c252
--------------------------------------------------------------------------------------------------------------------------------------------------------------------------------------------------------------------------------------------------------------------------------cctcgctagtactcactactcagtggcttggatgtgcacagtgaaactgtgtatatgtgacttgtttcatatcttgccatatacaaattgtgacattcttgt----------------------------ttaacgcagcatcggaactgctaaagctgtatgg-ttttttgttttggtccaccatttgtttgaagcta--tttttttaaccctaaatgtggttacggagggactgctattcaactac---aactatactgatgtc-acgg-ttctgctcttatgttctcaggttgcaggcaccagctttgtgtaagatgtgcactctacctctgctcaacaagcagcatcccttctttattacaaggcccccctgggtccattccttgccctctgtgccgacacgggattgtctcctttgccaagatccagggatctccagcaaaggaagtcaaactcaatctgtcccttagcctttgtaccccgagcatgcttcgctctcgtgaatcagattgttcaactcgtgttatacaaaagaatcgtgtagcttctgtttcacccaatattttctgcccagtcacttgcagtccgtttccttcagttatccctatgtgcgcttgtagtgatggaccctgccccacctgtggactgcat---gaggttgaagcacgagaaggatctcctcatcagtcctaggccgcaccagtagaccaagacaaaatggaaagagtgaggctggacaaaacaaactgttcgagcatgttttagagcagaggaagctgcagcagagagcaccagtgcaattcagagattatcacctgactattgtgcatgat---------------------------ttttkacgatggtacatctctggtactctctcttcag-------ttttttttttt-aattcttctattggtttggtgtg---------tggcggtagtgaatc--------------------------------------------------------------------------------------------------------------------------------------------------------------------------------------------------------------------------------------------------------------------------------------------------------
>MiraAssembly78_c765RC_merged_MiraAssembly78_c240
-----------------------------------aaatcttaggtaaaagaccaacatctacctaaacaccactgacgtcataaaccgaatatctgagtgagcttgcaggcaaaacacactaaaaacttctaattatcctaaaa--------tccttttgtgggaaaatcacaccatttcatcaatttgttttycccccctcaaattgtttcacacttgatgcaccccttactctgcccttttaacatcgtctactctaaaccaacacactcctcgctagtactcactactcagtggcttggatgtgmacagtgraactgtgtatatgtgacttgtttcatatcttgccatatacaaattgtgacattcttgt----------------------------ttaacgcagcatcggaactgctaaagctgtatgg-ttttttgttttggtccaccatttgtttgaagcta--ttttcttaaccctaaatgtggttacgtagggactgctattcaactac---aactatactgatgtc-acgg-ttctgctcttatgttctcaggttgcaggcaccagctttgtgtaagatgtgcactctacctctgctcaacgagcagcatcccttctttattacaaggcccccctgggtccattccttgccctctgtgccgacacgggattgtctcctttgccaagatccagggatctccagcaaaggaagtcaaactcagtctgtcccttagcctttgtaccccgtgcatgcttcgctctcgtgaatcagattgttcaactcgtgttatacaaaagaatcgtgtagcttctgtttcacccaatattttctgcccagtcacttgcagtccgtttccttcagttacccctatgtgcgcttgtagtgatggaccctgccccacctttggactgcatgaggaggttgaagcacgagaaggatctcctcatcagtcctagtccgcaccagtagaccaagacaaaatggaaagagtgaggctggacaaaacaaactgttcgagcatgttttagagcagaggaagctgcagcagagagcaccagtgcaattcagagattaacacctgactattgtgcatgat---------------------------ttttgacgatggtacatctctggtactctctcttcag------ttttttttttttaaattcttatattggtttggtgtg---------tggcggtagtgaatccagctatgggatttaggcattttcaccgcatttttcagattgctggggcaaaatatttaatgagccttgtaaaaatttgta-tgatggggttatggattgcgcttgaccgaccaggttacgacaaaaagacactaagaatatgtcccaagcgtaggactcacga----ctgatgtagcataatacctggaagc-------accacaatcgaatccacaaggacg------------------------------------------------------------------------
>MiraAssembly80_c231
-----------------------------------------------------------------------------------------------------------------------------------------------------------------------------------------------------------------------------------------------------------------------------------------------------------------------------------------------------------------------------------------------------------------------gcagcatcgcaactgctaaagctgtatgg-ttttttgttttggtccaccatttgtttgaagcta--cttctttaaccctaaatgtggttacgtagggactgctattcaactac---aactactctgatgtc-acgg-ttctgctcttatgttctcaggttgcaggcaccagctttgtgtaagatgtgcactctacctctgctcaacaagcagcatcccttctttattacaaggcccccctgggtccattccttgccctctgtgccgacacgggattgtctcctttgccaagatccagggatctccagcaaaggaagtcaaactcagtctgtcccttagcctttgtaccccgtgcatgcttcgctctcgtgaatcagattgttcaactcgtgttatacaaaagaatcgtgtagcttctgtttcacccaatattttctgcccagtcacttgcagtccgtttccttcagttatccctatgtgcgcttgtagtgatggaccctgccccacctgtggactgcat---gaggttgaagcacgagaaggatctcctcatcagtcctagtccgcaccagtagaccaagacaaaatggaaagagtgaggctggacaaaacaaactgttcgagcatgttttagagcagacgaagctgcagcagagagcaccagtgctattcagagattatcacctgactattgtgcatgat---------------------------ttttgacgatggtacatctctggtactctctcttcag-------ttttttttttt-aattcttctattggtttggtgtg---------tggcggtagtgaatccagttatgggat--------------------------------------------------------------------------------------------------------------------------------------------------------------------------------------------------------------------------------------------------------------------------------------------
>MiraAssembly80_c532RC
---------------------------------------------------------------------------------------------------------------------------------------------------------------------------------------------------------------------------------------------------------------------------------------------------------------------------------------------------------------------------------------------------------------------------------aactgctaaagctgtatgg-ttttttgttttggtccaccatttgtttgaagcta--tttttttaaccctaaatgtggttac-tagtgactgctattcaactac---aactatactgatgtc-acgg-ttctgctcttatgttctcaggttgcaggcaccagctttgtgtaagatgtgcactctacctctgctcaacaagcagcatcccttctttattagaaggcccccctgggtccattccttgccctctgtgccgacacgggattgtctcctttgccaagatccagggatctccagcaaaggaagtcaaactcagtctgtcccttagcctttgtaacccgtgcatgcttcgctctcgtgaatcagattgttcaactcgtgttatacaaaagaatcgtgtagcttctgtttcacccaatattttctgcccagtcacttgcagtccatttccttcagttatccctatgtgcgcttgtagtgatggaccctgccccacctgtggactgcat---gaggttgaagcacgagaaggatctcctcatcagtccttgtccgcaccagtagaccaagacaaaatggaaagagtgaggctggacaaaacaaactgttcgagcatgttttagagcagaggaagctgcagcagagagcaccagtgcaattcagagattatcacctgactattgtgcatgat---------------------------ttttgacgatggtacatctctggtactctctcttcag------tttttttttttt-ta-----------------------------------------------------------------------------------------------------------------------------------------------------------------------------------------------------------------------------------------------------------------------------------------------------------------------------------------------------
>MiraAssembly81_c393RC_merged_MiraAssembly81_c128RC
--------------------------------------------------------------------------------------------------------------------------------------------------------------------------------------------------------------------------------------------------------------actctaaaccaacacactcctcgctagtactcactactcagtggcttggatgtgcacagtgaaactgtgtatatgtgacttgtttcatatcttgccatatacaaattgtgacattcttgt----------------------------ttaacgcagcatcggaactgctaaagctgtatgg-ttttttgttttggtccaccatttgtttgaagcta--cttywwtaaccctaaatgtggttacgtagggactgctattcaactac---aactactctgatgtc-acgg-ttctgctcttatgttctcaggttgcaggcaccagctttgtgtaagatgtgcactctacctctgctcaacaagcagcatcccttctttattacaaggcccccctgggtccattccttgtcctctgtgccgacacgggattgtctcctttgccaagatccagggatctccagcaaaggaagtcaaactcagtctgtcccttagcctttgtaccccgtgcacgcttcgctctcgtgaatcagattgttcaactcgtgttatacaaaagaatcgtgtagcttctgtttcacccaatattttctgcccagtcacttgcagtccgtttccttcagttatccctaagtgcgcttgtagtgatggaccctgccccacctgtggactgcat---gaggttgaagcacgagaaggatctcctcatcagtcctagtccgcaccagtagaccaagacaaaatggaaagagtgaggctggacaaaacaaactgttcgagcatgttttagagcagaggaagctgcagcagagagcaccagtgcaattcagagattatcacctgactattgtgcatgat---------------------------ttttgacgatggtacatctctggtactctctcttcag------tttttttttttt-aattyttctattggtttggtgtg---------tggcggtagtkaatccagttatgrgatttaggcattttcaccgcatttttcagattgctggagcaaaatttttagtgagccttgtaaaaatttgta-tgatggggttatggattgcgcttgaccgaccaggttacgacaaaaagacactaaaaacatgtcccaagcgtaggactc----------------------------------------------------------------------------------------------------------------------------------------
>MiraAssembly81_rep_c2196RC_merged_MiraAssembly81_c725
---------------------------------------------------------------------------------------------------------------------------------------------------------------------------------------------------------------------------------------------------------------------------------------------------------------------------------------------------------------------------------------------------------------------------------------------------------------------------------------------------------------------------gctattcaactac---aactactctgatgtc-acgg-ttctgctcttatgttctcaggttgcaggcaccagctttgtgtaagatgtgcactctacctctgctcaacaagcagcatcccttctttattacaaggcccccctgggtccattccttgccctctgtgccgacacgggattgtctcctttgccaagatccagggatctccagcaaaggaagtcaaactcagtctgtcccttagcctttgtaccccgtgcacgcttcgctctcgtgaatcagattgttcaactcgtgttatacaaaagaatcgtgtagcttctgtttcacccaatattttctgcccagtcacttgcagtccgtttccttcagttatccctatgtgcgcttgtagtgatggaccctgccgcacctgtggactgcat---gaggttgaagcacgagaaggatctcctcatcagtcctagtccgcaccagtagaccaagacaaaatggaaagagtgaggctggacaaaacaaactgttcgagcatgttttagagcagaggaagctgcagcagagagcaccagtgcaattcagagattatcacctgactattgtgcatgat---------------------------ttttgacgatggtacatctctggtactctctcttcag------tttttttttttt-aatttttctattggtttggtgtg---------tggcggtagtgaatccagttatgagatttaggcattttcaccgcatttttcagattgc-------------------------------------------------------------------------------------------------------------------------------------------------------------------------------------------------------------------------------------------------------------
>MiraAssembly82_rep_c111
aaaccctttcagcattaacaaaatcaggtatgcgtaaatcttaggtaaaagaccaacatctacctaaacaccactgacgacatattccgaatatctgagtgagcttgcaggcaaaacacactaaaaacttctaattatcctaaaa--------tccttttgtgggaaaatcacaccatttcatcaacttgttttccccccctcaagtattttcacacttgatgcaccccttactctgcccttttaacattgtctactctaaaccaacacactcctcgctagtactcactactcaatggcttggatgtgcacagtgaaactgtgtatatgtgacttgtttcatatcttgccatatacaaattgtgacattcttgt----------------------------ttaacgcagcattggaactgctaaagctgtatgg-ttttttgttttggtccaccatttgtttgaagcta--tttttttaaccctaaatgtggttacgtagggactgctattcaactac---aactatactgatgtc-acgg-ttctgctcttatgttctcaggttgcaggcaccagctttgtgtaagatgtgcactctacctctgctcaacaagcagcatcccttctttattacaaggcccccctgggtccattccttgccctctgtgccgacacgggattgtctcctttgccaagatccagggatctccagcaaaggaagtcaaactcagtctgtcccttagcctttgtaccccgtgcatgcttcgctctggtgaatcagattgttcagctcgtgttatacaaaagaatcgtgtagcttctgtttcacccaatattttctgcccagtcacttgcagtccgtttccttcagttatccctatgtgcgcttatagtgatggaccctgccccacctgtggactgcat---gaggttgaagcacgagaaggatctcctcatcagtcctagtccgcaccagtagaccaagacaaaatggaaagagtgaggctggacaaaacaaactgttcgagcatgttttagagcagaggaagctgcagcagagagcaccagtgcaattcagagattaacacctgactattgtgcatga----------------------------ttttgacgatggtacatctctggtactctcttc----------agttttttttat-aaatcttctattggtttggtgtg---------tggcggtagtgaatccagttatgggatttaggcattttcaccgcatttttcggattgctggggcaacaaatttagtgagccttgtaaaaatttgta-tgatggggttatggattgcgcttgaccgaccagattgcgataaaaagacactaaaaacatgtcccaagtgtaggactcacga----cccatgtagcataatacctggaagc-------accacaatcgaatccacaaggacggtttattggtgttgactcaaaaaggtcaattctagtttagc-------------------------------
>MiraAssembly83_c397_merged_MiraAssembly83_c128
------------------------------------------------------------------------------------------------------------------------------------------------------------------------------------------------------------------------------------------------------catcgtctactctaaaccaacacactcctcgctagtactcactactcagtggcttggatgtgcacagtgaaactgtgtatatgtgacttgtttcatatcttgccatatacaaattgtgacattcttgt----------------------------ttaacgcagcatcggaactgctaaagctgtatgg-ttttttgttttggtccaccatttgtttgaagcta--tttttttaaccctaaatgtggttacgtagggactgctattcaactac---aactatactgatgtc-acgg-ttctgctcttatgttctcaggttgcaggcaccagctttgtgtaagatgtgcactctacctctgctcaacaagcagcatcccttctttattacaaggcccccctgggtccattccttgccctctgtgccgacacgggattgtctcctttgccaagatccagggatctccagcaaaggaagtcaaactcaatatgtcccttagcctttgtaccccgtgcatgcttcgctctcgtgaatcagattgttcaactcgtgttatacaaaagaatcgtgtagcttctgtttcaccaaatattttctgcccagtcacttgcagtccgtttccttcagttatccctatgtgcgcttgtagtgatggaccctgccccacctgtggactgcat---gaggttgaagcacgagaaggatctcctcatcagtcctagtccgcaccagtagaccaagacaaaatggaaagagtgaggctggacaaaacaaactgttcgagcatgttttagagcagaggaagctgcagcagagagcaccagtgcaattcagagattatcacctgactattgtgcatgat---------------------------ttttgacgatggtacatctctggtactctctcttcag-------ttttttttttt-aattcttctattggtttggtgtg---------tggcggtagtgaatccagttatgggatttaggcattttcaccgcatttttcagattgctggggcaaaatttttagtgagccttgtaaaaatttgta-tgatggggttatggattgcgcttgaccgaccatgttacgacaaaaagacactaaaaacatgtcccaagcgtaggactcacga----tcgatgtagcataatacctggaagc-------accacaatcaaatc----------------------------------------------------------------------------------
