# Supplementary material for: Targeted NGS for species level phylogenomics: “made to measure” or “one size fits all”?
Source: PeerJ. 2017 Jul 25;5:e3569. doi: 10.7717/peerj.3569 (PMC5530999; doi:10.7717/peerj.3569)
Supplement: Data S2 — Sequences alignments (fasta format). [file peerj-05-3569-s002.gz › Final_Aln/SC/127829_AllSamples.aln]

>Consensus127829_Sample68
---------------------------------------------------------------------------------------------------------------------------------------------------taacccctaggactgaataagctgagatgcttcattgatgttgatggttgcaagttgtaacattagtacctacaacaactcttgatcttctgccagtttcttattcatttttctctgtgctgttacgtgctgtagaatacttcctaaaactt------gtaaaaatggagggaaaaaaaaaagatgaaagaaaattagtacaaaaccttattcacatgcacttgttgtgctcacttctatttacaatcatatgcaacccggcccctgtcattctataacttcgtttatgtctgaatgcacttaaccagtcctgtgtatcatgaattatgcaggcagaaaagaagcttgcaataactgttttcagtttccctccagacaaaggaaacgttggaaccgcagcatacctcaacgtgttcgcgtccattttctccgtcttgaaggagctccaacgagacggttacaatgttgatggtctcccggaatcttccgaagcactaatcgaagaaatcctccacgacaaagaagcccaattcagcagcccgaatctcamcgtcgtttacaaaatgggcgtgagagagtaccagacactaactccctacgccgcagcactggaggaaaactggggaaagcctcccgggaatttgaattctgatggagagaatctgttggtctatggaaaacagtttggaaacattttcatcggagtccagcccacgtttggctacgagggcgatcctatgcgcctactgttctctaaatcagcaagtccacaccatggatttgctgcttattactcgtttgtggagaaaattttcaaagcggatgcggttcttcacttcggaactcacggttccttggaattcatgccgggaaaacaagtgggaatgagtgatgtttgttaccccgatagtctgatcgggaacattcccaatgtgtactattacgctgccaatamtccgkcagaagccmccgtagccaaacgtagaagctatgccaataccataagctacttgactcccccagctgaaaatgccggtctctataagggactcaagcagctaagcgagttgatctcatcgtaccaatcgttaaaagmcaccggccgcgggcaacagatagtgmgctccattatcagcacagccagacaatgcaatctagacaaggatgtggakcttccggaagaaggcgtggaaatctcggccaaagaccgcgatctagtggttgggaaggtgtattccaagatcatggagatcgaatcgaggctcttgccttgtgggctccacataattggcgagcctccatctgccatggaagcagtggccacattggttaacattgcagcgttggaccgacccgaagaggacattatctccctcccgtcgatacttgctgcgacggctgggagagggattgaggaaatctacaggggaagtgacaaggggatattgaaagatgtcgaattgctccgtcagatcacggacgcatcaaggggatccatttctgctttcgtggagcggacaaccaatagtaagggtcaagtcgtcgatgtggccaataagttgacctcaatccttggttttggcgtgaatgaaccgtgggtgcagtatttgtcaaacaccaagttttatagggcggatagggacaagcttcgaactttgttcgcgttcttaggaaattgcttgaagctcattgtggcagataacgaactggggagcttgaaacaagctctggaggggaaatacgttgagccgggtccaggcggggatccgattaggaacccgaaggtgttgccaactgggaagaatatccacgcgctggacccacaatcgattcctacgacagcagccatgcagagtgctaaggtggtggkggaaaggctgcttgagaggcagaaggttgataatggaggaaagtatcctgagasagttgctcttgtgctgtgggggactgataatatcaagacctatggggagtcactgggtcaagttttgtggatgataggagtgcttccggttgctgatgcgtttggccgagtcaaccgagtggaacctgtgagtctcgaagaactgggaaggccgaggattgatgttgttgtcaattgctctggtgtgttcagagaccttttcatcaatcaggtataattctttccctat-ctttatagtatcaacttgtgagggttatgctgcttgtgcctgttttgttttgtgttgttttgtgttgtttttctgttttcacttcccgc------aaaatcatacaacatcctgtttttgaaacagcttttgagtaaatttcggaagttactttcccccaaaacgaaattgttgaatcttttcgacttgtgggacgcacacaacacatgacaaagc----caagagcacattaaacatgtcaacttcatagatttatatatgttgctcatatctgattttgtagactcacagcgaaatatacgaccaaaagtttattgaaactaaaaaaccgtggattgctttg-------------------------------------------------------------------------------------------------------------
>Consensus127829_Sample69
--------------------------------------------------------------------------------------------------------------------------------aagctttcatctattttcttaacccctaggaccgaataagccaagatgcttcattgatgttgattgttacaagctgtaacatt-gtacctactacaactcttgagcttctgccagttactttttcatttttatctgtactgttatgtgctatagtatactactaaaattgtaataaggaaaaacccaaaaaaagacaagaagatgaaagaaaattagaacaatgcac----------------ttgtgcttgcttctgtttacaaccttatg-----tgatccctctcgttctataacttca--------ggaatataattaaccaatcctgtttatca-----tatgcaggaagaaaagaggcttgcaataactgttttcagtttccctccagacaaaggaaacgttggaaccgcagcatacctcaacgtgttcgcgtccattttctccgtcctgaaggagctccaacgagacggttacaatgttgatggtctcccggaaacatctgaagcactaattgaagaagtcctccatgataaagaagcccaatttagcagcccaaatctcaacgtagtttacaaaatgggtgtgagggagtaccagaaattaactccctatgccgctgcactggaggaaaactggggaaaaccccctgggaatttgaattccgatggagagaatctgttggtctttggaaaacagtttggaaacattttcattggagtccagcccacgtttggctatgagggtgatcccatgcgcctactattctctaaatcagcaagtccacaccatggatttgctgcttattactcatttgtggagaaaatattcaaagcagatgcggttcttcacttcggaactcacggttccttggaattcatgcctggaaaacaagtgggaatgagtgatgcttgttaccccgatagtctgatcgggaacattcccaatgtgtactattatgctgccaacaatccgtcagaagcccccgtagccaaacgtagaagctatgccaataccataagctacttgactcccccagctgaaaatgctgggctctataagggactcaagcagctaagtgagcttatctcatcgtaccaatcgttaaaagacactggccgggggcaacagatagtgagttccattatcagcacggccagacaatgcaatctagacaaggatgtggatcttccggaagaaggtgtagaaatctcagccaaagaccgtgatctggtggttgggaaggtgtattccaagatcatggagatcgaatcgaggcttttgccttgtgggctccatattattggtgagcctccatctgccatggaagcagtggctactttggttaacattgcagcgttggaccgaccagaagagggcatttcctccctcccatcgatactttctgagacggctgggagagagattgaggatatctacaggggaagtgacaagggggtcttgaaagatgtcgaattgctccgtcagattactgatgcatcaagaggatccatttttgctttcgtggagcggacaaccaatagtaagggtcaagttgttgatgtggccaataagttgacctcaattctaggttttggcgtgaacgaaccgtgggtacagtatttgtcaaacaccaagttttatagggctgatagagacaagcttcgaactttgtttgcgttcataggagattgcttgaagctcattgtggcggataatgaacttgggagtttgaaacaagctcttgaagggaaatacgttgagccgggtccaggtggggatccaattagaaacccgaaggttttgcccactgggaagaatatccatgcattggacccgcaatcgattcctacgacagcagcaatgcagagtgctaaggtggttgtggaaaggttgcttgagaggcagaaggttgataatgggggaaagtatcctgagacagttgctcttgtgctgtggggaactgataatattaagacctatggtgagtcactggctcaagttttgtggatgataggagtgcttcctgttgctgatgcgtttggccgggtcaaccgagtggaatctgttagtctcgaggaactgggaaggccaaggatcgatgttgttgtcaattgctctggtgtgttcagagaccttttcatcaatcaggtacaatactttcccacc-ttt----atatcaacttgtgggggttatgctgcttatgactgtttta------------ttgtgttgcttttctgttctcacttaccgtcgtacraaacttgttcagcaacttg-attagaaatagcttttaagtaaattttggaatttac-ttccccaaacatgaaattaatgaatgtttt-gacttgt-ggctgcgcacaacacaggacacgacacaacaaatggacaagaagcacattaa--------------acatgttgtttataactaattctgtagactaacagcaaattatacgaccaaacatttattgaaactaaaacaccttggatctcgtaat------------------------------------------------------------------------------------------------------------
>Consensus127829_Sample71
acagaagtggaggatcatatttgactatatgtataatcttgacttgaagcactatggtttactgtgtattcttgagagagatgatcatgatggagacatcaacgatgaggattaaaaaggcctcttggaagctttcatctattttcttaacccctaggaccgaataagccaagatgcttcattgatgttgattgttacaagctgtaacatt-gtacctactacaactcttgagcttctgccagttactttttcatttttatctgtactgttatgtgctmtagtatactactaaaattgtaawaaggaaaaacccaaaaaaagacaagaagatgaaagaaaattagaacaatgcac----------------ttgtgcttgcttctgtttacaaccttatg-----tgatccctctcgttctataacttca--------ggaatataattaaccaatcctgtttatca-----tatgcaggaagaaaagaggcttgcaataactgttttcagtttccctccagacaaaggaaacgttggaaccgcagcatacctcaacgtgttcgcgtccattttctccgtcctgaaggagctccaacgagacggttacaatgttgatggtctcccggaaacatctgaagcactaattgaagaagtcctccatgataaagaagcccaatttagcagcccaaatctcaacgtagtttacaaaatgggtgtgagggagtaccagaaattaactccctatgccgctgcactggaggaaaactggggaaaaccccctgggaatttgaattccgatggagagaatctgttggtctttggaaaacagtttggaaacattttcattggagtccagcccacgtttggctatgagggtgatcccatgcgcctactattctctaaatcagcaagtccacaccatggatttgctgcttattactcatttgtggagaaaatattcaaagcagatgcggttcttcacttcggaactcacggttccttggaattcatgcctggaaaacaagtgggaatgagtgatgcttgttaccccgatagtctgatcgggaacattcccaatgtgtactattatgctgccaacaatccgtcagaagccaccgtagccaaacgtagaagctatgccaataccataagctacttgactcccccagctgaaaatgctgggctctataagggactcaagcagctaagtgagcttatctcatcgtaccaatcgttaaaagacactggccgggggcaacagatagtgagttccattatcagcacggccagacaatgcaatctagacaaggatgtggatcttccggaagaaggtgtagaaatctcagccaaagaccgtgatctggtggktgggaaggtgtattccaagatcatggagatcgaatcgaggcttttgccttgtgggctccatattattggtgagcctccatctgccatggaagcagtggctactttggttaacattgcagcgttggaccgaccagaagagggcatttcctccctcccatcgatacttgctgagacggctgggagagagattgaggatatctacaggggaagtgacaagggggtcttgaaagatgtcgaattgctccgwcagattactgatgcatcaagaggatccatttttgctttcgtggagcggacaaccaatagtaagggtcaagttgttgatgtggccaataagttgacctcaattctaggttttggcgtgaacgaaccgtgggtacagtatttgtcaaacaccaagttttatagggctgatagagacaagcttcgaactttgtttgcgttcataggagattgcttgaagctcattgtggcggataatgaacttgggagtttgaaacaagctcttgaagggaaatacgttgagccgggtccaggtggggatccaattagaaacccgaaggttttgcccactgggaagaatatccatgcattggacccgcaatcgattcctacgacagcagcaatgcagagtgctaaggtggttgtggaaaggttgcttgagaggcagaaggttgataatgggggaaagtatcctgagacagttgctcttgtgctgtggggaactgataatattaagacctatggtgagtcactggctcaagttttgtggatgataggagtgcttcctgttgctgatgcgtttggccgggtcaaccgagtggaatctgttagtctcgaggaactgggaaggccaaggatcgatgttgttgtcaattgctctggtgtgttcagagaccttttcatcaatcaggtacaatactttcccacc-ttt----atatcaacttgtgggggttatgctgcttatgactgttttr------------ttgtgttgcttttctgttctcacttaccgtcgtacgaaacttgttcagcaacttg-atttgaaatagcttttaagtaaattttggaatttac-ttccccaaacatgaaattaatgaatgtttt-gacttgt-ggctgcgcacaacacaggacacgacacaacaaatggacaaggagcacattaa--------------acatgttgtttataactaattctgtagactaacagcaaattatacgaccaaacgtttattgaatctaaaacaccttggatctcgtaatttagaaactgatataccatgttcatacttcagtccaaattgacaaaatgatccatacactagtcaagaagaaatgaatccatcactctatccatcctaaatcacacat
>Consensus127829_Sample72
-------------------------------------------------------------------------------------------------------------------------------------------------------------------------------------------------------------------------------------------------------------------------------------------------ctaaaattgtaaaaaggaaaaacccaaaaaaagacaagaagatgaaagaaaattagaacaatgcac----------------ttgtgcttgcttctgtttacaaccttatg-----tgatccctctcgttctataacttca--------ggaatatrattaaccaatcctgtttatca-----tatgcaggaagaaaagaggcttgcaataactgttttcagtttccctccagacaaaggaaacgttggaaccgcagcatacctcaacgtgttcgcgtccattttctccgtcctgaaggagctccaacgagacggttacaatgttgatggtctcccggaaacatctgaagcactaattgaagaagtcctccatgataaagaagcccaatttagcagcccaaatctcaacgtagtttacaaaatgggtgtgagggagtaccagaaattaactccctatgccgctgcactggaggaaaactggggaaaaccccctgggaatttgaattccgatggagagaatctgttggtctttggaaaacagtttggaaacattttcattggagtccagcccacgtttggctatgagggtgatcccatgcgcctactattctctaaatcagcaagtccacaccatggatttgctgcttattactcatttgtggagaaaatattcaaagcagatgcggttcttcacttcggaactcacggttccttggaattcatgcctggaaaacaagtgggaatgagtgatgcttgttaccccgatagtctgatcgggaacattcccaatgtgtactattatgctgccaacaatccgtcagaagccaccgtagccaaacgtagaagctatgccaataccataagctacttgactcccccagctgaaaatgctgggctctataagggactcaagcagctaagtgagcttatctcatcgtaccaatcgttaaaagacactggccgggggcaacagatagtgagttccattatcagcacggccagacaatgcaatctagacaaggatgtggatcttccggaagaaggtgtagaaatctcagccaaagaccgtgatctggtggttgggaaggtgtattccaagatcatggagatcgaatcgaggcttttgccttgtgggctccatattattggtgagcctccatctgccatggaagcagtggctactttggttaacattgcagcgttggaccgaccagaagagggcatttcctccctcccatcgatacttgctgagacggctgggagagagattgaggatatctacaggggaagtgacaagggggtcttgaaagatgtcgaattgctccgtcagattactgatgcatcaagaggatccatttttgctttcgtggagcggacaaccaatagtaagggtcaagttgttgatgtggccaataagttgacctcaattctaggttttggcgtgaacgaaccgtgggtacagtatttgtcaaacaccaagttttatagggctgatagagacaagcttcgaactttgtttgcgttcataggagattgcttgaagctcattgtggcggataatgaacttgggagtttgaaacaagctcttgaagggaaatacgttgagccgggtccaggtggggatccaattagaaacccgaaggttttgcccactgggaagaatatccatgcattggacccgcaatcgattcctacgacagcagcaatgcagagtgctaaggtggttgtggaaaggttgcttgagaggcagaaggttgataatgggggaaagtatcctgagacagttgctcttgtgctgtggggaactgataatattaagacctatggtgagtcactggctcaagttttgtggatgataggagtgcttcctgttgctgatgcgtttggccgggtcaaccgagtggaatctgttagtctcgaggaactgggaaggmcaaggatcgatgttgttgtcaattgctctggtgtgttcagagaccttttcatcaatcaggtacaatactttcccacc-ttt----atatcaacttgtgggggttatgctgcttatgactgtttta------------ttgtgttgcttttctgttctcacttaccgtcgtaygaaacttgttcagcaacttg-atttgaaatagcttttaagta-----------------------------------------------------------------------------------------------------------------------------------------------------------------------------------------------------------------------------------------------------------------------------------------------------------------------------
>Consensus127829_Sample73
-----------------------------------------------------------------------------------------------------------------------------------------------------------------------------------------------------------------------------------------------------------------------------------------------------aattgtaaaaaggaaaaacccaaaaaaagacaagaagatgaaagaaaattagaacaatgcac----------------ttgtgcttgcttctgtttacaaccttatg-----tgatccctctcgttctataacttca--------ggaatataattaaccaatcctgtttatca-----tatgcaggaagaaaagaggcttgcaataactgttttcagtttccctccagacaaaggaaacgttggaaccgcagcatacctcaacgtgttcgcgtccattttctccgtcctgaaggagctccaacgagacggttacaatgttgatggtctcccggaaacatctgaagcactaattgaagaagtcctccatgataaagaagcccaatttagcagcccaaatctcaacgtagtttacaaaatgggtgtgagggagtaccagaaattaactccctatgccgctgcactggaggaaaactggggaaaaccccctgggaatttgaattccgatggagagaatctgttggtctttggaaaacagtttggaaacattttcattggagtccagcccacgtttggctatgagggtgatcccatgcgcctactattctctaaatcagcaagtccacaccatggatttgctgcttattactcatttgtggagaaaatattcaaagcagatgcggttcttcacttcggaactcacggttccttggaattcatgcctggaaaacaagtgggaatgagtgatgcttgttaccccgatagtctgatcgggaacattcccaatgtgtactattatgctgccaacaatccgtcagaagccaccgtagccaaacgtagaagctatgccaataccataagctacttgactcccccagctgaaaatgctgggctctataagggactcaagcagctaagtgagcttatctcatcgtaccaatcgttaaaagacactggccgggggcaacagatagtgagttccattatcagcacggccagacaatgcaatctagacaaggatgtggatcttccggaagaaggtgtagaaatctcagccaaagaccgtgatctggtggttgggaaggtgtattccaagatcatggagatcgaatcgaggcttttgccttgtgggctccatattattggtgagcctccatctgccatggaagcagtggctactttggttaacattgcagcgttggaccgaccagaagagggcatttcctccctcccatcgatacttgctgagacggctgggagagagattgaggatatctacagkggawgtgacaagggkgtcttgaaagatgttgaattgctcmgtcagattactgatgcatcaagaggatccatttttgctttmgtsgagckgacaaccaatagtaagggtcaagttgttgatgtggccaataagttgacctcaattctaggttttkgcgtgaacgaaccgtgggtacagtatttgtcaaacaccaagttttatagggctgatagagacaagcttcgaactttgtttgcgttcataggagattgcttgaagctcattgtggcggataatgaacttgggagtttgaaacaagctcttgaagggaaatacgttgagccgggtccaggtggggatccaattagaaacccgaaggttttgcccactgggaagaatatccatgcattggacccgcaatcgattcctacgacagcagcaatgcagagtgctaaggtggttgtggaaaggttgcttgagaggcagaaggttgataatgggggaaagtatcctgagacagttgctcttgtgctgtggggaactgataatattaagacctatggtgagtcactggctcaagttttgtggatgataggagtgcttcctgttgctgatgcgtttggccgggtcaaccgagtggaatctgttagtctcgaggaactgggaaggccaaggatcgatgttgttgtcaattgctctggtgtgttcagagaccttttcatcaatcaggtacaatactttcccacc-ttt----atatcaacttgtgggggttatgctgcttatgactgtttta------------ttgtgttacttttctgttctcacttaccgtcgtacgaaacttgttcagcaacttg-atttgaaatagcttttaagtaaattttggaatttac-ttccc--------------------------------------------------------------------------------------------------------------------------------------------------------------------------------------------------------------------------------------------------------------------------------------------------------
>Consensus127829_Sample78
---------------------------------------------------------------------------------------------agacatcaacgatgaggatt-aaaaggcctcttggaagctttcatctattttcttaacccctaggaccgaatatgccaagatgcttcattgatgttgattgttacaagctgtaacatt-gtacctactacaactcttgagcttctgccagttactttttcatttttatctgtactgttatgtgctatagtatactactaaaattgtaaaaaggaaaaacccaaaaaaagacaagaagatgaaagaaaattagaacaatgcac----------------ttgtgcttgcttctgtttacaaccttatg-----tgatccctctcgttctataacttca--------ggaatataattaaccaatcctgtttatca-----tacgcaggaagaaaagaggcttgcaataactgttttcagtttccctccagacaaaggaaacgttggaacagcagcatacctcaacgtgttcgcgtccattttctccgtcctgaaggagctccaacgagatggttacaatgttgatggtctcccggaaacatctgaagcactaattgaagaagtcctccatgataaagaagcccaatttagcagcccaaatctcaacgtagtttacaaaatgggtgtgagggagtaccagaaattaactccctatgccgctgcactggaggaaaactggggaaaaccccctgggaatttgaattccgatggagagaatctgttggtctttggaaaacagtttggaaacattttcattggagtccagcccacgtttggctatgagggtgatcccatgcgcctactattctctaaatcagcaagtccacaccatggatttgctgcttattactcatttgtggagaaaatattcaaagcagatgcggttcttcacttcggaactcacggttccttggaattcatgcctggaaaacaagtgggaatgagtgatgcttgttaccccgatagtctgatcgggaacattcccaatgtgtactattatgctgccaacaatccgtcagaagccaccgtagccaaacgtagaagctatgccaataccataagctacttgactcccccagctgaaaatgctgggctgtataagggactcaagcagctaagtgagcttatctcatcgtaccaatcgttaaaagacactggccgggggcaacagatagtgagttccattatcagcacggmcaaacaatgcaatctagacaaggatgtggatcttccggaagaaggtgtagaaatctcagccaaagaccgtgatctggtggttgggaaggtgtattccaagatcatggagatcgaatcgaggcttttgccttgtgggctccatattattggtgagcctccatctgccatggaagcagtggctactttggttaacattgcagcattggaccgaccagaagagggcatttcctccctcccatcgatacttgctgagacggctgggagagagattgaggatatctacaggggaagtgacaagggggtcttgaaagatgtcgaattgctccgtcagattactgatgcatcaagaggatccatttgtgctttcgtggagcgggcaaccaatagtaagggkcaagttgttgatgtggccaataagttgacctcaattctaggttttggcgtgaacgaaccgtgggtacagtatttgtcaaacaccaagttttatagggctgatagagacaagcttcgaactttgtttgcgttcataggagattgcttgaakctcattgtggcggataatgaacttgggagtttgaaacaagctcttgaagggaaatacgttgagccgggtccaggtggggatccaattagaaacccgaaggttttgcccactgggaagaatatccatgcattggacccgcaatcgattcctacgacagcagcaatgcagagtgctaaggtggttgtggaaaggktgcttgagaggcagaaggttgataatgggggaaagtatcctgagacagttgctcttgtgctgtggggaactgataatattaagacctatggtgagtcactggctcaagttttgtggatgataggagtgcttcctgttgcggatgcgtttggccgggtcaaccgagtggaatctgttagtctcgaggaactgggaaggccaaggatcgatgttgttgtcaattgctctggtgtgttcagagaccttttcatcaatcaggtagaatactttcccacc-ttt----atatcaacttgtgggggttatgctgcttataactgtttta------------ttgtgttgcttttctgttctcacttcccgtcgtacgaaacttgttctgcaacttg-atttgaaatagattttaagtaaattttggaatttac-ttccccaaacatgaaattaatgaatgtttt-gacttgt-ggctgagcacagcacaggacacgacacaacaaatggacaacgagcacattaa--------------acatgttgtttataactaattctgtagactaacagcaaattatacgaccaaacatttattgaaactaaaacaccttggatctcgtaatttagaaactgatataccatgttcatacttcagtccaaattgacaa---------------------------------------------------------------
>Consensus127829_Sample80
------------------------------------------------------------------------------------------------------------------------------------------------------------------------------------------------------------------------------------------------------------------------------------------tatact----------------------------aaaaagacaagaagatgaaagaaaattagaacaatgcat----------------ttgtgcttgcttctgtttacaaccttatg-----tgatccctctcgttctataacttca--------ggaatataattaaccaatcctgtttatca-----tatgcaggaagaaaagaggcttgcaataactgttttcagtttccctccagacaaaggaaacgttggaaccgcagcatacctcaacgtgttcgcgtccattttctccgtcctgaaggagctccaacgagacggttacaatgttgatggtctcccggaaacatctgaagcactaattgaagaagtcctccatgataaagaagcccaatttagcagcccaaatctcaacgtagtttacaaaatgggtgtgagggagtaccagaaattaactccctatgccgctgcactggaggaaaactggggaaaaccccctgggaatttgaattccgatggagagaatctgttggtctttggaaaacagtttggaaacattttcattggagtccagcccaygtttggctatgagggtgatcccatgcgcctactattctctaaatcagcaagtccacaccatggatttgctgcttattactcatttgtggagaaaatattcaaagcagatgcggttcttcacttcggaactcacggttccttggaattcatgcctggaaaacaagtgggaatgagtgatgcttgttaccccgatagtctgatcgggaacattcccaatgtgtactattatgctgccaacaatccgtcagaagccaccgtagccaaacgtagaagctatgccaataccataagctacttgactcccccagctgaaaatgctgggctctataagggactcaagcagctaagtgagcttatctcatcgtaccaatcgttaaaagacactggccgtgggcaacagatagtgagttccattatcagcacggccagacaatgcaatctagacaaggatgtggatcttccggaagaaggtgtagaaatctcagccaaagaccgtgatctggtggttgggaaggtgtattccaagatcatggagatcgaatcgaggcttttgccttgtgggctccatattattggtgagcctccatctgccatggaagcagtggctactttggttaacattgcagcgttggaccgaccagaagagggcatttcctccctcccatcgatacttgctgagacggctgggagagagattgaggatatctacaggggaagtgacaagggggtcttgaaagatgtcgaattgctccgtcagattactgatgcatcaagaggatccatttttgctttcgtggagcggacaaccaatagtaagggtcaagttgttgatgtggccaataagttgacctcaattctaggttttggcgtgaacgaaccgtgggtacagtatttgtcaaacaccaagttttatagggctgatagagacaagcttcgaactttgtttgcgttcataggagattgcttgaagctcattgtggcggataatgaacttgggagtttgaaacaagctcttgaagggaaatacgttgagccgggtccaggtggggatccaattagaaacccgaaggttttgcccactgggaagaatatccatgcattggacccgcaatcgattcctacgacagcagcaatgcagagtgctaaggtggttgtggaaaggttgcttgagaggcagaaggttgataatgggggaaagtatcctgagacagttgctcttgtgctgtggggaactgataatattaagacctatggtgagtcactggctcaagttttgtggatgataggagtgcttcctgttgctgatgcgtttggccgggtcaaccgagtggaatctgttagtctcgaggaactgggaaggccaaggatcgatgttgttgtcaattgctctggtgtgttcagagaccttttcatcaatcaggtacaatactttcccacc-ttt----atatcaacttgtgggggttatgctgcttatgactgtttta------------ttgtgttgcttttctgttctcacttaccgtcgtacgaaacttgttcagcaacttg-atttgaaatagcttttaag-------------------------------------------------------------------------------------------------------------------------------------------------------------------------------------------------------------------------------------------------------------------------------------------------------------------------------
>Consensus127829_Sample82
-------------atcatatttgactacatgtataatcttgacttgaagcactatagtttactgtgtattcttgagagagatgatcatgatggagacatcaacgatgaggatt-aaaaggcctcttggaagctttcatctattttcttaacccctaggaccgaataagccaagatgcttcattgatgttgattgttacaagctgtaacatt-gtacctactacaactcttgagcttctgccagttactttttcatttttatctgtactgttatgtgctatagtatacaactaaaattgtaaaatggaaaaacccaaaaaaagacaagaagatgaaagaaaattagaacaatgcac----------------ttgtgcttgcttctgtttacaaccttatg-----tgatccctctcgttctataacttca--------ggaatataattaa-caatcctgtttatca-----tatgcaggaagaaaagaggcttgcaataactgttttcagtttccctccagacaaaggaaacgttggaaccgcagcatacctcaacgtgttcgcgtccattttmtccgtcctgaaggagctccaacaagacggttacaatgttgatggtctcccggaaacatctgaagcactaattgaagaagtcctccatgataaagaagcccaatttagcagcccaaatctcaacgtagtttacaaaatgggtgtgagggagtaccagaaattaactccctatgccgctgcactggaggaaaactggggaaaaccccctgggaatttgaattccgatggagagaatctgttggtctttggaaaacagtttggaaacattttcattggagtccagcccacgtttggctatgagggtgatcccatgcgcctactgttctctaaatcagcaagtccacaccatggatttgctgcttattactcatttgtggagaaaatattcaaagcagatgcggttcttcacttcggaactcacggttccttggaattcatgcctggaaaacaagtgggaatgagtgatgcttgttacccygatagtctgatcgggaacattcccaatgtgtactattatgctgccaacaatccgtcagaagccaccgtagccaaacgtagaagctatgccaataccataagctacttgactcccccagctgaaaatgctgggctctataagggactcaagcagctaagtgagcttatctcatcgtaccaatcgttaaaagacactggccgggggcaacagatagtgagttccattatcagcacggccagacaatgcaatctagacaaggatgtggatcttccggaagaaggtgtggaaatctcagccaaagaccgtgatctggtggttgggaaggtgtattccaagatcatggagatcgaatcgaggcttttgccttgtgggctccatattattggtgagcctccatctgccwtggaagcagtggctactttggttaacattgcagcgttggaccgaccagaagagggcatttcctccctcccatcgatacttgctgagacggctgggagagagattgaggatatctacaggggaagtgacaagggggtcttgaaagatgtcgaattgctccgtcagattactgatgcatcaagaggatccatttttgctttcgtggagcggacaaccaatagtaagggtcaagttgttgatgtcgccaataagttgacctcaattctaggttttggcgtgaacgaaccgtgggtacagtatttgtcaaacaccaagttttatagggctgatagagacaagcttcgaactttgtttgcrttcataggagattgcttgaagctcattgtggcggataatgaacttgggagtttgaaacaagctcttgaagggaaatacgttgagccgggtccaggtggggatccaattagaaacccgaaggttttgcccactgggaagaatatccatgcattggacccacaatcgattcctacgacagcagcaatgcagagtgctaaggtggttgtggaaaggttgcttgagaggcagaaggttgataatgggggaaagtatcctgagacagttgctcttgtgctgtggggaactgataatattaagacctatggtgagtcactggctcaagttttgtggatgataggagtgcttcctgttgctgatgcgtttggccgggtcaaccgagtggaatctgttagtctcgaggaactgggaaggccaaggatcgatgttgttgtcaattgctctggtgtgttcagagaccttttcatcaatcaggtacaatacttttccacc-ttt----atatcaacttgtgggggttatgctgcwtatgactgtttta------------ttgtgttgcttttctgttctcacttcccgtcrtacgaaacttgttcagcaacttg-atttgaaatagcttttaagtaaattttggaatttac-ttccccaaacatgaaattaatgaatgtttt-gacttgt-ggctgcgcacaacacaggacacgacasaacaaatggacaaggagcacattaa--------------acatgttgtttataactaattctgtagactaacagcaaattatacgaccaaacatttattgaaactaaaacaccttggatctcgtaatttagaaactgatataccatgttcatatttcagtccaaattgacaaaatgatccata----------------------------------------------------
>Consensus127829_Sample83
-----------------------------------------------------------------------------------------------------------------------------------------------------------------------------atgcttcattgatgttgattgttacaagctgtaacatt-gtacctactacaactcttgagcttctgccagttactttttcatttttatctgtactgttatgtgctatagtatastactaaaattgtaawaaggaaaaacccaaaaaaagacaagaagatgaaagaaaattagaacaatgcac----------------ttgtgcttgcttctgtttacaaccttatg-----tgatccctctcgttctataacttca--------ggaatataattaaccaatcctgtttatca-----tatgcaggaagaaaagaggcttgcaataactgttttcagtttccctccagacaaaggaaacgttggaaccgcagcatacctcaacgtgttcgcgtccattttctccgtcctgaaggagctccaacgagacggttacaatgttgatggtctcccggaaacatctgaagcactaattgaagaagtcctccatgataaagaagcccaatttagcagcccaaatctcaacgtagtttacaaaatgggtgtgagggagtaccagaaattaactccctatgccgctgcactggaggaaaactggggaaaaccccctgggaatttgaattccgatggagagaatctgttggtctttggaaaacagtttggaaacattttcattggagtccagcccacgtttggctatgagggtgatcccatgcgcctactattctctaaatcagcaagtccacaccatggatttgctgcttattactcatttgtggagaaaatattcaaagcagatgcggttcttcacttcggaactcacggttccttggaattcatgcctggaaaacaagtgggaatgagtgatgcttgttaccccgatagtctgatcgggaacattcccaatgtgtactattatgctgccaacaatccgtcagaagccaccgtagccaaacgtagaagctatgccaataccataagctacttgactcccccagctgaaaatgctgggctctataagggactcaagcagctaagtgagcttatctcatcgtaccaatcgttaaaagacactggccgggggcaacagatagtgagttccattatcagcacggccagacaatgcaatctagacaaggatgtggatcttccggaagaaggtgtagaaatctcagccaaagaccgtgatctggtggttgggaaggtgtattccaagatcatggagatcgaatcgaggcttttgccttgtgggctccatattattggtgagcctccatctgccatggaagcagtggctactttggttaacattgcagcgttggaccgaccagaagagggcatttcctccctcccatcgatacttgctgagacggctgggagagagattgaggatatctacaggggaagtgacaagggggtcttgaaagatgtygaattgctccgwcagattactgatgcatcaagaggatccatttttgctttcgtggagcggacaaccaatagtaagggtcaagttgttgatgtggccaataagttgacctcaattctaggttttggcgtgaacgaaccgtgggtacagtatttgtcaaacaccaagttttatagggctgatagagacaagcttcgaactttgtttgcgttcataggagattgcttgaagctcattgtggcggataatgaacttgggagtttgaaacaagctcttgaagggaaatacgttgagccgggtccaggtggggatccaattagaaacccgaaggttttgcccactgggaagaatatccatgcattggacccgcaatcgattcctacgacagcagcaatgcagagtgctaaggtggttgtggaaaggttgcttgagaggcagaaggttgataatgggggaaagtatcctgagacagttgctcttgtgctgtggggaactgataatattaagacctatggtgagtcactggctcaagttttgtggatgataggagtgcttcctgttgctgatgcgtttggccgggtcaaccgagtggaatctgttagtctcgaggaactgggaaggccaaggatcgatgttgttgtcaattgctctggtgtgttcagagaccttttcatcaatcaggtacaatactttcccacc-ttt----atatcaacttgtgggggttatgctgcttatgactgtttta------------ttgtgttgcttttctgttctcacttaccgtcgtacgaaacttgttcagcaacttg-atttgaaatagcttttaagtaaattttggaatttac-ttccccaaacatgaaattaatgaatgtttt-gacttgt-ggctgcgcacaacacaggacacgacacaacaaatggacaaggagcacattaa--------------acatgttgtttataactaattctgtagactaacagcaaattatacg------------------------------------------------------------------------------------------------------------------------------------------------------
>MiraAssembly74_c677_merged_MiraAssembly74_c3_merged_MiraAssembly74_c285RC_merged_MiraAssembly74_rep_c2459_merged_MiraAssembly74_c1739RC_merged_MiraAssembly74_c136
------------------------------------------------------------------------------------------------------------------aaaaggcctcttggaagctttcatctattttcttaacccctaggaccgaataagccaagatgcttcattgatgttgattgttacaagctgtaacatt-gtacctactacaactcttgagcttctgccagttactttttcatttttatctgtactgttatgtgctatagtatactactaaaattgtaaaaaggaaaaacccaaaaaaagacaagaagatgaaagaaaattagaacaatgcac----------------ttgtgcttgcttctgtttacaaccttatg-----tgatccctctcgttctataacttca--------ggaatataattaaccaatcctgtttatca-----tatgcaggaagaaaagaggcttgcaataactgttttcagtttccctccagacaaaggaaacgttggaaccgcagcatacctcaacgtgttcgcgtccattttctccgtcctgaaggagctccaacgagacggttacaatgttgatggtctcccggaaacatctgaagcactaattgaagaagtcctccatgataaagaagcccaatttagcagcccaaatctcaacgtagtttacaaaatgggtgtgagggagtaccagaaattaactccctatgccgctgcactggaggaaaactggggaaaaccccctgggaatttgaattccgatggagagaatctgttggtctttggaaaacagtttggaaacattttcattggagtccagcccacgtttggctatgagggtgatcccatgcgcctactattctctaaatcagcaagtccacaccatggatttgctgcttattactcatttgtggagaaaatattcaaagcagatgcggttcttcacttcggaactcacggttccttggaattcatgcctggaaaacaagtgggaatgagtgatgcttgttaccccgatagtctgatcgggaacattcccaatgtgtactattatgctgccaacaatccgtcagaagccaccgtagccaaacgtagaagctatgccaataccataagctacttgactcccccagctgaaaatgctgggctctataagggactcaagcagctaagtgagcttatctcatcrtaccaatcgttaaaagacactggccgggggcaacagatagtgagttccattatcagcacggccagacaatgcaatctagacaaggatgtggatcttccggaagaaggtgtagaaatctcagccaaagaccgtgatctggtggttgggaaggtgtattccaagatcatggagatcgaatcgaggcttttgccttgtgggctccatattattggtgagcctccatctgccatggaagcagtggctactttggttaacattgcagcgttggaccgaccagaagagggcatttcctccctcccatcgatacttgctgagacggctgggagagagattgaggatatctacaggggaagtgacaagggggtcttgaaagatgtcgaattgctccgtcagattactgatgcatcaagaggatccatttttgctttcgtggagcggacaaccaatagtaagggtcaagttgttgatgtggccaacaagttgacctcaattctaggttttggcgtgaacgaaccgtgggtacagtatttgtcaaacaccaagttttatagggctgatagagacaagcttcgaactttgtttgcgttcataggagattgcttgaagctcattgtggcggataatgaacttgggagtttgaaacaagctcttgaagggaaatacgttgagccgggtccaggtggggatccaattagaaacccgaaggttttgcccactgggaagaatatccatgcattggacccgcaatcgattcctacgacagcagcaatgcagagtgctaaggtggttgtggaaaggttgcttgagaggcagaaggttgataatgggggaaagtatcctgagacagttgctcttgtgctgtggggaactgataatattaagacctatggtgagtcactggctcaagttttgtggatgataggagtgcttcctgttgctgatgcgtttggccgggtcaaccgagtggaatctgttagtctcgaggaactgggaaggccaaggatcgatgttgttgtcaattgctctggtgtgttcagagaccttttcatcaatcaggtacaatactttcccacc-ttt----atatcaacttgtgggggttatgctgcttatgactgtttta------------ttgtgttgcttttctgttctcacttcccgtcgtacgaaacttgttcagcaacttg-atttgaaatagcttttaagtaaattttggaatttac-ttccccaaacatgaaattaatgaatgtttt-gacttgt-ggctgcgcacaacacaggacacgacacaacaaatggacaaggagcacattaa--------------acatgttgtttataactaattctg----------------------------------------------------------------------------------------------------------------------------------------------------------------------------
>MiraAssembly75_c2RC
---------------------------------------------------------------------------------------------------------------------------------------------------------------------------------------------------------------------------------------------------------------------------------gtgctatagtatactactaaaattgtaaaaaagaaaaacccaaaaaaagacaagaagatgaaagaaaattagaacaatgcac----------------ttgtgcttgcttctgtttacaaccttatg-----tgatccctctcgttctataacttca--------ggaatataattaaccaatcctgtttatca-----tatgcaggaagaaaagaggcttgcaataactgttttcagtttccctccagacaaaggaaacgttggaaccgcagcatacctcaacgtgttcgcgtccattttctccgtcctgaaggagctccaacgagacggttacaatgttgatggtctcccggaaacatctgaagcactaattgaagaagtcctccatgataaagaagcccaatttagcagcccaaatctcaacgtagtttacaaaatgggtgtgagggagtaccagaaattaactccctatgccgctgcactggaggaaaactggggaaaaccccctgggaatttgaattccgatggagagaatctgttggtctttggaaaacagtttggaaacattttcattggagtccagcccacgtttggctatgagggtgatcccatgcgcctactattctctaaatcagcaagtccacaccatggatttgctgcttattactcatttgtggagaaaatattcaaagcagatgcggttcttcacttcggaactcacggttccttggaattcatgcctggaaaacaagtgggaatgagtgatgcttgttaccccgatagtctgatcgggaacattcccaatgtgtactattatgctgccaacaatccgtcagaagccaccgtagccaaacgtagaagctatgccaataccataagctacttgactcccccagctgaaaatgctgggctctataagggactcaagcagctaagtgagcttatctcatcgtaccaatcgttaaaagacactggccgggggcaacagatagtgagttccattatcagcacggccagacaatgcaatctagacaaggatgtggatcttccggaagaaggtgtagaaatctcagccaaagaccgtgatctggtggttgggaaggtgtattccaagatcatggagatcgaatcgaggcttttgccttgtgggctccatattattggtgagcctccatctgccatggaagcagtggctactttggttaacattgcagcgttggaccgaccagaagagggcatttcctccctcccatcgatacttgctgagacggctgggagagagattgaggatatctacaggggaagtgacaagggggtcttgaaagatgtcgaattgctccgtcagattactgatgcatcaagaggatccatttttgctttcgtggagcggacaaccaatagtaagggtcaagttgttgatgtggccaataagttgacctcaattctaggttttggcgtgaacgaaccgtgggtacagtatttgtcaaacaccaagttttatagggctgatagagacaagcttcgaactttgtttgcgttcataggagattgcttgaagctcattgtggcggataatgaacttgggagtttgaaacaagctcttgaagggaaatacgttgagccgggtccaggtggggatccaattagaaacccgaaggttttgcccactgggaagaatatccatgcattggacccgcaatcgattcctacgacagcagcaatgcagagtgctaaggtggttgtggaaaggttgcttgagaggcagaaggttgataatgggggaaagtatcctgagacagttgctcttgtgctgtggggaactgataatattaagacctatggtgagtcactggctcaagttttgtggatgataggagtgcttcctgttgctgatgcgtttggccgggtcaaccgagtggaatctgttagtctcgaggaactgggaaggccaaggatcgatgttgttgtcaattgctctggtgtgttcagagaccttttcatcaatcaggtacaatactttcccacc-ttt----atatcaacttgtgggggttatgctgcttatgactgtttta------------ttgtgttgcttttctgttctcacttaccgtcgtacgaaacttgttcagcaacttg-atttgaaatagcttttaagtaaattttggaatttac-ttccccaaacatgaaattaatgaatgtttt-g-----------------------------------------------------------------------------------------------------------------------------------------------------------------------------------------------------------------------------------------------------------------------------
>MiraAssembly77_c1136RC_merged_MiraAssembly77_c9RC
----------------------------------------------------------------------------------------------------------------------------------------------------------------------------------------------------------------------------------------------------------------------------------------------------------------------------------------------------------acaatgcac----------------ttgtgcttgcttctgtttacaaccttatg-----tgatccctctcgttctataacttca--------ggaatataattaaccaatcctgtttatca-----tatgcaggaagaaaagaggcttgcaataactgttttcagtttccctccagacaaaggaaacgttggaaccgcagcatacctcaacgtgttcgcgtccattttctccgtcctgaaggagctccaacgagacggttacaatgttgatggtctcccggaaacatctgaagcactaattgaagaagtcctccatgataaagaagcccaatttagcagcccaaatctcaacgtagtttacaaaatgggtgtgagggagtaccagaaattaactmcctatgccgctgcactggaggaaaactggggaaaaccccctgggaatttgaattccgatggagagaatctgttggtctttggaaaacagtttggaaacattttcattggagtccagcccacgtttggctatgagggtgatcccatgcgcctactattctctaaatcagcaagtccacaccatggatttgctgcttattactcatttgtggagaaaatattcaaagcagatgcggttcttcacttcggaactcacggttccttggaattcatgcctggaaaacaagtgggaatgagtgatgcttgttaccccgatagtctgatcgggaacattcccaatgtgtactattatgctgccaacaatccgtcagaagccaccgtagccaaacgtagaagctatgccaataccataagctacttgactcccccagctgaaaatgctgggctctataagggactcaagcagctaagtgagcttatctcatcgtaccaatcgttaaaagacactggccgggggcaacagatagtgagttccattatcagcacggccagacaatgcaatctagacaaggatgtggatcttccggaagaaggtgtagaaatctcagccaaagaccgtgatctggtggttgggaaggtgtattccaagatcatggagatcgaatcgaggcttttgccttgtgggctccatattattggtgagcctccatctgccatggaagcagtggctactttggttaacattgcagcgttggaccgaccagaagagggcatttcctccctcccatcgatacttgctgagacggctgggagagagattgaggatatctacaggggaagtgacaagggggtcttgaaagatgtcgaattgctccgacagattactgatgcatcaagaggatccatttttgctttcgtggagcggacaaccaatagtaagggtcaagttgttgatgtggccaataagttgacctcaattctaggttttggcgtgaacgaaccgtgggtacagtatttgtcaaacaccaagttttatagggctgatagagacaagcttcgaactttgtttgcgttcataggagattgcttgaagctcattgtggcggataatgaacttgggagtttgaaacaagctcttgaagggaaatacgttgagccgggtccaggtggggatccaattagaaacccgaaggttttgcccactgggaagaatatccatgcattggacccgcaatcgattcctacgacagcagcaatgcagagtgctaaggtggttgtggaaaggttgcttgagaggcagaaggttgataatgggggaaagtatcctgagacagttgctcttgtgctgtggggaactgataatattaagacctatggtgagtcactggctcaagttttgtggatgataggagtgcttcctgttgctgatgcgtttggccgggtcaaccgagtggaatctgttagtctcgaggaactgggaaggccaaggatcgatgttgttgtcaattgctctggtgtgttcagagaccttttcatcaatcaggtacaatactttcccacctttt----atatcaacttgtgggggttatgctgcttatgactgtttta------------ttgtgttgcttttctgttctcacttaccgtcgtacgaaacttgttcagcaactt----------------------------------------------------------------------------------------------------------------------------------------------------------------------------------------------------------------------------------------------------------------------------------------------------------------------------------------------------
>MiraAssembly81_c251RC_merged_MiraAssembly81_rep_c2168RC_merged_MiraAssembly81_c96RC_merged_MiraAssembly81_c41RC
-------------------------------------------------------------------------------------------------------------------------------------------------cttaacccctaggaccgaataagccaagatgcttcattgatgttgattgttacaagctgtaacatt-gtacctactacaactcttgagcttctgccagttactttttcatttttatctgtactgttatgtgctatagtatactactaaaattgtaaaaaggaaaaacccaaaaaaagacaagaagatgaaagaaaattagaacaatgcac----------------ttgtgcttgcttctgtttacaaccttatg-----tgatccctctcgttctataacttca--------ggaatataattaaccaatcctgtttatca-----tatgcaggaagaaaagaggcttgcaataactgttttcagtttccctccagacaaaggaaacgttggaaccgcagcatacctcaacgtgttcgcgtccattttctccgtcctgaaggagctccaacgagacggttacaatgttgatggtctcccggaaacatctgaagcactaattgaagaagtcctccatgataaagaagcccaatttagcagcccaaatctcaacgtagtttacaaaatgggtgtgagggagtaccagaaattaactccctatgccgctgcactggaggaaaactggggaaaaccccctgggaatttgaattccgatggagagaatctgttggtctttggaaaacagtttggaaacattttcattggagtccagcccacgtttggctatgagggtgatcccatgcgcctactattctctaaatcagcaagtccacaccatggatttgctgcttattactcatttgtggagaaaatattcaaagcagatgcggttcttcacttcggaactcacggttccttggaattcatgcctggaaaacaagtgggaatgagtgatgcttgttaccccgatagtctgatcgggaacattcccaatgtgtactattatgctgccaacaatccgtcagaagccaccgtagccaaacgtagaagctatgccaataccataagctacttgactcctccagctgaaaatgctgggctctataagggactcaagcagctaagtgagcttatctcatcgtaccaatcgttaaaagacactggccgggggcaacagatagtgagttccattatcagcacggccagacaatgcaatctagacaaggatgtggatcttccggaagaaggtgtagaaatctcagccaaagaccgtgatctggtggttgggaaggtgtattccaagatcatggagatcgaatcgaggcttttgccttgtgggctccatattattggtgagcctccatctgccatggaagcagtggctactttggttaacattgcagcgttggaccgaccagaagagggcatttcctccctcccatcgatacttgctgagacggctgggagagagattgaggatatctacaggggaagtgacaagggggtcttgaaagatgtcgaattgctccgtcagattactgatgcatcaagaggatccatttttgctttcgtggagcggacaaccaatagtaagggtcaagttgttgatgtggccaataagttgacctcaattctaggttttggcgtgaacgaaccgtgggtacagtatttgtcaaacaccaagttttatagggctgatagagacaagcttcgaactttgtttgcgttcataggagattgcttgaagctcattgtggcggataatgaacttgggagtttgaaacaagctcttgaaggtaaatacgttgagccgggtccaggtggggatccaattagaaacccgaaggttttgcccactgggaagaatatccatgcattggacccgcaatcgattcctacgacagcagcaatgcagagtgctaaggtggttgtggaaaggttgcttgagaggcagaaggttgataatgggggaaagtatcctgagacagttgctcttgtgctgtggggaactgataatattaagacctatggtgagtcactggctcaagttttgtggatgataggtgtgcttcctgttgctgatgcgtttggccgggtcaaccgagtggaatctgttagtctcgaggaactgggaaggccaaggatcgatgttgttgtcaattgctctggtgtgttcagagaccttttcatcaatcaggtacaatactttcccacc-ttt----atatcaacttgtgggggttatgctgcttatgactgtttta------------ttgtgttgcttttctgttctcacttcccgtcgtacgaaacttgttcagcaacttg-atttgaaatagcttttaagtaaattttggaatttac-ttccccaaacatgaaattaatgaatgtttt-gacttgt-ggctgcgcacaacacaggacacgacacaacaaatggacaaggagcacattaa--------------acatgttgtttataactaattctgtagactaacagcaaattttacgaccaaacatttattgaaactaaaacaccttggatctcgtaattt----------------------------------------------------------------------------------------------------------
