# Supplementary material for: Targeted NGS for species level phylogenomics: “made to measure” or “one size fits all”?
Source: PeerJ. 2017 Jul 25;5:e3569. doi: 10.7717/peerj.3569 (PMC5530999; doi:10.7717/peerj.3569)
Supplement: Data S2 — Sequences alignments (fasta format). [file peerj-05-3569-s002.gz › Final_Aln/SC/5694_AllSamples.aln]

>Consensus5694_Sample68
--------------------------------------------------ataaatataagcaatcatggttaactcttctgaytgcttcatcttcaagccca----aaacctagatatgtgttttgaacctgaaactcggcgaacatg-ttttcttctcagaattcatcttgataattcagatgatga--atgcagttcat--aattttagtgagttgaaattgccgagttaagctgccttttttgttttctctttgtgttctcaggagaaacctcataagctgaaactgcaatctcggatggttttctcctcaaaaccgaatagctcattttgtattgaggggttagccaaggatattccggatgctgcgtctattcgtgagaagaaacccacagtaaaatgttt---tacacagaagaaaaaacttggaaaaccttccaagttggtcaagcataaaaaatcaggttttcatgttcgcggaattctcaagaatcacaaaaagggttttgtaggggagcattccacattatgcaactcacagattgttggtcagtttagtcagtatagtactccccaatctgacaggcatgtcaggttctcagacatgaatgacatacggggacctagaagcaagccttcttcttcacagtgtcctaaatggcaaagtgttggcagttcaaattcaaatgcctttcctgctgcttctgccaaggatcatgaaacggaaaggggtaaaaatttaackattgctgaggtgaatgaaagtgacgaggaagatgtttcaatcagcacaaataataagacagaggttcaagttaaaccttcgagtacaaggaagttgtttgatacacagaattttctgaagccacctatgggtcatgaagagcatttctccaagggttcagtaactgtaaatcaagttgcaccaaataatgaaaattttggaacagttaatcaaggttacagagattcatcacatgacccctcatatgastkctccccgagattcccttctttgctaaatcaaaggtatgatcccgttgttcatacccaagtgcatgcagatattgtaagagcttccgactgcatgagtgacgggttgattgaatcacactctacggatcttattcatactgctgctgctgtgtgttccttggagtatgtaaaatcatcttctcgtccgtcaccatcttcctttgccatgaattgcaacgaaaatggaaagctgccgtttccaccacagaccacaaatgtaacttatcctaaccaggctatgcaataccaatcattcggtcatttcactcccaaggaattgatgcgcagtatatcttcctttccrgactggaagcaaagagcagctatgagtgaaggaaaatgtgtggatcaaggtttctttggtttaccactgaactcacaaggggaactaatcccgttaaattcaagtggtacagtaacgggctcttcctatttggbccttccaaattttacagtgcggaataataccggtgcactaacaatggaccaggtaaacgtgtttcccgtttgtaacagtatgaaagggaatctcaacttccccgtaacatctaggacaggtcaaagtagtatc---------ggtgtgcactgttttgaccctgcacgagaatcaaaccaatctgtctatgatctcacatcagatttggagttagtgaaaaacaataactttcattatgggcataaacagtataaccaggttcagacccaaattggagatggaaagggctttcaacagg---------ggaaccccaacgatgtggcaattcatgtgtctcaaccgacaatgcggctgatgggtaaagagtttacagtcggtagaagtagccaagacttgcaagcatttgaggatggaaagatttggactgacaaacagatcatagcagagcatcgtccttccaacactgctattggctgctcctcattagaaagaccgtttctaggttccggaaagttgaaagaaaatgttccgtacttgtctgaatttcatatctatcaggcatcacaaaatggcccactgatgaaacccccagcttctatgttttctcacccttaccacacctatggaagtcgcgtttctacattgcatccttatataccttcatcagcttcccctccattatatagcccggctcctcttttccgagatagctttacaattgggtacgaatcatcgaaagccaactcgcaaattcaaacgtttgcttccactcctcaagggtacatgagtcatatgacttcaaagtctgctgacctgcaaaataggcagaaactaccccatgctacgaagtcggcaatggagttacctttcttgcgtccagatattggagaacatgtccaaccttcttggttgcggaaccctcctactagcttgcccccatggttgatgaatgcaacacaacagaaggaaacacctattggttcttttcactcttatcttgatgtgggaggcggaaatcatgcctccaccatgtatgaatctaactttcagccttatccacataatcctgcgttttctgactctgcagttaagaattcacttggcccgccgctcatgccactctgtcgtgaatttataccaattgcttccgttagtaagattcatggagagagaatgaagttcaaagagagagtga------------gtggtcagggaaagaaaagtaggaagagacctgcggctagatcatcatcctattctccaaagctggctaagatacctaacttgacggtggaacaaggatccggcgctgaaaaaccactaaatggtagcatggctgcagttgaacaagtctctatcagagataaaccaagcagtacagaatgtggggagactgagattcgaacgacag------------------------------------------------------------------------------------------------------------------------------------------------------------------
>Consensus5694_Sample69
---------------------------------------------------------------------------------------------------------------------------------cctgaaactcggtgaagatgtttttcttctcagagttcgtcttgataattaagataataatgttgtaattcattgaattttaatgacttgaaattg-caatttaagctgccttttatttttcctctttgggttttcaggagaaacctcataaactgaaacggcaatctcagatgctttccatcgcaaaacagaatagctcattttgtagtgaggggttgggcaaggacattgcggatggtaagtctattcgtgataaaaaaccaacagtaaagtgtttagctacacagaagaaaaaacttggaaaagctcccaaggtgttcaagcagcaaaaatcaggttctcatgttcggggaattctcaagaatcgcaaaaagggatttgtaggggagcattccgcattatgcaactcacagatt---------ttcaatcactatagtactccacaatctgataggcatgtcaggttctcagacatgaatgacagacatggaccaagaagtatgc---cttcttcagagtgccctaaattgctaagtgttagcagttcaaattcaaatgcctttcctgctgcttmttctaaggatcttgaaacggaaaggggtacaagtttaacgattgctgaggtgaatgaaagtgacgaggaagatgtttcaatctgcacaaataatgaggcagaggttgaaggtcaacctttgagtacaaggaagtcatctgatctgcaaaattttctgaagccacctacggatcatcaagagcatttctctgagggttcagtaaccatatatcaagttgcaccgactaatcaaaattttggaacatttaatgaagtttacagagatataccacctgaccccccatatgactcctccccaagattcccttccttgctaaaacaaaggtatgatcctgttgttcctaatcaagtgtgtgcagatattgtcaaggcttcgaactacatgaccgatgccttaattgaatcacactctagcaatcttcttcgtactgctgcttctgcttgttccttggagtatataaactcatcttctcgtccatcgccatcttgctttggtatgaatggaaacgaaatcggtaggttgccgtttccaccacggacctcaactgtgaattatcctaaccacggtatgcaataccaatcattctgtcatttcacacccaaggaattgatgcacagtatatcttcctttccagactggaagcaaagaccagctattggggaagcaaaatgtgtggatcaaggtttctttggtttaccactgaactcacaaggggaactaatcccattaaattcaagtggtacggtwacgggctcttcctatttggcccttccaagttttacagygaggaataatggcggtgatctaacaaaggaccaggtgaacgagtttcctgttcgtaa---tatgaaagagaattctaacttccwggcaacatctaggacacatagaagtactatccaagatactggtgagcactgttttgacgctgcacgagaatcaaaccaatctgtgtatcatctcgaatcagatttgaagttggtaaaagacaaaaacattcatcatatgaatagacagtataaccaggttccgacccgaattggagatggagagggctttaaacaag---------gcaatcctaacgatgtggcaatgcatttgattcaaccaacaatgcggcttatgggtaaagagtttacagtcagtagaagtagccaagactttcaagcatttgaggatggaaagatttggactgacaagcagatcatagcagagcatcgtccwtccaacactgctattggcarctcctcattagagagaccgtttctaggttctggaaagttgaaagaaaatgttccttgcttgtctgawtttcatatstatcaggcatcacaaaatggaccactgacgaaaactccagcttctatgttttctcactcttaccacacgcatggaagccgtgtttctacattgcatccttatataccttcatctgcttcaccgccattatatagcctggttcctccttttcaagatactttyaccattgggtatgaatcatcgaaagccaactctcgaattccaatgtttgcctccagtcctcagtggtatacaagtcatatgacttcaaagtccactgacctgcaaaacagccagaaacttccacatgccatgaaatcagccttggagtttcctttcttgcgcccggattgtggagagcatgtccaaccttcttggttaccgaacccttctactagcttgcccccctggttgataaatgcaacacaacggaaggaaacacccattggttcttttcactcctaccttgatgtgggaggcagaaatcatccctccaccatgtatggatctaactttcagccttatccgcattatcccgtggtttctgattctgcagtgaagaattcatttggtccgccactcatgccactctgtcatgaatttataccaattccttccgttagtgagattcatggagagagaatgaagttcaaagagagagtgagccctagagtgcgtagtcagggaaagaacagtaggaagagacctgtggctagattgccaccctattctccaaggccgact------cctaacttgaccgtgaaagaaggatctggtgctgtaaaaacactcaagc------------------------------------------------------------------------------------------------------------------------------------------------------------------------------------------------------------------------------------------------------
>Consensus5694_Sample71
---------------------------------------aatgcttatgtgtacatataagcaatcatggctaactcttctgattgcttcctctgcctgcccaaattaaacctagagatctatattgaacctgaaactcggtgaagatgtttttcttctcagagttcgtcttgataattaatataataatgttgtgattcattgaattttaatgacttgaaattg-caatttaagctgccttttatttttcctctttgggttttcaggagaaaccgcataaactgaaacggcaatctcagatgctttccatcgcaaaacagaatagctcattttgtagtgaggggttgggcaaggacattgcggatggtatgtctattcgtgataaaaaaccaacagtaaagcgtttagctacacagaagaagaaacttggaaaagctcccaaggtgttcaagcagcaaaaatcaggttctcatgttcggggaattctcaagaatcgcaaaaagggatttgtaggggagcattccgcattatgcaactcacagatt---------ttcaatcactatagtactccacaatctgataggcatgtcaggttctcagacatgaatgacagacatggaccaagaagtatgc---cttcttcagagtgccctaaattgctaagtgttagcagttcaaattcaaatgcctttcctgctgcttcttctaaggatcttgaaacggaaaggggtacaagtttaacgattgctgaggtgaatgaaagtgacgaggaagatgtttcaatctgcacaaataatgaggcagaggttgaaggtcaacctttgagtacaaggaagtcatctgatctgcaaaattttctgaagccacctacggatcatcaagagcatttctctgagggttcagtaaccatgtatcaagttgcaccgactaatcaaaattttggaacatttratgaagtttacagagatttaccacctgaccccccatatgactcctccccaagattcccttccytgctaaaacaaaggtatgatcctgttgttcctaatcaagtgtgtgcagatattgtcaaggcttcgaactacatgactgatgccttaattgaatcacactctascaatcttcttcgtactgctgcttctgcttgttccttggagtatataaactcatcttctcgtccatcgccatcttgctttggtatgaatggaaacgaaatcrgtaggttgccgtttccaccacggtcctcaactgtgaattatcctaaccacggtatgcaataccaatcattctgtcatttcacacccaaggaattgatgcacagtatatcttcctttccagactggaagcaaagaccagctattggtgaagcaaaatgtgtggatcaaggtttctttggtttaccactgaactcacaaggggaactaatcccattaaattcaagtggtackgtaacgggctcttcctatttggcccttccaagttttacagtgaggaataatggcggtgatctaacaaaggaccaggtgaacgagtttcctgttcgtaa---tatgaaagagaattctaacttcctggcaacatctaggacacatagaagtactatccaagatactggtgagcactgttttgacgctgcacgagaatcaaaccaatctgtgtatcatctcgaatcagatttgaagttggtaaaagacaaaaacattcatcatatgaataaacagtataaccaggttccgacccgaattggagatggagagggctttaaacaag---------gcaatcctaacgatgtggcaatgcatttgattcaaccaacaatgcggcttatgggtaaagagtttacagtcagtagaagtagccaagactttcaagcatttgaggatggaaagatttggactgacaagcagatcatagcagagcatcgtccttccaacactgctattggcagctcctcattggagagaccgtttctaggttctggaaagttgaaagaaaatgttccttgcttgtctgaatttcatatctatcaggcatcacaaaatggaccactgacgaaaactccagcttctatgttttctcactcttaccacacgcatggaagccgtgtttctacattgcatccttatataccttcatctgcttccccgccattgtatagcctggttcctccttttcaagatactttcaccattgggtatgaatcatcgaaagccaactctcgaattccaatgtttgcctccagtcctcagtggtatacaagtcatatgacttcaaagtccactgacctgcaaaacagccagaaacttccacatgccatgaaatcagccttggagtttcctttcttgcgcccggattgtggagagcatgtccaaccttcttggttaccgaacccttctactagcttgcccccctggttgataaatgcaacacaacggaaggaaacacccattggttcttttcactcctaccttgatgtgggaggcagaaatcatccctccaccatgtatggatctaactttcagccttatccgcattatcccgtggtttctgattctgcagtgaagaattcatttggtccgccactcatgccactctgtcatgaatttataccaattccttccgttagtgagattcatggagagagaatgaagttcaaagagagagtgagccctagcgtgcgtagtcagggaaagaacagtaggaagagacctgtggctagattgccaccctattctccaaggctgactaagatacctaacttgaccgtgaaagaaggatctggtgctgaaaaaacactcaagcttggcatggctgcagttgaacaagactccatcagagatatactaagcagtacagaatgtgrgggggctgatattcggataacagatgagatagaaatatgtggggagactg---------------------------------------------------------------------------------------------------------------------------------------
>Consensus5694_Sample73
---------------------------------------------------------------------------------------------------------------------------------------------------------------------------------------------------------------------------aaattg-caatttaagctgccttttatatttcctctttgggttttcaggagaaacctcataaactgaaacggcaatctcagatgctttccatcgcaaaacagaatagctcattttgtagtgaggggttgggcaaggacattgcgggtggtatgtctatttgtgataaaaaaccaacagtaaagcgtttagctacacagaaaaaaaaacttggaaaagctcccaaggtgttcaagcagcaaaaatcaggttctcatgttcggggaattctcaagaatcgcaaaaagggatttgtaggggagcattccgcattatgcaactcacagatt---------ttcaatcactatagtactccacaatccgataggcatgtcaggttctcagacatgaatgacagacatggaccaagaagtatgc---cttcttcagagtgccctaaattgctaagtgttagcagttcaaattcaaatgcctttcctgctgcttcttctaaggatcttgaaacggaaaggggtacaagtttaacgattgctgaggtgaatgaaagagacgaggaagatgtttcaatctgcacaaataatgaggcagaggttgaaggtcaacctttgagtacaaggaagtcatctgatctrcaaaattttctgaagccacctacggatcatcaagagcatttctctgagggttcagtaaccatgtatcaagttgcaccgactaatcgaaattttggaacatttaatgaagtttacagagatttaccacctgactccccatatgactcctccccaagattcccttccttgctaaaacaaaggtatgatcctgttgttcctaatcaagtgtgtgcagatattgtcaaggcttcgaactacatgactgatgccttaattgaatcacactctagcaatcttcttcgtactgctgcttctgcttgttccttggagtatataaactcatcttctcgtccatcgccatcttgctttggtatgaatggaaacgaaatcggtaggttgccgtttccaccacggacctcaactgtgaattatcccaaccacggtatgcaataccaatcattctgtcatttcacacccaaggaattgatgcacagtatatcttcctttccagactggaagcaaagaccagctattggtgaagcaaaatgtgtggatcaaggtttctttggtttaccactgaactcacaaggggagctaatcccattaaattcaagtggtacggtcacgggctcttcctatttggcccttccaagttttacagtgaggaataatggcggtgatctaacaaaggaccaggtgaacgagtttcctgttcgaaa---tatgaaagagaattctaacttcctggcaacatctaggacacatagaagtactatccaagatactggtgagcactgttttgacgctgcacgagaatcaaaccaatctgtgtatcatctcgaatcagatttgaagttggtaaaagacaaaaacattcatcatatgaataaacagtataaccaggttccgacccgaattggagatggagagggctttaaacaaggcaatcgccgcaatcctaacgatgtggcaatgcatttgattcaaccaacaatgcggcttatgggtaaagagtttacagtcagtagaagtagccaagactttcaagcatttgaggatggaaagatttggactgacaagcagatcatagcagagcatcgtccatccaacactgctattggcaactcctcattagagagaccgtttctaggttctggaaagttgaaagaaaatgttccttgcttgtctgaatttcatatgtatcaggcatcacaaaatggaccactgacgaaaactccagcttctatgttttctcactcttaccacacgcatggaagccgtgtttctacattgcatccttatataccttcatctgcttcaccgccattatatagcctggttcctccttttcaagatacttttaccattgggtatgaatcatcgaaagccaactctcgaattccaatgtttgcctccagtcctcagtggtatacaagtcatatgacttcaaagtccactgacctgcaaaacagccagaaacttccacatgccatgaaatcagccttggagtttcctttcttgcgcccggattgtggagagcatgtccaaccttcttggttaccgaacccttcttctagcttgcccccctggttgataaatgcaacacaacggaaggaaacacccattggttcttttcactcctaccttgatgtgggaggcagaaatcatccctccaccatgtatggatctaactttcagccttatccgcattatcccgtggtttctgattctgcagtgaagaattcatttggtccgccactcatgccactctgtcatgaatttataccaattccttccgttagtgagattcatggagagagaatgaagttcaaagagagagtgagccctagagtgcgtagtcagggaaagaacagtaggaagagacctgtg----------------------------------------------------------------------------------------------------------------------------------------------------------------------------------------------------------------------------------------------------------------------------------------------------------------------------------------------
>Consensus5694_Sample78
aaagtcctaaatctgattagattctgatattcctcatagaatgcttatgtgtatatataagcaatcatggctaactcttctgattgcttcctctgcctgcccaaattaaacctagagatctatattgaacctgaaactcggtgaagatgtttttcttctcagagttcatcttgataattaagataataatgttgtaattcattgaattttaatgacttgaaattg-caatttaagctgcctttgatwtwtcctctttgggttttcaggagaaacctcataaactgaaacggcaatctcagatgctttccatcgcaaaacagaatagctcattttgtagtgaggggttgggcaaggacattgcggatggtatgtctattcgtgataaaaaaccaacagtaaagtgtttagctacacagaagaaaaaacttggaaaagctcccaaggtgttcaagcagcaaaaatcaggttctcatgttcggggaattctcaagaatcgcaaaaagggatttgtaggggagcattccgcattatgcaactcacagatt---------ttcaatcactatagtactccacaatctgataggcatgtcaggttctcagacatgaatgacagacatggaccaagaagtatgc---cttcttcagagtgccctaaattgctaagtgttagcagttcaaattcaaatgcctttcctgctgcttattataaggatcttgaaacggaaaggggtacaagtttaacgattgctgaggtgaatgaaagtgacgaggaaaatgtttcaatctgcacaaataatgaggcagaggttgaaggtcaacctttgagtacaaggaagtcatctgatctgcaaaattttctgaagccrcctacggatcatcaagagcatttctctgagggttcagtaaccatatatcaagttgcaccgactaatcaaaattttggaacatttaatgaagtttacagagatttaccacctgaccccccatatgactcctccccaagattcccttccttgctaaaacaaaggtacgatcctgttgttcctaatcaagtgtgtgcagatattgtcaaagcttcgaactacatgactgatgccttaattgaatcacactctagcaatcttcttcgtactgctgcttctgcttgttccttggagtatataaactcatcttctcgtccatcaccatcttgctttggtatgaatggaaacgaaatcggtaggttgccgtttccaccacggacctcaactgtgaattatcctaaccacggtatgcaataccaatcattctgtcatttcacacccaaggaattgatgcacagtatatcttcctttccagactggaagcaaagaccagctattggtgaagcaaaatgtgtggatcaaggtttctttggtttaccactgaactcacaaggggaactaatcccattaaattcaagtggtacggtaacgggctcttcctatttggcccttccaagttttacagtgaggaataatggcggtgatctaacaaaggaccaggtgaacgagtttcctgttcgtaa---tatgaaagagaattctaacttcctggmaacatctaggacacatagaagtactatccaagatactggtgagcactgttttgacgctgcacgagaatcaaaccaatctgtgtatcatctcgaatcagatttgaagttggtaaaagacaaaaacattcatcatatgaataaacagtataaccaggttccgacccgaattggagatggagagggctttaaacaag---------gcaatcctaacgatgtggcaatgcatttgattcaaccaacaatgcggcttatgggtaaagagtttacagtcggtagaagtagccaagactttcaagcatttgaggatggaaagatttggactgacaagcagatcatagcagagcatcgtccttccaacactgctattggcagctcctcattagagagaccgtttctaggttctggaaagttgaaagaaaatgttccttgcttgtctgaatttcatatctatcaggcatcacaaaatggaccactgacgaaaactccagcttctatgttttctcactcttaccacacgcatggaagccgtgtttctacattgcatccttatataccttcatctgcttccccgccattatatagcctggttcctccttttcaagatactttcaccattgggtatgaatcatcgaaagccaactctcgaattccaatgtttgcctccagtcctcagtgggatacaagtcatatgacttcaragtccactgacctgcaaaacagccagaaacttccacatgccatgaaatcagccttggagtttcctttcttgcgcccggattgtggagagcatgtccaaccttcttggttaccgaacccttctactagcttgcccccctggttgataaatgcaacacaacggaaggaaacacccattggttcttttcactcctaccttgatgtcggaggcagaaatcatccctccaccatgtatggatctaactttcagccttatccgcattatcccgtggtttctgattctgcagtgaagaattcatttggtccgccactcatgccactctgtcatgaatttctaccaattccttccgttagtgagattcatggagagagaatgaagttcaaagagagagtgagccctagagtgcgtagtcagggaaagaacagtaggaagagacccgtggctagattgccaccccattctccaaggccgactaagatacataacttgaccgtgaaagaaggatctggtgctgaaaaaacactcaagcttggcatggctgcagttgaacaagactccatcagagatatactaagcagtacagaatgtggggggact----------------------------------------------------------------------------------------------------------------------------------------------------------------------------------
>Consensus5694_Sample80
----------------------------------------------------------------------------------------------------------------------------------------------------------------------------------------------------------------------------------------------------------------------------------------------------------------tttccatcgcaaaacagaatagctcattttgtagtgaggggttgggcaaggacattgcagatggtatgtctattcgtgataaaaaaccaacagtaaagcgtttagctacacagaagaaaaaacttggaaaagctcccaaggtgttcaagcagcaaaaatcaggttctcatgttcggggaattctcaagaatcgcaaaaagggatttgtaggggagcattccgcattatgcaactcacagatt---------ttcaatcactacagtactccacaatctgataggcatgtcaggttctcagacatgaatgacagacatggaccaagaagtatgc---cttcttcagagtgccctaaattgctaagtgttagcagttcaaattcaaatgcctttcctgctgcttcttctaaggatcttgaaacggaaaggggtacaagtttaacgattgctgaggtgaatgaaagtgacgaggaagatgtttcaatctacacaaataatgaggcagaggttgaaggtcaacctttgagtacaaggaagtcatctgatctgcaaaattttctgaagccacctacagatcatcaagagcatttctctgagggttcagtaaccatgtatcaagttgcaccgactaatcaaaattttggaacatttaatgaagtttacagagatttaccacctgmccccccatatgactcctccccaagattcccttccttgctaaaacaaaggtatgatcctgttgttcctaatcaagtgtgtgcagatattgtcaaggcttcgaactacatgactgatgccttaattgaatcacactctagcaatcttcttcgtactgctgcttctgcttgttccttggagtatataaactcatcttctcgtccatcgccatcttgctttggtatgaatggaaacgaaatcggtaggttgccgtttccaccacggtcctcaactgtgaattatcctaaccacggtatgcaataccaatcattctgtcatttcacacccaaggaattgatgcacagtatatcttcctttccagactggaagcaaagaccagctattggtgaagcaaaatgtgtggatcaaggtttctttggtttaccactgaactcacaaggggaactaatcccattaaattcaagtggtacggtaacgggctcttcctatttggcccttccaagttttacagtgaggaataatggcggtgatctaacaaaggaccaggtgaacgagtttcctgttcgtaa---tatgaaagagaattctaacttcctggcaacatctaggacacatagaagtactatccaagatactggtgagcactgttttgacgctgcacgagaatcaaaccaatctgtgtatcatctcgaatcagatttgaagttggtaaaagacaaaaacattcatcatatgaatagacagtataaccaggttccgacccgaattggagatggagagggctttaaacaag---------gcaatcctaacgatgtggcaatgcatttgattcaaccaacaatgcggcttatgggtaaagagtttacagtcagtagaagtagccaagactttcaagcatttgaggatggaaagatttggactgacaagcagatcatagcagagcatcgtccttccaacactgctattggcagctcctcattagagagaccgtttctaggttctggaaagttgaaagaaaatgttccttgcttgtctgattttcatatctatcaggcatcacaaaatggaccactgacgaaaactccagmttctatgttttctcactcttaccacacgcatggaagccgtgtttctacattgcatccttatataccttcatctgcttccccgccattatatagcctggttcctccttttcaagatactttcaccattgggtatgaatcatcgaaagccaactctcgaattccaatgtttgcctccagtcctcagtggtatacaagtcatatgacttcaaagtccactgacctgcaaaacagccagaaacttccacatgccatgaaatcagccttggagtttcctttcttgcgcccggattgtggagagcatgtccaaccttcttggttaccgaacccttctactagcttgcccccctggttgataaatgcaacacaacggaaggaaacgcccattggttcttttcactcctaccttgatgtgggaggcagaaatcatccctccaccatgtatggatctaactttcagccttatccgcattatcccgtggtttctgattctgcagtgaagaattcatttggtccgccactcatgccactctgtcatgaatttataccaattccttccgttagtgagattcatggagagagaatgaagttcaaagagagagtgagccctagagtgcgtagtcagggaaataacagtaggaagagac---------------------------------------------------------------------------------------------------------------------------------------------------------------------------------------------------------------------------------------------------------------------------------------------------------------------------------------------------
>Consensus5694_Sample81
-----------------------------------------------------------------------------------------------------------------agagatctataatgaacctgaaactcggtgaagatgtttttcttctcagagttcatcttgataattaagataataatgttgtaattcattgaattttaatgacttgaaattg-caatttaagctgccttttatttttcctctttgggttttcaggagaaacckcataaactgaaacggcaatctcagatgctttccattgcaaaacagaatagctcattttgtagtgaggggttgggcaaggacattgyggatggtatgtctattcgtgataaaaaaccaacagtaaagcgtttagctacacagaagaaraaacttggaaaagctcccaaggtgttcaagcagcaaaaatcaggttctcatgttcggggaattctcaagaatcgcaaaaagggatttgtaggggagcattccgcattatgcaactcacagatt---------ttcaatcactatagtactccacaatctgataggcatgtcaggttctcagacatgaatgacagacatggaccaagaagtatgc---cttcttcagagtgccctaaattgctaagtrttagcagttcaaattcaaatgcctttcctgctgcttcttctaaggatcttgaaacggaaaggggtacaagtttaacgattgctgaggtgaatgaaagtgaygaggaagatgtttcaatctgcacaaataatgaggcagaggttgaaggtcaacctttgagtacaaggaagtcatctgatytgcaaaattttctgaagccacctacggatcatcaagagcatttctctgagggttcagtaaccatrtatcaagttgcaccgactaatcaaaattttggaacatttartgaagtttacagagatttaccacctgaccccccatatgactcctccccaagattcccttccttgctaaaacaaaggtatgatcctgttgttcctaatcaagtgtgtgcagatattgtcaaggcttcgaactacatgactgatgccttaattgaatcacactctagcaatcttcttcgtactgctgcttctgctwgttccttggagtatataaactcatcttctcgtccatcgccatcttgctttggtatgaatggaaacgaaatcggtaggttgccgtttccaccacggtcctcaactgtgaattatcctaaccacggtatgcaataccaatcattctgtcatttcacacccaaggaattgatgcacagtatatcttcctttccagactggaagcaaagaccagctattggtgaagcaaaatgtgtggatcaaggtttctttggtttaccactgaactcacaaggggaactaatcccattaaattcaagtggtacggtaacgggctcttcctatttggcccttccaagttttacagtgaggaataatggcggtgatctaacaaaggaccaggtgaacgtgtttcctgttcgtaa---tatgaaagagaattctaacttcctggctacatctaggacacatagaagtactatccaagatactggtgagcactgttttgacgctgcacgagaatcaaaccaatctgtgtatcatctcgaatcagatttgaagttggtaaaagacaaaaacattcatcatatgaataaacagtataaccaggttccaacccgaattggagatggagagggctttaaacaag---------gcaatcctaacgatgtggcaatgcatttgattcaaccaacaatgcggcttatgggtaaagagtttacagtcagtagaagtagccaagactttcaagcatttgaggatggaaagatttggactgacaagcagatcatagcagagcatcgtccttccaacactgctattggccgctcctcattagagagaccgtttctaggttctggaaagttgaaagaaaatgttccttgcttgtctgaatttcatatctatcaggcatcacaaaatggaccactgacgaaaactccagcttctatgttttctcactcttaccacacgcatggaagccgtgtttctacattgcatccttatataccttcatctgcttccccgccattgtatagcctggttcctccttttcaagatactttcaccattgggtatgaatcatcgaaagccaactctcgaattccaatgtttgcctccagtcctcagtggtatacaagtcatatgacttcaaagtccactgacctgcaaaacrgccagaaacttccacatgccatgaaatcagccttggagtttcctttcttgcgcccggattgtggagagcatgtccaaccttcttggttaccgaacccttctactagcttgcccccctggttgataaatgcaacacaacrgaaggaaacacccattggttcttttcactcctaccttgatgtgggaggcagaaatcatccctccaccatgtatggatctaactttcagccttatccgcattatcccgtggtttctgattctgcagtgaagaattcatttggtccgccacttatgccactctgtcatgaatttataccaattccttccgttagtgagattcatggagagagaatgaagttcaaagagagagtgagccctagcgtgcatagtcagggaaagaacagtaggaagagacctgtggctagattgccaccctattctccaaggctgactaagatacctaacttgaccgtgaaagaaggttctgg--------------------------------------------------------------------------------------------------------------------------------------------------------------------------------------------------------------------------------------------------------------------------
>Consensus5694_Sample82
------------------------------------------------------------------------------------------------------------------------------------------------agatgtttttcttctcagagttcgtcttgataattaagataataatgttgtaattcattgaattttaatgacttgaaattg-caatttaagctgccttttatttttcctctttgggttttcaggagaaacctcataaactgaaacggcaatctcagatgctttccatcgcaaaacagaatagctcattttgtagtgaggggttgggcaaggacattgcggatggtatgtctattcgtgataaaaaaccaacagtaaagtgtttagctacacagaagaaaaaacttggaaaagctcccaaggtgttcaagcagcaaaaatcaggttctcatgttcgaggaattctcaagaatcgcaaaaagggatttgtaggggagcattctgcattatgcaattcacagatt---------ttcaatcactatagtactccacaatctgataggcatgtcaggttctcagacatgaatgacagatatggaccaagaagtatgc---cttcttcagagtgccctaaattgctaagtgttagcagtgcaaattcaaatgcctttcctactgcttcttctaaggatcttgaaactgaaaggggtacaagtttaacgattgctgaggtgaatgaaagtgacgaggaagatgtttcaatctgcacaaataatgaggcagaggttgaaggtcaaccttcgagtacaaggaagtcatctgatctgcaaaattttctgaagccacctacggatcatcaagagcatttctctgagggttcagtaaccatatatcaagttgcaccgactaatcaaaattttggagcatttaatgaagtttacagagatttaccacctgaccccccatatgactcctccccaagattcccttccttgctaaaacaaaggtatgatcctgttgttcctaatcaagtgtgtgcagatattgtcaaagcttcgaactacatgactgatgccttaattgaatcacactctagcaatcttcttcgtactgctgcttctgcttgttccttggagtatataaactcatcttctcgtccatcgccatcttgctttggtatgaatggaaacaaaatcggtaggttgccgtttccaccacggacctcaactgtgaattatcctaaccacggtatgcaataccaatcattctgtcatttcacacccaaggaattgatgcacagtatatcttcctttccagactggaagcaaagaccagctattggtgaagcmaaatgtgtggatcaaggtttctttggtttaccactgaactcacaaggggaactaatcccattaaattcragtggtacggtaacgggctcttcctatttggcccttccaagttttacagtgaggaataatggcggtgatctaacaaaggaccaggtgaacgagtttcctgttcgtaa---tatgaaagagaattctaacttcctggcaacatctaggacacatagaagtactatccaagatactggtgagcactgttttgacgctgcacgagaatcaaaccaatctgtgtatcatctcgaatcagatttgaagttggtaaaagacaaaaacattcatcatatgaataaacagtataaccaggttccgacccgaattggagatggagagggctttaaacaag---------gcaatcctaacgatgtggcaatgcatttgattcaaccaacaatgcggcttatgggtaaagagtttacagtcagtagaagtagccaagactttcaagcatttgaggatggaaagatttggactgacaagcagatcatagcagagcatcgtccttccaacactgctattggcagctcctcattagagagaccgtttctaggttctggaaagttgaaagaaaatgttccttgcttgtctgaatttgatatctatcaggcatcacaaaatggaccactgacgaaaactccagcttctatgttttctcactcttaccacacgcatggaagccgcgtttctacattgcatccttatataccttcatctgcttccccgccattatatagcctggttcctccttttcaagatactttcaccattgggtatgaatcatcgaaagccaactctcgaattccaatgtttgcctccagtcctcagtggtatacaagtcatatgacttcaaagtccactgacctgcaaaacagccagaaacttccacatgccatgaaatcagccttggagtttcctttcttgcgcccggattgtggagagcatgtccaaccttcttggttaccgaacccttctactagcttgccaccctggttgataaatgcaacacaacggaaggaaacacccattggttcttttcactcctaccttgatgtgggaggcagaaatcatccctccaccatgtatggatctaactttcagccttatccgcattatcccgtggtttctgattctgcagtgcagaattcatttggtccgccactcatgccactctgtcatgaatttataccaattccttccgttagtgagattcatggagagagaatgaagttcaaagagagagtgagccctagagtgcgtagtcagggaaagaacagtaggaagagacctgtggctagattgccaccctattctccaaggccgactaagatacctaacttgaccgtgaaagaaggatcaggtgctgaaaaaacactcaagcttggcatggctgcagttgaacaagactccatcagagatatgctaagcagtacagaatgtggggggactgatattcggatgacagatgagatagaaatatgtggggagactggtatttggacaactgatgagattgaaaaatcaggaccaattagactaagcgctggagcgaagcacatactcaaacccagttcagatgtgaatcaagacaactccaggccaacattttcatccattccttttgcag
>MiraAssembly72_c162RC_merged_MiraAssembly72_c454RC
------------------------------------------------------------------------------------------------------------------------------------------------------------------------------------------------------------------------------------------------------------------------------------------------------------------------------------------------------------------------------------------------------------------------------------------------------------------------------------------------------------------------------------------------------------------------------------------------------------------------------------------------------------------------------------------------------------------------------------------------------------------------------------------------------------------------------------------------------------------------------------------------------------------------------------------------------------------------------------------------------------------------------------------------------------------------------------------------------------------------------------------------------------------------------------------------------------------------------------------------------------------------------------------------------------------------------------------------------------------------------------------ccagactggaagcaaagaccagctattggtgaagcaaaatgtgtggatcaaggtttctttggtttaccactgaactcacaaggggaactaatcccattaaattcaagtggtacggtaacgggctcttcctatttggcccttccaagttttacagcgaggaataatggcggtgatctaacaaaggaccaggtgaacgagtttcctgttcgtaa---tatgaaagagaattctaacttcctggcaacatctaggacacatagaagtactatccaagatactggtgagcactgttttgacgctgcacgagaatcaaaccaatctgtgtatcatctcgaatcagatttgaagttggtaaaagacaaaaacattcatcatatgaataaactgtataaccaggttccgacccgaattggagatggagagggctttaaacaag---------gcaatcctaacgatgtgccaatgcatttgattcaaccaacaatgcggcttatgggtaaagagtttacagtcggtagaagtagccaagactttcaagcatttgaggatggaaagatttggactgacaagcagatcatagcagagcatcgtccttccaacactgctattggcagctcctcattagagagaccgtttctaggttctggaaagttgaaagaaaatgttccttgcttgtctgaatttcatatctatcaggcatcacaaaatggaccactgacaaaaactccagcttctatgttttctcactcttaccacacgcatggaagccgtgtttctacattgcatccttatataccttcatctgcttccccgccattatatagcctgattcctccttttcaagatactttcaccattgggtatgaatcatcgaaagccaactctcgaattccaatgtttgcctccagtcctcagtggtatacaagtcatatgacttcaaagtccactgacctgcaaaacagccagaaacttccacatgccatgaaatcagccttggagtttcctttcttgcgcccggattgtggagagcatgtccaaccttcttggttaccgaacccttctactagcttgcccccctggttgataaacgcaacacaacggaaggaaacacccattggttcttttcactcctaccttgatgtgggaggcagaaatcatccctccaccatgtatggatctaactttcagccttatccgcattatcccgtggtttctgattctgcagtgaagaattcatttggtccgccactcatgccactctgtcatgaatttataccaattccttccgttagtgagattcatggagagagaatgaagttcaaagagagagtgagccctagagtgcgta------------------------------------------------------------------------------------------------------------------------------------------------------------------------------------------------------------------------------------------------------------------------------------------------------------------------------------------------------------------------------
>MiraAssembly72_c8RC
---------------------------------------------------------------------------------------------------------------------------------------------------------------------------------------------------------------------------------------------------------------------------gagaaacctcataaactgaaacggcaatctcagatgctttccatcgcaaaaaagaatagctcattttgtagtgaggggttgggcaaggacattgcggatggtatgtctattcgtgataaaaaaccaacagtaaagcgtttagctacacagaagaaaaaacttggaaaagctcccaaggtgttcaagcagcaaaaatcaggttctcatgttcggggaattctcaagaatcgcaaaaagggatttgtaggggagcattccgcattatgcaactcacagatt---------ttcaatcactatagtactccacaatctgataggcatgtcaggttctcagacatgaatgacagacatggaccaagaagtatgc---cttcttcagagtgccctaaattgctaagtgttagcagttcaaattcaaatgcctttcctgctgctgcttctaaggatcttgaaacggaaaggggtacaagtttaacgattgctgaggtgaatgaaagtgacgaggaagatgtttcaatctgcacaaataatgaggcagaggttgaaggtcaacctttgagtacaaggaagtcatctgatctgcaaaattttctgaagccacctacggatcatcaagagcatttctctgagggttcagtaaccagatatcaagttgcaccgactaatcaaaattttggaacatttaatgaagtttacagagatttaccacctgaccccccatatgactcctccccaagattcccttccttgctaaaacaaaggtatgatcctgttgttcctaatcaagtgtgtgcagatattgtcaaagcttcgaactacatgactgatgccttaattgaatcacactctagcaatcttcttcgtactgctgcttctgcttgttccttggagtatataaactcatcttctcgtccatcgccatcttgctttggtatgaatggaaacgaaatcggtaggttgccgtttccaccccggtcctcaactgtgaattatcctaaccacggtatgcaataccaatcattctgtcatttcacacccaaggaattgatgcacagtatatcttcctttccagactggaagcaaagaccagctattggtgaagcaaaatgtgtggatcaaggtttctttggtttaccactgaactcacaaggggaactaatcccattaaattcaagtggtacggtaacgggctcttcctatttggcccttccaagttttacagtgaggaataatggcggtgatctaacaaaggaccaggtgaacgagtttcctgttcgtaa---tatgaaagagaattctaacttcctggcaacatctaggacacatagaagtactatccaagatactggtgagcactgttttgacgctgcacgagaatcaaaccaatctgtgtatcatctcgaatcagatttgaagttggtaaaagacaaaaacattcatcatatgaatagacagtataaccaggttccgacccgaattggagatggagagggctttaaacaag---------gcaatcctaacgatgtggcaatgcatttgattcaaccaacaatgcggcttatgggtaaagagtttacagtcagtagaagtagccaagactttcaagcatttgaggatggaaagatttggactgacaagcagatcatagcagagcatcgtccatccaacactgctattggcaactcctcattagagagaccgtttctaggttctggaaagttgaaagaaaatgttccttgcttgtctgaatttcatatgtatcaggcatcacaaaatggaccactgatgaaaactccagcttctatgttttctcactcttaccacacgcatggaagccgtgtttctacattgcatccttatataccttcatctgcttcaccgccattatatagcctggttcctccttttcaagatacttttaccattgggtatgaatcatcgaaagccaactctcgaattccaatgtttgcctccagtcctcagtggtatacaagtcatatgacttcaaagtccactgacctgcaaaacagccagaaacttccacatgccatgaaatcagccttggagtttcctttcttgcgcccggattgtggagagcatgtccaaccttcttggttaccgaacccttctactagcttgcccccctggttgataaatgcaacacaacggaaggaaacacccattggttcttttcactcctaccttgatgtgggaggcagaaatcatccctccaccatgtatggatctaactttcagccttatcctcattatcccgtggtttctgattctgcagtgaagaattcatttggtccgccactcatgccactctgtcatgaatttataccaattcctgccgttagtgagattcatggagagagaatgaagttcaaagagagagtgagccctagagtgcgtagtcagggaaagaaca---------------------------------------------------------------------------------------------------------------------------------------------------------------------------------------------------------------------------------------------------------------------------------------------------------------------------------------------------------------
>MiraAssembly74_rep_c2354RC_merged_MiraAssembly74_c4RC
-------------------------------------------------------------------------------------------------------------------------------------------ggtgaagatgtttttcttctcagagttcgtcttgataattaatataataatgttgtgattcattgaattttaatgacttgaaattg-caatttaagctgccttttatttttcctctttgggttttcaggagaaaccgcataaactgaaacggcaatctcagatgctttccatcgcaaaacagaatagctcattttgtagtgaggggttgggcaaggacattgcggatggtatgtctattcgtgataaaaaaccaacagtaaagcgtttagctacacagaagaagaaacttggaaaagctcccaaggtgttcaagcagcaaaaatcaggttctcatgttcggggaattctcaagaatcgcaaaaagggatttgtaggggagcattccgcattatgcaactcacagatt---------ttcaatcactatagtactccacaatctgataggcatgtcaggttctcagacatgaatgacagacatggaccaagaagtatgc---cttcttcagagtgccctaaattgctaagtgttagcagttcaaattcaaatgcctttcctgctgcttcttctaaggatcttgaaacggaaaggggtacaagtttaacgattgctgaggtgaatgaaagtgacgaggaagatgtttcaatctgcacaaataatgaggcagaggttgaaggtcaacctttgagtacaaggaagtcatctgatctgcaaaattttctgaagccacctacggatcatcaagagcatttctctgagggttcagtaaccatgtatcaagttgcaccgactaatcaaaattttggaacatttaatgaagtttacagagatttaccacctgaccccccatatgactcctccccaagattcccttccttgctaaaacaaaggtatgatcctgttgttcctaatcaagtgtgtgcagatattgtcaaggcttcgaactacatgactgatgccttaattgaatcacactctagcaatcttcttcgtactgctgcttctgcttgttccttggagtatataaactcatcttctcgtccatcgccatcttgctttggtatgaatggaaacgaaatcggtaggttgccgtttccaccacggtcctcaactgtgaattatcctaaccacggtatgcaataccaatcattctgtcatttcacacccaaggaattgatgcacagtatatcttcctttccagactggaagcaaagaccagctattggtgaagcaaaatgtgtggatcaaggtttctttggtttaccactgaactcacaaggggaactaatcccattaaattcaagtggtacggtaacgggctcttcctatttggcccttccaagttttacagtgaggaataatggcggtgatctaacaaaggaccaggtgaacgagtttcctgttcgtaa---tatgaaagagaattctaacttcctggcaacatctaggacacatagaagtactatccaagatactggtgagcactgttttgacgctgcacgagaatcaaaccaatctgtgtatcatctcgaatcagatttgaagttggtaaaagacaaaaacattcatcatatgaataaacagtataaccaggttcckacccgaattggagatggagagggctttaaacaag---------gcaatcctaacgatgtggcaatgcatttgattcaaccaacaatgcggcttatgggtaaagagtttacagtcagtagaagtagccaagactttcaagcatttgaggatggaaagatttggactgacaagcagatcatagcagagcatcgtccttccaacactgctattggcagctcctcattagagagaccgtttctaggttctggaaagttgaaagaaaatgttccttgcttgtctgaatttcatatctatcaggcatcacaaaatggaccactgacgaaaactccagcttctatkttttctcactcttaccacacgcatggaagccgtgtttctacattgcatccttatataccttcatctgcttccccgccattatatagcctggttcctccttttcaagatactttcaccattgggtatgaatcatcgaaagccaactctcgaattccaatgtttgcctccagtcctcagtggtatacaagtcatatgacttcaaagtccactgacctgcaaaacagccagaaacttccacatgccatgaaatcagccttggagtttcctttcttgcgcccggattgtggagagcatgtccaaccttcttggttaccgaacccttctactagcttgcccccctggttgataaatgcaacacaacggaaggaaacacccattggttcttttcactcctaccttgatgtgggaggcagaaatcatccctccaccatgtatggatctaactttcagccttatccgcattatcccgtggtttctgattctgcagtgaagaattcatttggtcc---------gccactttgtcatgaatttataccaattccttccgttagtgagattcatggagagagaatgaagttcaaagagagagtgagccctagagtgcgtagtcagggaaagaacagtaggaagagacctgtagctagattgccaccctattctccaaggccgactaagatacctaacttgaccgtgaaagaaggatctggtgctgaaaaaatactcaagctt----------------------------------------------------------------------------------------------------------------------------------------------------------------------------------------------------------------------------------------------------
>MiraAssembly75_c517RC_merged_MiraAssembly75_c25RC
-------------------------------------------------------------------------------------------------------------------------------------------------------------------------------------------------------------attttaatgacttgaaattg-caatttaagctgccttttatttttcctctttgggttttcaggagaaacctcataaactgaaacggcaatctcagatgctttccatcgcaaaacagaatagctcattttgtagtgaggggttgggcaaggacattgcggatggtatgtctattcgtgataaaaaaccaacagtaaagcgtttagctacacagaagaaaaaacttggaaaagctcccaaggtgttcaagcagcaaaaatcaggttctcaagttcggggaattctcaagaatcgcaaaaagggatttgtaggggagcattccgcattatgcaactcacagatt---------ttcaatcactatagtgctccacaatctgataggcatgtcaggttctcagacatgaatgacagacatggaccaagaagtatgc---cttcttcagagtgccctaaattgctaagtgttagcagttcaaattcaaatgcctttcctgctgcttcttctaaggatcttgaaacggaaaggggtacaagtttaacgattgctgaggtgaatgaaagtgacgaggaagatgtttcaatctgcacaaataatgaggcagaggttgaaggtcaacctttgagtacaaggaagtcatctgatctgcaaaattttctgaagccacctacggatcatcaagagcatttctctgagggttcagtaaccatatatcaagttgcaccgactaatcaaaattttggaacatttaatgaagtttacagagatttaccacctgaccccccatatgactccttcccaagattcccttccatgctaaaacaaaggtatgatcctgttgttcctaatcaagtgtgtgcagatattgtcaaagcttcgaactacatgactgatgccttaattgaatcacactctagcaatcttcttcgtactgctgcttctgcttgttccttggagtatataaactcatcttctcgtccatcgccatcttgctttggtatgaatggaaacgaaatcggtaggttgccgtttccaccacggtcctcaactgtgaattatcctaaccacggtatgcaataccaatcattctgtcatttcacacccaaggaattgatgcacagtatatcttcctttccagactggaagcaaagaccagctattggtgaagcaaaatgtgtggatcaaggtttctttggtttaccactgaactcacaaggggaactaatcccattaaattcaagtggtacggtaacgggctcttcctatttggcccttccaagttttacagtgaggaataatggcggtgatctaacaaaggaccaggtgaacgagtttcctgttcgtaa---tatgaaagagaattctaacttcctggcaacatctaggacacatagaagtactatccaagatactggtgagcactgttttgacgctgcacgagaatcaaaccaatctgtgtatcatctcgaatcagatttgaagttggtaaaagacaaaaacattcatcatatgaataaactgtataaccaggttccgacccgaattggagatggagagggctttaaacaag---------gcaatcctaacgatgtgccaatgcatttgattcaaccaacaatgcggcttatgggtaaagagtttacagtcagtagaagtagccaagactttcaagcatttgaggatggaaagatttggactgacaagcagatcatagcagagcatcgtccttccaacactgctattggcagctcctcattagagagaccgtttctaggttctggaaagttgaaagaaaatgttccttgcttgtctgaatttcatatctatcaggcatcacaaaatggaccactgacaaaaactccagcttctatgttttctcactcttaccacacgcatggaagccgtgtttctacattgcatccttatataccttcatctgcttccccgccattatatagcctggttcctccttttcaagatactttcaccattgggtatgaatcatcgaaagccaactctcgaattccaatgtttgcctccagtcctcagtggtatacaagtcatatgacttcaaastccactgacctgcaaaacagccagaaacttccacatgccatgaaatcagccttggagtttcctttcttgcgcccggattgtggagagcatgtccaaccttcttggttaccgaacccttctactagcttgcccccctggttgataaacgcaacacaacggaaggaaacacccattggttcttttcactcctaccttgatgtgggaagcagaaatcatccctccaccatgtatggatctaactttcagccttatccgcattatcccgtggtttctgattctgcagtgaagaattcatttggtccgccactcatcccactctgtcatgaatttataccaattccttccgttagtgagattcatggagagagaatgaagttcaaagagagagtgagccctatagtgcgtagtcagggaaagaacagtaggaagagacctgtggctaga----------------------------------------------------------------------------------------------------------------------------------------------------------------------------------------------------------------------------------------------------------------------------------------------------------------------------------------
>MiraAssembly77_c485RC_merged_MiraAssembly77_c1167_merged_MiraAssembly77_rep_c138
-------------------------------------------------------------------------------------------------------------------------------------------------------------------------------------------------------------------------------------------------------------------------------------------------ggcaatctcagatgctttccatcgcaaaacagaatagctcattttgtagtgaggggttgggcaaggacattgcagatggtatgtctattcgtgataaaaaaccaacagtaaagcgtttagctacacagaagaaaaaacttggaaaagctcccaaggtgttcaagcagcaaaaatcaggttctcatgttcggggaattctcaagaatcgcaaaaagggatttgtaggggagcattccgcattatgcaactcacagatt---------ttcaatcactacagtactccacaatctgataggcatgtcaggttctcagacatgaatgacagacatggaccaagaagtatgc---cttcttcagagtgccctaaattgctaagtgttagcagttcaaattcaaatgcctttcctgctgcttcttctaaggatcttgaaacggaaaggggtacaagtttaacgattgctgaggtgaatgaaagtgacgaggaagatgtttcaatctgcacaaataatgaggcagaggttgaaggtcaacctttgagtacaaggaattcatctgatctgcaaaattttctgaagccacctacggatcatcaagagcatttctctgagggttcagtaaccatgtatcaagttgcaccgactaatcaaaattttggaacatttaatgaagtttacagagatttaccacctgaccccccatatgactcctccccaagattcccttccttgctaaaacaaaggtatgatcctgttgttcctaatcaagtgtgtgcagatattgtcaaggcttcgaactacatgactgatgccttaattgaatcacactctagcaatcttcttcgtactgctgcttctgcttgttccttggagtatataaactcatcttctcgtccatcgccatcttggtttggtatgaatggaaacgaaatcggtaggttaccgtttccaccacggtcctcaactgtgaattatcctaaccacggtatgcaataccaatcattctgtcatttcacacccaaggaattgatgcacagtatatcttcctttccagactggaagcaaagaccagctattggtgaagcaaaatgtgtggatcaaggtttctttg---nnnnnnnnnnnnnnnnnnnnnnnnnnnnnnnnnnnnnnnnnnnnnnnnnnnnnnnnnnnnnnnnnnnnnnnnnnnnnnnnnnnnnnnnnnnnnnnnnnnnnnnnnnnnnnnnnnnnnnnnnnnnnnnnnnnnnnnnnnnnnnnnnnnn---nnnnnnnnnnnnnnnnnnnnnnnnnnnnnnnnnnnnnnnnnnnnnnnnnnnnnnnnnnnnnnnnnnnnnnnnnnnnnnnnnnnnnnnnnnnnnnnnnnnnnnnnnnnnnnnnnnnnnnnnnnnnnnnnnnnnnnnnnnnnnnnnnnnnnnnnnnnnnnnnnnnnnnnnnnnnnnnnnnnnnnnnnnnnnnnnnnnnnnnnnnnnnnnnnnnnnnnnnnnnn---------nnnnnnnnnnnnnnnnnnnnnnnnnnnnnnnnnnnnnnnnnnnnnnnnnnnnnnnnnnnnnnnnnnnnnnnnnnnnnnnnnnnnnnnnnnnnnnnnnnnnnnnnnnnnnnnnnnnnnnnnnnnnnnnnnnnnnnnnnnnnnnnnnnnnnnnnnnnnnnnnnnnnnnnnnnnnnnnnnnnnnnnnnnnnnnnnnnnnnnnnnnnnnnnnnnnnnnntaaaatgttccttgcttgtctgattttcatatctatcaggcatcacaaaatggaccactgacgaaaactccagcttctatgttttctcactcttaccacacgcatggaagccgtgtttctacattgcatccttatataccttcatctgcttccccgccattgtatagcctggttcctccttttcaagatactttcaccattgggtatgaatcatcgaaagccaactctggaattcctatgtttgcctccagtcctcagtggtatacaagtcgtatgacttcaaagtccactgacctgcaaaacagccagaaacttccacatgccatgaaatcagccttggagtttcctttcttgcgcccggattgtggagagcatgtccaaccttcttggttaccgaacccttctactagcttgcccccctggttgataaatgcaacacaacggaaggaaacacccattggttcttttcactcctaccttgatgtgggaggcagaaatcatccctccaccatgtatggatctaactttcagccttatccgcattatcccgtggtttctgattctgcagtgaagaattcatttggtcc---------gccactctgtcatgaatttataccaattccttccgttagtgagattcatggagagagaatgaagttcaaaga-----------------------------------------------------------------------------------------------------------------------------------------------------------------------------------------------------------------------------------------------------------------------------------------------------------------------------------------------------------------------------------------------------
>MiraAssembly77_rep_c186
-------------------------------------------------------------------------------------------------------------------------------------------------------------------------------------------------------------------------------------------------------------------------------------------------------------------------caaaacagaatagctcattttgtagtgaggggttgggcaaggacattgcgggtggtatgtctattcgtgataaaaaaccaacagtaaagcgtttagctacacagaagaaaaaacttggaaaagctcccaaggtgttcaagcagcaaaaatcaggttctcatgttcggggaattctcaagaatcgcaaaaagggatttgtaggggagcattccgcattatgcaactcacagatt---------ttcaatcactatagtactccacaatccgataggcatgtcaggttctcagacatgaatgacagacatggaccaagaagtatgc---cttcttcagagtgccctaaattgctaagtgttagcagttcaaattcaaatgcctttcctgctgcttcttctaagcatcttgaaacggaaaggggtacaagtttaacgattgctgaggtgaatgaaagtgacgaggaagatgtttcaatctgcacaaataatgaggcagaggttgaaggtcaacctttgagtacaaggaagtcatctgatctgcaaaattttctgaagccacctacggatcatcaagagcatttctctgagggttcagtaaccatgtatcaagttgcaccgactaatcaaaattttggaacatttaatgaagtttacagagatttaccacctgaccccccatatgactcctccccaagattcccttccttgctaaaacaaaggtatgatcctgttgttcctaatcaagtgtgtgcagatattgtcaaggcttcgaactacatgactgatgccttaattgaatcacactctagcaatcttcttcgtactgctgcttctgcttgttccttggagtatataaactcatcttctcgtccatcgccatcttggtttggtatgaatggaaacgaaatcggtaggttgccgtttccaccacggtcctcaactgtgaattatcctaaccacggtatgcaataccaatcattctgtcatttcacacccaaggaattgatgcacagtatatcttcctttccagactggaagcaaagaccagctattggtgaagcaaaatgtgtggatcaaggtttctttggtttaccactgaactcacaaggggaactaatcccattaaattcaagtggtacggtaacgggctcttcctatttggcccttccaagttttacagtgaggaataatggcggtgatctaacaaaggaccaggtgaacgagtttcctgttcgtaa---tatgaaagagaattctaacttcctggcaacatctaggacacatagaagtactatccaagatactggtgagcactgttttgacgctgcacgagaatcaaaccaatctgtgtatcatctcgaatcagatttgaagttggtaaaagacaaaaacattcatcatatgaataaacagtataaccaggttccgacccgaattggagatggagagggctttaaacaag---------gcaatcctaacgatgtggcaatgcatttgattcaaccaacaatgcggcttatgggtaaagagtttacagtcagtagaagtagccaagactttcatgcatttgaggatggaaagatttggactgacaagcagatcatagcagagcatcgtccttccaacactgctattggcag---ctcattagagagaccgtttctaggttctggaaagttgaaagaaaatgttccttgcttgtctgattttcatatctatcaggcatcacaaaatggaccactgacgaaaactccagcttctatgttttctcactcttaccacacgcatggaagccgtgtttctacattgcatccttatataccttcatctgcttccccgccattatatagcctggttcctccttttcaagatactttcaccattgggtatgaatcatcgaaagccaactctcgaattccaatgtttgcctccagtcctcagtggtatacaagtcatatgacttcaaagtccactgacctgcaaaacagccagaaacttccacatgccatgaaatcagccttggagtttcctttcttgcgcccggattgtggagagcatgtccaaccttcttggttaccgaacccttctactagcttgcccccctggttgataaatgcaacacaacggaaggaaacacccattggttcttttcactcctaccttgatgtgggaggcagaaatcatccctccaccatgtatggatctaactttcagccttatccgcattatcccgtggtttctgattctgcagtgaagaattcatttggtccgccactcatgccactctgtcatgaatttataccaattccttccgttagtgagattcatggagagagaatgaagttcaaaga-----------------------------------------------------------------------------------------------------------------------------------------------------------------------------------------------------------------------------------------------------------------------------------------------------------------------------------------------------------------------------------------------------
>MiraAssembly83_c3
--------------------------------------------------------------------------------------------------------------------------------------------------------------------ttcgtcttgataattaagataataatgttgtaattcattgaattttaatgacttgaaattg-caatttaagctgccttttatttttcctctttgggttttcaggagaaacctcataaactgaaacggcaatctcagatgctttccatcgcaaaacagaatagctcattttgtagtgaggggttgggcaaggacattgcagatggtatgtctattcgtgataaaaaaccaacagtaaagcgtttagctacacagaagaaaaaacttggaaaagctcccaaggtgttcaagcagcaaaaatcaggttctcatgttcggggaattctcaagaatcgcaaaaagggatttgtaggggagcattccgcattatgcaactcacagatt---------ttcaatcactacagtactccacaatctgataggcatgtcaggttctcagacatgaatgacagacatggaccaagaagtatgc---cttcttcagagtgccctaaattgctaagtgttagcagttcaaattcaaatgcctttcctgctgcttcttctaaggatcttgaaacggaaaggggtacaagtttaacgattgctgaggtgaatgaaagtgacgaggaagatgtttcaatctgcacaaataatgaggcagaggttgaaggtcaacctttgagtacaaggaattcatctgatctgcaaaattttctgaagccacctacggatcatcaagagcatttctctgagggttcagtaaccatgtatcaagttgcaccgactaatcaaaattttggaacatttaatgaagtttacagagatttaccacctgaccccccatatgactcctccccaagattcccttccttgctaaaacaaaggtatgatcctgttgttcctaatcaagtgtgtgcagatattgtcaaggcttcgaactacatgactgatgccttaattgaatcacactctagcaatcttcttcgtactgctgcttctgcttgttccttggagtatataaactcatcttctcgtccatcgccatcttggtttggtatgaatggaaacgaaatcggtaggttgccgtttccaccacggtcctcaactgtgaattatcctaaccacggtatgcaataccaatcattctgtcatttcacacccaaggaattgatgcacagtatatcttcctttccagactggaagcaaagaccagctattggtgaagcaaaatgtgtggatcaaggtttctttggtttaccactgaactcacaaggggaactaatcccattaaattcaagtggtacggtaacgggctcttcctatttggcccttccaagttttacagtgaggaataatggcggtgatctaacaaaggaccaggtgaacgagtttcctgttcgtaa---tatgaaagagaattctaacttcctggcaacatctaggacacatagaagtactatccaagatactggtgagcactgttttgacgctgcacgagaatcaaaccaatctgtgtatcatctcgaatcagatttgaagttggtaaaagacaaaaacattcatcatatgaataaacagtataaccaggttccgacccgaattggagatggagagggctttaaacaag---------gcaatcctaacgatgtggcaatgcatttgattcaaccaacaatgcggcttatgggtaaagagtttacagtcagtagaagtagccaagactttcatgcatttgaggatggaaagatttggactgacaagcagatcatagcagagcatcgtccttccaacactgctattggcag---ctcattagagagaccgtttctaggttctggaaagttgaaagaaaatgttccttgcttgtctgattttcatatctatcaggcatcacaaaatggaccactgacgaaaactccagcttctatgttttctcactcttaccacacgcatggaagccgtgtttctacattgcatccttatataccttcatctgcttccccgccattgtatagcctggttcctccttttcaagatactttcaccattgggtatgaatcatcgaaagccaactctggaattccaatgtttgcctccagtcctcagtggtatacaagtcgtatgacttcaaagtccactgacctgcaaaacagccagaaacttccacatgccatgaaatcagccttggagtttcctttcttgcgcccggattgtggagagcatgtccaaccttcttggttaccgaacccttctactagcttgcccccctggttgataaatgcaacacaacggaaggaaacacccattggttcttttcactcctaccttgatgtgggaggcagaaatcatccctccaccatgtatggatctaactttcagccttatccgcattatcccgtggtttctgattctgcagtgaagaattcatttggtcc---------gccactctgtcatgaatttataccaattccttccgttagtgagattcatggagagagaatgaagttcaaagagagagtgagccctagagtgcgtagtcagggaaagaacagtaggaagagacctgtggctagattgccaccctattctccaaggccgactaagatacctaacttgaccgtgaaagaaggatctggtgctgaaaaaacactcaagctt----------------------------------------------------------------------------------------------------------------------------------------------------------------------------------------------------------------------------------------------------
