# Supplementary material for: Targeted NGS for species level phylogenomics: “made to measure” or “one size fits all”?
Source: PeerJ. 2017 Jul 25;5:e3569. doi: 10.7717/peerj.3569 (PMC5530999; doi:10.7717/peerj.3569)
Supplement: Data S2 — Sequences alignments (fasta format). [file peerj-05-3569-s002.gz › Final_Aln/SC/6390_AllSamples.aln]

>MiraAssembly68_c413RC_merged_MiraAssembly68_c427
-----------------------------------------------------------------------------------------------------------------------------------------------------------------------------------------------------------------------------------------------------------------ctcaatgcacccaagagatgattacaatggttgagcattcaaatcaatttttgagcattcgaattggtaatcaggtcatctaatggctgttgctggtttacaaagtgtttctgtgcttgattcttctttccatagggagtctcagtctccattatcaaggcagtggggtaatcatgataagccaagcacccgggcatcttctcttctgcaaatgtggcgagagatcgagggtgagca--tgtggtaagccgctcccaagtgagagttggggataggcaacaagagagtattgatgtcttgaatgctgatcttttaaatccttatttgtctgagaaacaagatagtgatagtggacatgatgatgggaacagttctagctcagagcagtccactgattctggggaggcagaaagaggaagggtgagtcaaatattacaagagtggatgaatagtggagtgaggggtcatgcatccgttgtttaccctgttgacagttattcgagggcacgaatggctagccagcagagaggcatttgtgctgctagcagagaagaacagaccc------------ctcaaattgaacgaggtcgggatggatttgttaatcattgtgagattggtgttcgg---aaaaaccttcgtaagttatgcggcagacaggctttgcttgatatgttggctaaggctgagcgtgaaaaacaaacagaactccaaaatttgttggcctgtcggcctgtatctgaatttgcttaccgtaatcgcattcaggtaagctgtttccaaaagttattgccgtttgacttctatttctacatcagctcttcaattctttacctcctcacaatacctagtattgtctattgtccaaatctga-cccctgtgatgttgtttgcaatccagatgttttttctattggtgtgttttaaatcaataccagtaatttggtgcttgtacaagcttgtgagtggtgttgggatgtaaaatgtaggatttgtcacagttaactatgtccctattgatgattagcgttggcatggtgttgttcaaatagttatct-tggggtagtttggtggaatgcaattacaattgcaatacgtgatgtgctttaattgc------------------------------------------------------
>MiraAssembly68_rep_c2973RC_merged_MiraAssembly68_c223
-------------------------cactttccctaagttccaaacagag-------------aatggttggatgataggggtgatgagtagttagcaattagtgattattatagcttgcaagggagaaagattaataatttttccaatttgtgcagtggaagaaaggaagcagtgtctgatgttggaaaggtgtaaaagattgtccttttgtactcgtgagcacttttttcacgtcattctgagcatacaggaatactcaatgcacccaagagatgattacaatggttgagcattcaaatcaatttttgagcattcgaattggtaatcaggtcatctaatggctgttgctggtttacaaagtgtttctgtgcttgattcttctttccatagggagtctcagtcttcattatcaaggcagtggggtaatcatgataagccaagcacccgggcatcttctcttctgcaaatgtggcgagagatcgagggtgagca--tgtggtaagccgctcccaagtgagagttggggataggcaacaagagagtattgatgtcttgaatgctgatcttttaaatccttatttgtctgagaaacaagatagtgatagtggacatgatgatgggaacagttctagctcagagcagtccactgattctggggaggcagaaagaggaagggtgagtcaaatattacaagagtggatgaatagtggagtgaggggtcatgcatccgttgtttaccctgttgacagttattcgagggcacgaatggctagccagcagagaggcatttgtgctgctagcagagaagaacagaccc------------ctcaaattgaacgaggtcgggatggatttgttaatcattgtgagattggtgttcgg---aaaaaccttcgtaagttatgcggcagacaggctttgcttgatatgttggctaaggctgagcgtgaaaaacaaacagaactccaaaatttgttggcctgtcggcctgtatctgaatttgcttaccgtaatcgcattcaggtaagctgtttccaaaagtttttgccgtttgacttctatttctacatcagctcttcaattctttacctcctcacaatacctagtattgtctattgtccaaatctga-cccctgtgatgttgtttgcaat--------------------------------------------------------------------------------------------------------------------------------------------------------------------------------------------------------------------------------------------------------------------------------
>MiraAssembly69_c453RC_merged_MiraAssembly69_c2159
---------------------------------------------------------------------------------------------------------------------------------------------------------------------------------------------aggcattaaaga-tgtccttttgtactcgtgagca-atttttcacgtcatttttagcatacaggaatacaaaatgcaaccaagagatgattaccatggttgcacattcaaatcgattttggagcatttgaattggtagtcaggtcatctaatggctgttgctggtttacgaagtgtttctgtgcttgattcgtctttccatagggagtctcaatctccgttatcaaggcagcggggtaatcatgataggccaagcacccgggcatcttctcttctgcaaatgtggcgagagattgagggtgagca--tgtggtgagccactcccaagtgagagtaggagataggcaacaacagaggattgatgtctcggatgctgatattctaaatccttatttgtccgagaaacaagatagtgatagtggacatgatgatgggagcagttctagctcagggcagtccactgactctggggaggcagaaagaggaagggtgagccaaatattacaagactggatgagtagtggagtgaggggcaatgcatccattgtttaccctgttgatagttatttgagggcacaaatagctagccagcagagaggcgtttgtgctgctagtagagaagaacagacccctgaaattggtgctcaaattgaacgaggtccggatggatttgttaatcattgtcagactggtgttcgg---agaaaccttcgcaagttatgtggcagacaagctttgcttgatatgttggcaaaggctgagcgtgaaaaacaaagagaactccaaattttgttggagtgtcggcctgtatccgaatttgcttaccgcaatcgtattcaagtaagtttttccaaaaaccttttgcagt-----ttctatttctacatcagctattcacttctttacctcctcactctaccaaatattgcatattgtccaaatctgaccccctgtgatgttgttcgaagcc-agatgtcttttctattg--gtcttttaaattaatgctagtagtttgttgcttgtacaagcttgggcgtggtgttgggatgtaaagtgyaggcttcttcacaattaattatgtccctagtgatgattagcatcggcatggtgttgttcaaatagtaatatatgggttagattgatggaatgcaattacaattgctat--------------------------------------------------------------------------
>MiraAssembly69_c524RC_merged_MiraAssembly69_c755RC
---------------------------------------------------------------------------------gtgatgagtagttagcaataagtgatcatta---ctttcaaggggtaaatatttaccatgcttccaatttgtgcagt----gaaaggaagcaatgtctgatgttgggaaggcattaaaga-tgtccttttgtactcgtgagca-atttttcacgtcatttttagcatacaggaatactcaatgcaaccaagagatgattaccatggttgcacattcaaatcgattttggagcatttgaattggtagtcaggtcatataatggctgttgctggtttacgaagtgtttctgtgcttgattcgtctttccatagggagtctcaatctccgttatcaaggcagcggggtaatcatgataggccaagcacccgggcatcttctcttctgcaaatgtggcgagagattgagggtgagca--tgtggtgagccactcccaagtgagagtaggagataggcaacaacagaggattgatgtctcggatgctgatattctaaatccttatttgtccgagaaacaagatagtgatagtggacatgatgatgggagcagttctagctcagggcagtccactgactctggggaggcagaaagaggaagggtgagccaaatatcacaagactggatgagtactggagtgaggggcaatgcatccattgtttaccctgttgatagttatttgagggcacaaatagctagccagcagagaggcgtttgtgctgctagtagagaagaacagacccctgaaattggtgctcaaattgaacgaggtccggatggatttgttaatcattgtcagactggtgttcggagaagaaaccttcgcaagttatgtggcagacaagctttgcttgatatgttggcaaaggctgagcgtgaaaaacaaagagaactccaaattttgttggagtgtcggcctgtatcggaatttgcttaccgcaatcgtattcaagtaagtttttccaaaaaccttttgcagt-----ttctatttctacatcagctattcacttctttacctcctcactataccaaatattgcatattgtccaaatctga-cccctgtgatgttgttc-------------------------------------------------------------------------------------------------------------------------------------------------------------------------------------------------------------------------------------------------------------------------------------
>MiraAssembly71_c652RC_merged_MiraAssembly71_rep_c4218RC_merged_MiraAssembly71_rep_c4218RC_merged_MiraAssembly71_c1166
-----------------------------------------------------------------------gatgataggtgtgatgagtagttagcaataagtgatcatta---ctttcaaggggtaaatatttaccatgcttccaatttgtgcagt-----gaaggaagcaatgtctgattttgggaaggcattaaaga-tgtccttttgtacccgtgagca-atatttcacgtcatttttagcatacaggaatactcaatgcaaccaagagatggttaccatggttgcacattcaaatcgattttggagcatttg-------agtcaggtcatctaatggctgttgctggtttacgaagtgtttcagtgcttgattcgtctttccatagggagtctcaatctccgttatcaaggcagcggggtaatcatgataggccaagcacccgggcatcttctcttctgcaaatgtggcgagagattgagggtgagca--tgtggtgagccactcccaagtgagagtaggagataggcaacaacagaggattgatgtctcggatgctgatattctaaatccttatttgtccgagaaacaagatagtgatagtggacatgatgatgggagcagttctagctcagggcagtccactgactctggggaggcagaaagaggaagggtgagccaaatattacaagactggatgagtagtggagtgaggggcaatgcatccattgtttaccctgttgatagttatttgagggcacaaatagctagccagcagagaggcgtttgtgctgatagtagagaagaacagacccctgaaattggtgctcaaattgaacgaggtccggatggatttgttaatcattgtcagactggtgttcgg---agaaaccttcgcaagttatgtggcagacaagctttgcttgatatgttggcaaaggctgagcgtgaaaaacaaagagaactccaaattttgttggagtgtcggcctgtatcggaatttgcttaccgcaatcgtattcaagtaagtttttccaaaaaccttttgcagt-----ttctatttctacatcagctattcacttctttacctcctcactataccaaatattgcatattgtccaaatctga-cccckgtgatgttgttygaagcc-agatgtcttttctattg--gtcttttaaattaatgctagtagtttgttgcttgtacaagcttgggcgtggtgttgggatgtaaagtgtaggcttcttcacaattaattatgtccctagtgatgattagcatcggcatggtgttgttcaaatagtaatatatgggttagattgatggaatgcaattacagttgctatacacaatgctctttaatttcgaagtggactatcatgtcaacaattttaggttgctcaaattagacatctgcttc
>MiraAssembly71_rep_c4009RC
------------------------------------------------------------------------------------------------------------------------------------------------------------------------------------------------------------------------------------------------------------------------caaccaagagatgattaccatggttgcacattcaaatcgattttggagcatttgaattggcagtcaggtcatctaatggctgttgctggtttacgaagtgtttctgtgcttgattcgtctttccatagggagtctcaatctccgttatcaaggcagcggggtaatcatgataggccaagcacccgggcatcttctcttctgcaaatgtggcgagagattgagggtgagca--tgtggtgagccactcccaagtgagagtaggagataggcaacaacagaggattgatgtctcggatgctgatattctaaatccttatttgtccgagaaacaagatagtgatagtggacatgatgatgggagcagttctagctcagggcagtccactgactctggggaggcagaaagaggaagggtgagccaaatattacaagactggatgagtagtggagtgaggggcaatgcatccattgtttaccctgttgatagttatttgagggcacaaatagctagccagcagggaggcgtttgtgctgctagtagagaagaacaaacccctgaaattggtgctcaaattgaacgaggtccggatggatttgttaatcattgtcagactggtgttcgg---agaaaccttcgcaagttatgtggcagacaagctttgcttgatatgttggcaaaggctgagcgtgaaaaacaaagagaactccaaattttgttggagtgtcggcctgtatcggaatttgcttaccgcaatcgtattcaagtaagtttttccaaaaaccttttgcagt-----ttctatttctacatcagctattcacttctttacctcctcactataccaaatattgcatattgtccaaatctga-ccccggtgatgttgttcgaagcc-agatgtcttttctattg--gtcttttaaattaatgctagtagtttgttgcttgta-----------------------------------------------------------------------------------------------------------------------------------------------------------------------------------------------------------------------
>MiraAssembly72_c113RC_merged_MiraAssembly72_c255
-------------------------------------------------------------------------------------------------------------------------------------------------------------------------------------------------------------------------------------------tcatttttagcatacaggaatactcaatgcaaccaagagatgattaccatggttgcacattcaaatcgattttggagcatttgaattggtagtcaggtcatctaatggctgttgctggtttacgaagtgtttctgtgcttgattcgtctttccatagggagtctcaatctccgttatcaaggcagcggggtaatcatgataggccaagcacccgggcatcttctcttctgcaaatgtggcgagagattgagggtgagca--tgtggtgagccactcccaagtgagagtaggagataggcaacaacagaggattgatgtctcggatactgatattctaaatccttatttgtccgagaaacaagatagtgatagtggacatgatgatgggagcagttctagctcagggcagtccactgactctggggaggcagaaagaggaagggtgagccaaatattacaagactggatgagtactggagtgaggggcaatgcatccattgtttaccctgttgatagttatttgagggcacaaatagctagccagcagagaggcgtttgtgctgctagtagagaagaacagacccctgaaattggtgctcaaattgaacgaggtccggatggatttgttaatcattgtcagactggtgttcgg---agaaaccttcgcaagttatgtggcagacaagctttgcttgatatgttggcaaaggctgagcgtgaaaaacaaagagaactccaaattttgttggagtgtcggcctgtatcggaatttgcttaccgcaatcgtattcaagtaagtttttccaaaaaccttttgcagt-----ttctatttctacatcagctattcacttctttacctcctcactataccaaatattgcatattgttcaa-------------------------------------------------------------------------------------------------------------------------------------------------------------------------------------------------------------------------------------------------------------------------------------------------------------
>MiraAssembly72_rep_c1828RC_merged_MiraAssembly72_c473
-------------------------------------------------------------------------------------------------------------------------------------------------------------------------------------------------------------------------------------------------------------------------------------------------------------------------------------------------------------------------------------------------------------------------tatcaaggcagcggggtaatcatgataggccaagcacccgggcatcttctcttctgcaaatgtggcgagagattgagggtgagcratbktggtgagccactcccaagtgagagtaggagataggcaacaacagaggattgatgtctcggatgctgatattctaaatccttatttgtccgagaaacaagatagtgatagtggacatgatgatgggagcagttctagctcagggcagtccactgactctggggaggcagaaagaggaagggtgagccaaatattacaagactggatgcgtagtggagtgaggggcaatgcatccattgtttaccctgttgatagttatttgagggcacaaatagctagccagcagggaggcgtttgtgctgctagtagagaagaacagacccctgaaattggtgctcaaattgaacgaggtccggatggatttgttaatcattgtcagactggtgttcgg---agaaaccttcgcaagttatgtggcagacaagctttgcttgatatgttggcaaaggctgagcttgaaaaacaaagagaactccaaattttgttggagtgtcggcctgtatcggaatttgcttaccgcaatcgtattcaagtaagtttttccaaaaaccttttgcagt-----ttctatttctacatcagctattcacttctttacctcctcactataccaaatattgcatatt-------------------------------------------------------------------------------------------------------------------------------------------------------------------------------------------------------------------------------------------------------------------------------------------------------------------
>MiraAssembly73_c627_merged_MiraAssembly73_rep_c2483RC_merged_MiraAssembly73_rep_c2483RC_merged_MiraAssembly73_c715
--------------------------------------------------------------------------------------------------------------------------------------------------------tgcagt-----gaaggaagcaatgtctgatgttgggaaggcattaaaga-tgtccttttgtacccgtgagca-atatttcacgtcatttttagcatacaggaatactcaatgcaaccaagagatgattaccatggttgcacattcaaatcgattttggagcatttgaattggtagtcaggtcatctaatggctgttgctggtttacgaagtgtttctgtgcttgattcgtctttccatagggagtctcaatctccattatcaaggcagcggggtaatcatgataggccaagcacccgggcatcttctattctgcaaatgtggcgagagattgagggtgagca--tgtggtgagccactcccaagtgagagtaggagataggcaacaacagaggattgatgtctcggatgctgatattctaaatccttatttgtccgagaaacaagatagtgatagtggacatgatgatgggagcagttctagctcagggcagtccactgactctggggaggcagaaagaggaagggtgagccaaatattacaagactggatgagtagtggagtgaggggcaatgcatccattgtttaccctgttgatagttatttgagggcacaaatagctagccagcagagaggcgtttgtgctgctagtagagaagaacagacccctgaaattggtgctcaaattgaacgaggtccggatggatttgttaatcattgtcagactggtgttcgg---agaaaccttcgcaagttatgtggcagacaagctttgcttgatatgttggcaaaggctgagcgtgaaaaacaaagagaactccaaattttgttggagtgtcggcctgtatcggaatttgcttaccgcaatcgtattcaagtaagtttttccaagaaccttttgcagt-----ttctatttctacatcagctattcacttctttgcctcctcactataccaaatattgcatattgtccaaatctga-cccctgtgatgttgtttgaagcc-agatgt------------------------------------------------------------------------------------------------------------------------------------------------------------------------------------------------------------------------------------------------------------------------
>MiraAssembly73_c627_merged_MiraAssembly73_rep_c2483RC_merged_MiraAssembly73_rep_c2483RC_merged_MiraAssembly73_c963RC
-------------------------------------------------------------------------------------------------------------------------------------------------------------------------------------------------------------------------------------------------------------------------------------------------------------cgattttggagcatttgaattggtagtcaggtcatctaatggctgttgctggtttacgaagtgtttctgtgcttgattcgtctttccatagggagtctcaatctccgttatcaaggcagcggggtaatcatgataggccaagcacccgggcatcttctcttctgcaaatgtggcgagagattgagggtgagca--tgtggtgagccactcccaagtgagagtaggagataggcaacaacagaggattgatgtctcggatgctgatattctaaatccttatttgtccgagaaacaagatagtgatagtggacatgatgatgggagcagttctagctcagggcagtccactgactctggggaggcagaaagaggaagggtgagccaaatattacaagactggatgagtagtggagtgaggggcaatgcatccattgtttaccctgttgatagttatttgagggcacaaatagctagccagcagagaggcgtttgtgctgctagtagagaagaacagacccctgaaattggtgctcaaattgaacgaggtccggatggatttgttaatcattgtcagactggtgttcgg---agaaaccttcgcaagttatgtggcagacaagctttgcttgatatgttggcaaaggctgagcgtgaaaaacaaagagaactccaaattttgttggagtgtcggcctgtatcggaatttgcttaccgcaatcgtattcaagtaagtttttccaagaaccttttgcagt-----ttctatttctacatcagctattcacttctttgcctcctcactataccaaatattgcatattgtccaaatctga-cccctgtgatgttgtttgaagcc-agatgt------------------------------------------------------------------------------------------------------------------------------------------------------------------------------------------------------------------------------------------------------------------------
>MiraAssembly74_c101RC_merged_MiraAssembly74_c612RC_merged_MiraAssembly74_c74RC
-----------------------------------------------------------------------------------------------------------------------------------------------------------------------------atgtctgatgttgggaaggcattaaaga-tgtccttttgtacccgtgagca-atatttcaygtcatttttagcatacaggaatactcaatgcaaccaagagatggttaccatggttgcacattcaaatcgattttggagcatttgaattggtagtcaggtcatctaatggctgttgctggtttacgaagtgtttcagtgcttgattcgtctttccatagggagtctcaatctccgttatcaaggcagcggggtaatcatgataggccaagcacccgggcatcttctcttctgcaaatgtggcgagagattgagggtgagca--tgtggtgagccactcccaagtgagagtaggagataggcaacaacagaggattgatgtctcggatgctgatattctaaatccttatttgtccgagaaacaagatagtgatagtggacatgatgatgggagcagttctagctcagggcagwccactgactctggggaggcagaaagaggaagggtgagccaaatattacaagactggatgagtagtggagtgaggggcaatgcatccattgtttaccctgttgatagttatttgagggcacaaatagctagccagcagagaggcgtttgtgctgctagtagagaagaacagacccctgaaattggtgctcaaattgaacraggtccggatggatttgttaatcattgtcagactggtgttcgg---agaaaccttcgcaagttatgtggcagacaagctttgcttgatatgttggcaaaggctgagcgtgaaaaacaaagagaactccaaattttgttggagtgtcggcctgtatcggaatttgcttaccgcaatcgtattcaagtaagtttttccaaaaaccttttgcagt-----ttctatttctacatcagctattcacttctttacctcctcactataccaaatattgcatattgtccaaatctga-cccctgtgatgttgttcgaagcc-agatgtcttttctattg--gtcttttaaattaatgctagtagtttgttgcttgtacaagcttgggt------------------------------------------------------------------------------------------------------------------------------------------------------------------------------------------------------------
>MiraAssembly75_c362RC_merged_MiraAssembly75_c509_merged_MiraAssembly75_c44RC
--------------------------------------------------------------------------------------------------------------------------------------------------------------------------------------------------------a-tgtccttttgtacccgtgagca-atttttcacgtcatttttagcatacaggaatactcaatgcaaccaagagatgattaccatggttgcacattcaaatcgatttttgagcatttgaattggtagtcaggtcatctaatggctgttgctggtttacgaagtgtttctgtacttgattcgtctttccatagggagtctcaatctccgttatcaaggcagcggggtaatcatgataggccaagcacccgggcatcttctcttctgcaaatgtggcgagagattgagggtgagca--tgtggtgagccactcccaagtgagagtaggagataggcaacaacagaggattgatgtctcggatgctgatattctaaatccttatttgtccgagaaacaagatagtgatagtgkacatgatgatgggagcagttctagctcagggcagtccactgactctggggaggcagaaagaggaagggtgagccaaatattacaagactggatgagtagtggagtgaggggcaatgcatccattgtttaccctgttgatagttatttgagggcacaaatagctagccagcagagaggcgtttgtgctgctagtagagaasaacagacccctgaaattggtgctcaaattgaacgaggtccggatggatttgttaatcattgtcagactggtgttcgg---agaaaccttcgcaagttatgtggcagacaagctttgcttgatatgttggcaaaggctgagcgtgaaaaacaaagagaactccaaattttgttggartgtcggcctgtatcggaatttgcttaccgcaatcgtattcaagtaagtttttccaaaaaccttttgcagt-----ttctatttctacatcagctattcacttctttacctcctcactataccaaatattgcatattgtccaaatctga-cccctgtgatgttgttcgaagcc-agatgtcttttctattg--gtctttta---------------------------------------------------------------------------------------------------------------------------------------------------------------------------------------------------------------------------------------------------
>MiraAssembly77_c323RC
-----------------------------------------------------------------------------------------------------------------------------------------------------------------------------------------------------------------------------------------------------------------------------------------------ttgcacattcaaatcgattttggagcatttgaattggtagtcaggtcatctaatggctgttgctggtttacgaagtgtttctgtgcttgattcgtctttccatagggagtctcaatctccgttatcaaggcagcggggtaatcatgataggccaaccacccgggcatcttctcttctgcaaatgtggcgagagattgagggtgagca--tgtggtgagccactcccaagtgagagtaggagataggcaacaacagaggattgatgtctcggatgctgatattctaaatccttatttgtccgagaaacaagatagtgatagtggacatgatgatgggagcagttctagctcagggcagtccactgactctggggaggcagaaagaggaagggtgagccaaatattacaagactggatgagtagtggagtgaggggcaatgcatccattgtttaccctgttgatagttatttgagggcacaaattgctagccagcagagaggcgtttgtgctgcaagtagagaagaacagacccctgaaattggtgctcaaattgaacgaggttcggatggatttgttaatcattgtcagactggtgttcgg---agaaaccttcgcaagttatgtggcagacaagctttgcttgatatgttggcaaaggctgagcgtgaaaaacaaagagaactccaaattttgttggagtgtcggcctgtatcggaatttgcttaccgcaatcgtattcaagtaagtttttccaaaaaccttttgcagt-----ttctatttctacatcagctattca--------------------------------------------------------------------------------------------------------------------------------------------------------------------------------------------------------------------------------------------------------------------------------------------------------------------------------------------------------
>MiraAssembly77_rep_c181RC_merged_MiraAssembly77_rep_c206RC
-----------------------------------------------------------------------------------------------------------------------------------------------------------------------------------------------------------------------------------------------------------------------------------------------------------atcgattttggagcatttgaattggtagtcaggtcatctaatggctgttgctggtttacgaagtgtttctgtgcttgattcgtctttccatagggagtctcaatctccgttatcaaggcagcggggtaatcatgataggccaaccacccgggcatcttctcttctgcaaatgtggcgagagattgagggtgagca--tgtggtgagccactcccaagtgagagtaggagataggcaacaacagaggattgatgtctcggatgctgatattctaaatccttatttgtccgagaaacaagatagtgatagtggacatgatgatgggagcagttctagctctgggcagtccaytgactctggggaggcagaaagaggaagggtgagccaaatattacaagactggatgagtagtggagtgaggggcaatgcatccattgtttaccctgttgatagttatttgagggcacaaatagctagccagcagagaggcgtttgtgctgctagtagagaagaacagacccctgaaattggttctccaattgaacgaggtccggatggatttgttaatcattgtcagactggtgttcgg---aggaaccttcgcaagttatgtggcagacaagctttgctcgatatgttggcaaaggctgagcgtgaaaaacaaagagaactccaaattttgttggagtgtcggcctgtatcggaatttgcttaccgcaatcgtattcaagtaagtttttccaaaaaccttttgcagt-----ttctatttc-----------------------------------------------------------------------------------------------------------------------------------------------------------------------------------------------------------------------------------------------------------------------------------------------------------------------------------------------------------------------
>MiraAssembly78_c298RC_merged_MiraAssembly78_c146
--------------------------------------------------------------------------------------------------ataagtgatcatta---ctttcaaggggtaaatatttaccatgcttccaatttgtgcagt----gaaaggaagcaatgtctgatgttgggaaggcattaaaga-tgttcttttgtactcgtgagca-atttttcacgtcatttttagcatacaggaatactcaatgcaaccaagagatgattaccatggttgcacattcaaatcgattttggagcatttgaattggtagtcaggtcatctaatggctgttgctggtttacgaagtgtttctgtgcttgattcgtctttccatagggagtctcaatctccgttatcaaggcaccggggtaatcatgataggccaagcacccgggcatcttctcttctgcaaatgtggcgagagattgagggtgagca--tgtggtgagccactcccaagtgagagtaggagataggcaacaacagaggattgatgtctcggatgatgatattctaaatccttatttgtccgagaaacaagatagtgatagtggacatgatgatgggagcagttctagctcagggcagtccactgactctggggaggcagaaagaggaagggtgagccaaatattacaagactggatgagtagtggagtgaggggcaatgcatccattgtttaccctgttgatagttatttgagggcacaaatagctagccagcagagaggcgtttgtgctgctagtagagaagaacagacccctgaaattggtgctcaaattgaacgaggtccggatggatttgttaatcattgtcagactggtgttcgg---agaaaccttcgcaagttatgtggcagacaagctttgcttgatatgttggcaaaggctgagcgtgaaaaacaaagagaactccaaattttgttggagtgtcggcctgtatcggaatttgcttaccgcaatcgtattcaagtaagtttttccaaaaaccttttgcagt-----ttctatttctacatcagctattcacttctttacctcctcactataccaaatattgcatattgtccaaatctga-cccctgtgatgttgttcgaagcc-agatgtcttttctattg--gtcttttaaattaatgctagtagtttgttgcttgtacaagcttgggcgtggtgttaggatgtaaagtgtaggcttcttcacaattaattatgtccctagtgatgattagcatcggcatggtgttgttcaaatagtaatatatgggttagattgatggaatgcaattacaattgctatacacaatgctctttaatttcgaagtggactatcatgtcaacaatyttaggttgc--------------------
>MiraAssembly78_rep_c2858RC
------------------------------------------------------------------------------------------------------------------------------------------------------------------------------------------------------------------------------------------------------------------------------------------------------------------------------------------------------------------------------------------------------------------------------------------------------------------------------------------------------------------------------------------------------------------------------------------------------------------------------------------------------------------------------------------------------------------------------------------------------------------------------------------------------gccagcagagaggcgtttgtgctgctagtagagaagaacagacccctgaaattggtgctcaaattgaacgaggtccgtatggatttgttaatcattgtcagactggtgttcgg---agaaaccttcgcaagttatgtggcagacaagctttgcttgatatgttggcaaaggctgagcgtgaaaaacaaagagaactccaaattttgttggagtgtcggcctgtatcggaatttgcttaccgcaatcgtattcaagtaagtttttccaaaaaccttttgcagt-----ttctattt------------------------------------------------------------------------------------------------------------------------------------------------------------------------------------------------------------------------------------------------------------------------------------------------------------------------------------------------------------------------
>MiraAssembly80_c95_merged_MiraAssembly80_rep_c1884_merged_MiraAssembly80_c536
-----------------------------------------------------------------------------------------------------------------------------------------------------------------------------------------------------------------------------gca-atttttcacgtcatttttagcatacaggaatactcaatgcaaccaagagatgattaccatggttgcacattcaaatcgattttggagcatttgaattggtagtcaggtcatctaatggctgttgctggtttacgaagtgtttctgtgctcgattcgtctttccatagggagtctcaatctccgttatcaaggcagcggggtaatcatgataggccaagcacccgggcatcttctcttctgcaaatgtggcgagagattgagggtgagca--tgtggtgagccactcccaagtgagagtaggagataggcaacaacagaggattgatgtctcggatgctgatattctaaatccttatttgtccgagaaacaagatagtgatagtggacatgatgatgggagcagttctagctcagggcagtccactgactctggggaggcagaaagaggaagggtgagccaaatattacaagactggatgagtagtggagtgaggggcaatgcatccattgtttaccctgttgatagttatttgaggkcacaaatagctagccagcagagaggcgtttgtgctgctagtagagaagaacagacccctgaaattggtgctcaaattgaacgaggtccggatgaatttgttaatcattgtcagactggtgttcgg---agaaaccttcgcaagttatgtggcagacaagctttgcttgatatgttggcaaaggctgagcgtgaaaaacaaagagaactccaaattttgttggagtgtcggcctgtatcggaatttgcttaccgcaatcgtattcaagtaagtttttccaaaaaccttttgcagt-----ttctatttctacatcagctattcacttctttac-----------------------------------------------------------------------------------------------------------------------------------------------------------------------------------------------------------------------------------------------------------------------------------------------------------------------------------------------
>MiraAssembly81_c3
--------------------------------------------------------------------------------------gagtagttagcaataagtgatcatta---ctttcaaggggtaaatatttaccatgcttccaatttgtgcagt----gaaaggaagcaatgtctgatgttgggaaggcattaaaga-tgtccttttgtactcgtgagca-atttttcacgtcatttttagcatacaggaatactcaatgcaaccaagagatgrttaccatggttgcacattcaaatcgattttggagcatttgaattggtagtcaggtcatctaatggctgttgctggtttacgaagtgtttctgtgcttgattcgtctttccatagggagtctcaatctccgttatcaaggcagcggggtaatcatgataggccaagcacccgggcatcttctcttctgcaaatgtggcgagagattgagggtgagca--tgtggtgagccactcccaagtgagagtaggagataggcaacaacagaggattgatgtctcggatgctgatattctaaatccttatttgtccgagaaacaagatagtgatagtggacatgatgatgggagcagttctagttcagggcagtccactgactctggggaggcagaaagaggaagggtgagccaaatattacaagactggatgagtagtggagtgaggggcaatgcatccattgtttaccctgttgatagttatttgagggcacaaatagctagccagcagagaggcgtttgtgctgctagtagagaagaacagacccctgaaattggtgctcaaattgaacgaggtccggatggacttgttaatcattgtcagactggtgttcgg---agaaaccttcgcaagttatgtggcagacaagctttgcttgatatgttggcaaaggctgagcgtgaaaaacaaagagaactccaaattttgttggagtgtcggcctgtatcggaatttgcttaccgcaatcgtattcaagtaagtttttccaaaaaccttttgcagt-----ttctatttctacatcagctattcacttctttacctcctcactataccaaatattgcatattgtccaaatctga-cccctgtgatgttgttcgaagcc-agatgtcttttctattg--gtcttttaaattaatgctagtt-------------------------------------------------------------------------------------------------------------------------------------------------------------------------------------------------------------------------------------
>MiraAssembly81_c423RC
-------------------------------------------------------------------------------------------------------------------------------------------------------------------------------------------------------------------------------------------------------------------caatgcaaccaagagatggttaccatggttgcacattcaaatcgattttggagcatttgaattggtagtcaggtcatctaatggctgttgctggtttacgaagtgtttcagtgcttgattcgtctttccatagggagtctcaatctccattatcaaggcagcggggtaatcatgataggccaagcacccgggcatcttctcttctgcaaatgtggcgagagattgagggtgagca--tgtggtgagccactcccaagtgagagtaggagataggcaacaacagaggattgatatctcggatgctgatattctaaatccttatttgtccgagaaacaagatagtgatagtggacatgatgatgggagcagttctagctcagggcagtccactgactctggggaggcagaaagaggaagggtgagccaaatattacaagactggatgagtagtggagtgaggggcaatgcatccattgtttaccctgttgatagttatttgagggcacaaatagctagccagcagagaggcgtttgtgctgctagtagagaagaacagacccctgaaattggtgctcaaattgaacgaggtccggatggatttgttaatcattgtcagactggtgttcgg---agaaaccttcgcaagttatgtggcagacaagctttgcttgatatgttggcaaaggctgagcgtgaaaaacaaagagaactccaaattttgttggagtgtcggcctgtatcggaatttgcttacc-------------------------------------------------------------------------------------------------------------------------------------------------------------------------------------------------------------------------------------------------------------------------------------------------------------------------------------------------------------------------------------------------------------------------------
>MiraAssembly82_rep_c193
-----------------------------------aagtgtggcgcgtggcggcgtgggtactaatggttggatgataggtgtgatgagtagttagcaataagtgatcatta---ctttcaaggggtaaatatttaccatgcttccaatttgtgcagt----gaaaggaagcaatgtctgatgttgggaaggcattaaaga-tgtccttttgtactcgtgagca-atttttcacgtcatttttagcatacaggaatactcaatgcaaccaagagatgattaccatggttgcacattcaaatcgattttggagcatttgaattggtagtcaggtcatctaatggctgttgctggtttgcgaagtgtttctgtgcttgattcgtctttccatagggagtctcaatctccgttatcaaggcagcggggtaatcatgataggccaagcacccgggcatcttctcttctgcaaatgtggcgagagattgagggtgagca--tgtggtgagccactcccaagtgagagtaggagataggcaacaacagaggattgatgtctcggatgctgatattctaaatccttatttgtctgagaaacaagatagtgatagtggacatgatgatgggagcagttctagctcagggcagtccactgactctggggaggcagaaagaggaagggtgagccaaatattacaagactggatgagtagtggagtgaggggcaatgcatccattgtttaccctgttgatagttatttgagggcacaaatagctagccagcagagaggcgtttgtgctgctagtagagaagaacagacccctgaaattggtgctcaaattgaacgaggtccggatggatttgttaatcattgtcagactggtgttcgg---agaaaccttcgcaagttatgtggcagacaagctttgcttgatatgttggcaaaggctgagcgtgaaaaacaaagggaactccaaattttgttggagcgtcggcctgtatcggaatttgcttaccgcaatcgtattcaagtaagtttttccaaaaaccttttgcagt-----ttctatttctacatcagctattcacttctttacctcctcactataccaaatattgcatattgtccaaatctga-cccctgtaatgttgttcgaagcc-agatgtcttttctattg--gtcttttaaattaatgctagtagtttgttgcttgtacaagcttgggcgtggtgttgggatgtaaagtgtaggcttcttcacaattaattatgtccctagtgatgattagcatcggcatggtgttgttcaaatagttatatatgggttagattgatggaacgcaattacaattgctatacacaa--------------------------------------------------------------------
>MiraAssembly82_rep_c214
cttgagatctccaatgccatgatggtttgtccaataagtgtggcgcgtggcggcgtgggtactaatggttggatgataggtgtgatgagtagttagcaataagtgatcatta---ctttcaaggggtaaatatttaccatgcttccaatttgtgcagt----gaaaggaagcaatgtctgatgttgggaaggcattaaaga-tgtccttttgtactcgtgagca-atttttcacg---tttttagcatacaggaatactcaatgcaaccaagagatgattaccatggttgcacattcaaatcgattttggagcatttgaattggtagtcaggtcatctaatggctgttgctggtttacgaagtgtttctgtgcttgattcgtctttccatagggagtctcaatctccgttatcaaggcagcggggtaatcatgataggccaagcacccgggcatcttctcttctgcaaatgtggcgagagattgagggtgagca--tgtggtgagccactccccagtgagagtaggagataggcaacaacagaggattgatgtctcggatgctgatattctaaatccttatttgtctgagaaacaagatagtgatagtggacatgatgatgggagcagttctagctcagggcagtccactgactctggggaggcagaaagaggaagggtgagccaaatattacaagactggatgagtagtggagtgaggggcaatgcatccattgtttaccctgttgatagttatttgagggcacaaatagctagccagcagagaggcgtttgtgctgctagtagagaagaacagacccctgaaattggtgctcaaattgaacgaggtccggatggatttgttaatcattgtcagactggtgttcgg---agaaaccttcgcaagttatgtggcagacaagctttgcttgatatgttggcaaaggctgagcgtgaaaaacaaagggaactccaaattttgttggagtgtcggcctgtatcggaatttgcttaccgcaatcgtattcaagtaagtttttccaaaaaccttttgcagt-----ttctatttctacatcagctattcacttctttacctcctcactataccaaatattgcatattgtccaaatctga-cccctgtratgttgttcgaagcc-agatatcttttctattg--gtcttttaaattaatgctagtagtttgttgcttgtacaagcttgggcgtggtgttgggatgtaaagtgtaggcttcttcacaattaattatgtccctagtgatgattagcatcggcatggtgttgttcaaatagt--------------------------------------------------------------------------------------------------------------------
>MiraAssembly83_c13
--------------------------------------------------------------------------------------------------------------------------------------------------------------------aaggaagcaatgtctgatgttgggaaggcattaaaga-tgtccttttgtactcgtgagca-atttttcacgtcatttttagcatacaggaatactcaatgcaaccaagagatgattaccatggttgcacattcaaatcgattttggagcatttgaattggtagtcaggtcatctaatggctgttgctggtttacgaagtgtttctgtgcttgattcgtctttccatagggagtctcaatctccgttatcaaggcagcggggtaatcatgataggccaagcacccgggcatcttctcttctgcaaatgtggcgagagattgagggtgagca--tgtggtgagccactcccaagtgagagtaggagataggcaacaacagaggattgatgtctcggatgctgatattctaaatccttatttgtccgagaaacaagatagtgatagtggacatgatgatgggagcagttctagctcagggcagtccactgactctggggaggcagaaagaggaagggtgagccaaatattacaagactggatgagtagtggagtgaggggcaatgcatccattgtttaccctgttgatagttatttgagggcacaaatagctagccagcagagaggcgtttgtgctgctagtagagaagaacagacccctgaaattggtgctcaaattgaacgaggtccggatgaatttgttaatcattgtcagactggtgttcgg---agaaaccttcgcaagttatgtggcagacaagctttgcttgatatgttggcaaaggctgagcgtgaaaaacaaagagaactccaaattttgttggagtgtcggcctgtatcggaatttgcttaccgcaatcgtattcaagtaagtttttccaaaaaycttttgcagt-----ttctatttctacatcagctattcacttctttacctcctcactataccaaatattgcatattgtycaaatctga-cccctgtgatgttgtttgaagcc-agatgtcttttctattg--gtcttttaaattaatgctagtagtttgttgcttgtaca---------------------------------------------------------------------------------------------------------------------------------------------------------------------------------------------------------------------
>MiraAssembly83_c2852RC_merged_MiraAssembly83_c703RC
-------------------------------------------------------------------------------------------------------------------------------------------------------------------gaaggaagcaatgtctgatgttgggaaggcattaaaga-tgtccttttgtactcgtgagca-atttttcacgtcatttttagcatacaggaatactcaatgcaaccaagagatgattaccatggttgcacattcaaatcgattttggagcatttgaattggtagtcaggtcatctaatggctgttgctggtttacgaagtgtttctgtgcttgattcgtctttccatagggagtctcaatctccgttatcaaggcagaggggtaatcatgataggccaagtacccgggcatcttctcttctgcaaatgtggcgagagattgagggtgagca--tgtggtgagccactcccaagtgagagtaggagataggcaacaacagaggattgatgtctcggatgctgatattctaaatccttatttgtccgagaaacaagatagtgatagtggacatgatgatgggagcagttctagctcagggcagtccactgactctggggaggcagaaagaggaagggtgagccaaatattacaagactggatgagtagtggagtgaggggcaatgcatccattgtttaccatgttgatagttatttgagggcacaaattgctagccagcagag---------------------------------------------------------------------------------------------------------------------------------------------------------------------------------------------------------------------------------------------------------------------------------------------------------------------------------------------------------------------------------------------------------------------------------------------------------------------------------------------------------------------------------------------------------------------------------------------------------------------------------------------------------------------
