# Supplementary material for: Targeted NGS for species level phylogenomics: “made to measure” or “one size fits all”?
Source: PeerJ. 2017 Jul 25;5:e3569. doi: 10.7717/peerj.3569 (PMC5530999; doi:10.7717/peerj.3569)
Supplement: Data S2 — Sequences alignments (fasta format). [file peerj-05-3569-s002.gz › Final_Aln/MC/3283_AllSamples_Paralogue1.aln]

>MiraAssembly69_c318_merged_MiraAssembly69_c99
tgaatgatcagagagcagccagcttgatctcatccaaatattttaattccatgaccatggcttgagaaaaaactattatctcaagaaaaagggttaaatacccgaaaaacccc--------------gcgtgaaacgtgatttgcacaaaaatccatgcgcggattttcgctacatggaacaccttcattaaagtttactctcaccccctccaaattctgttgacaaaattgacgaaaatactaatttacccttatt-cccaaaacaatttactttcttctctcttttctctcttcttt------------------tcttttccgatggcatccaaccttgtctgctaacttatctacaaatcttaaagctagtgatacaactctgaccagttagcaatctggagaccttaacgtgcaaaattgtgagagaatcacagaaacaaccaataatcctgaaactgacatagctgataaattttaatctaatccccgtcaacctgatcaactgttggaggatgtagaagttttcatcgcagtggggaaaagtccctcagaacgtaaataggactcaagatctgcggaggagccaccaaaaggaggcagtacaacagtaatccctcaagccccatacagtcaccgtaaatcggcaactccatcttcagtttatgcaactattgtgatctctaaacgttttgttcttgataaccgttcgagttcaaatccccaaaatcgtgatcc---tataatcaaaaagcgta---tatcagtcagcgtcaaga----aagataatggctcaaccgacatgggtaggggtgaagaaatatccgcccctctctccgccaaaattaaaaatccaagccgatgatttcaatctcaatctctactgcaatcaataaccct--ttgggtgtgtgcgtttctgtgcatctgacatatctactctgtagttaaa---tttgatgggccttcgagctggggttgcaggctgcaatggccgtgcgccgccgcggt-------------------------cggaactcggaagg--------agttggagaggtgaagagtccagaggagtcggggtggcc------------------gtgggctgggatgactgctatggccgaagtaaggaggccagat-------------------------------------------------------------------------------------------------------------------------------------------------------------------------------------------------------------------------------------------------------------------------------------------------------------------------------------------------------------------------------------------------------------------------------------------------------------------------------------------------------------------------------------------------------------------------------------------------------------------------------------------------------------------------------------------------------------------------------------------------------------------------------------------------------------------------------------------------------------------------------------------------------------------------------------------------------------------------------------------------------------------------
>MiraAssembly73_rep_c2392_merged_MiraAssembly73_c6
------------------------------------------------------------------------------------------------------------------------------------------------------aatccatgcgcggattttcgctacatggaacaccttcattaaagtttactctcaccccctccaaattctgttgacaaaattgacgaaaatactaatttacccttattaccccaaacaatttactttcttctctctcttctctcttcttt------------------tcttttccgatggcatccaacctcgtctgctaacttatctacaaatcttaaagctagtgatacaactctgaccagttagcaatctggagaccttaacgtgcaaaattatgagagaatcacagaaacaaccaataatcctgaaactgacatagctgataaattttaatctaatccccgtcaacctgatcaactgttggaggatgtagaagttttcatygcagtggggaaaagtccctcagaacgtaaataggactcaagatctgcggaggagccaccaaaaggaggcagtacaacagtaatccctcaagccccatacagtcgccgtaaatcggcaactccatcttcagtttcagcaactattgtgatctctaaacgttttgttcttgataaccgttcgacttcaaatccccaaaatcgtgatcc---tattatcaaaaagcgta---tatcagtcagcgtcaaga----aagataatggctcaaccgacatgggtaggggtgaagaaatatccgcccctctctccgccaaaattaaaaatccaagccgatgatttcaatctcaatc---------------------------------------------------------------------------------------------------------------------------------------------------------------------------------------------------------------------------------------------------------------------------------------------------------------------------------------------------------------------------------------------------------------------------------------------------------------------------------------------------------------------------------------------------------------------------------------------------------------------------------------------------------------------------------------------------------------------------------------------------------------------------------------------------------------------------------------------------------------------------------------------------------------------------------------------------------------------------------------------------------------------------------------------------------------------------------------------------------------------------------------------------------------------------------------------------------------------------------------------------------------------------------------------------------------
>MiraAssembly83_c18RC
------------------------------------------------------------ctcaaga----------atgacaagaaaaagggttaaatacccgaaaaacccc--------------acgtaaaacgtgatttgcacaaaaatccatgcgcggattttcgctacatggaacaccttcattaaagtttactctcaccccctccaaattctgttgacaaaattgacgaaaatactaatttacccttattaccccaaacaatttactttcttctctcttttctctcttcttt------------------tcttttccgatggcatccaacctcgtctgctaacttatctacaaatcttaaagctagtgatacaactctgaccagttagcaatctggagaccttaacgtgcaaaattatgagagaatcacagaaacaaccaataatcctgaaactgacatagctgataaattttaatctaatccccgtcaacctgatcaactgttggaggatgtagaagttttcatcgcagtggggaaaagtccctcagaacgtaaataggactcaagatctgcggaggagccaccaaaaggaggcagtacaacagtaatccctcaagccccatacagtcgccgtaaatcggcaactccatcttcagtttcagcaactattgtgatctctaaacgttttgttcttgataaccgttcgacttcaaatccccaaaatcgtgatcc---tattatcaaaaagcata---tatcagtcagcgtcaaga----aagataatggctcaaccgacatgggtaggggtgaagaaatatccgcccctctctccgccaaaattaaaaatccaagccgatgatttcaatctcaatctctactgcaatcaataaccct--ttgggtgtgtgcgtttctgtgcatctgacatatctactctgtagttaaa---tttgatgggccttcgagctggggttgcaggctgcaatggccgtgcgccgccgcggt-------------------------cggaactcggaagg--------agttggagaggtgaggagtccggaggagtcggggtggcc------------------gtgggctgggatgactgctatggccgaagtaaggaggccagatcatt------------------------------------------------------------------------------------------------------------------------------------------------------------ttaggg--------------------------------------------------------------------catg-------------------------------------------------------ggaggagggggggagggttt------------------------------------------------------------------------------------------------gtacagaacagstggtggtggcga-----------------ctgtgggaggagga--------------------------------------------------------------------------------------------------------------------------------------------------------------------------------------------------------------------gatgatctaagttgaggg---------------------------------ggaaaggagggtgaaatt-----------gtcacattgta---------------------------------------------taatttttaacggaagttgtttaaaaaat-----------------------------------taacgattttagacggaattctaac--------------------------------------------------------------------------agaaggggtt
>MiraAssembly80_c87
----------------------------------------------------------------------------------------------------------------------------------------------------------------------------------------------------------------------attctgttgacaaaattgacgaaaatactaatttacccttattaccccaaacaatttacgttcttctctcttttctctcttcttt------------------tcttttccgatggcatccaacctcgtctgctaacttatctacaaatcttaaagctagtgatacaactctgaccagttagcaatctggagaccttaacgtgcaaaattatgagagaatcacagaaacaaccaataatcctgaaactgacatagctgataaattttaatctaatccccgtcaacctgatcaactgttggaggatgtagaagttttcatcgcagtggggaaaagtccctcagaacgtaaataggactcaagatctgcggaggagccaccagaaggaggcagtacaacagtaatccctcaagccccatacagtcgccgtaaatcggcaactccatcttcagtttcagcaactattgtgatctctaaacgttttgttcttgataaccgttcgacttcaaatccccaaaatcgtgatcc---tattatcaaaaagcgta---tatcagtcagcgtcaaga----aagataatggctcaaccgacatgggtaggggtgaagaaatatccgcccctctctccgccaaaattaaaaatccaagccgatgatttcaatctcaatctctactgcaatcaataaccct--ttgggtgtgtgcgtttctgtgcatctgacatatctactctgtagttaaa---tttgatgggccttcgagctggggttgcaggctgcaatggccgtgcgccgccgcggt-------------------------cgg------------------------------------------------------------------------------------------------------------------------------------------------------------------------------------------------------------------------------------------------------------------------------------------------------------------------------------------------------------------------------------------------------------------------------------------------------------------------------------------------------------------------------------------------------------------------------------------------------------------------------------------------------------------------------------------------------------------------------------------------------------------------------------------------------------------------------------------------------------------------------------------------------------------------------------------------------------------------------------------------------------------------------------------------------------------------------------------------------------------------------------------------
>MiraAssembly80_c88
------------------------------------------------------------------------------------------------------------------------------------aatcacgttccggacacaaccccgtagtttatttttcc------aaaacatatcg--------------------------------------ggaactgaggcgaaaa-----------------------------------------------------------------------------------gcctcggtttggacgagacttctcatccaatatactggatgagaacgggactgtacaactctgaccagttagcaatctggagaccttaacgtgcaaaattatgagagaatcacagaaacaaccaataatcctgaaacagacatagctgataaattttaatctaatccccgtcaacctgatcaactgttggaggatgtagaagttttcatcgcagtggggaaaagtccctcagaacgtaaataggactcaagatctgcggaggagccaccaaaaggaggcagtacaacagtaatccctcaagccccatacagtcgccgtaaatcggcaactccatcttcagtttcagcaactattgtgatctctaaacgttttgttcttgataaccgttcgacttcaaatccccaaaatcgtgatcc---tattatcaaaaagcgta---tatcagtcagcgtcaaga----aagataatggctcaaccgacatgggtaggggtgaagaaa-------------------------------------------------------------------------------------------------------------------------------------------------------------------------------------------------------------------------------------------------------------------------------------------------------------------------------------------------------------------------------------------------------------------------------------------------------------------------------------------------------------------------------------------------------------------------------------------------------------------------------------------------------------------------------------------------------------------------------------------------------------------------------------------------------------------------------------------------------------------------------------------------------------------------------------------------------------------------------------------------------------------------------------------------------------------------------------------------------------------------------------------------------------------------------------------------------------------------------------------------------------------------------------------------------------------------------------------------------------------------
