# Supplementary material for: Targeted NGS for species level phylogenomics: “made to measure” or “one size fits all”?
Source: PeerJ. 2017 Jul 25;5:e3569. doi: 10.7717/peerj.3569 (PMC5530999; doi:10.7717/peerj.3569)
Supplement: Data S2 — Sequences alignments (fasta format). [file peerj-05-3569-s002.gz › Final_Aln/SC/935_AllSamples.aln]

>ConsensusMerge_Sample80
------------------------------------------------------------------------------------------------------------------------------------------------------------------------------------------------------------------aaaaagta--agtttttatgggtccatttttgttt-ccataaaatctcattatatttggtgagaaaccacaatcatgtgaaatggagcattacataa-taactctgtatttgtttccagagtt-gttctttatcca----atagatgagataataaatagtggctgacttgttgcagctttggaattcatggaggcggatattgtagcagttatcggtccacaatcttctgtagtcgcccatttggttctaaatctggcaaatgaactccaagttccctttttgtcatttgcagctacagacccctctctatcttctcttcagtaccctttttttgttcggacaacacaaaatgatttgtaccagatgactgcaatagctgagatagtcgatcactatagctggaaggaagttactgcaatattccttgatgatgattatggaaggaatggtttggctgcattagacgatgcgcttgcggctaagcggtgtaaagtctcctacaaggctggaatacccccaggatctgcagtgagtcgtggtgaaattgtggatattcttgtgaaggttgcattaatggagtctcgggttattgttcttcatgcaagtcctgattcgggtttcatggtattctctgtggccaagtatcttggaatgatggat-aatgggtatgtttggctagctactgattggctttcttctgttttagatacctcttctcctcttcc-atctgataccatggattcattgcaaggagttctggttttgcgtgcacacacaccagattcagataggaagagaaatttcttgtctagatggaaaaaactgagtggtggttcttttggagtaaatgcatatggactttatgcttatgatagtgtttggttagttgctcatgctcttgattcatttttcaataagggaggcattgtttcattttccaatgattctaggttgattaatcttgaaggaagtaatcttcaccttgatgcactgggcatctttgacggagggccactcctgctaaatagtattttgcagagtgatctagttggattaacaggtcctatcaaatatgatctggacaggaatctcgtgcttccagcatatgacatt---atcaatgtaattgggactgggattagacggataggttattggtctaactattctggtttatccgttg-tgcctcctgagacactctactcaaggccrcctaatcgttccagtgcaaaccaacaactctatagtgttgtttggcctggagaaacagtaataaaacctcgcggatgggttttccccaacaatgggaagcarctgagaattggggtgcctattcgtgtgagttttaaggaatttgtatcacaagtgccaggcactaacaatttcaaagggttttgcatagacgtatttcaagctgctgtcaacctattaccctatgcagttccgtaccaatttrtcccctttggcgatggcagggaaaacccaagctacacagagcttgtgcaattggttgcagcgggtgtgagtgcaaatcaaattmtgatgattactgttgaagacttggagttgcatgaagttaaagtattcgtggctctaattctttgtttgtttatatacttccaca-----------------------------------------------------------------------------------------------------------------------------------------------------------------------------------------------------------------------------------------------------------------------
>MiraAssembly68_rep_c2871RC_merged_MiraAssembly68_rep_c3788RC_merged_MiraAssembly68_rep_c3244_merged_MiraAssembly68_rep_c3209RC_merged_MiraAssembly68_rep_c3486RC_merged_MiraAssembly68_rep_c2589RC_merged_MiraAssembly68_rep_c3238RC_merged_MiraAssembly68_c48
-----------------------------cctgattggaggtaga----------------------------------ttttttttttcagtaccgggtctcgaaatttcttttttacctctttgattgctgatagaagttagaggaagggaaaaatggagtttcgaattttcatgttgtttgataactccagaaggtgataaatgaacaaaaagtatgagtttttattggtccatttttgtttcccatcaaacctcattagatttggtgagaaaccacaatcttgtcaaacggagcattacataagtaactctgtttccg----aagagtt-gttctttatcca----ctagatgacctaattggtggtggttgacttgttgcagctatgcaattaatggaggcggatattgtagcagttatcggtccacaatcttccgtagttgcccatatggttctgaatctcgcaaatgaactccaagttccctttttgtcatttgcagctacagacccctctctatcttctcttcaattccccttttttgttcagacgacgcaaagtgatttgtaccagatgaccgcaatagctgagatagtcgattactatagctggaaggaagttattgcaatataccttgatgatgattatggaaggaatggtgtggcagcattagaagatghgcttgcagctaggcgatgtaaagtctcctacaaggctggaatacccccagggtctgcagttagtcgtggtgacattatggatattcttgttaagattgcactattggagtctcgggttattgttcttcatgtaagtcctgattcgggkttcatggtattctctgtggctcagtatcttggaatgatggct-aatgggcatgtttggctagctactgattggctctcttctgttttagattcctcttctcctcttcc-atccgataccatggattcattgcaaggagttctggttttgcgtgcacacacaccagattcggaaaggaagagaaatttcttgtctagatggaagaaactgagtggcggttcttttggagtaaattcgtatggactttatgcttatgatagtgtttggttggttgctcatgctcttgattcatttttcaataagggaggtattatttcgttttccaatgattctaggttgattaatcttgaaggaagtaatcttcaccttgatgcactgagcatcttcgaaggaggatcactcctgctgaatagcattttgcagagtgatctagttggattgacgggtcctatcaaatttgatgcagacaggagtctcgttcttccagcgtatgacatt---atcaatgtgattgggactgggtttagacggataggttattggtctaactattctggtttatccactg-tgcctcctgagacactgtactcaaggccacctaatcgttccagtgcaaaccaacaactatatagtgttgtttggcctggagaaacggtaataaaaccacgtggatgggttttcccaaacaatgggaagcaattgaaaattggggtgcctattcgcgttagttatacggaatttgtatcacaagtgcaaggcactaacaatttcaaagggttttgcatagacgtatttacagctgctgtcaacctattgccctatgcagttccataccaatttatcccctttggtgatggcaagaaaaacccaagctacacagagctcgtggaaaagattgcagcgggtgtgagtgcaaataaaattatgatgtttactgttgaagact------------gaagttaagtatttgtggctctaattctttgtttgtttatcta-tttcacacagktttttgatggcgctgttggtgacattgccatcaccacaaacaggacaaagattgtggattttacacagccatatgctgcatctggactagttgcagttgccccatttaaaaagctgaacactggtgcttgggctttcctgcggccattttctcgactgatgtggggagtcaccgctgct--------------------------------------------------------------------------------
>MiraAssembly69_c397_merged_MiraAssembly69_rep_c2356_merged_MiraAssembly69_rep_c2757_merged_MiraAssembly69_c86RC
--------------------------------------aggaa----------------------------------------------ccgtgcaggatcgagcctgagggctcggttcccgatatttttt---------------gaaaaaa----taaactacgaggttgtgtccggaacgtgattttagggggggtacatacgggttttttgcg--aaaaagaccgtttaggcctcggttt-cggcaattttgtgccaaaccgagt---tcacttccgtcaccagaatcaaactgttacataa-taactctgtttcgg----aagagtt-gttctttatcca----atagatgagataataaatagtggctgacttgttgcagctttggaattcatggaggcggatattgtggcagttatcggtccacaatcttctgtagtcgcccatttggttctaaatgtggcaaatgaactccaagttccctttttgtcatttgcagctacagacccctatctatcttctcttcagtaccctttttttgttcggacaacacaaaatgatttgtaccagatgactgcaatagctgagatagtcgatcactatagctggaaggaagttactgcaatattccttgatgatgattatggaaggaatggtttggctgcattagatgatgcgcttgcggctaagcggtgtaaagtctcctacaaggctggaatacccccaggatctgcagtgagtcgtggtgaaattgtggatattcttgtgaaggttgcattaatggagtctcgggktattgttcttcatgcaagtcctgattcgggtttcatggtattctctgtggccaagtatcttggaatgatggat-aatgggkatgtttggctagctactgattggctttcttctgttttagatacctcttctcctcttccaatctgataccatggattcattgcaaggagttctggttttgcgtkcacacacaccagattcagataggaagagaaatttcttgtctagatggaaaaaactgagtggtggttcttttggagtaaatgcatatggactttatgcttatgatagtgtttggttagttgctcatgctcttgattcatttttcaataagggaggcattgtttcattttccaatgattctaggttgattaatcttgaaggaagtaatcttcaccttgatgcactgggcatctttgacggagggtcactcctgctaaatagtattttgcagagtgatctggttggattaacaggtcctatcaaatttgatctggacaggaatctcgtgcttccagcatatgacatt---atcaatgtaattgggactgggattagacggataggttattggtctaactattctggtttatccgttg-tgcctcctgagacactctactcaaggccacctaatcgttccagtgcaaaccaacaactctatagtgttgtttggcctggagaaacagtaataaaacctcgcggatgggttttccccaacaatgggaagcaactgagaattggggtgcctattcgtgtgagttttaaggaatttgtatcacaagtgccaggcactaacaatttcaaagggttttgcatagatgtatttcaagctgctgtcaacctattaccctatgcagttccgtaccaatttatcccctttggcgatggcagggaaaacccaagctacacagagcttgtgcaattggttgcagcgggtgtgagtgcaaatcaaattatgatgattactgttgaagacttggagttgcatgaagttaaagtattcgtggctctaattctttgtttgtttatatacttccacacaggtytttgatggtgctgtyggtgacattgctatcgtcgcaaacaggacaaggattgtggattttacacagccttttgttgcatctggactaggtgttgttgccccatttaaaaagctgaacactggtgcttgggctttcctgcggccattttctcgactaatgtggggagtcactgctgcttccttcctgattgtggggatagtggtg-----------------------------------------------------
>MiraAssembly69_rep_c2505_merged_MiraAssembly69_rep_c2435RC_merged_MiraAssembly69_c376_merged_MiraAssembly69_c134
-----------------------------agaagttcgaggaagggaaaaacgtagttttgaattttcatatttgctatttcagttctccccagctaaatttagttgtacaatttcaacccctttagattttgggaaatggtgggaaaacaaaa----gaaatcagaattctatcacttgtttggtaactccagaaggtgatgaatgaacaaaaagta--agtttttatgggtccatttttgttt-ccataaaatctcattatatttggtgagaaaccacaatcatgtgaaatggagcattacataa-taactctgtttcgg----aagagtt-gttctttatccaatagatagatgagataataaatagtggctgacttgttgcagctttggaattcatggaggcggatattgtagcagttatcggtccacaatcttctgtagtcgcccatttggttctatatctggcaaatgaactccaagttccctttttgtcatttgcagctacagacccctctctatcttctcttcagtatcctttttttgttcggacaacacaaaatgatttgtaccagatgactgcaatagctgagatagtcgatcactatagctggaaggaagttactgcaatattccttgatgatgattatggaaggaatggcttggctgcattagacgatgcgcttgcggctaagcggtgtaaagtctcctacaaggctggaatacccccaggatctgcagtgagtcgtggtgaaattgtggatattcttgtgaaggttgcattaatggagtctcgggttattgttcttcatgcaagtcctgattcgggtttcatggtattctctgtggccaagtatcttggaatgatggacnnnnnnnnnnnnnnnnnnnnnnnnnnnnnnnnnnnnnnnnnnnnnnnnnnnnnnnnnnnnnnnnnn-nnnnnnnnnnnnnnnnnnnnnnnnnnnnnnnnnnnnnnnnnnnnnnnnnncaccagattcagataggaagagaaatttcttgtctagatggaaaaaactgagtggtggttcttttggagtaaatgcatatggactttatgcttatgatagtgtttggttagttgctcatgctcttgattcatttttcaataagggaggcattgtttcattttccaatgattctaggttgattaatcttgaaggaagtgatcttcaccttgatgcactgggcatcttcgacggagggtcactcctgctaaatagtattttgcagagtgatctagttggattaacaggtcctatcaaatttgatctggacaggaatctcgtgcttccagcatatgacatt---atcaatgtaattgggactgggattagacggattggttactggtctaactattctggtttatccgttg-tgcctcctgagacactctactcaaggccacctaatcgttccagtgcaaaccaacaactctatagtgttgtttggcctggagaaacagtaataaaacctcgcggatgggttttccccaacaatgggaagcaactgagaattggggtgcctattcgtgtgagttttaaggaatttgtatcacaagtgccaggcactaacaatttcaaagggttttgcatagacgtatttcaagctgctgtcaacctattaccctatgcagttccgtaccaattcatcccctttggcgatggcagggaaaacccaagctacacagagcttgtgcaattggttgcagcgggtgtgagtgcaaatcaaattatgatgattactgttgaagacttggagttgcatgaagttaaagtattcgtggctctaattctttgt------------------------------------------------------------------------------------------------------------------------------------------------------------------------------------------------------------------------------------------------------------------------------------------
>MiraAssembly71_c683RC_merged_MiraAssembly71_rep_c4210RC_merged_MiraAssembly71_rep_c4753_merged_MiraAssembly71_rep_c4143RC
---------------------------------------------------------------------------------------------------------------------------------------------------------------------------------------------------------------------------------------------------------------------------------------------------------------------------------------------------------------------------------------------------------------------------------------------------------------------------------------------------------------catttgcagctacagccccctctctatcttctcttcagtaccccttttttgttcggacaacgcaaaatgatttgtaccagatgactgcaatagctgagatagtcgatcactatagctggaaggaagttactgcaatattccttgatgatgattatggaaggaatggtttggctgcattagacgatgcgcttgcggccaagcggtgtaaagtctcctacaaggctgggatacccccaggatctgcagtgagtcgtggtgaaattgtggatattcttgtgaaggttgcattaatggagtctcgggttattgttcttcatgcaagtcctgattcgggtttcatggtattctctgtggccaagtatcttggaatgatggat-aatgggtatgtttggctagctactgattggctttcttctgttttagatmcctcttctcctcttcc-atctgataccatggattcattgcaaggagttctggttttgcgtgcacacacaccagattcagatagkaagagaaatttcttgtctagatggaaaaaactgagtggtggttcttttggagtaaatgcatatggactttatgcttatgatagtgtttggttagttgctcatgctcttgattcatttttcaataagggaggcattgtttcattttccaatgattctaggttgattaatcttgaaggaagtaatcttcaccttgatgcactgggcatctttgacggagggtcactcctgctaaatagtattttgcagagtgatctagttggattaacaggtcctatcaaatttgatctggacaggaatctcgtgcttccagcatatgacatt---atcaatgtaattgggactgggattagacggataggttattggtctaactattctggtttatccgttg-tgcctcctgagacactctactcaaggccgcctaatcgttcaagtgcaaaccaacaactctatagtgttgtttggcctggagaaacagtaataaaacctcgcggatgggttttccccaacaatgggaagcaactgagaattggggtgcctattcgtgtgagttttaaggaatttgtatcacaagtgccaggcactaacaatttcaaagggttttgcatagacgtatttcaagctgctgtcaacctattaccctatgcagttccgtaccaatttatcccctttggcgatggcagggaaaacccaagctacacagagcttgtgcaattggttgcagcgggtgtgagtgcaaatcaaattatgatgattactgttgaagacttggagttgcatgaagttaaagtattcgtggctctaattctttgtttgtttatatacttccacacaggtytttgatggtgctgttggtgacattgctatcgtcgcaaayaggacaaggattgtggattttacacagccttttgttgcatctggactaggtgttgttgccccatttaaaaagctgaacactggtgcttgggctttcctgcggccattttctcga--------------------------------------------------------------------------------------------------------
>MiraAssembly71_rep_c3855RC
-------------------------------------------------------------------------------------------------------------------------------------------------------------------------------------------------------------------aaaagta--agtttttatgggtccacttttgttt-ccataaaatctcattatatttggtgagaaaccacaatcatgtgaaatggagcattacataa-taactctgtttcgg----aagagtt-gttctttatcca----atagatgagataataaatagtggctgacttgttgcagctttggaattcatggaggcggatattgtagcagttatcggtccacaatcttctgtagtcgcccatttgattctaaatctggcaaatgaactccaagttccctttttgtcatttgcagctacagacccctctctatcttctcttcagtaccccttttttgttcggacaacgcaaaatgatttgtaccagatgactgcaatagctgagatagtcgatcactatagctggaaggaagttactgcaatattccttgatgatgattatggaaggaatggtttggctgcattagacgatgcgcttgcggctaagcggtgtaaagtctcctacaaggttggaatacccccaggatctgcagtgagtcgtggtgaaattgtggatattcttgtgaaggttgcattaatggagtctcgggttattgttcttcatgcaagtcctgattcgggtttcatggtattctctgtggccaagtatcttggaatgatggat-aatgggtatgtttggctagctactgattggctttcttctgttttagatacctcttctcctcttcc-atctgataccatggattcattgcaaggagttctggttttgcgtgcacacacaccagattcagataggaagagaaatttcttgtctagatggaaaaaactgagtggtggttcttttggagtaaatgcatatggactttatgcttatgatagtgtttggttagttgctcatgctcttgattcatttttcaataagggaggcattgtttcattttccaatgattctaggttgattaatcttgaaggaagtgatcttcaccttgatgcactgggcatctttgacggagggtcactcctgctaaatagtattttgcagagtgatctagttggattaacaggtcctatcaaatttgatctggacaggaatctcgtgcttccagcatatgacatt---atcaatgtaattggkactgggattagacggataggttattggtctaactattctggtttatccgttg-tgcctcctgagacactctactcaaggccgcctaatcgttccagtgcaaaccaacaactctatagtgttgtttggcctggagaaacagtaataaaacctcgcggatgggttttccccaacaatgggaagcaactgagaattggggtgcctattcgtgtgagttttaaggaatttgtatcacaagtgmcaggcactaacaatttcaaagggttttgcatagacgtatttcaagctgctgtcaacctattaccctatgcagttccgtaccaatttatcccctttggcgatggcagggaaaacccaagctacacagagcttgtgcaattggttgcagcgggtgtgagtgcaaatcaaattatgatgattactgttgaagacttggagttgcatgaagttaaagtattcgtggctctaattctttgtt-----------------------------------------------------------------------------------------------------------------------------------------------------------------------------------------------------------------------------------------------------------------------------------------
>MiraAssembly72_c508RC_merged_MiraAssembly72_c76_merged_MiraAssembly72_c1384RC_merged_MiraAssembly72_c72
--------------------------------------------------------------------------------------------------------------------------------------------------------------------------------------------------aaggtgatgaatgaacaaaaagta--agtttttatgggtccatttttgctt-ccataaaatcacattatatttggggagaaaccacaatcatgtgaaatggagcattacataa-taactctgtttcgg----aagagtt-gttctttatcca----atagatgagataacaaatagtggctgacttgttgcagctttggaattcatggaggcggatattgtagcagttatcggtccacaatcttctgtagtcgcccatttggttctaaatctggcaaatgaactccaagttccctttttgtcatttgcagctacagacccctctctatcttctcttcagtaccctttttttgttcggacaacacaaaatgatttgtaccagatgactgcaatagctgagatagtcgatcactatagctggaaggaagttactgcaatattccttgatgatgattatggaaggaatggtttggctgcattagacgatgcgcttgcggctaagcggtgtaaaatctcctacaaggctggaatacccccaggatctgcagtgagtcgtggtgaaattgtggatattcttgtgaaggttgcattaatggagtctcgggttattgttcttcatgcaagtcctgattcgggtttcatggtattctctgtggccaagtatcttggaatgatggat-aatgggtatgtttggctagctactgattggctttcttctgttttagatacctcttctcctcttcc-atctgataccatggattcattgcaaggagttctggttttgcgtgcacacacaccagattcagatatgaagagaaatttcttgtctagatggaaaaaactgagtggtggttcttttggagtaaatgcatatggactttatgcttatgatagtgtttggttagttgctcatgctcttgattcatttttcaataagggaggcattgtttcattttccaatgattctaggttgattaatcttgaaggaagtgatcttcaccttgatgcactgggcatctttgacggagggtcactcctgctaaatagtattttgcagagtgatctagttggattaacaggtcctatcaaatttgatctggacaggaatctcgtgcttccagcatatgacatt---atcaatgtaattgggactgggattagacggatagggtattggtctaactattctggtttatccgttg-tgcctcctgagacactctactcaaggccacctaatcgttccagtgcaaaccaacaactctatagtgttgtttggcctggagaaacagtaataaaacctcgcggatgggttttccccaacaatgggaagcaactgagaattggggtgcctattcgtgtgagttttaaggaatttgtatcacaagtgccaggcactaacaatttcaaagggttttgcatagacgtatttcaagctgctgtcaacctattaccctatgcagttccgtaccaatttatcccctttggcgatggcagggaaaacccaagctacacagagcttgtgcaattggttgcagcgggtgtgagtrcaaatcaaattatgatgattactgttgaagacttggagttgcatgaagttaaagtattcgtggctctaattctttgtttgtttatatacttccac------------------------------------------------------------------------------------------------------------------------------------------------------------------------------------------------------------------------------------------------------------------------
>MiraAssembly72_rep_c1771_merged_MiraAssembly72_c508RC_merged_MiraAssembly72_c76_merged_MiraAssembly72_c656RC
----------------------------------------------------------------------------------------------------------------------------------------------------------------------------------------------------------gaatgaacaaaaagta--agtttttatgggtccatttttgctt-ccataaaatctcattatatttggtgagaaaccacaatcatgtgaaatggagcattacataa-taactctgtttcgg----aagagtt-gttatttatcca----atagatgagataataaatagtggctgacttgttgcagctttggaattcatggaggcggatattgtagcagttatcggtccacaatcttctgtagtcgcccatttggttctaaatctggcaaatgaactccaagttccctttttgtcatttgcagctacagacccctctctatcttctcttcagtaccctttttttgttcggacaacacaaaatgatttgtaccagatgactgcaatagctgagatagtcgatcactatagctggaaggaagttactgcaatattccttgatgatgattatggaaggaatggtttggctgcattagacgatgcgcttgcggctaagcggtgtaaaatctcctacaaggctggaatacccccaggatctgcagtgagtcgtggtgaaattgtggatattcttgtgaaggttgcattaatggagtctcgggttattgttcttcatgcaagtcctgattcgggtttcatggtattctctgtggccaagtatcttggaatgatggat-aatgggtatgtttggctagctactgattggctttcttctgttttagatacctcttctcctcttcc-atctgataccatggattcattgcaaggagttctggttttgcgtgcacacacaccagattcagatatgaagagaaatttcttgtctagatggaaaaaactgagtggtggttcttttggagtaaatgcatatggactttatgcttatgatagtgtttggttagttgctcatgctcttgattcatttttcaataagggaggcattgtttcattttccaatgattctaggttgattaatcttgaaggaagtgatcttcaccttgatgcactgggcatctttgacggagggtcactcctgctaaatagtattttgcagagtgatctagttggattaacaggtcctatcaaatttgatctggacaggaatctcgtgcttccagcatatgacatt---atcaatgtaattgggactgggattagacggatagggtattggtctaactattctggtttatccgttg-tgcctcctgagacactctactcaaggccacctaatcgttccagtgcaaaccaacaactctatagtgttgtttggcctggagaaacagtaataaaacctcgcggatgggttttccccaacaatgggaagcaactgagaattggggtgcctattcgtgtgagttttaaggaatttgtatcacaagtgccaggcactaacaatttcaaagggttttgcatagacgtatttcaagctgctgtcaacctattaccctatgcagttccgtaccaatttatcccctttggcgatggcagggaaaacccaagctacacagagcttgtgcaattggttgcagcgggtgtgagtrcaaatcaaattatgatgattactgttgaagacttggagttgcatgaagttaaagtattcgtggctctaattctttgtttgtttatatacttccac------------------------------------------------------------------------------------------------------------------------------------------------------------------------------------------------------------------------------------------------------------------------
>MiraAssembly73_rep_c2271RC_merged_MiraAssembly73_c315RC_merged_MiraAssembly73_rep_c2509RC_merged_MiraAssembly73_c287RC_merged_MiraAssembly73_c232RC
------------------------------------------------------------------------------------------------------------------------------------------------------------------------------------------------------tgatgaatgaacaaaaagta--agtttttatgggtccatttttgttt-ccataaaatctcattatatttggtgagaaaccacaatcatgtgaaatggagcattacatag-taactctgtttcgg----aagagtt-gttctttatcca----atagatgagataataaatagtggctgacttgttgcagctttggaattcatggaggcggatattgtagcagttatcggtccacaatcttctgtagtcgcccatttggttctaaatctggcaaatgaactccaagttccctttttgtcatttgcagctacagacccctctctatcttctcttcagtaccctttttttgttcggacaacacaaaatgatttgtaccagatgactgcaatagctgagatagtcgatcactatagctggaaggaagttactgcaatattccttgatgatgattatggaaggaatggtttggckgcattagacgatgcgcttgcggctaagcggtgtaaagtctcctacaaggctggaatacccccaggatctgcagtgagtcgtggtgaaattgtggatattcttgtgaaggttgcattaatggagtctcggrktattgttcttcatgcaagtcctgattcbkgtttcatggtattmtctstggccwagtatcttggaatgatggat-aatgkgtatgtttggctagctactgattggctttcttctgttttagatacctcttctcctcttccattctgatacmatggattcattgcaaggagttctggttttgcgtgcacacacaccagattcagatakgaagagaaatttcttgtctagatggaaaaaactgagtggtggttcttttggagtaaatgcatatgggctttatgcttatgatagtgtttggttagttgctcatgctcttgattcatttttcaataagggaggcattgtttcattttccaatgattctaggttgattaatcttgaaggaagtgatcttcaccttgatgcactgggcatctttgacggagggtcactcctgctaaatagtattttgcagagtgatctagttggattaacaggtcctatcaaatttgatctggaccggaatctcgtgcttccagcatatgacattaaaatcaatgtaattgggactgggattagacggattggttactggtctaactattctggtttatccgttgatgcctcctgagacactctactcaaggccacctaatcgttccagtgcaaaccaacaactctatagtgttgtttggcctggagaaacagtaataaaacctcgcggatgggttttccccaacaatgggaagcaactgagaattggggtgcctattcgtgtgagttttaaggaatttgtatcacaagtgccaggcactaacaatttcaaaggcttttgcatagacgtatttcaagctgctgtcaacctattaccctatgcagttccgtaccaatttatcccctttggcgatggcagggaaaacccaagctacacagagcttgtgcaattggttgcagcgggtgtgagtgcaaatcaaattatgatgattactgttgaagacttggagttgcatgaagttaaagtattcgtggctctaattctttgtttgtttatatacttccacacaggtttttgatggtgctgttggtgacattgctatcgtcgcaaacaggacaaggattgtggattttacaca------------------------------------------------------------------------------------------------------------------------------------------------------------------------------------------------
>MiraAssembly73_rep_c2501RC_merged_MiraAssembly73_c1189_merged_MiraAssembly73_rep_c2325RC_merged_MiraAssembly73_c1814RC
-------------------------------------------------------------------------------------------------------------------------------------------------------------------------------------------------------------------aaaagta--agtttttatgggtccatttttgctt-ccataaaatctcattatatttggtgagaaaccacaatcatgtgaaatggagcattacataa-taactctgtttcgg----aagagtt-gttcgttatcca----atagatgagataataaatagtggctgacttgttgcagctttggaattcatggaggcggatattgtagcagttatcggtccacaatcttctgtagtcgcccatttggttctaaatgtggcaaatgaactccaagttccctttttgtcatttgcagctacagacccctatctatcttctcttcagtaccctttttttgttcggacaacacaaaatgatttgtaccagatgactgcaatagctgagatagtcgatcactatagctggaaggaagttactgcaatattccttgatgatgattatggaaggaatggtttggctgcattagacgatgcgcttgcggctaagcggtgtaaagtctcctacaaggctggaatacccccaggatctgcagtgagtcgtggtgaaattgtggatattcttgtgaaggttgcattaatggagtctcgggttattgttcttcatgcaagtcctgattcgggtttcatggtattctctgtggccaagtatcttggaatgatggat-aatgggtatgtttggctagctactgattggctttcttctgttttakatacctcttctcctcttcc-atctgataccatggattcattgcaaggagttctggttttgcgtgcacacacaccagattcagataggaagagaaatttcttgtctagatggaaaaaactgagtggtggttcttttggagtaaatgcatatggactttatgcttatgatagtgtttggttagttgctcatgctcttgattcatttttcaataagggaggcattgtttcattttccaatgattctaggktgattaatcttgaaggaagtgatcttcaccttgatgcactgggcatctttgacggagggtcactcctgctaaacagtattttgcagagtgatctagttggatwaacaggtcctatcaaatttgatctggacaggaatctcgtgcttccagcatatgacatt---atcaatgtaattgggactgggattagacggattggttactggtctaactattctggtttatccgttg-tgcctcctgagacactctactcaaggccgcctaatcgttccagtgcaaaccaacaactctatagtgttgtttggcctggagaaacagtaataaaacctcgcggatgggttttccccaacaatgggaagcaactgagaattggggtgcctattcgtgtgagttttaaggaatttgtatcacaagcgccaggcactaacaatttcaaagggttttgcatagacgtatttcaagctgctgtcaacctattaccctatgcagttccgtaccaatttatcccctttggcgatggcagggaaaacccaagctacacagagcttgtgcaattg------------------------------------------------------------------------------------------------------------------------------------------------------------------------------------------------------------------------------------------------------------------------------------------------------------------------------------------------------------------------------------------
>MiraAssembly74_rep_c2440RC_merged_MiraAssembly74_c391_merged_MiraAssembly74_c164
-----------------------------------------------------------------------------------------------------------------------------------------------------------------------------------------------------------------------------gtttttatgggtccacttttgttt-ccataaaatctcattatatttggtgagaaaccacaatcatgtgaaatggagcattacataa-taactctgtttcgg----aagagtt-gttctttatcca----atagatgagataataaatagtggctgacttgttgcagctttggaattcatggaggcggatattgtagcagttatcggtccacaatcttctgtagtcgcccatttggttctaaatctggcaaatgaactccaagttccctttttgtcatttgcagctacagacccctctctatcttctcttcagtaccctttttttgttcggacaacacaaaatgatttgtaccagatgactgcaatagctgagatagtcgatcactatagctggaaggaagttactgcaatattccttgatgat-------------------------------------------------------------------------------------------------------------------------------------------------------------------------------------------------------------------------gaatgatggat-aatgggtatgtttggctagctactgattggctttcttctgttttagatacctcttctcctcttcc-atctgataccatggattcattgcaaggagttctggttttgcgtgcacacacaccagattcagataggaagagaaatttcctgtctagatggaaaaaactgagtggtggttcttttggagtaaatgcatatggactttatgcttatgatagtgtttggttagttgcttatgctcttgattcatttttcaataagggaggcattgtttcattttccaatgattctaggttgattaatcttgaaggaagtgatcttcaccttgatgcactgggcatctttgacggagggtcactcctgctaaagagtattttgcagagtgatctagttggattaacaggtcctatcaaatttgatctggacaggaatctcgtgcttccagcatatgacatt---atcaatgtaattgggactgggattagacggataggttattggtctaactattctggtttatccgttg-tgcctcctgagacactmtactcaaggccacctaatcgttccagtgcaaaccaacaactctatagtgttgtttggcctggagaaacagtaataaaacctcgcggatgggttttccccaacaatgggaagcaactgagaattggggtgcctattcgtgtgagttttaaggaatttgtatcacaagtgccaggcactaacaatttcaaagggttttgcatagacgtatttcaagctgctgtcaacctattaccctatgcagttccgtaccaatttatcccctttggcgatggcagggaaaacccaagctacacagagcttgtgcaattggttgcagcgggcgtgagtgcaaatcaaattatgatgattactgttgaagacttggagttgcatgaagttaaagtattcgtggctctaattctttgtttgtttatatacttccacacaggtttttgatggtgctgtyggtgacattgctatcgtcgcaaacaggacaaggattgtggattttacacagccttttgttgcatctggactaggtgttgttgccccatttaaaaagctgaacactggtgcttgggctttcctgcggccattttctcgactaatgtggggwgccactgctgcttccttcctggttgtggggatagtggtg-----------------------------------------------------
>MiraAssembly74_rep_c2538_merged_MiraAssembly74_c394RC_merged_MiraAssembly74_rep_c2247RC_merged_MiraAssembly74_c381_merged_MiraAssembly74_c460RC
--------------------------------------------------------------------------------------------------atttagttgcacaattccaacccctttagattttgggaaatggtgggaaaacaaaa----gaaatcagaattctatcacttgtttggtaactccagaaggtgatgaatgaacaaaaagta--agtttttatgggtccayttttgttt-ccataaaatctcattatatttggtgagaaaccacaatcatgtgaaatggagcattacataa-taactctgtttcgg----aagagtt-gttctttatcca----atagatgagataataaatagtggctgaattgttgcagctttggaattcatggaggcggatattgtagcagttatcggtccacaatcttctgtagtcgcccatttggttctaaatctggcaaatgaactccaagttccctttttgtcatttgcagctacagacccctctctatcttctcttcagtaccctttttttgttcggacaacacaaaatgatttgtaccagatgactgcaatagctgagatagtcgatcactatagctggaaggaagttactgcaatattccttgatgatgattatggaaggaatggtttggctgcattagacgatgcgcttgcggctaagcggtgtaaagtctcctacaaggctggaatacccccaggatctgcagtgagtcgtggtgaaattgtggatattcttgtgaaggttgcattaatggagtctcgggttattgttcttcatgcaagtcctgattcgggtttcatggtattctctgtggccaagtatcttggaatgatggat-aatgggtatgtttggctagctactgattggctttcttctgttttagatacctcttctcctcttcc-atctgataccatggattcattgcaaggagttctggttttgcgtgcacacacaccagattcagataggaagagaaatttcytgtctagatggaaaaaactgagtggtggttcttttggagtaaatgcatatggactttatgcttatgatagtgtttggttagttgctyatgctcttgattcatttttcaataagggaggcattgtttcattttccaatgattctaggttgattaatcttgaaggaagtgatcttcaccttgatgcactgggcatctttgacggagggtcactcctgctaaakagtattttgcagagtgatctagttggattaacmggtcctatcaaatttgatctggacaggaatctcgtgcttccagcatatgacatt---atcaatgtaattgggactgggattagacggataggttattggtctaactattctggtttatccgttg-tgcctcctgagacactctactcaaggccacctaatcgttccagtgcaaaccaacaactctatagtgttgtttggcctggagaaacagtaataaaacctcgcggatgggttttccccaacaatgggaagcaactgagaattggggtgcctattcgtgtgagttttaaggaatttgtatcacaagtgccaggcacgaacaatttcaaagggttttgcatagacgtatttcaagctgctgtcaacctattaccctatgcagttccgtaccaatttatcccctttggcgatggcagggaaaacccaagctacacagagcttgtgcaattggttgcagcgggtgtgagtgcaaatcaaattatgatgattactgttgaagacttggagttgcatgaagttaaagtattcgtggctctaattctttgtttgtttatatacttccacacaggtttttgatggtgctgttggtgacattgctatcgtcgcaaac--------------------------------------------------------------------------------------------------------------------------------------------------------------------------------------------------------------------------
>MiraAssembly75_rep_c782RC_merged_MiraAssembly75_rep_c754_merged_MiraAssembly75_rep_c754_merged_MiraAssembly75_c432RC_merged_MiraAssembly75_rep_c782RC_merged_MiraAssembly75_rep_c754_merged_MiraAssembly75_rep_c754_merged_MiraAssembly75_c214_merged_MiraAsse
----------------------------------------------------------------------------------------------------------------tttcaacccctttagattttgggaaatggtgggaaaacaaaa----gaaatcagaattctatcacttgtttggtaactccagaaggtgatgaatgaacaaaaagta--agtttttatgggtccatttttgttt-ccataaaatctcattatatttggtgagaaaccacaatcatgtgaaatggagcattacataa-taactctgtttcgg----aagagtt-gttctttatcca----atagatgagataataaatagtggctgacttgttgcagctttggaattcatggaggcggatattgtagcagttatcggtccacaatcttctgtagtcgcccatttggttctatatctggcaaatgaactccaagttccctttttgtcatttgcagctacagacccctctctatcttctcttcagtaccctttttttgttcggacaacwcaaaatgatttgtaccagatgactgcaatagctgagatagtcgatcactatagctggaaggaagttactgcaatattccttgatgatgattatggaaggaatggtttggctgcattagacgatgcgcttgcggctaagcggtgtaaagtctcctacaaggctggaatacccccaggatctgcagtgagtcgtggtgaaattgtggatattcttgtgaaggttgcattaatggagtctcgggttattgttcttcatgcaagtcctgattcgggtttcatggtattctctgtggccaagtatcttggaatgatggat-aatgggtatgtttggctagctactgattggctttcttctgttttagatacctcttctcctcttcc-atctgataccatggattcattgcaaggagttctggttttgcgtgcgcacacaccagattcagataggaagagaaatttcttgtctagatggaaaaaactgagtggtggttcttttggagtaaatgcatatggactttatgcttatgatagtgtttggttagttgctcatgctcttgattcatttttcaataagggaggcactgtttcattttccaatgattctaggttgattaatcttgaaggaaataatcttcaccttgatgcactgggcatctttgacggagggtcactcctgctaaatagtattttgcagagtgatctagttggattaacaggtcctatcaaatttgatctggacaggaatctcgtgcttccagcatatgacatt---atcaatgtaattgggactgggattagacggataggttattggtctaactattctggtttatccgttg-tgcctcctgagacactctactcaaggccacctaatcgttccagtgcaaaccaacaactccatagtgttgtctggcctggagaaacagtaataaaacctcgcggatgggttttccccaacaatgggaagcaactgagaattggggtgcctattcgtgtgagttttaaggaatttgtatcacaagtgccaggcactaacaatttcaaagggttttgcatagacgtatttcaagctgctgtcaacctattaccctatgcagttccgtaccaatttatcccctttggcgatggcagggaaaacccaagctacacagagcttgtgcaattggttgcagcgggtgtgagtgcaaatcaaattatgatgattactgttga--acttggagttgcatgaagttaaagtattcgtggctctaattctttgtttgtttatatacttccacacaggtttttgatggtgctgttggtgacattgctatcgtcgcaaacag------------------------------------------------------------------------------------------------------------------------------------------------------------------------------------------------------------------------
>MiraAssembly77_rep_c107RC
-----------------------------------------------------------------------------------------------------------------------------------------------------------------------------------------------------------------------gta--agtttttatgggtccatttttgttt-ccataaaatctcattatatttggtgagaaaccacaatcatgtgaaatggagcattacataa-taactctgtttcgg----aagagtt-gttatttatcca----atagatgagataataaatagtggctgacttgttgcagctttggaattcatggaggcggatattgtagcagttatcggtccacaatcttctgtagtcgcccatttggttctaaatctggcaaatgaactccaagttccctttttgtcatttgcagctacagacccctctctatcttctcttcagtaccctttttttgttcggacaacacaaaatgatttgtaccagatgactgcaatagctgagatagtcgatcactatagctggaaggaagttactgcaatattccttgatgatgattatggaaggaatggtttgactgcattagacgatgcgcttgcggctaagcggtgtaaaatctcctacaaggctggaatacccccaggatctgcagtgagtcgtggtgaaattgtggatattcttgtgaaggttgcattaatggagtctcgggttattgttcttcatgcaagtcctgattcgggtttcatggtattctctgtggccaagtatcttggaatgatggct-aatgggtatgtttggctagctactgattggctttcttctgttttagatacctcttctcctcttcc-atctgataccatggattcattgcaaggagttctggttttgcgtgcacacacaccagattcagataggaagagaaatttcttgtccagatggaaaaaactgagtggtggttcttttggagtaaatgcatatggactttatgcttatgatagtgtttggttagttgctcatgctcttgattcatttttcaataagggaggcattgtttcattttccaatgattctaggttgattaatcttgaaggaagtgatcttcaccttgatgcactgggcatctttgacggagggtcactcctgctaaatagtattttgcagagtgatctagttggattaacaggtcctatcaaatttgatctggacaggaatctcgtgcttccagcatatgacatt---atcaatgtaattgggactgggattagacggattggttactggtctaactattctggtttatccgttg-tgcctcctgagacactctactcaaggccacctaatcgttccagtgcaaaccaacaactctatagtgttgtttggcctggagaaacagtaataaaacctcgcggatgggttttccccaacaatgggaagcaactgagaattggggtgcctattcgtgtgagttttaaggaatttgtatcacaagtgccaggcactaacaatttcaaagggttttgcatagacgtatttcaagctgctgtcaacctattaccctatgcagttccgtaccaatttgtcccctttggcgatggcagggaaaacccaagctacacggagcttgtgcaattggttgcagcgggtgtgagtgcaaatcaaattatgatgattactgttgaagacttggagttgcatgaagttaaagtattcgtggctctaattcttt--------------------------------------------------------------------------------------------------------------------------------------------------------------------------------------------------------------------------------------------------------------------------------------------
>MiraAssembly77_rep_c283RC_merged_MiraAssembly77_rep_c288
-------------------------------------------------------------------------------------------------------------------------------------------------------------------------------------------------------------------------------------------------------------------------------------------------------------------------------------------------------------------------------------------------------------------------------------------------------------------------------------------------------------------------------cccctctctatcttctcttcagtaccctttttttgttcggacaacacaaaatgatttgtaccagatgactgcaatagctgagatagtcgatcactatagctggaaggaagttactgcaatattccttgatgatgattatggaaggaatggcttggctgcattagacgatgcgcttgcggctaagcggtgtaaaatctcctacaaggctggaatacccccaggatctgcagtgagtcgtggtgaaattgtggatattcttgtgaaggttgcattaatggagtctcgggttattgttcttcatgcaagtcctgattcgggtttcatggtattctctgtggccaagtatcttggaatgatggct-aatgggtatgtttggctagctactgattggctttcttctgttttagatacctcttctcctcttcc-atctgataccatggattcattgcaaggagttctggttttgcgtgcacacacaccagattcagataggaagagaaatttcttgtccagatggaaaaaactgagtggtggttcttttggagtaaatgcatatggactttatgcttatgatagtgtttggttagttgctcatgctcttgattcatttttcaataagggaggcattgtttcattttccaatgattctaggttgattaatcttgaaggaagtgatcttcaccttgakgcactgggcatctttgacggagggtcactcctgctaaacagtattttgcagagtgatctagttggattaactggtcctatcaaatttgatctggacaggaatctcgtgcttccagcatatgacatt---atcaatgtaattgggactgggattagacggataggttattggtctaactattctggtttatccgttg-tgcctcctgagacactctactcaaggccgcctaatcgttccagtgcaaaccaacaactctatagtgttgtttggcctggagaaacagtaataaaacctcgcggatgggttttccccaacaatgggaagcaactgagaattggggtgcctattcgtgtgagttttaaggaatttgtatcacaagtgccaggcactaacaatttcaaagggttttgcatagatgtatttcaagctgctgtcaacctattaccctatgcagttccgtaccaatttgtcccctttggcgatggcagggaaaacccaagctacacagagcttgtgcaattggttgcagcgggtgtgagtgcaaatcaaattatgatgattactgttgaagacttggagttgcatgaagttaaagtattcgtggctctaat-------------------------------------------------------------------------------------------------------------------------------------------------------------------------------------------------------------------------------------------------------------------------------------------------
>MiraAssembly78_rep_c2508RC_merged_MiraAssembly78_c367_merged_MiraAssembly78_c706RC_merged_MiraAssembly78_rep_c2687RC
cgttctcttttatctctttgattgctggtagaagttcgaggaagggaaaaacgtagttttgaattttcatatttgctatttcagttctccccagctaaatttagctgtacaattccaacccctttagattttgggaaatggtgggaaaacaaaa----gaaatcagaattctatcacttgtttggtaactccagaaggtgatgaatgaacaaaaagta--agtttttatgggtccatttttsyyy-ccataaaatctcattatatttggtgagaaaccacaatcatgtgaaatggagcattacataa-taactctgtttcgg----aagagttcgttctttatccaatagatagataagataataaatagtggctgacttgttgcagctttggaattcatggaggcggatattgtagcagttatcggtccacaatcttctgtagtcgcccatttggttctaaatctggcaaatgaactccaagttccctttttgtcatttgcagctacagacccctctctatcttctcttcagtaccctttttttgttcggacaacacgaaatgatttgtaccagatgactgcaatagctgagatagtcgatcactatagctggaaggaagttactgcaatattccttgatgatgattatggaaggaatggtttggctgcattagacgatgcgcttgcggctaagcggtgtaaagtctcctacaaggctggaatacccccaggatctgcagtgagtcgtggtgaaattgtggatattcttgtgaaggttgcattaatggagtctcgggktatcgttcttcatgcaagtcctgattcgggkttcatggtattctctgtggccaagtatcttggaatgatggat-aatgggtatgtttggctagctactgattggctttcttctgttttagatacctcttctcctcttcc-atctgataccatggattcattgcaaggagttctggttttgcgtgcacacacaccagattcagataggaagagaaatttcttgtctagatggaaaaaactgagtggtggttcttctggagtaaatgcatatggactttatgcttatgatagtgtttggttagttgctcatgctcttgattcatttttcaataagggaggcattgtttcattttccaatgattctaggttgattaatcttgaaggaagtgatcttcaccttgatgcactgggcatctttgacggagggtcactcctgctaaatagtattttgcagagtgatctagttggattaacaggtcctatcaaatttgatctggacaggaatctcgtgcttccagcatatgacatt---atcaatgtaattgggactgggattagacggataggttattggtctaactattctggtttatccgttg-tgcctcctgagacactctactcaaggccacctaatcgttccagtgcaaaccaacaactctatagtgtagtttggcctggagaaacagtaataaaacctcgcggatgggttttccccaacaatgggaagcaactgagaattggggtgcctattcgtgtgagttttaaggaatttgtatcacaagtgccaggcactaacaatttcaaagggttttgcatagacgtatttcaagctgctgtcaacctattaccctatgcagttccgtaccaatttatcccctttggcgatggcagggaaaacccaagctacacagagcttgtgcaattggttgcagcgggtgtgagtgcaaatcaaattatgatgattactgttgaagacttggagttgcatgaagttaaagcattcgtggctctaattctttgtttgtttatatacttccacacaggtttttgatggtgctgttggtgacattgctatcgtcgcaaacaggacaaggattgtggattttacacagccttttgttgcatctggactagttgttgttgccccatttaaaaagctgaacactggtgcttgggctttcctgcggccattttctcgactaatgtggggagtcactgctgcttccttcctggttgtagggatagtggtgtggattctggagcatcggataaacaatgagtttagagggtcgcctaggcaaca
>MiraAssembly78_rep_c3189RC_merged_MiraAssembly78_rep_c2879_merged_MiraAssembly78_c597
--------------------------------------------------------------------------------------------------------------------------------------------------------------------------------------------------------atgaatgaacaaaaagta--agtttttatgggtccatttttgttt-ccataaaatctcattatatttggtgagaaaccacaatcatgtgaaatggagcattacataa-taactctgtttcgg----aagagtt-gttctttatcca----atagatgagataataaatagtggctgacttgttgcagctttggaattcatggaggcggatattgtagcagttatcggtccacaatcttctgtagtcgcccatttggttctatatctggcaaatgaactccaagttccctttttgtcatttgcagctacagacccctctctatcttctcttcagtaccctttttttgttcggacaacacaaaatgatttgtaccagatgactgcaatagctgagatagtcgatcactatagctggaaggaagttactgcaatattccttgatgatgagtatggaaggaatggtttggctgcattagacgatgcgcttgcggctaagcggtgtaaagtctcctacaaggctggaatacccccaggatctgcagtgagtcgtggtgaaattgtggatattcttgtgaaggttgcattaatggagtctcgggttatcgttcttcatgcaagtcctgattcgggtttcatggtattctctgtggccaagtatcttggaatgatggct-gatgggtatgtttggctagctactgattggctttcttctgttttagatacctcttctcctcttcc-atctgataccatggattcattgcaaggagttctagttttgcgtgcacacacaccagattcagataggaagagaaatttcttgtctagatggaaaaaactgagtggtggttcttctggagtaaatgcatatggactttatgcttatgatagtgtttggttagttgctcatgctcttgattcatttttcaataagggaggcattgtttcattttcsaatgattctaggttgattaatcttgaaggaagtgagcttcagcttgatgcactgtgcatctttgacggagggtcactcctgctaaatagtattttgcagagtgatctagttggattaacaggtcctatcaaatttgatctgtaaaggaatctcgtgctgccagcatacgacatt---atcaatgtaattgggactgggattagacggataggttattggtctaactattctggtttatccgttg-tgcctcccgagacactttactcaaggccacctaatcgttccagtgcaaaccaacaactctatagtgttgtttggcctggagaaacagtaataaaacctcgtggatgggttttccccaacaatgggaagcaactgagaattggggtgcctattcgtgtgagttttaaggaatttgtatcacaagtgccaggcactaacaatttcaaagggttttgcatagacgtatttcaagc----------------------------------------------------------------------------------------------------------------------------------------------------------------------------------------------------------------------------------------------------------------------------------------------------------------------------------------------------------------------------------------------------------------------------------------------------------------------------------------
>MiraAssembly81_c234_merged_MiraAssembly81_c1864RC_merged_MiraAssembly81_c1864RC_merged_MiraAssembly81_c1941_merged_MiraAssembly81_c231
-------------------------------------------------------------------------------------------------------------------------------------------------------------------------------------------------gaaggtgatgaatgaacaaaaagta--agtttttatgggtccatttttgttt-ccataaaatctcattatatttggtgagaaaccacaatcatgtgaaatggagcattacataa-taactctgtttcgg----aagagtt-gttctttatcca----atagatgagataataaatagtggctgacttgttgcagctttggaattcatggaggcggatattgtagcagttatcggtccacaatcttctgtagtcgcccatttggttctaaatctggcaaatgaactccaagttccctttttgtcatttgcagctacagacccctctctatcttctcttcagtaccctttttttgttcggacaacgcaaaatgatttgtaccagatgactgcaatagctgagatagtcgatcactatagctggaaggaagttactgcaatattccttgatgatgattatggaaggaatggtttggctgcattagacgatgcgcttgcggctaagcggtgtaaagtctcctacaaggctggaatacccccaggatctgcagtgagtcgtggtgaaattgtggatattcttgtgaaggttgcattaatggagtctcgggttattgttcttcatgcaagtcctgattcgggtttcatggtattctctgtggccaagtatcttggaatgatggat-aatgggtatgtttggctagctactgattggctttcttctgttttagatacctcttctcctcttcc-atccgataccatggattcattgcaaggagttctggttttgcgtgcacacacaccagattcagataggaagagaaatttcttgtctagatggaaaaaactgagtggtggttcttttggagtaaatgcatatggactttatgcttatgatagtgtttggttagttgctcatgctcttgattcatttttcaataagggaggcattgtttcattttccaatgattctaggttgattaatcttgaaggaagtgatcttcaccttgatgcactgggcatctttgacggagggtcactcctgctaaatagtattttgcagagtgatctagttggattaacaggtcctatcaaatttgatctggacaggaatctcgtgcttccagcatatgacatt---atcaatgttattgggactgggattagacggataggttattggtctaactattctggtttatccgttg-tscctcctgagacactctactcaaggccacctaatcgttccagtgcaaaccaacaactctatagtgttgtttggcctggagaaacagtaataaaacctcgcggatgggttttccccaacaatgggaagcaactgagaattggggtgcctattcgtgtgagttttaaggaatttgtatcacaagtgccaggcactaacaatttcaaagggttttgcatagacgtatttcaagctgctgtcaacctattaccctatgcagttccgtaccaatttatcccctttggcgatggcagggaaaacccaagctacacagagcttgtgcaattggttgcagcgggtgtgagtgcaaatcaaattatgatgattactgttgaagacttggagttgcatgaagttaaagtattcgtggctctaattctttgtttgtttatatacttccacrcaggtttttgatggtgctgttggtgacattgctatcgtcgcaaacaggacaaggattgtggattttacacagccctttgttgcatctggactaggtgttgttgccccatttaaaaagctgaacactggtg-------------------------------------------------------------------------------------------------------------------------------------
>MiraAssembly81_c691_merged_MiraAssembly81_rep_c2286RC
------------------------------------------------------------------------------------------------------------aagtttccaacccctttagattttgggaaatggtgggaaaacaaaa----gaaatcagaattctatcacttgtttggtaactccagaaggtgatgaatgaacaaaargta--agtttttatgggtccatttttgttt-ccataaaatctcattatatttggtgagaaaccacaatcatgtgaaatggagcattacataa-taactctgtttcgg----aagagtt-gttctttatcca----at--atgagataataaatagtggctgaattgttgcagctttggaattcatggaggcggatattgtagcagttatcggtccacaatcttctgtagtcgcccatttggttctaaatctggcaaatgaactccaagttccctttttgtcatttgcagctacagacccctctctatcttctcttcagtaccctttttttgttcggacaacrcaaaatgatttgtaccagatgactgcaatagctgagatagtcgatcactatagctggaaggaagttactgcaatattccttgatgatgattatggaaggaatggtttggctgcattagacgatgcgcttgcggctaagcggtgtaaagtctcctacaaggctggaatacccccaggatctgcagtgagtcgtggtgaaattgtggatattctcgtgaaggctgcattaatggagtctcgggttattgttcttcatgcaagtcctgattcgggtttcatggtattctctgtggccaagtatcttggaatgatggat-aatgggtatgtttggctagctactgattggctttcttctgttttagatacctcttctcctcttcc-atctgataccatggattcattgcaaggagttctggttttgcgtgcacacacaccagattcagataggaagagaaatttcttgtctagatggaataaactgagtggtggttcttttggagtaaatgcatatggactttatgcttatgatagtgtttggttagttgctcatgctcttgattcatttttcaataagggaggcattgtttcattttccaatgattctaggttgattaatcttgaaggaagtgatcttcaccttgatgcactgggcatctttgacggagggtcactcctgctaaatagtattttgcagagtgatctagttggattaacaggtcctatcaaatttgatctggacaggaatctcgtgcttccagcatatgacatt---atcaatgttattgggactgggattagacggataggttattggtctaactattctggtttatccgttg-tccctcctgagacactctactcaaggccacctaatcgttccagtgcaaaccaacaactctatagtgttgtttggcctggagaaacagtaataaaacctcgcggatgggttttccccaacaatgggaagcaactgagaattggggtgcctattcgtgtgagttttaaggaatttgtatcacaagtgccaggcactaacaatttcaaagggttttgcatagacgtatttcaagctgcagtcaacctattaccctatgcagt-------------------------------------------------------------------------------------------------------------------------------------------------------------------------------------------------------------------------------------------------------------------------------------------------------------------------------------------------------------------------------------------------------------------------------------------------------------
>MiraAssembly82_rep_c130RC_merged_MiraAssembly82_c19RC
-------------------------------------------------------------------------------------------------------------------------------------------------------------------------------------------------------------------------------------------------------------------------------------------------------------------------------------------------------cca----atagatgagataataaatagtggctgacttgttgcagctttggaattcatggaggcggatattgtagcagttatcggtccacaatcttctgtagtcgcccatttggttctaaatctggcaaatgaactccaagttccctttttgtcatttgcagctacagacccctctctatcttctcttcagtaccctttttttgttcggacaacacaaaatgatttgtaccagatgactgcaatagctgagatagtcgatcactatagctggaaggaagttactgcaatattccttgatgatgattatggaaggaatggtttggctgcattagacgatgcacttgcggctaagcggtgtaaagtctcctacaaggctggaatacccccaggatctgcagtgagtcgtggtgaaattgtggatattcttgtgaaggttgcattaatggagtctcgggttattgttcttcatgcaagtcctgattcgggtttcatggtattctctgtggccaagtatcttggaatgatggct-aatgggtatgtttggctagctactgattggctttcttctgttttagatacctcttctcctcttcc-atctgataccatggattcattgcaaggagttctggttttgcgtgcacacacaccagattcagataggaagagaaatttcttgtctagatggaaaaaactgagtggtggttcttttggagtaaatgcatatggactttatgcttatgatagtgtttggytagttgctcatgckcttgattcatttttcaataagggaggcattgtttcattttccaatgattctaggttgattaatcttgaaggaagtgatcttcaccttgatgcactgggcatctttgacggagggtcactcctgctaaatagtattttgcagagtgatctagttggattaacaggtcctatcaaatttgatctggacaggaatctcgtgcttccagcatatgacatt---atcaatgtaattgggactgggattagacagataggttattggtctaactattctggtttatccgttg-tgcctcctgagacactctactcaaggccacctaatcgttccagtgcaaaccaacaactctatagtgttgtttggcctggagaaacagtaataaaacctcgtggatgggttttccccaacaatgggaagcaactgagaattggggtgcctattcgtgtgagttttaaggaatttgtatcacaagtgccaggcactaacaatttcaaagggttttgcatagacgtatttcaagctgctgtcaacctattaccctatgcagttccgtaccaatttatcccctttggcgat---------------------------------------------------------------------------------------------------------------------------------------------------------------------------------------------------------------------------------------------------------------------------------------------------------------------------------------------------------------------------------------------------------------------------------
>MiraAssembly83_rep_c2939RC_merged_MiraAssembly83_c653
----------------------------------------------------------------------------------------------------------------------------------------------------------------------------------------------------------------------------------------------------------------------------------------aatcatgtgaaatggagcattacataa-taactctgtttcgg----aagagtt-gttctttatcca----atagatgagataacaaatagtggctgacttgttgcagctttggaattcatggaggcggatattgtagcagttatcggtccacaatcttctgtagtcgcccatttggttctaaatctggcaaatgaactccaagttccctttttgtcatttgcagctacagacccctctctatcttctcttcagtaccctttttttgttcggacaacacaaaatgatttgtaccagatgactgcaatagctgagatagtcgatcactatagctggaaggaagttactgcaatattccttgatgatgattatggaaggaatggtttggctgcattagacgatgcgcttgcggctaagcggtgtaaaatctcctacaaggctggaatacccccaggatctgcagtgagtcgtggtgaaattgtgaatattcttgtgaaggttgcattaatggagtctcgggttattgttcttcatgcaagtcctgattcgggtttcatggtattctctgtggccaagtatcttggaatgatggat-aatgggtatgtttggctagctactgattggctttcttctgttttagatacctcttctcctcttcc-atctgataccatggattcattgcaaggagttctggttttgcgtgcacacacaccagattcagataggaagagaaatttcttgtctagatggaaaaaactgagtggtggttcttttggagtaaattcatatggactttatgcttatgatagtgtttggttagttgctcatgctcttgattcatttttcaataagggaggcattgtttcattttccaatgattctaggttgattaatcttgaaggaagtgatcttcaccttgatgcactgggcatctttgacggagggtcactcctgctaaatagtattttgcagagtgatctagttggattaacaggtcctatcaaatttgatctggacaggaatctcgtgcttccagcatatgacatt---atcaatgtaattgggactgggattagacggattggttactggtctaactattctggtttatccgttg-tgcctcctgagacactctactcaaggccacctaatcgttccagtgcaaaccaacaactctatagtgttgtttggcctggagaaacagtaataaaacctcgcggatgggttttccccaacaatgggaagcaactgagaattggggtgcctattcgtgtgagttttaaggaatttgtatcacaagtgccaggcactaacaatttcaaagggttttgcatagacgtatttcaagctgctgtcaacctattaccctatgcggttccgtaccaatttatcccctttggcgatggcagggaaaacccaagctacacagagcttgtgcaattggttgcagcgggtgtgagtgcaaatcaaattatgatgattactgttgaagacttggagttgcatgaagttaaagtattcgtggctctaattctttgtttgtttatatacttccacacaggtttttgatggtgctgttggtgatattgctatcgtcgcaaacaggacaaggattgtggattttacacagccttttgttgcatctggactaggtgttgttgccccatttaaaaagctgaacact-----------------------------------------------------------------------------------------------------------------------------------------
>MiraAssembly83_rep_c3207RC_merged_MiraAssembly83_rep_c3036RC_merged_MiraAssembly83_rep_c3036RC_merged_MiraAssembly83_c414_merged_MiraAssembly83_c2533RC
------------------------------------------------------------------------------------------------aaatttagttgtacaattccaacccctttagattttgggaaatggtgggaaaacaaaa----gaaatcagaattctatcacttgtttggtaactccagaaggtgatgaatgaacaaaaagta--agtttttatgggtccatttttgttt-ccataaaatctcattatatttggtgagaaacaacaatcatgtgaaatggagcattacataa-taactctgtttcgg----aagagtt-gttctttatcca----atagatgagataacaaatagtggctgacttgttgcagctttggaattcatggaggcggatattgtagcagttatcggtccacaatcttctgtagtcgcccatttggttctaaatctggcaaatgaactccaagttccctttttgtcatttgcagctacagacccctctctatcttctcttcagtaccctttttttgttcggacaacacaaaatgatttgtaccagatgactgcaatagccgagatagtcgatcactatagctggaaggaagttactgcaatattccttgatgatgattatggaaggaatggtttggctgcattagacgatgcgcttgcggctaagcggtgtaaagtctcctacaaggctggaatacctccaggatctgcagtgagtcgtggtgaaattgtggatattcttgtgaaggttgcattaatggagtctcgggttattgttcttcatgcaagtcctgattcgggtttcatggtattctctgtggccaagtatcttggaatgatggct-gatgggtatgtttggctagctactgattggctttcttctgttttagatacctcttctcctcttcc-atctgataccatggattcattgcaaggagttctggttttgcgtgcacacacaccagattcagataggaagagaaatttcttgtctagatggaaaaaactgagtggtggttcttttggagtaaatgcatatgggctttatgcttatgatagtgtttggttagttgctcatgctcttgattcatttttcaataagggaggcattgtttcattttccaatgattctaggttgattaatcttgaaggaagtaatcttcaccttgatgcactgggcatctttgacggaggatcactcctgctaaatagtattttgcagagtgatctagttggattaacaggtcctatcaaatttgatctggacaggaatctcgtgcttccagcatatgacatt---atcaacgtaattgggactgggattagacggataggttattggtctaactattctggtttatccgttg-tgcctcctgagacactctactcaaggccacctaatcgttccagtgcaaaccaacaactctatagtgttgtttggcctggagaaacagtaataaaacctcgcggatgggttttccccaacaatgggaagcaactgagaattggggtgcctattcgtgtgagttttaaggaatttgtatcacaagtgccaggcactaacaatttcaaagggttttgcatagacgtatttcaagctgctgtcaacctattaccctatgcagttccgtaccaatttatcccctttggcgatggcagggaaaacccaagctacacagagcttgtgcaattggttgcagcgggtgtgagtgcaaatcaaattacgatgattactgttgaagacttggagttgcatgaagttaaagtattcgt----------------------------------------------------------------------------------------------------------------------------------------------------------------------------------------------------------------------------------------------------------------------------------------------------------
