# Supplementary material for: Targeted NGS for species level phylogenomics: “made to measure” or “one size fits all”?
Source: PeerJ. 2017 Jul 25;5:e3569. doi: 10.7717/peerj.3569 (PMC5530999; doi:10.7717/peerj.3569)
Supplement: Data S2 — Sequences alignments (fasta format). [file peerj-05-3569-s002.gz › Final_Aln/SC/14092_AllSamples.aln]

>Consensus14092_Sample71
-------------------------------gaaggctataaacctttatttatgtttcttgggtttgaaggtacgttgggatgaatcttctaacataccccgtccagatagagtgtcgccttggaaaatagaacctgccttgactccacctgccctcaatccccttccagtgcccagactgaagaggcctcgaacaaatttggtgccttcttctccagactcctctgttcttactagggaaggtatggctccagaccaacctaatttggtgctttgataattgtactttctatagggaaaaaataatgat--tgtatcttgtgctgtctttacttttaattagtttcatctaaggtgacaatagaccctttgcaatcaagtggatattcaagggtcttgcaaggtcaagaattgtcgaccttgagaggcaccttggcagatagcaacgaatcagattctactgaaaagcaagtcgtatggccagctccaatggatgatgataaaattgtagtttctgcttcacatgcatatgaatcagaaaagtggcccgaatcaacattcacagatctactatccgggtttgggacgcaatctaactcccatgagttttgcgcatcttcagttgaccaaa-ctccggcttctgtcaactctatgaaactmaatgtaccacatcaggagggaaagttcagtttttcagcaacaaattggtctgtagtgccttcaggtctctcactcaacttgttagaatctaccatgaaaccacccgtgcaaggcagtaatacgccctctcaaccccgagatactagatatggtggctttggtgagtacgccatggttaatggtaaaaaacctgattatcctcaaggaaattggtttgtgcctccaccgcttccatcatatcttcagatgcctagacctgttctggtacagcagcatgatgctgtaaaacctaatgatggaaattgcaagctctttggcatacatcttaaccctaatcctgttgtagtggggcctccaatgttaamtcataattcgaatctcagcccaaactctcagc---------------aggcccgagctgctgaatcagatcaaagtycagaacagttgaagtgcacaaaagcaccagatcaccagaatcctagcagtgagcaggagaaagcaagcaaaccctgtcaagcgattatcaaggatggccaggggaaagtccatggtggttcagctaggagttgtaccaaggttcgtacgtgtc-tgtctgttcac-------tctttactta----agatgccc--cttgaaactatccgaga------caatgaattttttcttggattaattg-ttttttttttttggcaggttcataagcaggggattgcccttggtaggtctgtggac------------------------------------------------------------------------------------
>Consensus14092_Sample80
----------------------------------------------------------------------------------------------------------------------------------------tgccttgactccacctgccctcaatccccttccagtgcccagactgaagaggcctcgaacaaatttggtgccttcttctccagactcctctgttcttactagggaaggtatggctccagaccaacctaatttggtgctttgataattgtactttctataggg--aaaataatgat--tgtatcttgtgctgtctttacttttaattagtttcatctaaggtgacaatagaccctttgcaatcaagtggatattcaagggtcttgcaaggtcaagaattgtcgaccttgagaggcaccttggcagatagcaacgaatcagattctactgaaaagcaagtcgtatggccagytccaatggatgatgataaaattgtagtttctgcttcacatgcatatgaatcagaaaagtggcccgaatcaacattcacagatctactatccgggtttgggacgcaatctaactcccatgagttttgcgcatcttcagttgaccaaa-ctccggcttctgtcaactctatgaaactcaatgtaccacatcaggagggaaagttcagtttttcagcaacaaattggtctgtagtgccttcaggtctctcactcaacttgttagaatctaccatgaaaccacccgtgcaaggcagtaatacgccctctcaaccccgagatactagatatggtggctttggtgagtacgccatggttaatggtaaaaaacctgattatcctcaaggaaattggtttgtgcctccaccgcttccatcatatcttcagatgcctagacctgttctggtacagcagcatgatgctgtaaaacctaatgatggaaattgcaagctctttggcatacatcttaaccctaatcctgttktagtggggcctccaatgttaaatcataattcgaatctcagcccaaactctcagc---------------aggcccgagctgctgaatcagatcaaagttcagaacagttgaagtgcacaaaagcaccagatcaccagaatcctagcagtgagcaggagaaagcaagccaaccctgtcaagcgattatcaaggatggccaggggaaagtccatggtggttcagctaggagttgtaccaaggttcgtacgtgtg-tgtctgttcac-------tctttactta----agatgccc--cttg--actatccgcga------caatgaattttttcttggattaa------------------------------------------------------------------------------------------------------------------------------------------------
>Consensus14092_Sample83
----------------------------------------------------------------------------------------------------------------------------------------------------------------------------gcccagactgaagaggcctcgaacaaatttggtaccttcttctccagactcctctgttcttactagggaaggtatggctccagaccaacctaatttkgtgctttgataattgtactttctakaggg--aaaatamttat--tgtatcttgtgctgtctttacttttaattagtttcatctaaggtgacaatagaccctttgcaatcaagtggatattcaagggtcttgcaaggtcaagaattgtcgaccttgagaggcaccttggcagatagcaacgaatcagattctactgaaaagcaagtcgtatggccagctccaatggatgatgataaaattgtagtttctgcttcacatgcatatgaatcagaaaagtggcccgaatcaacattcacagatctactatccgggtttgggacgcaatctaactcccatgagttttgcgcatcttcagttgaccaaa-ctccggcttctgtcaactctatgaaactcaatgtaccacatcaggagggaaagttcagtttttcagcaacaaattggtctgtagtgccttcaggtctctcactcaacttgttagaatctaccatgaaaccacccgtgcaaggcagtaatacgccctctcaaccccgagatactagatatggtggctttggtgagtacgccatggttaatggtaaaaaacctgattatcctcaaggaaattggtttgtgcctccaccgcttccatcatatcttcagatgcctagacctgttctggtacagcagcatgatgctgtaaaacctaatgatggaaattgcaagctctttggcatacatcttaaccctaatcctgttgtagtggggcctccaatgttaaatcataattcgaatctcagcccaaactctcagc---------------aggcccgagctgctgaatcagatcaaagttcagaacagttgaagtgcacaaaagcaccagatcaccagaatcctagcagtgagcaggagaaagcaagccaaccctgtcaagcgattatcaaggatggccaggggaaagtccatggtggttcagctaggagttgtaccaaggttcgtccgtgtc-tgtctgttcac-------tctttacttaagagagatgccc--cttg--actatccgaga------caatgaattttttcttggattaattg-ttttttttttttggcaggttcataagcaggggattgcccttggtaggtctgtggaccttaccaagttcaacaactacgaggaactgattgccgaattggatcacttgttcgattttaatggtgaattgatgt--------
>MiraAssembly68_rep_c2696_merged_MiraAssembly68_c583
-----------------------------------------------------------------------------tgggatgagacttctaacataccccgtccagagagagtgtcgccttggaaaatagaacctgccttgactccacctgccctcaatccccttccagtgcccagactaaagaggcctcgatcaaatttggtgccttcttctccagactcctctgttcttacaagggaaggtatggcccca----aacctattttggtgttttcgcaagtgtactt-----agag--aaaataaggattatgtatcttgggctgtttttatttttaattaggttcatctaaggtgacaataaaccctttgcaatcaagcggatatacaagggtcttgcaaggtcaagaattgtcgaccttgagaggcaccttggcagagagcaacgaatcagattctactgaaaagcaagttgtatggccagctccaatggatgatgataaagttgtagtttctgcttcacatggatatggatcagaaaagtggcccgagtcaacatttacagatctactatctggttttgggacccaatctaactcccacgagttttatacatcttcagttgatcaaa-ctctaggttctatcaactctatgaaactcaatttaccacatcaggagggaaagttcagtttttcagcaacaaattggtccgtaatgccttcaggtctctcactcaacttgttagaatctaccatgaaagcacccatgcaaggcagtaatgtaacctatcaaccccgagatactagatatggtggttttggtgagtatgccatgcttaatggtcaaaaatctgagtatcctcaaggaagttggttaatgcctccaccgctcccatcatatcttccaatgcctagacctgttctggtacaacagcatgatgctgtgaagcctaatgatggaaattgcaagctctttggcatacatcttaactctaatcctgtaatagtggggccagcaatgtcaaataatattgccaatcttagcccaaactctcagc---------------agccccgagctacggaatcagatcaaagttctgaacaaatgaagtgcacaaaagcaccagatcacccaattcctagcagtgagcaggagaaagcaacccaaccgtatcaagcgattatcaaggatggccaggggaaagtccatggtggttcaactaggagttgtaccaaggttcgtgcttatc-tgtctgctcactcgttagtcgttatttt----agatgccccactta--cctatccgagaagttatcaatgaa--tttgcttggataaatgg-----tttttgatttcaggttcataagcaggggattgcccttggtaggtctgtggaccttaccaagttcaacaactacgagg-----------------------------------------------------------
>MiraAssembly68_rep_c3100_merged_MiraAssembly68_rep_c2861_merged_MiraAssembly68_rep_c3343_merged_MiraAssembly68_c583
-----------------------------------------------------------------------------tgggatgagacttctaacataccccgtccagagagagtgtcgccttggaaaatagaacctgccttgactccacctgccctcaatccccttccagtgcccagactaaagaggcctcgatcaaatttggtgccttcttctccagactcctctgttcttacaagggaaggtatggcccca----aacctattttggtgttttcgcaagtgtactt-----agag--aaaataaggattatgtatcttgggctgtttttatttttaattaggttcatctaaggtgacaataaaccctttgcaatcaagcggatatacaagggtcttgcaaggtcaagaattgtcgaccttgagaggcaccttggcagagagcaacgaatcagattctactgaaaagcaagttgtatggccagctccaatggatgatgataaagttgtagtttctgcttcacatggatatggatcagaaaagtggcccgagtcaacatttacagatctactatctggttttgggacccaatctamctcccacgagttttatacatcttcagttgatcaaa-ctctaggttctatcaactctatgaaactcaatttaccacatcaggagggaaagttcagtttttcagcaacaaattggtccgtaatgccttcaggtctctcactcaacttgttagaatctaccatgaaagcacccatgcaaggcagtaatgtaccctatcaacmccgagatactagatatggtggttttggtgagtacgccatgcttaatggtcaaaaatctgagtatcctcaaggaagttggttaatgcctccaccgctcccatcatatcttccaatgcctagacctgttctggtacaacagcatgatgctgtgaagcctaatgatggaaattgcaagctctttggcatacatcttaactctaatcctgttatagtggggccagcaatgtcaaataatattgccaatcttagcccaaactctcagc---------------agccccgagctacggaatcagatcaaagttctgaacaaatgaagtgcacaaaagcaccagatcacccaattcctagcagtgagcaggagaaagcaacccaaccgtatcaagcgattatcaaggatggccaggggaaagtccatggtggttcaactaggagttgtaccaaggttcgtgcttatc-tgtctgctcactcgttagtcgttacttt----agatgccccactta--cctatccgagaagttatcaatgaa--tttgcttggataaatgg-----tttttgatttcaggttcataagcaggggattgcccttggtaggtctgtggaccttaccaagttcaacaactatgaggaactg------------------------------------------------------
>MiraAssembly69_rep_c2415_merged_MiraAssembly69_c532
---------------------------------------------------------------gtttgaaggtacgttgggatgaatcttctaacataccccgtccagatagagtgtcgccttggaaaatagaacctgccttgactccacctgccctcaatccccttccagtgcccagrctgaagaggcctcgaacaaatttggtgccttcttctccagactcctctgttcttactagggaaggtatggctccagaccaacctaatttggtgctttgataattgtactttctagaggg--aaaataatgat--tgtatcttgtgctgtctttacttttaattagtttcatctaaggtgacaatagaccctttgcaatcaagtggatattcaagggtcttgcaaggtcaagaattgtcgaccttgagaggcaccttggcagatagcaacgaatcagattctactgaaaagcaagtcgtatggccagctccaatggatgatgataaaattgtagtttctgcttcacatgcatatgaatcagaaaagtggcccgaatcaacattcacagatctactatccgggtttgggacgcaatctaactcccatgagttttgcgcatcttcagttgaccaaa-ctccggcttctgtcaactctatgaaactcaatgtaccacatcaggagggaaagttcagtttttcagcaacaaattggtctgtagtgccttcaggtctctcactcaacttgttagaatctaccatgaaaccacccgtgcaaggcagtaatacgccctctcaaccccgagatactagatatggtggctttggtgagtacgccatggttaatggtaaaaaacctgattatcctcaaggaaattggtttgtgcctccaccgcttccatcatatcttcagatgcctagacctgttctggtacagcagcatgatgctgtaaaacctaatgatggaaattgcaagctctttggcatacatcttaaccctaatcctgttgtagtggggcctccaatgttaaatcataattcgaatctcagcccaaactctcagc---------------aggcccgmgctgctgaatcagatcaaagttcagaacagttgaagtgcacaaaagcaccagatcaccagaatcctagcagtgagcaggagaaagcaagccaaccctgtcaagcgattatcaaggatggccaggggaaagtccatggtggttcagctaggagttgtaccaaggttcgtacgcgtc-tgtctgttcac-------tctttactta----agatgccc--cttg--actatccgaga------caatgaattttttcttggattaattg-----ttttttttggcaggttcataagcaggggattgcccttggtaggtctgtggaccttaccaagttcaacaactacgaggaactga-----------------------------------------------------
>MiraAssembly69_rep_c2934RC_merged_MiraAssembly69_rep_c2517
---------------------------------------------------------------------------------------------------------------------------------------------------------------------------------------------------------------------------------------------------------------------------------------------------------------------------------gtgctgtctttacttttaattagtttcatctaaggtgacaatagaccctttgcaatcaagtggatattcaagggtcttgcaaggtcaagaattgtcgaccttgagaggcaccttggcagatagcaacgaatcagattctactgaaaagcaagtcgtatggccagctccaatggatgatgataaaattgtagtttctgcttcacatgcatatgaatcagaaaagtggcccgaatcaacattcacagatctactatctgggtttgggacgcaatctaactcccatgagttttgcgcatcttcagttgatcaaa-ctccggcttctgtcaactctatgaaactcaatgtaccacatcaggagggaaagttcagtttttcagcaacaaattggtctgtagtgccttcaggtctctcactcaacttgttagaatctaccatgaaaccacccatgcaaggcagtaatacgccctctcaaccccgagatactagatatggtggctttggtgagtacgccatggttaatggtaaaaaacctgattatcctcaaggaaattggtttgtgcctccaccgcttccatcatatcttcagatgcctagacctgttctkgtacagcagcatgatgctgtaaaacctaatgatggaaattgcaagctctttggcatacatcttaaccctaattctgttgtagtggggcctccaatgttaaatcataattcgaatctcagcccaaactctcagc---------------aggcccgagctgctgaatcagatcaaagttcagaacagttgaagtgcacaaaagcaccagatcaccagaatcctagcagtgagcaggagaaagcaagccaaccctgtcaagcgattatcaaggatggccaggggaaagyccatggtggtt--------------------------------------------------------------------------------------------------------------------------------------------------------------------------------------------------------------------------------------------------------------------------
>MiraAssembly72_c201RC
------------------------------------------------------------------------------------------------------------------------------------------------------------------------------------------------------------------------------------------------------------------------atttggtgctttgataattgtactttctataggg--aaaataatgat--tgtatcttgtgctgtctttacttttaattagtttcatctaaggtgacaatagaccctttgcaatcaagtggatattcaagggtcttgcaaggtcaagaattgtcgaccttgagaggcaccttggcagatagcaacgaatcagattctactgaaaagcaagtcgtatggccagctccaatggatgatgataaaattgtagtttctgcttcacatgcatatgaatcagaaaagtggcctgaatcaacattcacagatctactatccgggtttgggacgcaatctaactcccatgagttttgcgcatcttcagttgaccaaa-ctccggcttctgtcaactctatgaaactcaatgtaccacatcaggagggaaagttcagtttttcagcaacaaattggtctgtagtgccttcaggtctctcactcaacctgttagaatctaccatgaaaccacctgtgcaaggcagtaatacgccctctcaaccccgagatactagatatggtagctttggtgagtacgccatggttaatggtaaaaaacctgattatcctcaaggaaattggtttgtgcctccaccgctttcatcatatcttcagatgcctagacctgttctggtacagcagcatgatgctgtaaaacctaatgatggaaattgcaagctctttggcatacatctcaaccctaatcctgttgtagtggggcctccaatgttaaatcatacttcgaatctcagcccaaactctcagcaggcccgagctgctgaggcccgagctgctgaatcagatcaaagttcagaacagttgaagtgcacaaaagcaccagatcaccagaatcctagcagtgagcaggagaaagcaagccaaccctgtcaagcgactatcaaggatggccaggggaaagtccatggtggttcagctaggagttgtaccaaggttcgtacgtgtcttgtctgttcac-------tctttactta----aggtgccc--cttg--actatccgaga------caatgaattttttcttggattaa-----tttttttttttggcaggttcataagcaggggattgcccttggtaggtctgtggaccttaccaagttcaacaactacgaggaactgattgccgaattggatcacttgttcgattttaatggtgaattgaagtctgggagc
>MiraAssembly72_rep_c2177_merged_MiraAssembly72_rep_c2004_merged_MiraAssembly72_rep_c1880
------------------------------------------------------------------------------------------------------------------------------------------------------------------------------------------------------------------------------------------------------------------------------------------------------------------------------------------------------------------------------------------------------------------------------------------------------agatagcaacgaatcagattctactgaaaagcaagtcgtatggccagctctaatggatgatgataaagttgtagtttctgcttcacatgcatatgaatcagaaaagtggcctgaatcaacattcacagatctactatctgggtttgggacgcaatctaactcccatgagttttgcgcatcttcagttgatcaaa-ctccggcttctgtcaactctatgaaactcaatgtaccacatcaggagggaaagttcagtttttcagcaacaaattggtctgtagtgccttcaggtctctcactcaacttgttagaatctaccatgaaacctcccgcgcaaggcagtaacacgccctctcaaccccgagatactagatatggtggctttggtgagtacgccatggttaatggtaaaaaacctgattatcctcaaggaaattggtttgtgcctccaccgcttccatcatatcttcagatgcctagacctgttctggtacagcagcatgatgctgtaaaacctaatgatggaaattgcaagctctttggcatacatcttaaccctaatcctgttgtagtggggcctccaatgttaaatcatatttcgaatctcagcccaaactctcagc---------------aggcccgagctgctgaatcagatcaaagttcagaacagttgaagtgcacaaaagcaccagatcaccagaatcctagcagtgagcaggagaaagcaagccaaccctgtcaagcgattatcaaggatggtcaggggaaagtccatggtggttcagctaggagttgtaccaaggttcgtacgtgtg-tgtctgttcac-------tctttactta----akatgccc--cttg--actatccgaga------caatgaattttttcttggattaat----tttttttttttggcaggttcataagcaggggattgcccttgg-------------------------------------------------------------------------------------------------
>MiraAssembly73_c824_merged_MiraAssembly73_rep_c2720RC
--------------------------------------------------------------------------------------------------------------------------------------------------------------------------------------------------------------------------------------cttactagggaaggtatggctccagaccaacctattttggtgctttgataattgtactttctagaggg--aaaataatgat--tgtatcttgtgctgtctttacttttaattagtttcatctaaggtgacaatagaccctttgcaatcaagtggatatacaagggtcttgcaaggtcaagaattgtcgaccttgagaggcaccttggcagatagcaacgaatcagattctactgaaaagcaagtcgtatgkccagctccaatggatgatgataaaattgtagtttctgcttcacatgcatatgaatcagaaaagtggcccgaatcaacattcacagatctactatctgggtttgggackcaatctaactcccatgagttttgcgcatcttcagttgatcaaa-ctccggcttctgtcaactctatgaaactcaatgtaccacatcaggagggaaagttcagtttttcagcaacaaattggtctgtagtgccttcaggtctctcactcaacttgttagaatctaccatgaaaccacccgtgcaaggcagtaatacgccctctcaaccccgagatactagatatggtggctttggtgagtacgccatggttaatggtaaaaaacctgattatcctcaaggaaattggtttgtgcctccaccgcttccatcataccttcagatgcctagacctgttctggtacagcagcatgatgctgtaaaacctaatgatggaaattgcaagctctttggcatacatcttaaccctaatcctgttgtagtggggcctccaatgttaaatcataattcgaatctcagcccaaactctcagc---------------aggcccgagctgctgaatcagatcaaagttcagaacagttgaagtgcacaaaagcaccagatcaccagaatcctagcagtgagcaggagaaagcaagccaaccctgtcaagcgattatca--------------------------------------------------------------------------------------------------------------------------------------------------------------------------------------------------------------------------------------------------------------------------------------------------------
>MiraAssembly73_rep_c2172
---------------------------------------------------------------------------------------------------------------------------------------------------------------------------------------------------------------------------------------------------------------------------------------------------------------------------------------------------attagtttcatctaaggtgacaatagaccctttgcaatcaagtggatatacaagggtcttgcaaggtcaagaattgtcgaccttgagaggcaccttggcagatagcaacgaatcagattctactgaaaagcaagtcgtatggccagctccaatggatgatgataaaattgtagtttctgcttcacatgcatatgaatcagaaaagtggcccgaatcaacattcacagatctactatctgggtttgggacgcaatctaactcccatgagttttgcgcatcttcagttgatcaaacctccggcttctgtcaactctatgaaactcaatgtaccacatcaggasggaaagttcagtttttcagcaacaaattggtctgtagtgmcttcaggtctctcactcaacttgttagaatctaccatgaaaccacccgtgcaaggcagtaatacgccctctcaaccccgagatactagatatggtggctttggtgagtackccatggttaatggtaaaaaacctgattatcctcaaggaaattggtttgtgcctccaccgcttccatcataccttcagatgcctagacctgttctggtacagcagcatgatgctgtaaaacctaatgatggaaattgcaagctctttggcatacatcttaaccctaatcctgttgtagtggggcctccaatgttaaatcataattcgaatctcagcccaaactctcagc---------------aggcccgagctgctgaatcagatcaaagttcagaacagttgaagtgcacaaaagcaccagatcaccagaatcctagcagtgagcaggagaaagcaagccaaccctgtcaagcgattatcaaggatggccaggggaaaggccatggtggttcagctaggagttgtaccaaggttcgtacttgtc-tgtctgttcac-------tctttactta----agatgccc--cttg--actatccgaga------caatgaattttttcttggattaattg--tttatttttttggcaggttcataagcaggggattg--------------------------------------------------------------------------------------------------------
>MiraAssembly74_c423RC_merged_MiraAssembly74_c103RC
------------------------------------------------------------------------------------------------------------------------------------------------------------------------------------------------------------------------------------------------------------------------------------gataattgtactttctagaggg--aaaataattat--tgtatcttgtgctgtctttacttttaattagtttcatctaaggtgacaatagaccctttgcaatcaagtggatatacaagggtcttgcaaggtcaagaattgtcgaccttgagaggtaccttggcagatagcaacgaatcagattctactgaaaagcaagtcgtatggccagctccaatggatgatgataaaattgtagtttctgcttcacatgcatatgaatcggaaaagtggcccgaatcaacattcacagatctactatctggttttgggacgcaatctaactcccatgatttttgcgcatcttcagttgaccaaa-ctccagcttctgtcaactctatgaaactcaatgtaccacatcaggagggaaagttcagtttttcagcaacaaattggtctgtagtgccttcaggtctctcactcaacttgttagaatctaccatgaaaccacccgtgcaaggcggtaatacgccctctcaaccccgagatactagatatggtggctttggtgagtacgccatggttaatggtaaaaaacctgattatcctcaaggaaattggtttgtgcctccaccggttccatcatatcttcagatgcctagacctgttctggtacagcagcatgatgctgtaaaacctaatgatggaaattgcaagctctttggcatacatcttaaccctaatcctgttgtagtggggcctccaatgttaaatcataattcgaatctcagcccaaactctcagc---------------aggcccgagctgctgaatcagatcaaagttcagaacagttgaagtgcacaaaagcaccagatcaccagaatcctagcagtgagcaggagaaagcaagccaaccctgtcaagcgattatcaaggatggccaggggaaagtccatggtggttcagctaggagttgtaccaaggttcgtacgtg---tgtctgttcac-------tctttactta----agatgccc--cttg--actatccgaga------caatgaattttttcttggattaattg----tttttttttggcaggttcataagcaggggattgcccttggtaggtctgtggac------------------------------------------------------------------------------------
>MiraAssembly74_rep_c2305RC
----------------------------------------------------------------------------------------------------------------------------------------------------------------------------------------------------------------------------------------------------------------------------------------------------------------------------------------------------------------------------------------------------------------------------------------------------------------------------------------------------------------------------------------------------------gaaaagtcgcccgaatcaacattcacagatctactatctggttttgggacgcaatctaactcccatgatttttgcgcatcttcagttgaccaaa-ctccagcttctgtcaactctatgaaactcaatgtaccacatcaggagggaaagttcagtttttcagcaacaaattggtctgtagtgccttcaggtctctcactcaacttgttagaatctaccatgaaaccacccgtgcaaggcggtaatacgccctctcaaccccgagatactagatatggtggctttggtgagtacgccatggttaatggtaaaaaacctgattatcctcaaggaaattggtttgtgcctccaccggttccatcatatcttcagatgcctagacctgttctggtacagcagcatgatgctgtaaaacctaatgatggaaattgcaagctctttggcatacatcttaaccctaatcctgttgtagtggggcctccaatgttaaatcataattcgaatctcagcccaaactctcagc---------------aggcccgagctgctgaatcagatcaaagttcagaacagttgaagtgcacaaaagcaccagatcaccagaatcctagcagtgagcaggagaaagcaagccaaccctgtcaagcgattatcaaggatggccaggggaaagtccatggtggttcagctaggagttgtaccaaggttcgtacgcgtc-tggctgttcac-------tctttactta----agatgccc--cttg--actatccgaga------caatgaattttttcttggattaattgtttttttttttttggcaggttcataagcaggggattgcccttggtaggtctgtggaccttaccaagttcaacaactacgacgaact-------------------------------------------------------
>MiraAssembly74_rep_c2488RC_merged_MiraAssembly74_rep_c2445RC_merged_MiraAssembly74_c99
---------------------------------------------------------------------------------------------acataccccgtccagatagagtgtcgccttggaaaatagaacctgccttgactccacctgccctcaatccccttccagtacccagactgaagaggcctcgaacaaatttggtgccttcttctccagactcctctgttcttactagggaaggtatggctccagaccaacctaatttggtgctttgataattgtactttctagaggg--aaaataatgat--tgtatcttgtgctgtctttacttttaattagtttcatctaaggtgacaatagaccctttgcaatcaagtggatatacaagggtcttgcaaggtcaagaattgtcgaccttgagaggcaccttggcagatagcaacgaatcagattctactgaaaagcaagtcgtatggccagctccaatggatgatgataaaattgtagtttctgcttcacatgcatatgaatcagaaaagtggcccgaatcaacattcacagatctactatctgggtttgggacgcaatctaactcccatgagttttgcgcatcttcagttgaccaaa-ctccggcttctgtcaactctatgaaactcaatgtaccacatcaggagggaaagttcagtttttcagcaacaaattggtctgtagtgccttcaggtctctcactcaacttgttagaatctaccatgaaaccacccgtgcaaggcagtaatacgccctctcaaccccgagatactagatatggtggctttggtgagtacgccatggttaatggtaaaaaacctgattatcctcaaggaaattggtttgtgcctccaccgcttccatcatatcttcagatgcctagacctgttctggtacagcagcatgatgctgtaaaacctaatgatggaaattgcaagctctttggcatacatcttaaccctaatcctgttgtagtggggcctccaatgttaaatcataattcgaatctcagcccaaactctcagc---------------aggcccgagctgctgaatcagatcaaagttcagaacagttgaagtgcacaaaagcaccagatcaccagaatcctagcagtgagcaggagaaagcaagccaaccctgtcaagcgattatcaaggatggccaggggaaagtccatggtggttcagctaggagttgtaccaaggttcgtacgtg---tgtctgttcac-------tctttactta----agatgccc--cttg--actatccgaga------caatgaattttttcttggattaattg----gttttttttggcaggttcataagcaggggattgcccttggtaggtctgtggaccttaccaagttcaacaactacgaggaactgattgccgaattggatcacttgttcgattttaatggtgaattgaa----------
>MiraAssembly75_c449RC_merged_MiraAssembly75_rep_c803RC_merged_MiraAssembly75_c370_merged_MiraAssembly75_c688
----------------------------------------------------------------------------------------------------------------------------------------------------------------------------------------------------------------------------------------------------------------------------------------------------------------------------------------------------------------------------------------------------------------------------------------------------------------------------------aagcaagtcgtatggccagctccaatggatgatgataaaattgtagtttctgcttcacatgcatatgaatcagaaaagtggcccgaatcaacattcacagatctactatccgggtttgggacgcaatctaactcccatgagttttgcgcatcttcagttgaccaaa-ctccggcttctgtcaactctatgaaactcaatgtaccacatcaggagggaaagttcagtttttcagcaacaaattggtctgtagtgccttcaggtctctcactcaacttgttagaatctaccatgaaaccacccgtgcaaggcagtaatacgccctctcaaccccgagatactagatatggtggctttggtgagtacgccatggttaatggtaaaaaacctgactatcctcaaggaaattggtttgtgcctccaccgcttccatcatatcttcagatgcctagacctgttctggtacagcagcatgatgctgtaaaacctaatgatggaaattgcaagctctttggcatacatcttaaccctaatcctgttgtagtggggcctccaatgttaaatcataattcgaatctcagcccaaactctcagc---------------aggcccgagctgctgaatcagatcaaagttcagaacagttgaagtgcacaaaagcaccagatcaccagaatcctagcattgagcaggagaaagcaagccaaccctgtcaagcgattatcaaggatggccaggggaaagtccatggtggttcagctaggagttgtaccaaggttcgtac--gtc-tgtctgttcac-------tctttactta----agatgccc--cttg--actatccgaga------caatgaattttttcttggaataattg---ttttttttttggcaggttca----------------------------------------------------------------------------------------------------------------------
>MiraAssembly78_c393RC_merged_MiraAssembly78_rep_c2610RC_merged_MiraAssembly78_rep_c2610RC_merged_MiraAssembly78_c689
-----------------------------------------------------------------------------------------------------------------------------------------------------------------------------------------------------------------------------------------------------------------caacctaatttggtgctttgataattgtactttctagaggg--aaaataatgat--cgtatcttgtgctgtctttacatttaattagtttcatctaaggtgacaatagaccctttgcaatcaagtggatatacaagggtcttgcaaggtcaagaattgtcgaccttgagaggccccttggcagatagcaacgaatcagattctactgaaaagcaagtcatatggccagctccaatggatgatgataaaattgtagtttctgcttcacatgcatatgaatcagaaaagtggcccgaatcaacattcacagatctactatctgggtttgggacgcaatctaactcccatgagttttgtgcatcttcagttgaccaaa-ctccggcttctgtcaactctatgaaactcaatgtaccaaatcaggagggaaagttcagtttttcagcaacaaattggtctgtagtgccttcaggtctctcactcaacttgttagaatctaccatgaaaccacctgtgcaaggcagtaatacaccctctcaaccccgagatactagatatggtggctttggtgagtacgccatggttaatggtaaaaaacctgattatcctccaggaaattggtttgtgcctccaccgcttccatcatatcttcagatgcctagacctgttctggtacagcagcatgatgttgtaaaacctaatgatggaaattgcaagctctttggcatacatcttaaccctaatcctgttgtagtggggcctccaatgttaaatcataattcgaatctcagcccaaactctcagc---------------aggcccgagctgctgaatcagatcaaagttcagaacagttgaagtgcacaaaagcaccagatcaccagaatcctagcagtgagcaggagaaagcaagccaaccctgtcaagcgattatcaaggatggccaggggaaagtccatggtggttcagctaggagttgtaccaaggktcgtacgtgtc-tgtctgttcac-------tctttactta----agatgccc--ctcg--actatccgaga------caatgaattttttcttggtttaattg--tttttttttttggcaggttcataagcaggggattgcccttggtaggtctgtggaccttaccaagttcaacaactacgaggaactgattgccgaattggatcacttgttcgattttaatggtgaattgaagtc-------
>MiraAssembly78_rep_c2590RC_merged_MiraAssembly78_c553
tggtttgcaaattagatgtttttgttgtgtggaaggctataaagctttatttatgtttcttgggtttgaaggtacgttgggatgaatcttctaacataccccgtccagatagagtgtcgccttggaaaatagaacctgccttgactccacctgccctcaatcccgttccagtgcccagactgaagaggcctcgaacaaatttggtgccttcttctccagactcctctgttcttactagggaaggtatggctccagaccaacctaatttggtgctttgataattgtactttctagaggk--aaaataatgat--cgtatcttgtgctgtctttacatttaattagtttcatctaaggtgacaatagaccctttgcaatcaagtggatatacaagggtcttgcaaggtcaagaattgtcgaccttgagaggccccttggcagatagcaacgaatcagattctactgaaaagcaagtcatatggccagctccaatggatgatgataaaattgtagtttctgcttcacatgcatatgaatcggaaaagtggcccgaatcaacattcacagatctactatctgggtttgggacgcaatctaactcccatgagttttgcgcatcttcagttgaccaaa-ctccggcttctgtcaactctatgaaactcaatgtaccaaatcaggagggaaagttcagtttttcagcaacaaattggtctgtagtgccttcaggtctctcactcaacttgttagaatctaccatgaaaccacccgtgcaaggcagtaatacaccctctcamccccgagatactagatatggtggctttggtgagtacgccatggttaatggtaaaaaacctgattatcctccaggaaattggtttgtgcctccaccgcttccatcatatcttcagatgcctagacctgttctggtacagcagcatgatgctgtaaaacctaatgatggaaattgcaagctctttggcatacatcttaaccctaatcctgttgtagtggggcctccaatgttaaatcataattcgaatctcagcccaaactctcagc---------------aggcccgagctgctgaatcagatcaaagttcagaacagttgaagtgcacaaaagcaccagatcaccagaatcctagcagtgagcaggagaaagcaagccaaccctgtcaagcgattatcaaggatggccaggggaaagtccatggtggttcagctaggagttgtaccaaggttcgtacgtgtc-tgtctgttcac-------tctttactta----agatgccc--ctcg--actatccgaga------caatgaattttttcttggtttaattg--tttttttttttggcaggttcataagcaggggattgcccttggtaggtctgtggaccttaccaagttcaa----------------------------------------------------------------------
>MiraAssembly78_rep_c2967RC
----------------------------------------------------------------------------------------------------------------------------------------------------------------------------------------------------------------------------------------------------------------------------------------------------------------------------------------------------------------------------------------------------------------------------------------------------------------------------------------------------------------------------------------------------------------------------------------------------------------------------------------------------------------------------------------------------------------------------------------------------------------------------------------------------------------------------------------------------------------------------------------------------------------------------------------------------------------------------------------------------------------------------------------------------------------------------------------------------------------------------------------------------acagttgaagtgcacaaaagcaccagatcaccagaatcctagcagtgagcaggagaaagcaagccaaccctgtcaagcgattatcaaggatggccaggggaaagtccatggtggttcagctaggagttgtaccaaggttcgtacgtgtc---tctgttcac-------tctttactta----agatgccc--cttg--actatccgaga------caatgaattttttcttggattaattg-ttttttttttttggcaggttcataagcaggkgattgcccttggtaggtctgtggaccttaccaagttcaacaactacgaggaactgattgccgaattggatcacttgttcgattttaatggtgaattg------------
>MiraAssembly81_c520RC_merged_MiraAssembly81_rep_c2152_merged_MiraAssembly81_c208RC
------------------------------------------------------------------------------------------------------------------------------------------------------------------------cagtgcccagactgaagaggcctcgaactaatttggtgccttcttctccagactcctctgttcttactagggaaggtatggctccagaccaacctaatttggtgctttgataattgtactttctagaggg--aaaataatgat--tgtatcttgtgctgtctctacttttaattagtttcatctaaggtgacaatagaccctttgcaatcaagtggatatacaagggtcttgcaaggtcaagaattgtcgaccttgagaggcaccttggcagatagcaacgaatcagattctactgaaaagcaagtcgtatggccagctccaatggatgatgataaaattgtagtttctgcttcacatgcatatgaatcagaaaagtggcccgaatcaacattcacagatctactatctgggtttgggacgcaatctaactcccatgagttttgcgcatcttcagttgaccaaa-ctccggcttctgtcaactctatgaaactcaatgtaccacatcaggagggaaagttcagtttttcagcaacaaattggtctgtagtgccttcaggtctctcactcaacttgttagaatctaccatgaaaccacccgtgcaaggcagtaatacgccctctcaaccccgagatactagatatggtggctttggtgagtacgccatggttaatggtaaaaaacctgattatcctcaaggaaattggtttgtgcctccaccgcttccatcataccttcagatgcctagacctgttctggttcagcagcatgatgctgtaaaacctaatgatggaaattgcaagctctttggcatacatcttaaccctaatcctgttgtagtggggcctccaatgttaaatcataattcgaatctcagcccaaactctcagc---------------aggcccgagctgctgaatcagatcaaagttcagaacagttgaagtgcacaaaagcaccagatcaccagaatcctagcagtgagcaggagaaagcaagccaaccctgtcaagcgattatcaaggatggccaggggaaagtccatggtggttcagctaggagttgtaccaaggttcgtacgcgtc-tgtctgttcac-------tctttactta----agatgccc--cttg--actatccgaga------caatgaattttttcttggattaattg-----ttttttttggcaggttcataagcaggggattgccct----------------------------------------------------------------------------------------------------
>MiraAssembly82_rep_c91RC
---------------------------------------------------------------------------------------------------------------------------------------------------------------------------------------------------------------------------------------------------------------------------------------------------------------------------------------------------------------------------agaccctttgcaatcaagtggatatacaagggtcttgcaaggtcaagaattgtcgaccttgagaggcaccttggcagatagcaacgaatcagattctactgaaaagcaagtcacatggccagctccaatggatgatgataaaattgtagtttctgcttcacatgcatatgaatcagaaaagtggcccgaatcaacattcacagatctactatctgggtttgggacgcaatctaactcccatgagttttgcgcatcttcagttgaccaaa-ctccggcttctgtcaactctatgaaactcaatgtaccacatcaggagggaaagttcagtttttcagcaacaaattggtctgtagtgccttcaggtctctcactcaacttgttagaatctaccatgaaaccacccgtgcaaggcagtaatacgccctctcaaccccgagatactagatatggtggctttggtgagtacgctatggttaatgggaaaaaacctgattatcctcaaggaaattggtttgtgcctccaccgcttccatcatatcttcagatgcctagacctgttctggtacagcagcatgatgctgtaaaacctaatgatggaaattgcaagctctttggcatacatcttaaccctaatcctgttgtagtggggcctccaatgttaaatcataattcaaatctcagcccaaactctcagc---------------aggcccgagctgctgaatcagatcaaagttcagaacagttgaagtgcacaaaagcaccagatcaccagaatcctagcagtgagcaggagaaagcaagccaaccctgtcaagcgatt------------------------------------------------------------------------------------------------------------------------------------------------------------------------------------------------------------------------------------------------------------------------------------------------------------
