# Supplementary material for: Targeted NGS for species level phylogenomics: “made to measure” or “one size fits all”?
Source: PeerJ. 2017 Jul 25;5:e3569. doi: 10.7717/peerj.3569 (PMC5530999; doi:10.7717/peerj.3569)
Supplement: Data S2 — Sequences alignments (fasta format). [file peerj-05-3569-s002.gz › Final_Aln/SC/16201_AllSamples.aln]

>MiraAssembly69_rep_c2410RC_merged_MiraAssembly69_rep_c2997_merged_MiraAssembly69_c202_merged_MiraAssembly69_c195RC_merged_MiraAssembly69_rep_c2488RC
------------------------------------------------------------------------------------------------------------------------------------------------------------------------------------------------------------------------------------------------------------------------cgatcgggggaatcgggtaagtattttgattactcagagtcagttaaaacaactacagattcagtcccagagcagcagatcactgcttacttatcaaaaatccagagaggtggtcatgttcagccgtttggctgtatgattgctgttgatgaggccacttttaggatcatagggtacagcgaaaatgccccggaaatgcttgctctcacggcacaatcagttcctaatcttgagaagcaagaaatactcacaattgggactgatgtgagaacccttttcaccccatcaagtggggttttgcttgaaagggcatttggggcacgaggaatcacgctgttaaaccccgtgtgggttcattccaagagctcagggaaacccttttacgcgattctgcataggatcgatgtgggtgttgtaattgatttggaaccggcaaggacagaggatcctgccttgtccattgctggggctgtgcagtctcagaagctcgctgtgcgagccatttcacatttgcagtcgcttccgggtggggatgttaagctattgtgtgatacagtggttcagagtgtgagggagcttactgggtatgatagggttatggtgtataagtttcatgaggatgaacatggtgaggtagtggctgagagcaagaggccggatttggaaccttatattggtctacactatcctgcaacagacattccacaggcttcaagatttttatttaggcaaaatcgggttaggatgatcgtagactgcaatgccacgtcagttcaagtagttcaggatgaatcactaatgcaacctttgtgtttagttggttctacacttagggctcctcatggttgccacgcccagtacatggctaacatggggtccattgcttctttagccatggcagttattatcaatggaag---tgaag-atggtgctgggggkgggaattcaatgaggckttggkgkcttgtggtttgccatcacacttctgctcgttgtattmcattccccctccgttatgcctgtgaattcctaatgcaagcctttggactccaactgaacatggaattgcaactggcttcacagttgttagagaaacgtgtcttgcggacccaaaccctgttgtgtgacatgctgcttcgtgactcacctactgggattgttactcaaagtcctagtataatggaccttgtaaagtgtgatggtgctgcactattttacmaagggaagtactatcccttaggtgtaacccctactgaagcccagataaaggatattgtggagtggt-tgttggccttccatggggactctactggattgagcactgacagtttggctgatgcaggataccctggtgcggcctcacttggtgatgcagtgtgtggaatggcagctgcttatatcacttcaaaagatttcttgttttggttccggtcccacacagcgaaagagatcaaatggggtggtkcaaaacatcacccagaggacagagatgatgggcaaaggatgcatccacgttcttctttcaaggcgttcttggaagtggtcaagagccgcagttttccatgggagaatgctgaaatggatgcaattcattctttgcagcttattttgcgag-----attcatttaaagaggccgagggaagtaattctaaggctattgtaacttccccaattggtgatctagagttgcaaggaatgaatgaactcac-----ctctgtcgcgcatcaaatgattaggttgattgagactgcaacagctcccatatttgctgttgacacggatggccgcat-aaatggttggaatgctaaggttgcagagttgacwggattatcggttgaggaagccattggaaaatctctggtttgtgatcttgttttcaaggaatcagaagaaactgttgacaagcttctttataatgctttgagaggtactgcctgtgaagtctaatatcgattttc-tttctaattcagaaatggcgtgcaggtggtcttgcctcatgataacatcccttgtaaagtaattgaatcccctgccaactagggaaaaaggaaaataatcagtacttttatctttttttcaatggtgyaaacacctacaacagtaaatggttcctcatccctgtgatctctgattaacattgactaatattttatacaaatttcaccttttagaagcacttcatatgtagttaggkggtgt--------------------------------------------------------------
>MiraAssembly83_c2301RC_merged_MiraAssembly83_rep_c3148_merged_MiraAssembly83_rep_c3148_merged_MiraAssembly83_rep_c2905_merged_MiraAssembly83_c651
--------------------------------------------------------------------------------------------------------------------------------------------------------------------------------------------------------------------------------------------------------------------------------------------------------------------------------------------------------------------------aatccagagaggtggtcatgttcagccgtttggctgtatgattgctgttgatgaggccacttttaggatcatagggtacagcgaaaatgccccggaaatgcttgctctcacggcacaatcagttcctaatcttgagaggcaagaaatactcacaattgggactgatgtgagaacccttttcaccccatcaagtggggttttgcttgaaagggcatttggggcacgaggaatcacgctgttaaaccccgtgtgggttcattccaagagctcagggaaacccttttacgcgattctgcataggatcgatgtgggtgttgtaattgatttggaaccggcaaggacagaggatcctgccttgtccattgctggggctgtgcagtctcagaagctcgctgtgcgagccatttcacatttgcagtcgcttccgggtggggatgttaagctattgtgtgatacagtggttcagagtgtgagggagcttactgggtatgatagggttatggtgtataagtttcatgaggatgaacatggtgaggtagtggctgagagcaagaggccggatttggaaccttatattggtctacactatcctgcaacagacattccacaggcttcaagatttttatttaggcaaaatcgggttaggatgatcgtagactgcaatgccacgtcagttcaagtagttcaggatgaatcactaatgcaacctttgtgtttagttggttctacacttagggctcctcatggttgccacgcccagtacatggctaacatggggtccattgcttctttagccatggcagttattatcaatggaag---tgaag-atggtgctgggggtgggaattcaatgaggctttggggtcttgtggtttgccatcacacttctgctcgttgtattccattccccctccgttatgcctgtgaattcctaatgcaagcctttggactccaactgaacatggaattgcaactggcttcacagttgttagagaaacgtgtcttgcggacccaaaccctgttgtgtgacatgctgcttcgtgactcacctactgggattgttactcaaagtcctagtataatggaccttgtaaagtgtgatggtgctgcactattttaccaagggaagtactatcccttaggtgtaacacctactgaagcccagataaaggatattgtggagtggt-tgttggccttccatggggactctactggattgagcactgacagtttggctgatgcaggataccctggtgcggcctcacttggtgatgcagtgtgtggaatggcagctgcttatatcacttcaaaagatttcttgttttggttccggtcccacacagcgaaagagatcaaatggggtggtgcaaaacatcacccagaggacagagatgatgggcaaaggatgcatcmacgttcttctttcaaggcgttcttggaagtggtcaagagccgcagttttccatgggagaatgctgaaatggatgcaattcattctttgcagcttattttgcgag-----attcatttaaagaggccgagggaagtaattctaaggctattgtaacttccccaattggtgatctagagttgcaaggaatgaatgaactcac-----ctctgtcgcgcatcaaatgattaggttgattgagactgcaacagctcccatatttgctgttgacacggatggccgcat-aaatggttggaatgctaaggttgcagagttgactggattatcggttgaggaagccattggaaaatctctggtttgtgatcttgttttcaaggaatcagaagaaactgttgacaagcttctttataatgctttgagaggtactgcctgtgaagtctaatatcgattttc-tttctaattcagaaat-----------------------------------------------------------------------------------------------------------------------------------------------------------------------------------------------------------------------------------------------------------------------------------------------
>MiraAssembly72_c302RC_merged_MiraAssembly72_rep_c1797_merged_MiraAssembly72_c1404_merged_MiraAssembly72_c313RC
----------------------------------------------------------------------------------------------------------------------------------------------------------------------------------------------------------------------------------------------------------------------------------------------------------------------------------------------------------------------------------------------------------------------------------------------------------------------------------------cggcacaatcagttcctaatcttgagaggcaagaaatactcacaattgggactgatgtgagaacccttttcaccccatcaagtggggttttgcttgaaagggcatttggggcacgaggaatcacgctgttaaaccccgtgtgggttcattccaagagctcagggaaacccttttacgcgattctgcataggattgatgtgggtgttgtaattgatttggaaccggcaaggacagaggatcctgccttgtccattgctggggctgtgcagtctcagaagctcgctgtgcgagccatttcacatttgcagtctcttccgggtggggatgttaagctattgtgtgatacagtggttcagagtgtgagggagcttactgggtatgatagggttatggtgtataagtttcatgaggatgaacatggtgaggtagtggctgagagcaagaggccggatttggaaccttatattggtctacactatcctgcaacagacattccacaggcttcaagatttttatttaggcaaaatcgggttaggatgatcgtagactgcaatgccacgtcagttcaagtagttcaggatgaatcactaatgcaacctttgtgtttagttggttctacacttagggctcctcatggttgccacgcccagtacatggctaacatggggtccattgcttctttagccatggcagttattatcaatggaag---tgaag-atggtgctgggggtgggagttcaatgaggctttggggtcttgtggtttgccatcacacttctgctcgttgtattccattccccctccgttatgcctgtgaattcctaatgcaagcctttggactccaactgaacatggaattgcaattggcttcacagttgttagagaaacgtgtcttgcggacccaaaccctgttgtgtgacatgctgcttcgtgactcacctactgggattgttactcaaagtcctagtataatggaccttgtaaagtgtgatggtgctgcactattttaccaagggaagtactatcccttaggtgtaacccctactgaagcccagataaaggatattgtggagtggt-tgttggccttccatggggactctactggattgagcactgacagtttggctgatgcaggataccctggtgcggcctcacttggtgatgcagtgtgtggaatggcagctgcttatatcacttcaaaagatttcttgttttggttccggtcccacacagcgaaagagatcaaatggggtggtgcaaaacatcacccagaggacagagatgatgggcaaaggatgcatccacgttcttctttcaaggcgttcttggaagtggtcaagagccgcagttttccatgggagaatgctgaaatggatgcaattcattctttgcagcttattttgcgag-----attcatttaaagaggccgagggaagtaattctaaggctattgtaacttccccaattggtgatctagagttgcaaggaatgaatgaactcac-----ctctgtcgcgcatcaaatgattaggttgattgagactgcaacagctcccatatttgctgttgacacggatggccgcat-aaatggttggaatgctaaggttgcagagttgacaggattatcggttgaggaagccattggaaaatctctggtttgtgatcttgttttcaaggaatcagaagaaactgttgacaagcttctttataatgctttgagaggtactgcctgtgaagtctaatrtcgattttc-tttctaattcagaaatggcgtgcaggtggtcttgcctcatgataacatcccttgtaaagtaattgaa--ccctgccaactagg----------------------------------------------------------------------------------------------------------------------------------------------------------------------------------------------------------------------------
>MiraAssembly72_c302RC_merged_MiraAssembly72_rep_c1797_merged_MiraAssembly72_rep_c1797_merged_MiraAssembly72_c311RC
----------------------------------------------------------------------------------------------------------------------------------------------------------------------------------------------------------------------------------------------------------------------------------------------------------------------------------------------------------------------------------------------------------------------------------------------------------------------------------------cggcacaatcagttcctaatcttgagaggcaagaaatactcacaattgggactgatgtgagaacccttttcaccccatcaagtggggttttgcttgaaagggcatttggggcacgaggaatcacgctgttaaaccccgtgtgggttcattccaagagctcagggaaacccttttacgcgattctgcataggatcgatgtgggtgttgtaattgatttggaaccggcaaggacagaggatcctgccttgtccattgctggggctgtgcagtctcagaagctcgctgtgcgagccatttcacatttgcagtcgcttccgggtggggatgttaagctattgtgtgatacagtggttcagagtgtgagggagcttactgggtatgatagggttatggtgtataagtttcatgaggatgaacatggtgaggtagtggctgagagcaagaggccggatttggaaccttatattggtctacactatcctgcaacagacattccacaggcttcaagatttttatttaggcaaaatcgggttaggatgatcgtagactgcaatgccacgtcagttcaagtagttcaggatgaatcactaatgcaacctttgtgtttagttggttctacacttagggctcctcatggttgccacgcccagtacatggctaacatggggtccattgcttctttagccatggcagttattatcaatggaag---tgaag-atggtgctgggggtgggagttcaatgaggctttggggtcttgtggtttgccatcacacttctgctcgttgtattccattccccctccgttatgcctgtgaattcctaatgcaagcctttggactccaactgaacatggaattgcaattggcttcacagttgttagagaaacgtgtcttgcggacccaaaccctgttgtgtgacatgctgcttcgtgactcacctactgggattgttactcaaagtcctagtataatggaccttgtaaagtgtgatggtgctgcactattttaccaagggaagtactatcccttaggtgtaacccctactgaagcccagataaaggatattgtggagtggt-tgttggccttccatggggactctactggattgagcactgacagtttggctgatgcaggataccctggtgcggcctcacttggtgatgcagtgtgtggaatggcagctgcttatatcacttcaaaagatttcttgttttggttccggtcccacacagcgaaagagatcaaatggggtggtgcaaaacatcacccagaggacagagatgatgggcaaaggatgcatccacgttcttctttcaaggcgttcttggaagtggtcaagagccgcagttttccatgggagaatgctgaaatggatgcaattcattctttgcagcttattttgcgag-----attcatttaaagaggccgagggaagtaattctaaggctattgtaacttccccaattggtgatctagagttgcaaggaatgaatgaactcac-----ctctgtcgcgcatcaaatgattaggttgattgagactgcaacagctcccatatttgctgttgacacggatggccgcat-aaatggttggaatgctaaggttgcagagttgacaggattatcggttgaggaagccattggaaaatctctggtttgtgatcttgttttcaaggaatcagaagaaactgttgacaagcttctttataatgctttgagaggtactgcctgtgaagtctaatrtcgattttc-tttctaattcagaaatggcgtgcaggtggtcttgcctcatgataacatcccttgtaaagtaattgaa--ccctgccaactagg----------------------------------------------------------------------------------------------------------------------------------------------------------------------------------------------------------------------------
>MiraAssembly75_c89RC
-------------------------------------------------------------------------------------------------------------------------------------------------------------------------------------------------------------------------------------------------------------------------------------------------------------------------------------------------------------------------------------------------------------------------------------------------------------------------------------------------------------------------------------------------------------------catcaagtggggttttgcttgaaagggcatttggggcacgaggaatcacgctgttaaaccccgtgtgggttcattccaagagctcagggaaacccttttacgccattctgcataggatcgatgtgggtgttgtaattgatttggaaccagcaaggacagaggatcctgccttgtccattgctggggctgtgcagtctcagaagctcgctgtgcgagccatttcacatttgcagtcgcttccgggtggggatgttaagctattgtgtgatacagtggttcagagtgtgagggagcttactgggtatgatagggttatggtgtataagtttcatgaggatgaacatggtgaggtagtggctgagagcaagaggccggatttggaaccttatattggtctacactatcctgcaacagacattccacaggcttcaagatttttatttaggcaaaatcgggttaggatgatcgtagactgcaatgccacgtcagttcaagtagttcaggatgaatcactaatgcaacctttgtgtttagttggttctacacttagggctcctcatggttgccacgcccagtacatggctaacatggggtccattgcttctttagccatggcagttattatcaatggaag---tgaag-atggtgctgggggtgggaattcaatgaggctttggggtcttgtggtttgccatcacacttctgctcgttgtattccattccccctccgttatgcctgtgaattcctaatgcaagcctttggactccaactgaacatggaattgcaactggcttcacagttgttagagaaacgtgtcttgcggacccaaaccctgttgtgtgacatgctgcttcgtgactcacctactgggattgttactcaaagtcctagtataatggaccttgtaaagtgtgatggtgctgcactattttaccaagggaagtactatcccttaggtgtaacccctactgaagcccagataaaggatattgtggagtggt-tgttggccttccatggggactctactggattgagcactgacagtttggctgatgcaggataccctggtgcggcctcacttggtgatgcagtgtgtggaatggcagctgcttatatcacttcaaaagatttcttgttttggttccggtcccacacagcgaaagagatcaaatggggtggtgcaaaacatcacccagaggacagagatgatgggcaaaggatgcatccacgttcttctttcaaggcgttcttggaagtggtcaagagccgcagttttccatgggagaatgctgaaatggatgcaattcattctttgcagcttattttgcgag-----attcatttaaagaggccgagggaagtaattctaaggctattgtaacttccccaattggtgatctagagttgcaaggaatgaatgaactcac-----ctctgttgcgcatcaaatgattaggttgattgagactgcaacagctcccatatttgctgttgacacggatggccgcat-aaatggttggaatgctaaggttgcagagttgactggattatcggttgaggaagccattggaaaatctctggtttgtgatcttgttttcaaggaatcagaagaaactgttgacaagcttctttataatgctttgagaggtactgcctgtgaagtctaatatcgattttc-tttctaattcagaaatggcgtgcaggtggtcttgcctcatgataacatcccttgtaaagtaattgaatcccctgccaactagggaaaaaggaaaataatcagtacttttatctttttttcaatggtgyaaacacct-----------------------------------------------------------------------------------------------------------------------------------------------------------------------
>MiraAssembly81_c1751_merged_MiraAssembly81_c318_merged_MiraAssembly81_c375RC_merged_MiraAssembly81_rep_c2143RC
---------------------------------------------------------------------------------------------------------------------------------------------------------------------------------------------------------------------------------------------------------------------------------------------------------------------------------------------------------------------------------------------------------------------------gatgaggccacttttaggatcatagggtacagcgaaaatgccccggaaatgcttgctctcacggcacaatcagttcctaatcttgagaagcaagaaatactcacaattgggactgatgtgagaacccttttcaccccatcaagtggggttttgcttgaaagggcatttggggcacgaggaatcacgctgttaaaccccgtgtgggttcattccaagagctcagggaaacccttttacgcgattctgcataggatcgatgtgggtgttgtaattgatttggaaccggcaaggacagaggatcctgccttgtccattgctggggctgtgcagtctcagaagctcgctgtgcgagccatttcacatttgcagtcgcttccgggtggggatgttaagctattgtgtgatacagtggttcagagtgtgagggagcttactgggtatgatagggttatggtgtataagtttcatgaggatgaacayggtgaggtagtggctgagagcaagaggccggatttggaaccttatattggtctacactatcctgcaacagacattccacaggcttcaagatttttatttaggcaaaatcgggttaggatgatcgtagactgcaatgccacgtcagttcaagtagttcaggatgaatcactaatgcaacctttgtgtttagttggttctacacttagggctcctcatggttgccacgcccagtacatggctaacatggggtccattgcttctttagccatggcagttattatcaatggaag---tgaag-atggtgctgggggtgggagttcaatgaggctttggggtcttgtggtttgccatcacacttctgctcgttgtattccattccccctccgttatgcctgtgaattcctaatgcaagcctttggactccaactgaacatggaattgcaattggcttcacagttgttagagaaacgtgtcttgcggacccaaaccctgttgtgtgacatgctgcttcgtgactcacctactgggattgttactcaaagtcctagtataatggaccttgtaaagtgtgatggtgctgcactattttaccaagggaagtactatcccttaggtgtaacccctactgaagcccagataaaggatattgtggagtggt-tgttggccttccatggggactctactggattgagcactgacagtttggctgatgcaggataccctggtgcggcctcacttggtgatgcagtgtgtggaatggcagctgcttatatcacttcaaaagatttcttgttttggttccggtcccacacagcgaaagagatcaaatggggtggtgcgaaacatcacccagaggacagagatgatgggcaaaggatgcatccacgttcttctttcaaggcgttcttggaagtggtcaagagccgcagttttccatgggagaatgctgaaatggatgcaattcattctttgcagcttattttgcgag-----attcatttaaagaggccgagggaagtaattctaaggctattgtaacttccccaattggtgatctagagttgcaaggaatgaatgaactcac-----ctctgtcgcgcatcaaatgattaggttgattgagactgcaacagctcccatatttgctgttgacacggatggccgcat-aaatggttggaatgctaaggttgcagagttgacaggattatcggttgaggaagccattggaaaatctctggtttgtgatcttgttttcaaggaatcagaagaaactgttgacaagcttctttataatgctttgagaggtactgcctgtgaagtctaatatcgattttc-tttctaattcagaaatggcgtgcaggtggtcttgcctcatgataacatcccttgtaaagtaattgaatcccctgccaactagggaaaaargaaaataatcagtacttttatctttttttcaatggtgcaaacacctacaacagtaaatggttcctcatccccgtgatctctgattaacattgactaata------------------------------------------------------------------------------------------------------------------
>MiraAssembly81_c375RC_merged_MiraAssembly81_rep_c2267RC_merged_MiraAssembly81_rep_c2267RC_merged_MiraAssembly81_c318
---------------------------------------------------------------------------------------------------------------------------------------------------------------------------------------------------------------------------------------------------------------------------------------------------------------------------------------------------------------------------------------------------------------------------gatgaggccacttttaggatcatagggtacagcgaaaatgccccggaaatgcttgctctcacggcacaatcagttcctaatcttgagaagcaagaaatactcacaattgggactgatgtgagaacccttttcaccccatcaagtggggttttgcttgaaagggcatttggggcacgaggaatcacgctgttaaaccccgtgtgggttcattccaagagctcagggaaacccttttacgcgattctgcataggatcgatgtgggtgttgtaattgatttggaaccggcaaggacagaggatcctgccttgtccattgctggggctgtgcagtctcagaagctcgctgtgcgagccatttcacatttgcagtcgcttccgggtggggatgttaagctattgtgtgatacagtggttcagagtgtgagggagcttactgggtatgatagggttatggtgtataagtttcatgaggatgaacatggtgaggtagtggctgagagcaagaggccggatttggaaccttatattggtctacactatcctgcaacagacattccacaggcttcaagatttttatttaggcaaaatcgggttaggatgatcgtagactgcaatgccacgtcagttcaagtagttcaggatgaatcactaatgcaacctttgtgtttagttggttctacacttagggctcctcatggttgccacgcccagtacatggctaacatggggtccattgcttctttagccatggcagttattatcaatggaag---tgaag-atggtgctgggggtgggagttcaatgaggctttggggtcttgtggtttgccatcacacttctgctcgttgtattccattccccctccgttatgcctgtgaattcctaatgcaagcctttggactccaactgaacatggaattgcaactggcttcacagttgttagagaaacgtgtcttgcggacccaaaccctgttgtgtgacatgctgcttcgtgactcacctactgggattgttactcaaagtcctagtataatggaccttgtaaagtgtgatggtgctgcactattttaccaagggaagtactatcccttaggtgtaacccctactgaagcccagataaaggatattgtggagtggt-tgttggccttccatggggactctactggattgagcactgacagtttggctgatgcaggataccctggtgcggcctcacttggtgatgcagtgtgtggaatggcagctgcttatatcacttcaaaagatttcttgttttggttccggtcccacacagcgaaagagatcaaatggggtggtgcaaaacatcacccagaggacagagatgatgggcaaaggatgcatccacgttcttctttcaaggcgttcttggaagtggtcaagagccgcagttttccatgggagaatgctgaaatggatgcaattcattctttgcagcttattttgcgag-----attcatttaaagaggccgagggaagtaattctaaggctattgtaacttccccaattggtgatctagagttgcaaggaatgaatgaactcac-----ctctgtcgcgcatcaaatgattaggttgattgagactgcaacagctcccatatttgctgttgacacggatggccgcat-aaatggttggaatgctaaggttgcagagttgacaggattatcggttgaggaagccattggaaaatctctggtttgtgatcttgttttcaaggaatcagaagaaactgttgacaagcttctttataatgctttgagaggtactgcctgtgaagtctaatatcgattttc-tttctaattcagaaatggcgtgcaggtggtcttgcctcatgataacatcccttgtaaagtaattgaatcccctgccaactagggaaaaargaaaataatcagtacttttatctttttttcaatggtgcaaacacctacaacagtaaatggttcctcatccccgtgatctctgattaacattgactaata------------------------------------------------------------------------------------------------------------------
>MiraAssembly74_c2036_merged_MiraAssembly74_rep_c2391RC_merged_MiraAssembly74_c298_merged_MiraAssembly74_rep_c2481RC_merged_MiraAssembly74_rep_c2391RC_merged_MiraAssembly74_c298_merged_MiraAssembly74_rep_c2481RC_merged_MiraAssembly74_c830RC_merged_MiraAss
-------------------------------------------------------------------------------------------------------------------------------------------------------------------------------------------------------------------------------------------------------------------------------------------------------------------------------------------------------------------------------agagaggtggtcatgttcagccgtttggctgtatgattgctgttgatgaggccacttttaggatcatagggtacagcgaaaatgccccggaaatgcttgctctcacggcacaatcagttcctaatcttgagaggcaagaaatactcacaattgggactgatgtgagaacccttttcaccccatcaagtggggttttgcttgaaagggcatttggggcrcgaggaatcacgctgttaaaccccgtgtgggttcattccaagagctcagggaaacccttttacgcgattctgcataggatcgatgtgggtgttgtaattgatttggaaccggcaaggacagaggatcctgccttgtccattgctggggctgtgcagtctcagaagctcgctgtgcgagccatttcacatttgcagtcgcttccgggtggggatgttaagctattgtgtgatacagtggttcagagtgtgagggagcttactgggtatgatagggttatggtgtataagtttcatgaggatgaacatggtgaggtagtggctgagagcaagaggccggatttggaaccttatattggtctacactatcctgcaacagacattccacaggcttcaagatttttatttaggcaaaatcgggttaggatgatcgtagactgcaatgccacgtcagttcaagtagttcaggatgaatcactaatgcaacctttgtgtttagttggttctacacttagggctcctcatggttgccacgcccagtacatggctaacatggggtccattgcttctttagccatggcagttattatcaatggaag---tgaag-atggtgctgggggtgggaattcaatgaggctttggggtcttgtggtttgccatcacacttctgctcgttgtattccattccccctccgttatgcctgtgaattcctaatgcaagcctttggactccaattgaacatggaattgcaactggcttcacagttgttagagaaacgtgtcttgcggacccaaaccctgttgtgtgacatgctgcttcgtgactcacctactgggattgttactcaaagtcctagtataatggaccttgtaaagtgtgatggtgctgcactattttaccaagggaagtactatcccttaggtgtaacccctactgaagcccagataaaggatattgtggagtggt-tgttggccttccatggggactctactggattgagcactgacagtttggctgatgcaggataccctggtgcggcctcacttggtgatgcagtgtgtggaatggcagctgcttatatcacttcaaaagatttcttgttttggttccggtcccacacagcgaaagagatcaaatggggtggtgcaaaacatcacccagaggacagagatgatgggcaaaggatgcatccgcgttcttctttcaaggcgttcttggaagtggtcaagagccgcagttttccatgggagaatgctgaaatggatgcaattcattctttgcagcttattttgcgag-----attcatttaaagaggccgagggaagtaattctaaggctattgtaacttccccaattggtgatctagagttgcaaggaatgaatgaactcac-----ctctgtcgcgcatcaaatgattaggttgattgagactgcaacagctcccatatttgctgttgacacggatggccgcat-aaatggttggaatgctaaggttgcagagttgacaggattatcggttgaggaagccattggaaaatctctggtttgtgatcttgttttcaaggaatcagaagaaactgttgacaagcttctttataatgctttgagaggtactgcctgtgaagtctaatatcgattttc-tttctaattcagaaatggcgtgcaggtggtcttgcctcatgataacatcccttgtaaagtaattgaatcccctgccaactagggaaaaaggaaaataataagtacttttatctttttttcaatggtgtaaacacctacaacagtaaatggttcctcatccctgtgatctctgattaacattgactaatattttatacaaatttcaccttttagaagcacttcatatatagttaggt-------------------------------------------------------------------
>MiraAssembly83_rep_c3123_merged_MiraAssembly83_rep_c3303_merged_MiraAssembly83_rep_c2905
-------------------------------------------------------------------------------------------------------------------------------------------------------------------------------------------------------------------------------------------------------------------------------------------------------------------------------------------------------------------------------------------------------------------------------------------------------------------------------------------------------------------------------------------------------------------------------------------------------------------------------------------------------------------------------------------------------------------------------------------------------------------------------------------------------------------------------------------------------------------------------------------------------------------atgaacatggtgaggtagtggctgagagcaagaggccggatttggaaccttatattggtctacactatcctgcaacagacattccacaggcttcaagatttttatttaggcaaaatcgggttaggatgatcgtagactgcaatgccacgtcagttcaagtagttcaggatgaatcactaatgcaacctttgtgtttagttggttctacacttagggctcctcatggttgccacgcccagtacatggctaacatggggtccattgcttctttagccatggcagttattatcaatggaag---tgaag-atggtgctgggggtgggaattcaatgaggctttggggtcttgtggtttgccatcacacttctgctcgttgtattccattccccctccgttatgcctgtgaattcctaatgcaagcctttggactccaactgaacatggaattgcaactggcttcacagttgttagagaaacgtgtcttgcggacccaaaccctgttgtgtgacatgctgcttagtgactcacctactgggattgttactcaaagtcctagtataatggaccttgtaaagtgtgatggtgctgcactattttaccaagggaagtactatccnnnnnnnnnnnnnnnnnnnnnnnnnnnnnnnnnnnnnnnnnnnnnnnnnn-nnnnnnnnnnnnnnnnnnnnnnnnnnnnnnnnnnnnnnnnnnnnnnnnnnnnnnnnnnnnnnnnnnnnnnnnnnnnnnnnnnnnnnnnnnnnnnnnnnnnnnnnnnnnnttatatcacttcaaaagatttcttgttttggttccggtcccacacagcgaaagagatcaaatggggtggtgcaaaacatcacccagaggacagagatgatgggcaaaggatgcatccacgttcttctttcaaggcgttcttggaagtggtcaagagccgcagttttccatgggagaatgctgaaatggatgcaattcattctttgcagcttattttgcgag-----attcatttaaagaggccgagggaagtaattctaaggctattgtaacttccccaattggtgatctagagttgcaaggaatgaattaactcac-----ctctgtcgcgcatcaaatgattaggttgattgagactgcaacagctcccatatttgctgttgacacggatggccgcat-aaatggttggaatgctaaggttgcagagttgacaggattatcggttgaggaagccattggaaaatctctggtttgtgatcttgtttt-------------------------------------------------------------------------------------------------------------------------------------------------------------------------------------------------------------------------------------------------------------------------------------------------------------------------------------------------------------------------------------------------
>MiraAssembly77_rep_c53
----------------------------------------------------------------------------------------------------------------------------------------------------------------------------------------------------------------------------------------------------------------------------------------------------------------------------------------------------------------------------------------------------------------------------------------------------------------------------------------------------------------------------------------------------------------------------------------------------------------------------accccgtgtgggttcattccaagagctcagggaaacccttttacgcgattctgcataggatcgatgtgggtgttgtaattgatttggaaccggcaaggacagaggatcctgccttgtccattgctggggctgtgcagtctcagaagctcgctgtgcgagccatttcacatttgcagtcgcttccgggtggggatgttaagctattgtgtgatacagtggttcagagtgtgagggagcttactgggtatgatagggttatggtgtataagtttcatgaggatgaacatggtgaggtagtggctgagagcaagaggccggatttggaaccttatattggtctacactatcctgcaacagacattccacaggcttcaagatttttatttaggcaaaatcgggttaggatgatcgtagactgcaatgccacgtcagttcaagtagttcaggatgaatcactaatgcaacctttgtgtttagttggttctacacttagggctcctcatggttgccacgcccagtacatggctaacatggggtccattgcttctttagccatggcagttattatcaatggaag---tgaag-atggtgctgggggtgggaattcaatgaggctttggggtcttgtggtttgccatcacacttctgctcgttgtattccattccccctccgttatgcctgtgaattcctaatgcaagcctttggactccaactgaacatggaattgcaactggcttcacagttgttagagaaacgtgtcttgcggacccaaaccctgttgtgtgacatgctgcttcgtgactcacctactgggattgttactcaaagtcctagtataatggaccttgtaaagtgtgatggtgctgcactattttaccaagggaagtactatcccttaggtgtaacacctactgaagcccagataaaggatattgtggagtggt-tgttggccttccatggggactctactggattgagcactgacagtttggctgatgcaggataccctggtgcggcctcacttggtgatgcagtgtgtggaatggcagctgcttatatcacttcaaaagatttcttgttttggttccggtcccacacagcgaaagagatcaaatggggtggtgcaaaacatcacccagaggacagagatgatgggcaaaggatgcatccacgttcttctttcaaggcgttcttggaagtggtcaagagccgcagttttccatgggagaatgctgaaatggatgcaattcattctttgcagcttattttgcgag-----attcatttaaagaggccgagggaagtaattctaaggctattgtaacttccccaattggtgatctagagttgcaaggaatgaatgaactcac-----ctctgtcgcgcatcaaatgattaggttgattgagactgcaacagctcccatatttgctgttgacacggatggccgcat-aaatggttggaatgctaaggttgcagagttgaccggattatcggttgaggaagccattggaaaatctctggtttgtgatcttgttttcaaggaatcagaagaaactgttgacaagcttctttataatgctttgagaggtactgcctgtgaagtctaatatcgattttcttttctaattcagaaatggcgtgcaggtggtcttgcct--------------------------------------------------------------------------------------------------------------------------------------------------------------------------------------------------------------------------------------------------------------------------
>MiraAssembly71_rep_c3884_merged_MiraAssembly71_rep_c4818_merged_MiraAssembly71_c198_merged_MiraAssembly71_c569RC
-----------------------------------------------------------------------------------------------------------------------------------------------------------------------------------------------------------------------------------------------------gcttcatgctgtattcgaacgatcgggggaatcgggtaagtattttgattactcagagtcagttaaaactactacagattcagtcccagagcagcagatcactgcttacttatcaaaaatccagagaggtggtcatgttcagccgtttggctgtatgattgctgttgatgaggccacttttaggatcatagggtacagcgaaaatgccccggaaatgcttgctctcacggcacaatcagttcctaatcttgagaagcaagaaatactcacaattgggactgatgtgagaacccttttcaccccatcaagtggggttttgcttgaaagggcatttggggcacgaggaatcacgctgttaaaccccgtgtgggttcattccaagagctcagggaaacccttttacgcgattctgcataggatcgatgtgggtgttgtaattgatttggaaccggcaaggacagaggatcctgccttgtccattgctggggctgtgcagtctcagaagctcgctgtgcgagccatttcacatttgcagtcgcttccgggtggggatgttaagctattgtgtgatacagtggttcagagtgtgagggagcttactgggtatgatagggttatggtgtataagtttcatgaggatgaacatggtgaggtagtggctgagagcaagaggccggatttggaaccttatattggtctacactatcmtgcaacagacattccacaggcttcaagatttttatttaggcaaaatcgggttaggatgatcgtagactgcaatgccacgtcagttcaagtagttcaggatgaatcactaatgcaacctttgtgtttagttggttctacacttagggctcctcatggatgccacgcccagtacatggctaacatggggtccattgcttctttagccatggcagttattatcaatggaag---tgaag-atggtgctgggggtgggaattcaatgaggctttggggkcttgtggtttgccatcacacttctgctcgttgtattccattccccctccgttatgcctgtgaattcctaatgcaagcctttggactccaactgaacatggaattgcaactggcttcacagttgttagagaaacgtgtcttgcggacccaaaccctgttgtgtgacatgctgcttcgtgactcacctactgggattgttactcaaagtcctagtataatggaccttgtaaagtgtgatggtgctgcactattttaccaagggaagtactatcccttaggtgtaacccctactgaagcccagataaaggatatcgtggagtggt-tgttggccttccatggggactctactggattgagcactgacagtttggctgatgcaggataccctggtgcggcctcacttggtgatgcagtgtgtggaatggcagctgcttatatcacttcaaaagatttcttgttttggttccggtcccacacagctaaagagatcaaatggggtggtgcaaaacatcacccagaggacagagatgatgggcaaaggatgcatccacgttcttctttcaaggcgttcttggaagtggtcaagagccgcagttttccatgggagaatgctgaaatggatgcaattcattctttgcagcttattttgcgag-----attcatttaaagaggccgagggaagtaattctaaggctattgtaacttccccaattggtgatctagagttgcaaggaatgaatgaactcac-----ctctgtcgcgcatcaaatgattaggttgattgagactgcaacagctcccatatttgctgttgacacggatggccgcat-aaatggttggaatgctaaggttgcagagttgacaggattatcggttgaggaagccattggaaaatctctggtttgtgatcttgttttcaaggaatcagaagaaactgttgacaagcttctttataatgctttgagaggtactgcctgtgaagtctaatatcgattttc-tttctaattcagaaatggcgtgcaggtggtcttgcctcatgataacatcccttgtaaagtaattgaatcccctgycaactagggaaaaaggaaaataatcagtacttttatctttttttcaatggtgcaaacacctacaacagtaaatggttcctcatccctttgatctctgattaacattgactaatattttatacaaatttcacctttt--------------------------------------------------------------------------------------------
>MiraAssembly71_rep_c4746RC_merged_MiraAssembly71_rep_c4463_merged_MiraAssembly71_rep_c4463_merged_MiraAssembly71_c198_merged_MiraAssembly71_rep_c4228_merged_MiraAssembly71_rep_c4746RC_merged_MiraAssembly71_rep_c4463_merged_MiraAssembly71_c198
-----------------------------------------------------------------------------------------------------------------------------------------------------------------------------------------------------------------------------------------------------gcttcatgctgtattcgaacgatcgggggaatcgggtaagtattttgattactcagagtcagttaaaactactacagattcagtcccagagcagcagatcactgcttacttatcaaaaatccagagaggtggtcatgttcagccgtttggctgtatgattgctgttgatgaggccacttttaggatcatagggtacagcgaaaatgccccggaaatgcttgctctcacggcacaatcagttcctaatcttgagaagcaagaaatactcacaattgggactgatgtgagaacccttttcaccccatcaagtggggttttgcttgaaagggcatttggggcacgaggaatcacgctgttaaaccccgtgtgggttcattccaagagctcagggaaacccttttacgcgattctgcataggatcgatgtgggtgttgtaattgatttggaaccggcaaggacagaggatcctgccttgtccattgctggggctgtgcagtctcagaagctcgctgtgcgagccatttcacatttgcagtcgcttccgggtggggatgttaagctattgtgtgatacagtggttcagagtgtgagggagcttactgggtatgatagggttatggtgtataagtttcatgaggatgaacatggtgaggtagtggctgagagcaagaggccggatttggaaccttatattggtctacactatcctgcaacagacattccacaggcttcaagatttttatttaggcaaaatcgggttaggatgatcgtagactgcaatgcgacgtcagttcaagtagttcaggatgaatcactaatgcaacctttgtgtttagttggttctacacttagggctcctcatggttgccacgcccagtacatggctaacatggggtccattgcttctttagccatggcagttattatcaatggaag---tgaag-atggtgctgggggtgggaattcaatgaggctttggggtcttgtggtttgccatcacacttctgctcgttgtattccattccccctccgttatgcctgtgaattcctaatgcaagcctttggactccaactgaacatggaattgcaactggcttcacagttgttagagaaacgtgtcttgcggacccaaaccctgttgtgtgacatgctgcttcgtgactcacctactgggattgttactcaaagtcctagtataatggaccttgtaaagtgtgatggtgctgcactattttaccaagggaagtactatcccttaggtgtaacccctactgaagcccagataaaggatattgtggagtggt-tgttggccttccatggggactctactggattgagcactgacagtttggctgatgcaggataccctggtgcggcctcacttggtgatgcagtgtgtggaatggcagctgcttatatcacttcaaaagatttcttgttttggttccggtcccacacagcgaaagagatcaaatggggtggtgcaaaacatcacccagaggacagagatgatgggcaaaggatgcatccacgttcttctttcaaggcgttcttggaagtggtcaagagccgcagttttccatgggagaatgctgaaatggatgcaattcattctttgcagcttattttgcgag-----attcatttaaagaggccgagggaagtaattctaaagctattgtaacttccccaattggtgatctagagttgcaaggaatgaatgaactcac-----ctctgtcgcgcatcaaatgattaggttgattgagactgcaacagctcccatatttgctgttgacacggatggccgcat-aaatggttggaatgctaaggttgcagagttgacaggattatcggttgaggaagccatttgaaaatctctggtttgtgatcttgttttcaaggaatcagaagaaactgttgacaagcttctttataatgctttgagaggtactgcctgtgaagtctaa---------------------------------------------------------------------------------------------------------------------------------------------------------------------------------------------------------------------------------------------------------------------------------------------------------------------------
>MiraAssembly82_c57
-----------------------------------------------------------------------------------------------------------------------------------------------------------------------------------------------------------------------------------------------------------------------------------------------------------agagtcagttaaaacaactacagattcagtcccagagcagcagatcactgcttacttatcaaaaatccagagaggtggtcatgttcagccgtttggctgtatgattgctgttgatgaggccacttttaggatcatagggtacagcgaaaatgccccggaaatgcttgctctcacggcacaatcagttcctaatcttgagaagcaagaaatactcacaattgggactgatgtgagaacccttttcaccccatcaagtggggttttgcttgaaagggcatttggggcacgagaaatcacgctgttaaaccccgtgtgggttcattccaagagctcagggaaacccttttacgcgattctgcataggatcgatgtgggtgttgtaattgatttggaaccggcaaggacagaggatcctgccttgtcaattgctggggctgtgcagtctcagaagctcgctgtgcgagccatttcacatttgcagtcgcttccgggtggggatgttaagctattgtgtgatacagtggttcagagtgtgagggagcttactgggtatgatagggttatggtgtataagtttcatgaggatgaacatggtgaggtagtggctgagagcaagaggccggatttggaaccttatattggtctgcactatcctgcaacagacattccacaggcttcaagatttttatttaggcaaaatcgggttaggatgatcgtagactgcaatgccacgtcagttcaagtagttcaggatgaatcactaatgcaacctttgtgtttagttggttctacacttagggctcctcatggttgccacgcccagtacatggctaacatggggtccattgcttctttagccatggcagttattatcaatggaag---tgacg-atggtgctgggggtaggaattcaatgaggctttggggtcttgtggtttgccatcacacttctgctcgttgtattccattccccctccgttatgcctgtgaattcctaatgcaagcctttggactccaactgaacatggaattgcaactggcttcacagttgttagagaaacgtgtcttgcggacccaaaccctgttgtgtgacatgctgcttcgtgactcacctactgggattgttactcaaagtcctagtataatggaccttgtaaagtgtgatggtgctgcactattttaccaagggaagtactatcccttaggcgtaacccctactgaagcccagataaaggatattgtggagtggt-tgttggccttccatggggactctactggattgagcactgacagtttggctgatgcaggataccctggtgcggcctcacttggtgatgcagtgtgtggaatggcagctgcttatatcacttcaaaagatttcttgttttggttccggtcccacacagcgaaagagatcaaatggggtggtgcaaaacatcacccagaggacagagatgatgggcaaaggatgcatccacgttcttctttcaaggcattcttggaagtggtcaagagccgcagttttccatgggagaatgctgaaatggatgcaattcattctttgcagcttattttgcgag-----attcatttaaagaggccgagggaagtaattctaaggctattgtaacttccccaattggtgatctagagttgcaaggaatgaatgaactcac-----ctctgtcgcgcatcaaatgattaggttgattgagactgcaacagctcccatatttgctgttgacacggatggccgcat-aaatggttggaatgctaaggttgcagagttgacaggattatcgattgaggaagccattggaaaatctctggttcgtgatcttgttttcaaggaatcagaagaaactgttgacaagcttctttataatgctttgagaggtactgcctgtgaagtctaatatcgattttc-tttctaattcagaaatggcgtgcaggtggtcttgcctcatgataacatcccttgtaaagtaattgaatcccctgccaactagggaaaaaggaaaataatcagtacttttatctttttttcaatggtgtaaacacctacaacagtaaatggttcctcatccctgtgatctctgattaacattgactaatattttatacaaatttcaccttttagaagcactt----------------------------------------------------------------------------------
>MiraAssembly75_rep_c794_merged_MiraAssembly75_c316RC
---------------------------------------------------------------------------------------------------------------------------------------------------------------------------------------------------------------------------------------------------------------------------------------------------------------------------------------------------------------------------------------------------------------------------------------------------------------------------------------------------------------------------------------------------------------------------------------gaaagggcatttggggcacgaggaatcacgctgttaaaccccgtgtgggttcattccaagagctcagggaaacccttttacgccattctgcataggatcgatgtgggtgttgtgattgatttggaaccggcaaggacagaggatcctgccttgtccattgctggggctgtgcagtctcagaagctcgctgtgcgagccatttcacatttgcagtcgcttccgggtggggatgttaagctattgtgtgatacagtggttcagagtgtgagggagcttactgggtatgatagggttatggtttataagtttcatgaggatgaacatggtgaggtagtggctgagagcaagaggccggatttggaaccttatattggtctacactatcctgcaacagacattccacaggcttcaagatttttatttaggcaaaatcgggttaggatgatcgtagactgcaatgccacgtcagttcaagtagttcaggatgaatcactaatgcaacctttgtgt----------------------------------------------------------------------------------------------------------------------------------------------------------------------------------------------------------------------------------------------------------------------------------------------------------------------------------------------------------------------------------------------------------------------------------------------------------------------------------------------------------------------------------------------------------------------------------------------------------------------------------------------------------------------------------------------------------------------------------------------------------------------------------------------------------------------------------------------------------------------------------------------------------------------------------------------------------------------------------------------------------------------------------------------------------------------------------------------------------------------------------------------------------------------------------------------------------------------------------------------------------------------------------------------------------------------------------------------------------------------------------------------------------------------------------------------------------------------------------------------------------------
>Consensus16201_Sample73
------------------------------------------------------------------------------------------------------------------------------------------------------------------------------------------------------------------------------------------------------------------------------------------------------------------------------------------------------------------------------------------------------------------------------------------------------------------------------------------------------------------------------------------------gtgagaacccttttcaccccatcaagtggggttttgcttgaaagggcatttggggcacgaggaatcacgctgttaaaccccgtgtgggttcattccaagagctcagggaaacccttttacgcgattctgcataggatcgatgtgggtgttgtaattgatttggaaccggcaaggacagaggatcctgccttgtccattgctggggctgtgcagtctcagaagctcgctgtgcgagccatttcacatttgcagtcgcttccgggtggggatgttaagctattgtgtgatacagtggttcagagtgtgagggagcttactgggtatgatagggttatggtgtataagtttcatgaggatgaacatggtgaggtagtggctgagagcaagaggccggatttggaaccttatattggtctacactatcctgcaacagacattccacaggcttcaagatttttatttaggcaaaaycgggttaggatgatcgtagactgcaatgccacgtcagttcaagtagttcaggatgaatcactaatgcaacctttgtgtttagttggttctacacttagggctcctcatggttgccacgcccagtacatggctaacatggggtccattgcttctttagccatggcagttattatcaatggaag---tgaag-atggtgctggggctgggaattcaatgaggctttggggtcttgtggtttgccatcacacttctgctcgttgtattccattccccctccgttatgcctgtgaattcctaatgcaagcctttggactccaactgaacatggaattgcaactggcttcacagttgttagagaaacgtgtcttgcggacccaaaccctgttgtgtgacatgctgcttcgtgactcacctactgggattgttactcaaagtcctagtataatggaccttgtaaagtgtgatggtgctgcactattttaccaagggaagtactatccctcaggtgtaacccctactgaagcccagataaaggatattgtggagtggtgtgttggccttccatggggactctactggattgagcactgacagtttggctgatgcaggataccctggtgcggcctcacttggtgatgcagtgtgtggaatggcagctgcttatatcacttcaaaagatttcttgttttggttccggtcccacacagcgaaagagatcaaatggggtggtgcaaaacatcacccagaggacagagatgatgggcaaaggatgcatccacgttcttctttcaaggcgttcttggaagtggtcaagagccgcagttttccatgggagaatgctgaaatggatgcaattcattctttgcagcttattttgcgagccattattcatttaaagaggccgagggaagtaattctaaggctattgtaacttccccaattggtgatctagagttgcaaggaatgaatgaactcaccgggtctgtcgcgcgcatcaaatgattaggttgattgagactgcaacagctcmcatatttgctgttgacacggatggccgcat-aaatggttggaatgctaaggttgcagagttgacaggattatcggttgaggaagccattggaaaatctctggtttgtgatcttgttttcaaggaatcagaagaaactgttgacaagcttctttataatgctttgagaggtactgcctgtgaagtctaatatcgattttc-tttctaattcagaaatggcgtgcaggtggtcttgcctcatgataacatcccttgtaaagtaattgaatcccctgccaactagggaaaaaggaaaataatcagtacttttatcttt--------------------------------------------------------------------------------------------------------------------------------------------------------------------------------------------
>MiraAssembly78_rep_c2648RC_merged_MiraAssembly78_rep_c2903_merged_MiraAssembly78_c177_merged_MiraAssembly78_c238RC_merged_MiraAssembly78_rep_c3157RC
-------------------------------------------------------------------------------------------------------------------------------------------------cccatacccaccactcattagctcaagctcagtcttctggtaccagtaatgttagggactcagtcagcaaagcaattgctcagtacactgtggatgctaggcttcatgctgtattcgaacgatcgggggaatcgggtaagtattttgattactcagagtcagttaaaacaactacagattcagtcccagagcagcagatcactgcttacttatcaaaaatccagagaggtggtcatgttcagccgtttggctgtatgattgctgttgatgaggccacttttaggatcatagggtacagcgaaaatgccccggaaatgcttgctctcacggcacaatcagttcctaatcttgagaagcaagaaatactcacaatygggactgatgtgagaacccttttcaccccatcaagtggggttttgcttgaaagggcatttggggcacgagaaatcacgctgttaaaccccgtgtgggttcattccaagagctcagggaaacccttttacgcgattctgcataggatcgatgtgggtgttgtaattgatttggaaccggcaaggacagaggatcctgccttgtccattgctggggctgtgcagkctcagaagctcgctgtgcgagccatttcacatttgcagtcgcttccgggtggggatgttaagctattgtgtgatacagtggttcagagtgtgagggagcttactgggtatgatagggttatggtgtataagtttcatgaggatgaacatggtgaggtagtggctgagagcaagaggccggatttggaaccttatattggtctacactatcctgcaacagacattccacaggcttcaagatttttatttaggcaaaatcgggttagaatgatcgtagactgcaatgccacgtcagttcaagtagttcaggatgaatcactaatgcaacctttgtgtttagttggttctacacttagggctcctcatggttgccacgcccagtacatggctaacatggggtccattgcttctttagccatggcagttattatcaatggaag---tgacg-atggtgctgggggtaggaattcaatgaggctttggggtcttgtggtttgacatcacacttctgctcgttgtattccattccccctccgttatgcctgtgamttcctaatgcamgcctttggactccaactgaacatggaattgcwactggcttcacagttgttagagaaacgtgtcttgcggacccaaaccctgttgtgtgacatgctgcttcgtgactcacctactggcattgttactcaaagtcctagtataatggaccttgtaaagtgtgatggtgctgcactattttaccaagggaagtactatcccttaggtgtaacccctactgaagcccagataaaggatattgtggagtggt-tgttggccttccatggggactctactggattgagcactgacagtttggctgatgcaggataccctggtgcggcctcacttggtgatgcagtgtgtggaatggcagctgcttatatcacttcaaaagatttcttgttttggttccggtcccacacagcgaaagagatcaaatggggtggtgcaaaacatcaccaagaggacagagatgatgggcaaaggatgcatccacgttcttctttcaaggcgttcttggaagtggtcaagagccgcagttttccatgggagaatgctgaaatggatgcaattcattctttgcagcttattttgcgag-----attcatttaaagaggccgagggaagtaattctaaggctattgtaacttccccaattggtgatctagagttgcaaggaatgaatgaactcac-----ctctgtcgcgcatcaaatgattaggttgattgagactgcaacagctcccatatttgctgttgacacggatggccgcat-aaatggttggaatgctaaggttgcagagttgacaggattgtcgattgaggaagccattggaaaatctctggttcgtgatcttgttttcaaggaatcagaagaaactgttgacaagcttctttataatgctttgagaggtactgcctgtgaagtctaatatcgattttc-tttctaattcagaaatggcgtgcaggtggtcttgcctcatgataacatcccttgtaaagtaattgaatcccctgccaactagggaaaaaggaaaataatcagtacttttatctttttttcaatggtgtaaacacctacaacagtaaatggttcctcatccctg-gatytctgattaacattgactaatattttatacaaatttcaccttytagaagcacttcgtatgtagt------------------------------------------------------------------------
>MiraAssembly78_rep_c2460RC
---------------------------------------------------------------------------------------------------------------------------------------------------------------------------------------------------------------------------------------------------------------------------------------------------------------------------------------------------------------------------------------------------------------------------------------------------------------------------------------------------------------------------------------------------------------------------------------------------------cgagaaatcacgctgttaaaccccgtgtgggttcattccaagagctcagggaaacccttttacgcgattctgcataggatcgatgtgggtgttgtaattgatttggaaccggcaaggacagaggatcctgccttgtccattgctggggctgtgcagtctcagaagctcgctgtgcgagccatttcacatttgcagtcgcttccgggtggggatgttaagctattgtgtgatacagtggttcagagtgtgagggagcttactgggtatgatagggktatggtgtataagtttcatgaggatgawcatggtgaggtagtggctgagagcaagaggccggatttggaaccttatattggtctacactatcctgcaacagacattccacaggcttcaagatttttatttaggcaaaatcgggttaggatgatcgtagactgcaatgccacgtcagttcaagtagttcaggatgaatcactaatgcaacctttgtgtttagttggttctacacttagggctcctcatggttgccacgcccagtacatggctaacatggggtccattgcttctttagccatggcagttattatmaatggaag---tgmcg-atggtgckgggggtaggaattcaatgaggctktggggkcttgtggkktgccatcmcacttctgckcgttgtattccattcccmctccgttatgcctgtgaattcctaatgcaagcctttggactccaactgaacatggaattgcaactggcttcacagttgttagagaaacgtgtcttgckgacccaaaccctgttgtgtgacatgctgcttcgtgactcacctactggcattgttactcaaagtcctagtataatggaccttgtaaagtgtgatggtgctgcactattttaccaagggaagtactatcccttaggtgtaacccctactgaagcccagataaaggatattgtggagtggk-tgttggccttccatggggactctactggattgagcactgacagtttggctgatgcaggataccctggtgcggcctcacttggtgatgcagtgtgtggaatggcagctgcttatatcacttcaaaagatttcttgttttggttccggtcccacacagcgaaagagatcaaatggggtggtgcaaaacatcacccagaggacagagatgatgggcaaaggatgcatccacgttcttctttcaaggcgttcttggaagtggtcaagagccgcagttttccatgggagaatgctgaaatggatgcaattcattctttgcagcttattttgcgag-----attcatttaaagaggccgagggaagtaattctaaggctattgtaacttccccaattggtgatctagagttgcaaggaatgaatgaactcac-----ctctgtcgcgcatcaaatgattaggttgattgagmctgcaacagctcccatatttgctgttgacacggatggccgcat-aaatggttggaatgctaaggttgcagagttgacaggattgtcgattgaggaagccattggaaaatctctggttcgtgatcttgttttcaaggaatcagaagaaactgttgacaagcttctttataatgctttgagaggtactgcctgtgaagtctaatatcgattttc-tttctaattcagaaatggcgtgcaggtggtcttgcctcatgataacatcccttgtaaagtaattgaatc------------------------------------------------------------------------------------------------------------------------------------------------------------------------------------------------------------------------------------------
>MiraAssembly80_rep_c2231_merged_MiraAssembly80_rep_c2485RC_merged_MiraAssembly80_c311_merged_MiraAssembly80_c1124_merged_MiraAssembly80_rep_c2350_merged_MiraAssembly80_rep_c1826RC_merged_MiraAssembly80_c311_merged_MiraAssembly80_rep_c1826RC_merged_MiraAs
-----------------------------------------------------------------------------------------------------------------------------------------------------------------------------------------------------------------------------------------------------------------------------------------------------------------------------------------------------------------------------------------------------------------------------------------------catagggtacagcgaaaatgccccggaaatgcttgctctcmcggcacaatcagttcctaatcttgagargcaagaaatactcacaattgggactgatgtgagaacccttttcaccccatcaagtggggttttgcttgaaagggcatttggggcwcgaggaatcacgctgttaaaccccgtgtgggttcattccaagagctcagggaaacccttttacgcgattctgcataggatcgatgtgggtgttgtaattgatttggaaccggcaaggacagaggatcctgccttgtccattgctggggctgtgcagtctcagaagctcgctgtgcgagccatttcacatttgcagtcgcttccgggtggggatgttaagctattgtgtgatacagtggttcagagtgtgagggagcttactgggtatgacagggttatggtgtataagtttcatgaggatgaacatggtgaggtagtggctgagagcaagaggccggatttggaaccttatattggtctacactatcctgcaacagacattccacaggcttcaagatttttatttaggcaaaatcgggttaggatgatcgtagactgcaatgccacgtcagttcaagtagttcaggatgaatcactaatgcaacctttgtgtttagttggttctacacttagggctcctcatggttgccacgcccagtacatggctaacatggggtccattgcttctttagccatggcagttattatcaatggaag---tgaagaatggtgctgggggtgggaattcaatgaggctttggggtcttgtggtttgccatcacacttctgctcgttgtattccgttccccctccgttatgcctgtgaattcctaatgcaagcctttggactccaactgaacatggaattgcaactggcttcacagttgttagagaaacgtgtcttgcggacccaaaccctgttgtgtgacatgctgcttcgtgactcacctactgggattgtgactcaaagtcctagtataatggaccttgtaaagtgtgatggtgctgcactattttaccaagggaagtactatcccttaggtgtaacccctactgaagcccagataaaggatattgtggagtggt-tgttggccttccatggggactctactggattgagcactgacagtttggctgatgcaggataccctggtgcggcctcacttggtgatgcagtgtgtggaatggcagctgcttatatcacttcaaaagatttcttgttttggttccggtcccacacagcgaaagagatcaaatggggtggtgcaaaacatcacccagaggacagagatgatgggcaaaggatgcatccacgttcttctttcaaggcgttcttggaagtggtcaagagccgcagttttccatgggagaatgctgaaatggatgcaattcattctttgcagcttattttgcgag-----attcatttaaagaggccgagggaagtaattctaaggctattgtaacttccccaattggtgatctagagttgcaaggaatgaatgaactcac-----ctctgtcgcgcatcaaatgattaggttgattgagactgcaacagctcccatatttgctgttgacacggatggccgcataaaatggttggaatgctaaggttgcagagttgacaggattatcggttgaggaagccattggaaaatctctggtttgtgatcttgttttcaaggaatcagaagaaactgttgacaagcttctttataatgctttgagaggtactgcctgtgaagtctaatatcgattttc-tttctaattcagaaatggcgtgcaggtggtcttgcctcatgataac-----------------------------------------------------------------------------------------------------------------------------------------------------------------------------------------------------------------------------------------------------------------
>MiraAssembly82_c185_merged_MiraAssembly82_rep_c159RC
tcggaggagcacaagaaattatgaataccaatcaagagtttatcaccgaattttcagttacttactgaacctagcaaagaaagtgtgaatctttcccgggaaatagcaagaaagttcaagaaaatgggttcaggaagcaaaacaacccatacccaccgctcattagctcaagctcagtcttctggtaccagtaatgttagggactcagtcagcaaagcaattgctcagtacactgtggatgctaggcttcatgctgtattcgaacgatcgggggaatcgggtaagtattttgattactcagagtcagttaaaacaactacagattcagtcccagagcagcagatcactgcttacttatcaaaaatccagagaggtggtcatgttcagccgtttggctgtatgattgctgttgatgaggccacttttaggatcatagggtacagcgaaaatgccccggaaatgcttgctctcacggcacaatcagttcctaatcttgagaagcaagaaatacttacaattgggactgatgtgagaacccttttcaccccatcaagtggggttttgcttgaaagggcatttggggcacgagaaatcacgctgttaaaccccgtgtgggttcattcmaagagctcagggaaacccttttacgcgattctgcataggatcgatgtgggtgttgtaattgatttggaaccggcaaggacagaggatcctgccttgtccattgctggggctgtgcagtctcagaagctcgctgtgcgagccatttcacatttgcagtcgcttccgggtggggatgttaagctattgtgtgatacagtggttcagagtgtgagggagcttactgggtatgatagggttatggtgtataagtttcatgaggatgaacatggtgaggtagtggctgagagcaagaggccggatttggaaccttatattggtctacactatcctgcaacagacattccacaggcttcaagatttttatttaggcaaaatcgggttaggatgatcgtagactgcaatgccacgtcagttcaagtagttcaggatgaatcactaatgcaacctttgtgtttagttggttctacacttagggctcctcatggttgccacgcccagtacatggctaacatggggtccattgcttctttagccatggcagttattatcaatggaag---tgacg-atggtgctgggggtaggaattcaatgaggctttggggtcttgtgnnnnnnnnnnnnnnnnnnnnnnnnnnnnnnnnnnnnnnnnnnnnnnnnnnnnnnnnnnnnnnnnnnnnnnnnnnnnnnnnnnnnnnnnnnnnnnnnnnnnnnnnnnnnnnnnnnnnnnnnnnnnnnnnngtcttgcggacccaaaccctgttgtgtgacatgctgcttcgtgactcacctactgggattgttactcaaagtcctagtataatggaccttgtaaagtgtgatggtgctgcactattttaccaagggaagtactatcccttaggcgtaacccctactgaagcccagataaaggatattgtggagtggt-tgttggccttccatggggactctactggattgagcactgacagtttggctgatgcaggataccctggtgcggcctcacttggtgatgcagtgtgtggaatggcagctgcttatatcacttcaaaagatttcttgttttggttccggtcccacacagcgaaagagatcaaatggggtggtgcaaaacatcacccagaggacagagatgatgggcaaaggatgcatccacgttcttctttcaaggcgttcttggaagtggtcaagagccgcagttttccatgggagaatgctgaaatggatgcaattcattctttgcagcttattttgcgag-----attcatttaaagaggccgagggaagtaattctaaggctattgtaacttccccaattggtgatctagagttgcaaggaatgaatgaactcac-----ctctgtcgcgcatcaaatgattaggttgattgagactgcaacagctcccatatttgctgttgacacggatggccgcat-aaatggttggaatgctaaggttgcagagttgacaggattatcgattgaggaagccattggaaaatctctggttcgtgatcttgttttcaaggaatcagaagaaactgttgacaagcttctttataat---------------------------------------------------------------------------------------------------------------------------------------------------------------------------------------------------------------------------------------------------------------------------------------------------------------------------------------------------------
>MiraAssembly68_rep_c3217RC_merged_MiraAssembly68_rep_c2765RC_merged_MiraAssembly68_rep_c2600_merged_MiraAssembly68_rep_c3328RC_merged_MiraAssembly68_rep_c3410_merged_MiraAssembly68_c553_merged_MiraAssembly68_c201_merged_MiraAssembly68_c397RC
---------------------------------------------------------------------------------------------------------------------------------------------------------------------------------------------------------------------------------------------------------------------------------------------------------------------------------------gtcccagagcagcagatcactgcttacttgtctaaaatccagagaggtggtcatgttcagccctttggctgtatgattgctgttgatgaggccacttttagaatcatagggtatagcgaaaatgctcaagaaatgctttctctcacgscacaatcagttcctagtcttgagaagcaagagatcctcacaattgggactgatgtgagaacccttttcgccccatcaagtggggttttgcttgaaagggcatttggggcgcgagaaatcacgctgttaaaccccgtgtgggttcattccaagagctcagggaaacccttttacgcgattctgcataggattgatgtgggtatyrtaattgatttggaaccggcaaggacagaggaccctgccttgtccattgctggggctgtgcagtctcagaagcttgctgtgcgagccatttcacatttgcagtcgcttccgggtggggatattaagctattgtgtgatacagtggttcagagtgtgagggagcttactgggtatgatagggttatggtgtataagtttcatgaggatgaacatggtgaggtggtggctgagagcaagaggccggatttggaaccttatattggtctacactatcctgcaactgacattccacaagcttcaagatttttatttaggcaaaatcgggttaggatgattgtagactgcaatgcctcatcagttcgagtagttcaggatgaagcactaatgcaacctttgtgtttagtcggttcaacacttagggctcctmatggttgccacgcccagtacatggctaacatggggkccactgcttctttagccatggcggttattatcaatggaagtgatgatg-atggtgctgggggtcggaactcaatgaggctttggggkcttgtggtttgccatcacacttctgctcgttgtattccgttccccctccgttatgcctgtgaattcctaatgcaagcctttggactccaactgaacatggaattgcaactggcttcacagttgttagagaaacgcgttttaaggacccaaaccctattgtgtgacatgctccttcgtgaatcgcctagtgggattgttactcaaagtcctagtataatggaccttgtaaagtgtgatggagctgcacttttttaycaagggaagtactatcccttaggtgtaacccctactgaagcccagataaaggatatcgtggagtggt-tgttggccttccatggggactctactggtttgagcactgacagtttggctgatgcaggataccccggtgcagcctcacttggcgatgcagtgtgtggaatggcggctgcktatatcacttcaaaagatttcttgttctggttccggtcccacacggcaaaagagatcaagtggggcggtgcwaaacatcacccagaggacaaagacgatgggcaaaggatgcakccacgktcttctttcaaggcgttcttggaagtggktaagagccgcagtttcctatgggagaatgctgaaatggatgcaattcattctttgcagcttatcttgcgag-----attcatttaaggatgccgagggaagcaattctaaggctattgtaaatgccccacttggggatttagaggtgcaaggaatgaatgagctcac-----ctctgtcgcgcgtgaaatggttaggttgattgagactgcaacagctcccatatttgctgtcgacgcggatggctgcat-aaatggttggaatgctaaggttgcagagttgacaggattatctgtcgaggaagccatgggaaaatctctggttcgtgatcttgttttcaaggaatcagaagaaaccattgacaagcttctgtttaacgctttgagaggtactgcccgtaaagtttaatatcggttttc-tttctaatttgaaaatggtgtgaaggtggtccttcctcatgatcgcatcccttgtaaagtaagtgaatcccctgccaaccaggaaaaaaggaaaagaaatggtactttatcttgtttttgaatggtgtaaaaaccgacggcagtaaatggtccc--------------tgtgattgacattgactactattttatgcacatttcacgt--tagaagcacttcatatctaattaggtggtgcataatagcatgttgtacatgctcctgttatcgatttcagtatgccatgtttctagtcttcaa
