# Supplementary material for: Targeted NGS for species level phylogenomics: “made to measure” or “one size fits all”?
Source: PeerJ. 2017 Jul 25;5:e3569. doi: 10.7717/peerj.3569 (PMC5530999; doi:10.7717/peerj.3569)
Supplement: Data S2 — Sequences alignments (fasta format). [file peerj-05-3569-s002.gz › Final_Aln/SC/20893_AllSamples_Part2.aln]

>MiraAssembly68_c1805_merged_MiraAssembly68_rep_c2955RC_merged_MiraAssembly68_c188
----------------------------------------------------------------------------------------------------------------------------------------------------------------------------------------------------------------------------------actggcattcatcttgttctagattgcaactgaaggttattactagtttacgcaataataatagggggttgtttgtttgttctaattcttgttggttttttgttttctgaacccattatctctaagtctgccacactcttcaatttgctgccaagtatttgaatgtggtggaaattgaagtccctgttttgattgata----------------------------------------------------------------------------------------------------------------------------------------------------------------------gatgagtcagatgactgatccaattggtgttttttattgaatg--gtt---actaaattttcagacacggttgcttgactag-tttgactttgagtgatgtagaaagctgctgatggtgtatattctccattttcttctgggtctttctgtatatagcgagtagaagata------atgaaccatgttatgcctgcttaaatg---tagggtttgaacattttccggtttgcaaaccgtattccccttctattcgagcaaggagctgatgtcgtcaccaggactgccctgaagagaatcaagtaagacatatgagaagatattatacatacatgcgtagtaggtctaaaaatgtcgtagttgtttggaaaatagataatgaaaaat-caacttagtttaacaactag-aatctcattgaaatgcatcttctttcagttggaatagttacaagattaaccagacacaagacaagattggtgtctttgtgagcattgtaagcacaaaagtcccctttaaagggactggaaaggaatatattggtgatgatataaaagagatagcatctgctgtcaaggtgagtttttgagttaaattgcgtgttactacaatggaaacatttggtaagttaacagtgtattcctccagacttctattcagcagtgctgtgtccagctaaaagccaaaatagttaggaaaattcaggctcgagagcaacaggagagaaaacgaaatttgagcaagtaaatccaataactagttttctttatctatgaactttagtaagtgataatgagtttttgttacaccagtgagtctattttcatttattgtcaggtacattccagacgcaacaggtgctatatatgatgtcttacaggaaatggcacgctcacacgctgcaaagagaaaacgttacgagggcgaggatgccg------------------------------------------------------------------------------------------------------------------------------------------------------------------------------------------------------------------------------------------------
>MiraAssembly68_c327RC_merged_MiraAssembly68_rep_c2654RC
---------------------------------------------------------------------------------------------------------------------------------------------------------------------------------------------------------------------------------------------------------------------------------------------------------------------------------------------------------------------------------------------------------------------------------------------------------------------------------------------------------------------------------------------------------------------------------------------------------------------------actgatccaattggtgttttttattgaatg--gtt---actaaattttcagacacggttgcttgactag-tttgactttgagtgatgtagaaagctgctgatggtgtatattctccattttcttctgggtctttctgtatatagcgagtagaagata------atgaaccatgttatgcctgcttaaatg---tagggtttgaacattttccggtttgcaaaccgtattccccttctattcgagcaaggagctgatgtcgtcaccaggactgccctgaagagaatcaagtaagacatatgagaagatattatacatacatgcgtagtaggtctaaaaatgtcgtagttgtttggaaaatagataatgaaaaat-caacttagtttaacaactag-aatctcattgaaatgcatcttctttcagttggaatagttacaagattaaccagacacaagacaagattggtgtctttgtgagcattgtaagcacaaaaatcccctttaaagggactggaaaggaatatattggtgatgatataaaagagatagcatctgctgtcaaggtgagtttttgagttaaattgcgtgttactacaatggaaacatttggtaagttaacagtgtattcctccagacttctattcagcagtgctgtgtccagctaaaagccaaaatagttaggaaaattcaggctcgagagcaacaggagagaaaacgaaatttgagcaagtaaatccaataactcgttttctttatctatgaactttagtaagcgataatgagtttttgttacaccagtgagtctattttcatttattgtcaggtacattccagacgcaacaggtgctatatatgatgtcttacaggaaatggcacgctcacacgctgcaaagagaaaacgttacgagggcgaggatgccgaattactaaagaaagtctcagtccgttcgataacgaaagaaacattgagtgaaaagcttgctcaacatgtcgaacaggtaaactaagcagttttggtaaatgtttgctttattcttttcatcacctctacctaaacatcagccggctttcttgtgaatac--------------------------------------------------------------------------------
>MiraAssembly69_c325RC_merged_MiraAssembly69_c461_merged_MiraAssembly69_rep_c2357RC_merged_MiraAssembly69_c272
--------------------------------------------------------------------------------------------------------------------------------------------------------------------------------------------------------------------------------------------------------------------------------------------------------------------------------------------------------------------------------------------------------------------------------------tagataagtcagataactgatcgtattggtgttttctatttgagtcttgctacccatcatgaaaaagaacatgaaacccaccatgaccaagacacaaagaagtggggcccgggggatgtaggggggccaacccgaatttatttgtgagagggtcatggtgagtttcatrataggtttcrtggtsgatag-attttttgtttctatttaatg--gtt---actaatttctcagacatggttgcttgactggttttgactttgagtgatgtagaaagctgctgatggtgaata-tctccattttcctcgggatttttatatatataatgttttgaagatg------atgaaacatgttatgcctgcttaaatw---tagggtctgaacattttccggtttgcaaaccgtattccccttctatttgagcaaggagctgatgttgtcaccaggactgtcctgaagagaatcaagtaagacatcttagaagatcttatacatacatgtgtagcaggtctgaatttttcttag----ttggaaagttggtaatgaaaaaa-taacttagttcaaaaactagaaatttctttgaaatgcatcttctttcagttggaacagttacaagattaaccagacacaagataagatcggtgtctttgtgagcattgtaagcacaaaaattccctttaaagggactggaaaggaatatattggtgatgatataaaagagatagcatcagctgtcaaggtgagtttttgagttaaaatgtgtgttactgcaaaggaaacagttggtaacttcaaagcatattcctccagacttctattcagcagtgctgcgtccagctaaaagccaaaatagttaagaaaattcaggctcgagagcaacaggagagaaaacgaaatttaagcaagtaaatccaatcactc----tctttatctatgacctttagtagtgtgttg------ctttccactagtgtgagtggattttcatttattgtcaggtacattccagacgcaacaggtgctatatatgatgtgttacaggaaatggcacgctcacacgctgcaaagagaaaacgatacgagggtgaggatgctgaactactaaagaaggtctcggtccgttcgataacaaaagaaacattgagtgaaaaacttgctcaacatgtcgaaaaggt--attaagctattttggtaaacgttt-ttttatgcttttcatcacctctacctgaacttcagccagctt--------------------------------------------------------------------------------------------
>MiraAssembly80_c718RC
-------------------------------------------------------------------------------------------------------------------------------------------------------------------------------------------------------------------------------------------------------------------------------------------------------------------------------------------------------------------------------------------------------------------------------------------------------------------------------------------------------------------------------------------------------------------------------------------------------------------------------------------------------------------------------------------------------------------------------------------------------------------------------------------------------------------------------------------------------aaccgtattccccttctatttgagcaaggagctgatgttgtcaccaggactgtcctgaagagaatcaagtaagacatcttagaagatcttatacatacatgtgtagcaggtctgaatttttcttag----ttggaaagttggtaatgaaaaaa-taacttagttcaaaaactagaaatttctttgaaatgcatcttctttcagttggaacagttacaagattaaccagacacaagataagatcggtgtctttgtgagcattgtaagcacaaaaattccctttaaagggactggaaaggaatatattggtgatgatataaaagagatagcatcagctgtcaaggtgagtttttgagtt-------------------------------------------------------------------------------------------------------------------------------------------------------------------------------------------------------------------------------------------------------------------------------------------------------------------------------------------------------------------------------------------------------------------------------------------------------------------------------------------------------------------------------------------------------------------------------------------------------
>MiraAssembly72_c509RC_merged_MiraAssembly72_c167
-------------------------------------------------------------------------------------------------------------------------------------------------------------------------------------------------------------------------------------------------------------------------------------------------------------------------------------------------------------------------------------------------------------------------------------------------------------------------------------------------------------------------------------------------------------------------------------------------------------------------------------------------------------------------ctcagacatggttgcttgactggttttgactttgagtgatgtagaaagctgctgatggtgaata-tctccattttcctcgggatttttatatatataatgttttgaagatg------atgaaacatgttatgcctgcttaaata---tagggtctgaacattttccggtttgcaaaccgtattccccttctatttgagcaaggagctgatgttgtcaccaggactgtcctgaagagaatcaagtaagacatcttagaagatcttatacatacatgtgtagcaggtctgaatttttcttag----ttggaaagttggtaatgaaaaaa-taacttagttcaaaaactagaaatttctttgaaatgcatcttctttcagttggaacagttacaagattaaccagacacaagataagatcggtgtctttgtgagcattgtaagcacaaaaattccctttaaagggactggaaaggaatatattggtgatgatataaaagagatagcatcagctgtcaaggtgagtttttgagttaaaatgtgtgttactgcaaaggaaacagttggtaacttcaaagcatattcctccagacttctattcagcagtgctgcgtccagctaaaagccaaaatagttaagaaaattcaggctcgagagcaacaggagagaaaacgaaatttaagcaagtaaatccaatcactc----tctttatctatgacctttagtagtgtgttg------ctttccactagtgtgagtggattttcatttattgtcaggtacattccagacgcaacaggtgctatatatgatgtgttacaggaaatggcacgctcacacgctgcaaagagaaaacgatacgagggtgaggatgctgaactactaaagaaggtctcggtcc------------------------------------------------------------------------------------------------------------------------------------------------------------------------------------------------------------------------
>MiraAssembly83_c17
---------------------------------------------------------------------------------------------------------------------------------------------------------------------------------------------------------------------------------------------------------------------------------------------------------------------------------------------------------------------------------------------------------------------------------------------------------------------------------------------------------------------------------------------------------------------------gaatttatttgtgagagggtcatggtgagtttcatgataggtttcatggtggatag-attttttgtttctatttaatg--gtt---actaatttctcagacatggttgcttgactggttttgactttgagtgatgtagaaagctgctgatggtgaata-tctccattttcctcgggatttttatatatataatgttttgaagatg------atgaaacatgttatgcctgcttaaata---tagggtctgaacattttccggtttgcaaaccgtattccccttctatttgagcaaggagctgatgttgtcaccaggactgtcctgaagagaatcaagtaagacatcttagaagatcttatacatacatgtgtagcaggtctgaatttttcttag----ttggaaagttggtaatgaaaaaa-taacttagttcaaaaactagaaatttctttgaaatgcatcttctttcagttggaacagttacaagattaaccagacacaagataagatcggtgtctttgtgagcattgtaagcacaaaaattccctttaaagggactggaaaggaatatattggtgatgatataaaagagatagcatcagctgtcaaggtgagtttttgagttaaaatgtgtgttactgcaaaggaaacagttggtaacttcaaagcatattcctccagacttctattcagcagtgctgcgtccagctaaaagccaaaatagttaagaaaattcaggctcgagagcaacaggagagaaaacgaaatttaagcaagtaaatccaatcactc----tctttatctatgacctttagtagtgtgttg------ctttccactagtgtgagtggattttcatttattgtcaggtacattccagacgcaacaggtgctatatatgatgtgttacaggaaatggcacgctcacacgctgcaaagagaaaacgatacgagggtgaggatgctgaactactaaagaaggtctcggtccgttcgataacaaaagaaacattgagtgaaaaacttgctcaacatgtcgaaaaggt--attaagctattttggtaaacgttt-ttttatgcttttcatcacctctacctgaac--------------------------------------------------------------------------------------------------------
>MiraAssembly77_c1154RC
------------------------------------------------------------------------------------------------------------------------------------------------------------------------------------------------------------------------------------------------------------------------------------------------------------------------------------------------------------------------------------------------------------------------------------------------------------------------------------------------------------------------------------------------------------------------------------------------------------------------------------------------------------------------------------------------------------------------gctgctgatggtgaata-tctccattttcctcgggatttatatatatataatgttttgaagatg------atgaaacatgttatgcctgcttaaata---tagggtctgaacattttccggtttgcaaaccgtattccccttctatttgagcaaggagctgatgttgtcaccaggactgtcctgaagagaatcaagtaagacatcttagaagatcttatacatacatgtgtagcaggtctgaatttttcttag----ttggaaagttggtaatgaaaaaa-taacttagttcaaaaactagaaatttctttgaaatgcatcttctttcagttggaacagttacaagattaaccagacacaagataagatcggtgtctttgtgagcattgtaagcacaaaaattccctttaaagggactggaaaggaatatattggtgatgatataaaagagatagcatcagctgtcaaggtgagtttttgagttaaaatgtgtgttactgcaaaggaaacagttggtaacttcaaagcatattcctccagacttctattcagcagtgctgcgtccagctaaaagccaaaatagttaagaaaattcaggctcgagagcaacaggagagaaaacgaaatttaagcaagtaaatccaatcactc----tctttatctatgacctttagtagtgtgttg------ctttccactagtgtgagtggattttcatttattgtcaggtacattccagacgcaacaggtgctatatatgatgt--------------------------------------------------------------------------------------------------------------------------------------------------------------------------------------------------------------------------------------------------------------------------------------------------------------
>MiraAssembly75_c35RC
------------------------------------------------------------------------------------------------------------------------------------------------------------------------------------------------------------------------------------------------------------------------------------------------------------------------------------------------------------------------------------------------------------------------------------------------------------------------------------------------------------------------------------------------------------------------cccgaatttatttgtgagagggtcatggtgagtttcatgataggtttcatggtggatag-attttttttttctatttaatg--gtt---actaatttctcagacatggttgcttgactggttttgactttgagtgatgtagaaagctgctgatggtgaata-tctccattttcctcgggatttttatatatgtaatgttttgaagatg------atgaaacatgttatgcctgcttaaata---tagggtctgaacattttccggtttgcaaaccgtattccccttctatttgagcaaggagctgatgttgtcaccaggactgtcctgaagagaatcaagtaagacatcttagaagatcttatacatacatgtgtagcaggtctgaatttttcttag----ttggaaagttggtaatgaaaaaa-taacttagttcaaaaactagaaatttctttgaaatgcatcttctttcagttggaacagttacaagattaaccagacacaagataagatcggtgtctttgtgagcattgtaagcacaaaaattccctttaaagggactggaaaggaatatattggtgatgatataaaagagatagcatcagctgtcaaggtgagtttttgagttaaaatgtgtgttactgcaaaggaaacagttggtaacttcaaagcatattcctccagacttctattcagcagtgctgcgtccagctaaaagccaaaatagttaagaaaattcaggctcgagagcaacaggagagaaaacgaaatttaagcaagtaaatccaatcactc----tctttatctatgacctttagtagtgtgttg------ctttccactagtgtgagtggattttcatttattgtcaggtacattccagacgcaacaggtgctatatatgatgtgttacaggaaatggcacgctcacacgctgcaaagagaaaacgatacgagggtgaggatgctgaactactaaagaagg---------------------------------------------------------------------------------------------------------------------------------------------------------------------------------------------------------------------------------
>MiraAssembly73_c1825_merged_MiraAssembly73_c261
-------------------------------------------------------------------------------------------------------------------------------------------------------------------------------------------------------------------------------------------------------------------------------------------------------------------------------------------------------------------------------------------------------------------------------------------------------------------------------------------------------------------------------------------------------------------------------------------------------------------------------------------------------------------------ctcagacatggttgcttgactggttttgactttgagtgatgtagaaagctgctgatggtgaata-tctccattttcctcgggatctttatatatataatgttttgaagatg------atgaaacatgttatgcctgcttaaata---tagggtctgaacattttccggtttgcaaaccgtattccccttctatttgagcaaggagctgatgttgtcaccaggactgtcctgaagagaatcaagtaagacatcttagaagatcttatacatacatgtgtagcaggtctgaattnnnnnnnn----nnnnnnnnnnnnnnnnnnnnnnn-nnnnnnnnnnnnnnnnnnnnnnnnnnnnnnnnnnnnnnnnnnnnnnnnnnnnnnnnnnnnnnnnnnnnnnnnnnnnnnnnnnnnagatcggtgtctttgtgagcattgtaagcacaaaaattccctttaaagggactggaaaggaatatattggtgatgatataaaagagatagcatcagctgtcaaggtgagtttttgagttaaaatgtgtgttactgcaaaggaaacagttggtaacttcaaagcatattcctccagacttctattcagcagtgctgcgtccagctaaaagccaaaatagttaagaaaattcaggctcgagagcaacaggagagaaaacgaaatttaagcaagtaaatccaatcactc----tctttatctatgacctttagtagtgtgttg------ctttccactagtgtgagtgtattttcatttattgtcaggtac----------------------------------------------------------------------------------------------------------------------------------------------------------------------------------------------------------------------------------------------------------------------------------------------------------------------------------------------
>MiraAssembly74_c112
-----------------------------------------------------------------------------------------------------------------------------------------------------------------------------------------------------------------------------------------------------------------------------------------------------------------------------------------------------------------------------------------------------------------------------------------------------------cgtattggtgttttctatttgagtcttgctacccaccatgaaaaagaacatgaaacacaccatgaccaagacacaaagaagtggggcccgggggatgtaggggggcccacccgaatttatttgtgaga-ggtcatggtgagtttcatgataggtttcatggtggatag-attttttgtttctatttaatg--gtt---actaatttctcagacatggttgcttgactggttttgactttgagtgatgtagaaagctgctgatggtgaata-tctccattttcctcgggatctttatatatataatgttttgaagatg------atgaaacatgttatgcctgcttaaata---tagggtctgaacattttccggtttgcaaaccgtattccccttctatttgagcaaggagctgatgttgtcaccaggactgtcctgaagagaatcaagtaagacatcttagaagatcttatacatacatgtgtagcaggtctgaatttttcttag----ttggaaagttggtaatgaaaaaa-taacttagttcaaaaactagaaatttctttgaaatgcatcttctttcagttggaacagttacaagattaaccagacacaagataagatcggtgtctttgtgagcattgtaagcacaaaaattccctttaaagggactggaaaggaatatattggtgatgatataaaagagatagcatcagctgtcaaggtgagtttttgagttaaaatgtgtgttactgcaaaggaaacagttggtaacttcaaagcatattcctccagacttctattcagcagtgctgcgtccagctaaaagccaaaatagttaagaaaattcaggctcgagagcaacaggagagaaagcgaaatttaagcaagtaaatccaatcactc----tctttatctatgacctttagtagtgtgttg------ctttccactagtgtgagtgtattttcatttattgtcaggtacattccagacgcaacaggtgctatatatgatgtgttacaggaaatggcacgctcacacgctgcaaagagaaaacgatacgagggtgaggatgctgaactactaaagaaggtctccgtccgttcgataacaaaagaaacattgagtgaaaagcttgctcaacatgtcgaaaaggt--attaagctattttggtaaacgttt-ttttatgcttttcattacctc-----------------------------------------------------------------------------------------------------------------
>MiraAssembly73_c1692_merged_MiraAssembly73_c216_merged_MiraAssembly73_rep_c2252RC
-------------------------------------------------------------------------------------------------------------------------------------------------------------------------------------------------------------------------------------------------------------------------------------------------------------------------------------------------------------------------------------------------------------------------------------------------------------------------------------------------------------------------------------------------------------------------------------------------------------------------------------------------------tg--gtc---actaatttctcagacatggttgcttgactggttttgactttgagtgatgtagaaagctgctgatggtgaata-cctccattttcctcgggatctttatatatataatgttttgaagatg------atgaaacatgttatgcctgcttaaata---tagggtctgaacattttccggtttgcaaaccgtattccccttctatttgagcaaggagctgatgttgtcaccaggactgtcctgaagagaatcaagtaagacatcttagaagatcttatacatacatgtgtagcaggtctgaatttttcttag----ttggaaagttggtaatgaaaaaa-taacttagttcaaaaactagaaatttctttgaaatgcatcttctttcagttggaacagttacaagattaaccagacacaagataagatcggtgtctttgtgagcattgtaagcacaaaaattccctttaaagggactggaaaggaatatattggtgatgatataaaagagatagcatcagctgtcaaggtgagtttttgagttaaaatgtgtgttactgcaaaggaaacagttggtaacttcaaagcatattcctccagacttctattcagcagtgctgcgtccagctaaaggccaaaatagttaagaaaattcaggctcgagagcaacaggagagaaaacgaaatttaagcaagtaaatccaatcactc----tctttatctatgacctttagtagtgtgttg------ctttccactagtgtgagtgtattttcatttattgtcaggtacattccagacgcaacaggtgctatatatgatgtgttacaggaaatggcacgctcacacgctgcaaagagaaaacgatacgagggtgaggatgctgaactactaaagaaggtctcggtccgttcgataacaaaagaaacattga------------------------------------------------------------------------------------------------------------------------------------------------------------------------------------------------
>MiraAssembly71_c304_merged_MiraAssembly71_rep_c3955RC_merged_MiraAssembly71_c238RC
-----------------------------------------------------------------------------------------------------------------------------------------------------------------------------------------------------------------------------------------------------------------------------------------------------------------------------------------------------------------------------tcaagttgctgccaagtatttaaatgtggtgaaaattgaagtccctgttttgattgatagataagtcagataactgatcgtattggtgttttctatttgagtcttgctacccaccatgaaaaagaacatgaaacacaccatgatcaagacacaaagaagtggggcccgggggatgtaggggggcccacccgaatttatttgtgaga-ggtcatggtgagtttcatgataggtttcatggtggatag-attttttgtttctatttaatg--gtt---actaatttctcagacatggttgcttgactggttttgactttgagtgatgtagaaagctgctgatggtgaata-tctccattttcctcgggatctttatatatataatgttttgaagatg------atgaaacatgttatgcctgcttaaata---tagggtctgaacattttccggtttgcaaaccgtattccccttctatttgagcaaggagctgatgttgtcaccaggactgtcctgaagagaatcaagtaagacatcttagaagatcttatacatacatgtgtagcaggtctgaatttttcttag----ttggaaagttggtaatgaaaaaa-taacttagttcaaaaactagaaatttctttgaaatgcatcttctttcagttggaacagttacaagattaaccagacacaagataagatcggtgtctttgtgagcattgtaagcacaaaaattccctttaaagggactggaaaggaatatattggtgatgatataaaagagatagcatcagctgtcaaggtgagtttttgagttaaaatgtgtgttactgcaaaggaaa-agttggtaacttcaaagcatattcctccagacttctattcagcagtgctgcgtccagctaaaagccaaaatagttaagaaaattcaggctcgagagcaacaggagagaaagcgaaatttaagcaagtaaatccaatcactc----tctttatctatgacctttagtagtgtgttg------ctttccactagtgtgagtgtattttcatttattgtcaggtacattccagacgcaacaggtgctatatataatgtgttacaggaaatggcacgctcacacgctgcaaagagaaaacgatacgagggtgaggatgctgaactactaaagaaggtctccgtccgttcgataacaaaagaaacattgagtgaaaagcttgctcaacatgtcgaaaaggt--attaagctattttggtaaacgttt-ttttatgcttttcatcacctctacctgaacttcagccagctatcttgcgaatacgacattaagtggtggcaaaaccactgtttataattgtttcacttctattgcttaaaattgatagaatgagggagtcggga
>MiraAssembly75_c580RC
-----------------------------------------------------------------------------------------------------------------------------------------------------------------------------------------------------------------------------------------------------------------------------------------------------------------------------------------------------------------------------------------------------------------------------------------------------------------------------------------------------------------------------------------------------------------------------------------------------------------------------------------------------------------------------gacatagttgcttgactggttttgactttgagtgatgtagaaagctgctgatggtgaata-tctccattttcctcgggatttttatatatataatgttttgaagatg------atgaaacatgttatgcctgcttaaata---tagggtctgaacattttccggtttgcaaaccgtattccccttctatttgagcaaggagctgatgttgtcaccaggactgtcctgaagagaatcaagtaagacatct---------------------------------------------------------------------------------------------------------------------------------------------------------------------------------------------------------------------------------------------------------------------------------------------------------------------------------------------------------------------------------------------------------------------------------------------------------------------------------------------------------------------------------------------------------------------------------------------------------------------------------------------------------------------------------------------------------------------------------------------------------------------------------------------------------------------------------------------------------------------------------------------
>MiraAssembly80_c100
-------------------------------------------------------------------------------------------------------------------------------------------------------------------------------------------------------------------------------------------------------------------------------------------------------------------------------------------------------------------------------------------------------------------------------------------------------------------------------------------------------------------------------------------------------------------------------------------------------------------------tggtggatag-attttttgtttctatttaatggtgtt---actaatttctcagacatggttgcttgactggttttgactttgagtgatgtagaaagctgctgatggtgaata-tctccattttcctcgggatctttatatatataatgttttgaagatg------atgaaacatgttatgcctgcttaaata---tagggtctgaacattttccggtttgcaaaccgtattccccttctatttgagcaaggagctgatgttgtcaccaggactgtcctgaagagaatcaagtaagacatcttagaagatcttatacatacatgtgtagcaggtctgaatttttcttag----ttggaaagttggtaatgaaaaaattaacttagttcaaaaactagaaatttctttgaaatgcatcttctttcagttggaacagttacaagattaaccagacacaagataagatcggtgtctttgtgagcattgtaagcacaaaaattccctttaaagggactggaaaggaatatattggtgatgatataaaagagatagcatcagctgtcaaggtgagtttttgagttaaaatgtgtgttactgcaaaggaaacagttggtaacttcaaagcatattcctccagacttctattcagcagtgctgcgtccagctaaaagccaaaatagttaagaaaattcaggctcgagagcaacaggagagaaagcgaaatttaagcaagtaaatccaatcactc----tctttatctatgacctttagtagtgtgttg------gtttccactagtgtgagtgtattttcatttattgtcaggtacattccagacgcaacaggtgctatatatgatgtgttacaggaaatggcacactcacac-------------------------------------------------------------------------------------------------------------------------------------------------------------------------------------------------------------------------------------------------------------------------------------
>MiraAssembly81_c100RC
------------------------------------------------------------------------------------------------------------------------------------------------------------------------------------------------------------------------------------------------------------------------------------------------------------------------------------------------------------------------------------------------------------------------------------------------------------------------------------------------------------atgaaacacaccatgaccaagacacaaagaagtggggcccgggggatgtaggggggcccacccgaatttatttgtgaga-ggtcatggtgagtttcatgataggtttcatggtggatag-attttttgtttctatttaatg--gtt---actaatttctcagacatggttgcttgacttgttttgactttgagtgatgtagaaagctgctgatggtgaata-tctccattttcctcgggatctttatatatataatgttttgaagatg------atgaaacatgttatgcctgcttaaata---tagggtctgaacattttccggtttgcaaaccgtattccccttctatttgagcaaggagctgatgttgtcaccaggactgtcctgaagagaatcaagtaagacatcttagaagatcttatacataaatgtatagcaggtctgaatttttcttag----ttggaaagttggtaatgaaaaaa-taacttagttcaaaaactagaaatttctttgaaatgcatcttctttcagttggaacagttacaagattaaccagacacaagataagatcggtgtctttgtgagcattgtaagcacaaaaattccctttaaagggactggaaaggaatatattggtgatgatataaaagagatagcatcagctgtcaaggtgagttttttagttaaaatgtgtgttactgcaaaggaaacagttggtaacttcaaagcatattcctccagacttctattcagcagtgctgcgtccagctaaaagccaaaatagttaagaaaattcaggctcgagagcaacaggagagaaagcgaaatttaagcaagtaaatccaatcactc----tctttatctatgacctttagtagtgtgttg------ctttccactagtgtgagtgtattttcatttattgtcaggtacattccagacgcaacaggtgctatatatgatgtgttacaggaaatggcacgctcacacgctgcaaagagaaaacgatacgagggtgaggatgctgaactactaaagaaggtctccgtccgttcgataacaaaagaaacattgagtgaaaagcttgctcaacatgtcgaaaaggt--attaagctattttggtaaacgttt-ttttatgcttttcatcacctctacctgaacttcagccagctatcttgc--------------------------------------------------------------------------------------
>MiraAssembly82_c2RC
ttggagccaattatgttacgcagagcaatcatgtgcaagaatcggtggcgtgctttctataccgtataactgtagctttggtttaattcagcagcttttccttttcatgggagtgtcgtgactcgtcacataaaggcatttgctgtcttgagtagtagttgtgttatactttggtataggcatctgcacttgtacagattctaatatgcaatttctattcttcacaagtggcatgcatctt-------attgcaactgaaggttattactagtt--t-ccccaaaaataggggtctgtttgtttgttctg---cttgttggttttttgctttctgaacctgtcatctctatgtctgctacactcttcaagttgctgccaagtatttaaatgtggtgaaaattgaagtccctgttttgattgata----------------------------------------------------------------------------------------------------------------------------------------------------------------------gataagtcagataactgattgtattggtgttttctatttaatg--gtt---actaatttctcagacatggttgcttgactggttttgactttgagtgatgtagaaagctgctgatggtgaata-tctccattttcctcgggatctttatatatataatgttttgaagatg------atgaaacatgttatgcctgcttgaata---tagggtctgaacattttccggtttgcaaaccgtattccccttctatttgagcaaggagctgatgttgtcaccaggactgtcctgaagagaatcaagtaagacatcttagaagatcttatacatacatgtgtagcaggtctgaatttttcttag----ttgga--------aatgaaaaaa-taacttagttcaaaaactagaaatttctttgacatacatcttctttcagttggaacagttacaagattaaccagacacaagataagatcggtgtctttgtgagcattgtaagcacaaaaattccctttaaagggactggaaaggaatatattggtgatgatataaaagagatagcatcagctgtcaaggtgagtttttgagttaaaatgtgtgttactgctaaggaaacagtgggtaacttcaaagcatattcctccagacttccattcagcagtgctgcgtccagctaaaagccaaaatagttaagaaaattcaggctcgagagcaacaggagagaaaacgaaatttaagcaagtaaatccaatcactc----tctttatctatgacctttagtagtgtgttg------ctttccactagtgtgagtgcattttcatttattgtcaggtacattccagacgcaacaggtgctatatatgatgtgttacaggaaatggcacgctcacacgctgcaaagagaaaacgatacgagggtgaggatgctgaactactaaagaaagtctcggtccgttcgataacaaaagaaacattgagtgaaaagcttgctcaacatgtcgaaaaggt--attaagctattttggtaaacgttt-ttttatgcttttcatcacctctccctgaacttcagccagctatcttgcgaatacgacattaagtggtggcaaaaccactgtttataattg--------------------------------------------
>MiraAssembly77_c311RC
-----------------------------------------------------------------------------------------------------------------------------------------------------------------------------------------------------------------------------------------------------------------------------------------------------------------------------------------------------------------------------------------------------------------------------------------------------------------------------------------------------------------------------------------------------------------------------------------------------------------------------------------------------------------------------------------------------------------------------tgatggtgaata-tctccattttcctcgggatttatatatatataatgttttgaagatg------atgaaacatgttatgcctgcttaaata---tagggtctgaacattttccggtttgcaaaccgtattccccttctatttgagcaaggagctgatgttgtcaccaggactgtcctgaagagaatcaagtaagacatcttagaagatcttatacatacatgtgt----ggtctgaatttttcttag----ttggaaagttggtaatgaaaaaa-taacttagttcaaaaactagaaatttctttgaaatgcatcttctttcagttggaacagttacaagattaaccagacacaagataagatcggtgtctttgtgagcattgtaagcacaaaaattccctttaaagggactggaaaggaatatattggtgatgatataaaagagatagcatcagctgtcaaggtgagtttttgagttaaaatgtgtgttactgcaaaggaaacagttggtaacttcaaagcatattcctccagacttctattcagcagtgctgcgtccagctaaaagccaaaatagttaagaaaattcaggctcgagagcaacaggagagaaaacgaaatttaagcaagtaaatccaatcactc----tctttatctatgacctttagtagtgtgttg------ctttccactagtgtgagtggattttcatttattgtcaggtacattccagacgcaacaggtgctatatatgatgtgttacaggaaatggcacgctcacacgctgcaaagagaaaacgatacgagggtgaggatgctgaactactaaagaaggtctcggtccgttcgataacaaaagaaacattgagtg---------------------------------------------------------------------------------------------------------------------------------------------------------------------------------------------
>MiraAssembly78_c143_merged_MiraAssembly78_c203RC_merged_MiraAssembly78_rep_c2581
--------------------------------------------------------------------------------------------------------------------------------------------------------------------------------------------------------------------------tcttcacaagtggcatgcatctt-------attgcaactgaaggttattactagtt--t-ccccaaaaataggggtctgtttgtttgttctg---cttgttggttttttgctttctgaacctgttatctctatgtttgctacactcttcaagttgctgccaagtatttaaatgtggtgaaaattgaagtccctgttttgattgata----------------------------------------------------------------------------------------------------------------------------------------------------------------------gataagtcagataactgatcgtattggtgttttctatttaatg--gtt---actagtttctcaaacatggttgcttgactggttttgactttgagtgatgtagaaagctgctgatggtgaata-tctccattttcctcgggatctttatatatataatgttttgaagatg------atgaaacatgttatgcctgcttaaata---tagggtctgaacattttccggtttgcaaaccgtattccccttctatttgagcaaggagctgatgttgtcaccaggactgtcttgaagagaatcaagtaagacatcttagaagatcttatacatacatgtgtagcaggtctgaatttttcttag----ttgggaagttggtaatgaaaaaa-taacttagttcaaaaactagaaatttctttgaaatgcatcttctttcagttggaacagttacaagattaaccagacacaagataagatcggtgtctttgtgagcattgtaagcacaaaagttccctttaaagggactggaaaggaatatattggtgatgatataaaagagatagcatcagctgtcaaggtgagtttttgagttaaaatgtgtgttactgcaaaggaaacagttggtaacttcaaagcatattcctccagacttctattcagcagtgctgcgtccagctaaaagccaaaatagttaagaaaattcaggctcgagagcaacaggagagaaaacgaaatttaagcaagtaaatccaatcactc----tctttatctatgacctttagtagtgtgttg------ctttccactagtgtgagtgtattttcatttattgtcaggtacattccagacgcaacaggtgctatatatgatgtgttacaggaaatggcacgctcacatgctgcaaagagaaaacgatacgagggtgaggatgctgaactactaaagaaagtctcggtccgttcgataacaaaagaaacattgagtgaaaagcttgctcaacatgtcgaaaaggt--attaagctattttggtaaacgtgt-tgttatgcttttcatcacctctacctgaacttcagccagctatcttgcgaatacgacattaagtggtggcaaaaccactgtttataattgtttcacttctattgcttaaaattgatag----------------
>MiraAssembly81_c134RC
-----------------------------------------------------------------------------------------------------------------------------------------------------------------------------------------------------------------------------------------------------------------------------------------------------------------------------------------------------------------------------------ggctggcttttttcgttacttaggctgagatgatctgcctaagaattttcagg----------------------------------------------------------------------------------------------------------------------------------------------------------------------gtaaaacctaaaatctgttgttggaagttacttctatttgaag--tttcgaacmaacttgggagccattcttgttg-------tagggccttgattggaaaggagcgaygaccatgacaaaca-cgacaaacacacaaacaaatccagcgctgatgttgagtaaggaacatgaggtccgcatcctgcccattctgctggggtagcctaaagagagtgagttcagggattcggaatcgtgtttccccttttatttgagcaaggagctgatgttgtcaccaggactgtcctgaagagaatcaagtaagacatcttagaagatcttatacatacatgtgtaggaggtctgaatttttcttag----ttggaaagttgataatgaaaaaa-taacttagttcaaaaactagaaatttctttgaaatgcatcttctttcagttggaacagttacaagattaaccagacacaagataaggtcggtgtctttgtgagcattgtaagcacaaaaatcccctttaaagggactggaaaggaatatattggtgatgatatgaaagagatagcatcagctgtcaaggtgagtttttgagttaaaatgtgtgttactgaaaaggaaacagttggtaacttcaaagcatattcctccagacttctattcagcagtgctgcgtccatctaaaagccaaaatagttaggaaaattcaggctcgagagcaacaggagagaaaacaaaatttaagcaagtaaatccaatcactc----tctttatccatgacctttagtagtgtgttg-----tttttccactagtgagagtgtattttcatttattgtcaggtacattccagatgcaacaggtgctatatatgatgtgttacaggaaatggcacgctcacacgctgcaaagagaaaacgatacgagggtgaggatgctgaactactaaaggaagtctcg----gttcgataacaaaagaaacattgagtgaaaagcttgctcaacatgttgaaaaggt--attaagctattttggtaaacgttt-ttttatgcttttcatcacctctacctgaacttcagccagctatct-----------------------------------------------------------------------------------------
>MiraAssembly81_c360
----------------------------------------------------------------------------------------------------------------------------------------------------------------------------------------------------------------------------------------------------------------------------------------------------------------------------------------------------------------------------------------------------------------------------------------------------------------------------------------------------------------------------------------------------------------------------------------------------------------------------------------------------------------------------------------------------------------------------------------------------------------------------------------------------------------------------------------------------------------------------------------------------aggactgtcctgaagagaatcaagtaagacatcttagaagatcttatacatacatgtgtaggaggtctgaatttttcttag----ttggaaagttgataatgaaaaaa-taacttagttcaaaaactagaaatttctttgaaatgcatcttctttcagttggaacagttacaagattaaccagacacaagataaggtcggtgtctttgtgagcattgtaagcacaaaaatcccctttgaagggactggaaaggaatatattggtgatgatataaaagagatagcatcagctgtcaaggtgagtttttgagttaaaatgtgtgttactgaaaaggaaacagttggtaacttcaaagcatattcctccagacttctattcagcagtgctgcatccatctaaaagccaaaatagttaggaaaattcaggctcgagagcaacaggagagaaaacgaaatttaagcaagtaaatccaatcactc----tctttatccatgacctttagtagtgtgttg-----tttttccactagtgagagtgtattttcatttattgtc----------------------------------------------------------------------------------------------------------------------------------------------------------------------------------------------------------------------------------------------------------------------------------------------------------------------------------------------------
