# Supplementary material for: Targeted NGS for species level phylogenomics: “made to measure” or “one size fits all”?
Source: PeerJ. 2017 Jul 25;5:e3569. doi: 10.7717/peerj.3569 (PMC5530999; doi:10.7717/peerj.3569)
Supplement: Data S2 — Sequences alignments (fasta format). [file peerj-05-3569-s002.gz › Final_Aln/SC/5684_AllSample_68_Part1.aln]

>MiraAssembly68_rep_c2879RC
-----------------------------------------------------------------------------------------------------------------------------------------------------------------------------------------------------------------------caagtggtcaatagataagaacatgtttgtgtgtatataaaaatccccccacacactctcactcactctctctctctctctctctctctctctctctgtgatcgtccagaatggcttgcagcgtgtccgctccacctctgctcaacccgaagcactcacactcatcactacttcagcccaagaaatcgaaaacccgtttctctatcccctatatcaactgctcacacccaccttcgaaattcctgttcttctcatcctccatagatcaattcagacatcccgtgtctaaaaatctgaactttctctccggtggcaccgccatatcgaaggtaaccgcgctaattgaattactacgatctgttgcttttttgttggttttctgaggattagtagcaactgtgttgaattactcgacattttctgggtaggttcgagcttctgctgggggagaagcaaagtcgcttggttctgacgcaacatatcaagaagccttctcttggccttctgttattatcccgtacgccccattgatttcaggaatagctttttattctttttgttgatgggtactttcttctaagaattccggttaaagggtactcaaatttgtgtccgaattagttttatgat---------------------------------------------------------------------------------------------------------------------------------------------------------------------------------------------------------------------------------------------------------------------------------------------------------------------
>MiraAssembly68_c270RC_merged_MiraAssembly68_c705RC
---cgaattgttctgtattttaccgacatagtaattttt--attttttt---------------------------------------gatcatgaccgacatatcatttgtgagcggaaagaggagagcaacgaacagaaaa------------------------ctgaaaacctatatagagaccgatgtgttccgaacaataataattggtcaagtggtcaatagataagaacatgtttgtgtgtatataaaaatccccccacacactctcactcactctctctctctctctctctctctctctctctgtgatcgtccagaatggcttgcagcgtgkccgctccacctctgctcaacccgaagcactcacactcatcactacttcagcccaagaaatcgaaaacccgtttctctatcccctatatcaactgctcacacccaccttcgaaattcctgttcttctcatcctccatagatcaattcagacatcccgtgtctaaaaatctgaactttctctccggtggcaccgccatatcgaaggtaaccgcgctaattgaattactacgatctgttgcttttttgttggttttctgaggattagtagccactgtgttgcattactcgacattttttgggtaggttcgagcttctgctgggggagaagcaaagtcgcttggttctgacgcaacatatcaagaagccttctcttggccttctgttattatcccgtacgccccattgatttcaggaatagctttttattctttttgttgatgggtactttcttctaagaattccggttaaagggtactcaaatttgtgtccgaattagttttatgatcatgggttggtggcaaatttttaacgagcatttgggtttctcctttaatcctgtgcatgttttcgactttcgttttttgttaataggttctttttttgttttaaatttgttggacgggtactcaaactagtgtatgcgtaagttttatgattaagagttccttaatacataattggtggcaatttcgcaaagcatttagggttctcctacaaaaatagggattgatatgctattatactgtttaatcaagttgtggaagtggtttcttgcttgaagaaggagaaagctatggtacacatagtttgtacc
>MiraAssembly68_rep_c2936RC
--------------------------------------------------------------------------------------------------------------------------------------------------------------------------------------------------------------------------------------------------ctctcactcactctctctcactcactcwctcwctcactcactctctctctctctctctctctctctctctgtgatcgtccagaatggcttgcagcgtgtccgctcgacctctgctcaacccgaagcactcacactcatcactacttcagcccaagaaatcgaaaacccgtttctctatcccctatatcaactgctcacacccaccttcgaaattcctgttcttctcatcctccatagatcaattcagacatcccgtgtctaaaaatctgaactttctctccggtggcaccgccatatcgaaggtaaccgcgctaattgaattactacgatctgttgcttttttgttggttttctgaggattagtagccactgtgttgcattactcgacattttttgggtaggttcgagcttctgctgggggagaagcaaagtcgcttggttctgacgcaacatatcaagaagccttctcttggccttctgttattatcccgtacgccccattgatttcaggaatagctttttattctttttgttgatgggtactttcttctaagaattccggttaaagggtactcaaatttgtgtccgaat---------------------------------------------------------------------------------------------------------------------------------------------------------------------------------------------------------------------------------------------------------------------------------------------------------------------------------
>MiraAssembly68_c2410
-------------------------------------------------------------------------------------------------------------------------------------------------------------------------------tcatctggaacaccacctcactcactctctctcactcactcactcactcactcact-----ctctctctctcactcactcactcactctcactctctctctcactcactctctctctctctctctctctctctctctgtgatcgtccagaatggcttgcagcgtgtccgctcgacctctgctcaacccgaagcactcacactcatcactacttcagcccaagaaatcgaaaacccgtttctctatcccctatatcaactgctcacacccaccttcgaaattcctgttcttctcatcctccatagatcaattcagacatcccgtgtctaaaaatctgaactttctctccggtggcaccgccatatcgaaggtaaccgcgctaattgaattactacgatctgttgcttttttgttggttttctgaggattagtagcaactgtgttgaattactcgacattttctgggtaggttcgagcttctgctgggggagaagcaaagt------------------------------------------------------------------------------------------------------------------------------------------------------------------------------------------------------------------------------------------------------------------------------------------------------------------------------------------------------------------------------------------------------------------------------------------------------------------------------------------------
>MiraAssembly68_c918
tttcaagctcaaatataatgaaaataaaaaataatttttyaattttttttgcaccgtttaaaaaatctcaatgagatctatcaaacaagatccatattggtagaaaaattatttgcgtaaacacataattttttagcttgaaaaatcttccttttctaaaccttccttttactattcatctggaacaccacctcactcactctctctcactcactcactcactcactcact-----ctctctctctcactcactcactcactctcactctctctctcactca--ctctctctctctctctctctctctctctgtgatcgtccagaatggcttgcagcgtgtccgctcgacctctgctcaacccgaagcactcacactcatcactacttcagcccaagaaatcgaaaacccgtttctctatcccctatatcaactgctcacacccaccttcgaaattcctgttcttctcatcctccatagatcaattcagacatcccgtgtctaaaaatctgaactttctctccggtggcaccgccatatcgaaggtaaccgcgcyaattgaattactacgatctgttgcttttttgt---------------------------------------------------------------------------------------------------------------------------------------------------------------------------------------------------------------------------------------------------------------------------------------------------------------------------------------------------------------------------------------------------------------------------------------------------------------------------------------------------------------------------------------------------------------------------------------
