# Supplementary material for: Targeted NGS for species level phylogenomics: “made to measure” or “one size fits all”?
Source: PeerJ. 2017 Jul 25;5:e3569. doi: 10.7717/peerj.3569 (PMC5530999; doi:10.7717/peerj.3569)
Supplement: Data S2 — Sequences alignments (fasta format). [file peerj-05-3569-s002.gz › Final_Aln/Autre/ETS_AllSamplesRmMissingData.fasta]

>MiraAssembly69_c1869_merged_MiraAssembly69_c687
ttaatctttgagacaagcatatgactactggcaggatcaaccaggtagcattccttctgc
gacaccggcacgacccaagccccccattgaataatcaaagaaggcaaggacggacacagt
ggtca-tccgcaacaagcgacgaacgcttttttgggtaaataacgatcgcaagacgtata
cccgcataagtttcagcatccacgattacaagtcacagctaatggacatgggggccgcac
aatcaaagtgcaatctgcatgaaacactagcaacacttcgaggcacacctccaccaaaag
tggtgcaaggcgagaataggtacttttcggagaatagttcca-cacattgggtatggggc
acagaaacccaagatattgcaacgggagaacttcctcttcccgtgcatactattgaagmg
atatgtccgatatggacttcactgcacggagcagagaaatttccaatcccgacaaaatca
actaccacccatacgccattacgtacactttgcaccaact-cctccaaccaattgcacct
cgagggacaagc-tgcccaactagaagcaaaggccaacaag-agcg
>MiraAssembly80_c227RC
ttaatctttgagacaagcatatgactactggcaggatcaaccaggtagcattccttctgc
gacaccggcacgacccaagccccccattgaataatcaaagaaggcaaggacggacacagt
ggtca-ttcgcaacaagcgacgaacgcttttttgggtaaataacgatcgcaagacgtata
cccgcataagtttcagcatccacgattacaagtcacagctaatggacatgggggccgcac
aatcaaagtgcaatctgcatgaaacactagcaacacttcgaggcacacctccaccaaaag
tggtgcaaggcgagaataggtacttttcggagaatagttcca-cacattgggtatggggc
acagaaacccaagatattgcaacgggagaacttcctcttcccgtgcatactattgaagag
atatgtccgatatggacttcactgcacggagcagagaaatttccaatcccgacaaaatca
actaccacccatacgccattacgtacactttgcaccaact-cctccaaccaattgcacct
cgagggacaagc-tgcccaactagaagcaaaggccaacaag-agcg
>MiraAssembly69_c2242
------------------------------------------------------------
------------------------------------------------------------
-------------caagcgacgaacgcttttttgggtaaataacgatcgcaagacgtata
cccgcataagtttcagcatccacgattacaagtcacagctaatggacatgggggccgcac
aatcaaagtgcaatccgcatgaaacactagcaacacttcgaggcacacctccaccaaaag
tggtgcaaggcgagaataggtacttttcggagaatagttcca-cacattgggtatggggc
acagaaacccaagatatcgcaacgggagaacttcctcttcccgtgcatactattgaagag
atatgtccgatatggacttcactgcacggagcagagaaatttccaatcccgacaaaatca
actaccac----------------------------------------------------
----------------------------------------------
>MiraAssembly77_c22RC
ttaatctttgagacaagcatatgactactggcaggatcaaccaggtagcattccttctgc
gacaccggcacgacccaagccccccattgaataatcaaagaaggcaaggacggacacagt
ggtca-tccgcaacaagcgacgaacgcttttttgggtaaataacgatcgcaagacgtata
cccgcataagtttcagcatccacgattacaagtcacagctaatggacatgggggccgcac
aatcaaagtgcaatccgcatgaaacactagcaacacttcgaggcacacctccaccaaaag
tggtgcaaggcgagaataggtacttttcggagaatagttcca-cacattgggtatggggc
acagaaacccaagatattgcaacgggagaacttcctcttcccgtgcatactattgaagag
atatgtccgatatggacttcactgcacggagcagagaaatttccaatcccgacaaaatca
actaccacccatacgccattacgtacactttgcaccaact-cctccaaccaattgcacct
cgagggacaagc-tgcccaactagaagcaaaggccaacaag-agcg
>MiraAssembly72_c1134
ttaatctttgagacaagcatatgactactggcaggatcaaccaggtagcattccttctgc
gacaccggcacgacccaagccccccattgaataatcaaagaaggcaaggacggacacagt
ggtca-tccgcaacaagcgacgaacgcttttttgggtaaataacgatcgcaagacgtata
cccgcataagtttcagcatccacgattacaagtcacagctaatggacatgggggccgcac
aatcaaagtgcaatccgcatgaaacactagcaacacttcgaggcacacctccaccaaaag
tggtgcaaggcgagaataggtacttttcggagaatagttcca-cacattgggtatggggc
acagaaacccaagatattgcaacgggagaacttcctcttcccgtgcatactattgaagcg
atatgtccgatatggacttcactgcacggagcagagaaatttccaatcccgacaaaatca
actaccacccatacgccattacgtacactttgcaccaact-cctccaaccaattgcacct
cgagggacaagc-tgcccaactagaagcaaaggccaacaag-agcg
>MiraAssembly83_c615RC
ttaatctttgagacaagcatatgactactggcaggatcaaccaggtagcattccttctgc
gacaccggcacgacccaag-cccccattgaataatcaaagaaggcaaggacggacacagt
ggtca-tccgcaacaagcgacgaacgcttttttgggtaaataacgatcgcaagacgtata
cccgcataagtttcagcatccacgattacaagtcacagctaatggacatgggggccgcac
aatcaaagtgcaatctgcatgaaacactagcaacacttcgaggcacacctccaccaaaag
tggtgcaaggcgagaataggtacttttcggagaatagttcca-cacattgggtatggggc
acagaaacccaagatattgcaacgggagaacttcctcttcccgtgcatactattgaagag
atatgtccgatatggacttcactgcacggagcagagaaatttccaatcccgacaaaatca
actaccacccatacgccattacgtacactttgcaccaact-cctccaaccaattgcacct
cgagggacaagc-tgcccaactagaagcaaaggccaacaag-agcg
>MiraAssembly81_c562
ttaatctttgagacaagcatatgactactggcaggatcaaccaggtagcattccttctgc
gacaccggcacgacccaagccccccattgaataatcaaagaaggcaaggacaggcacagt
ggtca-ttcgctacaagcgacgaacgcttttttgggtaaataacgatcgcaagacgtata
cccgcataagtttcagcatccacgattacaagtcacagctaatggacatgggggccgcac
aatcaaagtgcaatctgcatgaaacactagctacacttcgaggctcacctccaccaaaag
tggtgcaaggcgagaataggtacttttcggagaatagttccaccgcattgggtatgaggc
acagaaacccaagatattgcaacgggagaacttcctcttcccgtgcatactattgaagag
atatgtccgatatggacttcactgcacggagcagagaaatttccaatcccgacaaaatca
actaccacccatacgccattacgtacactttgcaccaact-cctccaaccaattgcacct
cgagggacaagc-tgcccaactagaagcaaaggccaacaag-agca
>MiraAssembly74_c578
ttaatctttgagacaagcatatgactactggcaggatcaaccaggtagcattccttctgc
gacaccggcacgacccaagccccccattgaataatcaaagaaggcaaggacaggcacagt
ggtca-ttcgctacaagcgacgaacgcttttttgggtaaataacgatcgcaagacgtata
cccgcataagtttcagcatccacgattacaagtcacagctaatggacatgggggccgcac
aatcaaagtgcaatctgcatgaaacactagctacacttcgaggctcacctccaccaaaag
tggtgcaaggcgagaataggtacttttcggagaatagttccaccgcattgggtatgaggc
acagaaacccaagatattgcaacgggagaacttcctcttcccgtgcatactattgaagag
atatgtccgatatggacttcactgcacggagcagagaaatttccaatcccgacaaaatca
actaccacccatacgccattacgtacactttgcaccaact-cctccaaccaattgcacct
cgagggacaaac-tgcccaacaagaagcaaaggccaacaag-agca
>MiraAssembly71_c61RC
ttaatctttgagacaagcatatgactactggcaggatcaaccaggtagcattccttctgc
gacaccggcacgacccaagccccccattgaataatcaaagaaggcaaggataggcacagt
ggtca-tccgcaacaagcgacgaacgcttttttgggtaaataacgatcgcaagacgtata
cccgcataagtttcagcatccacgattacaagtcacagctaatggacatgggggccgcac
aatcaaagtgcaatctgcatgaaacactagcatgacttcgaggctcacctccaccaaaag
tggtgcaaggcgagaataggtacttttcggagaatagttccaccgcattgggtatgaggc
acagaaacccaagatattgcaacgggagaacttcctcttcccgtacatactattgaagag
atatgtccgatatggacttcactgcacggagcagagaaatttccaatcccgacaaaatca
actaccacccatacgccattacgtacactttgcaccaact-cctccaaccaattgcacct
cgagggacaaac-tgcccaacaagaagcaaaggccaacaag-agca
>MiraAssembly75_c551
ttaatctttgagacaagcatatgactactggcaggatcaaccaggtagcattccttctgc
gacaccggcacgacccaagccccccattgaataatcaaagaaggcaaggacaggcacagt
ggtca-tccgcaacaagcgacgaacgcttttttgggtaaataacgatcgcaagacgtata
cccgcataagtttcagcatccacgattacaagtcacagctaatggacatgggggccgcac
aatcaaagtgcaatctgcatgaaacactagcatgacttcgaggcacacctccaccaaaag
tggtgcaaggcgagaataggtacttttcggagaatagttccaccgcattgggtatgaggc
acagaaacccaagatattgcaacgggagaacttcctcttcccgtgcatactattgaagag
atatgtccgatatggacttcactgcacggagcagagaaatttccaatcccgacaaaatca
actaccacccatacgccattacgtacactttgcaccaact-cctccaaccaattgcacct
cgagggacaaac-tgcccaacaagaagcaaaggccaacaag-agca
>MiraAssembly78_c2269
ttaatctttgagacaagcatatgactactggcaggatcaaccaggtagcattccttttgc
gacaccggcacgacccaag-cccccattgaataatcaaagaaggcaaggacaggcacagt
ggtca-tccgcaacaagcgacaaacgcttttttgggtaaataacgatcacgagacgtata
cccacataagtttcagcatccacaattacaagtcacagctaatggacatgggggccgcac
aatcaaagtgcaatctacatga--------------------------------------
------------------------------------------------------------
------------------------------------------------------------
------------------------------------------------------------
------------------------------------------------------------
----------------------------------------------
>MiraAssembly78_c726
ttaatctttgagacaagcatatgactactggcaggatcaaccaggtagcattccttttgc
gacaccggcacaacccaag-cccccattgaataatcaaagaaggcaaggacaagcacagt
ggtca-tccgcaacaagcgacaaacgcttttttgggtaaataacgatcacgagacgtata
cccacataagtttcagcatccacaattacaagtcacagctaatggacatgggggccgcac
aatcaaagtgcaatctacatgaaacactagcaacacttcgaggctcacctccaccaaaag
tggtgcaaggcgagaatagggacttttcggagaatagttccaccgcattgggaatgaggc
acaggaaccaaagatattgcaacgagagaactttctcttcccatgcatactattgaagag
atatgtccgatatggacttcactgcccagagcagagaaatttccaatcccgacaaaatca
actacaacccacacgccattacgtacactttgcaccaact-cctccaaccaattgcacct
cgagggacaagc-tgcccaacaagaagcaaaggccaacaag-agca
>MiraAssembly82_c244
ttaatctttgagacaagcatatgactactggcaggatcaaccaggtagcattccttttgc
gacaccggcacgacccaagccccccattgaataatcaaagaaggcaaggacaggcacagt
ggtcattccgcaacaagcgacgaacgcttttttgggtaaataacgatcgcaagacgtata
cccgcataagtttcagcatccacgattacaagtcacagctaatggacatgggggccgcac
gatcaaagtgcaatctgcatgaaacactagcaacacttcgaggctcacctccaccaaaag
tggtgcaaggcgagaatagggacttttcggagaatagttccaccgcattgggtatgaggc
acaggaacccaagatattgcaacgggagaacttcctcttcccatgcatactattgaagag
atatgtccgatatggacttcactgcacggagcagagaaatttccaatcctgacaaaatca
actaccacccatatgccattacgtacactttgcaccaact-cctccaaccaattgcacct
cgagggacaagc-tgtccaactagaagcaaaggccaagaag-agca
>MiraAssembly78_c1891
------------------------------------------------------------
-----------------------------------------------ggacaagcacagt
ggtca-tccgcaacaagcgacgaacgcttttttgggtaaataacgatcacgagacatata
cccacataagtttcagcatccacaattacaagtcacagctaatggacatgggggccgcac
aatcaaagtgcaatctacatgaaacactagcaacacttcgaggctcacctccacctaaag
tggttaaaggcgagaatagggacatttcagagaatagttccaccgcattgggtatgaggc
acaggaaccaaagatattgcaacaggagaacttcctcttcccatgcatactattgaagag
atatgtccgatatggacttcactgcccagagcagagaaatttccaatcccgacaaaatca
actaccacccacacgccattacgtacactttgcaccaact-cctccaaccaattgcacct
cgagggacaagc-tgcccaacaagaagcaaaggccaacaag-agca
>MiraAssembly68_c746
ttaatctttgagacaagcatatgactactggcaggatcaaccaggtagcattccttttga
gacgctgccacctcccatg---cccattgaacaaatcaaaaaggcaaggatggg-acagc
ggtca-tccgcaacaagcgatgaacgc-ttttggggtaaataacaatcgcaagttgtata
cccacataagtttcggcatccgagaatacgagtcgcaactaatggccatgatgaccgcac
aatcaatgtgcaatttgcatgtaacacgagcagcactttgaggctcacctccaccaaagg
tggtgcatagcgagaatagggacttttactatcg-aattccatcacattgggtatgagac
acaggagcccgtgattgcacaaggagca---tgtcgctactgatgcatattattgaagag
agttgtacgagatggactttcaccgcacaagcagagaaaaatccaatcccgacaaaatca
actaccacccacacgccattacgtacactatgcaccaactaactccaaccaattgcacct
caaaggcaaaacatgccctacaagaagcaaagagccgagagtagct
