# Supplementary material for: Targeted NGS for species level phylogenomics: “made to measure” or “one size fits all”?
Source: PeerJ. 2017 Jul 25;5:e3569. doi: 10.7717/peerj.3569 (PMC5530999; doi:10.7717/peerj.3569)
Supplement: Data S2 — Sequences alignments (fasta format). [file peerj-05-3569-s002.gz › Final_Aln/SC/1023_AllSamples.aln]

>MiraAssembly68_c565RC_merged_MiraAssembly68_c2038
----------------------------------------------------------------------------------------------------------------------------aatcaaacttttcggttt------------------------------------------------------ggattggtttggattgaattcgcggtttgatggattttttgctcacccctattgtattcttctccctctcctagaaagtagaaacaattgcatttcttggtttccttaataacttgcttttggctgttatgtcattttttttttatctttcttcttatgggtcactcatagtttcctaa-ttgataccttctcatttttacagggggataggtgaaaatggctcaaattttagctccttcccctcaatggcacatgagaattccaaagaactcaacaaatgcaagtctaatgacatcaaagatgtggggctccctcttgttgaagcagaacaagaaggcaacaactaaaacctctgccaaatttagggcgtttgccatatattccgagaacaacgcaataaacagaatggaagatctgctaaatatggacgtaacaccttacactgataagatcattgccgagtatatatggtgcattttcatttcccttgccatcatgctttttatgtggtttttcccttctgcttttatgacaccgcaccttgctaacacttcttattgtcttttcaaataggattggaggatccggcattgatttgcgtagtaaatcaagggtattgaatatttttaatttataccaaagaacggaattgtaagcaatttgtgcaaggaattcataatttgacaatcttttgtttgcagacgatctcaaaaccagttaaacgcccctctgagcttcccaagtggaactacgatggatccagtactgggcaagcaccgggagaagatagtgaagtaattctatagtaagatcttgtgtgcataatggt-----------tttcttttgtgccttcctatttttctagtaactataatattaacaaaatttcgttacttcagccctca---------------------------------------------------------------------------------
>MiraAssembly68_c565RC_merged_MiraAssembly68_c648
--------------------------------------------------aaccaaacaatgtaacacg-------gtttttaatttttttaaaccataaccaaaccattctactaaaaaaccgaatcaaacttttc----------------------------------------------------------------ggtttggactgaattcgcggtttgatggattttttgctcacccctattgtattcttctccctctcctagaaagtagaaacaattgcatttcttggtttccttaataacttgcttttggctgttatgtcattttttttttatctttcttcttatgggtcactcatagtttcctaa-ttgataccttctcatttttacagggggataggtgaaaatggctcaaattttagctccttcccctcaatggcacatgagaattccaaagaactcaacaaatgcaagtctaatgacatcaaagatgtggggctccctcttgttgaagcagaacaagaaggcaacaactaaaacctctgccaaatttagggcgtttgccatatattccgagaacaacgcaataaacagaatggaagatctgctaaatatggacgtaacaccttacactgataagatcattgccgagtatatatggtgcattttcatttcccttgccatcatgctttttatgtggtttttcccttctgcttttatgacaccgcaccttgctaacacttcttattgtcttttcaaataggattggaggatccggcattgatttgcgtagtaaatcaagggtattgaatatttttaatttataccaaagaacggaattgtaagcaatttgtgcaaggaattcataatttgacaatcttttgtttgcagacgatctcaaaaccagttaaacgcccctctgagcttcccaagtggaactacgatggatccagtactgggcaagcaccgggagaagatagtgaagtaattctatagtaagatcttgtgtgcataatggt-----------tttcttttgtgccttcctatttttctagtaactataatattaacaaaatttcgttacttcagccctca---------------------------------------------------------------------------------
>MiraAssembly69_c408
-------------------------------------------------------agcaaagttttacatttttgttctttttaatttcaagaagcatgtctcaaatgtcttgttaaaggaaaagaagaattttgtccatgttaaacacttggatagtaagggaggaacactaacaatattattgt---ataacaagatcaatatcgggtacacatgttggtaggatgtgtatgtaaagtggagcttttgtattcttc---------------------------------------tccctcaacaacttgcttttggctgttatgtaaattttgatct-------ttctaatggtccactcagagtttcttaa-ttgataacttctcatttt--cagagagacaggtgaaaatggcacaaattttagctccttccccacaatggcagatgagaattccaaacaactcaacaaatgcaagtctaatgacatcaaagatgtggggctccctcttgttgaagcataacaagaaggcaacaactaaatcctccgccaaatttagggcgtttgccatgttgacggagaataatgctgttaacagaattgaagatttgctaaatatggatgtagcaccatatactgataagatcattgccgagtatatatggtacattttgatttccct-gccgacatgcttttcatgtggtttttcctttctgcttttatgacacggcaagttgtgaacacttcttcttgtcttttcaaataggattggaggctcaggcattgatttacgtagtaaatcgagggtattgaagacaactagtctatttcaagtaatgtaattctgtgcaacttgtgcaatgaacaaataattcacc----------------------------------------------------------------------------------------------------------------------------------------------------------------------------------------------------------------------------------------------------------------------------------------------------------------
>MiraAssembly69_c958RC
------------------------------------------------------------------------------------------------------------------------------------------------------------------------------------------------------------------acacatgttggtaggatgtgtatgtaaagtggagcttttgtattcttctccctttcc-------tggaaacaattgcatttcttggtttcctcaacaacttgctttcggctgttatgtcatttttgatct-------ttctaatggtccactcagagtttcttaatttgataacttctcatttt--cagagagacaggtgaaaatggcacaaattttagctccttccccacaatggcagatgagaattccaaacaactcaacaaatgcaagtctaatgacatcaaagatgtggggctccctcttgttgaagcataacaagaaggcaacaactaaatcctccgccaaatttagggcgtttgccatgttgacggagaacaatgctgttaacagaattgaagatttgctaaatatggatgtatcaccatatactgataagatcattgccgagtatatatggtacattttgatttccct-gccgacatgcttttcatgtggtttttcctttctgcttttatgacacggcatgttgtgaacacttcttcttgtcttttcaaataggattggaggc----------------------------------------------------------------------------------------------------------------------------------------------------------------------------------------------------------------------------------------------------------------------------------------------------------------------------------------------------------------------------------------------------------------------
>MiraAssembly71_c228
cttcttttttatttttttattagctgatgttaacgtaatttcttcactggtgtctagcaaagttttacatttttgttttttttcttttcaagaagcatgtctcaaatttcttgttaaaggaaaagaagaattttgtccatgtt-aacacttggatagtaagggaggaacactaacaatattattgt---ataacaagatcaatatcgggtacacatgttggtaggatgtgtatgtaaagtggagcttttgtattcttctccctttcc-------tggaaacaattgcatttcttggtttcctcaacaacttgcttttggctgttatgtcaattttgatct-------ttctaatggtccactcagagtttcttaa-ttgataacttctcatttt--cagagagacaggtgaaaatggcacaaattttagctccttccccacaatggcagatgagaattccaaacaactcaacaaatgcaagtctaatgacatcaaagatgtggggctccctcttgttgaagcataacaagaaggcaacaactaaatcctctgccaaatttagggcgtttgccatgtatacggagaacaatgctgttaacagaattgaagatttgctaaatatggatgtatcaccatatactgataagatcgttgccgagtatatatggtacattttgatttccctcgccgacatgcttttcatgtgrtttttcccttctgcttttatgacacggcatgttgtgaacacttcttcttgtcttttcaaataggattggaggctcag------------------------------------------------------------------------------------------------------------------------------------------------------------------------------------------------------------------------------------------------------------------------------------------------------------------------------------------------------------------------------------------------------------------
>MiraAssembly72_c226
-----------------------------------------------------------------------------------------------------------------------------------------------------------------------------------------------------------------------------------------------------------------------ttcc-------tggaaacaattgcatttcttggtttcctcaacaacttgcttttggctgttatgtcaattttgatct-------ttcaaatggtccactcagagtttcttaa-ttgataacttctcatttt--cagagagacaggtgaaaatggcacaaattttagctccttccccacaatggcagatgagaattccaaacaactcaacaaatgcaagtctaatgacatcaaagatgtggggctccctcttgttgaagcataacaagaaggcaacaactaaatcctccgccaaatttagggcgtttgccatgttgacggagaacaatgctgttaacagaattgaagatttgctaaatatggatgtagcaccatatactgataagatcattgccgagtatatatggtacattttgatttccct-gccgacatgcttttcatgtggtttttcctgtctgcttttacgacacggcat-----------------------------------------------------------------------------------------------------------------------------------------------------------------------------------------------------------------------------------------------------------------------------------------------------------------------------------------------------------------------------------------------------------------------------------------------------------------
>MiraAssembly72_c619RC
---------------------------------------------------------------------------------------------------------------------------------------------------------------------------------------------------------------ggtacacatgttggtaggatgtgtatgtaaagtggagcttttgtattcttctccctttcc-------tggaaacaattgcatttcttggtttcctcaacaacttgcttttggctgttatgtcaattttgatct-------ttctaatggtccactcagagtttcttaa-ttgataacttctcatttt--cagagagacaggtgaaaatggcacaaattttagctccttccccacaatggcagatgagaattccaaacaactcaacaaatgcaagtctaatgacatcaaagatgtggggctccctcttgttgaagcataacaagaaggcaacaactaaatcctctgccaaatttagggcgtttgccatgttgacggagaacaatgctgttaacagaattgaagatttgctaaatatggatgtatcaccatatactgataagatcgttgccgagtatatatggtacattttgatttccct-gccgacatgcttttcatgtggtttttcccttctgcttttatgacacggcatg----------------------------------------------------------------------------------------------------------------------------------------------------------------------------------------------------------------------------------------------------------------------------------------------------------------------------------------------------------------------------------------------------------------------------------------------------------------
>MiraAssembly73_c7RC
-------------------------------------------------------------------------------------------------------------------------------------------------------------------------------------------------------------------------ttggtaggatgtgtatgtaaagtggagcttttgtattcttctccctttcc-------tggaaacaattgcatttcttggtttcctcaacaacttgcttttggctgttatgtcaagtttgatct-------ttctaatggtccactcagagtttcttaa-ttgataacttctcatttt--cagagagacaggtgaaaatggcacaaattttagctccttccccacaatggcagatgagaattccaaacaactcaacaaatgcaagtctaatgacatcaaagatgtggggctccctcttgttgaagcataacaagaaggcaacaactaaatcctccgccaaatttagggcgtttgccatgttgacggagaacaatgctgttaacagaattgaagatttgctaaatatggatgtagcaccatatactgataagatcattgccgagtatatatggtacattttgctttccctcgccgacatgcttttcatgtggtttttcccttctgcttttatgacacggcatgttgtgaacacttcttctt----------------------------------------------------------------------------------------------------------------------------------------------------------------------------------------------------------------------------------------------------------------------------------------------------------------------------------------------------------------------------------------------------------------------------------------------
>MiraAssembly74_c339RC_merged_MiraAssembly74_c158
----------------------------------------------------------------------tttgtttttttttcttttcaagaagcatgtctcaaatgtcttgttaaaggaaaagaagaattttgtacatgtt-aacacttggatagtaagggaggaacactaacaatattattgt---ataacaagatcaatatcaggtacacatgttggtaggatgtgtatgtaaagtggagyttttgtattcttctccctttcc-------tggaaacaattgcatttcttggtttcctcgacaacttgcttttggctgttatgtcaattttgatct-------ttctaatggtccactcagagtttcttaa-ttgataacttctcatttt--cagagagacaggtgaaaatggcacaaattttagctccttccccacaatggcagatgagaattccaaacaactcaacaaatgcaagtctaatgacatcaaagatgtggggctccctcttgttgaagcataacaagaaggcaacaactaaatcctctgccaaatttmgggcgtttgccatgtatacggagaacaatgctgttaacagaattgaagatttgctaaatatggatgtatcaccatatactgataagatcgttgccgagtatatatggtacattttgatttccctcgccgacatgcttttcatgtggtttttcccttctgcttttatgacacggcatgttgtgaacacttcttcttgtcttttcaaataggattggaggctcaggcattgatttacgtagtaaatcgagggtattgaagacaactagtctatttcaagtaatgtaattctgtgcaacttgt-------------------------------------------------------------------------------------------------------------------------------------------------------------------------------------------------------------------------------------------------------------------------------------------------------------------------------------
>MiraAssembly75_c177RC
----------------------------------------------------------------------------------------------------------------------------------------------------------------------------------------------------------------------------------------------------------------------------------------------catttcttggtttcctcaacaacttgcttttggctgttatgtcaattttgatct-------ttctaatggtccactcagagtttcttaa-ttgataactgctcatttt--cagagagacaggtgaaaatggcacaaattttagctccttccccacaatggcagatgagaattccaaacaactcaacaaatgcaagtctaatgacatcaaagatgtggggctccctcttgttgaagcataacaagaaggcaacaactaaatcctctgccaaatttagggcgtttgccatgtatacggagaacaatgctgttaacagaattgaagatttgctaaatatggatgtatcaccatatactgataagatcgttgccgagtatatatggtacattttgatytccctcgccgacatgcttttcatgtggtttttcccttctgcttttatgacacggcatgttgtgaacacttcttcttgtcttttcaaataggattggaggctcaggcattgatttacgtagtaaatcgagggtattgaagacaactagtctatttcaagtaatgtaattctgtgcaacttgtgcaatgaacaaataattcaccgatacttcatttgcagacaatctcaaagcctgtt------------------------------------------------------------------------------------------------------------------------------------------------------------------------------------------------------------------------------------------------------------------------------
>MiraAssembly75_c598
----------------------------------------------------------------------------------------------------------------------------------------------------------------------------------------------------------------------------------------------------------------------------------------------catttcttggtttcctcaacaacttgcttttggctgttatgtcatttttgatct-------ttctaatggtccactcagagtttcttaa-ttgataacttctcatttt--cagagagacaggtgaaaatggcacaaattttagctccttccccacaatggcagatgagaattccaaacaactcaacaaatgcaagtctaatgacatcaaagatgtggggctccctcttgttgaagcataacaag--------------------------------------------------------------------------------------------------------------------------------------------------------------------------------------------------------------------------------------------------------------------------------------------------------------------------------------------------------------------------------------------------------------------------------------------------------------------------------------------------------------------------------------------------------------------------------------------------------------------------------------------------------------------------------
>MiraAssembly77_c1106RC
-----------------------------------------------------------------------------------------------------------------------------------------------------------------------------------------------------------------------------------------------------------attcttctccctttcc-------tggaaacaattgcatttcttggtttcctcaacaacttgcttttggctgttatgtcaattttgatct-------ttctaatggtccactcagagtttctgaa-ttgataacttctcatttt--cagagagacaggtgaaaatggcacaaattttagctccttccccacaatggcagatgagaattccaaacaactcaacaaatgcaagtctaatgacatcaaagatgtggggctccctcttgttgaagcataacaagaaggcaacaactaaatcctctgccaaatttagggcgtttgccatgttgacggagaacaatgctgttaacagaattgaagatttgctaaatatggatgtagcaccatatactgataagatcattgccgagtatatatggtacattttgatttccct-gccgacatgcttttcatgtggtttttcctttctgcttttatgacacggcatgttg-------------------------------------------------------------------------------------------------------------------------------------------------------------------------------------------------------------------------------------------------------------------------------------------------------------------------------------------------------------------------------------------------------------------------------------------------------------
>MiraAssembly77_c793
--------------------------------------------------------------------------------------------------------------------------------------------------------------------------------------------------------------------------------------------------------tgtattcttctccctttcc-------tggaaacaattgcatttcttggtttcctcaacaacttgcttttggctgttatgtcaattttgatct-------ttctaatggtccactcagagtttcttaa-ttgataacttctcatttt--cagagagacaggtgaaaatggcacaaattttagctccttccccacaatggcagatgagaattccaaacaactcaacaaatgccagtctaatgacatcaaagatgtggggctccctcttgttgaagcataacaagaaggcaacaactaaatcctccgctaaatttagggcgtttgccatgttgacggagaacaatgctgttaacagaattgaagatttgctaaatatggatgtatcaccatatactgataagatcattgccgagtatatatggtacattttgatttccct-gccgac--------------------------------------------------------------------------------------------------------------------------------------------------------------------------------------------------------------------------------------------------------------------------------------------------------------------------------------------------------------------------------------------------------------------------------------------------------------------------------------------------------------
>MiraAssembly78_c269RC
---------------------------------------ttcttcactggtgtctagcaaagttttacatttttgttttttttcttttcaagaagcatgtctcaaatgtcttgttaaaggaaaagaagaattttgtccatgtt-aacacttggatagtaagggaggaacactaacaatattattgt---ataacaagatcaatatcgggtacacatgttggtaggatgtgtatgtaaagtggagcttttgtattcttctccttttcc-------tggaaacaattgcatttcttggtttcctcaacaacttgcttttggctgttatgtcaattttgatct-------ttctaatggtccactcagattttcttga-ttgataacctctcatttt--cagggagacaggtgaaaatggcacaaattttagctccctccccacaatggcagatgagaattccaaacaactcaacaaatgcaagtctaatgacatcaaagatgtggggctccctcttgttgaagcataacaagaaggccacaactaaatcctctgccaaatttagggcgtttgccatgttgacggagaacaatgctgttaacagaattgaagatttgctaaatatggatgtagcaccatatactgataagatcattgccgagtatatatggtacattttgctttccctcgccgacatgcttttcatgtggtttttcccttctgcttttatgacayggcawgttgtgaacacttcttcttgtcttttcaaataggattggaggctcaggcattgatttacgtagtaaatcgagggtattgaagacaactagtctatttcaagtaatgtaattctgtgcaacttgtgcaatgaacaaataattcaccgatacttcatttgcagacactctcaaagcctgttaaacacccgtctgagcttccaaaatggaactatgatggatct------------------------------------------------------------------------------------------------------------------------------------------------------------------------------------------------------------------------------------
>MiraAssembly78_c456RC
------------------------------------------------------------------------------------------------------------------------------------------------------------------------------------------------------------------------------------------------------------------------------------------------tttcttggtttcctcaacaacttgcttttggctgttatgtcaattttgatct-------ttctaatggtcaactcagagtttctt-a-ttgataacttctcattct--cagagagacaagtgaaaatggcacaaattttagctccttccccacaatggcagatgagaattccaaacaactcaacaaatgcaagtctaatgacatcaaagatgtggggctccctcttgttgaagcataacaagaaggcaacaactaaatcctccgccaaatttagggcgtttgccatgttgacggagaacaatgctgttaacagaattgaagatttgctaaatatggatgtagcaccatatactgataagatcattgccgagtatatatggtacattttgctttccctcgccgacatgcttttcatgtggt----------------------------------------------------------------------------------------------------------------------------------------------------------------------------------------------------------------------------------------------------------------------------------------------------------------------------------------------------------------------------------------------------------------------------------------------------------------------------------------------
>MiraAssembly80_c1243RC_merged_MiraAssembly80_c774_merged_MiraAssembly80_c151
-----------------------------------------------------------------------------------------------------------------------------------------------------------------------------------------------------------------------------------------------------ttttgtattcttctccctttcc-------tggaaacaattgcattgcttggtttcctcaacaacttgcttttggctgttatgtcaattttgatct-------ttctaatggtcmactcagagtttcttaa-ttgataacttctcatttt--cagagagacaggtgaaaatggcacaaattttagctccttccccacaatggcagatgagaattccaaacaactcaacaaatgcaagtctaatgacatcaaagatgtggggctccctcttgttgaagcataacaagaaggcaacaactaaatcctccgccaaatttagggcgtttgccatgttgacggagaacaatgctgttaacagaattgaagatttgctaaatatggatgtatcaccatatactgataagatcattgccgagtatatatggtacattttgatttccctcgccgacatgcttttcatgttgtttttcccttctgcttttatgacacggcatgttgtgaacacttcttcttt---------------------------------------------------------------------------------------------------------------------------------------------------------------------------------------------------------------------------------------------------------------------------------------------------------------------------------------------------------------------------------------------------------------------------------------------
>MiraAssembly81_c441_merged_MiraAssembly81_c110
----------------------------------------------------------------------------------------------------------------gttaaaggaaaagaagaattttgtccatgtt-aacacttggatagtaagggaggaacactaacaatattagtgtrtaataacaagatcaatatcgggtacacatgttggtaggatgtgtatgtaaagtggagcttttgtattcttctccctttcc-------tggaaacaattgcatttcttggtttcctcaacaacttgcttttggctgttatgtcaattttgatct-------ttctaatggtccactcagagtttcttaa-ttgataacttctcatttt--cagagagacaggtgaaaatggcacaaattttagctccttccccacaatggcagatgagaattccaaacaactcaacaaatgcaagtctaatgacatcaaagatgtggggctccctcttgttgaagcataacaagaaggcaacaactaaatcctcygccaaatttagggcgtttgccatgttgacggagaacaatgctgttaacagaattgaagatttgctaaatatggatgtagcaccatatactgataagatcattgccgagtatatatggtacattttgatttccct-gccgacatgcttttcatgtggtttttcctttctgcttttatgacacggcatgttgtgaacacttcttcttgtcttttcaaataggattggaggctcaggcattgatttacgtagtaaatcgagggtattgaagacaactagtctatttcaagtaatgtaattctgtgcaacttgtgcaatgaacaaataattcaccgatacttcatttgcagacactc------------------------------------------------------------------------------------------------------------------------------------------------------------------------------------------------------------------------------------------------------------------------------------------
>MiraAssembly82_c797_merged_MiraAssembly82_rep_c196
--------------------------------------------------------------------------------------------aagcatgtctcaaatgtcttgttaaaggaaaagaagaattttgtccatgtt-aacacttggatagtaagggaggaacactaacaatattattgt---ataacaagatcaatatcgggt--acatgttggtaggatgtgtatgtaaagtggagcttttgtattcttctccctttcc-------tggaaacaattgcatttcttggtttcctcaacaacttgcttttggctgttatgtcaattttgatct-------ttctaatggtccactcaragtttcttaa-ttgataacttctcatttt--cagagagacaggtgaaaatggcgcaaattttagctccttccccacaatggcagatgagaattccaaacaactcaacaaatgcaagtctaatgacatcaaagatgtggggctccctcttgttaaagcataacaagaaggcaacaactaaatcctctgccaaatttagggcgtttgccatgttaacggagaacaatgctgttaacagaattgaagatttgctaaatatggatgtagcaccatatacagataagatcattgccgagtatatatggtacattttgctttccctcgccgacatgcttttcatgtggtttttcccttctgcttttatgacacggcatgttgtgaacacttcttcttgtcttttcaaataggattggaggctcaggcattgatttacgtagtaaatcgagggtattgaagacaactagtttatttcaagtaatgtaattctgtgcaacttgtgcaatgaacaaataattcaccgaygcttcatttgcagacactctcaaagcctgttaaacacccgtctgagcttccaaaatggaactatgatggatctagtacgggacaagcaccaggagaagatagtgaagtaattctatagtaagatcttgtgtgcataatggtctttgttgtgccttttttttaaattttctattcactttttcaccattatcttaaaccaattctg----ttcagccctcaagcaatattcaaggacccttttcgtggtggtaacaacatcttggtaatgatccgcatattatcaaatctttgaagcttatg
>MiraAssembly83_c2509RC
-----------------------------------------------------------------------------------------------------------------------------------------------------------agtaagggaggaacactaacaat-----------ataacaagatcaatata------gtatgttggtaggatgtgtatgtaaagtggagcttttgtattcttctccctttcc-------tggaaacaattgcatttcttggtttcctcaacaacttgcttttggctgttatgtcaattttgatct-------ttctaatggtcaactcagagtttcttaa-ttgataacttctcatttt--cagagagacaggtgaaaatggcacaaattttagctccttccccacaatggcagatgagaattccaaacaactcaacaaatgcaagtgtaatgacatcaaagatgtggggctccctcttgttgaagcataacaagaaggcaacaactaaatcctctgccaaatttagggcgtttgccatgttgacggagaacaatgctgttaacagaattgaagatttgctaaatatggatgtagcaccatatactgataagatcattgccgagtatatatggtacattttgctttccctcgccgacatgcttttcatgtggtttttcccttctgcttttatgacacggcatgttgtgaacacttctt-------------------------------------------------------------------------------------------------------------------------------------------------------------------------------------------------------------------------------------------------------------------------------------------------------------------------------------------------------------------------------------------------------------------------------------------------
>MiraAssembly83_c2834_merged_MiraAssembly83_c602RC
----------------------------------------------------------------------------------------------------------------------------------------------------------------------aacactaacaatattattgtataataacaagatcaatatcgggtacacatgttggtaggatgtgtatgtaaagtggagcttttgtattcttctccctttcc-------tggaaacaattgcatttcttggtttcctcaacaacttgcttttggctgttatgtcaattttgatct-------ttctaatggtccactcagagtttcttaa-ttgataacttctcatttt--cagagagacaggtgagaatggcacaaattttagctccttccccacaatggcagatgagaattccaaacaactcaacaaatgcaagtctaatgacatcaaagatgtggggctccctcttgttgaagcataacaagaaggcaacaactaaatcctccgccaaatttagggcgtttgccatgttgacggagaacaatgctgttaacagaattgaagatttgctaaatatggatgtagcaccatatactgataagatcattgccgagtatatatggtacattttgctttccctcgccgacatgcttttcatgtggtttttcccttctgcttttatgacacggcatgttgtgaacacttcttcttgtcttttcaaataggattggaggctcaggcattgatttacgtagtaaatcgagggtattgaagacaactagtctatttcaagtaatgtaattctgtgcaacttgtgcaatgaacaaataattcacc----------------------------------------------------------------------------------------------------------------------------------------------------------------------------------------------------------------------------------------------------------------------------------------------------------------
