# Supplementary material for: Targeted NGS for species level phylogenomics: “made to measure” or “one size fits all”?
Source: PeerJ. 2017 Jul 25;5:e3569. doi: 10.7717/peerj.3569 (PMC5530999; doi:10.7717/peerj.3569)
Supplement: Data S2 — Sequences alignments (fasta format). [file peerj-05-3569-s002.gz › Final_Aln/SC/2983_AllSamples.aln]

>MiraAssembly68_c346RC_merged_MiraAssembly68_c1449
-------------------------------------------------------------------------------------------------------------------------------------------------------------------------------------------------------------------------------------------------------------------------------------------------------------------------------------------------------------------------------------acatatattgacttaaaacgctaccttctgtaatatttcacacttcaatttttgctatgcaatgcctctcctaatcaaatcttgccatggctgactatgttgcattggatattacaagcagcatgtcttgtatgtc---ttggtcttgcacatcttggcatgctatcagccataatatactgtcagaatgcatatattcttttcttttcatgctaactgcattttgtaattgccaaattttttcaggtagtttttgttccaaactacaatgtatctgtagcagagatacttataccaggaagcgagctatcacaacatattagcacggcgggaatggaggcaagtggcacaagcaacatgaagtttgctctcaatggatgtctcatcataggaacattagatggggccaatgttgaaatcagggaggaaattggggaggagaatttctttctctttggcgcaacagcagatgaagttcctaggctccgcaaggaaagagaaaatggcctggtaataagttgt-ccttttggataattgaacttacatcttttattttaaagccacaattactgattctttggatcatgtgatcacggcagattaccttttttccttcccaccttatcttttttattttcaaagaaaaataagaaaatattggagatgttttttggccaagtatgacaag--tatctgaaaacatg---aacatgagtgaaaatag--ggtgaagcaaagacacttctagatgcgtagtaaagtgaataagatattcgattaagttcctctggtaagatcatgttgcacttagtt------------------------------------------------atccatctaatgacatagttatatttagttcctcagttgccc------------------------------------gttcatc-------
>MiraAssembly68_rep_c2748RC_merged_MiraAssembly68_c524
------------------------------------------------------------------------------------------------------------------------------------------------------------------------------------------------tgaaggtaaatattcagtacaaacttttcata-gctgctacaatttaccaactgctggtgagtgtcgagtaaatttcgacatactaagttcttttgtcttgttcaccctttctatcacacgcagagctg-tgctgcaatttttccaattatggaaacctaaagtatgcttttggtacaccaacatatattgacttaaaacgctaccttctgtaatatttcacacttcaatttttgctatgcaatgcctctcctaatcaaatcttgccatggctgactatgttgcattggatattacaagcagcatgtcttgtatgtcttgttggtcttgcacatcttggcatgctatcagccataatatactgtcagaatgca---------------tcatgctaactgcattttgtaatcgccaaattttttcaggtagtttttgttccaaactacaatgtatctgtagcagagatacttataccaggaagcgagctatcacaacatattagcacggcgggtatggaggcaagtggcacaagcaacatgaagtttgctctcaatggatgtctcatcataggaacattagatggggccaatgttgaaatcagggaggaaattggggaggagaatttctttctctttggcgcaacagcagatgaagttcctaggctccgcaaggaaagagaaaatggcctggtaataagttgt-ccctttggataattgaacttacatcttttattttaaagccacaattactgattctttggatcatgtg----------------------------------------------------------------------------------------------------------------------------------------------------------------------------------------------------------------------------------------------------------------------------------------------------------------------------------------------------------------------------
>MiraAssembly69_c1515RC_merged_MiraAssembly69_c389
----------------------------------------------------------------------------------------------------------------------------------------------------------------------------------------------------------------------------------------------------------------------------------------------------------------------------------------------------------------------------------------------------------------------------------------------------gtctctcctaatcaaatctacccatatctaactttgttgcatttgatactacaagcagcat------------------gttttgcacatcttggtgtgctgtcagccataatatactgtcagaatgca--tagtcttttattttcatgctaactgcattttgc--------aattccttcaggtagtctttgttccaaactataatgtatctgtagcagagatgcttataccaggaagtgagctatcacaacatattagtacagctggtatggaggcaagtggcacaagcaacatgaagtttgcactcaacggatgtctcattatagggacattagatggggccaatgtagagatcagggaggaaattggggaggataatttctttctctttggggcaacagcagatgaagttcctaggctccgcaaggaaagagaaaatggcctggtaataacttgtggtccttgggtagttgaacaaatacgttt--ttttaaagccacaa--actgattcttttgatcacgtaatgacagcagattatctttctt--gtgcaaactta-tctttttgttttaaaagaaaaatatgaaaatattggagatgttttttggccaagcatgacaagtatatctgaaaac------------------------------------------------------------------------------------------------------------------------------------------------------------------------------------------------------------------------------------------------------------
>MiraAssembly69_c530RC_merged_MiraAssembly69_rep_c2555_merged_MiraAssembly69_c269
------------------------------------------------------------------------------------------------------------------------------------------------atgatgttggtgccgtcgtcaataatgaccttgaggtcaacagctatttgaaggtaaacatgtattataaacttttcatatggtgctaagattaaccaactgctggtgagtgttgaataaatctcaa------------------------------------aacacacaaagctg-tgctgcgattttcctatcatggaaaacctaagctatgcttttggtgcaccaatatgtattgactt-agatgctaccgtctttaacatttctcacttcaacttttgctaygcaa-gtctctcctaatcaaatctacccatatctaactttgttgcatttgatactacaagcagcat------------------gttttgcacatcttggtgtgctgtcagccataatatactgtcagaatgca--tagtcttttattttcatgctaactgcattgtgc--------aatcccttcaggtagtctttgttccaaactataatgtatctgtagcagagatgcttataccaggaagtgagctatcacaacatattagtacagctggtatggaggcaagtggcacaagcaacatgaagtttgcactcaacggatgtctcattatagggacgttagatggggccaatgtagagatcagggaggaaattggggaggagaatttctttctctttggggcaacagcagatgaagttcctaggctccgcaaggaaagagaaaatggcctggtaataacttgtggtccttgggtagttgaacaaataccttt--ttttaaagccacaa--actgattcttttgatcacgtaatgacagcagattatctttctt--gtgcaaactta-tctttttgttttgaaagaaaaatawgaaaatattggagatgttttttggccaagcatgacaagtatatctgaaaacatgaktaacaagactgaaaaaatg-ggtgaagcgaatacaattctagatgcgtagtaaagtgaatatgatatctgattaagctcctctggtaagatcatgtagcacttagcttg------------------------------------------------------------------------------------------------------------------------------------------
>MiraAssembly71_c311RC_merged_MiraAssembly71_c372
-----------------------------------------------------------------------------------------------------------------------------------------------------------------------------------------------------------------------------------------------ccaactgctggtgagtgtcgaataaatctcaa------------------------------------aacacacaaagctgtgsctgcgattttcctatcatggaaaacctaagctatgcttttggtgcaccaatatgtattgacttaagatgctaccgtctttaacatttctcacttcaacttttgctatgtaa-gtctctcctaaccaaatctacccatatctgactttgttgcatttcatactacaagcagcat------------------gttttgcacatcttgatgtgctgtcagccataatatactgtcagaatgca--tagtcttttattttcatgctaactgcattttgc--------aatcccttcaggtagtctttgttccaaactataatgtatctgtagcagagatgcttataccaggaagtgagctatcacaacatattagtacagctggtatggaggcaagtggcacaagcaacatgaagtttgcactcaacggatgtctcattatagggacattagatggggccaatgtagagatcagggaggaaattggggaggagaatttctttctctttggggcaacagcagatgaagttcctaggctccgcaaggaaagagaaaatggcctggtaataacttgtggtccttgggtagttgaacaaatacgtgt--ttttaaagccacaa--actgattcttttgatcacgtaatgacagcagatgatctttctt--gtgcaaactta-tctttttgttttgaaagaaaaataagaaaatattggagatgttttttggccaagcatgacaagtatatctgaaaacatgagtaacaagagtgaaaaaatg-ggtgaagcgaatacaattctagatgcgtagtaaagtgaatatgatatctgattaagctcctctggtaagatcatgtagcacttagcttgtatctgtagtctcttctaatttgataacaatctctgccatagacctatccatctaatgacacagttatattygtttccttagttgcct--------------cctttttgtaaggtgaaccgacattttcttgttgta
>MiraAssembly71_c311RC_merged_MiraAssembly71_c561
----------------------------------------------------------------------------------------------------------------------------------------------------------------------------------------------------------------------------------------------------------------------------------------------------------------------------------------------------------------------------------------------------agatgctaccgtctttaacatttctcacttcaacttttgctatgtaa-gtctctcctaatcaaatctacccatatctgactttgttgcatttcatactacaagcagcat------------------gttttgcacatcttggtgtgctgtcagccataatatactgtcagaatgca--gagtcttttattttcatgctaactgcattttgc--------aatcccttcaggtagtctttgttccaaactataatgtatctgtagcagagatgcttataccaggaagtgagctatcacaacatattagtacagctggtatggaggcaagtggcacaagcaacatgaagtttgcactcaacggatgtctcattatagggacattagatggggccaatgtagagatcagggaggaaattggggaggagaatttctttctctttggggcaacagcagatgaagttcctaggctccgcaaggaaagagaaaatggcctggtaataacttgtggtccttgggtagttgaacaaatacgtgt--ttttaaagccacaa--actgattcttttgatcacgtaatgacagcagatgatctttctt--gtgcaaactta-tctttttgttttgaaagaaaaataagaaaatattggagatgttttttggccaagcatgacaagtatatctgaaaacatgagtaacaagagtgaaaaaatg-ggtgaagcgaatacaattctagatgcgtagtaaagtgaatatgatatctgattaagctcctctggtaagatcatgtagcacttagcttgtatctgtagtctcttctaatttgataacaatctctgccatagacctatccatctaatgacacagttatattygtttccttagttgcct--------------cctttttgtaaggtgaaccgacattttcttgttgta
>MiraAssembly71_c750RC_merged_MiraAssembly71_c372
-----------------------------------------------------------------------------------------------------------------------------------------------------------------------------------------------------------------------------------------------ccaactgctggtgagtgtcgaataaatctcaa------------------------------------aacacacaaagctgtgsctgcgattttcctatcatggaaaacctaagctatgcttttggtgcaccaatatgtattgacttaagatgctaccgtctttaacatttctcacttcaacttttgctatgtaa-gtctctcctaaccaaatctacccatatctgactttgttgcatttcatactacaagcagcat------------------gttttgcacatcttgatgtgctgtcagccataatatactgtcagaatgca--tagtcttttattttcatgctaactgcattttgc--------aatcccttcaggtagtctttgttccaaactataatgtatctgtagcagagatgcttataccaggaagtgagctatcacaacatattagtacagctggtatggaggcaagtggcacaagcaacatgaagtttgcactcaacggatgtctcattatagggacattagatggggccaatgtagagatcagggaggaaattggggaggagaatttctttctctttggggcaacagcagatgaagttcctaggctccgcaaggaaagagaaaatggcctggtaataacttgtggtccttgggtagttgaacaaatacgttt--tttttaagccacaa--actgattcttttgatcacgtaatgacagcagattatctttctt--gtgcaaactta-tctttttgttttgaaagaaaaataagaaaatattggagatgtttt-------------------------------------------------------------------------------------------------------------------------------------------------------------------------------------------------------------------------------------------------------------------------------------------
>MiraAssembly71_c750RC_merged_MiraAssembly71_c561
----------------------------------------------------------------------------------------------------------------------------------------------------------------------------------------------------------------------------------------------------------------------------------------------------------------------------------------------------------------------------------------------------agatgctaccgtctttaacatttctcacttcaacttttgctatgtaa-gtctctcctaatcaaatctacccatatctgactttgttgcatttcatactacaagcagcat------------------gttttgcacatcttggtgtgctgtcagccataatatactgtcagaatgca--gagtcttttattttcatgctaactgcattttgc--------aatcccttcaggtagtctttgttccaaactataatgtatctgtagcagagatgcttataccaggaagtgagctatcacaacatattagtacagctggtatggaggcaagtggcacaagcaacatgaagtttgcactcaacggatgtctcattatagggacattagatggggccaatgtagagatcagggaggaaattggggaggagaatttctttctctttggggcaacagcagatgaagttcctaggctccgcaaggaaagagaaaatggcctggtaataacttgtggtccttgggtagttgaacaaatacgttt--tttttaagccacaa--actgattcttttgatcacgtaatgacagcagattatctttctt--gtgcaaactta-tctttttgttttgaaagaaaaataagaaaatattggagatgtttt-------------------------------------------------------------------------------------------------------------------------------------------------------------------------------------------------------------------------------------------------------------------------------------------
>MiraAssembly72_c334RC
--------------------------------------------------------------------------------------------------------------------------------------------------------------------------------------------------------------------------------------------------------------------------------------------------------------------------------------------------------------------------------caccaatatgtattgacttaagatgctaccgtctttaacatttctcacttcaacttttgctatgcaa-gtctctcctaatcaaatctacccatatctgactttgttgtgc------------acagcat------------------gttttgcacatcttggtgtgctgtcagccataatatactgtcagaatgca--tagtcttttattttcatgctaactgcattttgc--------aatcccttcaggtagtctttgttccaaactataatgtatctgtagcagagatgcttataccaggaagtgagctatcacaacatattagtacagctggtatggaggcaagtggcacaagcaacatgaagtttgcactcaacggatgtctcattatagggacattagatggggccaatgtagagatcagggaggaaattggggaggagaatttctttctctttggggcaacagcagatgaagttcctaggctccgcaaggaaagagaaactggcctggtaataacttgtggtccttgggtagttgaacaaatacgttt--ctttaaagccacaa--actgattcttttgatcacgtaatgacagcagattatctttctt--gtgcaaactt------------------------------------------------------------------------------------------------------------------------------------------------------------------------------------------------------------------------------------------------------------------------------------------------------------------------------------------
>MiraAssembly72_c645RC_merged_MiraAssembly72_c358
-----------------------------------------------------------------------------------------------------------------------------------------------------------------------------------------------------------------------------------------------------------------------------------------------------------------------------------------------------------------------------------------------------------------------------------------------gcaa-gtctctcctaatcaaatctacccatatctgactttgttgcatttgatactacaagcagcat------------------gttttgcacatcttggtgtgctgtcagccataatatactgtcagaatgca--tagtcttttattttcatgctaactgcattttgc--------aatcccttcaggtagtctttgttccaaactataatgtatctgtagcggagatgcttataccaggaagtgagctatcacaacatattagtacagctggtatggaggcaagtggcacaagcaacatgaagtttgcactcaacggatgtctcattatagggacgttagatggggccaatgtagagatcagggaggaaattggggaggagaatttctttctctttggggcaacagcagatgaagttcctaggctccgcaaggaaagagaaaatggcctggtaataacttgtggtccttgggtagttgaacaaatacgttt--ttttaaagccacaa--actgattcttttgatcacgtaatgacagcagattatctttctt--gtgcaaactga-tctttttgttttg---------------------------------------------------------------------------------------------------------------------------------------------------------------------------------------------------------------------------------------------------------------------------------------------------------------------------
>MiraAssembly73_c960RC_merged_MiraAssembly73_c1066
----------------------------------------------------------------------------------------------------------------------------------------------------------------------------------------------------------------------------------------------------------------------------------------------------------------------------------tgctgcgattttcctatcatggaaaacctaagctatgcttttggtgcaccaatatgtattgacttaagatgctaccctctttaacatttctcacttcaacttttgctatgcat-gtctctcctaatcaaatctacccatatctgactttgttgcatttgatactacaagcagcat------------------gttttgcacatcttggtgtgctgtcagctataatatactgtcagaatgca--tagtcttttattttcatgctaactgcattttgc--------aatcccttcaggtagtctttgttccaaactataatgtatctgtagcagagatgcttataccaggaagtgagctatcacaacatattagtacagctggtatggaggcaagtggcacaagcaacatgaagtttgcactcaacggatgtctcattatagggacattagatggggccaatgtagagatcagggaggaaattggggaggagaatttctttctctttggggcaacagcagatgaagttcctaggctccgcaaggaaagagaaaatggcctggtaataacttgtggtccctgggtagttgaacaaatacgttt--ttttaaacccacaa--actgattcttttgatcacgtaatgacagcagattatctttctt--gtgcaaactta-tctttttgttttgaaagaaaaataagaaaatat-------------------------------------------------------------------------------------------------------------------------------------------------------------------------------------------------------------------------------------------------------------------------------------------------------
>MiraAssembly73_c960RC_merged_MiraAssembly73_rep_c2447RC
----------------------------------------------------------------------------------------------------------------------------------------------------------------------------------------------------------------------------------------------------------------------------------------------------------------------------------------------------------------------------------------------------------taccgtctttaacatttctcacttcaacttttgctatgcat-gtctctcctaatcaaatctacccatatctgactttgttgcatttgatactacaagcagcat------------------gttttgcacatcttggtgtgctgtcagccataatatactgtcagaatgca--tagtcttttattttcatgctaactgcattttgc--------aatcccttcaggtagtctttgttccaaactataatgtatctgtagcagagatgcttataccaggaagtgagctatcacaacatattagtacagctggtatggaggcaagtggcacaagcaacatgaagtttgcactcaacggatgtctcattatagggacattagatggggccaatgtagagatcagggaggaaattggggaggagaatttctttctctttggggcaacagcagatgaagttcctaggctccgcaaggaaagagaaaatggcctggtaataacttgtggtccctgggtagttgaacaaatacgttt--ttttaaacccacaa--actgattcttttgatcacgtaatgacagcagattatctttctt--gtgcaaactta-tctttttgttttgaaagaaaaataagaaaatat-------------------------------------------------------------------------------------------------------------------------------------------------------------------------------------------------------------------------------------------------------------------------------------------------------
>MiraAssembly73_c983RC_merged_MiraAssembly73_c1066
----------------------------------------------------------------------------------------------------------------------------------------------------------------------------------------------------------------------------------------------------------------------------------------------------------------------------------tgctgcgattttcctatcatggaaaacctaagctatgcttttggtgcaccaatatgtattgacttaagatgctaccctctttaacatttctcacttcaacttttgctatgcat-gtctctcctaatcaaatctacccatatctgactttgttgcatttgatactacaagcagcat------------------gttttgcacatcttggtgtgctgtcagctataatatactgtcagaatgca--tagtcttttattttcatgctaactgcattttgc--------aatcccttcaggtagtctttgttccaaactataatgtatctgtagcagagatgcttataccaggaagtgagctatcacaacatattagtacagctggtatggaggcaagtggcacaagcaacatgaagtttgcactcaacggatgtctcattatagggacattagatggggccaatgtagagatcagggaggaaattggggaggagaatttctttctctttggggcaacagcagatgaagttcctaggctccgcaaggaaagagaaaatggcctggtaataacttgtggtccttggttagttgaacaaatacgttt--ttttaaagccacaa--actgattcttttgatcacgtaatgacagcagattatctttctt--gtgcaaactta-tctttttgttttgaaagaaaaataagaaaatat-------------------------------------------------------------------------------------------------------------------------------------------------------------------------------------------------------------------------------------------------------------------------------------------------------
>MiraAssembly73_c983RC_merged_MiraAssembly73_rep_c2447RC
----------------------------------------------------------------------------------------------------------------------------------------------------------------------------------------------------------------------------------------------------------------------------------------------------------------------------------------------------------------------------------------------------------taccgtctttaacatttctcacttcaacttttgctatgcat-gtctctcctaatcaaatctacccatatctgactttgttgcatttgatactacaagcagcat------------------gttttgcacatcttggtgtgctgtcagccataatatactgtcagaatgca--tagtcttttattttcatgctaactgcattttgc--------aatcccttcaggtagtctttgttccaaactataatgtatctgtagcagagatgcttataccaggaagtgagctatcacaacatattagtacagctggtatggaggcaagtggcacaagcaacatgaagtttgcactcaacggatgtctcattatagggacattagatggggccaatgtagagatcagggaggaaattggggaggagaatttctttctctttggggcaacagcagatgaagttcctaggctccgcaaggaaagagaaaatggcctggtaataacttgtggtccttggttagttgaacaaatacgttt--ttttaaagccacaa--actgattcttttgatcacgtaatgacagcagattatctttctt--gtgcaaactta-tctttttgttttgaaagaaaaataagaaaatat-------------------------------------------------------------------------------------------------------------------------------------------------------------------------------------------------------------------------------------------------------------------------------------------------------
>MiraAssembly74_c234
---------------------------------------------------------------------------------------------------------------------------------------------------------------------------------------------------------------------------------------------------------------------taaatctcaa------------------------------------aacacacaaagctgtgcctgcgattttcctatcatggaaaacctaagctatgcttttggtgcaccaatatgtattgacttaagatgctaccgtctttaacatttctcacttcaacttttgctatgcat-gtctctcctaatcaaatctacccatatctgactttgttgcatttgatactacaagcagcat------------------gttttgcacatcttggtgtgctgtcagccataatatactgtcagaatgcg--tagtcttttattttcatgctaactgcattttgc--------aatcccttcaggtagtctttgttccaaactataatgtatctgtagcagagatgcttataccaggaagtgagctatcacaacatattagtacagctggtatggaggcaagtggcacaagcaacatgaagtttgcactcaacggatgtctcattatagggacattagatggggccaatgtagagatcagggaggaaattggggaggagaatttctttctctttggggcaacagcagatgaagttcctaggctccgcaaggaaagagaaaatggcctggtaataacttgtggtccttgggtagttgaacaaatacgtkt--ttttaaagccacaa--actgattcttttgatcatgtaatgacagcagattatctttctt--gtgcaaactta-tctttttgttttgaaagaaaaataagaaaatattggagatgttttttggccaagcatgacaagtatatctgaaaacatgagcaacaagagtgaaaaaatg-ggtgaagygattacaattctagatgcgtagtaaagtgaatatgatat------------------------------------------------------------------------------------------------------------------------------------------------------------------------------------
>MiraAssembly75_c84RC
----------------------------------------------------------------------------------------------------------------------------------------------------------------------------------------------------------------------------------------------------------------------------------------------------------------------------------------------------------------------------ggtgcaccaatatgtattgacttaagatgctaccgtctttaacatttctcacttcaacttttgctatgcat-gtctctcctaatcaaatctacccatatctgactttgttgcatttgatactacaagcagcat------------------gttttgcacatcttggtgtgctgtcagccataatatactgtcagaatgcg--tagtcttttattttcatgctaactgcattttgc--------aatcccttcaggtagtctttgttccaaactataatgtatctgtagcagagatgcttataccaggaagtgagctatcacaacatattagtacagctggtatggaggcaagtggcacaagcaacatgaagtttgcactcaacggatgtctcattatagggacgttagatggggccaatgtagagatcagggaggaaattggggaggagaatttctttctctttggggcaacagcagatgaagttcctaggctccgcaaggaaagagaaaatggcctggtaataacttgtggtccttgggtagttgaacaaatacgttt--ttttaaagccacaa--actgattcttttgatcacgtaatgacagcagattatctttctt--gtgcaaactta-tctttttgttttgaaagaaaaataagaaaatattggagatgttttttggccaagcatgacaagtatatctgaaaacatgagtaacaagagtgaaaaaatg-ggtgaagcgaatacaattctagatgcgtagtaaagtgaatatgatatctg---------------------------------------------------------------------------------------------------------------------------------------------------------------------------------
>MiraAssembly77_c293
---------------------------------------------------------------------------------------------------------------------------------------------------------------------------------------------------------------------------------------------------------------------------------------------------------------------------------------------------------------------------------------------------------ctaccgtctttaacatttctcacttcaacttttgctatgcaa-gtctctcctaatcaaatctacccatatc---------tgmmtttgatwstacaagcagcat------------------gttttgcacatcttggtgtgctgtcagccataatatactgtcagaatgca--tattcttttattttcatgctaactgcattttgc--------aatcccttcaggtagtctttgttccaaactataatgtatctgtagcagagatgcttataccaggaagtgagctatcacaacatattagtacagctggtatggaggcaagtggcacaagcaacatgaagtttgcactcaacggatgtctcattatagggacattagatggggccaatgtagagatcagggaggaaattggggaggagaatttctttctctttggggcaacagcagatgaagttcctaggctccgcaaggaaagagaaaatggcctggtaataacttgtggtccttgggtagttgaacaaatacgttt--ttttaaagccacaa--actgattcttttgatcacgtaatgacagcagattatctttctt--gtgcaaactt------------------------------------------------------------------------------------------------------------------------------------------------------------------------------------------------------------------------------------------------------------------------------------------------------------------------------------------
>MiraAssembly78_c2373RC_merged_MiraAssembly78_c900
------------------------------------------------------------------------------------------------aagcatttgcgacttataccaatgcaaaaagaatagtcaagctagtgaatgatgttggtgccgtcgtcaataatgaccttgaggtcaacagctatttgaaggtaaacatgtattataaacttttcatatgttgctaagattaaccaactgctggtgagtgttgaataaatctcaa------------------------------------aacacacaaagctg-tgctgcgattgtcctatcatggaaaacctaagctatgcttttggtgcaccaatatgtattgacttaagatgctaccgtctttaacatttctcacttcaacttttgctatgcaa-gtctctcctaatcaaatctacccatatctgactttgttgcatttgatactacaagcagcat------------------gttttgcacatcttggtgtgctgtcagccataatatactgtcagaatgca--tagtcttttattttcatgctaactgcattttgc--------aatcccttcaggtagtctttgttccaaactataatgtatctgtagcagagatgcttataccaggaagtgagctatcacaacatattagtacagctggtatggaggcaagtggcacaagcaacatgaagtttgcactcaacggatgtctcattatagggacattagatggggctaatgtagagatcagggaggaaattggggaggagaatttctttctctttggggcaacagcagatgaagttcctaggctccgcgaggaaagagaaaatggcctggtaataacttgtggtccttgggtagttgaacaaatacgttt--ttttaaagccacaa--actgattcttttgatcacgtaatgacagcagattatctttctt--gtgaaaacttattttttttgttttgaaagaaaaataagaaaat---------------------------------------------------------------------------------------------------------------------------------------------------------------------------------------------------------------------------------------------------------------------------------------------------------
>MiraAssembly78_c835RC_merged_MiraAssembly78_rep_c2552_merged_MiraAssembly78_c279
------------------ttggaatggatatgtgacaggcgatgagccccgaagagcggaaaaatacaacacctcgcaccataatgattggaggaaaagcatttgcgacttataccaatgcaaaaagaatagtcaagctagtgaatgatgttggtgccgtcgtcaataatgaccttgaggtcaacagctatttgaaggtaaacatgtattataaacttttcatatggtgctaagattaaccaactgctggtgagtgttgaataaatctcaa------------------------------------aacacacaaagctg-tgctgcgattttcctatcatggaaaacctaagctatgcttttggtgcaccaatatgtattgacttaagatgctactgtctttaacatttctcacttcaacttttgctatgcaa-gtctctcctaatcaaatctacccatatctgactttgttgcatttgatactacaagcagcat------------------gttttgcacatcttggtgtgctgtcagccataatatactgtcagaatgca--tagtcttttattttcatgctaactgcattttgc--------aatcccttcaggtagtctttgttccaaactataatgtatctgtagcagagatgcttataccaggaagtgagctatcacaacatattagtacagctggtatggaggcaagtggcacaagcaacatgaagtttgcactcaatggatgtctcattatagggacattagatggggccaatgtagagatcagggaggaaattggggaggagaatttctttctctttggggcaacagcagatgaagttcctaggctccgcaaggaaagagaaaatggcctggtaataacttgtggtccttgggtagttgaacaaatacgttt--ttttaaagccacaa--actgattcttttgatcacgtaatgacagcagattatctttctt--gtgcaaactaa-tccttttgttttgaaagaaaaataagaaaatattggagatgttttttggccaagcatgacaagtatatctgaaaacatgagtaacaagagtgaaaaaatktggtgaagcgaatacaattctagatgcgtagtaaagtgaatatgatatctgattaagctcctctggtaagatcatgtagcacttagcttgtatctgcagtctcttctaatttgataacaatctct-------------------------------------------------------------------------------------------------------
>MiraAssembly80_c223RC
-------------------------------------------------------------------------------------------------------------------------------------------------------------------------------------------------------------------------------------------------------------------------------------------------------------------------------------------------------------------------------------------------ttaagatgctaccgtctttaacatttctcacttcaacttttgctatgcaa-gtctctcctaatcaaatctacccatatctgacttcgttgcatttgatactacaagcagcat------------------gttttgcacatcttggtgtgctgtcagccataatatactgtcagaatgca--tagtcttttattttcatgctaactgcattttgc--------aatcccttcaggtagtctttgttccaaactataatgtatctgtagcagagatgcttataccaggaagtgagctatcacaacatattagtacagctggtatggaggcaagtggcacaagcaacatgaagtttgcactcaacggatgtctcattatagggacattagatggggccaatgtagagatcagggaggaaattggggaggagaatttctttctctttggggcaacagcagatgaagttcctcggctccgcaaggaaagagaaaatggcctggtaataacttgtggtccttgggtagttgaacaaataccttt--ttttaaagccacaa--act----------------------------------------------------------------------------------------------------------------------------------------------------------------------------------------------------------------------------------------------------------------------------------------------------------------------------------------------------------------------------------------------
>MiraAssembly80_c350_merged_MiraAssembly80_rep_c1942
---------------------------------------------------------------------------------------------------------------------------------------------------------------------------------------------------------------------------------------------------------------------------------------------------------------------------------------------------------------------------------------------------------------------------------------------------------------------------------------------------------------------------------------------tcttggtgtgctgtcagccataatatactgtcagaatgca--tagtcttttattttcatgctaactgcattttgc--------aatcccttcaggtagtctttgttccaaactataatgtatctgtagcagagatgcttataccaggaagtgagctatcacaacatattagtacagctggtatggaggcaagtggcacaagcaacatgaagtttgcactcaatgggtgtctcattatagggacgttagatggggccaatgtagagatcagggaagaaattggggaggagaatttctttctctttggggcaacagcagatgaagttcctaggctccgcaaggaaagagaaaatggcctggtaataacttgtggtccttgggtagttgaacaaatacgttt--ttttaaagccacaa--actgattcttttgatcacgtaatgacagcagattatctttctt--gtgcaaactta-tctttt----------------------------------------------------------------------------------------------------------------------------------------------------------------------------------------------------------------------------------------------------------------------------------------------------------------------------------
>MiraAssembly81_c1910RC_merged_MiraAssembly81_c236RC
-----------------------------------------------------------------------------------------------------------------------------------------------------------------------------------------------------------------------------------------------------------------------------------------------------------------------cacaaagctg-tactgcgattttcctatcatggaaaacctaagctatgcttttggtgcaccaatatgtattgacttaagatgctaccgtctttaacatttctcacttcaacttttgctatgcaa-gtctctcctaatcaaatctacccatatctgactttgttgcatttgatactacaagtagcat------------------gttttgcacatcttggtgtgctgtcagccataatatactgtcagaatgca--tagtcttttattttcatgctaactgcattttgc--------aatcccttcaggtagtctttgttccaaactataatgtatctgtagcagagatgcttataccaggaagtgagctatcacaacatattagtacagctggtatggaggcaagtggcacaagcaacatgaagtttgcactcaacggatgtctcattatagggacattagatggggccaatgtagagatcagggaggaaattggggaggagaatttctttctctttggggcaacagcagatgaagttcctaggctccgcaaggaaagagaaagtggcctggtaataacttgtggtccttgggtagttgaacaaatacgtgt--ttttaaagccacaa--actgattcttttgatcatgtaatgacagcagattatctttctt--gtgcaaactta-tctttttgttttgaaagaaaaataagaaaatat-------------------------------------------------------------------------------------------------------------------------------------------------------------------------------------------------------------------------------------------------------------------------------------------------------
>MiraAssembly81_c1910RC_merged_MiraAssembly81_c855
-------------------------------------------------------------------------------------------------------------------------------------------------------------------------------------------------------------------------------------------------------------------------------------------------------------------------------------------------------------------------------------------attgacttaagatgctaccgtctttaacatttctcacttcaacttttgctatgcaa-gtctctcctaatcaaatctacccatatctgactttgttgcatttgatactacaagcagcat------------------gttttgcacatcttgatgtgctgtcagccataatatactgtcagaatgca--tagtcttttattttcatgctaactgcattttgc--------aatcccttcaggtagtctttgttccaaactataatgtatctgtagcagagatgcttataccaggaagtgagctatcacaacatattagtacagctggtatggaggcaagtggcacaagcaacatgaagtttgcactcaacggatgtctcattatagggacattagatggggccaatgtagagatcagggaggaaattggggaggagaatttctttctctttggggcaacagcagatgaagttcctaggctccgcaaggaaagagaaagtggcctggtaataacttgtggtccttgggtagttgaacaaatacgtgt--ttttaaagccacaa--actgattcttttgatcatgtaatgacagcagattatctttctt--gtgcaaactta-tctttttgttttgaaagaaaaataagaaaatat-------------------------------------------------------------------------------------------------------------------------------------------------------------------------------------------------------------------------------------------------------------------------------------------------------
>MiraAssembly81_c602_merged_MiraAssembly81_c236RC
-----------------------------------------------------------------------------------------------------------------------------------------------------------------------------------------------------------------------------------------------------------------------------------------------------------------------cacaaagctg-tactgcgattttcctatcatggaaaacctaagctatgcttttggtgcaccaatatgtattgacttaagatgctaccgtctttaacatttctcacttcaacttttgctatgcaa-gtctctcctaatcaaatctacccatatctgactttgttgcatttgatactacaagtagcat------------------gttttgcacatcttggtgtgctgtcagccataatatactgtcagaatgca--tagtcttttattttcatgctaactgcattttgc--------aatcccttcaggtagtctttgttccaaactataatgtatctgtagcagagatgcttataccaggaagtgagctatcacaacatattagtacagctggtatggaggcaagtggcacaagcaacatgaagtttgcactcaacggatgtctcattatagggacattagatggggccaatgtagagatcagggaggaaattggggaggagaatttctttctctttggggcaacagcagatgaagttcctaggctccgcaaggaaagagaaaatggcctggtaataacttgtggtccttgggtagttgaacaaatacgttt--ttttaaagccacaa--actgattcttttgatcacgtaatgacagcagattatctttctt--gtgcaaactta-tctttttgttttgaaagaaaaataagaaaatattggagatgttttttggc---------caagtatatctgaaaacttaagtaacaagagtgaaaaaatg-ggtgaagcgaatacaattctagatgcgtagtaaagtgaatatgatatctgattaagctcctctggtaagatcatgtagcacttagcttgtatctgtagtctcttctaatttgataacaatctctgcca---------------------------------------------------------------------------------------------------
>MiraAssembly81_c602_merged_MiraAssembly81_c855
-------------------------------------------------------------------------------------------------------------------------------------------------------------------------------------------------------------------------------------------------------------------------------------------------------------------------------------------------------------------------------------------attgacttaagatgctaccgtctttaacatttctcacttcaacttttgctatgcaa-gtctctcctaatcaaatctacccatatctgactttgttgcatttgatactacaagcagcat------------------gttttgcacatcttgatgtgctgtcagccataatatactgtcagaatgca--tagtcttttattttcatgctaactgcattttgc--------aatcccttcaggtagtctttgttccaaactataatgtatctgtagcagagatgcttataccaggaagtgagctatcacaacatattagtacagctggtatggaggcaagtggcacaagcaacatgaagtttgcactcaacggatgtctcattatagggacattagatggggccaatgtagagatcagggaggaaattggggaggagaatttctttctctttggggcaacagcagatgaagttcctaggctccgcaaggaaagagaaaatggcctggtaataacttgtggtccttgggtagttgaacaaatacgttt--ttttaaagccacaa--actgattcttttgatcacgtaatgacagcagattatctttctt--gtgcaaactta-tctttttgttttgaaagaaaaataagaaaatattggagatgttttttggc---------caagtatatctgaaaacttaagtaacaagagtgaaaaaatg-ggtgaagcgaatacaattctagatgcgtagtaaagtgaatatgatatctgattaagctcctctggtaagatcatgtagcacttagcttgtatctgtagtctcttctaatttgataacaatctctgcca---------------------------------------------------------------------------------------------------
>MiraAssembly82_c233RC
gacacattaacaaattccttggaatggatatgtgacaggcgatgagcccggaagagcggaaaaatacaacacctcgcaccataatgattggaggaaaagcatttgcgacttataccaatgcaaaaagaatagtcaagctagtgaatgatgttggtgccgtcgtcaataatgaccttgaggtcaacagctatttgaaggtaaacatgtaytataaacttttcatatggtgctaagattaaccaactgctggtgagtgttgaataaatctcaa------------------------------------aacacacaaagctg-tgctgcgattttcctatcatggaaaacctaagctatgcttttggtgcaccaatatgtattgacttaagatgctaccgtctttaacatttctcacttcaacttttgctatgcaa-gtctctcctaatcaaatctacccatatctgactttgttgcatttgatactacaagcagcat------------------gttttgcacatcttggtgtgctgtcagccataatatactgtcagaatgca--tagtcttttattttcatgctaactgcattttgc--------aattccttcaggtagtctttgttccaaactataatgtatctgtagcagagatgcttataccaggaagtgagctatcacaacatattagtacagctggtatggaggcaagtggcacaagcaacatgaagtttgcactcaacggatgtctcattatagggacattagatggggccaatgtagagatcagggaggaaattggggaggagaatttctttctctttggggcaacagcagatgaagttcctaggctccgcaaggaaagagaaaatgkcctkktwwtawcttgtggtccttgggtagttgaacaaatacgttt--ttttaaagccacaa--actgattcttttgatcacgtaatgacagcagattatctttctt--gtgcaaactta-tctttttgttttgaaagaaaaataagaaaatattggagatgttttttggccaagcatgacaagtatatctgaaaacatgagtaacaagagtgaaaaaatg-ggtgaagcgaatacaattctagatgtgtagtaaagtgaatatgatatctgattaagctcctctggtaagatcatgtagcacttagcttgtaxctgtagtctcttctaatttgataacaatctctgccatagacctatccatcta-----------------------------------------------------------------------------------
>MiraAssembly82_rep_c908RC
-------------------------------------------------------------------------------------------------------------------------------------------------------------------------------------------------------------------------------------------------------------------------------------------------------------------------------------------------------------------------------------------------------------------------------------------------------------------------------------------------------------------------------------------------------------gccataatatactgtcagaatgca--tagtattttattttcatgctaactgca-tttgc--------aatcccttcaggtagtctttgttccaaactataatgtatctgtagcagagatgcttataccaggaagtgagctatcacaacatattagtacagctggtatggaggcaagtggcacaagcaacatgaagtttgcactcaacggatgtctcattatagggacattagatggggccaatgtagagatcagggaggaaattggggaggagaatttctttctctttggggcaacagcagatgaagttcctaggctccgcaaggaaagagaaaatggcctggtaataacttgtggtccttgggtagttgaacaaatacgttt--ttttaaagccacaa--actgattcttttgatcacgtaatgacagcagattatctttctt--gtgcaaactta-tctttttgttttgaaagaaaaataagaaaatattggagatgttttttggccaagcatgacaagtatatctgaaaacatgagtaacaagagtgaaaaaatg-ggtgaagcgaatacaattctagatgcgtagtaaagtgaatatgatatctgattaagctcctctggtaagatcatgtagcacttagcttgtagctgtagtctctcctaatttgataacaatctctgccatagacctatccatctaatgacacagttatatxtgttcccttagttgcctcagtcaagcgcacccctttttgtaaggtgaaccgacattttct-------
>MiraAssembly83_c244_merged_MiraAssembly83_c277
--------------------------------------------------------------------------------------------------------------------------------------------------------------------------------------------------------------------------------------------------------ggtgagtgttgaataaatctcaa------------------------------------aacacacaaagctg-tgctgcgattttcctatcatggaaaacctaagctatgcttttggtgcaccaatatgtattgacttaagatgctaccgtctttaacatttctcacttcaacttttgctatgcaa-gtctctcctaatcaaatctacccatatcttactttgttgtgc------------acagcat------------------gttttgcacatcttggtgtgctgtcagccataatatactgtcagaatgca--tagtcttttattttcatgctaactgcattttgc--------aatcccttcaggtagtctttgttccaaactataatgtatctgtagcagagatgcttataccaggaagtgagctatcacaacatattagtacagctggtatggaggcaagtggcacaagcaacatgaagtttgcactcaacggatgtctcattatagggacattagatggggccaatgtagagatcagggaggaaattggggaggagaatttctttctctttggggcaacagcagatgaagttcctaggctccgcaaggaaagagaaaatggcctggtaataacttgtggtccttgggtagttgaacaaatacgttt--ttttaaaaccacaa--actgattcttttgatcacgtaatgacagcagattatctttctt--gtgcaaactta-tctttttgttttgaaagaaaaataagaaaatattggagatgttttttggccaagcatgacaagtatatctgaaaacatgagtaacaatagtgaaaaaatg-ggtgaagcgaatacaattctagatgcgtagtaaagt-----------------------------------------------------------------------------------------------------------------------------------------------------------------------------------------------
