# Supplementary material for: Targeted NGS for species level phylogenomics: “made to measure” or “one size fits all”?
Source: PeerJ. 2017 Jul 25;5:e3569. doi: 10.7717/peerj.3569 (PMC5530999; doi:10.7717/peerj.3569)
Supplement: Data S2 — Sequences alignments (fasta format). [file peerj-05-3569-s002.gz › Final_Aln/SC/14246_AllSamples.aln]

>MiraAssembly68_c644RC
-------------------------------------------------------------------------------------------------------------------------------------------------------------------------------------------------------------------------------------------------------------------------------------------------------------------------------------------------------------------------------------------------------------aaatggtccttcgtcatgtatcttactcctgt------ctttatttttgggcagttacgtctcggaaacagagagaaggcatgctgacccctcacaagtgcagcgccatatattagctgggctagcttctgtcgtgggtggattaagtgccccatatgagaaggcttctcatgtacatgaaaggccggttgtcaattggctatgggcaactggttgtcatccatttggaccattctcgaatacttcccaagttagtcaattgcttcaggatgctgcattggtaaggcttgttatccagatcttcttcattatgcgtgagcttaataattatgagattgagtga-----caagctgcatcaatttcatcaaatctcttatgctacatggactcttcaaaacgtattaaataccaatattgcggtattggtttatgatatgggatatatatatccaactttttagttagacatttgccttgaaatcatatttagctattcaagctcttcgcatacttgtgcactaaactctcatcgcatgcatgctgtatggaattttgcaaaaaccatttcgcctagaaaataaaagaagtatagtaagaaatgtaaaagattttgttgtttcccatgtct---------------------------------------------------------------------------------------------------------------------------
>MiraAssembly68_c726RC_merged_MiraAssembly68_c564
-------------------------------------atgaatttcccaaggatctaaattctgaaactgcttaccctgatttggcctgtatgattatataggttggttgagtatatctgaaatgaagatatggataattggcatacatcctcatccatgttttgctaacagttac-------ttgggacatgtttgcatggctcctgggttgtttctcgtctgttgtgcatgggtgcatatatgtcttgcctatctgttgaagctgcttttagttcttacattgctgtgrgcatgtttgcagtcta-------tcttaagtaactgttgcatctaattttgatttccggaatctatgcgacacatgcatagtgatggaatgcctcacttaaatgataaatggtccttcgtcatgtatcttactcctgt------ctttatttttgggcagttacgtctcggaaacagagagaaggcatgctgacccctcacaagtgcagcgccatatattagctgggctagcttctgtcgtgggtggattaagtgccccatatgagaaggcttctcatgtacatgaaaggccggttgtcaattggctatgggcaactggttgtcatccatttggaccattctcgaatacttcccaagttagtcaattgcttcaggatgctgcattggtaaggcttgttatccagatcttcttcattctgcgtgagcttaataattatgagattgagtga-----caagctgcatcaatttcatcaaatctcttatgctacatggactcttcaaaacgtattaaataccaatattgcggtattggtttatgatatgggatatatatatccaaywtywtaraccaatacc---gcaatattggtatttaat--------------------------------------------------------------------------------------------------------------------------------------------------------------------------------------------------------------------------------------------------------------------
>MiraAssembly69_c332
--------------------------------------------------ggatctcaatgcttatactgcttaccctgatttgaccagtatgatcatataggttagttgaatatgtctgaaatgcagatacggataagcggcatacatacttatccatgttttgcttagagttactcgggagttgggacctttttgcatggctcctggggtgcatctcttc---tatgagtgggtgcatatatgtctygcatatctgttgaagctgcttttggtctttgcttctat-------cctttgcagtcta-------ttttaagcagtggttgcatctaatgttgatttccggaatctgggtgatacttacataatgatggaatgcctctctt-------aaatgattcttcatcaagtatcatactcctgtgacctatctttattttgggcagttacgcctcagagacagagagaaggcatgctgacccctcacaagtgcagcgccatatattagctgggctagcttctgttgtgggtggattaagtgccccatatgagaaggcttctcatgtacatgaaaggccagttgtcaattggctatgggcaactggttgtcatccatttggaccattctcgaatacttcccaaattagtcaattgcttcaggatgctgcacgggtaaggctttttatcca-----tcttcgttctgcttgagct---tagttatgagact--gtga-----tgagctgcatcaagtttaccaaatctcttgcgctacatggactcttcaaaatgtattgaacacccatatccaacttttaggtagaaatttga-----------------------------------cttgaaattatatttagcaattcaagctctccgcatacctgtgcattcta--ctcatcgcatgtatgctgtgtggaattttgcaaataccgttttgcctagaaaataaaagaagtatact--------------------------------------------------------------------------------------------------------------------------------------------------------------
>MiraAssembly69_c775RC
---------------------------------------------------------------------------------------------------------------------------------------------------------------------------------------------------------------------------------------------------------------------------cttttggtctttgcttctat-------cctttgcagtcta-------ttttaagcagtggttgcatctaatgttgatttccggaatctgggtgatacttacataatgatggaatgcctctctt-------aaatgattcttcatcaagtatcatactccagtgacctgtctttattttgggcagttacgcctcagagacagagagaaggcatgctgacccctcacaagtgcagcgccatatattagctgggctagcttctgttgtgggtggattaagtgccccatatgagaaggcttctcatgtacatgaaaggccggttgtcaattggctatgggcaactggttgtcatccatttggaccattctcgaatacttcccaaattagtcaattgcttcaggatgctgcacgggtaaggctttttatcca-----tcttcattctgcttgagct---taattatgagact--gtga-----tgagctgcatcaagtttaccaaatctcttgcgctacatagactcttcaaaatgtattgaatacccgtatccaacttttagttagaaatttga-----------------------------------cttgaaattatatttagcaattcaagctctccgcatacctgtgcattcta--ctcatcgcatgtatgctgtgtggaattttgcaaataccgttttgcctagaaaataaaagaagtat-----------------------------------------------------------------------------------------------------------------------------------------------------------------
>MiraAssembly71_c297RC_merged_MiraAssembly71_c237
------------------------------------------tttcccaaggatctcaatgcttatactgcttaccctgatttgaccagtatgatcatataggttagttgaatatgtctgaaatgcagatacggataagtggcatacatacttatccatgttttgcttagagttactcgggagttgggacctttttgcatggctcctggggtgcatctcttc---tatgagtgggtgcatatatgtctcgcatatctgttgaagctgcttttggtctttgcttctat-------cctttgcagtcta-------ttttaagcagtggttgcatctaatgttgatttccggaatctgggtgatacttacataatgatggaatgcctctctt-------aaatgattcttcatcaagtatcatactcctgtgacctgtctttattttgggcagttacgcctcagagacagagagaaggcatgctgacccctcacaagtgcagcgccatatattagctgggctagcttctgttgtgggtggattaagtgccccatatgagaaggcttctcatgtacatgaaaggccagttgtcaattggctatgggcaactggttgtcatccatttggaccattctcgaatacttcccaaattagtcaattgcttcaggatgctgcacgggtaaggctttttatcca-----tcttcattctgcttgagct---taattatgagact--gtga-----tgagctgcatcaagtttaccaaatctcttgcgctacatggactcttcaaaatgtattgaacacccgtatccaacttttaggtagaaatttga-----------------------------------cttgaaattatatttagcaattcaagctctccgcatacctgtgcactcta--ctcatcgcatgtatgctgtgtggaattttgcaaataccggtttgcctagaaaataaaagaagtatactaacaaatgtagaag--tttcttgtttcccatgtccactgacatgcaccgagc----------------------------------------------------------------------------------------------------------
>MiraAssembly71_rep_c4029_merged_MiraAssembly71_c237
------------------------------------------tttcccaaggatctcaatgcttatactgcttaccctgatttgaccagtatgatcatataggttagttgaatatgtctgaaatgcagatacggataagtggcatacatacttatccatgttttgcttagagttactcgggagttgggacctttttgcatggctcctggggtgcatctcttc---tatgagtgggtgcatatatgtctcgcatatctgttgaagctgcttttggtctttgcttctat-------cctttgcagtcta-------ttttaagcagtggttgcatctaatgttgatttccggaatctgggtgatacttacataatgatggaatgcctctctt-------aaatgattcttcatcaagtatcatactcctgtgacctgtctttattttgggcagttacgcctcagagacagagagaaggcatgctgacccctcacaagtgcagcgccatatattagctgggctagcttctgttgtgggtggattaagtgccccatatgagaaggcttctcatgtacatgaaaggccagttgtcaattggctatgggcaactggttgtcatccatttggaccattctcgaatacttcccaaattagtcaattgcttcaggatgctgcacgggtaaggctttttatcca-----tcttcattctgcttgagct---taattatgagact--gtga-----tgagctgcatcaagtttaccaaatctcttgcgctacatggactcttcaaaatgtattgaacacccgtatccaacttttaggtagaaatttgg-----------------------------------t---aaacttgatgcagctcatcacagtc---------------------------------------------------------------------------------------------------------------------------------------------------------------------------------------------------------------------------------------------------------
>MiraAssembly72_c144RC
-------------------------------------------------------------------------------------------------------------------------------------------------------------------------------------------------------------------------------------------------------------------------------------------ctat-------cctttgtagtcta-------ttttaagcagtggttgcatctaatgttgatttccggaatctgggtgatacttacataacgatggaatgcctctctt-------aaatgattcttcatcaagtatcatactcctgtaacctgtctttattttgggcagttacgcctcagagacagagagaaggcatgctgacccctcacaagtgcagcgccatatattagctgggctagcttctgttgtgggtggattaagtgccccatatgagaaggcttctcatgtacatgaaaggccagttgtcaattggctatgggcaactggttgtcatccatttggaccattctcgaatacttcccaaattagtcaattgcttcaggatgctgcacgggtaaggctttttatcca-----tcttcattctgcttgagct---taattatgagact--gtga-----tgagctgcatcaagtttaccaaatctcttgcgctacatggactcttcaaaatgtattgaacacccgtatccaacttttaggtagaaatttga-----------------------------------ctt-----------------------------------------------------------------------------------------------------------------------------------------------------------------------------------------------------------------------------------------------------------------------------------
>MiraAssembly72_c414RC
-------------------------------------------------------------------------------------------------------------------------------------------------------------------------------------------------------------------------------------------------------tcgcatatctgttgaagctgcttttggtctttgcttctat-------cctttgcagtcta-------ttttaagcagtggttgcatctaatgttgatttccggaatcagggtgatacttacataatgatggaatgcctctctt-------aaatgattcttcatcaagtatcatactcctgtgacctgtctttattttgggcagttacgcctcagagacagagagaaggcatgctgacccctcacaagtgcagcgccatatattagctgggctagcttctgttgtgggtggattaagtgccccatatgagaaggcttctcatgtacatgaaaggccggttgtcaattggctatgggcaactggttgtcatccatttggaccattctcgaatacttcccaaattagtcaattgcttcaggatgctgcacgggtaaggttttttatcca-----tcttcattctgcttgagct---tacttatgagact--gtga-----tgagctgcatcaagtttaccaaatctcttgcgctacatggactcttcaaaatgtattgaatac------------------------------------------------------------------------------------------------------------------------------------------------------------------------------------------------------------------------------------------------------------------------------------------------------------------------------------------------------
>MiraAssembly73_c312RC
--------------------------------------------------------------------------------------------------------------------------------------------------------------------------------------------------------------------------------------------------------------------------------------------------------------gtcta-------ttttaagyagtggttgtatctaatgttgatttccggaatctgggtgatacttacataatgatggaatgcctctctt-------aaatgattcttcatcaagtatcatactcctgtgacctgtctttattttgggcagttacgcctcagagacagagagaaggcatgctgacccctcacaagtgcagcgccatatattagctgggctagcttctgttgtgggtggattaagtgccccatatgagaaggcttctcatgtacatgaaaggccggttgtcaattggctatgggcaactggttgtcatccatttggaccattctcgaatacttcccaaattagtcaattgcttcaggatgctgcacgggtaaggctttttatcca-----tcttcattctgcttgagct---taattgtgagact--gtga-----tgagctgcatcaagtttaccaaatctcttgcactacatggactcttcaaaatgtatt------------------------------------------------------------------------------------------------------------------------------------------------------------------------------------------------------------------------------------------------------------------------------------------------------------------------------------------------------------
>MiraAssembly73_c89RC
-------------------------------------------------------------------------------------------------------------gaatatgtctgaaatgcagatacggataagtggcatacatacttatccatgttttgcttagagttactcgggagttgggacatgtttgcatggctcctggggtgcatctcttc---tatgcgtgggtgcatatatgtctcgcatatctgttgaagctgcttttggtctttgcttctat-------cctttgcagtcta-------ttttaagcagtggttgcatctaatgttgatttccggaatctgggtgatacttacataatgatggaatgcctctctt-------aaatgattcttcatcaagtatcatactcctgtgacctgtctttattttgggcagttacgcctcagagacagatagaaggcatgctgacccctcacaagtgcagcgccatatattagctgggctagcttctgttgtgggtggattaagtgccccatatgagaaggcttctcatgtacatgaaaggccagttgtcaattggctatgggcaactggttgtcatccatttggaccattctcgaatacttcccaaattagtcaattgcttcaggatgctgcacgggtaaggctttttatcca-----tcttcattctgcttgagct---taattatgagact--gtga-----tgagctgcatcaagtttaccaaatctcttgcgctacatggactcttcaaaatgtattgaacac------------------------------------------------------------------------------------------------------------------------------------------------------------------------------------------------------------------------------------------------------------------------------------------------------------------------------------------------------
>MiraAssembly74_c104RC
------------------------------------------------------------------------------------------------------------------------------------------------tacatacttatccatgttttgcttagagttactcgggagttgggacctttttgcatggctcctggggtgcatctcttc---tatgagtgggtgcatatatgtctcgcatatctgttgaagctgcttttggtctttgcttctat-------cctttgcagtcta-------ttttaagcagtggttgcatctaatgttgatttccggaatctgggtgatacttacataatgatggagtgcctctctt-------aaatgattcttcatcaagtatcatactcctgtgacctgtctttattttgggcagttacgcctcagagacagagagaaggcatgctgacccctcacaagtgcagcgccatatattagctgggctagcttctgttgtgggtggattaagtgccccatatgagaaggcttctcatgtacatgaaaggccaattgtcaattggctatgggcaactggttgtcatccatttggaccattctcgaatacttcccaaattagtcaattgcttcaggatgctgcacgggtaaggctttttatcca-----tcttcattctgcttgagct---taattatgagact--gtga-----tgagctgcatcaagtttaccaaatctcttgcggtacatggactcttcaaaatgtattgaacacccgtatccaacttttaggtagaaatttga-----------------------------------cttgaaattatatttagcaattcaagctctccgcatacctgtgcactcta--ctcatcgcatgtatgctgtgtggaattttgcaaataccgttttgcctagaaaataaaagaagtata----------------------------------------------------------------------------------------------------------------------------------------------------------------
>MiraAssembly75_c183RC
------------------------------------------------------------------------------------------atgatcatataggttagttgaatatgtctgaaatgcagatacggataagtggcatacatacttatccatgttttgcttagagttactcgggagttgggacctttttgcatggctcctggggtgcatctcttc---tatgagtgggtgcatatatgtctcgcatatctgttgaagctgcttttggtctttgcttctat-------cctttgcagtcta-------ttttaagcagtggttgcatctaatgttgatttccggaatctgggtgatacttacataatgatggaatgcctctctt-------aaatgattcttcatcaagtatcatactcctgtgacctgtctttattttgggcagttacgcctcagagacggagagaaggcatgctgacccctcacaagtgcagcgccatatattagctgggctagcttctgttgtgggtggattaagtgccccatatgagaaggcttctcatgtacatgaaaggccagttgtcaattggctatgggcaactggttgtcatccatttggaccattctcgaatacttcccaaattagtcaattgcttcaggatgctgcacgggtaaggctttttatcca-----tcttcattctgcttgagct---taattatgagact--gtga-----tgagctgcatcaagtttaccaaatctcttgcgctacatggactcttcaaaatgtattgaacacccgtatccaac-tttaggtagaaatttga-----------------------------------cttgaaattatatttagcaattcaagctctc-------------------------------------------------------------------------------------------------------------------------------------------------------------------------------------------------------------------------------------------------------
>MiraAssembly77_c388RC
-----------------------------------------------------------------------------------------------------------------------------------------------------------------------------------------------------------------------------------------------------------------------gctgcttttggtctttgcttctat-------cctttgcagtcta-------ttttaagcagtggttgcatctaatgttgatttccggaatctgggtgatacttacataatgatggaatgcctctctt-------aaatgattcttcatcaagtatcatactcctgtgacctgtctttattttgggcagttacgcctcagagacagagagaaggcatgctgacccctcacaagtgcagcgccatatattagctgggctagcttctgttgtgggtggattaagtgccccatatgagaaggcttctcatgtacatgaaaggccagttgtcaattggctatgggcaactggttgtcatccatttggaccattctcgaatacttcccaaattagtcaattgcttcaggatgctgcacgggtaaggctttttatcca-----tcttcattctgcttgagct---taattgtgagact--gtgatgagctgagctgcatcaagtttaccaaatctcttgcgctacatggactcttcaaaatgtattgaa---------------------------------------------------------------------------------------------------------------------------------------------------------------------------------------------------------------------------------------------------------------------------------------------------------------------------------------------------------
>MiraAssembly77_c986RC
------------------------------------------------------------------------------------------------------------------------------------------------------------------------------------------------------------------------------------------------------------------------ctgcttttggtctttgcttctat-------cctttgcagtcta-------ttttaagcagtggttgcatctaatgttgatttccggaatctgggtgatacttacataatgatggaatgcctctctt-------aaatgattcttcatcaagtatcatactcctgtgacctgtctttattttgggcagttacgcctcagagacagagagaaggcatgctgacccctcacaagtgcagcgccatatattagctgggctagcttctgttgtgggtggattaagtgccccatatgagaaggcttctcatgtacatgaaaggccagttgtcaattggctatgggcaactggttgtcatccatttggaccattctcgaatacttcccaaattagtcaattgcttcaggatgctgcacgggtaaggctttttatcca-----tcttcattctgcttgagct---tagttatgagact--gtga-----tgagctgcatcaagtttaccaaatctcttgcgctacatggactcttcaaaatgtattgaa---------------------------------------------------------------------------------------------------------------------------------------------------------------------------------------------------------------------------------------------------------------------------------------------------------------------------------------------------------
>MiraAssembly78_c219RC
agggctacccaaaagctgcttagaaaaaaataagaaaatgattttcccaaggatctcaatgcttatactgcttaccctgatttgaccagtatgatcatataggctagttgaatatgtctgaaatgcagatacgggtaagtgg----catacttatccatgttttgcttagagttactcgggagttgggacatgtttgcatggctcctggggtgcatctcttc---tatgcgtgggtgcatatatgtctcacatatctgttgaagctgcttttggtctttgcttctat-------cctttgcagtctattttaacttttaagcagttgttgcatctaatgttgatttccggaatctgggtgatacttagataatgatggaatgcctct-----------aatgattcttcatcaagtatcatactcctgtgacctgtctttattttgggcagttacgtctcagagacagagagaaggcatgctgacccctcacaagtgcagcgccatatattagctgggctagcttctgttgtgggtggattaagtgccccatatgagaaggcttctcatgtacatgaaaggccggttgtcaattggctatgggcaactggttgtcatccatttggaccattctcgaatacttcccaaattagtcaattgcttcaggatgctgcacgggtaaggctttttatcca-----tcttcattctgcttgagct---taattatgagact--gtga-----tgagctgcatcaagtttaccaaatctcttgcgctacatggactcttcaaaatgtattgaatacccgtatccaagttttagttagaaatttga-----------------------------------cttgaaattatatttagcaattcaagctctccgcatacctgtgcactctg--ctcatcgcatgtatgctgtgtggaattttgcaaataccgttttgcctagaaaataaaagaagtatactaacaaatgtagaag--tttcttgtttcccatgtccactgacatgcaccgagcactgttacaaatgagtccatgtaatagcccttaggttgtgtttggatcaatgatttttggagggatctgctgatggacaagaaagtgtaggggatttcccttcaca
>MiraAssembly78_rep_c2708_merged_MiraAssembly78_c1225
-------------------------------------------------aggatctcaatgcttatactgcttaccctgatttgaccagtatgatcatataggctagttgaatatgtctgaaatgcagatacgggtaagtggcatacatacttatccatgttttgcttagagttactcgggagttgggacatgtttgcatggctcctggggtgcatctcttc---tttgcgtgggtgcatatatgtctcacatatctgttgaagctgcttttggtctttgcttctat-------cctttgcagtcta-------ttttaagcagttgttgcatctaatgttgatttccggaatctgggtgatacttacataatgatggaatgcctctctt-------aaatgattcttcatcaagtatcatactcctgtgacctgtctttattttgggcagttacgtctcagagacagagagaaggcatgctgacccctcacaagtgcagcgccatatattagctgggctagcttctgttgtgggtggattaagtgccccatatgagaaggcttctcatgtacatgaaaggccggttgtcaattggctatgggcaactggttgtcatccatttggaccattctcgaatacttcccaaattagtcaattgcttcaggatgctgcacgggtaaggctttttatcca-----tcttcattctgcttgagct---taattatgagact--gtga-----tgagctgcatcaagtttaccaaatctcttgcgctacatggactcttcaaaatgtattgaatacccgtatccaacttttagttagaaattt---------------------------------------------------------------------------------------------------------------------------------------------------------------------------------------------------------------------------------------------------------------------------------------------------------------------------
>MiraAssembly80_c51
-----------------------------------------------------------------------------------------------------------------------------------------------------------------------------------------------------------------------------------------------------------atatctgttgaagctgcttttggtctttgcttctat-------cctttgcagtcta-------ttttaagcagtggttgcatctaatgttgatttccggaatctgggtgatacttacataatgatggaatgcctctctt-------aaatgattcttcatcaagtatcatactcctgtgacctgtctttattttgggcagttacgcctcagagacagagagaaggcatgctgacccctcacaagtgcagcgccatatattagctgggctagcttctgttgtgggtggattaagtgccccatatgagaaggcttctcatgtacatgaaaggccagttgtcaattggctatgggcaactggttgtcatccatttggaccattctcgaatacttcccaaattagtcaattgcttcaggatgctgcacgggtaaggctttttatcca-----tcttcattctgcttgagct---taattatgagact--gtga-----tgagctgcatcaagtttaccaaatctcttgcgctacatggactcttcaaaatgwattgaacacccg---------------------------------------------------------------------------------------------------------------------------------------------------------------------------------------------------------------------------------------------------------------------------------------------------------------------------------------------------
>MiraAssembly80_c832
-----------------------------------------------------------------------------------------------------------------------------------------------------------------------------------------------------------------------------------------------------------atatctgttgaagctgcttttggtctttgcttctat-------cctttgcagtcta-------ttttaagcagtggttgcatctaatgttgatttccggaatctgggtgatacttatataatgatggaatgcctctctt-------aaatgattcttcatcaagtatcatactcctgtgacctgtctttattttgggcagttacgcctcagagacagagagaaggcatgctgacccctcacaagtgcagcgccatatattagctgggctagc---------------------------------------------------------------------------------------------------------------------------------------------------------------------------------------------------------------------------------------------------------------------------------------------------------------------------------------------------------------------------------------------------------------------------------------------------------------------------------------------------------------------------------------------------------------------------------------------------------------------------------------------------
>MiraAssembly81_c123RC
------------------------------------------------------------------------------------------------------------------------------------------gtggcatacatacttatccatgttttgcttagagttactcgggagttgggacctttttgcatggctcctggggtgyatctcttc---tatgagtgggtgcatatatgtctcgcatatctgttgaagctgcttttggtctttgcttctat-------cctttgcagtcta-------ttttaagcagtggttgcatctaatgttgatttccggaatctgggtgatacttacataatgatggaatgcctctctt-------aaatgattcttcatcaagtatcatactcctgtgacctgtctttattttgggcagttacgcctcagagacagagagaaggcatgctgacccctcacaagtgcagcgccatatattagctgggctagcttctgttgtgggtggattaagtgccccatatgagaaggcttctcatgtacatgaaaggccagttgtcaattggctatgggcaactggttgtcatccatttggaccattctcgaatacttcccaaattagtcaattgcttcaggatgctgcacgggtaaggctttttatcca-----tcttcattctgcttgagct---tagttatgagact--gtga-----tgagctgcatcaagtttaccaaatctcttgcgctacatggactcttcaaaatgtattgaacacccgtatccaacttttaggtagaaatttga-----------------------------------cttgaaattatatttagcaattcaagctctccgcatacctgtgcactcta--ctcatcgcatgtatgctgtgtggaattttgcaaataccgtttggcctagaaaataaaagaagtatactaacaaatgtagaag--tttcttgtttcccatgtccactg-----------------------------------------------------------------------------------------------------------------------
>MiraAssembly82_c349RC
----------------------------------------------------------------------------------------------------------gtggaatatgtctgaaatgcagatacggataagtggcatacatacttatccatgttttgcttagagttactcgggagttgggacatgtttgcatggctcctggggtgcatctcttc---tatgcgtgggtgcatatatgtctcgcatatctgttgaagctgcttttggtctttgcttctat-------cctttgcagtcta--------tttaagcagtggttgcatctaatgttgttttccggaatctgggtgatacttacataatgatggaatgcctctctt-------aaatgattcttcatgaagtatcatactcctgtgacctgtctttattttgggcagttacgtctcagagacagagagaaggcatgctgacccctcacaagtgcagcgccatatattagctgggctagcttctgttgtgggtggattaagtgccccatatgagaaggcttctcatgtacatgaaaggccggttgtcaattggctatgggcaactggttgtcatccatttggaccattctcgaatacttcccaaattagtcaattgcttcaggatgctgcacgggtaaggctttttatcca-----tcttcattctgcttgagct---taattatgagact--gtga-----tgagctgcatcaagtttaccaaatctcttgcgctacatggactcttcaaaatgtattgaatacccgtatccaacttttagttagaaatttga-----------------------------------cttgaaattatatttagcaattcaagctctccgxatxcctgtgcactcta--ctcatcgcatgtatgctgtgtggaattttgcaaataccgttttgcctagaaaataaaagaagtatactaacaaatg------------------------------------------------------------------------------------------------------------------------------------------------------
>MiraAssembly83_c60
-gggctacccaaaagctgcttagaaaaaaataagaaaatgattttcccaaggatctcaatgcttatactgcttaccctgatttgaccagtatgatcatataggttagttgaatatgtctgaaatgcagatacggataagtggcatacatacttatccatgttttgcttagagttactcgggagttgggacctttttgcatggctcctggggtgcatctcttc---tatgagtgggtgcatatatgtctcgcatatctgttgaagctgcttttggtctttgcttctat-------cctttgcagtcta-------ttttaagcagtggttgcatctaatgttgatttccggaatctgggtgatacttacatratgatggaatgcctctctt-------aaatgattcttcatcaagtatcatactcctgtgacctgtctttattttgggcagttacgcctcagagacagagagaaggcatgctgacccctcacaagtgcagcgccatatattagctgggctagcttctgttgtgggtggattaagtgccccatatgagaaggcttctcatgtacatgaaaggccagttgtcaattggctatgggcaactggttgtcatccatttggaccattctcgaatacttcccaaattagtcaattgcttcaggatgctgcacgggtaaggctttttatcca-----tcttcattctgcttgagct---taattatgagac----tga-----tgagctgcatcaagtttaccaaatctcttgcactacatggactcttcaaaatgtattgaacacccgtatccaacttttag-------------------------------------------------------------------------------------------------------------------------------------------------------------------------------------------------------------------------------------------------------------------------------------------------------------------------------------
>MiraAssembly83_c61_merged_MiraAssembly83_c1351
------------------------------------------------------------------------------------------------------------------------------------ggataagtggcatacatacttatccatgttttgcttagagttactcgggagttgggacctttttgcatggctcctggggtgcatctcttc---tatgagtgggtgcatatatgtctcgcatatctgttgaagctgcttttggtctttgcttctat-------cctttgcagtcta-------ttttaagcagtggttgcatctaatgttgatttccggaatctgggtgatacttacataatgatggaatgcctctctt-------aaatgattcttcatcaagtatcatactcctgtgacctgtctttattttgggcagttacgcctcagagacagagagaaggcatgctgacccctcacaagtgcagcgccatatattagctgggctagcttctgttgtgggtggattaagtgccccatatgagaaggcttctcatgtacatgaaaggccagttgtcaattggctatgggcaactggttgtcatccatttggaccattctcgaatactacccaaattagtcaattgcttcaggatgctgcacgggtaaggctttttatcca-----tcttcattctgcttgagct---taattatgagact--gtga-----tgagctgcatcaagtttaccaaatctcttgcactacatggactcttcaaaatgtattgaacacccgtatccaacttttaggtagaaatttga-----------------------------------cttgaaattatatttagcaattcaagctctccgcatacctgtgcactcta--ctcatcgcatgtatgctgtgtggaattttgcaaatacc--------------------------------------------------------------------------------------------------------------------------------------------------------------------------------------------
