# Supplementary material for: Targeted NGS for species level phylogenomics: “made to measure” or “one size fits all”?
Source: PeerJ. 2017 Jul 25;5:e3569. doi: 10.7717/peerj.3569 (PMC5530999; doi:10.7717/peerj.3569)
Supplement: Data S2 — Sequences alignments (fasta format). [file peerj-05-3569-s002.gz › Final_Aln/SC/3013_AllSamples.aln]

>MiraAssembly68_c830RC_merged_MiraAssembly68_rep_c2659RC_merged_MiraAssembly68_c221
----------------------------------------------------------------ctaattatctatcgctataaagaatgaggtactttttagagaaaaaacaacaagaagaattcaagtactgtcccactttggacattatggattcttgtact------tcagatctaaggctggtgcagcactggatttgtaaagttgttgttggtgatgacg-------tacctaatcccttgaacagcattataacttaggctatagggctaacccgtactatttcagctggttttggtgatgcttgtcattgaaattttgagtatatttaacttttgctatgcactgtgtagtttaaatgttgtagatgctggagggtcagaacaatatgatcacctgtaacttgttagtacctaatttctgcctattcttatgcagggccctccactggttggtaagtatgatatgggagccatatgtatgcaagaacattcagaaaagcttcaaagccttgtaaatgatgccttagacaaaggtgctgaaattgttggtcggggaagtgttggcaatattgcaggtgctgttgatcagtactttcctcccactgtaatagtgaatgtaactcacaagatgaagttgctgcaggaagaggtagttgaattagccggcaaa----cattgttgtaaagactttattgtcttgtttagtggggaagca-tttcattttgttccaacttttttcatctttttgtctaaaattatgttttgaatgcttgttttctggggaatataacatgatggtttgattatgtccacatgaggaatgagctgaatctgcacgatctattattcacttgcaggcttttggaccaatcatgccaataatgcaa----------------------------------------------------------------------------------------------------------------------------ttcagctctgacgaagaagctgtaaagctcgcaaatgattcaaaatatgggcttgggtgcgctgtgttttctggcagt------------
>MiraAssembly69_c1069RC_merged_MiraAssembly69_rep_c2807
--------------------------------------------------------------------------------------------------------------------------------------------------------------------------------------------------------------------------------------------------------------------------------------------------------------------------------------------------gtttgctaagcactctgtagtttaaatgtt-----------------------atatgatcacctggaacttgttagtaactaatttctgcatattcttatgcagggccctccactggttggtaagtatgatatgggagccatatgtatgcaagaacattcagaaaaacttcaaagccttgtaaatgatgccatagagaaaggtgctgaaattgttggtcgtggaagtgttggcaacattgcaggtgctgttgatcagtactttcctcccactgtaatagtgaatgtaactcacaagatgaagttgctgcaggaagaggtacctgaattagctcgcaagaacctattgtcgtaaagactatattgtcttgtttagtgggaaagcatttttattttggtccaacttttttcatccttttgtctaaacttatgttttgcatgcttgctttctccaggatgtg---------ctttttcatctttttgwctaaacttatgtttggcgtgcttgctttctcagaatgtacttgcctttgtact-----------------------------------------------------------------------------------------------------------------------------------------------------------------------------------------------------------------------------------------
>MiraAssembly69_c287_merged_MiraAssembly69_c572RC
--------------------------------------------------------------------ttatctatgcatataaagaatgaggtactttt---------------------------agtaatgtcccac----------------------------------gatctagggctggtgcagtaatggatttgtaaagcttttgctggtgatggcg-------tacc-aagtccttgaacagccttataacttaggctctattgttagcccctactatttcagctgg-tttggtgatgcttgtcattgaaa-cttgagtatatttaacgtttgctaagcactctgtagtttaaatgtt-----------------------atatgatcacctggaacttgttagtaactaatttctgcatattcttatgcagggccctccactggttggtaagtatgatatgggagccatatgtatgcaagaacattcagaaaagcttcaaagccttgtaaatgatgccatagagaaaggtgctgaaattgttggtcgtggaagtgttggcaacattgcaggtgctgttgatcagtactttcctcccactgtaatagtgaatgtaactcacaagatgaagttgctgcaggaagaggtacctgaact-----------------------------------------tatgttttgcatgcttgctttctccaggatgtgctttttcatctttttgtctaaacttatgtttggcgtgcttgctttctc------------------------------------------------------------------agaatgtacttgcctttgtacttccagaaaagaaaatgcagaacttgtttttgtggggaatataacatgatggtttgattatgatgtctgcatgagcaatgagctgaatctgcacgatctatgatccacttgcagacttttggaccaatcatgccaataatgcaattcagctcagatgaagaagctataaagctcgcaaatgattcaaaatatgggcttgggtgtgctgtgttttctggcagtcagcgtcgtgcc
>MiraAssembly71_c680RC_merged_MiraAssembly71_rep_c4157_merged_MiraAssembly71_c472
tcctgttctcgtaccatgtaacttgatatcatttactattgtcggtcgcaattcttttgtttgcctaattatctatgcatataaagaatgaggtactttt---------------------------agtactgtcccac----gacgttatggaatcttgtactccagaaccagatgtagggctggtgtagtaatggatttgtaaagcttttgttggtgacggcg-------tacc-aagtccttgaacatccttataacttaggctctattgttagcccctactatttcagctgg-tttggtgatgcttgtcattgaaa-cttgagtatatttaacgtttgctaagcactctgtagtttaaatgtt-----------------------atatgatcacctggaacttgttagtaactaatttctgcatattcttatgcagggccctccactggttggtaagtatgatatgggagccatatgtatgcaagaacattcagaaaagcttcaaagccttgtaaatgatgccatagagaaaggtgctgaaattgttggtcgtggaagtgttggcaacattgcaggtgctgttgatcagtactttcctcccactgtaatagtgaatgtaactcacaagatgaagttgctgcaggaagaggtacctgaattagctcgcaagaacctattgtcgtaaagactatattgtcttgtttagtgggaaagcatttttattttggtccaacttttttcatccttttgtctaaacttatgttttgcatgcttgctttctccaggatgtg---------ctttttcatctttttgtctaaacttatgkttggcgtgcttgctttcttagaatgtacttgcctttgtacttccagaaaagaaaatgcagaacttgtttttgtggggaatataacatgacggtttgattatgatgtctgcatgagcaatgagctgaatctgtacgatctatgatccacttgcagacttttggaccaatcatgccaataatgcaatttagctcagatgaagaagctataaagctcgcaaatgattcaaaatatgggcttgggtgtgctgtgttttctggcag-------------
>MiraAssembly72_c295RC
--------------------------------------------------------------------------------------------------------------------------------------------------------------------------------------------------------------------------tgatggcg-------tacc-aagtccttgaacatccttataacttaggctctattgttagaccctactatttcagctgg-tttggtgatgcttgtcagtgaaa-cttgagtatatttaacgtttgctaagcactctgtagtttaaatgtt-----------------------atatgatcacctggaacttgttagtaactaatttctgcatattcttatgcagggccctccactggttggtaagtatgatatgggagccatatgtatgcaagaacattcagaaaagcttcaaagccttgtaaatgatgccatagagaaaggtgctgaaattgttggtcgtggaagtgttggcaacattgcaggtgctgttgatcagtactttcctcccactgtaatagtgaatgtaactcacaagatgaagttgctgcaggaagaggtacctcaattagctcgcaagaacctattgtcgttaagactatattgtcttgtttagtgggaaagcatttttattttggtccaacttttttcatccttttgtctaaacttatgttttgcatgcttgctttctccag------------------------------------------------------------------------------------------------------------------------------------------------------------------------------------------------------------------------------------------------------------------------------------------------------------------------------
>MiraAssembly72_c740_merged_MiraAssembly72_c719RC
----------------------------------------------------------------------------------------------------------------------------------------------------------------------------------------------------------------------------------------------------------------------taggctctattgttagcccctactatttcagctgg-tttggtgatgcttgtcattgaaa-cttga-tatatttaacgtttgctaagcactctgtagtttaaatgtt-----------------------atatgatcacctggaactttttagtaactaatttctgcatattcttatgcagggccctccactggttggtaagtatgatatgggagccatatgtatgcaagaacattcagaaaagcttcaaagccttgtaaatgatgccatagagaaaggtgctgaaattgttggtcgtggaagtgttggcaacattgcaggtgctgttgatcagtactttcctcccactgtaatagtgaatgtaactcacaagatgaagttgctgcaggaagaggtacctgaattag----------cctattgtcgtaaagactatattgtcttgtttagtgggaaagcatttttattttggtccaacttttttcatccttttgtctaaacttatgttttgcatgcttgctttctccag------------------------------------------------------------------------------------------------------------------------------------------------------------------------------------------------------------------------------------------------------------------------------------------------------------------------------
>MiraAssembly73_c1127RC_merged_MiraAssembly73_c1030
---------------------------------------------------------------------------------------------------------------------------------------------------------------------------------------------------------tgtaaagcttttgttggtgatggcg-------tacc-aagtccttgaacatccttataacttaggctctattgttagcccctactatttcagctgg-tttggtgatgcttgtcattgaaa-cttgagtatatttaatgtttgctaagcactctgtagtttaaatgtt-----------------------atatgatcacctggaacttgttagcaactaatttctgcatattcttatgcagggccctccactggttggtaagtatgatatgggagccatatgtatgcaagaacattcagaaaagcttcaaagccttgtaaatgatgccatagagaaaggtgctgaaattgttggtcgtggaagtgttggcaacattgcaggtgctgttgatcagtactttcctcccactgtaatagtgaatgtaactcacaagatgaagttgctgcaggaagaggtacctgaattagctcgcaagaacctattgtcgtaaagactatattgtyttgtttagtgggaaagcatttttattttggtccaacttttttcatccttttgtctaaacttatgttttgcatgcttgctttctccaggatgtg---------ctttttcatctt---------------------------------------------------------------------------------------------------------------------------------------------------------------------------------------------------------------------------------------------------------------------------------------------------
>MiraAssembly74_c1250RC_merged_MiraAssembly74_c35RC
--------------------------------------------------attcttttgtatgcctaattatctatgcatataaagaatgaggtactttt---------------------------agtamtgtcccac----gacgttatggaatcttgtact------ccagatctagggctggtgcagtaatggatttgtaaagcttttgctggtgatggcg-------tacc-aagtccttgaacagccttataacttaggctctattgttagcccctactatttcagctgg-tttggtgatgcttgtcattgaaa-cttgagtatatttaacgtttgctaagcactctgtagtttaaatgtt-----------------------atatgatcacctggaacttgttagtaactaatttctgcatattcttatgcagggccctccactggttggtaagtatgatatgggagccatatgtatgcaagaacattcagaaaagcttcaaagccttgtaaatgatgccatagagaaaggtgctgaaattgttggtcgtggaagtgttggcaacattgcaggtgctgttgatcagtactttcctcccactgtaatagtgaatgtaactcacaagatgaagttgctgcaggaagaggtacctgaattagctcgcaagaacctattgtcgtaaagactatattgtcttgtttagtgggaaagcatttttattttggtccaacttttttcatccttttgtctaaacttatgttttgcatgcttgctttctccaggatgtg---------ctttttcatctttttctctaaacttatgtttggcgtgcttgctttcttagaatgtacttgcctttgtacttccagaaaagaaaatgcagaacttgtttttgtggggaatataacatgatggttt-----------------------------------------------------------------------------------------------------------------------------------------------------------------------------------
>MiraAssembly75_c167RC
-------------------------------------------ggtcgcaattcttttgtatgcctaattatctctgcatataaagaatgaggtactttt---------------------------agtactgtcccac----gacgttatggaatcttgtact------ccagatctagggctggtgcagtaatggatttgtaaagcttttgttggtgatggcg-------tacc-aagtccttgaacatccttataacttaggctctattgttagcccctactatttcagctgg-tttggtgatgcttgtcattgaaa-cttgagtatatttaacgtttgctaagcactctgtagtttaaatgtt-----------------------atatgatcacctggaacttgttagtaactaatttctgcatattcttatgcagggccctccactggttggtaagtatgatatgggagccatatgtatgcaagaacattcagaaaagcttcaaagccttgtaaatgatgccatagagaaaggtgctgaaattgttggtcgtggaagtgttggcaacattgcaggtgctgttgatcagtactttcctcccactgtaatagtgaatgtaactcacaagatgaagttgctgcaggaagaggtacctgaattagctcgcaagarcctwttgtcgtaaagactatattgtcttgtttagtgggaaagcatttttattttggtccaacttttttcatccttttgtctaaacttatgttttgcatgcttgctttctcctg------------------------------------------------------------------------------------------------------------------------------------------------------------------------------------------------------------------------------------------------------------------------------------------------------------------------------
>MiraAssembly77_rep_c211RC
--------------------------------------------------------------------------------------------------------------------------------------------------------------------------------------------------------------------------------------------------------------------------ctctattgttagcccctactatttcagctgg-tttggtgatgcttgtcattgaaa-cttgagtatatttaacgtttgctaagcact-tgtagtttaaacgtt-----------------------atatgatcatctggaacttgttagtaactaatttctgcatattcttatgcagggccctccactggttggtaagtatgatatgggagccatatgtatgcaagaacattcagaaaagcttcaaagccttgtaaatgatgccatagagaaaggtgctgaaattgttggtcgtggaagtgttggcaacattgcaggtgctgttgatcagtactttcctcccactgtaatagtgaatgtaactcacaagatgaagttgctgcaggaagaggtacctgaattagctcgcaagaacctattgtcgtaaagactatattrtcttgtttagtgggaaagcatttttattttggtccaacttttttcatccttttgtctaaacttatgttttgcatg--------------------------------------------------------------------------------------------------------------------------------------------------------------------------------------------------------------------------------------------------------------------------------------------------------------------------------------------
>MiraAssembly77_rep_c345
-------------------------------------------------------------------------------------------------------------------------------------------------------------------------------------------------------------------------------------------------------------------------------------gcccctactatttcagctgg-tttggtgatgcttgtcattgaaa-cttgagtatatttaacgtttgctaagcactctgtagtttaaatgtt-----------------------atatgatcacctggaacttgttagcaactaatttctgcatattcttatgcagggccctccactggttggtaagtatgatatgggagccatatgtatgcaagaacattcagaaaagcttcaaagccttgtaaatgatgccatagagaaaggtgctgaaattgttggtcgtggaagtgttggcaacattgcaggtgctgttgatcagtactttcctcccactgtaatagtgaatgtaactcacaagatgaagttgctgcagg---------------------------------------------------------------------------------------------------------------------------------------------------------------------------------------------------------------------------------------------------------------------------------------------------------------------------------------------------------------------------------------------------------------------------------------------------------------------------
>MiraAssembly78_c432_merged_MiraAssembly78_c526RC
--------------------------tatcatttattattgtcrgtcgcaattcttttgtatgcctaattatctatgcatataaagaatgaggtactttt---------------------------agtactgtcccac----gacgttatggaatcttgtact------ccagatctagggctggtgcagtaatggatttgtaaagcttttgttggtgatggcg-------tacc-aagtccttgaacatccttataacttaggctctattgttagcccctactatttcagctgg-tttggtgatgcttgtcattgaaa-cttgagtatatttaacgtttgctaagcactctgtagtttaaatgtt-----------------------atatgatcatctggaacttgttagtaactaatttctgcatattcttatgcagggccctccactggttggtaagtatgatatgggagccatatgtatgcaagaacattcagaaaagcttcaaagccttgtaaatgatgccatagagaaaggtgctgaaattgttggtcgtggaagtgttggcaacattgcaggtgctgttgatcagtactttcctcccactgtaatagtgaatgtaactcacaagatgaagttgctgcaggaagaggtacctgaattagctcgcaagaacctattgtcgtaaagactatattgtcttgtttcgtgggaaaacatttttattttggtcctacttttttcatccttttgtctaaacttatgttttgcatgcttgctttctc-------------------------atctttttgtctaaacttatgttttgcgtgcttgctttctcagaatgtacttgcctttgtacttccagaaaagaaaatgcagaacttgtttttgtggggaatataacatgatggtttgattatgatgtctgcatgagcaatgagctgaatctgcacgatctatgatccacttgcagacttttggaccaatcatgccaataatgcaatttagctcagatgaagaagctataaagctcgcaaatgattcaaaatatgggcttgggtgtgctgtgttttctggca--------------
>MiraAssembly78_c572RC_merged_MiraAssembly78_c1721
--------------------------------------------------------------------------------------------------------------------------------------------------------------------------------------------------------------------------tgatggcg-------tacc-aagtccttgaacatccttataacttaggctctattgttagcccctactatttcagctgg-tttggtgatgcttgtcattgaaa-cttgagtatatttaacgtttgctaagcactctgtagtttaaatgtt-----------------------atatgatcacctggaacttgttagtaactaatttctgcatattcttatgcagggccctccactggttggtaagtatgatatgggagccatatgtatgcaagaacattcagaaaagcttcaaagccttgtaaatgatgccatagagaaaggtgctgaaattgttggtcgtggaagtgttggcaacattgcaggtgctgttgatcagtactttcctcccactgtaatagtgaatgtaactcacaagatgaagttgctgcaggaagaggtatctgaattagctcgcaagaacctattgtcgtaaagactatattgtcttgtttcgtgggaaagcatttttattttggtcctac-tttttcatccttttgtctaaacttatgttttgcatgcttgctttctc-------------------------atctttttgtctaaacttatgt----------------------------------------------------------------------------------------------------------------------------------------------------------------------------------------------------------------------------------------------------------------------------------
>MiraAssembly80_c322RC
--------------------------------------------------------------------------------------------------------------------------------------------------------------------------------------------------------------------------------------------------ccttgaacatccttataacttaggctctattgttagcccctactatttcagctgg-tttggtgatgcttgtcattgaaa-cttgagtatatttaacgtttgctaagcactctgtagtttaaatgtt-----------------------atatgatcacctggaacttgttagtaactaatttctgcatattcttatgcagggccctccactggttggtaagtatgatatgggagccatatgtatgcaagaacattcagaaaagcttcaaagccttgtaaatgatgccatagagaaaggtgctgaaattgttggtcgtggaagtgttggcaacattgcaggtgctgttgatcagtactttcctcccactgtaatagtgaatgtaactcacaagatgaagttgctgcaggaagaggtacctgaattagctcgcaagaacctattgtcgtaaagactatattgtcttgtttagtgggaaagcatttttattttggtccaacttttttcatccttttgtctaaacttatgttttgc-----------------------------------------------------------------------------------------------------------------------------------------------------------------------------------------------------------------------------------------------------------------------------------------------------------------------------------------------
>MiraAssembly80_rep_c1927_merged_MiraAssembly80_c757RC
------------------------------------------------------------------------------------------------------------------------------------------------------------------------------------------------------------------------------------------------------------------------------------------------------------------------------------------------------------------------------------------------------------------------------------------tgcatattcttatgcagggccctccactggttggtaagtatgatatgggagccatatgtatgcaagaacattcagaaaagcttcaaagccttgtaaatgatgccatagagaaaggtgctgaaattgttggtcgtggaagtgttggcaacattgcaggtgctgttgatcagtactttcctcccactgtaatagtgaatgtaactcacaagatgaagttgctgcaggaagaggtacctgaattag----------cctattgtcgtaaagactatattgtcttgtttagtgggaaagcatttttattttggtccaacttttttcatccttttgtctaaagttatgttttgcatgcttgctttctccaggatgtg---------ctttttcatctttttgtctaatcttatgtttggcgtgctttcttt------------------------------------------------------------------------------------------------------------------------------------------------------------------------------------------------------------------------------------------------------------------
>MiraAssembly81_c120
-----------------------------------------------------------------------tctatgcatataaagaatgaggtactttt---------------------------agtactgtcccac----gacgttatggaatcttgtact------ccagatctagggctggtgcagtaatggatttgtaaagcttttgttggtgatggcg-------tacc-aagtccttgaacatccttataacttaggctctattgttagcccctamtatttcagctgg-tttggtgatgcttgtcattgaaa-cttgagtatatttaacgtttgctwagcactctgtagtttaaatgtt-----------------------atrtgatcacctggaacttgttagtaactaatttctgcatattcttatgcagggccctccactggttggtaagtatgatatgggagccatatgtatgcaagaacattcagaaaagcttcaaagccttgtaaatgatgccatagagaaaggtgctgaaattgttggtcgtggaagtgttggtaacattgcaggtgctgttgatcagtactttcctcccactgtaattgtgaatgtaactcacaagatgaagttgctgcaggaagaggtacctgaattagctcgcaagaacctattgtcgtaaagactatattgtcttgtttagtgggaaagca-ttttattttggtccaacttttttcatccttttgtctaaacttatgttttgcatgcttgctttctccaggatgtg---------ctttttcatctttttgtctaaacttatgtttggsgtgcttgctttctcagaatttacttgcctttgtacttccagaaaagaaaatgcagagcttgtttttgtggggaatataac---------------------------------------------------------------------------------------------------------------------------------------------------------------------------------------------
>MiraAssembly81_c439RC
--------------------------------------------------------------------------------------------------------------------------------------------------------------------------------------------------------------------------------------------------------------------------------------------------------------------------------------------------------------------------------------------------------------------------gttagtaactaatttctgcatattcttatgcagggccctccactggttggtaagtatgatatgggagccatatgtatgcaagaacattcagaaaagcttcaaagccttgtaaatgatgccatagagaaaggtgctgaaattgttggtcgtggaagtgttggcaacattgcaggtgctgttgatcagtactttcctcccactgtaatagtgaatgtaactcacaagatgaagttgctgcaggaagaggtacctgaattagctcgcaagagcctattgtcgtaaagactatattgtcttgtttagtgggaaagcatttttattttggtccaacttttttcatccttttgtctaaacttatgttttgcatgcttgctttctccaggatgtg---------ctttttcatctttttgtctaaacttatgtttggcgtgcttgctttctcagaatttacttgcctttgtacttccagaaaagaaaatgcagagcttgtttttgtggggaatataac---------------------------------------------------------------------------------------------------------------------------------------------------------------------------------------------
>MiraAssembly82_c21
---------------------------------------------------------------------------------------------------------------------------------------cccac----gacgttatggaatcttgtact------ccagatctagggctggtgcagtaatggatttgtaaagcttttgttggtgatggcgtaccaactacc-aagtccttgaacatccttataacttaggctctattgttagcccctactatttcagctgg-tttggtgatgcttgtcattgaaa-cttgagtrwawttaacgtttgctaagcactctgtagtttaaatgtt-----------------------atatgatcacctggaacttgttagtaactaatttctgcatattcttatgcagggccctccactggttggtaagtatgatatgggagccatatgtatgcaagaacattcagaaaagcttcaaagccttgtaaatgatgccatagagaaaggtgctgaaattgttggtcgtggaagtgttggcaacattgcaggggctgttgatcagtactttcctcccactgtaatagtgaatgtaactcacaagatgaagttgctgcaggaagaggtacctgaattagctcgcaagaacctattgtcgtaaaaactatgttgtcttgtttagtgggaaagcatttttattttggtccaacttttttcatccttttgtctaaacttatgttttgcatgcctgctttctccaggatgtg---------ctgtttcatctttttgtctaaacttatgtttggcg----------------------------------------------------------------------------------------------------------------------------------------------------------------------------------------------------------------------------------------------------------------------------
>MiraAssembly82_c362
-----------------------------------------------------------------------------------------------------------------------------------------------------------------------------------------------------------------------------------------------------------------------------------------------------------------------------------------------------------------------------------------------------------------ctggaacttgttagtaactaatttctgcatattcttatgcagggccctccactggttggtaagtatgatatgggagccatatgtatgcaagaacattcagaaaagcttcaaagccttgtaaatgatgccatagagaaaggtgctgaaattgttggtcgtggaagtgttggcaacattgcaggtgctgttgatcagtactttcctcccactgtaatagtgaatgtaactcacaagatgaagttgctgcaggaagaggtacctgaattagctcgcaagaacc-----------------tattgtcttgtttagtgggaaagcatttttattttggtccaacttttttcatccttttgtctaaacttatgttttgcatgcttgctttctccaggatgtg---------ctttttcatctttttgtctaaacttatgtttggcgtgcttgctt-------------------------------------------------------------------------------------------------------------------------------------------------------------------------------------------------------------------------------------------------------------------
>MiraAssembly83_c153RC
---------------------------------------------------------------------------tgcatataaagaatgaggtactttt---------------------------agtactgtcccac----gacgttatggaatcttgtact------ccagatctagggctggtgcagtaatggatttgtaaagcttttgttggtgatggcg-------tacc-aagtccttgaacatccttataacttaggctctattgttagcccctactatttcagctgg-tttggtgatgcttgtcattgaaa-cttgagtatatttaacgtttgctaagcactctgtagtttaaatgtt-----------------------atatgatcacctggaacttgttagtaactaatttctgcatattcttatgcagggccctccactggttggtaagtatgatatgggagccatatgtatgcaagaacattcagaaaagcttcaaagccttgtaaatgatgccatagagaaaggtgctgaaattgttggtcgtggaagtgttggcaacattgcaggtgctgttgatcagtactttcctcccactgtaatagtgaatgtaactcacaagatgaagttgctgcaggaagaggtacctgaattagctcgcaagaacctattgtcgtaaagactatattgtcttgtttagtgggaaagcatttttattttggtccaac-tttttcatccttttgtctaaacttatgttttgcatgcttgctttctccaggatgtg---------ctttttcatctttttgtctaaacttatgtttggcgtgcttgctttctaagaatgtacttgcctttgtacttccagaaaagaaaatgcagaacttgtttttgtggggaatataacatgatggtttgatt-------------------------------------------------------------------------------------------------------------------------------------------------------------------------------
>MiraAssembly83_c501
------------------------------------------------------------------------------------------------------------------------------------------------------------------------------------------gtgcagtaatggatttgtaaagcttttgttggtgatggcg-------tacc-aagtccttgaacatccttataacttaggctctattgttagcccctactatttcagctgg-tttggtgatgcttgtcattgaaa-cttga-tatatttaacgtttgctaagcactctgtagtttaaatgtt-----------------------atatgatcacctggaactttttagtaactaatttctgcatattcttatgcagggccctccactggttggtaagtatgatatgggagccatatgtatgcaagaacattcagaaaagcttcaaagccttgtaaatgatgccatagagaaaggtgctgaaattgttggtcgtggaagtgttggcaacattgcaggtgctgttgatcagtactttcctcccactgtaatagtgaatgtaactcacaaga------------------------------------------------------------------------------------------------------------------------------------------------------------------------------------------------------------------------------------------------------------------------------------------------------------------------------------------------------------------------------------------------------------------------------------------------------------------------------------------
