# Supplementary material for: Targeted NGS for species level phylogenomics: “made to measure” or “one size fits all”?
Source: PeerJ. 2017 Jul 25;5:e3569. doi: 10.7717/peerj.3569 (PMC5530999; doi:10.7717/peerj.3569)
Supplement: Data S2 — Sequences alignments (fasta format). [file peerj-05-3569-s002.gz › Final_Aln/SC/14914_AllSamples.aln]

>14914_Sample69_mergedsequences
---gtaatcacagtctgcctttaacggaaaccgagaatcacgtttctcttaacagggtcgaccagcatatattttttgggttc-aaaggagaccgtttcattttttctttcagtggattgagctgctcaagtcgtcggagaaaagttccttaaactctctgattggaatatactmaaggtaattttctctttttaatcactgatttcttgtctgggttttcgggttttccttaattaatcttatgtttgtcgttctt---tacaccatttctyatttttgcttcttgatt-------tgaatttttttccccctttataacccaactcacagatctcaattcctgattctgggtcatttagaagagagctaattgtgcaaacccttttctttgatctgggttttggtgaagagataggttgcagaaatgggtatttgtctcagcaagaaaaagatttcagaatctggggctaatgggcatagatcaggtaga------------ggtggcggtggtggttctgggcagcaccaaagttaccaacaaccaattgtgcagcaaaattacacaaaacccaccactgaatatatccagcccccaccacaaatacaccaccagacaccaccaccaccccagcctcgggcacccaacccccctcaatttaagcctac---aaatagatcagacacggacgcaatattgggtaaggaatttgatgatgttaaacagagctacaagttaggaaaagaattaggcaggggtcagtttggagtgacttatctttgcactgagaattccactggccacacgtttgcgtgcaagtcaatcttgaagagaaaactaagaaccaaaaatgacaaggaggatgtgaagagagagatccagattatgcagcatttgagtggacagcaaaatatagttgaatttaaaggtgcttatgaggataggcaatctgtgcacgttgtaatggagctttgcgctggtggggagctttttgatcggattatcgccgagggacactattcggagagagctgcctcagggatttgtaggtctattgtgaatgttgttcacatttgccattttatgggagttatgcatcgagatctcaaaccagagaatttcttgttgtcaagcaaggatgaaggagcaatgctgaaggcaactgattttgggctgtctgtattcattgaagaaggtaagtttcttgtcctttttatsgtgaaaacttctgattatattctagttagtttgrcaacatttaggttttctgggcaatcagtgagctgttggaacagtacttaactcaccatgaattctgtttttgagggcttctg-----------taatgtgcgtagaaatggttgaatgtgctcacttttgactggaatgggtaacacattataggagacatggacgcttaaatatcattgttcaat--------tagcacagcttgcacgttgtcaagattggtcagcctattagtaggagagatctttcctcgctatgtgtctacttttcgttagtgcggccaatatgcaactattctgggtcttaatctgccgattctcaagtgta-----------------------------------------------------------------------------------
>14914_Sample71_mergedsequences
ttggtaatcacaatcagcctttaacggaaaccgagaatcacgtttctcttaacagggtcgaccagcatatattttttgggttcaaaaggagaccgtttccatttttctttcagtggattgagctgctcaagtcgtcggagaaaagttccttaaactctctgattggaatatactaaaggtaattttctattttcaatcactgatttcttgtctgggttttcgggttttcctgaattaatcttatgtttgtcgttctt---tacaccatttcttatktttgcttcttgatt-------tgaa-ttttttccccctttataa-ccaactcacagatctcaattcctgattctgggtcatttagaagagagctaattgtgcaaacccttttctttgatctgggttttggtgaagagataggttgcagaaatgggtgtttgtttcagcaagaaaaagatttcagaatctggggctaatgggcatagatcaggtaga------------ggtggcggtggtggttctgggcagcaccaaagttaccaacaaccaattgtgcagcaaaattacacaaaacccaccactgaatatatccagcccccaccacaaatacaccaccagacaccaccaccaccccagcctcgggcaccaaacccctctcaatttaagcctac---aaatagatcagacacggacgcaatattgggtaaggaatttgatgatgttaaacagagctacaagttaggaaaagaattaggcaggggtcagtttggagtgacttatctttgcactgagaattccactggccacacgtttgcgtgcaagtcaatcttgaagagaaaactaagaaccaaaaatgacaaggaggatgtgaagagagagatccagattatgcagcatttgagtggacagcaaaatatagttgaatttaaaggtgcttatgaggataggcaatctgtgcacgttgtaatggagctttgcgctggtggggagctttttgaycgkattatcgccgagggacactattcggagagagctgcctcagggatttgtaggtctattgtgaatgttgttcacatttgccattttatgggagttatgcatcgagatctcaaaccagagaatttcttgttgtcaagcaaggatgaaggagcaatgctgaaggcaactgattttgggctgtctgtattcattgaagaaggtaagtttcttgtcctttttatcgtgaaaacttctgattatattctagttagtttgacaacatttaggttttctgggcaatcagtgagctgttgaaatagtacttaactcacgatgaattctgtttttgagggcttctg-----------taatgtgcgtagaaatggttgaatgtgctcacttttgactggaatgggtaacacattataggagacatggacgcttaaatatcattgttcaat--------tagcacagcttgcacgttgtcaagattggtcagcctattagtaggagagatctttcctcgctatgtgtctacttttcgttagtgcggccaatatgcaactattctgggtcttaatctgcccattctcaagtgtagcgaaatttacaggttgaatatgacaaatcaccctattagtaatcctc-cattgc----------------------------
>MiraAssembly68_rep_c2624RC_merged_MiraAssembly68_c509RC
-------------------------------------------------------------------------------------------------------------------------------------------------------------------------------------------------------------------------------------------------catgtttgttgtttttttatacaccttatcctactgtactaagtcgaattccttgatgtg-tttttttttctgtttattcccatctcatagatcccaattcctrattttgggtcatttagaagagagctaattgtgcaaacccttttctgtgatctgggttttggtcaagagataggtttcagaaatgggtatttgtttcagtaagaaaaaggtttcagaatcaggggctaatgggtatagatcaggtaga------------ggtgttggtggtggtactgggcagcaccaaaggtaccaaccaccaattgtgcagcaaaattaccaaaaaacccccactgaatatatccagccccaaccacaaatacaccaccagacaccaccaccaccacagcctcgggcaccaaacccttctcaattgaagcctac---tcatggatcagacatagacacaatattgggtaagcaatttgatgatattaaacaaagctacaggctaggaaaagaactgggtaggggkcagtttggagtgacttatctttgtagtgagaattccactggccacacgtatgcttgcaagtcaatcttgaagagaaaacttagaaccaaaaatgacaaggaggatgtgaagaaagagatccagattatgcagcatttgagckggcagcaaaatatagtggaatttaaaggtgcttatgaggataagcaatccgtgcacgttgtgatggagctttgckctggkggggagctttttgatcggattattgccgagggacactattcggagagagctgcttctgggatttgtaggtctattgtgaatgttgttcacatttgccattttatgggagtgatgcatcgggatctcaaaccagagaatttcttgttgtcaagcaaagatgaaggagcaatgctgaaggcaactgattttgggctgtctgtatttattgaagaaggtaagtgtcttgtccttttcatggtgaaaacttgtgattatattctagttagtttgataacttttatgttttctgggcgatcagtgagctattgaaatattacttaactcataaggaattttgttattcaggacttccggcgtaattttgcaatgtgcatagaaatggttgaatgttctcacttttgacaggagcaagtaaaacattataatacacgtggacgcttaaatatcattgttccgttgtttccatagcacaacttgcactttgttaagattggtcagcctgttagcaggagagatttttcctagctatgtgtctatttttcattggtgcggccaatatgcaactattttgagtcttaatcttcccattctcaagtgtagcagaatttacaagttgaacatgacaaatcaccctactcagagctcttatgcccacgttc--caacttcagg---aaggtctg
>MiraAssembly68_rep_c3215RC
-------------------------------------------------------------------------------------------------------------------------------------------------------------------------------------------------------------------------------------------------------------------------------------------------------------------------------------------------------------------------------------------------------------------------------------------------------------------------------------------------------------------------------------------------------------------------------------------------------------------------------------------------------------------------------------------------------------------------------------------------------------------------------------------------------------------------------------------------------------------------------------------------------------------------------------------------------------------gtgcttatgaggataagcaatccgtgcacgttgtgatggagctttgcgctggtggggagctttttgatcggattattgccgaggaacactattcggagagagctgcttctgggatttgtaggtctattgtgaatgttgttcacatttgccattttatgggagtgatgcatcgggatctcaaaccagagaatttcttgttgtcaagcaaagatgaaggagcaatgctgaaggcaactgattttgggctgtctgtatttattgaagaaggtaagtgtcttgtccttttcatggtgaaaacttgtgattatattctagttagtttgataacttttatgttttctgggcgatcagtgagctattgaaatattacttaactcataaggaattttgttattcaggacttccggcgt-------------------------------------------------------------------------------------------------------------------------------------------------------------------------------------------------------------------------------------------------------------------------------------------------------------------------------------
>MiraAssembly72_c387_merged_MiraAssembly72_c388_merged_MiraAssembly72_c516RC
--------------------------------------------------------------------------------------------------------------------------------------------------------------------------------------------------------------------------------------------------------------------gacaccatttcttatttttgcttcttgatt-------tgaattttttttcccctttataacccaactcacagatctcaattcctgattctgggtcatttagaagagagctaattgtgcaaacccttttctttgatctgggttttggtgaagagataggttgcagaaatgggtgtttgtttcagcaagaaaaagatttcagaatctggggctaatgggcatagatcaggtaga------------ggtggcggtggtggttctgggcagcaccaaagttaccaacaaccaattgtgcagcaaaattacacaaaacccaccactgaatatatccagcccccaccacaaatacaccaccagacaccaccaccaccccagcctcgggcacccaacccctctcaatttaagcctac---aaatagatcagacacggatgcaatattgggtaaggaatttgatgatgttaaacagagctacaagttaggaaaagaattaggcaggggtcagtttggwgtgacttatctttgcactgagaattccactggccacacgtttgcgtgcaagtcaatcttgaagagaaaactaagaaccaaaaatgacaaggaggatgtgaagagagagatccagattatgcagcatttgagtggacagcaaaatatagttgaatttaaaggtgcttatgaggataggcaatctgtgcacgttgtaatggagctttgcgctggtggggagctttttgatcggattatcgccgagggacactattcagagagagctgcctcagggatttgtaggtctattgtgaatgttgttcacatttgccattttatgggagttatgcatcgagatctcaaaccagagaatttcttgttgtcaagcaaggatgaaggagcaatgctgaaggcaactgattttgggctgtctgtattcattgaagaaggtaagtttcttgtcctttttatcgtgaaaacttctgattatattctagttagtttgacaacatttaggttttctgggcaatcagtgagctgttgaaatagtacttaactcacgatgaattctgtttttgagggcttctg-----------taatgtgcgtagaaatggttgaatgtgctcacttttgactggaatgggtaacacattataggagacatggacgcttaaatatcattgttcaa----------------------------------------------------------------------------------------------------------------------------------------------------------------------------------------------------------------------------------
>MiraAssembly72_c387_merged_MiraAssembly72_rep_c1988
---------------------------------------------------------------------------------------------------------------------------------------------------------------------------------------------------------------------------------------------------------------------------------------------------------------------------------------------------------------------------------------------------------------------------------------------------------------------------------------------------------------------------------------------------------------------------------------------cccaccactgaatatatccagcctccaccacaaatacaccaccagacaccaccaccaccccagcctcgggcacccaacccctctcaatttaagcctac---aaatagatcagacacggatgcaatattgggtaaggaatttgatgatgttaaacagagctacaagttaggaaaagaattaggcaggggtcagtttggtgtgacttatctttgcactgagaattccactggccacacgtttgcgtgcaagtcaatcttgaagagaaaactaagaaccaaaaatgacaaggaggatgtgaagagagagatccagattatgcagcatttgagtggacagcaaaatatagttgaatttaaaggtgcttatgaggataggcaatctgtgcacgttgtaatggagctttgcgctggtggggagctttttgatcggattatcgccgagggacactattcagagagagctgcctcagggatttgtaggtctattgtgaatgttgttcacatttgccattttatgggagttatgcatcgagatctcaaaccagagaatttcttgttgtcaagcaaggatgaaggagcaatgctgaaggcaactgattttgggctgtctgtattcattgaagaaggtaagtttcttgtcctttttatcgtgaaaacttctgattatattctagttagtttgacaacatttaggttttctgggcaatcagtgagctgttgaaatagtacttaactcacgatgaattctgtttttgagggcttctg-----------taatgtgcgtagaaatggttgaatgtgctcacttttgactggaatgggtaacacattataggagacatggacgcttaaatatcattgttcaa----------------------------------------------------------------------------------------------------------------------------------------------------------------------------------------------------------------------------------
>MiraAssembly72_rep_c1787RC_merged_MiraAssembly72_c517
--------------------------------------------------------------------------------------------------------------------------------------------------------------------------------------------------------------------------------------------------------------------------------------------------------------------------------------------------------------------tttagaagagagctaattgtgcaaacccttttctttgatctgggttttggtgaagagataggttgcagaaatgggtgtttgtttcagcaagaaaaagatttcagaatctggggctaatgggcatagatcaggtaga------------ggtggcggtggtgtttctgggcagcaccaaagttaccaacaaccaattgtgcagcaaaattacacaaamcccaccactgaatatatccagcctccaccacaaatacaccaccagacaccaccaccaccccagcctcgggcacccaacccctctcaatttaagcctac---aaatagatcagacacggacgcaatattgggtaaggaatttgatgatgttaaacagagctacaagttaggaaaagaattaggcaggggtcagtttggagtgacttatctttgcactgagaattccactggccacacgtttgcgtgcaagtcaatcttgaagagaaaactaagaaccaaaaatgacaaggaggatgtgaagagagagatccagattatgcagcatttgagtggacagcaaaatatagttgaatttaaaggtgcttatgaggataggcaatctgtgcacgttgtaatggagctttgcgctggtggggagctttttgatcggattattgccgagggacactattcggagagagctgcctcagggatttgtaggtctattgtgaatgttgttcacatttgccattttatgggagttatgcatcgagatctcaaaccagagaatttcttgttgtcaagcaaggatgaaggagcaatgctgaaggcaactgattttgggctgtctgtattcattgaagaaggtaagtttcttgtcctttttatcgtga---------------------------------------------------------------------------------------------------------------------------------------------------------------------------------------------------------------------------------------------------------------------------------------------------------------------------------------------------------------------------------------------------------------------------------------------------------
>MiraAssembly73_c1998RC_merged_MiraAssembly73_rep_c2415_merged_MiraAssembly73_rep_c2415_merged_MiraAssembly73_c43RC
-----------------------------------------------------------------------------------------------------------------------------------------------------------------------------------------------------------------------------------------------------------------------------------ttttgcttcttgatt-------tgaattttttttcccctttataacccaactcacagatctcaattcctgattctgggtcatttagaagagagctaattgtgcaaacccttttctttgatctgggttttggtgaagagataggttgcagaaatgggtgtttgtttcagcaagaaaaagatttcagaatctggggctaatggccatagatcaggtaga------------ggtggcggtggtggttctgggcagcaccaaagttaccaacaaccaattgtgcagcaaaattacacaaaacccaccactgaatatatccagcccccaccacaaatacaccaccagacaccaccaccaccccagcctcgggcacccaacccctctcaatttaagcctac---aaatagatcagacacggacgcaatattgggtaaggaatttgatgatattaaacagagctacaagttaggaaaagaattaggcaggggtcagtttggagtgacttatctttgcactgagaattccactggccacacgtttgcgtgcaagtcaatcttgaagagaaaactaagaaccaaaaatgacaaggaggatgtgaagagagagatccagattatgcagcatttgagtggacagcaaaatatagttgaatttaaaggtgcttatgaggataggcaatctgtgcacgttgtaatggagctttgcgctggtggggagctttttgaccggattatcgccgagggacactattcggagagagctgcctcagggatttgtaggtctattgtgaatgttgttcacatttgccattttatgggagttatgcatcgagatctcaaaccagagaatttcttgttgtcaagcaaggatgaaggagcaatgctgaaggcaactgattttgggctgtctgtattcattgaagaaggtaagtttcttgtcctttttatcgtgaaaacttctgattatattctagttagtttgacaacatttaggttttctgggcaatcagtgagctgttgaaatagtacttaactcacgatgaattctgtttttgagggcttctg-----------taacgtgcgtagaaatggttgaatgtgctcacttttgactggaatgggtaacacattataggagacatggacgcttaaatatcattgttcaat--------tagcacagcttgcacgttgtcaagattggtcagcctattagtaggagagatc---------------------------------------------------------------------------------------------------------------------------------------------------------------------
>MiraAssembly73_c1998RC_merged_MiraAssembly73_rep_c2415_merged_MiraAssembly73_rep_c2415_merged_MiraAssembly73_c462RC
-------------------------------------------------------------------------------------------------------------------------------------------------------------------------------------------------------------------------------------------------------------------------------------------------------------------------ttataaccccaactcacagatctcaattcctgattctgggtcattcagaagagagctaattgtgcaaacccttttctttgatctgggttttggtgaagagataggttgcagaaatgggtgtttgtttcagcaagaaaaagatttcagaatctggggctaatggccatagatcaggaaga------------ggcgtcggtggtggttctgggcagcaccaaagttaccaacaaccaattgtgcagcaaaattacacaaaacccaccactgaatatatccagcccccaccacaaatacaccaccagacaccaccaccaccccagcctcgggcaccaaacccctctcaattgaagcctac---aaatagatcagacacggacgcaatattgggtaaggaatttgatgatattaaacagagctacaagttaggaaaagaattaggcaggggtcagtttggagtgacttatctttgcactgagaattccactggccacacgtttgcgtgcaagtcaatcttgaagagaaaactaagaaccaaaaatgacaaggaggatgtgaagagagagatccagattatgcagcatttgagtggacagcaaaatatagttgaatttaaaggtgcttatgaggataggcaatctgtgcacgttgtaatggagctttgcgctggtggggagctttttgaccggattatcgccgagggacactattcggagagagctgcctcagggatttgtaggtctattgtgaatgttgttcacatttgccattttatgggagttatgcatcgagatctcaaaccagagaatttcttgttgtcaagcaaggatgaaggagcaatgctgaaggcaactgattttgggctgtctgtattcattgaagaaggtaagtttcttgtcctttttatcgtgaaaacttctgattatattctagttagtttgacaacatttaggttttctgggcaatcagtgagctgttgaaatagtacttaactcacgatgaattctgtttttgagggcttctg-----------taacgtgcgtagaaatggttgaatgtgctcacttttgactggaatgggtaacacattataggagacatggacgcttaaatatcattgttcaat--------tagcacagcttgcacgttgtcaagattggtcagcctattagtaggagagatc---------------------------------------------------------------------------------------------------------------------------------------------------------------------
>MiraAssembly74_c353RC_merged_MiraAssembly74_c98
---------------------------------------------------------------------------------------------------------------------------------------------------------------tggttggaatatactaaaggtaattttctctttttaatcactgatttcttgtctgggttttcgggttttcctkaattaatcttatgtttgtcgttctt---tacaccayttcttatttttgcttcttgatt-------tgaa-ttttttccccctttataacccaactcacagatctcaattcctgattctgggtcattcagaagagagctaattgtgcaaacccttttctttgatctgggttttggtgaagagataggttgcagaaatgggtgtttgtttcagcaagaaaaagatttcagaatctggggctaatgggcatagatcaggtaga------------ggtggcggtggtggttctgggcagcaccaaagttaccagcaaccaattgtgcagcaaaattacacaaamcccaccactgaatatatccagcccccaccacaaatacaccaccagacaccaccaccaccccagcctcgggcacccaacccctctcaatttaagcctac---aaatagatcagacacggacgcaatattgggtaaggaatttgatgatattaaacagagctacaagttaggaaaagaattaggcaggggtcagtttggagtgacttatctttgcactgagaattccactggccacacgtttgcgtgcaagtcaatcttgaagagaaaactaagaaccaaaaatgacaaggaggatgtgaagagagagatccagattatgcagcatttgagtggacagcaaaatatagttgaatttaaaggtgcttatgaggataggcaatctgtgcacgttgtaatggagctttgcgctggtggggagctttttgatcggattatcgccgagggacactattcggagagagctgcctcagggatttgtaggtctattgtgaatgttgttcacatttgccattttatgggagttatgcatcgagatctcaaaccagagaatttcttgttgtcaagcaaggatgaaggagcaatgctgaaggcaactgattttgggctgtctgtattcattgaagaaggtaagtttcttgtcctttttatcgtgaaaacttctgattatattctagttagtttgacaacatttaggttttctgggcaatcagtgagctgttgaaatagtacttaactcacgatgaattctgtttttgagggcttctg-----------taatgtgcgtagaaatggttgaatgtgctcacttttgactggaatgggtaacacattataggagacatggacgcttaaatatcattgttcaat--------tagcacagcttgcacgttgtcaagattggtcagcctattagtaggagagatctttcctcgctatgtgtctacttttcg-------------------------------------------------------------------------------------------------------------------------------------------
>MiraAssembly75_c546RC_merged_MiraAssembly75_c123_merged_MiraAssembly75_c360RC
-------------------------------------------------------------------------------------------------------------------------------------------------------------------------------------------------------------------------------------------------------------------------catttctcatttttgcttcttgatt-------tgaa-tttttttcccctttataacccaactcacagatctcaattcctgattctgggtcatttagaagagagctaattgtgcaaacccttttctttgatctgggttttggtgaacagataggttgcagaaatgggtgtttgtttcagcaagaaaaagatttcagaatctggggctaatgggcatagatcaggtaga------------ggtggcggtggtggttctgggcagcaccaaagttaccaacaaccaattgtgcagcaaaattacacaaaacccaccactgaatatatcccgcccccaccacaaatacaccaccagccacgaccaccccgcctgcctcgggcaccaaacccctctcaatttaagcctac---aaatagatcagacacggacgcaatattgggtaaggaatttgatgatgttaaacagagctacaagttaggaaaagaattaggcaggggtcagtttggagtgacttatctttgcactgagaattccacgggccacacgtttgcgtgcaagtcaatcttgaagagaaaactaagaaccaaaaatgacaaggaggatgtgaagagagagatccagattatgcagcatttgagtggacagcaaaatatagttgaatttaaaggtgcttatgaggataggcaatctgtgcacgttgtaatggagctttgcgctggtggggagctttttgatcggattatcgccgagggacactattcggagagagctgcctcagggatttgtaggtctattgtgaatgttgttcacatttgccattttatgggagttatgcatcgagatctcaaaccagagaatttcttgttgtcaagcaaggatgaaggagcaatgctgaaggcaactgattttgggctgtctgtattcattgaagaaggtaagtttcttgtcctttttatcgtgaaaacttctgattatattctagttagtttgacaacatttaggttttctgggcaatcagtgagctgttgaaatagtacttaactcacgatgaattctgtttttgagggcttctg-----------taatgtgcgtagaaatggttgaatgtgctcacttttgactggaatgggtaacacattataggagacatggacgcttagatatcattgttcamt--------tagcacagcttgcacgttgtcaagattggttagcctaytagtaggagatatcttt------------------------------------------------------------------------------------------------------------------------------------------------------------------
>MiraAssembly75_c663RC_merged_MiraAssembly75_c123_merged_MiraAssembly75_c138
-----------------------------------------------------------------------------------------------------------------------------------------------------------------------------------------------------------------------------------------attaatcttatgtttgtcgttctt---tacaccatttctcatttttgcttcttgatt-------tgaa-tttttttcccctttataacccaactcacagatctcaattcctgattctgggtcatttagaagagagctaattgtgcaaacccttttctttgatctgggttttggtgaagagataggttgcagaaatgggtgtttgtttcagcaagaaaaagatttcagaatctggggctaatgggcatagatcaggtaga------------ggtggcggtggtggttctgggcagcaccaaagttaccaacaaccaattgtgcagcaaaattacrcaaaacccaccactgaatatatccagcccccaccacaaatacaccaccagacaccaccacccccccagcctcgggcaccaaacccctctcaatttaagcctac---aaatagatcagacacggacgcaatattgggtaaggaatttgatgatgttaaacagagctacaagttaggaaaagaattaggcaggggtcagtttggagtgacttatctttgcactgagaattccactggccacacgtttgcgtgcaagtcaatcttgaagagaaaactaagaaccaaaaatgacaaggaggatgtgaagagagagatccagattatgcagcatttgagtggacagcaaaatatagttgaatttaaaggtgcttatgaggataggcaatctgtgcacgttgtaatggagctttgcgctggtggggagctttttgatcggattatcgccgagggacactattcggagagagctgcctcagggatttgtaggtctattgtgaatgttgttcacatttgccattttatgggagttatgcatcgagatctcaaaccagagaatttcttgttgtcaagcaaggatgaaggagcaatgctgaaggcaactgattttgggctgtctgtattcattgaagaaggtaagtttcttgtcctttttatcgtgaaaacttctgattatattctagttagtttgacaacatttaggttttctgggcaatcagtgagctgttgaaatagtacttaactcacgatgaattctgtttttgagggcttctg-----------taatgtgcgtagaaatggttgaatgtgctcacttttgactggaatgggtaacacattataggagacatggacgcttagatatcattgttcamt--------tagcacagcttgcacgttgtcaagattggttagcctaytagtaggagatatcttt------------------------------------------------------------------------------------------------------------------------------------------------------------------
>MiraAssembly77_rep_c113_merged_MiraAssembly77_rep_c212
-----------------------------------------------------------------------------------------------------------------------------------------------------------------------------------------------------------------------------------------------------------------------------------------ttcttgatt-------tgaa-tttttttcccctttataacccaactcacagatctcaattcctgattctgggtcatttagaagagagctaattgtgcaaacccttttctttgatctgggttttggtgaagagataggttgcagaaatgggtgtttgtttcagcaagaaaaagatttcagaatctggggctaatgggcatagatcaggtaga------------ggtggcggtggtggttctgggcagcaccaaagttaccaacaaccaattgtgcagcaaaattacacaaaacccaccactgaatatatccagcccccaccacaaatacaccaccagacaccaccaccaccccagcctcgggcaccmaacccctctcaatttaagcctac---aaatagatcagacacggacgcaatattgggtaaggaatttgatgatgttaaacagagctacaagttaggaaaagaattaggcaggggtcartttggagtgacttatctttgcactgagaattccactggccacacgtttgcgtgcaagtcaatcttgaagagaaaactaagaaccaaaaatgacaaggaggatgtgaagagagagatccagattatgcagcatttgagtggacagcaaaatatagttgaatttaaaggtgcttatgaggataggcaatctgtgcacgttgtaatggagctttgcgctggtggggagctttttgaccggattatcgccgagggacactattcggagagagctgcctcagggatttgtaggtctattgtgaatgttgttcacatttgccattttatgggagttatgcatcgagatctcaaaccagagaatttcttgttgtcaagcaaggatgaaggagcaatgctgaaggcaactgattttgggctgtctgtattcattgaagaaggtaagtttcttgtcctttttatcgtgaaaacttctgattatattctagttagtttgacaacatttaggttttctgggcaatcagtgagctgttgaaatagtacttaactcacgatgaattctgtttttgagggcttctg-----------t-----------------------------------------------------------------------------------------------------------------------------------------------------------------------------------------------------------------------------------------------------------------------------------------------------------------------------
>MiraAssembly78_c1495RC_merged_MiraAssembly78_rep_c2588
---------------------------------------------------------------------------------------------------------------------------------------------------------------------------------------------------------------------------------------------------------------------------------------------------------------------------------------------------------------ggtcatttagaagatagctaattgtgcaaacccttttctttgatctgggttttggtgaaaagacaggttgcagaaatgggtgtttgtttcagcaagaaaaagatttcagaatctggggctaatgggcatagatcaggtagaggtggcgatggtggtggcggtggtggttctgggcagcaccaaagttaccaacaaccaattgtgcagcaaaattacacaaamcccaccactgaatatatccagcccccaccacaaatacaccaccagacaccaccaccaccccagcctcgggcaccaaacccctctcaatttaagcctac---aaatagatcagacacggacacaatattgggtaagcaatttgatgatattaaacagagctacaagttaggaaaagaattaggcaggggtcagtttggagtgacttatctttgcactgagatttccactggcctcacgtttgcgtgcaagtcaatcttgaagagaaaactaagaaccaaaaatgacaaggaggatgtgaagagagagatccagattatgcagcatttgagtggacagcaaaatatagttgaatttaaaggtgcttatgaggataggcaatctgtgcacgttgtaatggagctttgtgctggtggggagctttttgatcggattatcgccgagggacactattcagagaaagctgcctcagggatttgtaggtctattgtgaatgttgttcacatttgccattttatgggagttatgcatcgagatctcaaaccagagaatttcttgttgtcaagcaaggatgaaggagcaatgctgaaggcaactgattttgggctgtctgtattcattgaagaaggtaagtttcttgtcctttttatcgtgaaaacttctgattatattccagttagtttgacaacatttaggttttctgggcaatcagtgagctgttgaaatagtacttaactcacgatgaattctgtttttgagggcttctg-----------taatgtgcgtagaaatggttgaatgtgctcacttttgactggaatgggtaacacattatagtagacatggacgc----------------------------------------------------------------------------------------------------------------------------------------------------------------------------------------------------------------------------------------------------
>MiraAssembly78_c593_merged_MiraAssembly78_rep_c2870RC
----------------------------------------------------------------------------------------------------------------------------------------------------------------------------------------------------------atttcttgtctgggttttcggg-tttccttaattaatcttatgtttgtcgttctt---tacaccatttcttatgtttgcttcttgatt-------tgaa-ttttttccccctttataacccaactcacagatctcaattcctgattctgggtcatttagaagggagctaattgtgcaaacccttttctttgatctgggttttggtgaagagataggttgcagaaatgggtgtttgtttcagcaagaaaaagatttcagaatctggggctaatgggcatagatcaggtaga------------ggtggcggtggtggttctgggcagcaccaaagttaccaacaaccaattgtgcagcaa------acaaaacccaccactgaatatatccagcccccaccacaaatacaccaccagmcaccaccaccaccccagcctcgggcaccaaacccctctcaattgaagcctac---aaatagatcagacacggacacaatattgggtaagcaatttgatgatattaaacagagctacaagttaggaaaagaattaggcaggggtcagtttggagtgacttatctttgcactgagatttccactggcctcacgtttgcgtgcaagtcaatcwtgaagagaaaactaagaac--------------------------------------------------------------------------------------------------------------------------------------------------------------------------------------------------------------------------------------------------------------------------------------------------------------------------------------------------------------------------------------------------------------------------------------------------------------------------------------------------------------------------------------------------------------------------------------------------------------------------------------------------------------------------------------------------------------------------------------------------------------------------------------------------------------------------------------------------
>MiraAssembly78_rep_c2751RC_merged_MiraAssembly78_c330RC
-----------------------------------------------------------------------------------------------------------------------------------------------------------------------------------------------------------------------------------------------------------------------------------------------------------------------------------------------------------------------------------------------------------------------------------------------------------------------------------------------------------------------------------------------------------------------------------------------------------------------------------------------------------------------------------------------------------------------------------------------------------------------------------------------------------------------------------------------------------cttgaagagaaaactaagaaccaaaaatgacaaggaggatgtgaagagagagatccagattatgcagcatttgagtggacagcaaaatatagttgaatttaaaggtgcttatgaggataggcaatctgtgcacgttgtaatggagctttgcgctggtggggagctttttgatcggattatcgccgagggacactattcggagagagctgcctcagggakttgtaggtctattgtgaatgttgttcacatttgccattttatgggagttatgcatcgagatctcaaaccagagaatttcttgttgtcaagcaaggatgaaggagcaatgctgaaggcaactgattttgggctgtctgtattcattgaagaaggtaagtttcttgtcctttttatcgtgaaaacttctgattatattccagttagtttgacaacattaaggttttctgggcaatcagtgagctgttgaaatagtacttaactcacgatgaattctgtttttgagggcttctg-----------taatgtgcgtagaaatggttgaatgtgctcacttttgactggaatgggtaacacattatagtagacatggacgcttaaatatcattgttcaat--------tagcacagcttgcacgttgtcaagattggtcagcctattagtaggagagatctttcctygctgtgtgtctacttttcgttagtgcggccaatatgcaactattctgggtcttaatctgcccattctcaagtgtagcgaaatttacaggttgaatatgacaa--------------------------------------------------------
>MiraAssembly80_rep_c1875RC_merged_MiraAssembly80_c400_merged_MiraAssembly80_c544
------------------------------------------------------------------------------------------------------------------------------------------------------------------------------------------------------------------------------------------------------------------------------------------------------------------------ctttataacccacctcacagatctcaattcctgattct-ggtcatttagaagagagctaattgtgcaaacccttttctttgatctgggttttggtgaagagataggttgcagaaatgggtgtttgtttcagcaagaaaaagatttcagaatctggggctaatgggcatagatcaggtaga------------ggtggcggtggtggttctgggcagcaccaaagttaccaacaaccaattgtgcagcaaaattacacaaaacccaccactgaatatatccagcccccaccacaaatacaccaccagacaccaccaccaccccagcctcgggcaccaaacccctctcaatttaagcctac---aaatagatcagacacggacgcaatattgggtaaggaatttgatgatgttaaacagagctacaagttaggaaaagaattaggcaggggtcagtttggagtgacttatctttgcactgagaattccactggccacacgtttgcgtgcaagtcaatcttgaagagaaaactaagaaccaaaaatgacaaggaggatgtgaagagagagatccagattatgcagcatttgagtggacagcaaaatatagttgaatttaaaggtgcttatgaggatagdcaatctgtgcacgttgtaatggagctttgcgctggtggggagctttttgatcggattatcgccgagggacactattcggagagagctgcctcagggatttgtaggtctattgtgaatgttgttcacatttgmcattttatgggagttatgcatcgagatctcaaaccagagaatttcttgttgtcaagcaaggatgaaggagcaatgctgaaggcaactgattttgggctgtctgtattcattgaagaaggtaagtttcttgtcctttttatcgtgaaaacttctgattatattctagttagtttgacaacatttwggttttctgrgcaatcagtgagctgttgaaatagtacttaactcacgatgaattctgtttttgagggcttctg-----------taatgtgcgtagaaatggttgaatgtgctcacttttgactggaatgggtaacacattataggagacatggacgcttaaatatcattgttcaat--------taac---------------------------------------------------------------------------------------------------------------------------------------------------------------------------------------------------------------------
>MiraAssembly80_rep_c1956_merged_MiraAssembly80_c400_merged_MiraAssembly80_c867RC_merged_MiraAssembly80_c46
---------------------------------------------------------------------------------------------------------------------------------------------------------------------------------------------------------------------------------------------------------------------------------------------------------------------------------------------------------------ggtcatttagaagagagctaattgtgcaaaccctttttttttatctgggttttggtgaagagataggttgcagaaatgggtgtttgtttcagcaagaaaaagatttcagaatctggggctaatgggcatagatcaggtagaggtggc------ggtggcggtggtggttctgggcagcaccaaagttaccaacaaccaattgtgcagcaaaattacacaaaacccaccactgaatatatccagcccccaccacaaatacaccaccagacaccaccaccaccccagcctcgggcaccaaacccctctcaatttaagcctac---aaatagatcagacacggacgcaatattgggtaaggaatttgatgatgttaaacagagctacaagttaggaaaagaattaggcaggggtcagtttggagtgacttatctttgcactgagaattccactggccacacgtttgcgtgcaagtcaatcttgaagagaaaactaagaaccaaaaatgacaaggaggatgtgaagagagagatccagattatgcagcatttgagtggacagcaaaatatagttgaatttaaaggtgcttatgaggataggcaatctgtgcacgttgtaatggagctttgygctggtggggagctttttgatcggattatcgccgagggacactattcggagagagctgcctcagggatttgtaggtctattgtgaatgttgttcacatttgccattttatgggagttatgcatcgagatctcaaaccagagaatttcttgttgtcaagcaaggatgaaggagcaatgctgaaggcaactgattttgggctgtctgtattcattgaagaaggtaartttcttgtcctttttatcgtgaaaacttctgattatattctagttagtttgacaacattttggttttctgagcaatcagtgagctgttgaaatagtacttaactcacgatgaattctgtttttgagggcttctg-----------taatgtgcgtagaaatggttgaatgtg---------------------------------------------------------------------------------------------------------------------------------------------------------------------------------------------------------------------------------------------------------------------------------------------------
>MiraAssembly81_c1939_merged_MiraAssembly81_rep_c2173_merged_MiraAssembly81_c433RC
--------------------------------------------------------------------------------------------------------------------------------------------------------------------------------------------------aatcactgatttcttgtctgggttttcgggttttcctgaattaatcttatgtttgtcgttctt---tacaccatttcttatttttgcttcttgatt-------tgaa-ttttttgcccctttataacccaactcacagatctcaattcctgattctgggtcattcagaagagagctaattgtgcaaacccttttctttgatctgggttttggtgaagagataggttgcagaaatgggtgtttgtttcagcaagaaaaagatttcagaatctggggctaatgggcatagatcaggtaga------------ggtggcggtggtggttctgggcagcaccaaagttaccarcaaccaattgtgcagcaaaattacacaaaacccaccactgaatatatccagcccccaccacaaatacaccaccagacaccaccaccaccccagcctcgggcacccaacccctctcaatttaagcctac---aaatagatcagacacggacgcaatattgggtaaggaatttgatgatattaaacagagctacaagttaggaaaagaattaggcaggggtcagtttggagtgacttatctttgcactgagaattccactggccacacgtttgcgtgcaagtcaatcttgaagagaaaactaagaaccaaaaatgacaaggaggatgtgaagagagagatccagattatgcagcatttgagtggacagcaaaatatagttgaatttaaaggtgcttatgaggataggcaatctgtgcacgttgtaatggagctttgcgctggtggggagctttttgatcggattatcgccgagggacactattcggagagagctgcctcagggatttgtaggtctattgtgaatgttgttcacatttgccattttatgggagttatgcatcgagatctcaaaccagagaatttcttgttgtcaagcaaggatgaaggagcaatgctgaaggcaactgattttgggctgtctgtattcattgaagaaggtaag--tcttgtcctttttatcgtgaaaacttctgataatattatagtacttttgacaacatttaggttttctgggctatcagtgagctgttgaaatagtacttgactcacgatgaattctgtttttgagggcttctg-----------taatgtgcgtagaaatggttgaatgtgctcacttttgactggaatgggta----------------------------------------------------------------------------------------------------------------------------------------------------------------------------------------------------------------------------------------------------------------------------
>MiraAssembly81_c690RC_merged_MiraAssembly81_c1720_merged_MiraAssembly81_rep_c2313_merged_MiraAssembly81_c61RC
---------------------------------------------------------------------------------------------------------------------------------------------------------actctctgattgggatatactaaaggtaattttctctttttaatcactgatttcttgtctgggttttcgggttttcctgaattaatcttatgtttgtcgttctt---tacaccatttcttatttttgcttcttgatt-------tgaa-ttttttgcccctttataacccaactcacagatctcaattcctgattcttggtcatttagaagagagctaattgtgcaaacccttttctttgatctgggttttggtgaagagataggttgcagaaatgggtgtttgtttcagcaagaaaaagatttcagaatctggggctaatgggcatagatcaggtaga------------ggtggcgctggtggttctgggcagcaccaaagttaccaacaaccaattgtgcagcaaaattacacaaaacccaccactgaatatatccagcccccaccacaaatacaccaccagacaccaccaccaccccagcctcgggcacccaacccctctcaatttaagcctac---aaatagatcagacacggacgcaatattgggtaaggaatttgatgatattaaacagagctacaagttaggaaaagaattaggcaggggtcagtttggagtgacttatctttgcactgagaattccactggccacacgtttgcgtgcaagtcaatcttgaagagaaaactaagaaccaaaaatgacaaggaggatgtgaagagagagatccagattatgcagcatttgagtggacagcaaaatatagttgaatttaaaggtgcttatgaggataggcaatctgtgcacgttgtaatggagctttgcgctggtggggagctttttgatcgtattatcgccgagggacactattcggagagagctgcctcagggatttgtaggtctattgtgaatgttgttcacatttgccattttatgggagttatgcatcgagatctcaaaccagagaatttcttgttgtcaagcaaggatgaaggagcaatgctgaaggcaactgattttgggctgtctgtattcattgaagaaggtaagtttcttgtcctttttattgtgaaaacttctgattatattctagtyrktttgacaacatttaggttttctgggcagtcagtgagctgttgaaatagtacttgactcacgatgaattctgtttttgagggcttctg-----------taatgtgcgtagaaatggttgaatgtgctcacttttgactggaatgggtaacacattataggagacatggacgcttaaatatcattgttcaat--------tagcacagcttgcacgttgtcaagattggtcagcctattagtaggagagatccttccttgctatgtgtctacttttcgttagtgcggccaatatgcaactattttgggtcttaatctgcccattct-------------------------------------------------------------------------------------------
>MiraAssembly82_c40RC
-----------------------------------------------------------------------------------------------------------------------------------------------------------------------------------------------------------------------------------------------------------------------------------------------------------------------------------------------------------------------------------------------------------------------------------------------------------------------------------------------------------------------------------------------------------------------------------------------------------------------------------------------------------------------------------------------------------------------------------------------------------------------------------------tcagtttggagtgacttatctttgcactgagaattccactggccacacgtttgcgtgcaagtcaatcttgaagagaaaactaagaaccaaaaatgacaaggaggatgtgaagagagagatccagattatgcagcatttgagtggacagcaaaatatagttgaatttaaaggtgcttatgaggataggcaatctgtgcacgttgtaatggagctttgcgccggtggggagctttttgatcggattatcgccgagggacactattcggagagagctgcgtcagggatttgtaggtctattgtgaatgttgttcacatttgccattttatgggagttatgcatcgagatctcaaaccagagaatttcttgttgtcaagcaaggatgaaggagcaatgctgaaggcaactgattttgggctgtctgtattcattgaagaaggtaagtttcttgtcctttttatcgtgaaaacttctgattatattctagttagtttgacaacatttaggttttctgggcaatcagtgagctgttgaaatagtacttaactcacgatgaattctgtttttgagggcttttg-----------taatgtgcgtagaaatggttgaatgtgctcacttttgactggaatgggcaacacattataggagacatggacgcttaaatatcattgttcaat--------tagcacagcttgcacgttgtcaagattggtcagcctattagtaggagagatctttcctcgctttatgtctacttttcgttagtgcggccaatatgcaactattctgggtcttaatctgcccattctcaagtgtagcgaaatttacaggttgaatatgacaaatcaccctattagtaatcctc-cattgacattcagcaccataaggataaaaaaaga
>MiraAssembly82_rep_c176
----------------gcctttaacggaaaccgagaatcacgtttctcttaacagggtccagca-tatatataatttgggttcaaaaggagaccgtttccatttttctttcagtggattgagctgctcaagtcgtcggagaaaagttccttaaactctctgattggaatatactaaaggtaattttctgtttttaatcactgatttcttgtctgggttttcgggttttccttaattaatcttatgtttgtcgttctt---tacaccatttcttatttttgcttcttgatt-------tgaa-tttttttcccctttataaccgaactcacagatctcaattcctgattctgggtcatttagcagagagctaattgtgcaaacccttttctttgatctggg-tttggtgaagagataggttgcagaaatgggtgtttgtttcagcaagaaaaagatttcagaatctggggctaatgggcatagatcaggtaga------------ggtggcggtggtggttxtgggcagcaccaaagttaccaacaaccaattktgcagcaaaattacacaaaacccaccactgaatatatccagcccccaccacaaatacaccaccagacaccaccaccaccacagcctcgggcaccaaacccctctcaatttaagctctwccgawmtagatcagacacggacacaatattgggtaagcaatttgatgatattaaacagagctacaagttaggaaaagaattaggcaggggtcagtttggagtgacttatctttgcactgagaattccactggccacacgtttgcgtgcaagtcaatcttgaagagaaaactaagaaccaaaaatgacaaggaggatgtgaagagagagatccagattatgcagcatttgagtggacagcaaaatatagttgaatttaaaggtgcttatgaggataggcaatctgtgcacgttgtaatggagctttgcgctggtggggagctttttgatcggattatcgccgagggacactattcggagagagctgcctcagggatttgtaggtctattgtgaatgttgttcacatttgccattttatgggagttatgcatcgagatctcaaaccagagaatttcttgttgtcaagcaaggatgaaggagcaatgctgaaggcaactgattttgggctgtctgtattcattgaagaaggtaagtttcttgtcctttttatcgtgaaatcttctgattatattctagttagtttgacaacatttaggttttctgggcaatcagtgagctgttgaaatagtacttaactcatgatgaattctgtttttgagggcttctg-----------taatgtgagtagaaatggttgaatgtgctcacttttgactggaatgggtaacacattataggagacatcgacgcttaaatatcattgttcaat--------tagcacagcttgcacgttgtcaagattgatcagcctattagtaggagagatctttcctcgctatgtgtctacttttcgttagtgcggccaatatgcaactattctgggtcttaatctgcccattctcaagtgta-----------------------------------------------------------------------------------
>MiraAssembly82_rep_c347
----------------------------------------------------------------------------------------------------------------------------------------------------------ctctctgattggaatatactaaaggtaattttctgtttttaatcactgatttcttgtctgggttttcgggttttccttaattaatcttatgtttgtcgttctt---tacaccatttcttatttttgcttcttgatt-------tgaa-tttttttcccctttataaccgaactcacagatctcaattcctgattctggg-catttagcagagagctaattgtgcaaacccttttctttgatctggg-tttggtgaagagataggttgcagaaatgggtgtttgtttcagcaagaaaaagatttcagaatctggggctaatgggcatagatcaggtaga------------ggtggcggtggtggttctgggcagcaccaaagttaccaacaaccaattgtgcagcaaaattacacaaaacccaccactgaatatatccagcccccaccacaagtacaccaccagacaccaccaccaccccagcctcgggcaccaaacccctctcaatttaagcctac---aaatagatcagacacggacacaatattgggtaagcaatttgatgatattaaacagagctacaagttaggaaaagaattaggcaggggtcagtttggagtgacttatctttgcactgagaattccactggccacacgtttgcgtgcaagtcaatcttgaagagaaaactaagaaccaaaaatgacaaggaggatgtgaagagagagatccagattatgcagcatttgagtggacagcaaaatatagttgaatttaaaggtgcttatgaggataggcaatctgtgcacgttgtaatggagctttgcgctggtggggagctttttgatcggattatcgccgagggacactattcggagagagctgcctcagggatttgtaggtctattgtgaatgttgttcacatttgccattttatgggagttatgcatcgagatctcaaaccagagaatttcttgttgtcaagcaaggatgaaggagcaatgctgaaggcaactgattttgggctgtctgtattcattgaagaaggtaagtttcttgtcctttttatcgtgaaatcttctgattatattctagttagtttgacaacatttaggttttctgg--------------------------------------------------------------------------------------------------------------------------------------------------------------------------------------------------------------------------------------------------------------------------------------------------------------------------------------------------------------------------------------------------------
>MiraAssembly83_c379RC_merged_MiraAssembly83_rep_c3177RC
-------------------------------------------------------------------------------------------------------------------------------------------------------------------------------------------------------------------------------------------------------------------------------------------------------------------------------------------------------------------------------------------------------------------------------------------------------------------------------------------------------------------------------------------------------------------------------------------------------------------------------------------------------------------------------------------------------------------acgcaatattgggtaaggaatttgatgatgttaaacagagctacaagttaggaaaagaattaggctggggtcagtttggagtgacttatctttgcactgagaattccactggccacacgtttgcgtgcaagtcaatcttgaagagaaaactaagaaccaaaaatgacaaggaggatgtgaagagagagatccagattatgcagcatttgagtggacagcaaaatatagttgaatttaaaggtgcttatgatgataggcaatctgtgcacgttgtaatggagctttgcgctggtggggagctttttgatcggattatcgccgagggacactattcggagagagctgcctcagggatttgtaggtctattgtgaatgttgttcacatttgccattttatgggagttatgcatcgagatctcaaaccagagaatttcttgttgtcaagcaaggatgaaggagcaatgctgaaggcaactgattttgggctgtctgtattcattgaagaaggtaagtttcttgtcctttttatcgtgaaaacttttgattatattctagttagtttgacaacatttaggttttctgggcaatcagtgagctgttgaaatagtacttaactcacgatgaattctgtttttgagggcttctg-----------taatgtgcgtagaaatggttgaatgtgctcacttttgactggaatgggtaacacattataggatacatggacgcttaaatatcattgttcaat--------tagcacagcttgcacgttgtcaagattggtcagcctattagtaggagagatctttcctc--------------------------------------------------------------------------------------------------------------------------------------------------------------
>MiraAssembly83_c394RC_merged_MiraAssembly83_rep_c2888_merged_MiraAssembly83_c297RC
-------------------------------------------------------------------------------------------------------------------------------------------------------------------------------------------------------------------------------------cttaattaatcttatgtttgttgttctt---gacaccatttcttatttttrcttcttgatt-------tgaa--tttttccccctttataacccaactcacagatctcaattcctgattctgggtcatttagaagagagctaattgtgcaaacccttttctttgatctgggttttggtgaagagataggttgcagaaatgggtgtttgtttcagcaaaaaaaagatttcagaatctggggctaatgggcatagatcaggtaga------------ggtggcggtggtggttctgggcagcaccaaagttaccaacaaccaattgtgcagcaaaattacacaaaacccaccactgaatatatccagcccccaccacaaatacaccaccagacaccaccaccaccccagcctcgggcaccaaacccctctcaatttaagcctac---aaatagatcagacacggacgcaatattgggtaaggaatttgatgatgttaaacagagctacaagttaggaaaagaattaggcaggggtcagtttggagtgacttatctttgcactgagaattccactggccacacgtttgcgtgcaagtcaatcttgaagagaaaactaagaaccaaaaatgacaaggaggatgtgaagagagagatccagattatgcagcatttgagtggacagcaaaatatagttgaatttaaaggtgcttatgaggataggcaatctgtgcacgttgtaatggagctttgcgctggtggggagctttttgatcggattatcgccgagggacactattcggagagagctgcctcagggatttgtaggtctattgtgaatgttgttcacatttgccattttatgggagttatgcatcgagatctcaaaccagagaatttcttgttgtcaagcaaggatgaaggagcaatgctaaaggcaactgattttgggctgtctgtattcattgaagaaggtaagtttcttgtcctttttatcgtgaaaacttttgattatattctagttagtttgacaacatttaggttttctgggcaatcagtgagctgttgaaatagtacttaact-----------------------------------------------------------------------------------------------------------------------------------------------------------------------------------------------------------------------------------------------------------------------------------------------------------------------------------------------------------------------
>MiraAssembly83_rep_c3317RC_merged_MiraAssembly83_c788
---------------------------------------------------------------------------------------------------------------------------------------------------------------------------------------------------------------------------------------------------------------------------------------------------------------------------------------------------------------------ttagaagagagctaattgtgcaaacccttttctttgatctgggttttggtgaagagataggttgcagaaatgggtgtttgtttcagcaaaaaaaagatttcagaatctggggctaatgggcatagatcaggtagaggtggc------ggtggtggtggtggttctgggcagcaccaaagttaccaacaaccaattgtgcagcaaaattacacaaaacccaccactgaatatatccagcccccaccacaaatacaccaccagacaccaccaccaccccagcctcgggcaccaaacccctctcaatttaagcctac---aaatagatcagacacggacgcaatattgggtaaggaatttgatgatgttaaacagagctacaagttaggaaaagaattaggcaggggtcagtttggagtgacttatctttgcactgagaattccactggccacacgtttgcgtgcaagtcaatcttgaagagaaaactaagaaccaaaaatgacaaggaggatgtgaagagagagatccagattatgcagcatttgagtggacagcaaaatatagttgaatttaaaggtgcttatgaggataggcaatctttgcacgttgtaatggagctttgcgctggtggggagctttttgatcggattatcgccgagggacactattcggagatagctgcctcagggatttgtaggtctattgtgaatgttgttcacatttgccattttatgggagttatgcatcgagatctcaaaccagagaatttcttgttgtcaagcaaggatgaaggagcaatgctaaaggcaactgattttgggctgtc-----------------------------------------------------------------------------------------------------------------------------------------------------------------------------------------------------------------------------------------------------------------------------------------------------------------------------------------------------------------------------------------------------------------------------------------------------------------------------------------------------
