# Supplementary material for: Targeted NGS for species level phylogenomics: “made to measure” or “one size fits all”?
Source: PeerJ. 2017 Jul 25;5:e3569. doi: 10.7717/peerj.3569 (PMC5530999; doi:10.7717/peerj.3569)
Supplement: Data S2 — Sequences alignments (fasta format). [file peerj-05-3569-s002.gz › Final_Aln/SC/4430_AllSamples_Part2.aln]

>Consensus_Sample68
------------------------------------------------------------------------------------------------------------------------------------------------taataaattacaatgtggtcttttcttatctgtattattaaatg----gttcgcacaaaaattggcga-------taatctgataacagttatcgatcatgtatttttactattttcttttgatttcatttggcccattcatatctgtattcttacatttcctcttgacatttaccaaagtagaatggctccaccttccgatgagaagtttgtttatgatttaacttgctttctacctgccacttgcatctagacttatttctcgcatttgcttgtattt--------------ggaagggtcaaatgtccaaggcctccaaaccgttgcaacatttgatccacttacggacgaattcataatcgacacccccaatgacggggcaatcaaatggtggattggcaatgctgcagttcatggcaagtttgctactgtattcgccaagttaatgttgccaactcatgatacaaaaggagtatctgacatgggtgttcacgccttcatcgtcccaattagggatttaaagacccaccgaacacttccagggattgaaatccatgactgtggtcacaaagttggtctgaatggagtagataatggagcattaaggtttcgttctgtaagaattcctcgagacaacctcctaaatcgatttggagatgtctctagggatgggaaatactcaagcccccttccgtccattaataaacgctttgctgccacactaggggagcttgttgggggaagggtaggccttgcatattcttcagttggcgttctcaaagttgcctccaccattgcaattcgttattctttgctccgacatcagtttggtcctccaaagcagccagaagtcagtatccttgattaccagtccca-------ccaacataaacttatgccgatgctcgct-----------tcgacctatgcattccatttttccactctttatttggtggagaaatattccgagatga--------agaagtctcatgacg----------------------------------------------------------------------aagaagtggtg-ggtgatgtccatgcgctctctgcgggcctcaaggcttatgtgacctcttacacggccaagtcattgagcatt--------tgcagggaatcctgtggaggccatggttatgctgctg--------tcaatcggtttggtagtttgaggaatgatcatgacatatttcagacctttgaaggcgacaacactgtgcttctacaacaggttgcaaatgaatctcgttcttatt----cttcttgggaaattgatttycgcgct--attctttttgtcatatgtacttactattctgttattatacacggactttggaacatccccatttcatgtagaaaaatatgaaagggcaatgttgcaattccgatgaata-aagcaaaaaaacaagtgcaggtatgaagatgaggagtgcggaaatttcaaaatactacactctttggtgatattatattattaccttcaaatttagaaaccaaatctgtccgatgaagtaaaattcttgtag--------------tacttg-aattcatggtgctttagttacgaacttacaaatatgcacatgtaaga------tgggttgggta-----------attg----------------------------------------------------------------------------------------------------------------------------------------------------------------------------------------------------------------------------------------------------------------------------------------------------------
>Consensus_Sample73
----------------------------------------------------------------------------------------------------------------------------------------------------------------------------------------------------------------------------------------------gatgatctatttttgttacattcttttgatttcatttggc-cattcatatc--tattcttacttgtcctcttgacatttgccaaattagaatggcttcaaatttcgacttgaagtttgtttatgattta-----ctttctacctgccacttgcttgtagacttatttctcgcatttgcttgtattt--------------ggaaggatcaaatgtccagggcctccaaaccgttgctacatttgatccacttacagacgaattcataatcgacacgcccaatgacggggcaatcaaatggtggattggcaatgctgcagttcatggcaagtttgctactgtattctccaagttaatgttgccaactcacgatgaaaaaggagtatctgacatgggtgttcatgccttcattgtcccaattagggatttaaagacccaccaaatacttccagggattgaaatccatgactgtggtcacaaagttggtctgaatggagtagataatggagcattaaggtttcgttctgtaagaattcctcgagacaacctcctaaatcgatttggagatgtctccagggaggggaactactcaagcccccttccatccattaataaacgctttgctgccacactaggggagcttgttgggggaagggtaggccttgcatactcttcagttggtgtcctcaaaattgcctccaccattgcaattcgctattccctgctccgacatcaatttggtcctccacggcagccagaagtcagtatccttgattaccagtccca-------ccaacataaacttatgcctatgctcgct-----------tcaacatatgcattccatttttccactctttatttggtggagaaatattccgagatga--------agaagtctcatgatg----------------------------------------------------------------------aagaagtggtagggggatgtccatgcgctctctgcgggcctcaaggcttatgtaacatcttacacggctaagtcattgagcatt--------tgcagggaatcctgtggtggccatggatacgctgctg--------taaatcgttttggtagtttgaggaatgatcatgacatatttcagacctttgaaggcgacaatactgtccttctacaacaggttacaaaagaatcttgttcttatt----cttcttgggaaatggatttttgtactc-tttctttttgtcatatgcacttactattctgttattatacacggactttgaaacatcgcctttgt-----gaaaaatatggaagggcaatgttgcaattccgatgaat--------aaaaaaaagtgca-----gaaaatgaggagtgcaaaaattc----------tactctttggtgatac-------t-----------------------------------------------------------------------------------------------------------------------------------------------------------------------------------------------------------------------------------------------------------------------------------------------------------------------------------------------------------------------------------------------------------------------------------------------------------------
>Consensus_Sample74
---------------------------------------------------------------------------------------------------------------------------------------------------------------------------atttgcactgttaaatg----gttcacacaaaaattggtaa-------taatctgataacacttgccgatgatctatttttgttacattcttttgatttcatttggc-cattcatatc--tattcttacttgtcctcttgacatttgccaaattagaatggcttcaaatttcgacttgaagtttgattatgattta-----ctttctacctgccacttgcttgtagacttatttctcgcatttgcttgtattt--------------ggaaggatcaaatgtycagggcctccaaaccgttgctacatttgatccacttacagacgaattcataatcgacacgcccaatgacggggcaatcaaatggtggattggcaatgctgcagttcatggcaagtttgctactgtattctccaagttaatgttgccaactcacgatgaaaaaggagtatctgacatgggtgttcatgccttcattgtcccgattagggatttaaagacccaccaaatacttccagggattgaaatccatgactgtggtcacaaagttggtctgaatggagtagataatggagcattaaggtttcgttctgtaagaattcctcgagacaacctcctaaatcgatttggagatgtctccagggaggggaactactcaagcccccttccatccattaataaacgctttgctgccacactaggggagcttgttgggggaagggtaggccttgcatactcttcagttggtgtcctcaaaattgcctccaccattgcaattcgctattccctgctccgacatcaatttggtcctccacggcagccagaagtcagtatccttgattaccagtccca-------ccaacataaacttatgcctatgctcgct-----------tcaacatatgcattccatttttccactctttatttggtggagaaatattccgagatga--------agaagtctcatgatg----------------------------------------------------------------------aagaagtggta-ggggatgtccatgcgctctctgcgggcctcaaggcttatgtaacatcttacacggctaagtcattgagcatt--------tgcagggaatcctgtggtggccatggatatgctgctg--------taaatcgttttggtagtttgaggaatgatcatgacatatttcagacctttgaaggcgacaacactgtccttctacaacaggttacaaaagaatcttgttcttatt----cttcttgggaaatggatttttttactc-tttctttttgtcatatgcacttactattctgttattatacacggactttgaaacatcgcctttgt-----gaaaaatatggaagggcaatgttgcaattccgatgaat---------aaaaaaagtgca-----gaaaatgaggagtgcaaaaattc----------tactctttggtgatac-------tttcc-------------------------------------------------------------------------------------------------------------------------------------------------------------------------------------------------------------------------------------------------------------------------------------------------------------------------------------------------------------------------------------------------------------------------------------------------------------
>MiraAssembly69_c1520RC_merged_MiraAssembly69_rep_c2689_merged_MiraAssembly69_c335
-------------------------------------------------------------------------------------------------------------taggaattagaaagaccctgtccgatgacccagaataagaggttacaatgcagtcttttgatatttgcactgttaaatg----gttcacacaaaaattggtaa-------taatctgataacacttgccgatgatctatttttgttacattcttttgatttcatttggc-cattcatakc--tattcttacttgtcctcttgacatttgccaaattagaatggctwcaaatttcgacttgaagtttgtttatgattta-----ctttctacctgccacttgcttgtagacttatttctygcatttgcttgtattt--------------ggaaggatcaaatgtccagggcctccaaaccgttgctacatttgatccacttacagacgaattcataatcgacacgcccactgacggggcaatcaaatggtggattggcaatgctgcagttcatggcaagtttgctactgtattctccaagttaatgttgccaactcacgatgaaaaaggagtatctgacatgggtgttcatgccttcattgtcccaattagggatttaaagacccaccaaatacttccagggattgaaatccatgactgtggtcacaaagttggtctgaatggagtagataatggagcattaaggtttcgttctgtaagaattcctcgagacaacctcctaaatcgatttggagatgtctcyagggaggggaactactcaagcccccttccatccattaataaacgctttgctgccacactaggggagcttgttgggggaagggtaggccttgcatactcttcagttggtgtcctcaaaattgcctccaccattgcaattcgctattccctgctccgacatcaatttggtcctccacggcagccagaagtcagtatccttgattaccagtccca-------ccaacataaacttatgcctatgctcgct-----------tcaacatatgcattccatttttccactctttatttggtggagaaatattccgagatga--------agaaatctcatgatg----------------------------------------------------------------------aagaagtggta-ggggatgtccatgcgctctctgcgggcctcaaggcttatgtaacatcttacacggctaagtcattgagcatt--------tgcagggaatcctgtggtggccatgggtacgctgctg--------taaatcgttttggtagtttgaggaatgatcatgacatatttcagacctttgaaggcgacaacactgtccttctacaacaggttacaaaagaatcttgttcttatt----cttcttgggaaatggatttttgtactc-tttctttttgtcatatgcacttactattctgttattatacacggactttgaaacatcgcctttgt-----aaaaaatatggaagggcaatgttgcaattccgatgaat--------aaaaaaaagtgca-----gaaaatgaggagtgcaaaaattc----------tactctttg--------------------------------------------------------------------------------------------------------------------------------------------------------------------------------------------------------------------------------------------------------------------------------------------------------------------------------------------------------------------------------------------------------------------------------------------------------------------------------
>MiraAssembly69_rep_c2500_merged_MiraAssembly69_c444
--------------------------------------------------------------------------------------------------------------------------------------------------------------------------------------------------------------------------------------------------------------------------------------------------------------------------------------------------------------agtttgtttatgattta-----ctttctacctgccacttgcttgtagacttatttcttgcatttgcttgtattt--------------ggaaggatcaaatgtccagggcctccaaaccgttgctacatttgatccacttacagacgaattcataatcgacacgcccaatgacggggcaatcaaatggtggattggcaatgctgcagttcatggcaagtttgctactgtattctccaagttaatgttgccaactcacgatgaaaaaggagtatctgacatgggtgttcatgccttcattgtcccgattagggatttaaagacccaccaaatacttccagggattgaaatccatgactgtggtcacaaagttggtctgaatggagtagataatggagcattaaggtttcgttctgtaagaattcctcgagacaacctcctaaatcgatttggagatgtctccagggaggggaactactcaagcccccttccatccattaataaacgctttgctgccacactaggggagcttgttgggggaagggtaggccttgcatactcttcagttggtgtcctcaaaattgcctccaccattgcaattcgctattccctgctccgacatcaatttggtcctccacagcagccagaagtcagtatccttgattaccagtccca-------ccaacataaacttatgcctatgctcgct-----------tcaacatatgcattccatttttccactctttatttggtggagaaatattccgagatga--------agaaatctcatgatg----------------------------------------------------------------------aagaagtggta-ggggatgtccatgcgctctctgcgggcctcaaggcttatgtaacatcttacacggctaagtcattgagcatt--------tgcagggaatcctgtggtggccatgggtacgctgctg--------taaatcgttttggtagtttgaggaatgatcatgacatatttcagacctttgaaggcgacaacactgtccttctacaacaggttacaaaagaatcttgttcttatt----cttcttgggaaatggatttttgtactc-tttctttttgtcatatgcacttactattctgttattatac------------------------------------------------------------------------------------------------------------------------------------------------------------------------------------------------------------------------------------------------------------------------------------------------------------------------------------------------------------------------------------------------------------------------------------------------------------------------------------------------------------------------------------------------------------------------------------------------------------------------
>MiraAssembly72_c213RC_merged_MiraAssembly72_c1570RC_merged_MiraAssembly72_c783_merged_MiraAssembly72_c213RC
------------------------------------------------------------------------------------------------------------------------------------------------------------------------------------------------------------------------------------------------------------------------------------------------------------------------------------------------------------------------------------------------cacttgcttgtagacttatttctcgcatttgcttgtattt--------------ggaaggatcaaatgtccagggcctccaaaccgttgctacatttgatccacttacagacgaattcataatcgacacgcccaatgacggggcaatcaaatggtggattggcaatgctgcagttcatggcaagtttgctactgtattctccaagttaatgttgccaactcacgatgaaaaaggagtatctgacatgggtgttcatgccttcattgtcccaattagggatttaaagacccaccaaatacttccagggattgaaatccatgactgtggtcacaaagttggtctgaatggagtagataatggagcattaaggtttcgttctgtaagaattcctcgagacaacctcctaaatcgatttggagatgtctccagggaggggaactactcaagcccccttccatccattaataaacgctttgctgccacactaggggagcttgttgggggaagggtaggccttgcatactcttcagttggtgtcctcaaaattgcctccaccattgcaattcgctattccctgctccgacatcaatttggtcctccacggcagccagaagtcagtatccttgattaccagtccca-------ccaacataaacttatgcctatgctcgct-----------tcaacatatgcattccatttttccactctttatttggtggagaaatattccgagatga--------agaagtctcatgatg----------------------------------------------------------------------aagaagtggta-ggggatgtccatgcgctctctgcgggcctcaaggcttatgtaacatcttacacggctaagtcattgagcatt--------tgcagggaatcctgtggtggccatgggtacgctgctg--------taaatcgttttggtagtttgaggaatgatcatgacatatttcagacctttgaaggcgacaacactgtccttctacaacaggttacaaaagaatcttgttcttatt----cttcttgggaaatggatttttgtactc-tttctttttgtcatatgcacttactattctgttattatacacggactttgaaacatcgcctttgt-----gaaaaatatggaagggcaatgttgcaattccgatgaat--------aaaaaaaagtgca-----gaaaatgaggag--------------------------------------------------------------------------------------------------------------------------------------------------------------------------------------------------------------------------------------------------------------------------------------------------------------------------------------------------------------------------------------------------------------------------------------------------------------------------------------------------------------
>MiraAssembly75_rep_c825RC_merged_MiraAssembly75_c326RC_merged_MiraAssembly75_c326RC_merged_MiraAssembly75_c503RC
-------------------------------------------------------------------------------------------------------------------------------------------------------------------------------------------------------------------------------------------------------------------------------------------------------------------------------------------------------------------------------------------------------------------------------------------------------------------------------------------------------------------------------------------------------------attggcaatgctgcagttcatggcaagtttgctactgtattctccaagttaatgttgccaactcacgatgaaaaaggagtatctgacatgggtgttcatgccttcattgtcccgattagggatttaaagacccaccaaatacttccagggattgaaatccatgactgtggtcacaaagttggtctgaatggagtagataatggagcattaaggtttcgttctgtaagaattcctcgagacaacctcctaaatcgatttggagatgtctccagggaggggaactactcaagcccccttccatccattaataaacgctttgctgccacactaggggagcttgttgggggaagggtaggccttgcatactcttcagttggtgtcctcaaaattgcctccaccattgcaattcgctattccctgctccgacatcaatttggtcctccacggcagccagaagtcagtatccttgattaccagtccca-------ccaacataaacttatgcctatgctcgct-----------tcaacatatgcattccatttttccactctttatttggtggagaaatattccgagatga--------agaagtctcatgatg----------------------------------------------------------------------aagaagtggta-ggggatgtccatgcgctctctgcaggcctcaaggcttatgtaacatcttacacggctaagtcattgagcatt--------tgcagggaatcctgtggtggccatggatacgctgctg--------taaatcgttttggtagtttgaggaatgatcatgacatatttcagacctttgaaggcgacaacactgtccttctacaacaggttacaaaagaatcttg--------------------------------------------------------------------------------------------------------------------------------------------------------------------------------------------------------------------------------------------------------------------------------------------------------------------------------------------------------------------------------------------------------------------------------------------------------------------------------------------------------------------------------------------------------------------------------------------------------------------------------------------------------------------------------------------------------
>MiraAssembly83_c2310_merged_MiraAssembly83_rep_c2868RC_merged_MiraAssembly83_rep_c2868RC_merged_MiraAssembly83_c767
------------------------------------------------------------------------------------------------------------------------------------------------------------------------------------------------------------------------------------------------------------------------------catttggc-cattcatatc--tattcttacttgtcctcttgacatttgccaaattagaatggcttcaaatttcgacttgaagtttgtttatgattta-----ctttctacctgccacttgcttgtagacttatttctcgcatttgcttgtattt--------------ggaaggatcaaatgtccagggcctccaaaccgttgctacatttgatccacttacagacgaattcataatcgacacgcccaatgacggggcaatcaaatggtggattggcaatgctgcagttcatggcaagtttgctactgtattctccaagttaatgttgccaactcacgatgaaaaaggagtatctgacatgggtgttcatgccttcattgtcccgattagggatttaaagacccaccaaatacttccagggattgaaatccatgactgtggtcacaaagttggtctgaatggagtagataatggagcattaaggtttcgttctgtaagaattcctcgagacaacctcctaaatcgatttggagatgtctccagggaggggaactactcaagcccccttccatccattaataaacgctttgctgccacactaggggagcttgttgggggaagggtaggccttgcatactcttcagttggtgtcctcaaaattgcctccaccattgcaattcgctattccctgctccgacatcaatttggtcctccacggcagccagaagtcagtatccttgattaccagtccca-------ccaacataaacttatgcctatgctcgct-----------tcaacatatgcattccatttttccactctttatttggtggagaaatattccgagatga--------agaagtctcatgatg----------------------------------------------------------------------aagaagtggta-ggggatgtccatgcgctctctgcgggcctcaaggcttatgtaacatcttacacggctaagtcattgagcatt--------tgcagggaatcctgtggtggccatggatacgctgctg--------taaatcgttttggtagtttgaggaatgatcatgacatatttcagacctttgaaggcgacaacactgtccttctacaacaggttacaaaagaatcttgttcttatt----cttcttgggaaatggatttttgtactc-ttcctttttgtcatatgcacttactattctgttattatacacggactttgaaacatcgcctttgt-----gaaaaatatggaagggcaatgttgcaattccgatgaat--------aaaaaaaagtgca-----gaaaatgaggagtgcaaaaattc----------tactctttggtgatac-------tttccttcaaatttagaaatgaaatctgttcgacgaagtaaaattcttggag--------------tact-----ttcgtggtgctatagtttgcaaatggtagaaatggctacctggtggttcattttactagtca-----------ctagtgcaga----cccttctctgaggataatcagtttagtacttcttggaagtggagtcagg----------------------------------------------------------------------------------------------------------------------------------------------------------------------------------------------------------------------------------------------t
>MiraAssembly75_c90
-------------------------------------------------------------------------------------------------------------------------------------------------------------------------------------------------------------------------------------------------------------------------------------------------------------------------------------------------------------aagtttgtttatgattta-----ctttctacctgccacttgcttgtagacttatttctcgcatttgcttgtattt--------------ggaaggatcaaatgtccagggcctccaaaccgttgctacatttgatccacttacagacgaattcataatcgacacgcccaatgacggggcaatcaaatggtggattggcaatgctgcagttcatggcaagtttgctactgtattctccaagttaatgttgccaactcacgatgaaaaaggagtatctgacatgggtgttcatgccttcattgtcccgattagggatttaaagacccaccaaatacttcctgggattgaaatccatgactgtggtcacaaagttggtctgaatggagtagataatggagcattaaggtttcgttctgtaagaattcctcgagacaacctcctaaatcgatttggagatgtctccagggaggggaactactcaagcccccttccatccattaataaacgctttgctgccacactaggggagcttgttgggggaagggtaggccttgcatactcttcagttggtgtcctcaaaattgcctccaccattgcaattcgctattccctgctccgacatcaatttggtcctccacggcagccagaagtcagtatccttgattaccagtccca-------ccaacataaacttatgcctatgctcgct-----------tcaacatatgcattccatttttccactctttatttggtggagaaatattccgagatga--------agaagtctcatgatg----------------------------------------------------------------------aagaagtggta-ggtgatgtccatgcgctctctgcgggcctcaaggcttatgtaacatcttacacggctaagtcattgagcatt--------tgcagggaatcctgtggtggccatggatacgctgctg--------taaatcgttttggtagtttgaggaatgatcatgacatatttcagacctttgaaggcgacaacactgtccttctacaacaggttacaaaagaatcttgttcttatt----cttcttgggaaatggatttttgtactc-tttctttttgtcatatgcacttactattctgttattatacacggactttgaagcatcgcctttgt-----gaaaaatatggaagggcaatgttgcaattccgatgaat--------aaaaaaaagtgca-----gaaaatgaggagtgcaaaaattc----------tactctttggtgatac-------tttccttcaaatttagaaa-----------------------------------------------------------------------------------------------------------------------------------------------------------------------------------------------------------------------------------------------------------------------------------------------------------------------------------------------------------------------------------------------------------------------------------------------
>MiraAssembly71_rep_c4605_merged_MiraAssembly71_rep_c3897RC_merged_MiraAssembly71_c240RC
-------------------------------------------------------------------------------------------------------------------------------------------------------------------------------------------------------------------------------------------------------------------tcttttgatttcatttggc-cattcatatc--tatt----cttgtcctcttgacatttgccaaattagaatggcttcaaatttcgacttgaagtttgtttatgattta-----ctttctacctgccacttgcttgtagacttatttctcgcatttgcttgtattt--------------ggaaggatcaaatgtccagggcctccaaaccgttgctacatttgatccacttacagacgaattcataatcgacacgcccaatgacggggcaatcaaatggtggattggcaatgctgcagttcatggcaagtttgctactgtattctccaagttaatgttgccaactcacgatgaaaaaggagtatctgacatgggtgttcatgccttcattgtcccaattagggatttaaagacccaccaaatacttccagggattgaaatccatgactgtggtcacaaagttggtctgaatggagtagataatggagcattaaggtttcgttctgtaagaattcctcgagacaacctcctaaatcgatttggagatgtctccagggaggggaactactcaagcccccttccatccattaataaacgctttgctgccacactgggggagcttgttgggggaagggtaggccttgcatactcttcagttggtgtcctcaaaattgcctccaccattgcaattcgctattccctgctccgacatcaatttggtcctccacggcagccagaagtcagtatccttgattaccagtccca-------ccaacataaacttatgcctatgctcgct-----------tcaacatatgcattccatttttccactctttatttggtggagaaatattccgagatga--------agaagtctcatgatg----------------------------------------------------------------------aagaagtggta-ggggatgtccatgcgctctctgcgggcctcaaggcttatgtaacatcttacacggctaagtcattgagcatt--------tgcagggaatcctgtggtggccatggatacgctgctg--------taaatcgttttggtagtttgaggaatgatcatgacatatttcagacctttgaaggcgacaacactgtccttctacaacaggttacaaaagaatcttgttcttgtt----cttcttgggaaatggatttttgtactcttttctttttgtcatatgcacttactattctgttattatacacggactttgaaacatcgcctttgt-----gaaaaatatggaagggcaatgttgcaattccgatgaat----------aaaaaagtgca-----gaaaatgaggagtgcaaaaattc----------tactctttggtgatac-------tttccttcaaatttagaaacgaaatctgtttgacaaagtaaaattcttggag--------------tactt--aattcgtggtgctatagtttgcaaatggtagaaatggctacctggtggttcattttactagtca-----------ctagtgcaga----cccttctctgaggataatcag---------------------------------------------------------------------------------------------------------------------------------------------------------------------------------------------------------------------------------------------------------------------------
>MiraAssembly75_c530RC_merged_MiraAssembly75_c308RC
-------------------------------------------------------------------------------------------------------------------------------------------------------------------------------------------------------------------------------------------------------------------------------------------------------------------------------------------------------------------------------------------------------------------------------------ttt--------------ggaaggatcaaatgtccagggcctccaaaccgttgctacatttgatccacttacagatgaattcataatcgacacgcccaatgatggggcaatcaaatggtggattggcaatgctgcagttcatggcaagtttgctactgtattctccaagttaatgttgccaactcacgatgaaaaaggagtatctgacatgggtgttcatgccttcattgtcccaattagggatttacagacccaccaaatacttccagggattgaaatccatgactgtggtcacaaagttggtctgaatggagtagataatggagcattaaggtttcgttctgtaagaattcctcgagacaacctcctaaatcgatttggagatgtctccagggaggggaactactcaagcccccttccatccattaataaacgctttgctgccacactaggggagcttgttgggggaagggtaggccttgcatactcttcagttggtgtcctcaaaattgccgccaccattgcaattcgctattccctgctccgacatcaatttggtcctccacggcagccagaagtcagtatccttgattaccagtccca-------ccaacataaacttatgcctatgctcgct-----------tcaacatatgcattccatttttccactctttatttggtggagaaatattccgagatga--------agaagtctcatgatg----------------------------------------------------------------------aagaagtggta-ggggatgtccatgcgctctctgcgggcctcaaggcttatgtaacatcttacacggctaagtcattgagcatt--------tgcagggaatcctgtggtggccatggatacgctgctg--------taaatcgttttggtagtttgaggaatgatcatgacatatttcagacctttgaaggcgacaacactgtccttctacaacaggttacaaaagaatct----------------------------------------------------------------------------------------------------------------------------------------------------------------------------------------------------------------------------------------------------------------------------------------------------------------------------------------------------------------------------------------------------------------------------------------------------------------------------------------------------------------------------------------------------------------------------------------------------------------------------------------------------------------------------------------------------------
>MiraAssembly81_c1940RC
------------------------------------------------------------------------------------------------------------------------------------------------------------------------------------------------------------------------------------------------------------------------------------------------------------------------------------------------------------------------------------------------------------------------------------------------------------------------------------------------------------------------------------------------------------------------------------------------------------------------------------------------------------------------------------------------------------------------------------------------------------------------------------------------------------------------------------------------------------------------------------------------------------------------------------------------------------------------------------------------------------------------------------------------------------------------------------------------------------------------------------------------------------------------------------------------------------------------------------------------------------------------------------atgtccatgcgctctctgcgggcctcaaggcttatgtaacatcttacacggctaagtcattgagcatt--------tgcagggaatcctgtggtggccatggatacgctgctg--------taaatcgttttggtagtttgaggaatgatcatgacatatttcagacctttgaaggcgacaacactgtccttctacaacaggttacaaaagaatcttgttcttatt----cttcttgggaaatggatttttgtactc-tttctttttgtcatatgcacttactattctgttattatacacggactttgaaacatcgcctttgt-----gaaaaatatggaagggcaatgttgcaattccgatgaat--------aaaaaaaagtgca-----gaaaatgtggagtgcaaaaattc----------tactctttggtgatac-------tttccttcaaatttagaaacgaaatctgttc-----------------------------------------------------------------------------------------------------------------------------------------------------------------------------------------------------------------------------------------------------------------------------------------------------------------------------------------------------------------------------------------------------------------------------------
>MiraAssembly81_c665RC_merged_MiraAssembly81_rep_c2134RC_merged_MiraAssembly81_c286RC
------------------------------------------------------------------------------------------------------------------------------------------------------------------------gatatttgcactgttaaatg----gttcacacaaaaattggtaa-------taatctgataacacttgccgatgatctatttttgttacattcttttgatttcatttggc-cattcatatc--tattcttacttgtcctcttgacatttgccaaattagaatggcttcaaatttcgacttgaagtttgtttatgattta-----ctttctacctgccacttgcttgtagacttatttctcgcatttgcttgtattt--------------ggaaggatcaaatgtccagggcctccaaaccgttgctacatttgatccacttacagatgaattcataatcgacacgcccaatgacggggcaatcaaatggtggattggcaatgctgcagttcatggcaagtttgctactgtattctccaagttaatgttgccaactcacgatgaaaaaggagtatctgacatgggtgttcatgcctttattgtcccgattagggatttaaagacccaccaaatacttccagggattgaaatccatgactgtggtcacaaagttggtctgaatggagtagataatggagcattaaggtttcgttctgtaagaattcctcgagacaacctcctaaatcgatttggagatgtctccagggaggggaactactcaagcccccttccatccattaataaacgttttgctgccacactaggggagcttgttgggggaagggtagtccttgcatactcttcagttggtgtcctcaaaattgcctccaccattgcaattcgctattccctgctccgacatcaatttggtcctccacggcagccagaagtcagtatccttgattaccagtccca-------ccaacataaacttatgcctatgctcgct-----------tcaacatatgcattccatttttccactctttatttggtggagaaatattccgagatga--------agaagtctcatgatg----------------------------------------------------------------------aagaagtggta-ggggatgtccatgcgctctctgcgggcctcaaggcttatgtaacatcttacacggctaagtcattgagcatt--------tgcagggaatcctgtggtggccatggatacgctgctg--------taaatcgttttggtagtttgaggaatgatcatgacatatttcagacctttgaaggcgacaacactgtccttctacaacaggttacaaaagaatcttgttcttatt----cttcttgggaaatggatttttgtactc-tttctttttgtcatatgcacttactattctgttattattcacggactttgaaacatcgcctttgt-----gaaaaatatggaagggcaatgttgcaattccgatgaat--------aaaaaaaagtgca-----gaaaatgtggagtgcaaaaattc----------tactctttggtgatac-------tttccttcaaatttagaaacgaaatctgttcgacgaagtaaaattcttggag--------------tactt--aattcgtggtgctatagtttgcaaatggtagaaatggctacctggtggttcattttact------------------------------------------------------------------------------------------------------------------------------------------------------------------------------------------------------------------------------------------------------------------------------------------------------------------------------
>MiraAssembly81_c665RC_merged_MiraAssembly81_rep_c2134RC_merged_MiraAssembly81_c286RC
------------------------------------------------------------------------------------------------------------------------------------------------------------------------gatatttgcactgttaaatg----gttcacacaaaaattggtaa-------taatctgataacacttgccgatgatctatttttgttacattcttttgatttcatttggc-cattcatatc--tattcttacttgtcctcttgacatttgccaaattagaatggcttcaaatttcgacttgaagtttgtttatgattta-----ctttctacctgccacttgcttgtagacttatttctcgcatttgcttgtattt--------------ggaaggatcaaatgtccagggcctccaaaccgttgctacatttgatccacttacagatgaattcataatcgacacgcccaatgacggggcaatcaaatggtggattggcaatgctgcagttcatggcaagtttgctactgtattctccaagttaatgttgccaactcacgatgaaaaaggagtatctgacatgggtgttcatgcctttattgtcccgattagggatttaaagacccaccaaatacttccagggattgaaatccatgactgtggtcacaaagttggtctgaatggagtagataatggagcattaaggtttcgttctgtaagaattcctcgagacaacctcctaaatcgatttggagatgtctccagggaggggaactactcaagcccccttccatccattaataaacgttttgctgccacactaggggagcttgttgggggaagggtagtccttgcatactcttcagttggtgtcctcaaaattgcctccaccattgcaattcgctattccctgctccgacatcaatttggtcctccacggcagccagaagtcagtatccttgattaccagtccca-------ccaacataaacttatgcctatgctcgct-----------tcaacatatgcattccatttttccactctttatttggtggagaaatattccgagatga--------agaagtctcatgatg----------------------------------------------------------------------aagaagtggta-ggggatgtccatgcgctctctgcgggcctcaaggcttatgtaacatcttacacggctaagtcattgagcatt--------tgcagggaatcctgtggtggccatggatacgctgctg--------taaatcgttttggtagtttgaggaatgatcatgacatatttcagacctttgaaggcgacaacactgtccttctacaacaggttacaaaagaatcttgttcttatt----cttcttgggaaatggatttttgtactc-tttctttttgtcatatgcacttactattctgttattattcacggactttgaaacatcgcctttgt-----gaaaaatatggaagggcaatgttgcaattccgatgaat--------aaaaaaaagtgca-----gaaaatgtggagtgcaaaaattc----------tactctttggtgatac-------tttccttcaaatttagaaacgaaatctgttcgacgaagtaaaattcttggag--------------tactt--aattcgtggtgctatagtttgcaaatggtagaaatggctacctggtggttcattttact------------------------------------------------------------------------------------------------------------------------------------------------------------------------------------------------------------------------------------------------------------------------------------------------------------------------------
>MiraAssembly82_rep_c153
---------------------------------------------------------------------------------------------------------------------------------------------------------------------------atttgcactgttaaatg----gttcacacaaaaattggtaa-------taatctgataacacttgccgatgatctatttttgttacattcttttgatttcatttggc-cattcatatx--tattcttacttgtcctcttgacatttgccxaattagaatggcttcaaatttcgacttgaagtttgtttatgattta-----ctttctacctgccacttgcttgtagacttatttctcgcatttgcttgtattx--------------ggaaggatcaaatgtccagggcctccaaaccgttgctacatttgatccacttacagacgaattcataatcgacacgcccaatgacggggcaatcaaatggtggattggcaatgctgcagttcatggcaagtttgctactgtattctccaagttaatgttgcctactcacgatgaaaaaggagtatctgacatgggtgttcatgccttcattgtcccgattagggatttaaagacccaccaaatacttccagggattgaaatccatgactgtggtcacaaagttggtctgaatggagtagataatggagcattaaggtttcattctgtaagaattcctcgagacaacctcctaaatcgatttggagatgtctccagggaggggaactactcaagcccccttccatccattaataaacgctttgctgccacactaggggagcttgttgggggaagggtagtccttgcatactcttcagttggtgtcctcaaaattgcctccaccattgcaattcgctatgccctgctccgacatcaatttggtcctccacggcagccagaagtcagtatccttgattaccagtccca-------ccaacataaacttatgcctatgctcgct-----------tcaacatatgcattccatttttccactctttatttggtggagaaatattccgagatga--------agaagtctcatgatg----------------------------------------------------------------------aagaagtggta-ggggatgtccatgcgctctctgcgggcctcaaggcttatataacatcttacacggctaagtcattgagcatt--------tgcagggaatcctgtggtggccatggatatgctgctg--------taaatcgttttggtagtttgaggaatgatcatgacatatttcagacctttgaaggcgacaacactgtccttctacaacaggttacaaaagaatcttgttcttatt----cttcttgggaaatggatttttgtactc-tttctttttgtcatatgcacttactattctgttaytatacacggactttgaaacatcgcctttgt-----gaaaaatatggaagggcaatgttgcaattccgatgaat--------aaaaaaaagtgca-----gaaaatgaggagtgcaaaaattc----------tactctttggtgatac-------tttccttcaaatttagaaacgaaatctgttcgacgaagtaaaattcttggaa--------------tactt--aattcgtggtgctatagtttgcaaatggtagaaatggctacctggtggtttattttacttgtca-----------ctagtgcaga----cccttctctgaggataatcagtttagtacttcttggaagt--------------------------------------------------------------------------------------------------------------------------------------------------------------------------------------------------------------------------------------------------------
>MiraAssembly77_rep_c183RC_merged_MiraAssembly77_rep_c81
----------------------------------------------------------------------------------------------------------------------------------------------------------------------------------------------------------------------------------------------------------------------------------------------------------------------------------------------------------------------------------------------------agagtgtagacttatttctcgcatttgcttgtattt--------------ggaaggatcaaatgtccagggcctccaaaccgttgctacatttgatccacttacagacgaattcataatcgacacgcccaatgacggggcaatcaaatggtggattggcaatgctgcagttcatggcaagtttgctactgtattctccaagttaatgttgccaactcacgatgaaaaaggagtatctgacatgggtgttcatgccttcattgtcccaattagggatttaaagacccaccaaatacttccagggattgaaatccatgactgtggtcacaaagttggtctgaatggagtagataatggagcattaaggtttcgttctgtaagaattcctcgagacaacctcctaaatcgatttggagatgtctccagggaggggaactactcaagcccccttccatccattaataaacgctttgctgccacactaggggagcttgttgggggaagggtaggccttgcatactcttcagttggtgtcctcaaaattgcctccaccattgcaattcgctattccctgctccgacatcaatttggtcctccacggcagccagaagtcaxtatccttgattaccagtccca-------ccaacataaacttatgcctatgctcgct-----------tcaacatatgcattccatttttccactctttatttggtggagaaatattccgagatga--------agaagtctcatgatg----------------------------------------------------------------------aagaagtggta-ggggatgtccatgcgctctctgcgggcctcaaggcttatgtaacatcttacacggctaagtcattgagcatt--------tgcagggaatcctgtggtggccatggatacgctgctg--------taaatcgttttggtagtttgaggaatgatcatgacatatttcagacctttgaaggcgacaacactgtccttctacaacaggttacaaaagaatcttgttcttatt----cttcttgggaaatggatttttgtactc-tttctttttgtcatatgcacttactattctgttattatacacggactttgaaacatcgcctttgt-----gaaaaatatggaagggcaatgttgcaattccgatgaat--------aaaaaaaagtgc--------------------------------------------------------------------------------------------------------------------------------------------------------------------------------------------------------------------------------------------------------------------------------------------------------------------------------------------------------------------------------------------------------------------------------------------------------------------------------------------------------------------------------
>MiraAssembly69_rep_c2693RC
---------------------------------------------------------------------------------------------------------------------------------------------------------------------------------------------------------------------------------------------------------------------------------------------------------------------------------------------------------------------------------------------------------------------------------------------------------------------------------------------------------------------------------------------------------------------------------------------------------------------------------------------------------------------------------------------------------------------------------------------------------------------------------------------------------------------------------------------------------------------------------------------------------------------------------------------------------cctcaaaattgcctccaccattgcaattcgctattccctgctccgacatcaatttggtcctccacagcagccagaagtcagtatccttgattaccagtccca-------ccaacataaacttatgcctatgctcgct-----------tcaacatatgcattccatttttccactctttatttggtggagaaatattccgagatga--------agaagtctcatgatg----------------------------------------------------------------------aagaagtggta-ggggatgtccatgcgctctctgcgggcctcaaggcttatgtaacatcttacacggctaagtcattgagcatt--------tgcagggaatcctgtggtggccatggatacgctgctg--------taaatcgttttggtagtttgaggaatgatcatgacatatttcagacctttgaaggcgacaacactgtccttctacaacaggttacaaaagaatcttgtacttatt----cttcttgggaaatggat-----------tttctttttgtcatatgcacttactattctgttattatacacggactttgaaacattgccttt-------------------------------------------------------------------------------------------------------------------------------------------------------------------------------------------------------------------------------------------------------------------------------------------------------------------------------------------------------------------------------------------------------------------------------------------------------------------------------------------------------------------------------------------------------------------------------------------------
>MiraAssembly72_rep_c1858RC_merged_MiraAssembly72_c745_merged_MiraAssembly72_c785RC_merged_MiraAssembly72_c209
--------------------------------------------------------------------------------------------------------------------------------------------------------------------------------------------------------------------------------------------------------------------------------------------------------------------ttgacatttgccaaattagaatggcttcaaatttcgacttgaagtttgtttatgattta-----ctttctacctgccacttgcttgtagacttatttctcgcatttgcttgtattt--------------ggaaggatcaaatgtccagggcctccaaaccgttgctacatttgatccacttacagacgaattcataatcgacacgcccaatgacggggcaatcaaatggtggataggcaatgctgcagttcatggcaagtttgctactgtattctccaagttaatgttgccaactcacgatgaaaaaggagtatctgacatgggtgttcatgccttcattgtcccgattagggatttaaagacccaccaaatacttccagggattgaaatccatgactgtggtcacaaagttggtctgaatggagtagataatggagcattaaggtttcgttctgtaagaattcctcgagacaacctcctaaatcgatttggagatgtctccagggaggggaactactcaagcccccttccatccattaataaacgttttgctgccacactaggggagcttgttgggggaagggtagtccttgcatactcttcagttggtgtcctcaaaattgcctccaccattgcaattcgctattccctgctccgacatcaatttggtcctccacggcagccagaagtcagtatccttgattaccagtccca-------ccaacataaacttatgcctatgctcgct-----------tcaacatatgcattccatttttccactctttatttggtggagaaatattccgagatga--------agaagtctcatgatg----------------------------------------------------------------------aagaagtggta-ggggatgtccatgcgctctctgcgggcctcaaggcttatgtaacatcttacacggctaagtcattgagcatt--------tgcagggaatcctgtggtggccatggatacgctgctg--------taaatcgttttggtagtttgaggaatgatcatgacatatttcagacctttgaaggcgacaacactgtccttctacaacaggttacaaaagaatcttgtacttatt----cttcttgggaaatggat-----------tttctttttgtcatatgcacttactattctgttattatacacggactttgaaacattgcctttgt-----gaaaaatatggaagggcaatgttgcaattccgatgaat--------aaaaaaaagtgca-----gaaaatgaggagtgcaaaaattc----------tactctttg--------------------------------------------------------------------------------------------------------------------------------------------------------------------------------------------------------------------------------------------------------------------------------------------------------------------------------------------------------------------------------------------------------------------------------------------------------------------------------
>MiraAssembly71_c416_merged_MiraAssembly71_rep_c3930RC
--------------------------------------------------------------------------------------------------------------------------------------------------agaggttacaatgcagtcttttgatatttgcactgttaaatg----gttcacacaaaaattggtaa-------taatctgataacacttgccgatgatctatttttgttacattcttttgatttcatttggc-cattcatatc--tattcttacttgtcctcttgacatttgccaaattagaatggcttcaaatttcgacttgaagtttgtttatgattta-----ctttctacctgccacttgcttgtagacttatttctcgcatttgcttgtattt--------------ggaaggatcaaatgtccagggcctccaaaccgttgctacatttgatccacttacagacgaattcataatcgacacgcccaatgacggggcaatcaaatggtggataggcaatgctgcagttcatggcaagtttgctactgtattctccaagttaatgttgccaactcacgatgaaaaaggagtatctgacatgggtgttcatgccttcattgtcccgattagggatttaaagacccaccaaatacttccagggattgaaatccatgactgtggtcacaaagttggtctgaatggagtcgataatggagcattaaggtttcgttctgtaagaattcctcgagacaacctcctaaatcgatttggagatgtctccagggaggggaactactcaagcccccttccatccattaataaacgttttgctgccacactaggggagcttgttgggggaagggtagtccttgcatactcttcagttggtgtcctcaaaattgcctccaccattgcaattcgctattccctgctccgacatcaatttggtcctccacggcagccagaagtcagtatccttgattaccagtccca-------ccaacataaacttatgcctatgctcgct-----------tcaacatatgcattccatttttccactctttatttggtggagaaatattccgagatga--------agaagtctcatgatg----------------------------------------------------------------------aagaagtggta-ggggatgtccatgcgctctctgcgggcctcaaggcttatgtaacatcttacacggctaagtaattgagcatt--------tgcagggaatcctgtggtggccatggatatgctgctg--------taaatcgttttggtagtttgaggaatgatcatgacatatttcagacctttgaaggcgacaacactgtccttctacaacaggttacaaaagaatcttgttcttatc----cttcttgggaaatggatttttgtactc-tttctttttgtcatatgcacttactattctgttattatacacggactttga-------------------------------------------------------------------------------------------------------------------------------------------------------------------------------------------------------------------------------------------------------------------------------------------------------------------------------------------------------------------------------------------------------------------------------------------------------------------------------------------------------------------------------------------------------------------------------------------------------------
>MiraAssembly78_rep_c2444RC_merged_MiraAssembly78_c189_merged_MiraAssembly78_rep_c2878RC
catgagaatgggggttgagcaatattgtggtgcaaggattttaaacagcctgt--------------------------------tgaaagctttatttcatttaaggataggaattagaaagaccctgtccgatgacccagaataagaggttacaatgcagtcttttgatatttgcactgttaaatg----attcacacaaaaattggtaa-------taatctgataacacttgccgatgatatatttttgttacattgttttgatttcatttggc-cattcatatc--tattcttacttgtcctcttgacatttgccaaattagaatggcttcaaattttgacttgaagtttgtttatgattta-----ctttctacctgccacttgcttgtagacttatttctcgcatttgcttgtattt--------------ggaaggatcaaatgtccagggcctccaaaccgttgctacatttgatccacttacagacgaattcataatcgacacgcccaatgacggggcaatcaaatggtggattggcaatgctgcagttcatggcaagtttgctactgtattttccaagttaatgttgccaactcacgatgaaaaaggagtatctgacatgggtgttcatgccttcattgtcacgattagggatttaaagacccaccaaatacttccagggattgaaatccatgactgtggtcacaaagttggtctgaatggagtagataatggagcattaaggtttcgttctgtaagaattcctcgagmcaacctcctaaatcgatttggagatgtctccagggaggggaactactcaagcccccttccatccattaataaacgctttgctgccacactaggggagcttgttggcggaagggtaggccttgcatactcttcagttggtgtcctcaaaattgcctccaccattgcaattcgctattccctgctccgacatcaatttggtcctccacggcagccagaagtcagtatccttgattaccagtccca-------ccaacataaacttatgcctatgctcgct-----------tcaacatatgcattccatttttccactctttatttggtggagaaatattccgagatga--------agaagtctcatgatg----------------------------------------------------------------------aagaagtggta-ggggatgtccatgcgctctctgcgggcctcaaggcttatgtaacatcttacacggctaaatcattgagcatt--------tgcagggaatcctgtggtggccatggatatgctgctg--------taaatagttttggtagtttgaggaatgatcatgacatatttaagacc----------------------------------------------------------------------------------------------------------------------------------------------------------------------------------------------------------------------------------------------------------------------------------------------------------------------------------------------------------------------------------------------------------------------------------------------------------------------------------------------------------------------------------------------------------------------------------------------------------------------------------------------------------------------------------------------------------------------------------------------------------
>MiraAssembly78_rep_c3171RC_merged_MiraAssembly78_rep_c2445RC_merged_MiraAssembly78_rep_c2444RC_merged_MiraAssembly78_c189
catgagaatgggggttgagcaatattgtggtgcaaggattttaaacagcctgt--------------------------------tgaaagctttatttcatttaaggataggaattagaaagaccctgtccgatgacccagaataagaggttacaatgcagtcttttgatatttgcactgttaaatg----attcacacaaaaattggtaa-------taatctgataacacttgccgatgatatatttttgttacattgttttgatttcatttggc-cattcatatc--tattcttacttgtcctcttgacatttgccaaattagaatggcttcaaattttgacttgaagtttgtttatgattta-----ctttctacctgccacttgcttgtagacttatttctcgcatttgcttgtattt--------------ggaaggatcaaatgtccagggcctccaaaccgttgctacatttgatccacttacagacgaattcataatcgacacgcccaatgacggggcaatcaaatggtggattggcaatgctgcagttcatggcaagtttgctactgtattttccaagttaatgttgccaactcacgatgaaaaaggagtatctgacatgggtgttcatgccttcattgtcacgattagggatttaaagacccaccaaatacttccagggattgaaatccatgactgtggtcacaaagttggtctgaatggagtagataatggagcattaaggtttcgttctgtaagaattcctcgagacaacctcctaaatcgatttggagatgtctccagggaggggaactactcaagcccccttccatccattaataaacgctttgctgccacactaggggagcttgttggcggaagggtaggccttgcatactcttcagttggtgtcctcaaaattgcctccaccattgcaattcgctattccctgctccgacatcaatttggtcctccacggcagccagaagtcagtatccttgatttccagtccca-------ccaacataaacttatgcctatgctcgct-----------tcaacatatgcattccatttttccactctttatttagtggagaaatattccgagatga--------agaagtctcatgatg----------------------------------------------------------------------aagaagtggta-ggggatgtccatgcgctctctgcgggcctcaaggcttatgtaacatcttacacggctaaatcattgagcatt--------tgcagggaatcctgtggtggccatggatatgctgctg--------taaatcgttttggtagtttgaggaatgatcatgacatatttcagacctttgaaggcgacaacactgtccttctacaacaggttacaaaagaatcttgttcttatc----cttcttgggaaatggatttttgtactc-tttctttttgtcatatgcacttactattctgttattatacatggactttgaaacatcgcctttgt-----gaaaaatatggaagggcaatgttgcaattctgatgaat--------aaa-----------------------------------------------------------------------------------------------------------------------------------------------------------------------------------------------------------------------------------------------------------------------------------------------------------------------------------------------------------------------------------------------------------------------------------------------------------------------------------------------------------------------------------------
>MiraAssembly83_c765RC_merged_MiraAssembly83_rep_c3030RC
-----------------------------------------------------------------------------------------------------------------------------------------------------------------------------------------------------------------------------------------------------------------------------------------------------------------------------------------------------------------------------------------------------------------------------------------------------------------------------------------------------------------aattcataatcgacacgcccaatgacggggcaatcaaatggtggattggcaatgctgcagttcatggcaagtttgctactgtattctccaagttaatgttgccaactcacgatgaaaaaggagtatctgacatgggtgttcatgccttcattgtcccaattagggatttaaagacccaccaaatacttccagggattgaaatccatgactgtggtcacaaagttggtctgaatggagtagataatggagcattaaggtttcgttctgtaagaattcctcgagacaacctcctaaatcgatttggagatgtctccagggaggggaactactcaagcccccttccatccattaataaacgctttgctgccacactgggggagcttgttgggggaagggtaggccttgcatactcttcagttggtgtcctcaaaattgcctccaccattgcaattcgctattccctgctccgacatcaatttggtcctccacggcagccagaagtcagtatccttgattaccagtccca-------ccaacataaacttatgcctatgctcgct-----------tcaacatatgcattccatttttccactctttatttggtggagaaatattccgagatga--------agaagtctcatgatg----------------------------------------------------------------------aagaagtggta-ggggatgtccatgcgctctctgcgggcctcaaggcttatgtaacatcttacacggctaagtcattgagcatt--------tgcagggaatcctgtggtggccatggatatgctgctg--------taaatcgttttggtagtttgaggaatgatcatgacatatttcagacctttgaaggcgacaacactgtccttctacaacaggttacaaaagaatcttgttcttatc----cttcttgggaaatggatttttgtactc-tttctttttgtcatatgcacttactattctgttattatacacggactttgaaacatcgcctttgt-----gaaaaatatggaagggcaatgttgcaattccgatgaat---------aaaaaaagtgca-----gaaaatgaggagtgcaaaaattc----------tactctttggtgatac-------tttccttcaaatttagaaaygaaatctgttcgacgaagtaaaattcttggaagtggagtcaggtctgacttggcatttatgaagctaatat-----------------------------------------------------------------------------------------------------------------------------------------------------------------------------------------------------------------------------------------------------------------------------------------------------------------------------------------------------------------------
>MiraAssembly77_c35RC
---------------------------------------------------------------------------------------------------------------------------------------------------------------------------------------------------------------------------------------------------------------------------------------------------------------------------------------------------------------------------------------------------------------------------------------------------------------------------------------------------------------------------------------------------------------------------------------------------------------------------------------------------catgggtgttcatgccttcattgtcccgattagggatttaaagacccaccaaatacttccagggattgaaatccatgactgtggtcacaaagttggtctgaatggagtagataatggagcattaaggtttcgttctgtaagaattcctcgagacaacctcctaaatcgatttggagatgtctccagggaggggaactactcaagcccccttccatccattaataaacgctttgctgccacactaggggagcttgttgggggaagggtaggccttgcatactcttcagttggtgtcctcaaaattgcctccaccattgcaattcgctattccctgctccgacatcaatttggtcctccacggcagccagaagtcagtatccttgattaccagtccca-------ccaacataaacttatgcctatgctcgmk----------atcrrmakatgcattccatttttccactctttatttggtggagaaatattccgagatga--------agaagtctcatgatg----------------------------------------------------------------------aagaagtggta-gkggatgtccatgcgctctctgcgggcctcaaggcttatgtaacatcttacacggctaagtcattgagcatt--------tgcagxgaatcctxtgxtggxcatggatacgctgctg--------taaatcgttttggtagtttgaggaatgatcatgaxatatttcagacctttgaaggcgacaacactgtccttctacaacaggttacaaaagaatcttgttcttatt----cttcttgggaaatggatttttgtactc-tttctttttgtcatatgcacttactattctgttattataca-----------------------------------------------------------------------------------------------------------------------------------------------------------------------------------------------------------------------------------------------------------------------------------------------------------------------------------------------------------------------------------------------------------------------------------------------------------------------------------------------------------------------------------------------------------------------------------------------------------------------
>MiraAssembly82_rep_c316
-----------------------------------------------------------------------------------------------------------------aattagaaagaccctgtcccatgacccagaataagaggttacaatgcagtcatttgatatttgcactgttaaatg----gttcacacaxaaattggtaa-------taatxtgataacacttgccgatgatctxtttttgttacattcttttgatttcatttggc-cattcatatc--tattcttacttgtcctcttgacatttgcctaattagaatggcttcaaatttcgacttgaagtttgtttatgattta-----ctttctacctgccacttgcttgtagacttatttctcgcatttgcttgtattx--------------ggaaggatcaaatgtccagggcctccaaaccgttgctacatttgatccacttacagacgaattcataatcgacacgcccaatgacggggcaatcaaatggtggattggcaatgctgcagttcatggcaagtttgctactgtattctccaagttaatgttgccaactcacgatgaaaaaggagtatctgacatgggtgttcatgccttcattgtcccgattagggatttaaagacccaccaaatacttccagggattgaaatccatgactgtggtcacaaagttggtctgaatggagtagataatggagcattaaggtttcgttctgtaagaattcctcgagacaacctcctaaatcgatttggagatgtctccagggaggggaactactcaagcccccttccatccattaataaacgctttgctgccacactaggggagcttgttgggggaagggtagtccttgcatcctcttcagttggtgtcctcaaaattgcctccaccattgcaattcgctatgccctgctccgacaacaatttggtcctccacggcagccagaagtcagtatccttgattaccagtccca-------ccaacataaacttatgcctatgctcgct-----------tcaacatatgcattccatttttccactctttatttggtggagaaatattccgagatga--------agaagtctcatgatg----------------------------------------------------------------------aagaagtggta-ggggatgtccatgcgctctctgcgggcctcaaggcttatataacatcttacacggctaagtcattgagcatt--------tgcagggaatcctgtggtggccatggatatgctgctg--------taaatcgttttggtagtttgaggaatgatcatgacatatttcagacctttgaaggcgacaacactgtccttctacaacaggttacaaaagaatcttgttcttatt----cttcttgggaaatggatttttgtactc-tttctttttgtcatatgcacttactattctgt--------------------------------------------------------------------------------------------------------------------------------------------------------------------------------------------------------------------------------------------------------------------------------------------------------------------------------------------------------------------------------------------------------------------------------------------------------------------------------------------------------------------------------------------------------------------------------------------------------------------------------
>Consensus_Sample80
------------------------------------------------------------------------------------------------------------------------------------------------------------------------------------------------------------------------------------------------------------------------------------------------------------------------------------------------aaatttcgacttgaagtttgtttatgattta-----ctttctacctgccacttgcttgtagacttatttctcgcatttgcttgtattt--------------ggaaggatcaaatgtccagggcctccaaaccgttgctacatttgatccacttacagacgaattcataatcgacacgcccaatgacggggcaatcaaatggtggattggcaatgctgcagttcatggcaagtttgctactgtattctccaagttaatgttgccaactcacgatgaaaaaggagtatctgacatgggtgttcatgccttcattgtcccgattagggatttaaagacccaccaaatacttccagggattgaaatccatgactgtggtcacaaagttggtctgaatggagtagataatggagcattaaggtttcgttctgtaagaattcctcgagacaacctcctaaatcgatttggagatgtctccagggaggggaactactcaagcccccttccatcgattaataaacgctttgctgccacactmggggagcttgttgggggaagggtaggccttgcatactcttcagttggtgtcctcaaaattgccgccaccattgcaattcgctattccctgctccgacatcaatttggtcctccacggcagccagaagtcagtatccttgattaccagtcccagtttgttccaacataaacttatgcctatgctcgctctctrgagaagtcaacatatgcattccatttttccactctttatttggtggagaaatattccgagatgaataccaacagaagtctcatgatgggacacttgctgttacatggaactatctgagagaatccatgaactcttatctctcgcagccaaacccagtaagaagtggta-ggggatgtccatgcgctctctgcgggcctcaaggcttatgtaacatcttacacggctaagtcattgagcattgaactaagtgcagggaatcctgtggtggccatggatacgctgctgkcagratctaaatcgttttggtagtttgaggaatgatcatgacatatttcagacctttgaaggcgacaacactgtccttctacaacaggttacaaaagaatcttgttcttatttgagcttcttgggaaatggatttttgtactc-tttccttttgtcatatgcacttactattctgttattatacacggactttgaaacatcgcctttgt-----gaaaaatatggaagggcaatgttgcaattccgatgaat--------aaaaaaaagtgca-----gaaaatgaggagtgcaaaaatt----------------------------------------------------------------------------------------------------------------------------------------------------------------------------------------------------------------------------------------------------------------------------------------------------------------------------------------------------------------------------------------------------------------------------------------------------------------------------------------------------
>MiraAssembly81_rep_c2385
t---------------------------------------------------------gg----------------------------------------------------------------------------------------------------------------------------------------------------------------------------------------------------------------------------------------------------------------------------------------------------------------------------------------------------------------ttagttatactt---------------------------------------caaaaatttgtta----------------------------------------------------------------------------tgcctttagtggaaaat----ggttatgccctacaagttaatgttgccaactcacgatgaaaaaggagtatctgacatgggtgttcatgcctttattgtcccgattagggatttaaagacccaccaaatacttccagggattgaaatccatgactgtggtcacaaagttggtctgaatggagtagataatggagcattaaggtttcgttctgtaagaattcctcgagacaacctcctaaatcgatttggagatgtct-----------------------------------------------------------------------------------------------------------------------------------------------------------------------------------------------------------------------------------------------------------------------------------------------------------------------------------------------------------------------------------------------------------------------------------------------------------------------------------------------------------------------------------------------------------------------------------------------------------------------------------------------------------------------------------------------------------------------------------------------------------------------------------------------------------------------------------------------------------------------------------------------------------------------------------------------------------------------------------------------------------------------------------------------------------------------------------------------------------------------------------------------------------------------------------------------------------------------------------------------------------------------------------------------------------------------------------------------------------------------------
>MiraAssembly74_c682RC
-----------------------------------------------------------------------------------------------------------------------------------------------------------------------------------------------------------------------------------------------------------------------------------------------------------------------------------------------------------------------------------------------------------------------------------------------------------------------------------------------------------------------------------------------------------------------------------------------------------------------------------------------------------------------------------------------------------------------------------------------------------------------------------------------------------------------------------------------------------------------------------------------------------------------------------------------------------------------------------------------tgctccgacatcaatttggtcctcaacggcagccagaagtcagtatccttgattaccagtccca-------ccaacataaacttatgcctatgctcgct-----------tcattatatgcattccatttttccactctttatttggtggagaaatattccgagatga--------agaagtctcatgatg----------------------------------------------------------------------aagaagtggta-ggggatgtccatgcgctctctgcgggcctcaaggcttatgtaacatcttacacggctaagtcattgagcatt--------tgcagggaatcctgtggtggccatggatatgctgctg--------ttaatcgttttggtagtttgaggaatgatcatgacatatttcagacctttgaaggcgacaacactgtccttctacaacaggttacaaaagaatcttgttcttatc----cttcttgggaaatggatttttgtactc---tctttttgtcatatgcacttactattctgttattatacacggactttgaaaaaattc------------------------------------------------------------------------------------------------------------tactctttggtgatac-------tttccttcaaatttagaaatgaaatctgttcgacgaagtaaaattcttggag--------------tactt--aattcgtggtgctatagtttgcaaatggtagaaatggctacctggtggttcattttacttgtca-----------ctagtgcaga----cccttctctaaggataatcagtttagtatttcttggaagtggagtcaggtctgacttggcatttat------------------------------------------------------------------------------------------------------------------------------------------------------------------------------------------------------------------------------
>MiraAssembly69_c171RC
--------------------------------------------------------------------------------------------------------------------------------------------------------------------------------------------------------------------------------------------------------------------------------------------------------------------------------------------------------------------------------------------------------------------------------------------------------------------------------------------------------------------------------------------------------------------------------------------------------------------------------------------------------------------------------------------------------------------------------------------------------------------------------------------------------------------------------------------------------------------------------------------------------------------------------------------------------------------------------------------------------------------------------------------------------------------------------------------------------------------------------------------atttggtggagaaatattccgagatga--------agaagtctcatgatg----------------------------------------------------------------------aagaagtggta-ggggatgtccatgcgctctctgcgggcctcaaggcttatgtaacatcttacacggctaagtcattgagcatt--------tgcagggaatcctgtggtggccatggatacgctgctg--------taaatcgttttggtagtttgaggaatgatcatgacatatttcagacctttgaaggcgacaacactgtccttctacaacaggttacaaaagaatcttgtacttatt----cttcttgggaaatggat-----------tttctttttgtcatatgcacttactattctgttattatacacggactttgaaacattgcctttgt-----gaaaaatatggaagggcaatgttgcaattccgatgaat--------aaaaaaaagtgca-----gaaaatgaggagtgcaaaaattc----------tactctttggtgatac-------tttccttcaaatttagaaacgaaatctgttcgacgaagtaaaattcttggag--------------tactt--agtttgtggtgctatagtttgcaaatggtagaaatggctacctggtggttcattttactagtca-----------ctagtgcaga----cccttctctgaggataatcagtttagtacttcttggaagtggagtcaggtctgacttggcatttatgaagctaayatggagctaaaggtttaccata----------------------------------------------------------------------------------------------------------------------------------------------------------------------------------------------a
