# Supplementary material for: Targeted NGS for species level phylogenomics: “made to measure” or “one size fits all”?
Source: PeerJ. 2017 Jul 25;5:e3569. doi: 10.7717/peerj.3569 (PMC5530999; doi:10.7717/peerj.3569)
Supplement: Data S2 — Sequences alignments (fasta format). [file peerj-05-3569-s002.gz › Final_Aln/SC/22985_AllSamples_Part1.aln]

>ConsensusSample73
-----------------------------------------------------------------------------------------------------------------------------------------------------------------------------------------------------------------------------------------------------------------------------------------------------------------------------------------------------------------------------------------------------------------------------tttctttttttgcgttataagcttattggggtatgcagttgaagctttattagta------tatgttttgttgttgttagtttcttaaattatgcaatctcgaaggaataaagacccaacgatcctacctgaccataaaatgaagttaagcgattgtggaatcgagttggatcatgcccattatccgtatgacatgcctggtcgggattttgatgggagaagcttgagccctaggaatgtggagggatcaagrcgaatgttgggtgtggatggaaggaatagttcattggaaaggagaggktttggccgtgattt---------tgatggtggtagaggcgagcgagtaaggkcaaggtctcccccattcgggctaaatgcgagagaggaggggctatgatgatgaggtttatccgcgtagggattttccgaacgcggaattgaggcagakggtacgaatttgtggatcttattgatctggatgcggatgtgaacactaggttgaagcatgatcgtgggcatgaagctcggctaagaaggga------ggaggactttggtggtactagtagattggcaggtcggaaattggttggc-atcaga-agaaaagtttaaactgcctcacgatttgggaaccacgtcaagatatgcagaagatggtggaggtttctcatcatccttggcgaatacgtatacaggacagttcaaggatgaaagggctcggtatccagacccactagtggataaagtcccggttatggaatcatacagggaaagagaaaaaccaatgttttattcaagggacgttaagtatcctgatgtgccaatgtctcagtcaacagaccatatgggcttatcatctggaatatctagggcctattttcaggggtcataccaagatgatatgcctttagtgactgattcgaggaagtctgctaaattcacagaaccttttggaatcagtagctacgttcaaaggtccagtttaggatctggaagagaccgtccattggaaaatgaggattttccacgctattggcaggacaaattgagtctgactagagctgagcgtcaggattatttgaatcctcggactcgggaaggagatagtgacatttatggccccacatctgataatttatatagaaggatgggtacacatgagcgactggactatgatcatgaagattggtcaaggccagttacgagggaccctgttcaagatgagcttgatgatagtgaatatacttcwaggcttgagaaggatagaatttttctggatcacccttctattcaaaagcagaaagttcctgattaccttgatg-tgggtgcatcaaaaggtcaggagtattttgattatagaagtgctcatgttgaatatgggagggtctctcgagaaagggaaatgccacatttgggtgtctcaaaggatcacaaaatctcacacttgagatcgaatttcggttttggaagagatgtaggttccacatctcacggtgaaagaacgaggaatttacccaagtttgaatatgatgagtcatatgaaattgaagcagaggggcatgaaatctatgactcatctgactgggcacgtaagagaaagtacaatccagatgcagaaatgagtgggcataattccagaggaattatcttagataaacggtacagtaataatagagaacaatatattgatgacagaaatgaggagtggagtggtcaagattcaagtactaaatttttttccagaagtggaggctatgacaataaacgatatccgagggaagaaagggagttttttgcagaagatcaccctggattttctgaatctgaggagtggttaccatctgacgactgtatggaacacgtgcaagcatattcagtcaaaccacataaatctggcactagacattcaaagggtcatcttagacacggccaacaaagctcgcatatttcatctcgtttagacagaagacatgttcttccaaaacagcgcagtgtttggattagaggccaggatgataaccaagtggataagcatgaaaatgaagttcatcaatctgacaattggatgagttcttcaaaacctgagccacatgaaaagtccgaggaacttaagcaatcagtccaaaaggctttcctgattttcagtagaaagttgaatgagaactctggtgttcgcaagagatacaaggagcaaggaagagctggtagcttgttctgcatcgtgtgtgggagaaggtctgttttctctttataatctacatttgttagaagtgcagcccctacctagatatattgctatggagtctggtgataattta----tttacgtttctgatcgaggaaagaaaaatwc---tgaaatctcgta----gtca---------agtaagtcctgct--------------------------------------------------cattcaaagatcttg-------------------------------------------------------------------------------------------------------------------------------------------------------------------------------------------------------------------------------------------------------------------------------------------------------------------------------------------------------------------------------------------------------------------------------------------------------------------------------
>MiraAssembly68_c1000RC_merged_MiraAssembly68_rep_c2656
-------------------------------------------------------------------------------------------------------------------------------------------------------------------------------------------------------------------------------------------------------------------------------------------------------------------------------------------------------------------------------tatgatactttctggtacactttctgaatttgttcaaattctagg----cttttgttgcataataagcttatttgggtatacagttgaagctttattggtt------tagattttgttgttattagtttgttaagttatgcaatctcgaaggaacgaagaccgaacgatcctacctgaccccaaaatgaagttaagggatcgtggaatcgagttgggtcatgcccatggcccgtatgacatgcctcgtcgggattttgataggagaagtttgagccctaggaaagtggagggatcgaggcgact------tgtggakggaaggaatagttcattggaaaggagggaktttggtggkgg------------kggkggkagtagaggkgagcgagtaaggkcaaggkctcccccattcgggct-aatgcgagaaaggagggactatgatgatggggtttatccgagtagggattttccaaatgcggaattgaggcaga-ggtatgaatttgtggatcgtgttgatttggatgctgatgcgaatgctgggttgaagcatgaacgtaggcatgaagctcggctgataaggga------ggaggacttcggtgg---tagtagattggtaggtcagaaatt-tatggg-gtcaga-agaaatgtttagactgcctcaagatttggtaaccacatcaaaatatggggaaggtggtggaggtttctcatcatccttggcaaatatgaatacaggccagttcaaggatgaaagggctcggtatccggatgcactagtggataaagtctcggktatggaatcatacagggaaagagaaaaaccaaccttttattcaagggacgtaacgtatcccgatgtgccaatgtctcagtcgaaggattatatgggctcagcatctggaatatctagggtctatttcgagggatcataccaagatgatatgcctttagtgactgattctgggaagtctgctaagttcacagaaccttttggattca------acgttcaaaggtccagtttagaatctggaagagaccctaacagggaaaatgaggattttccacgctattggagggacaaatttagtccaacaagagctgatcgccaggattatttgaatcctaggcttagggaaggagatagtgacatttatggccattcgtccgataatttatatagaaggatgggtacacgtgagcgagttaactatgatcataaagatttgttaagaccagttatgagggaccctgttcaagatgcggttgataatagtgaatatacttcaagaaatgtgaaggatagaagtttcctggaccacccttctattcaaaagcagaaagttcctaattactttgatgtcgagtgcatcaaaaggtcaggagtattttgactatagaagtgctcatgatgaatatgggagggkctctcgagaaagggaaatgccacatttgggtgtctcaaaggatcacaaaatctcacacttgagatcagattttggttttggaagagatgcaggkcccacatctcatggtgaaagaatgaggaattcacccgagtttgaatatgatcggtcatacgaaatccaagcggaggagcatgaaatctatgactcatctgacagggcacttaggagaaagtacaatccagatgcagaaatgagtaggcataatcccagagkaattatcttagataaatggtatcgtaatagtagagtacaacatctagatgacagaaatgaggagtggaggggkcatgattcaagtattaaattcaagtctagaagtgggggctatgacaataaaagatatccaagggaagaacgggagttcgttggggaagatcgccgtagattttctgaatctgaggattggkcaccatctgacgactatatggaacacatccaagagcattcaatcaaaccacataaatcckgtgctaaatattcaaagggtcatcttagacatggtcaacaaaactcacatatttcatctcgtttagacagaagacatgttcttcccaaaccgcgcaatgtttggattagaggccaggatgataaccaagtggataagaatgaaaatgaagttgaccaatctgacgattggatgagttcttcaaagcctgagccacgtgaagggtctgaggaatttaagcaattggtccaaaaggctttcttgattttcagcaaaaagttgaatgaaaaccctgctgttcggaaaagatacaaggagcaaggaagagctggtagcttgttctgcatcgtatgcgggagaaggtctgttttcttttt-tataatacatttattaaaagtggagcccctacctagatatattgctatgaagtctggtggaagtttaattttttgggtttctgatttgaggaaagaaaatactagtaaaatcacgta----gtca---------agtgagtcctgct--------------------------------------------------cattcaaagatcttgtcccatggtttatttgcgaattttttcatgcgttcg-------------------------------------------------------------------------------------------------------------------------------------------------------------------------------------------------------------------------------------------------------------------------------------------------------------------------------------------------------------------------------------------------------------------------------------------
>MiraAssembly68_c1000RC_merged_MiraAssembly68_rep_c2892_merged_MiraAssembly68_rep_c3169RC_merged_MiraAssembly68_rep_c2726RC
-----------------------------------------------------------------------------------------------------------------------------------------------------------------------------------------------------------------------------------------------------------------------------------------------------------------------------------------------------------------------------------------------------------------------------------------------------------------------------------------------------------------------------------------------------------------------aatgaagttaagggatcgtggaatcgagttgggtcatgcccatggcccgtatgacatgcctcgtcgggattttgataggagaagtttgagccctaggaaagtggagggatcgaggcgact------tgtggatggaaggaatagttcattggaaaggagggattttggtggtgg------------tggtggtagtagaggtgagcgagtaaggtcaaggtctcccccattcgggct-aatgcgagaaaggagggactatgatgatggggtttatccgagtagggattttccaaatgcggaattgaggcaga-ggtatgaatttgtggatcgtgttgatttggatgctgatgcgaatgctgggttgaagcatgaacgtaggcatgaagctcggctgataaggga------ggaggacttcggtgg---tagtagattggcaggtcagaaatt-tatggg-gtcaga-agaaatgtttagactgcctcaagatttggtaaccacatcaaaatatggggaaggtggtggaggtttctcatcatccttggcaaatatgaatacaggccagttcaaggatgaaagggctcggtatccggatgcactagtggataaagtctcggttatggaatcatacagggaaagagaaaaaccaaccttttattcaagggacgtaacgtatcccgatgtgccaatgtctcagtcaaaggattatatgggctcagcatctggaatatctagggtctatttcaagggatcataccaagatgatatgcctttagtgactgattctgggaagtctgctaagttcacagaaccttttgggttca------acgttcaaaggtccagtttagaatctggaagagaccctaacagggaaaatgaggattttccacgctattggagggacaaatttagtccaacaagagctgatcgccaggattatttgaatcctaggcttagggaaggagatagagacatttatggccattcgtccgataatttatatagaaggatgggtacacgtgagcgagttgactatgatcataaagatttgttaagaccagttatgagggaccctgttcaagatgcggttgataatagtgaatatacttcaagaaatgtgaaggatagaagtttcctggaccacccttctattcaaaagcagaaagttcctaattactttgatg-cgagtgcatcaaaaggtcaggagtattttgactatagaagtgctcatgatgaatatgggagggtctctcgagaaagggaaatgccacatttgggtgtctcaaaggatcacaaaatctcacacttgagatcagattttggttttggaagagatgcaggtcccacatctcatggtgaaagaatgaggaattcacccgagtttgaatatgatcggtcatacgaaatccaagcggaggagcatgaaatctatgactcatctgacagggcacttaggagaaagtacaatccagatgcagaaatgagtaggcataatcccagaggaattatcttagataaatggtatcgtaatagtagagtacaacatctagatgacagaawtgaggagtggaggggtcatgattcaagtattaaattcaagtctagaagtgggggctatgacaataaaagatatccaagggaagaacgggagttcgttggggaagatcgccgtagattttctgaatctgaggattggtcaccatctgacgactatatggaacacatccaagagcattcaatcaaaccacataaatccggtgctaaatattcaaagggtcatcttagacatggtcaacaaagctcacatatttcatctcgtttagacagaagacatgttcttcccaaaccgcgcaatgtttggattagaggccaggatgataaccaagtggataagaatgaaaatgaagttgaccaatctgacgattggatgagttcttcaaagcctgagccacgtgaagggtctgaggaatttaagcaattggtccaaaaggctttcttgattttcagcaaaaagttgaatgaaaaccctgctgttcggaaaagatacaaggagcaaggaagagctggtagcttgttctgcatcgtatgcgggagaaggtctgttttcttttt-tataatacatttattaaaagtggagcccctacctagatatattgctatgaagtctggtggaagtttaattttttgggtttctgatttgaggaaagaaaatactagtaaaatcacgta----gtca---------agtgagtcctgct--------------------------------------------------cattcaaagatcttgtcccatggtttatttgcgaattttttcatgcgttcg-------------------------------------------------------------------------------------------------------------------------------------------------------------------------------------------------------------------------------------------------------------------------------------------------------------------------------------------------------------------------------------------------------------------------------------------
>MiraAssembly69_c430RC
---------------------------------------------------------------------------------------------------------------------------------------------------------------------------------------------------------------------------------------------------------------------------------------------------------------------------------------------------------------------------------------------------------------------------------------------------------------------------------------------------------------------------------------------------------------------------------------------------------------------------------------------------------------------------------------------------------------------------------------------------------------------------------------------------------------------------------------------------------------------------------------------------------------------------------------------------------------------------------------------------------------------------------------------------------------------------------------------------------------------------------------------------------------------------------------------------------------------------------------------------------------------------------------------------------------------------------------------------------------------------------------------------------------------------------------------------------------------------------------------------------------------------------------------------------------------------------------------------------------------------------------------------------------------------------------------------------------------------------------------------------------------------------------------------------------------------------------------------------------------------------------------------------------------------------------------------------------------------------------------------------------------------------------------------------------------------------------------------------------------------------------------------------------------------------------------------------------------------------------------------------------------------------------------------------------------------------------------------------------------------------------------------------------------------------------------------------------------------------------------------cggcgcagtgtttggattagaggccaggatgataaccaagtggataagcatgaaaatgaagttcaccaatctgacaattggatgagttcttcaaaacctgagccacatgaaaagtccgaggaactcaagcaatcagtccaaaaggctttcctgattttcagtagaaagttgaatgagaactctggtgttcgcaagagatacaaggagcaaggaagagctggtagcttgttctgcatcgtgtgtgggagaaggtctgttttctctttataatctacatttgttagaagtgcagcccctacctagatatactgctatggagtctggtgataattta----tttacgtttctgatcgaggaaagaaaaatac---tgaaatctcgta----gtcaaaa-----caaaaacttctgct--------------------------------------------------tagctgagatagtcttcttgggtatagaaaataaatatattggttctgtttccttctggaaggtaaagtgcatggttacattcttttgaaaccaatg-tttttatctggattcctttgggataagacagt--ttgagg----------------------------------------------------------------------------------------------------------------------------------------------------------------------------------------------------------------------------------------------------------------------------------------------------------------------------------------------------
>MiraAssembly69_c503RC_merged_MiraAssembly69_rep_c2344RC
------------------------------------------------------------------------------------------------------------------------------------------------------------------------------------------------------------------------------------------------------------------------------------------------------------------------------------atgctttatagggttaaggttctgatcgactgtgc----cgattatgatactttctggtacaatttctgaatttgttaatattatagactttctttttttgcgttataagcttattggggtatacagttgaagctttattagtt------tatgttttgttgttgttagtttcttaaattatgcaatctcgaaggaataaagacccaacgatcctacctgaccataaaatgaagttaagcgattgtggaatcgagttggatcatgcccatamcccgtatgacatgcctggtcgggattttgatgggagaagtttgagccctaggaatgtggagggatcaaggcgactgttgggtgtggatggaaggaatagttcattggaaaggagaggttttggccgtggttt---------tgatggtggtagaggcgagcgagtaaggtcaaggtctcccccattcgggct----gcgagagaggaggggctatgatgatgaggtttatccgcgtagggattttccgaatgcggaattgaggcaga-ggtacgaatttgtggattgtattgatctggatgcggatgtgaacactaggttgaagcatgatcgtgggcatgaagcacggctaagaaggga------ggaggactttgatggtactagtagattggcaggtcggaaatt-gttggc-atcaga-agaaaagtttaaactgcctcacgakttgggaaccacgtcaagatatgcagaaggtggtggaggtttctcatcatccttggmgaatacgtatacaggccagttcaaggatgaaagggckcggtatccagacccactagtggataaagtcccggttatggaatcatacagggaaagagaaaaaccaatgttttattcaagggacgttaagtatcctgatgtgccaatgtctcagtcaacagaccatatgggcttatcatctggaatatctagggcctattttcaggggtcataccgagatgatctgcctttagtgactgattcgaggaagtctgctaaattcacagaaccttttggaatcagtagctacgttcaaaggtccagtttagaatctggaagagaccgtccattggaaaatgaggattttccacgctattggcaggacaaattgagtctga------ctgagcgtcaggattatttgaatcctcggactcgggaaggagatagtgacatttatggccccacatctgataatttatatagaaggatgggtacacatgagcgactggactatgatcatgaagattggtcaaggccagttacgagggaccctgttcaagatgggcttgatgatagtgaatatacttcaaggcttgagaaggatagaatttttctggatcacccttctattcaaaagcagaaagttcctgattaccttgatg-tgggtgcaccaaaaggtcaggagtattttgattatagaagtgctcatgttgaatatgggagkgtctctcgagaaagggaaatgccacatttgggtgtctcaaaggatcacaaaatctcacacttgagatcgaatttcggttttcgaagagatgtaggttccacatctcacggtgaaagaacgaggaatttacccaagtttgaatatgatgagtcatatgaaattgaagcagaggggcatgaaatctatgactcatctgactgggcacgtaagagaaagtacaatccagatgcagaaatgagtgggcataattccagaggaattatcttagataaacggtacagtaataatagagaacaatatattgatgacagaaatgaggagtggagtggtcaagattcaagtaccaaatttttttccagaagtggaggctatgacaataaacgatatccgagggaagaaagggagttttttgcagaagatcaccctggattttctgaatctgaggagtggttaccatctgacgactgtatggaacacgtgcaagcatattcagtcaaaccacataaatctggcactaaacattcaaagggtcatcttagacacggccaacaaagctcgcatatttcatctcgtttagacagaagacatgttcttccaaaacggcgcagtgtttggattagaggccaggatgataaccaagtggataagcatgaaaatgaagttcatcaatctgacaattggatgagttcttcaaaacctgagccacatgaaaagtccgaggaacttaagcaatcagtccaaaaggctttcctgattttcagtagaaagttgaatgagaactctggtgttcgcaagagatacaaggagcaaggaagagctggtagcttgttctgcatcgtgtgtgggagaaggtctgttttctctttataatctacatttgttagaagtgcagcccctacctagatatattgctatggagtctggtgataattta----tttacgtttctgatcgaggaaagaaaaatac---tgaaatctcgta----gtca---------agtaagtcctgct--------------------------------------------------cattcaaagatcttgttccgtg--------------------------------------------------------------------------------------------------------------------------------------------------------------------------gtttatttgcaacctttttcatgtgttggaccccgg----------------------------------------------------------------------------------------------------------------------------------------------------------------------------------------------------------------------------------------------------------
>MiraAssembly69_rep_c2542_merged_MiraAssembly69_rep_c2511RC
------------------------------------------------------------------------------------------------------------------------------------------------------------------------------------------------------------------------------------------------------------------------------------------------------------------------------------------------------------------------------------------------------------------------------------------------------------------------------------------------------------------------------------------------------------------------------------------------------------------------------------------------------------------------------------------------------------------------------------------------------------------------------------------------------------------------------------------------------------------------------------------------------------------------------------------------------------------------------------------------------------------------------------------------------------aaaagtttaaactgcctcacgatttgggaaccacctaaagatatgcagaaggtggtggagggttctcatcatccttgtcgaaaacgtatacagggcagttcaaggatgaaagcgctcggtatccagacccactagtggataaagtcccggttatggaatcatacagggaaagagaaaaaccaatgttttattcaagggacgttaagtatcctgatgtgccaatgtctcagtcaacagaccatatgggcttatcatctggaatatctaggggctattttcaggggtcataccgagatgatctgcctttagtgactgattcgaggaagtctgctaaattcacagaaccttttggaatcagtagctatgttcaaaggtccagtttagaatctggaagagaccgtccattggaaaatgaggattttccacgctattggcaggacaaattgagtctgactagagctgagcgtcaggattatttgaatcctcggactcgggaaggagatagtgacatttatggccccacatctgataatttatatagaaggatgggtacacatgagcgactggactatgatcatgaagattggtcaaggccagttacgagggaccctgttcaagatgggcttgatgatagtgaatatacttcaaggcttgagaaggatagaatttttctggatcacccttctattcaaaagcagaaagttcctgattaccttgatg-tgggtgcatcaaaaggtcaggagtattttgattatagaagtgctcatgttgaatatgggagggtctctcgagaaagggaaatgccacatttgggtgtctcaaaggatcacaaaatctcacacttgagatcgaatttcagttttggaagagatgtaggttccacatctcacggtgaaagaacgaggaatttacccaagtttgaatatgatgagtcatatgaaattgaagcagaggggcatgaaatctatgactcttctgactgggcacgtaagagaaagtacaatccagatgcagaaatgagtgggcataattccagaggaattatcttagataaacggtacagtaataatagagaacaatatattgatgacagaaatgaggagtggagtggtcaagattcaagtactaaatatttttccagaagtggaggctatgacaataaacgatatcggagggaagaaagggagttttttgcagaagatcaccctggattttctgaatctgaggagtggttaccatctgacgactgtatggaacacgtgcaagcatattcagtcaaaccacataaatctggcactaaacattcaaagggtcatcttagacacggccaacaaagctcgcatatttcatctcgtttagacagaagacatgttcttccaaaacggcgcagtgtttggattagaggccaggatgataaccaagtggataagcatgaaaatgaagttcaccaatctgacaattggatgagttcttcaaaacctgagccacatgaaaagtccgaggaactcaagcaatcagtccaaaaggctttcctgattttcagtagaaagttgaatgagaactctggtgttcgcaagagatacaaggagcaaggaagagctggtagcttgttctgcatcgtgtgtgggagaaggtctgttttctctttataatctacatttgttagaagtgcagcccctacctagatatactgctatggagtctggtgataattta----tttacgtttctgatcgaggaaagaaaaatac---tgaaatctcgta----gtca---------agtaagtcct---------------------------------------------------------------------------------------------------------------------------------------------------------------------------------------------------------------------------------------------------------------------------------------------------------------------------------------------------------------------------------------------------------------------------------------------------------------------------------------------------------------------------------------------------
>MiraAssembly71_rep_c3868RC
------------------------------------------------------------------------------------------------------------------------------------------------------------------------------------------------------------------------------------------------------------------------------------------------------------------------------------------------------------------------------------------------caatttctgaatttgttaatattatagactttctttttttgcgttataagcttattggggtatacagttgaagctttattagtt------tatgttttgttgttgttagtttcttaaattatgcaatctcgaaggaataaagacccaacgatcctacctgaccataaaatgaagttaagcgattgtggaatcgagttggataatgcccataacccgtatgacatgcctggtcgggattttgatgggagaagtttgagccctaggaatgtggagggatcaaggcgactgttgggtgtggatggaaggaatagttcattggaaaggagaggttttggccgtggttt---------cgatggtggtagaggcgagcgagtaaggtcaaggtctcccccattcgggct-aatgcgagagaggaggggctatgatgatgaggtttatccgcgtagggattttccgaatgcggaattgaggcaga-ggtacgaatttgtggattgtattgatctggatgcggatgtgaacactaggttgaagcatgatcgtgggcatgaagctcggctaagaaggga------ggaggactttggtggtactaggagattggcaggtcggaaatt-gttggc-atcaga-agaaaagtttaaactgcctcacgatttgggaaccacgtcaagatatgcagaaggtggtggaggtttctcatcatccttggcgaatacgtatacaggccagttcaaggatgaaagggctcggtatccagacccacttgtggataaagtcccggttatggaatcatacagggaaagggaaaaaccaatgttttattcaagggacgttaagtatcctgatgtgccaatgtctcagtcaacagaccatatgggcttatcatctggaatatctagggcctattttcaggggtcataccgagatgatctgcctttagtgactgattcgaggaagtctgctaaattcacagaaccttttggaatcagtagctacgttcaaaggtccagtttagaatctggaagagaccgtccattggaaaatgaggattttccacgctattggcaggacaaattgagtctgactagagctgagcatcaggattatttgaatcctcggactcgggaaggagatagtgacatttatggccccacatctgataatttatatagaaggatgggtacacatgagcgactggactatgatcatgaagattggtcaaggccagttacgagggaccctgttcaagatggtcttgatgatagtgaatatacttcaaggcttgagaaggatagaatttttctggatcacccttctattcaaaagcagaaagttcctgattaccttgatg-tgggtgcatcaaaaggtcaggagtattttgattatagaagtgctcatgttgaatatgggagggtctctcgagaaagggaaatgccacatttgggtgtctcaaaggatcacaaaatctcacacttgagatcgaatttcggttttggaagagatgtaggttccacatctcaccgtgaaagaacgaggaatttacccaagtttgaatatgatgagtcatatgaaattgaagcagaggggcatgaaatctataactcatctgactgggcacgtaagagaaagtacaatccagatgcagaaatgagtgggcataattccagaggaattatcttagataaacggtacagtaataatagagaacaatatattgatgacagaaatgaggagtggagtggtcaagattcaagtactaaatttttttccagaagtggaggctatgacaataaacgatatccgagggaagaaagggagttttttgcagaagatcaccctggattttctgaatctgaggagtggttaccatctgacgactgtatggaacacgtgcaagcatattcagtcaaaccacataaatctggcactaaacattcaaagggtcatcttagacatggccaacaaagctcgcatatttcatctcgtttagacagaagacatgttcttccaaaacggcgcagtgtttggattagaggccaggatgataaccaagtggataagcatgaaaatgaagttcatcaatctgacaattggatgagttcttcaaaacctgagccacatgaaaagtccgaggaacttaagcaatcagtccaaaaggctttcctgattttcagtagaaagttgaatgagaactctggtgttcgcaagagatacaaggagcaaggaagagctggtagcttgttctgcatcgtgtgtgggagaaggtctgttttctctttataatctacatttgttagaagtgcagcccctacctagatatattgctatggagtctggtgataattta----tttacrtttctgaycgaggaaagaaaaatac---tgaaatctcgtw----gtcaaaa-----caaaaacttctgc-------------------------------------------------------------------------------------------------------------------------------------------------------------------------------------------------------------------------------------------------------------------------------------------------------------------------------------------------------------------------------------------------------------------------------------------------------------------------------------------------------------------------------------------------
>MiraAssembly71_rep_c4727_merged_MiraAssembly71_rep_c3867RC_merged_MiraAssembly71_c2183RC
-----------------------------------------------------------------------------------------------------------------------------------------------------------------------------------------------------------------------------------------------------------------------------------------------------------------------------------------------------------------------------------------------acaatttctgaatttgttaatattgtagactttctttttttgcgttataagcttattggggtatacagttgaagctttattagtt----tatatgtttttttgttgttagtttcttaaattatgcaatctcgaaggaataaagacccaacgatcctacctgaccataaaatgaagttaagcgattgtggaatcgagttggatcatgcccataacccgtatgacatgcctggtcgggattttgatgggagaagtttgagccctaggaatgtggagggatcaaggcgactgttgggtgtggatggaaggaatagtccattggaaaggagaggttttggccgtggttttgatggtggtgatggtggtagaggcgagcgagtaaggtcaaggtctcccccattcgggct-aatgcgagagaggaggggctatgatgatgaggtttatccgcgtagggattttccgaatgcggaattgaggccga-ggtacgaatttgtggatcgtattgatctggatgcggatgtgaacactaggttgaagcatgatcgtgggcatgaagctcggctaagaaggga------ggaggactttggtggtactagtagattggcaggtcggaaatt-gttggc-atcaga-agaaaagtttaaactgcctcacgatttgggaaccacgtcaagatatgcagaaggtggtggaggtttctcatcatccttggcgaatacgtatacaggccagttcaaggatgaaagggctcggtatccagacccactagtggataaagtcccggttatggaatcatacagggaaagagaaaaaccaatgttttattcaagggacgttaagtatcctgatgtgccaatgtctcagtcaacagaccatacgggcttatcatctggaatatctagggcctattttcaggggtcataccgagatgatctgcctttagtgactgattcgaggaagtctgctaaattcacagaaccttttggaatcagtagctacgttcaaaggtccagtttagaatctggaagagaccgtccattggaaaatgaggattttccacgctattggcaggacaaatcgagtctgactagagctgagcgtcaggattatttgaatcctcggactcgggaaggagatagtgacatttatggccccacatctgataatttatatagaaggatgggtacacatgagcgactggactatgatcatgaagattggtcaaggccagttacgagggaccctgttcaagatgggcttgatgatagtgaatatacttcaaggcttgagaaggatagaatttttctggatcacccttctattcaaaagcagaaagttcctgattacmttgatg-tgggtgcatcaaaaggtcaggagtattttgattatagaagtgctcatgttgaatatgggagggtctctcgagaaagggaaatgccacatttgggtgtctcaaaggatcacaaaatctcacacttgagatcgaatttcggttttggaagagatgtaggttccacatctcaccgtgaaagaacgaggaatttacccaagtttgaatatgatgagtcatatgaaattgaagcagnnnnnnnnnnnnnnnnnnnnnnnnnnnnnnnnnnnnnnnnnnnnnnnnnnnnnnnnnnnnnnnnnnnnnnnnnnnnnnnnnnnnnnnnnnnnnnnnnnnnnnnnnnnnnnnnnnnnnnnnnnnnnnnnnnnnnnnnnnnnnnnnnnnnnnnnnnnnnnnnnnnnnnnnnnnnnnnnnnnnnnnnnnnnnnnnnnnnnnnnnnnnnnnnnnnnnnnnnnnnnnnnnnnnnnnnnnnnnnnnnnnnnnnnnnnnnnnnnnnnnnnnnnnnnnnnnnnnnnnnnnnnnnnnnnnnnnnnnnnnnnnnnnnnnnnnnnnnnnnnnnnnnnnnnnnnnnnnnnnnnnnnnnnnnnnnnnnnnnnnnnnnnnnnnnnnnnnnnnnnnnnnnnnnnnnnnnnnnnnnnnnnnnnnnnnnnnnnnnnnnnnnnnnnnnnnnnnnnnnnntttggattagaggccaggatgataaccaagtggataagcatgaaaatgaagttcatcaatctgacaattggatgagttcttcaaaacctgagccacatgaaaagtccgaggaacttaagcaatcagtccaaaatgctttcctgattttcagtagaaagttgaatgagaactctggtgttcgcaagagatacaaggagcaaggaagagctggtagcttgttctgcatcgtgtgtgggagaaggtctgttttctctttataatctacatttgttagaagtgcagcccctacctagatatattgctatggagtctggtgataattta----tttacgtttctgaccgaggaaagaaaaatac---tgaaatctcgta----gtcaaaa-----caaaaacttctgct--------------------------------------------------tagctgagatagtcttcttgggtatagaaaagaaatat--------------------------------------------------------------------------------------------------------------------------------------------------------------------------------------------------------------------------------------------------------------------------------------------------------------------------------------------------------------------------------------------------------------------------------------------------------
>MiraAssembly71_rep_c5255RC_merged_MiraAssembly71_rep_c4125RC_merged_MiraAssembly71_c560RC
---------------------------------------------------------------------------------------------------------------------------------------------------------------------------------------------------------------------------------------------------------------------------------------------------------------------------------------------------------------------------------------------------------------------------------------------------------------------------------------------------------------------------------------------------------------------------------------------------------------------------------------------------------------------------------------------------------------------------------------------------------------------------------------------------------------------------------------------------------------------------------------------------------------------------------------------------------------------------------------------------------------------------------------------------------------------------------------------------------------------------------------------------------------------------------------------------------------------------------------------------------------------------------------------------------------------------------------------------------------------------------------------------------------------------------------------------------------------------------------------------------attggcaggacaaattgagtctgactagagctgagcatcaggattatttgaatcctcggactcgggaaggagatagtgacatttatggccccacatctgataatttatatagaaggatgggtacacatgagcgactggactatgatcatgaagattggtcaaggccagttacgagggaccctgttcaagatgggcttgatgatagtgaatatacttcaaggcttgagaaggatagaatttttctggatcacccttctattcaaaagcagaaagttcctgattaccttgatg-tgggtgcatcaaaaggtcaggagtattttgattatagaagtgctcatgttgaatatgggagggtctctcgagaaagggaaatgccacattttggtgtctcaaaggatcacaaaatctcacacttgagatcgaatttcggttttggaagagatgtaggttccacatctcacggtgaaagaacgaggaatttacccaagtttgaatatgatgagtcatatgaaattgaagcagaggggcatgaaatctatractcatctgactgggcacgtaagagaaagtacaatccagatgcagaaatgagtgggcataattccagaggaattatcttagataaacggtacagtaataatagagaacaatatattgatgacagaaat---gagtggagtggtcaagattcaagtactaaatttttttccagaagtggaggctatgacaataaacgatatccgagggaagaaagggagttttttgcagaagatcaccctggattttctgaatctgaggagtggttaccatctgacgactgtatggaacacgtgcaagcatattcagaaaatccacataaatctggcactaamcattaaaagggtcnnnnnnnnnnnnnnnnnnnnnnnnnnnnnnnnnnnnnnnnnnnnnnnnnnnnnnnnnnnnnnnnnnnnnnnnnnnnnnnnnnnnnnnnnnnnnnnnnnnnnnnnnnnnnnnnnnagcatgaaaatgaagttcatcaatctgacaattggatgagttcttcaaaacctgagccacatgaaaagtccgaggaacttaagcaatcagtccaaaaggctttcctgattttcagtagaaagttgaatgagaactctggtgttcgcaagagatacaaggagcaaggaagagctggtagcttgttctgcatcgtgtgtgggagaaggtctgttttctctttataatctacatttgttagaagtgcagcccctacctagatatattgctatggagtctggtgataattta----tttacatttctgatcgaggaaagaaaaatac---tgaaatctcgtt----gtcaaaa-----caaaaacttctgct--------------------------------------------------tagctgagatagtcttcttgggtatagaaaagaaatatattggttctgtttccttctggaaggtaaagtgcatggttacattcttttgaaaccaatgttttttatctggattcctttgggataagacagt--ttgaggcatgttaaccgcatgtcatttcagggcatatgcccatggcccca-tattttatccatccgtaagrcactgctgggtggacaaytttggaggtggattatttgctgattttt----------------------------------------------------------------------------------------------gttatacttgtttttta----------------------------------------gtagatactatg--------------------------------------tttcgtagatgtgtctttt--------t
>MiraAssembly72_c1014RC_merged_MiraAssembly72_c143_merged_MiraAssembly72_c556
--------------------------------------------------------------------------------------------------------------------------------------------------------------------------------------------------------------------------------------------------------------------------------------------ttcaaaaaagttttaactcgacattaaatctatgcgacagatgctttatagggttaaggttctgatcgactgtgcttgacgattatgataccttctggtacaatttctgaatttgttaatattatagactttctttttttgcgttataagcttattggggtatacagttgaagctttattagtt------tatgttttgttgctgttagtttcttaaattatgcaatctcgaaggaataaagacccaacgatcctacctgaccataaaatgaagttaagcgattgtggaatcgagttggatcatgcccataacccgtatgacatgcctggtcgggattttgatgggagaagtttgagccctaggaatgtggagggatcaaggcgactgttgggtgtggatggaaggaatagttcattggaaaggagaggttttggccgtggttttgatggtggtgatggtggtagaggcgagcgagtaaggtcaaggtctcccccattcgggtt-aatgcgagagaggaggggctatgatgatgaggtttatccgcgtagggattttccgaatgcggaattgaggccga-ggtacgaatttgtggatcgttttgatctggatgaggatgtgaacactaggttgaagcatgatcgtgggcatgaagctcggctaagaaggga------ggaggactttggtggtactagtagattggcaggtcggaaatt-gttggc-atcaga-agaaaagtttaaactgcctcacgatttgggaaccacgtcaagatatgcagaaggtggtggaggtttctcatcatccttggcgaatacgtatacaggccagttcaaggatgaaagggctcggtatccagacccactagtggataaagtcccggttatggaatcatacagggaaagagaaaaaccaatgttttattcaagggacgttaagtatcctgatgtgccaatgtctcagtcaacagaccatatgggcttatcatctggaatatctagggcctattttcaggggtcataccgagatgatctgcctttagtgactgattcgaggaagtctgctaaattcacagaaccttttggaatcagtagctacgttcaaaggtccagtttagaatctggaagagaccgtccattggaaaatgaggattttccacgctatcggcaggacaaattgagtctgactagagctgagcgtcaggattatttgaatcctcagactcgggaaggagatagtgacatttatggccccacatctgataatttatatagaaggatgggtacacatgagcgactggactatgatcatgaagattggtcaaggccagttacgagggaccctgttcaagatgggcttgatgatagtgaatatacttcaaggtttgagaaggatagaatttttctggatcacccttctattcaaaagcagaaagttcctgattaccttgatg-tgggtgcatcaaaaggtcaggagtattttgattatagaagtgctcatgttgaatatgggagggtctctcgagaaagggaaatgccacatttgggtgtctcaaaggatcacaaaatctcacacttgagatcaaatttcggttttggaagagatgtaggttccacatctcacggtgaaagaacgaggaatttacccaagtttgaatatgatgagtcatatgaaattgaagcagaggggcatgaaatctatgactcatctgactgggcacgtaagagaaagtacaatccagatgcagaaatgagtgggcataattccagaggaattatcttagataaacggtacagtaataatagagaacaatatattgatgacagaaatgaggagtggattggtcaagattcaagtactaaatttttttccagaagtggaggctatgacaataaacgatatccgagggaagaaagggagttttttgcagaagatcaccctggattttctgaatctgaggagtggttaccatctgacgactgtatggaacacgtgcaagcatattcagtcaaaccacataaatctggcactaaacattcaaagggtcatcttagacacggccaacaaagctcacatatttcatctcgtttagacagaagacatgttcttccaaaacggcgtagtgtttggattagaggccaggatgataaccaagtggataagcatgaaaatgaagttcatcaatctgacaattggatgagttcttcaaaacctgagccacatgaaaagtccgaggaacttaagcaatcagtccaaaaggctttcctgattttctgtagaaagttgaatgagaactctggtgttcgcaagagatacaaggagcaaggaagagctggtagcttgttctgcatcgtgtgtgggagaaggtctgttttctctttataatctacatttgttagaagtgcagcccctacctagatatatt--------------------------------------------------------------------------------------------------------------------------------------------------------------------------------------------------------------------------------------------------------------------------------------------------------------------------------------------------------------------------------------------------------------------------------------------------------------------------------------------------------------------------------------------------------------------------------------------------------------------------------------------------------
>MiraAssembly72_c1515RC_merged_MiraAssembly72_c143_merged_MiraAssembly72_c551RC_merged_MiraAssembly72_rep_c1881
--------------------------------------------------------------------------------------------------------------------------------------------------------------------------------------------------------------------------------------------------------------------------------------------ttcaaaaaagttttaactcgacattaaatctatgcgacagatgctttatagggttaaggttctgatcgactgtgcttgacgattatgataccttctggtacaatttctgaatttgttaatattatagactttctttttttgcgttataagcttattggggtatacagttgaagctttattagtt------tatgttttgttgctgttagtttcttaaattatgcaatctcgaaggaataaagacccaacgatcctacctgaccataaaatgaagttaagcgattgtggaatcgagttggatcatgcccataacccgtatgacatgcctggtcgggattttgatgggagaagtttgagccctaggaatgtggagggatcaaggcgactgttgggtgtggatggaaggaatagttcattggaaaggagaggttttggccgtggttttgatggtggtgatggtggtagaggcgagcgagtaaggtcaaggtctcccccattcgggtt-aatgcgagagaggaggggctatgatgatgaggtttatccgcgtagggattttccgaatgcggaattgaggccga-ggtacgaatttgtggatcgttttgatctggatgaggatgtgaacactaggttgaagcatgatcgtgggcatgaagctcggctaagaaggga------ggaggactttggtggtactagtagattggcaggtcggaaatt-gttggc-atcaga-agaaaagtttaaactgcctcacgatttgggaaccacgtcaagatatgcagaaggtggtggaggtttctcatcatccttggcgaatacgtatacaggccagttcaaggatgaaagggctcggtatccagacccactagtggataaagtcccggttatggaatcatacagggaaagagaaaaaccaatgttttattcaagggacgttaagtatcctgatgtgccaatgtctcagtcaacagaccatatgggcttatcatctggaatatctagggcctattttcaggggtcataccgagatgatctgcctttagtgactgattcgaggaagtctgctaaattcacagaaccttttggaatcagtagctacgttcaaaggtccagtttagaatctggaagagaccgtccattggaaaatgaggattttccacgctatyggcaggacaaattgagtctgactagagctgagcgtcaggattatttgaatcctcrgactcgggaaggagatagtgacatttatggccccacatctgataatttatatagaaggatgggtacacatgagcgactggactatgatcatgaagattggtcaaggccagttacgagggaccctgttcaagatgggcttgatgatagtgaatatacttcaaggyttgagaaggatagaatttttctggatcacccttctattcaaaagcagaaagttcctgattaccttgatg-tgggtgcatcaaaaggtcaggagtattttgattatagaagtgctcatgttgaatatgggagggtctctcgagaaagggaaatgccacatttgggtgtctcaaaggatcacaaaatctcacacttgagatcgaatttcggttttggaagagatgtaggttccacatctcacggtgaaagaacgaggaatttacccaagtttgaatatgatgagtcatatgaaattgaagcagaggggcatgaaatctatgactcatctgactgggcacgtaagaggaagtacaatccagatgcagaaatgagtgggcataattccagaggaattatcttagataaacggtacagtaataatagagaacaatatattgatgacagaaatgaggagtggattggtcaagattcaagtactaattttttttccagaagtggaggctatgacaataaacgatatccgagggaagaaagggagttttttgcagaagatcaccctggattttctgaatttgaggagtggttaccatctgacgactgtatggaacacgtgcaagcatattcagtcaaaccacataaatctggcactaagcattcaaagggtcatcttagacacggccaacaaagctcgcatatttcatctcgtttagacagaagacatgttcttccaaaacggcgcagtgtttggattagaggccaggatgataaccaagtggataagcatgaaaatgaagttcatcaatctgacaattggatgagttcttcaaaacctgagccacatgaaaagtccgaggaacttaagcaatcagtccaaaaggctttcctgattttcagtagaaagttgaatgagaactctggtgttcgcaagagatacaaggagcaaggaagagctggtagcttgttctgcatcgtgtgtgggagaaggtctgttttctctttataatctacatttgttagaagtgcagcccctacctagatatattgctatggagtctggtgataattta----tttacgtttctgatcgaggaaagaaaaatac---tgaaatctcgta----gtcaaaa-----caaaaacttctgct--------------------------------------------------tagctgagatagt---------------------------------------------------------------------------------------------------------------------------------------------------------------------------------------------------------------------------------------------------------------------------------------------------------------------------------------------------------------------------------------------------------------------------------------------------------------------------------
>MiraAssembly72_c551RC_merged_MiraAssembly72_c552RC_merged_MiraAssembly72_c157_merged_MiraAssembly72_c552RC_merged_MiraAssembly72_c157_merged_MiraAssembly72_c330
------------------------------------------------------------------------------------------------------------------------------------------------------------------------------------------------------------------------------------------------------------------------------------------------------------------------------------------------------------------------------------------------------------------------------------------------------------------------------------------------------------------------------------------------ccaacgatcctacctgaccataaaatgaagttaagcgattgtggaatcgagttggatcatgcccataacccgtatgacatgcctggtcgggattttgatgggagaagtttgagccctaggaatgtggagggatcaaggcgactgttgggtgtggatggaaggaatagttcattggaaaggagaggttttggccgtggttt---------tgatggtggtagaggcgagcgagtaaggtcaaggtctcccccatttgggc----tgcgagagaggaggggctatgatgatgaggtttatccgcgtagggattttccgaatgcggaattgaggcaga-ggtacgaatttgtggattgtattgatctggatgcggatgtgaacactaggttgaagcatgatcgtgggcatgaagcacggctaagaag---------ggaggactttgatggtactagtagattggcaggtcggaaatt-gttggc-atcaga-agaaaagtttaaactgcctcacgatttgggaaccacgtcaagatatgcagaaggtggtggaggtttctcatcatccttggcgaatacgtatacaggccagttcaaggatgaaagggctcggtatccagacccactagtggataaagtcccggttatggaatcatacagggaaagagaaaaaccaatgttttattcaagggacgttaagtatcctgatgtgccaatgtctcagtcaacagaccatatgggcttatcatctggaatatctaggggctattttcaggggtcataccgagatgatctgcctttagtgactgattcgaggaagtctgctaaattcacagaaccttttggaatcagtagctatgttcaaaggtccagtttagaatctggaagagaccgtccattggaaaatgaggattttccacgctattggcaggacaaattgagtctgactagagctgagcgtcaggattatttgaatcctcggactcgggaaggagatagtgacatttatggccccacatctgataatttatatagaaggatgggtacacatgagcgactggactatgatcatgaagattggtcaaggccagttacgagggaccctgttcaagatgggcttgatgatagtgaatatacttcaaggcttgagaaggatagaatttttctggatcacccttctattcaaaagcagaaagttcctgattaccttgatg-tgggtgcatcaaaaggtcaggagtattttgattatagaagtgctcatgttgaatatgggagkgtctctcgagaaagggaaatgccacatttgggtgtctcaaaggatcacaaaatctcacacttgagatcgaatttcggttttggaagagatgtaggttccacatctcacggtgaaagaacgaggaatttacccaagtttgaatatgatgagtcatatgaaattgaagcagaggggcatgaaatctatgactcatctgactgggcacgtaagaggaagtacaatccagatgcagaaatgagtgggcataattccagaggaattatcttagataaacggtacagtaataatagagaacaatatattgatgacagaaatgaggagtggattggtcaagattcaagtactaattttttttccagaagtggaggctatgacaataaacgatatccgagggaagaaagggagttttttgcagaagatcaccctggattttctgaatttgaggagtggttaccatctgacgactgtatggaacacgtgcaagcatattcagtcaaaccacataaatctggcactaagcattcaaagggtcatcttagacacggccaacaaagctcgcatatttcatctcgtttagacagaagacatgttcttccaaaacggcgcagtgtttggattagaggccaggatgataaccaagtggataagcatgaaaatgaagttcatcaatctgacaattggatgagttcttcaaaacctgagccacatgaaaagtccgaggaacttaagcaatcagtccaaaaggctttcctgattttcagtagaaagttgaatgagaactctggtgttcgcaagagatacaaggagcaaggaagagctggtagcttgttctgcatcgtgtgtgggagaaggtctgttttctctttataatctacatttgttagaagtgcagcccctacctagatatattgctatggagtctggtgataattta----tttacgtttctgatcgaggaaagaaaaatac---tgaaatctcgta----gtcaaaa-----caaaaacttctgct--------------------------------------------------tagctgagatagt---------------------------------------------------------------------------------------------------------------------------------------------------------------------------------------------------------------------------------------------------------------------------------------------------------------------------------------------------------------------------------------------------------------------------------------------------------------------------------
>MiraAssembly74_c306RC_merged_MiraAssembly74_c50
-------------------------------------------------------------------------------------------------------------------------------------------------------------------------------------------------------------------------------------------------------------------------------------------------------------------------------------------------------------------------------------------------------------------------------------------------------------------------------------------------------------------------------------------------------------------------------------------------------------------------------------------------------------------------------------------------------------------------------------------------------------------------------------------------------------------------------------------------------------------------------------------------------------------------------------------------------------------------------------------------------------------------------------------------------------------------------------------------------------------------------------------------------------------------------------------------------------------------------------------------------------------------------------------------------------------------------------------------------------------------------------------------------------------------------------------------------------atctggaagagaccgtccattggaaaatgaggattttccacgctattggcaggacaaattgagtctgactagagctgagcatcaggattatttgaatcctcggactcgggaaggagatagtgacatttatggccccacatctgataatttatatagaaggatgggtacacatgagcgactggactatgatcatgaagattggtcaaggccagttacgagggaccctgttcaagatggtcttgatgatagtgaatatacttcaaggcttgagaaggatagaatttttctggatcacccttctattcaaaagcagaaagttcctgattaccttgatg-tgggtgcatcaaaaggtcaggagtattttgattatagaagtgctcatgttgaatatgggagggtctctcgagaaagggaaatgccacatttgggtgtctcaaaggatcacaaaatctcacacttgagatcgaatttcggttttggaagagatgtaggttccacatctcaccgtgaaagaacgaggaatttacccaagtttgaatatgatgagtcatatgaaattgaagcagaggggcatgaaatctatgactcatctgactgggcacgtaagagaaagtacaatccagatgcagaaatgagtgggcataattccagaggaattatcttagataaacggtacagtaataatagagaacaatatattgatgacagaaatgaggagtggagtggtcaagattcaagtactaaatttttttccagaagtggaggctatgacaataaacgatatccgagggaagaaagggatttttttgcagaagatcaccctggattttctgaatctgaggagtggttaccatctgacgactgtatggaacacgtgcaagcatattcagtcaaaccacataaatctggcactaaacattcaaagggtcatcttagacacggccaacaaagctcgcatatttcatctcgtttagacagaagacatgttcttccaaaacggcgcagtgtttggattagaggccaggatgataaccaagtggataagcatgaaaatgaagttcatcaatctgacaattggatgagttcttcaaaacctgagccacatgaaaagtccgaggaacttaagcaatcagtccaaaaggctttcctgattttcagtagaaagttgaatgagaactctggtgttcgcaagagatacaaggagcaaggaagagctggtagcttgttctgcatcgtgtgtgggagaaggtctgttttctctttataatctacatttgttagaagtgcagcccctacctagatatattgctatggagtctggtgataattta----tttacatttctgatcgaggaaagaaaaatac---tgaaatctcgta----gtcaaaa-----caaaaacttctgct--------------------------------------------------tagctgagatagtcttcttgggtatagaaaagaaatatattggttctgtttccttctggaaggtaaagtgcacggttacattcttttgaaaccaatgttttttatctggattcctttgggataagacagt--ttgaggcatgttaaccgcatgtcatttcagggcatat---------------------------------------------------------------------------------------------------------------------------------------------------------------------------------------------------------------------------------------------------------------------------------------------------------------------
>MiraAssembly74_c328RC_merged_MiraAssembly74_c60RC_merged_MiraAssembly74_rep_c2371_merged_MiraAssembly74_c1768
---------------------------------------------------------------------------------------------------------------------------------------------------------------------------------------------------------------------------------------------------------------------------------------------------------------------------------------------------------------------------------------------------------------------------------------------------------------------------------------------------------------------------------------------------------------------------------------------------------------------------------------------------------------------------------------------------------------------------------------------ggccgtggttttgatggtggtgatggtggtagaggcgagcgagtaaggtcaaggtctcccccattcgggct-aatgcgagagaggaggggctatgatgatgaggtttatccgcgtagggattttccgaatgcggaattgaggccga-ggtacgaatttgtggatcgtattgatctggatgcggatgtgaacactaggttgaagcatgatcgtgggcatgaagctcggctaagaagggaggagctggaggactttggtggtactagtagattggcaggtcggaaatt-gttggc-atcaga-agaaaagtttaaactgcctcacgatttgggaaccacgtcaagatatgcagaaggtggtggaggtttctcatcatccttggcgaatacgtatacaggccagttcaaggatgaaagggctcggtatccagacccactagtggataaagtcccggttatggaatcatacagggaaagagaaaaaccaatgttttattcaagggacgttaagtatcctgatgtgccaatgtctcagtcaagagaccatatgggcttatcatctggaatatctagggcctattttcaggggtcataccgagatgatctgcctttagtgactgattcaaggaagtctgctaaattcacagaaccttttggaatcagtagctacattcaaaggtccagtttagaatctggaagagaccatccattggaaaatgaggactttcctcgctattggcaggacaaattgagtctgactagagctgagcatcaggattatttgaatcctcggactcgggaaggagatagtgacatttatggccccacatctgataatttatatagaaggatgggtacacatgagcgactggactatgatcatgaagattggtcaaggccagttacgagggaccctgttcaagatgggcttgatgatagtgaatatacttcaaggcttgagaaggatagaatttttctggatcacccttctattcaaaagcagaaagttcctgattaccttgatg-tgggtgcatcaaaaggtcaggagtactttgattatagaagtgctcatgttgaatatgggagggtctctcgagaaagggaaatgccacatttgggtgtctcaaaggatcacaaaatctcacacttgagatcgaatttcggttttggaagagatgtaggttccacatctcacggtgaaagaacgaggaatttatccaagtttgaatatgatgagtcatatgaaattgaagcagaggggcatgaaatctatgactcatctgtctgggcacgtaagagaaagtacaatccagatgcagaaatgagtgggcataattccagaggaattatcttagataaacggtacagtaataatagagaacaatatatagatgacagaaatgaggagtggagtggtcaagattcaagtactaaatatttttccagaagtggaggctatgacaataaacgatatccgagggaagaaagggakttttttgcrgaagatcaccctggattttctgaatctgaggagtggttaccatctgacgacygtatggaayacgtgcaagcatattcagtcaaaccacataaatctggcactaaacattcaaagggtcatcttagacacggccaacaaagctcgcatatttcatctcgtttagacagaagacatgttcttccaaaacggcgcagtgtttggattagaggccaggatgataaccaagtggataagcatgaaaatgaagttcatcaatctgacaattggatgagttcttcaaaacctgagccacatgaaaagtccgaggaacttaagcaatcagtccaaaaggctttcctgattttcagtaaaaagttgaatgagaactctggtgttcgcaaaagatacaaggagcaaggaagagctggtagcttgttctgcatcgtgtgtgggagaaggtctgttttctctttataatctacatttgttagaagtacagcccctacctagatatattgctatggagtctggtgataattta----tttacgtttctgatcgaggaaagaaaaatac---tgaaatctcgta----gtca---------agtaagtcctgct--------------------------------------------------cattcaaagatcttgtts----------------------------------------------------------------------------------------------------------------------------------------------------------------------------------------------------------------------------------------------------------------------------------------------------------------------------------------------------------------------------------------------------------------------------------------------------------------------------
>MiraAssembly74_rep_c2253RC
-------------------------------------------------------------------------------------------------------------------------------------------------------------------------------------------------------------------------------------------------------------------------------------------------------------------------------------------------------------------------------------------------------------------------------------------------------------------------ctttattagtttatatatatgttttgttgttgttagtttcttaaattatgcaatctcgaaggaataaagacccaacgatcctacctgaccataaaatgaagttaagcgattgtggaatcgagttggatcatgcccataacccgtatgacatgcctggtcgggattttgatgggagaagtttgagccctaggaatgtggagggatcaaggcgactgttgggtgtggatggaaggaatagtccattggaaaggagaggktttggccgtggktttgatggtggtgatggtggtagaggcgagcgagtaaggtcaaggtctcccccattcgggct-aatgcgagagaggaggggctatgatgatgaggtttatccgcgtagggattttccgaatgcggaattgaggccga-ggtacgaatttgtggatcgtattgatctggatgcggatgtgaacactaggttgaagcatgatcgtgggcatgaagctcggctaagaaggga------ggaggactttggtggtactagtagattggcaggtcggaaatt-gttggc-atcaga-agaaaagtttaaactgcctcacgatttgggaaccacgtcaagatatgcagaaggtggtggaggtttctcatcatccttggcgaatacgtatacaggccagttcaaggatgaaagggctcggtatccagacccactagtggataaagtcccggttatggaatcatacagggaaagagaaaaaccaatgttttattcaagggacgttaagtatcctgatgtgccaatgtctcagtcaacagaccatacgggcttatcatctggaatatctagggcctattttcaggggtcataccgagatgatctgcctttagtgactgattcgaggaagtctgctaaattcacagaaccttttggaatcagtagctacgttcaaaggtccagtttagaatctggaagagaccgtccattggaaaatgaggattttccacgctattggcaggacaaattgagtctgactagagctgagcatcaggattatttgaatcctcggactcgggaaggagatagtgacatttatggccccacatctgataatttatatagaaggatgggtacacatgagcgactggactatgatcatgaagattggtcaaggccagttacgagggaccctgttcaagatggtcttgatgatagtgaatatacttcaaggcttgagaaggatagaatttttctggatcacccttctattcaaaagcagaaagttcctgattaccttgatg-tgggtgcatcaaaaggtcaggagtattttgattatagaagtgctcatgttgaatatgggagggtctctcgagaaagggaaatgccacatttgggtgtctcaaaggatcacaaaatctcacacttgagatcgaatttcggttttggaagagatgtaggttccacatctcaccgtgaaagaacgaggaatttacccaagtttgaatatgatgagtcatatgaaattgaagcagaggggcatgaaatctatgactcatctgactgggcacgtaagagaaagtacaatccagatgcagaaatgagtgggcataattccagaggaattatcttagataaacggtacagtaataatagagaacaatatattgatgacagaaatgaggagtggagtggtcaagattcaagtactaaatttttttccagaagtggaggctatgacaataaacgatatccgagggaagaaagggagttttttgcagaagatcaccctggattttctgaatctgaggagtggttaccatctgacgactgtatggaacacgtgcaagcatattcagtcaaaccacataaatctggcactaaacattcaaagggtcatcttagacacggccaacaaagctcgcatatttcatctcgtttagacagaagacatgttcttccaaaacggcgcagtgtttggattagaggccaggatgataaccaagtggataagcatgaaaatgaagttcatcaatctgacaattggatgagttcttcaaaacctgagccacatgaaaagtccgaggaacttaagcaatcagtccaaaaggctttcctgattttcagtaaaaagttgaatgagaactctggtgttcgcaaaagatacaaggagcaaggaagagctggtagcttgttctgcatcgtgtgtgggagaaggtctgt-------------------------------------------------------------------------------------------------------------------------------------------------------------------------------------------------------------------------------------------------------------------------------------------------------------------------------------------------------------------------------------------------------------------------------------------------------------------------------------------------------------------------------------------------------------------------------------------------------------------------------------------------------------------------------------------------------------
>MiraAssembly75_c194_merged_MiraAssembly75_rep_c783
---------------------------------------------------------------------------------------------------------------------------------------------------------------------------------------------------------------------------------------------------------------------------------------------------------------------------------------------------------------------------------------------------------------------------------------------------------------------------------------------------------------------------------------------------------------------------------------------------------------------------------------------------------------------------------------------------------------------------------------------------------------------------------------------------------------------------------------------------------------------------gaatgcggaattgaggcaga-ggtacgaatttgtggatcttattgatctggatgcggatgtgaacactaggttgaagcatgatcgtgggcatgaagctcggctaagaaggga------ggaggactttggtggtactagtagattggcaggtcggaaatt-gttggc-atcaga-agaaaagtttaaactgcctcacgatttgggaaccacgtcaagatatgcagaagatggtggaggtttctcatcatccttggcgaatacgtatacaggccagttcaaggatgaaagggctcggcatccagacccactagtggataaagtcccggttatggaatcatacagggaaagagaaaaaccaatgttttattcaagggacgttaagtatcctgatgtgccaatgtctcagtcaacagaccatatgggcttatcatctggactatctagggcctattttcaggggtcataccgagatgatctgcttttagtgactgattcgaggaagtctgctaaattcacagaaccttttggaatcagtagctacattcaaaggtccagtttagaatctggaagagaccgtccattggaaaatgaggattttccacgctattggcaggacaaattgagtctgactagagctgagcgtcaggattatttgaatcctcggactcgggaaggagatagtgacatttatggccccacatctgataatttatatagaaggatgggtacacatgagcgactggactatgatcatgaagattggtcaaggccagttacgagggacccttttcaagatgggcttgatgatagtgaatatacttcaaggcttgagaaggatagaatttttctggatcacccttctattcaaaagcagaaagttcctgattaccttgatg-tgggtgcatcaaaaggtcaggagtattttgattatagaagtgctcatgttgaatatgggagggtctctcgagaaagggaaatgccacatttgcgtgtctcaaaggatcacaaaatttcacacttgagatcgaatttcggttttggaagagatgtaggttccacatctcacggtgaaagaacgaggaatttacccaagtttgaatatgatgagtcttatgaaattgaagcagaggggcatgaaatctatgactcatctgactgggcacgtaagagaaagtacaatccagatgcagaaatgagtgggcataattccagaggaattatcttagataaacggtacagtaataatagagaacaatatattgatgacagaaatgaggagtggagtggtcaagattcaagtactaaatttttttccagaagtggaggctatgacaataaacgatatccgagggaagaaagggagttttttgcggaagatcaccctggattttctgaatctgaggagtggttaccatctgacgactgtatggaacacgtgcaagcatattcagtcaaaccacataaatctggcactaaacattcaaagggtcatcttagacacgaccaacaaagctcgcatatttcatctcgtttagaaagaagacatgttcttccaaaacggcgcagtgtttggattagaggccaggatgataaccaagtggataagcatgaaaatgaagttcatcaatctgacaattggatgagttcttcaaaacctgagccacatgaaaagtccgaggaacttaagcaatcagtccaaaaggctttcctgattttcagtagaaagttgaacgagaactctggtgttcgcaagagatacaaggagcaaggaagagctggtagcttgttctgcatcgtgtgtgggagaaggtctgttttctctttataatctacatttgttagaagtgcag-ccctacctagatatattgctatggagtctggtgataattta----tttacgtttctgatcgaggaaagaaaaatac---tgaaatctcgta----gtcaaaa-----caaaaacttctgct--------------------------------------------------tagctgagatagtcttcttgggtatagaaaagaaatatattggttctgt---------------------------------------------------------------------------------------------------------------------------------------------------------------------------------------------------------------------------------------------------------------------------------------------------------------------------------------------------------------------------------------------------------------------------------------------
>MiraAssembly75_c259RC_merged_MiraAssembly75_c152
------------------------------------------------------------------------------------------------------------------------------------------------------------------------------------------------------------------------------------------------------------------------------------------------------------------------------------------------------------------------------------------------------------------------------------------------------------------------------------------------------------------------------tctcgaaggaataaagacccaacgatcctacctgaccataaaatgaagttaagcgattgtggaatcgagttggatcatgcccataacccgtatgacatgcctggtcgggattttgatgggagaagtttgagccctaggaatgtggagagatcaaggcgactgttgggtgtggatggaaggaatagttcattggaaaggagaggttttggccgtggttt---------tgatggtggtagaggcgagcgagtaaggtcaaggtctcccccattcgggct-aatgcgagagaggaggggctatgatgatgaggtttatccgcgtagggattttccgaatgcggaattgaggcaga-ggtacgaatttgtggatcttattgatctggatgcggatgtgaacactaggttgaagcatgatcgtgggcatgaagctcggctaagaaggga------ggaggactttggtggtactagtagattggcaggtcggaaatt-gttggc-atcaga-agaaaagtttaaactgcctcacgatttgggaaccacgtcaagatatgcagaaggtggtggaggtttctcatcatccttggcgaatacgtatacaggccagttcaaggatgaaagggctcggcatccagacccactagtggataaagtcccggttatggaatcatacagggaaagagaaaaaccaatgttttattcaagggacgttaagtatcctgatgtgccaatgtctcagtcaacagaccatatgggcttatcatctggactatctagggcctattttcaggggtcataccgagatgatctgcctttagtgactgattcgaggaagtctgctaaattcacagaaccttttggaatcagtagctacattcaaaggtccagtttagaatctggaagagaccgtccattggaaaatgaggattttccacgctattggcaggacaaatcgagtctgactagagctgagcgtcaggattatttgaatcctcggactcgggaaggagatagtgacatttatggccccacatctgataatttatatagaaggatgggtacacatgagcgactggactatgatcatgaagattggtcaaggccagttacgagggaccctgttcaagatgggcttgatgatagtgaatatacttcaaggcttgagaaggatagaatnnnnnnnnnnnnnnnnnnnattcaaaagcagaaagttcctgattaccttgatg-tgggtgcatcaaaaggtcaggagtattttgattatagaagtgctcatgttgaatatgggagggtctctcgagaaagggaaatgccacatttgcgtgtctcaaaggatcacaaaatctcacacttgagatcgaatttcggttttggaagagatgtaggttccacatcttacggtgaaagaacgaggaatttacccaagtttgaatatgatgagtcttatgaaattgaagcagaggggcatgaaatctatgactcatctgactgggcacgtaagagaaagtacaatccagatgcagaaatgagtgggcataattccagaggaattatcttagataaacggtacagtaataatagagaacaatatattgatgacagaaatgagaagtggagtggtcaagattcaagtactaaatttttttccagaagtggaggctatgacaataaacgatatccgagggaagaaagggagttttttgcggaagatcaccctggattttctgaatctgaggagtggttaccatctgacgactgtatggaacacgtgcaagcatattcagtcaaaccacataaatctggcactaaacattcaaagggtcatcttagacacgaccaacaaagctcgcatatttcatctcgtttagaaagaagacatgttcttccaaaacggcgcagtgtttggattagaggccaggatgataaccaagtggataagcatgaaaat---------------------------------------------------------------------------------------------------------------------------------------------------------------------------------------------------------------------------------------------------------------------------------------------------------------------------------------------------------------------------------------------------------------------------------------------------------------------------------------------------------------------------------------------------------------------------------------------------------------------------------------------------------------------------------------------------------------------------------------------------------------------------------------------------------------------------------------------------------------------------------------------------------------------
>MiraAssembly75_c68
--------------------------------------------------------------------------------------------------------------------------------------------------------------------------------------------------------------------------------------------------------------------------------------------------aaagttttaactcgacattaaatctgtgcgacagatgctttatagggttaaggttctgatcgactgtgcttgacgattatgatactttctggtacaatttctgaatttgttaatattatagactttctttttttgcgttataagcttattggggtatacagttgaagctttattagtt------tatgttttgttgttgttagtttcttaaattatgcaatctcgaaggaataaagacccaacgatcctacctgaccataaaatgaagttaagcgattgtggaatcgagttggatcatgcccataacccgtatgacatgcctggtcgggattttgatgggagaagtttgagccctaggaatgtggagggatcaaggcgactgttgggtgtggatggaaggaatagttcattggaaaggagaggttttggccgtggttttgatggtggtgatggtggtagaggcgagcgagtaaggtcaaggtctcccccattcgggct-aatgcgagagaggaggggctatgatgatgaggtttatccgcgtatggattttccgaatgcggaattgaggccga-ggtacgaatttgtggatcgtattgatctggatgcggatgtgaacactaggttgaagcatgatcgtgggcatgaagctcggctaagaaggga------ggaggactttggtggtactagtagattggcaggtcggaaatt-gttggc-atcaga-agaaaagtttaaactgcctcacgatttgggaaccacgtcaagatatgcagaaggtggtggaggtttctcatcatccttggcgaatacgtatacagggcagttcaaggatgaaagggctcggtatccagacccactagtggataaagtcccggttatggaatcatacagggaaagagaaaaaccaatgttttattcaagggacgttaagtatcctgatgtgccaatgtctcagtcaacagaccatatgggcttatcatctggaatatctagggcctattttcaggggtcataccgagatgatctgcctttagtgactgattcgaggaagtctgctaaattcacagaaccttttggaatcagtagctacgttcaaaggtccagtttagaatctggaagagaccgtccactggaaaatgaggattttccacgctattggcaggacaaattgagtctgactagagctgagcatcaggattatttgaatcctcggactcgggaaggagatagtgacatttatggccccacatctgataatttatatagaaggatgggtacacatgagcgactggactatgatcatgaagattggtcaaggccagttacgagggaccctgttcaagatgggcttgatgatagtgaatatacttcaaggcttgagaaggatagaatttttctggatcacccttctattcaaaagcagaaagttcctgattaccttgatg-tgggtgcatcaaaaggtcaggagtattttgattatagaagtgctcatgttgaatatgggagggtctctcgagaaagggaaatgccacatttgggtgtctcaaaggatcacaaaatctcacacttgagatcgaatttcggttttggaagagatgtaggttccacatctcaccgtgaaagaacgaggaatttacccaagtttgaatatgatgagtcatatgaaattgaagcagaggggcatgaaatctatgactcatctgactgggcacgtaagagaaagtacaatccagatgcagaaatgagtgggcataattccagaggaattatcttagataaacggtacagtaataatagagaacaatatattgatgacagaaatgaggagtggaatggtcaagattcaagtactaaatttttttccagaagtggaggctatgacaatagacgatatccgagggaagaaagggagttttttgcagaagatcaccctggattttctgaatctgaggagtggttaccatctgacgactgtatggaacacgtgcaagcatattcagtcaaaccacataaatctggcactaaacattcaaagggtcatcttagacacggccaacaaagctcgcgtatttcatctcgtttagacagaagacatgttcttccaaaacggcgcagtgtttggattagaggccaggatgataaccaagtggataagcatgaaaatgaagttcatcaatctgacaattggatgagttcttcaaaacctgagccacatgaaaagtccgaggaacttaagcaatcagtccaaaaggctttcctgattttcagtagaaagttgaatgagaactctggtgttcgcaagagatacaaggagcaaggaagagctggtagcttgttctgcatcgtgtgtgggagaaggtctgttttctctttataatctacatttgttagaagtgcagcccctacctagatatattgctatggagtctggtgataattta----tttacgtttctgatcgaggaaagaaaaatac---tgaaatctcgta----gtcaaaa-----caaaaacttctgct--------------------------------------------------tagctgagatagtcttcttgggtatagaaaagaaatatattggttctgt---------------------------------------------------------------------------------------------------------------------------------------------------------------------------------------------------------------------------------------------------------------------------------------------------------------------------------------------------------------------------------------------------------------------------------------------
>MiraAssembly77_rep_c182
---------------------------------------------------------------------------------------------------------------------------------------------------------------------------------------------------------------------------------------------------------------------------------------------------------------------------------------------------------------gactgtgcttgacgattatgatactttctggtacaatttctgaatttgttaatattatagactttctttttttgcgttataagcttattggggtatacagttgaagctttattagtt------tatgttttgttgttgttagtttcttaaattatgcaatctcgaaggaataaagacccaacgatcctacctgaccataaaatgaagttaagygattgtggaatcgagttggatcatgcccataacccgtatgacatgcctggtcgggattttgatgggagaagtttgagccctaggaatgtggagggatcaaggcgactgttgggtgtggatggaaggaatagttcattggaaaggagaggttttggccgtggttttgatggtggtgatggtggtagaggcgagcgagtaaggtcaaggtctcccccattcgggtt-aatgcgagagaggaggggctatgatgatgaggtttatccgcgtagggattttccgaatgcggaattgaggcaga-ggtacgaatttgtggattgtattgatctggatgcggatgtgaacactaggttgaagcatgatcgtgggcatgaagctcggctaagaaggga------ggaggactttggtggtactagtagattggcaggtcggaaatt-gttggc-atcaga-agaaaagtttaaactgcctcacgatttgggaaccacgtcaagatatgcagaaggtggtggaggtttctcatcatccttggcgaatacgtatacaggccagttcaaggatgaaagggctcggtatccagacccactagtggataaagtcccggttatggaatcatacagggaaagagaaaaaccaatgttttattcaagggacgttaagtatcctgatgtgccaatgtctcagtcaacagaccatatgggcttatcatctggaatatctagggcctattttcaggggtcataccgagatgatctgcctttagtgactgattcgaggaagtctgctaaattcacagaaccttttggaatcagtagctacgttcaaaggtccagtttagaatctggaagagaccgtccattggaaaatgaggattttccacgctatcggcaggacaaattgagtccgactagagctgagcgtcaggattatttgaatcctcggactcgggaaggagatagtgacatttatggccccacatctgataatttatatagaaggatgggtacacatgagcgactggactatgatcatgaagattggtcaaggccagttacgagggaccctgttcaagatgggcttgatgatagtgaatatacttcaaggtttgagaaggatagaatttttctggatcacccttctattcaaaagcagaaagttcctgattaccttgatg-tgggtgcatcaaaaggtcaggagtattttgattatagaagtgctcatgttgaatatgggagggtctctcgagaaagggaaatgccacatttgggtgtctcaaaggatcacaaaatctcacacttgagatcgaatttcggttttggaagagatgtaggttccacatctcacggtgaaagaacgaggaatttacccaagtttgaatatgatgagtcatatgaaattgaagcagaggggcatgaaatctatgactcatctgactgggcacgtaagaggaagtacaatccagatgcagaaatgagtgggcataattccagaggaattatcttagataaacggtacagtaataatagagaacaatatattgatgacagaaatgaggagtggattggtcaagattcaagtactaaatttttttccagaagtggaggctatgacaataaacgatatccgagggaagaaagggagttttttgcagaagatcaccctggattttctgaatctgaggagtggttaccatctgacgactgtatggaacacgtgcaagcatattcagtcaaaccacataaatctggcactaaacattcaaagggtcatcttagacacggccaacaaagctcgcatatttcgtctcgtttagacagaagacatgttcttccaaaacggcgcagtgtttggattagaggccaggatgataaccaagtggataagcatgaaaatgaagttcatcaatctgacaattggatgagttcttcaaaacctgagccacatgaaaagtccgaggaacttaagcaatcagtccaaaaggctttcctgatt------------------------------------------------------------------------------------------------------------------------------------------------------------------------------------------------------------------------------------------------------------------------------------------------------------------------------------------------------------------------------------------------------------------------------------------------------------------------------------------------------------------------------------------------------------------------------------------------------------------------------------------------------------------------------------------------------------------------------------------------------------------------------------------------------------------
>MiraAssembly77_rep_c94RC_merged_MiraAssembly77_rep_c185
---------------------------------------------------------------------------------------------------------------------------------------------------------------------------------------------------------------------------------------------------------------------------------------------------------------------------------------------------------------gactgtgcttgacgattatgatactttctggtacaatttctgaatttgttaatattatagactttctttttttgcgttataagcttattggggtatacagttgaagctttattagtt------tatgttttgttgttgttagtttcttaaattatgcaatctcgaaggaataaagacccaacgatcctacctgaccataaaatgaagttaagcgattgtggaatcgagttggatcatgcccataacccgtatgacatgcctggtcgggattttgatgggagaagtttgagccctaggaatgtggagggatcaaggcgactgttgggtgtggatggaaggaatagttcattggaaaggagaggttttggccgtggttt---------tgatggtggtagaggcgagcgagtaaggtcaaggtctcccccattcgggct-aatgcgagagagaaggggctatgatgatgaggtttatccgcgtagggattttccgaatgcggaattgaggcaga-ggtacgaatttgtggattgtattgatctggatgcggatgtgaacactaggttgaagcatgatcgtgggcatgaagctcggctaagaaggga------ggaggactttggtggtactgggagattggcaggtcggaaatt-gttggcaatcaga-agaaaagtttaaactgcctcacgatttgggaaccacgtcaagatatgcagaaggtggtggaggtttctcatcatccttggcgaatacgtatacaggccagttcaaggatgaaagggctcggtatccagacccactagtggataaagtcccggttatggaatcatacagggaaagagaaaaaccaatgttttattcaagggacgttaagtatcctgatgtgccaatgtctcagtcaacagaccatatgggcttatcatctggaatatctagggcctattttcaggggtcataccgagatgatctgcctttagtgactgattcgaggaagtctgctaaattcacagaaccttttggaatcagtagctacgttcaaaggtccagtttagaatctggaagagaccgtccattggaaaatgaggattttccacgctatyggcaggacaaattgagtccgactagagctgagcgtcaggattatttgaatcctcggactcgggaaggagatagtgacatttatggccccacatctgataatttatatagaaggatgggtacacatgagcgactggactatgatcatgaagattggtcaaggccagttacgagggaccctgttcaagatgggcttgatgatagtgaatatacttcaaggytkgagaaggatagaatttttctggatcacccttctattcaaaagcagaaagttcctgattaccttgatg-tgggtgcatcaaaaggtcaggagtattttgattatagaagtgctcatgttgaatatgggagggtctctcgagaaagggaaatgccacatttgggtgtctcaaaggatcacaaaatctcacacttgagatcgaatttcggttttggaagagatgtaggttccacatctcatggtgaaagaacgaggaatttacccaagtttgaatatgatgagtcatatgaaattgaatcagaggggcatgaaatctatgactcatctgactgggcacgtaagaggaagtacaatccagatgcagaaatgagtgggcataattccagaggaattatcttagataaacggtacagtaataatagagaacaatatattgatgacagaaatgaggagtggattggtcaagattcaagtactaaatttttttccagaagtggaggctatgacaataaacgatatccgagggaagaaagggagttttttgcagaagatcaccctggattttctgaatctgaggagtggttaccatctgacgactgtatggaacacgtgcaagcatattcagtcaaaccacataaatctggcactaagcattcaaagggtcatcttagacacggccaacaaagctcgcatatttcatctcgtttagacagaagacatgttcttccaaaacggcgcagtgtttggattagaggccaggatgataaccaagtggataagcatgaaaatgaagttcatcaatctgacaattggatgagttcttcaaaacctgagccacatgaaaagtccgaggaacttaagcaatcagtccaaaaggctttcctgattttcagtagaaagttgaatgagaactctggtgttcgcaagagatacaaggagcaaggaagagctggtagcttgttctgcatcgtgtgtgggagaaggtctgttttctctttataatctacatttgttagaagtgcagcccctacctagatatattgctatggagtctggtgataattta----tttacgtttctgatcgaggaaagaaaaatac---tgaaatctcgta----g-------------------------------------------------------------------------------------------------------------------------------------------------------------------------------------------------------------------------------------------------------------------------------------------------------------------------------------------------------------------------------------------------------------------------------------------------------------------------------------------------------------------------------------------------------------------------
>MiraAssembly80_c226RC_merged_MiraAssembly80_c196RC
------------------------------------------------------------------------------------------------------------------------------------------------------------------------------------------------------------------------------------------------------------------------------------------------------------------------------------------------------------------------------------------------------------------------------------------------------------------------------------------------------------------------------------------------------------------------------------------------------------------------------------------------------------------------------------------------ttgggtgtggatggaaggaatagttcattggaaaggagaggttttggccgtggttt---------tgatggtggtagaggcgagcgagtaaggtcaaggtctcccccattcgggct-aatgcgagagaggaggggctatgatgatgaggtttatccgcgtagggattttccgaatgcggaattgaggcaga-ggtacgaatttgtggattgtattgatctggatgcggatgtgaacactaggttgaagcatgatcgtgggcatgaagctcggctaagaaggga------ggaggactttggtggtactagtagattggcaggtcggaaatt-gttggc-atcaga-agaaaagtttaaactgcctcacgatttgggaaccacgtcaagatatgcagaaggtggtggaggtttctcatcatccatggcgaatacgtatacaggccagttcaaggatgaaagggctcggtatccagacccactagtggataaagtcccggttatggaatcatacagggaaagagaaaaaccaatgttttattcaagggacgttaagtatcctgatgtgccaatgtctcagtcaacagaccatatggacttatcatctggaatatctagggcctattttcaggggtcataccgagatgatctgcctttagtgactgattcgaggaagtctgctaaattcacagaaccttttggaatcagtagctacgttcaaaggtccagtttagaatctggaagagaccgtccattggaaaatgaggattttccatgctattggcaggacaaattgagtctgactagagctgagcgtcaggattatttgaatcctcggactcgggaaggagatagtgccatttatggccccacatctgataatttatatagaaggatgggtacacatgagcgactggactatgatcatgaagattggtcaaggccagttacgagggaccctgttcaagatgggcttgatgatagtgaatatacttcaaggcttgagaaggatagaatttttctggatcacccttctattcaaaagcagaaagttcctgattaccttgatg-tgagtgcatcaaaaggtcaggagtattttgattatagaagtgctcatgttgaatatgggagggtctctcgagaaagggaaatgccacatttgggtgtctcaaaggatcacaaaatctcacacttgagatcgaatttcggttttggaagagatgtaggttccacatctcacggtgaaagaacgaggaatttacccaagtttgaatatgatgagtcatatgaaattgaagcagaggggcatgaaatctatgactcatctgactgggcacgtaagagaaagtacaatccagatgcagaaatgagtgggcataattccagaggaattatcttagataaacggtacagtaataatagagaacaatatattgatgacagaaat---gagtggagtggtcaagattcaagtactaaatttttttccagaagtggaggctatgacaataaacgatatccgagggaagaaagggagttttttgcagaagatcaccctggattttctgaatctgaggagtggttaccatccgacgactgtatggaacacgtgcaagcatattcagtcaaaccacataaatctggcactaaacattcaaagggtcatcttagacacggccaacaaagctcgcatatttcatctcgtttagacagaagacatgttcttccaaaacggcgcagtgtttggattagaggccaggatgataaccaagtggataagcatgaaaatgaagttcatcaatctgacaattggatgagttcttcaaaacctgagccacatgaaaagtccgaggaacttaagcaatcagtccaaaatgctttcctgattttcagtagaaagttgaatgagaactctggtgttcgcaagagatacaaggagcaaggaagagctggtagcttgttctgcatcgtgtgtgggagaaggtctgttttctctttataatctacatttgttagaagtgcagcccctacctagatatattgctatggagtctggtgataattta----tttacgtttctgatcgaggaaagaaaaatac---tgaaatctcgta----gtcaaaa-----caaaaacttctgct--------------------------------------------------tagctgagatagtct-------------------------------------------------------------------------------------------------------------------------------------------------------------------------------------------------------------------------------------------------------------------------------------------------------------------------------------------------------------------------------------------------------------------------------------------------------------------------------
>MiraAssembly80_rep_c2025RC_merged_MiraAssembly80_rep_c1788_merged_MiraAssembly80_rep_c1836_merged_MiraAssembly80_c657RC_merged_MiraAssembly80_c1485RC_merged_MiraAssembly80_rep_c1837_merged_MiraAssembly80_c441RC
----------------------------------------------------------------------------------------------------------------------------------------------------------------------------------------------------------------------------------------------------------------------------------------------------------------------------------------------------------------------------------------------------------------------------------------------------------------------------tattagtt------tatgttttgttgttgttagtttcttaaattatgcaatctcgaaggaataaagacccaacgatcctacctgaccataaaatgaagttaagcgattgtggaatcgagttggatcatgcccataacccgtatgacatgcctggtcgggattttgatgggagaagtttgagccctwggaatgtggagggatcawgkcgactgttgggtgtggatggaaggaatagttcattggaaaggagaggttttggccgtggttt---------tgatggtggtagaggcgagcgagtaaggtcaaggtctcccccattcgggct-aatgcgagagaggaggggctatgatgatgaggtttatccgcgtagggattttccgaatgcggaattgaggcaga-ggtacgaatttgtggattgtattgatctggatgcggatgtgaacactaggttgaagcatgatcgtgggcatgaagctcggctaagaaggga------ggaggactttggtggtactagtagattggcaggtcggaaatt-gttggc-atcagatagaaaagtttaaactgcctcacratttgggaaccacgtcaagatatgcagaaggtggtggaggtttctcatcatccatggcgaatacgtatacaggscagttcaaggatgaaagggctcggtatccagacccactagtggataaagtcccggttatggaatcatacagggaaagagaaaaaccaatgttttattcaagggacgttaagtatcctgatgtgccaatgtctcagtcaacagaccatatggacttatcatctggaatatctagggcctattttcagaggtcataccgagatgatctgcctttagtgactgattcgaggaagtctgctaaattcacagaaccttttggaatcagtagctacgttcaaaggtccagtttagaatctggaagagaccgtccattggaaaatgaggattttccatgctattggcaggacaaattgagtctgactagagctgagcgtcaggattatttgaatcctcggactcgggaaggagatagtgccatttatggccccacatctgataatttatatagaaggatgggtacacatgagcgactggactatgatcatgaagattggtcaaggccagttacgagggaccctgttcaagatgggcttgatgatagtgaatatacttcaaggcttgagaaggatagaatttttctggatcacccttctattcaaaagcagaaagttcctgattaccttgatg-tgggtgcatcaaaaggtcaggagtattttgattatagaagtgctcatgttgaatatgggagggtctctcgagaaagggaaatgccacatttgggtgtctcaaaggatcacaaaatctcacacttgagatcgaatttcggttttggaagagatgtaggttccacatcgcacggtgaaagaacgaggaatttacccaagtttgaatatgatgagtcatatgaaattgaagcagaggggcatgaaatctatgactcatctgactgggcacgtaagaggaagtacaatccagatgcagaaatgagtgggcataattccagaggaattatcttagataaacggtacagtaataatagagaacaatatattgatgacagaaatgaggagtggattggtcaagattcaagtactaaatttttttccagaagtggaggctatgacaataaacgatatccgagggaagaaagggagttttttgcagaagatcaccctggattttctgaatctgaggagtggttaccatctgacgactgtatggaacacgtgcaagcatattcagtcaaaccacataaatctggcactaaacattcaaagggtcatcttagacacggccaacaaagctcgcatatttcatctcgtttagacagaagacatgttcttccaaaacggcgcagtgtttggattagaggccaggatgataaccaagtggataagcatgaaaatgaagttcatcaatctgacaattggatgagttcttcaaaacctgagacacatgaaaagtccgaggaacttaagcaatcagtccaaaatgctttcctgatttttagtagaaagttgaatgagaactctggtgttcgcaagagatacaaggagcaaggaagagctggtagcttgttctgcatcgtgtgtgggagaaggtctgttttctctttataatctacatttgttagaagtgcagcccctacctagatata----------------------------------------------------------------------------------------------------------------------------------------------------------------------------------------------------------------------------------------------------------------------------------------------------------------------------------------------------------------------------------------------------------------------------------------------------------------------------------------------------------------------------------------------------------------------------------------------------------------------------------------------------------
>MiraAssembly81_c2821RC
-------------------------------------------------------------------------------------------------------------------------------------------------------------------------------------------------------------------------------------------------------------------------------------------------------------------------------------------------------------------------------------------------------------------------------------------------------------------------------------------------------------------------------------------------------------------------------------------------------------------------------------------------------------------------------------------------------------------------------------------------------------------------------------------------------------------------------------------------------------------------------------------------------------------------------------------------------------------------------------------------------------------------------------------------------------------------------------------------------------------------------------------------------------------------------------------------------------------------------------------------------------------------------------------------------------------------------------------------------------------------------------------------------------------------------------------------------------------------------------------------------------------------------------------------------------------------------------------------------------------------------------------------------------------------------------------------------------------------------------------------------------------------------------------------------------------------------------------------------------------------------------------------------------------------------------------------------------------------------------------------------------------------------------------------------------------------------------------------------------------------------------------------------------------------------------------------------------------------------------------------------------------------------------------------------------------------------------------------------------------------------------------------------------------------------------------------------------------------------------------------------------------------------------------------------------------------------------------------------------------------------------------------------------------------agttgaatgagaactctggtgttcgcaagagatacaaggagc----------------------ttatatttttcgatttataaagtattttgggacttttcaaacttsatttgataga--------tcttgattaaatctatta-aatgaagtttgaaaagtcccaa----aatactttataaatcgaaagatataagcgat---ggaaaatgcatgctatttcaaaaggggcaaaaaatttgggac--------------------------------------------------gagaagtatttgttagatttattttctaaaaaaaaagcaataatcctcaaa--------------------------aaattgacgaaaaactaaaa---------------------------------------------------------------------------------------------------------------------------------------------------------------------------------------------------------------------------------------------------------------------------------------------------------------------------------------------------------------------------------------------
>MiraAssembly81_c342RC_merged_MiraAssembly81_rep_c2132
----------------------------------------------------------------------------------------------------------------------------------------------------------------------------------------------------------------------------------------------------------------------------------------------------------------------------------------------------------------------------------------------------------------------------------------gcgttataagcttattggggtatacagttgaagctttattagtt------tatgttttgtcgttgttagtttcttaaattatgcaatctcgaaggaataaagacccaacgatcctacctgaccataaaatgaagttaagcgattgtggaatcgagttggatcatgcccataacccgtatgacatgcctggtcgggattttgatgggagaagtttgagccctaggaatgtggagggatcaaggcgactgttgggtgtggatggaaggaatagttcattggaaaggagaggttttggccgtggttttgatggtggtgatggtggtagaggcgagcgagtaaggtcaaggtctcccccattcgggct-aatgcgagagaggaggggctatgatgatgaggtttatccgcgtagggattttccgaatgcagaattgaggccga-ggtacgaatttgtggatcgtattgatctggatgcggatgtgaacactaggttgaagcatgatcgtgggcatgaagctcggctaagaagggaggagctggaggactttggtggtactagtagattggcaggtcggaaatt-gttggc-atcaga-agaaaagtttaaactgcctcacgatttgggaaccacgtcaagatatgcagaaggtggtggaggtttctcatcatccttggcgaatacgtatacaggccagttcaaggatgaaagggctcggtatccagacccactagtggataaagtcccggttatggaatcatacagggaaagagaaaaaccaatgttttattcaagggacgttaagtatcctgatgtgccaatgtctcagtcaagagaccatatgggcttatcatctggaatatctagggcctattttcaggggtcataccgagatgatctgcctttagtgactgattcaaggaagtctgctaaattcacagaaccttttggaatcagtagctacattcaaaggtccagtttagaatctggaagagaccatccattggaaaatgaggattttcctcgctattggcaggacaaattgagtctgactagagctgagcatcaggattatttgaatcctcggactcgggaaggagatagtgacatttatggccccacatctgataatttatatagaaggatgggtacacatgagcgactggactatgatcatgaagattggtcaaggccagttacgagggaccctgttcaagatgggcttgatgatagtgaatatacttcaaggcttgagaaggatagaatttttctggatcacccttctattcaaaagcagaaagttcctgattaccttgatg-tgggtgcatcaaaaggtcaggagtactttgattatagaagtgctcatgttgaatatgggagggtctctcgagaaagggaaatgccacatttgggtgtctcaaaggatcacaaaatctcacacttgagatcgaatttcggttttggaagagatgtaggttccacatctcacggtgaaagaacgaggaatttatccaagtttgaatatgatgagtcatatgaaattgaagcagaggggcatgaaatctatgactcatctgtctgggcacgtaagagaaagtacaatccagatgcagaaatgagtgggcataattccagaggaattatcttagataaacggtacagtaataatagagaacaatatatagatgacagaaatgaggagtggagtggtcaagattcaagtactaaatatttttccagaagtggaggctatgacaataaacgatatccgagggaagaaagggagttttttgcggaagatcaccctggattttctgaatctgaggagtggttaccatctgacgaccgtatggaacacgtgcaagcatattcagtcaaaccacataaatctggcactaaacattcaaagggtcatcttagacacggccaacaaagctcgcatatttcatctcgtttagacagaagacatgttcttccaaaacggcgcagtgtttggattagaggccaggatgataaccaagtggataagcatgaaaatgaagttcatcaatctgacaattggatgagttcttcaaaacctgagccacatgaaaagtccgaggaacttaagcaatcagtccaaaaggctttcctgattttcagtaaaaagttgaatgagaactctggtgttcgcaagagatacaaggagcaaggaagagctggtagcttgttctgcatcgtgtgtgggagaaggtctgttttctctttataatctacatttgttagaagtgcagcccctacctagatatattgctatggagtctggtgataattta----tttacgtttctgatcgaggaaagaaaaatac---tg-aatctcgta----gtca---------agtaagtcctgct--------------------------------------------------cattcaaagatcttgttccgtg--------------------------------------------------------------------------------------------------------------------------------------------------------------------------gtttatttgcaacctttttcatgtgttggaacc-------------------------------------------------------------------------------------------------------------------------------------------------------------------------------------------------------------------------------------------------------------
>MiraAssembly82_rep_c370
-----------------------------------------------------------------------------------------------------agacgcatcgactcccactcctgaaaaaaccaatccgatctacgatcaaacagttaatcacttcatggatactctgattctagtgtcctatatcatttgagccatatacagagagtaacaaaacatgggttctcataattcaccgcacaaggtttgaaattcctttcagattttctctctgcctttaaaaaagttttaactcgacattaaatctatgcgacagatgctttatagggttaaggttctgatcgcctgtgcttgacgattatgatactttctggtacaatttctgaatttgttaatattatagactttctttttttgcgttataagctgattggggtatacagttgaagctttattagtt------tatgttttgttgttgttagtttcttaaattatgcaatctcgaaggaataaagacccaacgatcctacctgaccataaaatgaagttaagcgattgtggaatcgagttggatcatgcccataacccgtatgacatgcctggtcgggattttgatgggagaagtttgagccctaggaatgtggagggatctaggcgactgttgggtgtggatggaaggaatagttcattggaaaggagaggttttggccgtggttt---------tgatggtggtagaggcgagcgagtaaggtcaaggtctcccccattcgggct-aatgcgagagaggaggggctatgatgatgaggtttatccgcatagggattttccgaatgcggaattgaggcaga-ggtttgaatttgtggatcgtattgatctggatgcggatgtgaacactaggttgaagcatgatcgtgggcatgaagctcggctaagaaggga------ggaggactttggtggtactagtagattggcaggtcggaaatt-gttggc-atcaga-agaaaagtttaaactgcgtcacgatttgggaaccacgtcaagatatgcagaaggtggtggaggtttctcatcatccttggcgaatacgtatacaggccagttcaaggatgaaagggctcggtatccagacccactagtggataaagtcccggttatggaatcatacagggaaagagaaaaaccaatgttttattcaagggacgttaagtatcctgatgtgccaatgtctcagccaacagaccatatgggcttatcatctggaatatctagggcctattttcaggggtcataccgagatgatctgcctttagtgactgattcgaggaagtctgctaaattcacagaaccttttggaatcagtagctacattcaaaggtccagtttagaatctggaagagaccgtccattggaaaatgaggattttccacgctattggcaggacaaattgagtctgactagagctgaa-------------------------------------------------------------------------------------------------------------------------------------------------------------------------------------------------------------------------------------------------------------------------------------------------------------------------------------------------------------------------------------------------------------------------------------------------------------------------------------------------------------------------------------------------------------------------------------------------------------------------------------------------------------------------------------------------------------------------------------------------------------------------------------------------------------------------------------------------------------------------------------------------------------------------------------------------------------------------------------------------------------------------------------------------------------------------------------------------------------------------------------------------------------------------------------------------------------------------------------------------------------------------------------------------------------------------------------------------------------------------------------------------------------------------------------------------------------------------------------------------------------------------------------------------------------------------------------------------------------------------------------------------------------------------------------------------------------------------------------------------------------------------------------------------------------------------------------------------------------------------------------------------------------------------------------
>MiraAssembly82_rep_c92RC
aactatagggataacttcgaaaattttccttaaaaaattaccctatgctttgcagccaagcagtagttctacggtaccgctttccccttccatattcaaccagacgcatcgactcccactcctgaaaaaaccaatccgatctacgatcaaacagttaatcatttcatggatactctgattctagtgtcctatatcatttgagccatatacagagagaaacaaaacatgggttctcataattcaccgcacaaggtttgaaattcctttcagattttctctctgccttcaaaaaagttttaactcgacattaaatctatgcgacagatgctttatagggttaaggttctgatcgcctgtgcttgacgattatgatactttctggtacaatttctgaatttgttaatattatagactttctttttttgcgttataagctgattggggtatacagttgaagctttattagtt------tatgttttgttgttgttagtttcttaaattatgcaatctcgaaggaataaagacccaacgatcctacctgaccataaaatgaagttaagcgattgtggaatcgagttggatcatgcccataacccgtatgacatgcctggtcgggattttgatgggagaagtttgagccctaggaatgtggagggatctaggcgactgttgggtgtggatggaaggaatagttcattggaaaggagaggttttggccgtggttttgatggtggtgatggygrkmgagkcgagcgagtaaggtcaaggtctcccccattcgggct-aatgcgagagaggaggggctatgatgatgaggtttatccgcatagggattttccgaatgcggaattgaggcaga-ggtttgaatttgtggatcgtattgatctggatgcggatgtgaacactaggttgaagcatgatcgtgggcatgaagctcggctaagaaggga------ggaggactttggtggtactagtagattggcaggtcggaaatt-gttggc-atcaga-agaaaagtttaaactgcgtcacgatttgggaaccacgtcaagatatgcagaaggtggtggaggtttctcatcatccttggcgaatacgtatacaggccagttcaaggatgaaagggctcggtatccagacccactagtggataaagtcccggttatggaatcatacagggaaagagaaaaaccaatgttttattcaagggacgttaagtatcctgatgtgccaatgtctcagccaacagaccatatgggcttatcatctggaatatctagggcctattttcaggggtcataccgagatgatctgcctttagtgactgattcgaggaagtctgctaaattcacagaaccttttggaatcagtagctacgttcaaaggtccagtttagaatctggaagagaccgtccattggaaaatgaggattttccacgctattggcaggacaaattgagtctgactagagctgaacgtcaggattatttgaatcctcggactcgggaaggagatagtgacatttatgkccccacatctgataatttatatagaaggatgggtacacatgagcgactggactatgatcatgaagattggtcaaggccagttacgagggaccctgttcatgatgggcttgatgatagtgaatatacttcaaggcttgagaaggatagaatttttctggatcacccttctattcaaaagcagaaagttcctgattaccttgatg-tgggtgcatcaaaaggtcaggagtattttgattatagaagtgctcatgttgaatatgggagggtctctcgagaaagggaaatgccacatttgggtgtctcaaaggatcacaaaatctcacacttgagatcgaatttcggttttggaagagatgtaggttccacatctcacggtgaaagaacgaggaatttacccaagtttgaatatgatgagtcatatgaaattgaagcagaggggcatgaaatctatgactcatctgactgggcacgtaggagaaagtacaatccagatgcagaaatgagtgggcataattccagaggaattatcttagataaacggtacagtaataatagagaacaatatattgatgacagaaatgaggagtggagtggtcaagattcaagtactaaatttttttccagaagtggaggctatgacaataaacgatatccgagggaagaaagggagttttttgcggaagatcaccctggattttctgaatctgaggagtggttaccatctgacgactgtatggaacacgtgcaagcatattcagtcaaaccacataaatctggcactaaacattcaaagggtcatcttagacacggccaacaaagctcgcatatttcatctcgtttagacagaagacatgttcttccaaaacggcgcagtgtttggattagaggccaggatgataaccaagtggataagcatgaaaatgaagttcatcaatctgacaattggatgagttcttcaaaacctgagccacatgaaaagtccgaggaacttaagcaatcagtccaaaaggctttcctgattttcagtagaaagttgaatgagaactctggtgttcgcaaaagatacaaggagcaaggaagagctggtagcttgttctgcatcgtgtgtgggagaaggtctgttttctctttataatctacatttgttagaagtgcagcccctacctagatatattgctatggagtctggtgataattta----tttacgtttctgatcgaggaaagaaaaatac---tgaaatctcgta----gtca---------agtaagtcctgct--------------------------------------------------cattcaaagatcttgttccgtg--------------------------------------------------------------------------------------------------------------------------------------------------------------------------gtttatttgcaaccttttccatgtgttggacccggggg--------------------------------------------------------------------------------------------------------------------------------------------------------------------------------------------------------------------------------------------------------
>MiraAssembly83_c308RC_merged_MiraAssembly83_c426RC_merged_MiraAssembly83_rep_c2911RC_merged_MiraAssembly83_rep_c2977_merged_MiraAssembly83_c327_merged_MiraAssembly83_c74
----------------------------------------------------------------------------------------------------------------------------------------------------------------------------------------------------------------------------------------------------------------------------agattttctttctgccttcaaaaaagttttaactcgacattaaatctatgcgacagatgctttatagggttaaggttctgatcgactgtgcttgacgattatgatactttctggtacaatttctgaatttgttaatattatagactttctttttttgcgttataagcttattggggtatgcagttgaagctttattagta------tatgttttgttgttgttagtttcttaaattatgcaatctcgaaggaataaagacccaacgatcctacctgaccataaaatgaagttaagcgattgtggaatcgagttggatcatgcccattatccgtatgacatgcctgctcgggattttgatgggagaagtttgagccctaggaatgtggagggatcaaggcgactgttgggtgtggatggaaggaatagttcattggaaaggagaggttttggccgtggttttgatggtggtgatggtggtagaggcgagcgagtaaggtcaaggtctcccccattcgggtt-aatgcgagagaggaggggctatgatgatgaggtttatccgcgtagggattttccgaatgcggaattgaggccga-ggtacgaatttgtggatcgttttgatctggatgaggatgtgaacactaggttgaagcatgatcgtgggcatgaagctcggctaagaaggga------ggaggactttggtggtactagtagattggcaggtcggaaatt-gttggc-atcaga-agaaaagtttaaactgcctcacgatttgggaaccacgtcaagatatgcagaaggtggtggaggtttctcatcatccttggcgaatacatatacaggccagttcaaggatgaaagggctcggtatccagacccactagtggataaagtcccggttatggaatcatacagggaaagagaaaaaccaatgttttattcaagggacgttaagtatcctgatgtgccaatgtctcagtcaacagaccatatgggcttatcatctggaatatctagggcctattttcaggggtcataccgagatgatctgcctttagtgactgattcgaggaagtctgctaaattcacagaaccttttggaatcagtagctacgttcaaaggtccagtttagaatctggaagagaccgtccattggaaaatgaggattttccacgctatcggcaggacaaattgagtctgactagagctgagcgtcaggattatttgaatcctcagactcgggaaggagatagtgacatttatggccccacatctgataatttatatagaaggatgggtacacatgagcgactggactatgatcatgaagattggtcaaggccagttacgagggaccctgttcaagatgggcttgatgatagtgaatatacttcaaggyttgagaaggatagaatttttctggatcgcccttctattcaaaagcagaaagttcctgattaccttgatg-tgggtgcatcaaaaggtcaggagtattttgattatagaagtgctcatgttgaatatgggagggtctctcgagaaagggaaatgccacatttgggtgtctcaaaggatcacaaaatctcacacttgagatcgaatttcggttttggaagagatgtaggttccacatctcacggtgaaagaacgaggaatttacccaagtttgaatatgatgagtcatatgaaattgaagcagaggggcatgaaatctatgactcatctgactgggcacgtaagagraagtacaatccagatgcagaaatgagtgggcataattccagaggaattatcttagataaacggtacagtaataatagagaacaatatattgatgacagaaatgaggagtggagtggtcaagattcaagtactaaatttttttccagaagtggaggctatgacaataaacgatatccgagggaagaaagggagttttttgcagaagatcaccctggattttctgaatctgaggagtggttaacatctgacgactgtatggaacacgtgcaagcatattcagtcaaaccacataaatctggcactaaacaagcaaagggtcatcttagacacggccaacaaagctcgcatatttcatctcgtttagacagaagacatgttcttccaaaacggcgcagtgtttggattagaggccaggatgataaccaagtggataggcatgaaaatgaagttcatcaatctgacaattggatgagttcttcaaaacctgagccacatgaaaagtccgaggaatttaagcaatcagtccaaaaggctttcctgattttcagtagaaagttgaatgagaactctggtgttcgcaagagatacaaggagcaaggaagagctggtagcttgttctgcatcgtgtgtgggagaaggtctgttttctctttataatctacatttgttagaagtgcagcccctacctagatatattgctatggagtctggtgataattta----tttacgtttctgatcgaggaaagaaaaatac---tgaaatctcgta----gtcaaaa-----caaaaacttctgct--------------------------------------------------tagctgagatagtcttcttgggtatagaaaagaaatatatcggttctgtttccttctggaaggtaaagtgcatggtta-----------------------------------------------------------------------------------------------------------------cattcttttgaaaccaatgtttttatctggatt--------------------------------------------------------------------------------------------------------------------------------------------------------------------------------------------------------------------------------------------------------------
>MiraAssembly83_c308RC_merged_MiraAssembly83_c649_merged_MiraAssembly83_rep_c3057_merged_MiraAssembly83_rep_c2989RC_merged_MiraAssembly83_c142_merged_MiraAssembly83_c56RC
-----------------------------------------------------------------------------------------------------------------------------------------------------------------------------------------------------------------------------------------------------------------------------gattttctytctgccttcaaaaaagttttaactcgacattaaatctatgcgacagatgctttatagggttaaggttctgatcgactgtgcttgacgattatgatactttctggtacaatttctgaatttgttaatattatagactttctttttttgcgttataagcttattggggtatacagttgaagctttattagtt------tatgttttgttgctgttagtttcttaaattatgcaatctcgaaggaataaagacccaacgatcctacctgaccataaaatgaagttaagcgattgtggaatcgagttggatcatgcccataacccgtatgacatgcctggtcgggattttgatgggagaagtttgagccctaggaatgtggagggatcaaggcgactgttgggtgtggatggaaggaatagttcattggaaaggagaggttttggccgtggttt---------tgatggtggtaggggcgagcgagtaaggtcaaggtctcccccattcgggct-aatgcgagagaggaggggctatgatgatgaggtttatccgcataksgattttccgaatgcggaattgaggcaga-ggtacgaatttgtggattgtattgatctggatgcggatgtgaacactaggttgaagcatgatcgtgggcatgaagctcggctaagaaggga------ggaggactttggtggtactagtagattggcaggtcggaagtt-gttggc-atcaga-agaaaagtttaaactgcctcacgatttgggaaccacgtcaagatatgcagaaggtggtggaggtttctcatcatccttggcgaatacgtatacaggccagttcaaggatgaaagggctcggtatccagacccactagtggataaagttccggttatggaatcattcagggaaagagaaaaaccaatgttttattcaagggacgttaagtatcctgatgtgccaatgtctcagtcaacagaccatatgggcttatcatctggaatatctagggcctattttcaggggtcataccgagatgatctgcctttagtgactgattcgaggaagtctgctaaattcacagaaccttttggaatcagtagctacgttcaaaggtccagtttagaatatggaagagaccgtccattggaaaatgaggattttccacgctattggcaggacaaagtgagtctgactagagctgagcgtcaggattatttgaatcctcggactcgggaaggagatagtgacatttatggccccacatctgataatttatatagaaggatgggtacacatgagcgactggactatgatcatgaagattggtcaaggccagttacgagggaccctgttcaagatgggcttgatgatagtgaatatacttcaaggyttgagaaggatagaatttttctggatcrcccttctattcaaaagcagaaagttcctgattaccttgatg-tgggtgcatcaaaaggtcaggagtattttgattatagaagtgctcatgttgaatatgggagggtctctcgagaaagggaaatgccacatttgggtgtctcaaaggatcacaaaatctcacacttgagatcgaatttcggttttggaagagatgtaggttccacatctcacggtgaaagaacgaggaatttacccaagtttgaatatgatgagtcatatgaaattgaagcagaggggcatgaaatctatgactcatctgactgggcacgtaagagraagtacaatccagatgcagaaatgagtgggcataattccagaggaattatcttagataaacggtacagtaataatagagaacaatatattgatgacagaaatgaggagtggaktggtcaagattcaagtactaawtttttttccagaagtggaggctatgacaataaacgatatccgagggaagaaagggagttttttgcagaagatcaccctggattttctgaatttgaggagtggttaccatctgacgactgtatggaacacgtgcaagcatattcagtcaaaccacataaatctggcactaagcattcaaagggtcatcttagacacggccaacaaagctcgcatatttcatctcgtttagacagaagacatgttcttccaaaacggcgcagtgtttggattagaggccaggatgataaccaagtggataagcatgaaaatgaagttcatcaatctgacaattggatgagttcttcaaaacctgagccacatgaaaagtccgaggaayttaagcaatcagtccaaaaggctttcctgattttcagtagaaagttgaatgagaactctggtgttcgcaagagatacaaggagcaaggaagagctggtagcttgttctgcatcgtgtgtgggagaaggtctgttttctctttataatctacatttgttagaagtgcagcccctacctagatatattgctatggagtctggtgataattta----tttacgtttctgatcgaggaaagaaaaatac---tgaaatctcgta----gtcaaaa-----caaaaacttctgct--------------------------------------------------tagctgagatagtcttcttgggtatagaaaagaaatatatcggttctgtttccttctggaaggtaaagtgcatggtta-----------------------------------------------------------------------------------------------------------------cattcttttgaaaccaatgtttttatctggatt--------------------------------------------------------------------------------------------------------------------------------------------------------------------------------------------------------------------------------------------------------------
>Sample78_mergedsequences_merged_MiraAssembly78_c1159RC_merged_MiraAssembly78_rep_c3391RC
-----------------------------------------------------------------------------------------------------------------------------------------------------------------------------------------------------------------------------------------------------------------------------------------------------------------------------------------------------------------------------------------------acaatttctgaatttgttaatattatagactttctttttttgcgttataagcttattggggtatacagttgaagctttattagwt------tatgttttgttgttgttagtttcttaaattatgcaatctcgaaggaataaagacccaacgatcctacctgaccataaaatgaagttaagcgattgtggaatcgagttggatcatgcccataacccgtatgacatgcctggtcgggattttgatgggagaagtttgagccctaggaatgtggagggatcaaggcgactgttgggtgtggakggaaggaatagttcattggaaaggagaggkkttggccgtggttt---------tgatggtggtagaggcgagcgagtaaggkcaaggtctcccccattcgggct-aatgcgagagaggaggggctatgatgatgaggtttatccacgtagggattttccgaatgcggaattgaggcaga-ggtacgaatttgtggatcgtagtgatctggatgcggatgtgaacactaggttgaagcatgatcgtgggcatgaagctcggctaagaaggga------ggaggactttggtggtaatagtagattggcaggtcggaaatt-gttggc-atcaga-agaaaagtttaaactgccttacgatttgggaaccacgtcaagatatgcagaaggtggtggaggtttctcatcatccttggcgaatacgtatacaggccagttcaaggatgaaagggctcggtatccagacccactagtggataaagtcccggttatggaatcatacagggaaagagaaaaaccaatgttttattcaagggacgttaagtatcctgatgtgccaatgtctcagtcaacagaccatatgggcttatcatctggaatatctagggcctattttcaggggtcataccgagatgatctgcctttagtgactgattcgaggaagtctgctaaattcacagaaccttttggaatcagtagctacgttcaaaggtccggtttagaatctggaagagaccgtccattggaaaatgaggattttccacgctattggcaggacaaattgagtctgactagagctgagcgtcaggattatttgaatcctcggactcgggaaggagatagtgacatttatggccccacatctgataatttatatagaaggatgggtacacatgagcgactggactatgatcatgaagattggtcaaggccagttacgagggaccctgttcaagatgggcttgatgatagtgaatatacttcaaggcttgagaaggatagaatttttctggatcacccttctattcaaaagcagaaagttcctgattaccttgatg-tgggtgcatcaaaaggtcaggagtattttgattatagaagtgctcatgttgaatatgggagggtctctcgagaaagggaaatgccacatttgggtgtctcaaaggatcacaaaatctcacacttgagatcgaatttcggttttggaagagatgtaggttccacatctcacggtgaaagaacgaggaatttacccaagtttgaatatgatgagtcatatgaaattgaagcagaggggcatgaaatctatgactcatctgactgggcacgtaagagaaagtacaatccagatgcagaaatgagtgggcataattccagaggaattatcttagataaacggtacagtaataatagagaacaatatattgatgacagaaatgaggagtggagtggkcaagattcaagtactaaatttttttccagaagaggaggctatgacaataaacgatatccgagggaagaaagggagktttttgckgaagatcaccctggattttctgaatctgaggagtggttaccatctgacgactgtatggaacacgtgcaagcatattcagtcaaaccacataaatctgkcactaaacattcaaagggtcatcttagacacggccaacaaagctcgcatatttcatctcgtttagacagaagacatgttcttccaaaacggcgcagtgtttggattagaggccaggatgataaccaattggataagcatgaaaatgaagttcatcaatcttgcaattggatgagttcttcaaaacctgagccacatgaaaagtccgaggaacttaagcaatcagtccaaaaggctttcctgattttcagtaaaaagttgaatgagaactctggtgttcgcaaaagatacaaggagcaaggaagagctggtagcttgttctgcatcgtgtgtgggagaaggtctgttttctctttataatctacatttgttagaagtgcagcccctacctagatatgttgctatggagtctggtgataattta----tttacgtttctgatcgaggaaagaaaaatac---tgaaatctcgta----gtca---------agtaagtcctgct--------------------------------------------------cattcaaagatcttgttccgtg--------------------------------------------------------------------------------------------------------------------------------------------------------------------------gtttatttgcaacctttttcatgtgttggacccggggg--------------------------------------------------------------------------------------------------------------------------------------------------------------------------------------------------------------------------------------------------------
