# Supplementary material for: Targeted NGS for species level phylogenomics: “made to measure” or “one size fits all”?
Source: PeerJ. 2017 Jul 25;5:e3569. doi: 10.7717/peerj.3569 (PMC5530999; doi:10.7717/peerj.3569)
Supplement: Data S2 — Sequences alignments (fasta format). [file peerj-05-3569-s002.gz › Final_Aln/SC/22969_AllSamples_Part1.aln]

>MiraAssembly68_rep_c2702RC_merged_MiraAssembly68_c216RC
cgtgtacatctggcttgaattatgcgagaattgaattccggtgttgttgttgtaactttttagggtttgtttggtttactagggttttttatttgttgtgtgtgaatgacgtggtcaggtggacgtgacgaaggtgaagatggatgttatgagaccgtggattgcgaacagggtgaccgagctccttggattcgaagacgaagttcttatcaacttcatctatggtcttctagatgggaaggtactgagctcttaagtcaattgtttgaatagataagacagttagctttgaaacatctgtttaggtttgtttttatccacaagaaaaaagaaccgtattaaccttggactgcggttaaggaagttatatggtaaatggggaaaggtgacgagacagtggtgaaaatagtgtgagaactgagatgcattagataattg-----aaaacctattaagaatcttgat-aattggaatacgcattagttcgagttaattgtaaaagtagtcatacaggatatgtatgaaactgaacctactgatatgtttgcattagaatgttcttttgg---atgaaacacgacctgcgagcaccgaaactgaacattctgatattgtg-cttttggagcgcactcgcatgcaagaatgctcgacaa-----------------------gatattactggaacggttgctatamattgttaaatwgttcatgagtaacatttccctttcctgaatgaatgtttgggcatctatgatccacaaactactcatctccaagttcctagcagagcccaacaacaaactgactaccactaaagacttgtgatctatgcatctttttggctacaggtagttaatggaaaggagattcagatttctctgacaggattcatggagaaaaatactggtaagtttatgaaagagctttggattcttcttctcagtgcccaaaagaatgcaagcggtgtccctcagcagtttcttgatgctaaagaagaggagactaggaagaagaaggtacagttttgcaagaactaca--gtgtgactttgattttgttggttttggatgaattttggcatatttgttatacatcttgccacactggccattgcaggctgagactgataggatatcaagtgaaattcaaaagaagaaagagagagagggtagagaacttgagcaagagaaaatgaagaagatggtaacttactttttccatgacat-attagattgtgtagagctgagtttgtgtgtttaacttgtgtttgtgtttttcatgccattcagcttgcttctgcaattatttgggttcatgtcctttacctcaaactctgtaggacggcgaggttgacatcttgagagctaataatgttgagcacgagcgtagggcttctagtgctcattccctagaggagaaggggactggtgaaaggaatggctcaagacgaaggagcaggttagtggggaatttttttttctgtttatttgcttcttagtggtaatatttcttggtgtatgcacttcgtttaacccttttactttgactggggcattgcattcgtatcaattctcttcggtgggc-----------------------------------------------------------------------------------------------------------------------------------------------------------------------------------------------------------------------------------------------------------------------------------------------
>MiraAssembly69_c2RC
-------------------------------------------------------------------------------------------------------------------------------------------------------------------------------------------------------------------------------------------------------------------------------------------------------------------------------------------------------------------------------------------------------------------------------------------------------------------------------------------------------------------------------------------------------------------------------------------aagaacaagacttaagagaactaaaactaaacattttgatggcatg-cttttggagtgtactcgcatgctagaatgctcgacaatatgttggtctctattatattacaggattgctggaacagttgctata---tgttaaatttctcacgagtagcattttccttttccagacaagtgtttggacacctatgatccacaaactacatatttccaaattcctagtggagcccaacaacaaactgactaccaataaagacctgtgatc-gtgcatctttttggctacaggtagttaatggaaaggagattcagatttctctgactggattcatggagaaaaatactggtaagtttatgaaagagctctgggttcttctgctcagtgcccaaaagaatgcaagtggtgtccctcaacagtttcttgatgctaaagaagaggagactaggaagaagaaggtacagttttgcaagaactaca--ttgtgactttgattttgttgcttttagatgaattttggcaattttcatatgcatcttgctgagctggccattgcaggctgagactgataggatatcaagtgaaattcaaaagaagaaagaaagagagggtagagaacttgagcaagagaaaataaagaagatggtaacttactttttccatgacat-attagattgcgaagagctgagtt--cgtgtttaacttgtgttcgtgtttttcatgccattcagcttgcttctgcaattatttgggttcatgtcctttacctcaaactctgtaggacggcgaggctgacatctcaagagctaataatgttgagtatgagcttagggcttctggtgttcattccttactggagaaggggactggtgaaaggaatagctcaagaagaaggagcaggttaggg-------tttttt-cccgtcgttgtcttcttagtggtaatatttcttggtgtgtgcaccttgttatacc------atatgacggtggcgttgtattcgtatcaattatcttcggtgggccccttggccccagagtgacttttacttatcaagaagttagtgaagttttttcagcttatttatcacttacctagcaattgctaagtgatcagcaactcttgtggtccataatcaaagaaaagcaaggctacatgtcagtaagacagctcactgaacagattaaggtt------------------------------------------------------------------------------------------------------------------------
>MiraAssembly69_c417RC
--------------------------------------------------------------------------------------------------------------------------------------------------------------------------------------------------------------------------------------------------------------------------------------------------------------------------------------------------------------------------------------------------------------------------------------------------------------------------------------------------------------------------------------------------------------------------------------------------------------------------------------------------------------------------------------------------------------------------------------------------------------------------------------------------------atatttccaaattcctagtggagcccaacaacaaactgactaccaataaagacctgtgatc-gtgcatctttttggctacaggtagttaatggaaaggagattcagatttctctgactggattcatggagaaaaatactggtaagtttatgaaagagctctgggttcttctgctcagtgcccaaaagaatgcaagcggtgtccctcaacagtttcttgatgctaaagaagaggagactaggaagaagaaggtacagttttgcaagaactaca--ttgtggctttgattttgttgcttttagatgaattttggcatttttcatatgcatcttgctgagctggccattgcaggctgagactgataggatatcaagtgaaattcaaaagaagaaagaaagagagggtagagaacttgagcaagagaaaataaagaagatggtaacttactttttccatgacat-attatattgcaaagagctgagtt--cgtgtttaacttgtgttcgtgtttttcatgccattcagcttgcttctgcaattatttgggttcatgtcctttacctcaaactctgtaggacggcgaggctgacatctcaagagctaataatgttgagtacgagcttagggcttctggtgttcattccttactggagaaggggactggtgaaaggaatagctcaagacgaaggagcaggttaggg-------ttttttccccgtcgttgtcttcttagtggtaatatttcttggtgtgtgcaccttgttatacc------atatgacggtggcgttgtattcatatcaattatcttcggtgggccccttggcccgagagtgagttttactt--------------------------------------------------------------------------------------------------------------------------------------------------------------------------------------------------------------------------------------------------------------------
>MiraAssembly77_rep_c291RC
----------------------------------------------------------------------------------------------------------------------------------------------------------------------------------------------------------------------------------------------------------------------------------------------------------------------------------------------------------------------------------------------------------------------------------------------------------------------------------------------------------------------------------------------------------------------------------------------------------------------------------------------------------------------------------------------------------------------------------------------------------------------------------------------------------------------------------------------------------------------gtgcatctttttggctacaggtagttaatggaaaggagattcagatttctctgactggattcatggagaaaaatactggtaagtttatgaaagagctctgggttcttctgctcagtgcccaaaagaatgcaagcggtgtccctcaacagtttcttgatgctaaagaagaggagactaggaagaagaaggtacagttttgcaagaactaca--ttgtggctttgattttgttgcttttagatgaattttggcatttttcatatgcatcttgctgagctggccattgcaggctgagactgataggatatcaagtgaaattcaaaagaagaaagaaagagagggtagagaacttgagcaagagaaaataaagaagatggtaacttactttttccatgacat-attatattgcaaagagctgagtt--cgtgtttaacttgtgttcgtgtttttcatgccattcagcttgcttctgcaattatttgggttcatgtcctttacctcaaactctgtaggacggcgaggctgacatctcaagagctaataatgttgagtacgagcttagggcttctggtgttcattccttactggagaaggggactggtgaaaggaatagctcaagacgaaggagcaggttaggg-------ttttttccccgtcgttgtcttcttagtggtaatatttcttggtgtgtgcaccttgttatacc------atatgacggtggcgttgtattcatatcaattatcttcggtgggccccttggcc--------------------------------------------------------------------------------------------------------------------------------------------------------------------------------------------------------------------------------------------------------------------------------------
>MiraAssembly72_c557RC
----------------------------------------------------------------------------------------------------------------------------------------------------------------------------------------------------------------------------------------------------------------------------------------------------------------------------------------------------------------------------------------------------------------------------------------------------------------------------------------------------------------------------------------------------------------------------------------------------------------------------------------------------------------------------caatatattggtctctattatattccaggattgctggaacagttgctata---tgttaaatttctcacgartagcattttcctttcccagacaagtgtttggacacctatgatccacaaactacatatttccaaattcctagtggagcccaacaacaaattgactaccaataaagacctgtgatc-gtgcatctttttggctacaggtagttaatggaaaggagattcagatttctctgactggattcatggagaaaaatactggtaagtttatgaaagagctctgggttcttctgctcagtgcccaaaagaatgcaagcggtgtccctcaacagtttcttgatgctaaagaagaggagactaggaagaagaaggtacagttttgcaagaactaca--ttgtgactttgattttgttgcttttagatgaattttggcatttttcatatgcatcttgctgagctggccattgcaggctgagactgataggatatcaagtgaaattcaaaagaagaaagaaagagagggtagagaacttgagcaagagaaaataaagaagatggtaacttactttttccatgacat-attagattgcgaagagctgagtt--cgtgtttaacttgtgttcgtgtttttcatgccattcagcttgcttctgcaattatttgggttcatgtcctttacctcaaactctgtaggacggcgaggctgacatctcaagagctaataatgttgagtacgagcttagggcttctggtgttcattccttactggagaaggggactggtgaaaggaatagctcaagacgaaggagcaggttaggg-------ttttttccccgtcgttgtcttcttagtggtaatatttcttggtgtgtgcaccttgttatacc------atatgacggtggcgttgtattcatttcaattatcttcggtgggccccttggccccagagtgacttttacttatcaagaa------------------------------------------------------------------------------------------------------------------------------------------------------------------------------------------------------------------------------------------------------------
>MiraAssembly71_c216RC_merged_MiraAssembly71_c190
------------------------------------------------------------------------------------------------------------------------------------------------------------------------------------------------------------------------------------------------------------------------------------------------------------------------------------------------------------------------------------------------------------------------------------------------------------------------------------------------ttcgttctagttaattgaaaaagcagtcatactggatatgtagagaa------------------ttccgctagaatgttttattgggatraagaacaaggcttaagagaactaaaactaaacattttgatggcatg-cttttggagtgtactcgcatgctagaatgctcgacaatatattggtctctattatattccaggattgctgggacagttgctata---tgttaaatttctcacgagtagcattttccttttccagacaagtgtttggacacctatgatccacaaactacatatttccaaattcctagtggagcccaacaacaaactgactaccaataaagacctgtgatc-gtgcatctttttggctacaggtagttaatggaaaggagattcagatttctctgactggattcatggagaaaaatactggtaagtttatgaaagagctctgggttcttctgctcagtgcccaaaagaatgcaagcggtgtccctcaacagtttcttgatgctaaagaagaggagactaggaagaagaaggtacagttttgcaagaactaca--ttgtgactttgattttgttgcttttagatgaattttggcatttttcatatgcatcttgctgagctggccattgcaggctgagactgataggatatcaagtgaaattcaaaagaagaaagaaagagagggtagagaacttgagcaagagaaaataaagaagatggtaacttactttttccatgacgt-attagattgcgaagagctgagtt--cgtgtttaacttgtgttcgtgtttttcatgccattcagcttgcttctgcaattatttgggttcatgtcctttacctcaaactctgtaggacggcgaggctgacatctcaagagctaataatgctgagtacgagcttagggcttctggtgttcattccttactggagaaggggactggtgaaaggaatagctcaagacgaaggagcaggttaggg-------ttttttccccgtcgttgtcttcttagtggtaatatttcttggtgtgtgcactttgttatacc------atatgacggtggcgttgtattcatatcaattatcttcggtgggccccttggccccagagtgacttttacttatcaagaagttagtgaagttttttcagcttatttatcacttacctagcaattgctaagtgatcagcaactcttgtggtccataatcaaagaaaagcaaggctacatgtcagtaagacagctcactgaacagattaaggtttcgtgcttaaaatctaatacattatagggatatttcctgagcagaacttgtttactctagagaaacagcaagcaaaccaggaacacatgcagcagactgcagaccaaaatacc-------
>MiraAssembly71_rep_c4017RC_merged_MiraAssembly71_c190
------------------------------------------------------------------------------------------------------------------------------------------------------------------------------------------------------------------------------------------------------------------------------------------------------------------------------------------------------------------------------------------------------------------------------------------------------------------------------------------------ttcgttctagttaattgaaaaagcagtcatactggatatgtagagaa------------------ttccgctagaatgttttattgggatraagaacaaggcttaagagaactaaaactaaacattttgatggcatg-cttttggagtgtactcgcatgctagaatgctcgacaatatattggtctctattatattccaggattgctgggacagttgctata---tgttaaatttctcacgagtagcattttccttttccagacaagtgtttggacacctatgatccacaaactacatatttccaaattcctagtggagcccaacaacaaactgactaccaataaagacctgtgatc-gtgcatctttttggctacaggtagttaatggaaaggagattcagatttctctgactggattcatggagaaaaatactggtaagtttatgaaagagctctgggttcttctgctcagtgcccaaaagaatgcaagcggtgtccctcaacagtttcttgatgctaaagaagaggagactaggaagaagaaggtacagttttgcaagaactaca--ttgtgactttgattttgttgcttttagatgaattttggcatttttcatatgcatcttgctgagctggccattgcaggctgagactgataggatatcaagtgaaattcaaaagaagaaagaaagagagggtagagaacttgagcaagagaaaataaagaagatggtaacttactttttccatgacgt-attagattgcgaagagctgagtt--cgtgtttaacttgtgttcgtgtttttcatgccattcagcttgcttctgcaattatttgggttcatgtcctttacctcaaactctgtaggacggcgaggctgacatctcaagagctaataatgctgagtacgagcttagggcttctggtgttcattccttactggagaaggggactggtgaaaggaatagctcaagacgaaggagcaggttaggg-------tttttt-cccgtcgttgtcttcttagtggtaatatttcttggtgtgtgcactttgttatacc------atatga-------------------------------------------------------------------------------------------------------------------------------------------------------------------------------------------------------------------------------------------------------------------------------------------------------------------------------------
>MiraAssembly72_c1577
-----------------------------------------------------------------------------------------------------------------------------------------------------------------------------------------------------------------------------------------------------------------------------------------------------------------------------------------------------------------------------------------------------------------------------------------------------------------------------------------------------------------------------------------------------------------------------------------------------------------------------------------------------------------------------aatatattggtctctattatattccaggattgctggaacagttgctata---tgttaaatttctcacgaatagcattttccttttccagacaagtgtttggacacctatgatccacaaactacatatttccaaattcctagtggagcccaacaacaaactgactaccaataaagacctgtgatc-gtgcatctttttggctacaggtagttaatggaaaggagattcagatttctctgactggattcatggagaaaaatactggtaagtttatgaaagagctctgggttcttctgctcagtgcccaa----------------------------------------------------------------------------------------------------------------------------------------------------------------------------------------------------------------------------------------------------------------------------------------------------------------------------------------------------------------------------------------------------------------------------------------------------------------------------------------------------------------------------------------------------------------------------------------------------------------------------------------------------------------------------------------------------------------------------------------------------------------------------------------------------------------------------------------------------------------------------------------------------------------------------------------------------------
>MiraAssembly78_c9_merged_MiraAssembly78_c419
--------------------------------------------------------------------------------------------------------------------------------------------------------------------------------------------------------------------------------------------------------------------------------------------------------------------------------------------------------------------------------------------------------------------------------------------------------------------------ccttgatgaatggaaa-gcatattcgttcaagttaattgaaaatgcagtcatactggatatgtagagaa------------------ttctgctagaatgttttattgggatgaagaacaagacttaagagaactaaaaccaaacattttgatggcatg-cttttggagtgtactcgcatgctagaatgctcgacaatatattggtctctattatattccaggattgctggaacagttgctata---tgttaaatttctyacgagtagcattttccttttccagacaagtgtttggacacctatgatccacaaactacatatttccaaattcctagtggagcccaacaacaaactgactaccaataaagacctgtgatc-gtgcatctttttggctacaggtagttaatggaaaggagattcagatttctctgactggattcatggagaaaaatactggtaagtttatgaaagagctctgggttcttctgctcagtgcccaaaagaatgcaagcggtgtccctcaacagtttcttgatgctaaagaagaggagactaggaacaagaaggtacagttttgcaagaactaca--ttgtgactttgattttgttgcttttagatgaattttggcatttttcatatgcatcttgctgagctggccattgcaggctgagactgataggatatcaagtgaaattcaaaagaggaaagaaagagagggtagagaacttgagcaagagaaaataaagaagatggtaacttactttttccatgacat-attagattgcaaagagctgagtt--cgtgtttaacttgtgttcgtgtttttcatgccattcagcttgcttctgcaattatttgggttcatgtcctttacctcaaactctgtaggacggcgaggctgacatctcaagagctaataatgctgagtacgagcttagggcttctggtgttcattccttactggagaaggggactggtgaaaggaatagctcaagacgaaggagcaggttaggg-------ttttttccccgtcgttgtcttcttagtggtaatatttcttggtgtgtgcaccttgttatacc------atatgacggtggcgttgtattcatatcaattatcttcggtgggccccttggccccagagtgacttttacttatcaagaagttagtgaagttttttcagcttatttatcacttacctagcaattgctaagtgatcagcaactcttgtggtccataatcaaagaaaakcaaggctacatgtcagtaagacagctcactgaacagattaaggtttcgtgcttaaaatctaatacattatagggatatt--------------------------------------------------------------------------------------
>MiraAssembly82_c139RC
----------------------------------------------------------------------------------------------------------------------------------------------------------------------------------------------------------------------------------------------------------------------------------------------------------------------------------------------------------------------------------------------------------------------------------------------------------------------------------------------------------------------------------------------------------------------------------------------------acttaagagaactaaaactaaacatgttgatggcatg-cttttggagtgtactcgcatgctagaatgctcgacaatatattggtctctattatattccaggattgctggaacagttgctata---tgttaaatttctcacgagtagcattttccttttccagacaagtgtttggacacctatgatccacgaaccacatatttccaaattcctagtggagcccaacaacaaactgactaccaataaagacctgtgatc-gtgcatctttttggctacaggtagttaatggaaaggagattcagatttctctgactggattcatggagaaaaatactggtaagtttatgaaagagctctgggttcttctgctcagtgcccaaaagaatgcaagcggtgtccctcaacagtttcttgatgctaaagaagaggagactaggaagaagaaggtacagttttgcaagaactaca--ttgtgactttgattttgttgcttttagatgaattttggcatttttcatatgcatcttgctgagctggccattgcaggctgagactgataggatatcaagtgaaattcaaaagaagaaagaaagagagggtagagaacttgagcaagagaaaataaagaagatggtaacttactttttccatgacat-attagattgcgaagagcttagtt--cgtgtttaacttgtgttcgtgtttttcatgccattcagcttgcttctgcaattatttgggttcatgtcctttacctcaaactctgtaggacggcgaggctgacatctcaagagctaataatgttgagtacgagcttagggcttctggtgttcattccttactggagaaggggactggtgaaaggaatagctcaagacgaaggagcaggttaggg-------ttttttccccgtcgttgtcttcttagtggtaatatttcttggtgtgtgcaccttgttatacc------atatgacggtggcattgtattcatatcaattatcttcggtgggccccttggccccagagtgacttttacttatcaagaagttagtgaagttttttcagcttatttatcacttacctagcaattgctaagtgatcagcaactctcgtggt--------------------------------------------------------------------------------------------------------------------------------------------------------------------------------------
>MiraAssembly75_c224RC
------------------------------------------------------------------------------------------------------------------------------------------------------------------------------------------------------------------------------------------------------------------------------------------------------------------------------------------------------------------------------------------------------------------------------------------------------------------------------------------------------------------------------------------------------------------------------------------------------------------------------------gcatgctttttggagtgtactcccatgctagaatgctcgacaatatattggtctctatcatattccaggattgctggaacagttgctata---tgttaaatttctcacgagtagcattttccttttccagacaagtgtttggacacctatgatccacaaactacatatttccaaattcctagtggagcccaacaacaaactgactaccaataaagacctgtgatc-gtgcatctttttggctacaggtagttaatggaaaggagattcagatttctctgactggattcatggagaaaaatactggtaagtttatgaaagagctctgggttcttctgctcagtgcccaaaagaatgcaagcggtgtccctcaacagtttcttgatgctaaagaagaggagactaggaagaagaaggtacagttttgcaaaaactaca--ttgtgactttgattttgttgcttttagatgaattttggcatttttcatatgcatcttgctgagctggccattgcaggctgagactgataggatatcaagtgaaattcaaaagaagaaagaaagagagggtagagaacttgagcaagagaaaataaagaagatggtaacttactttttccatgacat-attagattgcgaagagctgagtt--cgtgtttaacttgtgttcgtgtttttcatgccattcagcttgcttctgcaattatttgggttcatgtcctttacctcaaactctgtaggacggtgaggctgacatctcaagagctaataatgttgagtacgagcttagggcttctggtgttcattccttactggagaaggggactggtgaaaggaatagctcaagacgaaggagcaggttaggg-------tttttt-cccgtcgttgtcttcttagtggtaatatttcttggtgtgtgcaccttgttatacc------atatgacggtggcgttgtattcatatcaattatcttcggt-ggccccttggccccagagtgacttttacttatcaagaagttagtgaagttttttc-------------------------------------------------------------------------------------------------------------------------------------------------------------------------------------------------------------------------------------------
>MiraAssembly74_c241RC
------------------------------------------------------------------------------------------------------------------------------------------------------------------------------------------------------------------------------------------------------------------------------------------------------------------------------------------------------------------------------------------------------------------------------------------------------------------------------------------------------------------------------------------------------------------------------------------------------------------------------------------------------------------------------atatattggtctctattatattccaggattgctgggacagttgctata---tgttaaatttctcacgagtagcattttccttttccagacaagtgtttggacacctatgatccacaaactacatatttccaaattcctagtggagcccaacaacaaactgactaccaataaagacctgtgatc-gtgcatctttttggctacaggtagttaatggaaaggagattcagatttctctgactggattcatggagaaaaatactggtaagtttatgaaagagctctgggttcttctgctcagtgcccaaaagaatgcaagcggtgtccctcaacagtttcttgatgctaaagaagaggagactaggaagaagaaggtacagttttgcaagaactaca--ttgtgactttgattttgttgcttttagatgaattttggcatttttcatatgcatcttgctgagctggccattgcaggctgagactgataggatatcaagtgaaattcaaaagaagaaagaaagagagggtagagaacttgagcaagagaaaataaagaagatggtaacttactttttccatgacgt-attagattgcaaagagctgagtt--cgtgtttaacttgtgttcgtgtttttcatgccattcagcttgcttctgcaattatttgggttcatgtcctttacctcaaactctgtaggacggcgaggctgacatctcaagagctaataatgttgagtacgagcttagggcttctggtgttcattccttactggagaaggggactggcgaaaggaatagctcaagacgaaggagcaggttaggg-------tttttt-cccgtcgttgtcttcttagtggtaatatttcttggtgtgtgcaccttgttatacc------atatgacggtggcgttgtattcatatcaattatcttcggtgggccccttggccccagagtgacttttacttatcaagaagttagtgaagttttttcagcttatttatcacttacctagcaattgctaagtgatcagcaactct--------------------------------------------------------------------------------------------------------------------------------------------------------------------------------------------
>MiraAssembly81_c103
--------------------------------------------------------------------------------------------------------------------------------------------------------------------------------------------------------------------------------------------------------------------------------------------------------------------------------------------------------------------------------------------------------------------------------------------------------------------------------------------------------------------------------------------------------------------------------------------------------------------------------------------------gtgtactagcatgctagaatgctcgataatatattggtctctattatattccaggattgctggaacagttgctata---tgttaaatttctcaggagtagcattttccttttccagacaagtgtttggacacctatgatccacaaactacatatttccaaattcctagtggagcccaacaacaaactgactaccaataaagacctgtgatc-gtgcatctttttggctacaggtagttaatggaaaggagattcagatttctctgactggattcatggagaaaaatactggtaagtttatgaaagagctctgggttcttctgctcagtgcccaaaagaatgcaagcggtgtccctcaacagtttcttgatgctaaagaagaggagactaggaagaagaaggtacagttttgcaagaactaca--ttgtgactttgattttgttgcttttagatgaattttggcatttttcatatgcatcttgctgagctggccattgcaggctgagactgataggatatcaagtgaaattcaaaagaagaaagaaagagagggtagagaacttgagcaagagaaaataaagaagatggtaacttactttttccatgacat-attagattgcgaggagctgagtt--cgtgtttaacttgtgttcgtgtttttcatgccattcagcttgcttctgcaattatttgggttcatgtcctttacctcaaactctgtaggacggcgaggctgacatctcaagagctaataatgttgagtacgagcttagggcttctggtgttcattccttactggagaaggggactggtgaaaggaatagctcaagacgaaggagcaggttaggg-------tttttt-cccgtcgttgtcttcttagtggtaatatttcttggtgtgtgcaccttgttatacc------atatgacggtggcgttgtattcatatcaattatcttcggtgggccccttggccccagagtgacttttacttatcaagaagttaktgaagttttttcagcttatttatcacttacctagcaattgctaagtgatcagcaactcttgtggtccataatcaaagaaaagcaaggctacatgtcag-----------------------------------------------------------------------------------------------------------------------------------------------------
>MiraAssembly82_rep_c364
-------------------------------------------------------------------------------------------------------------------------------------------------------------------------------------------------------------------------------------------------------------------------------------------------------------------------------------------------------------------------------------------------------------------------------------------------------------------------------------------------------------------------------------------------------------------------------------gggatgaagaacaagacttaagagaactaaaactaaacatgttgatggcatg-cttttggagtgtactcgcatgctagaatgctcgacaatatattggtctctattatattccaggattgctggaacagttgctata---tgttaaatttctcacgagtagcattttccttttccagacaagtgtttggacacctatgatccacaaaccacatatttccaaattcctagtggagcccaacaacaaactgactaccaataaagacctgtgatc-gtgcatctttttggctacaggtagttaatggaaaggagattcagatttctctgactgggttcatggagaaaaatactggtaagtttatgaaagagctctgggttcttctgctcagtgcccaaaagaatgcaagcggtgtccctcaacagtttcttgatgctaaagaagaggagactaggaagaagaaggtacagttttgcaagaactaca--ttgtgactttgattttgttgcttttagatgaattttggcatttttcatacgcatcttgctgagctggccattgcaggctgagactgataggatatcaagtgaaattcaaaagaagaaagaaagagagggtagagaacttgagcaagagaaaataaagaagatggtaacttactttttccatgacat-attagattgcgaagagcttagtt--cgtgtttaacttgtgttcgtgtttttcatgccattcagcttgcttctgcaattatttgggttcatgtcctttacctcaaactctgtaggacggcgaggttgacatctcaagagctaataatgttgagtacgagcttagggcttctggtgttcattccttactggagaaggggactggtgaaaggaatagctcaagacgaaggagcaggttaggg-------ttttttccccgtcgttgtcttcttagtggtaatatttcttggtgtgtgcaccttgttatacc------atatgacggtggcgttgtattcatataaattatcttcggtgggccccttggccccagagtgacttttacttatcaagaagttagtgaagttttttcagcttatttatcacttacctagcaattgctaagtgatcagcaactcxxgtggtccataatcaaagaaaagcaaggctacatgtcagtxagacagctcactgaacagattaaggtttcgtgcttaaaatctaacacattatagggatatttcctgagcagaacttgtttacactagagaaacagcaagcaaaccaggaacacatgcagcagactgcagaccaaaataccctagatc
>MiraAssembly81_c104
-------------------------------------------------------------------------------------------------------------------------------------------------------------------------------------------------------------------------------------------------------------------------------------------------------------------------------------------------------------------------------------------------------------------------------------------------------------------------------------------------------------------------------------------------------------------------------------------------------------------------------------------------------------------------------------------------------------------------------------------------------------------------------------------------------------------------------------------------------aaagacctgtgatc-gtgcatctttttggctacaggtagttaatggaaaggagattcagatttctctgactggattcatggagaaaaatactggtaagtttatgaaagagctctgggttcttctgctcagtgcccaaaagaatgcaagcggtgtccctcaacagtttcttgatgctaaagaagaggagactaggaagaagaaggtacagttttgcaagaactaca--ttgtgactttgattttgttgcttttagatgaattttggcatttttcatatgcatcttgctgagctggc-----caggctgagactgataggatatcaagtgaaattcaaaagaagaaagaaagagagggtagagaacttgagcaagagaaaataaagaagatggtaacttactttttccatgacat-attagattgcgaagagctgagtt--cgtgtttaacttgtgttcgtgtttttcatgccattcagcttgcttctgcaattatttgggttcatgtcctttacctcaaactctgtaggacggcgaggctgacatctcaagagctaataatgttgagtacgagcttagggcttctggtgttcattccttactggagaaggggactggt----------------------------------------------------------------------------------------------------------------------------------------------------------------------------------------------------------------------------------------------------------------------------------------------------------------------------------------------------------------------------------------------------------------------------------------------------------
>MiraAssembly80_c213
-------------------------------------------------------------------------------------------------------------------------------------------------------------------------------------------------------------------------------------------------------------------------------------------------------------------------------------------------------------------------------------------------------------------------------------------------------------------------------------------------------------------------------------------------------------------------------------------------------------------------------------------------------------------------------------------------------------------------------------------------------------------cagacaagtgtttggacacctatgatccacaaactacatatttccaaattcctagtggagcccaacaacaaactgactaccaataaagacctgtgatc-gtgcatctttttggctacaggtagttaatggaaaggagattcagatttctctgactggattcatggagaaaaatactggtaagtttatgaaagagctctggattcttcttctcagtgcccaaaagaatgcaagcggtgtccctcaacagtttcttgatgctaaagaagaggagactaggaagaagaaggtacagttttgcaagaactaca--ttgtgactttgattttgttgcttttagatgaattttggcatttttcatatgcatcttgctgagctggccattgcaggctgagactgataggatatcaagtgaaattcaaaagaagaaagaaagagagggtagagaacttgagcaagagaaaataaagaagatggtaacttactttttccatgacat-attagattgcgaagagctgagtt--cgtgtttaacttgtgttcgtgtttttcatgccattcagcttgcttctgcaattatttgggttcatgtcctttacctcaaactctgtaggacggcgaggctgacatctcaagagctaataatgttgagtacgagcttagggcttctggtgttcattccttactggagaaggggactggtgaaaggaatagctcaagacgaaggagcaggttaggg-------ttttttccccgtcgttgtcttcttagtggtaatatttcttggtgtgtgcaccttgttatacc------atatgacgttggcgttgtatttagggctgattttttaa-----------------------------------------------------------------------------------------------------------------------------------------------------------------------------------------------------------------------------------------------------------------------------------------------------
>MiraAssembly73_c23RC
-------------------------------------------------------------------------------------------------------------------------------------------------------------------------------------------------------------------------------------------------------------------------------------------------------------------------------------------------------------------------------------------------------------------------------------------------------------------------------------------------------------------------------------------------------------------------------------------------------------------------------------------------------------------------------------------------------------ctggaacagttgctata---tgttaaatttctcacgagtagcattttccttttccagacaagtgtttggacacctatgatccacaaactacatatttccaaattcctagtggagcccaacaacaaactgactaccaataaagacctgtgatc-gtgcatctttttggctacaggtagttaatggaaaggagattcagatttctctgactggattcatggagaaaaatactggtaagtttatgaaagagctctgggttcttctgctcagtgcccaaaagaatgcaagcggtgtccctcaacagtttcttgatgctaaagaagaggagactaggaagaagaaggtacagttttgcaag-actaca--ttgtgactttgattttgttgcttttagatgaattttggcatttttcatattcatcttgctgagctggccattgcaggctgagactgataggatatcaagtgaaattcaaaagaagaaagaaagagagggtagagaacttgagcaagagaaaataaagaagatggtaacttactttttccatgacat-attagattgcgaagagctgagtt--cgtgtttaacttgtgttcgtgtttttcatgccattcagcttgcttctgcaattatttgggttcatgtcctttacctcaaactctgtaggacggcgaggctgacatctcaagagctaataatgttgagtacgagcttagggcttctggtgttcattccttactggagaaggggactggtgaaaggaatagctcaagacgaaggagcaggttaggg-------ttttttccccgttgttgtcttcttagtggtaatatttcttggtgtgtgcaccttgttatacc------ttatgacgttggcgttgtattcatatcaattatcttcggtgggccccttggccccagagtgacttttact---------------------------------------------------------------------------------------------------------------------------------------------------------------------------------------------------------------------------------------------------------------------
>MiraAssembly77_c1249RC
---------------------------------------------------------------------------------------------------------------------------------------------------------------------------------------------------------------------------------------------------------------------------------------------------------------------------------------------------------------------------------------------------------------------------------------------------------------------------------------------------------------------------------------------------------------------------------------------------------------------------------------------------------------------------------------------------------------------------ata---tgttaaatttctcacgagtagcattttccttttccagacaagtgtttggacacctatgatccacaaactacatatttccaaattcctagtggagcccaacaacaaactgactaccaataaagacctgtgatc-gtgcatctttttggctacaggtagttaatggaaaggagattcagatttctctgactggattcatggagaaaaatactggtaagtttatgaaagagctctgggttcttctgctcagtgcccaaaagaatgcaagcggtgtccctcaacagtttcttgatgctaaagaagaggagactaggaagaagaaggtacagttttgcaag-actaca--ttgtgactttgattttgttgcttttagatgaattttggcatttttcatatgcatcttgctgagctggccattgcaggctgagactgataggatatcaagtgaaattcaaaagaagaaagaaagagagggtagagaacttgagcaagagaaaataaagaagatggtaacttactttttccatgacat-attagattgcgaagagctgagtt--cgtgtttaacttgtgttcgtgtttttcatgccattcagcttgcttctgcaattatttgggttcatgtcctttacctcaaactctgtaggacggcgaggctgacatctcaagagctaataatgttgagtacgagcttagggcttctggtgttcattccttactggagaaggggattggtgaaaggaatagctcaagacgaaggagcaggttaggg-------ttttttccccgtcgttgtcttcttagtggtaatatttcttggtgtgtgcaccttgttatacc------ttatgacgttggcgttgtattcatatcaattatcttcgg----------------------------------------------------------------------------------------------------------------------------------------------------------------------------------------------------------------------------------------------------------------------------------------------------
>MiraAssembly74_c212RC
----------------------------------------------------------------------------------------------------------------------------------------------------------------------------------------------------------------------------------------------------------------------------------------------------------------------------------------------------------------------------------------------------------------------------------------gcagtagatatttgaagaaaaaacctattaagaaccttgatgaatggaaatgcatattcgttcaagttaattgaaaaagcagtcatactggatatgtagagaa------------------ttccgctagaatgttttattgggatgaagaacaagacttaagagaactaaaactaaacattttgatggcatg-cttttggagtgtactcgcatgctagaatgctcg-------agtagactctattatattccaggattgctgggacagttgctata---ygttaaatttctcacragtagcattttccttttccagacaagtgtttggacacctatgatccacaaactacatatttccaaattcctagtggagcccaacaacaaactgactaccaataaagacctgtgatc-gtgcatctttttggctacaggtagttaatggaaaggagattcagatttctctgactggattcatggagaaaaatactggaaagtttatgaaagagctctgggttcttctgctcagtgcccaaaagaatgcaagcggtgtccctcaacagtttcttgatgctaaagaagaggagactaggaagaagaaggtacagttctgcaagaactaca--ttgtgactttgattttgttgcttttagatgaattttggcatttttcatatgcatcttgctgagctggccattgcaggctgagactgataggatatcaagtgaaattcaaaagaagaaagaaagagagggtagagaacttgagcaagagaaaataaagaagatggtaacttactttttccatgacgt-attagattgcgaagagttgagtt--cgtgtttaacttgtgttcgtgtttttcatgccattcagcttgcttctgcaattatttgggttcatgtcctttacctcaaactctgtaggacggcgaggctgacatctcaagagctaataatgctgagtacgagcttagggcttctggtgttcattccttactggagaaggggactggtgaaaggaatagctcaagacgaaggagcaggttaggg-------tttttt-cccgtcgttgttttcttagtggtaatatttcttggtgtgtgcactttgttatacc------atatgacggtggcgttgtattcatatcaattatcttcggtgggccccttggccccagagtgacttttacttatcaagaagttagtgaagttttttcagcttatttatcacttacctagcaattgctaagtgatcagcaactcttgtggtccataatcaaagaaaagcaaggctacatgtcagtaagacagctcactgaacagattaaggttt-----------------------------------------------------------------------------------------------------------------------
>MiraAssembly83_c133RC
------------------------------------------------------------------------------------------------------------------------------------------------------------------------------------------------------------------------------------------------------------------------------------------------------------------------------------------------------------------------------------------------------------------------------------------------------------------------------------------------------------------------------------------------------------------------------------------------------------------------------------------------------------atgctagaatgctcgacaatagattggtctctattatattccaggattgctggaayagttgctata---tgtkaaatttctcacgagtagcattttcctttyccagacaagtgtttggacacctatgatccacaaactacatatttccaaattcctagtggagcccaacaacaaattgactaccaataaagacctgtgatc-gtgcatctttttggctacaggtagttaatggaaaggagattcagatttctctgactggattcatggagaaaaatactggtaagtttatgaaagagctctgggttcttctgctcagtgcccaaaagaatgcaagcggtgtccctcaacagtttcttgatgctaaagaagaggagactaggaagaagaaggtacagttttgcaagaactacattttgtgactttgattttgttgcttttagatgaattttggcatttttcatatgcatcttgctgagctggccattgcaggctgagactgataggatatcaagcgaaattcaaaagaagaaagaaagagagggtagagaacttgagcaagagaaaataaagaagatggtaacttactttttccatgacataattagattgcgaagagctgagtt--cgtgtttaacttgtgttcgtgtttttcatgccattcagcttgcttctgcaattatttgggttcatgtcctttacctcaaactctgtaggacggcgaggctgacatctcaagagctaataatgttgagtacgagcttagggcttctggtgttcattccttactggagaaggggactggtgaaaggaatagctcaagacgaaggagcaggttaggg-------tttttt-cccgtcgttgtcttcttagtggtaatatttcttggtgtgtgcaccttgttatacc------atatgacggtggcgttgtattcatatcaattatcttcggtgggccccttggcccgagagtgagttttacttatcaagaagttagtgatgttttttcagcttatttatcacttacctagcaattgctaagtgatcagcaactcttgtggtccataatcaaagaaaagcaaggctacatgt--------------------------------------------------------------------------------------------------------------------------------------------------------
>MiraAssembly83_c457
------------------------------------------------------------------------------------------------------------------------------------------------------------------------------------------------------------------------------------------------------------------------------------------------------------------------------------------------------------------------------------------------------------------------------------------------------------------------------------------------------------------------------------------------------------------------------------------------------------------------------------------------------------atgctagaatgctcgacaatagattggtctctattatattccaggattgctggaayagttgctata---tgtkaaatttctcacgagtagcattttccttttccagacaagtgtttggacacctatgatccacaaactacatatttccaaattcctagtggagcccaacaacaaactgactaccaataaagacctgtgatc-gtgcatctttttggctacaggtagttaatggaaaggagattcagatttctctgactggattcatggagaaaaatactggtaagtttatgaaagagctctgggttcttctgctcagtgcccaaaagaatgcaagcggtgtccctcaacagtttcttgatgctaaagaagaggagactaggaagaagaaggtacagttttgcaagaactaca--ttgtggctttgattttgttgcttttagatgaattttggcatttttcatatgcatcttgctgagctggccattgcaggctgagactgataggatatcaagtgaaattcaaaagaagaaagaaagagagggtagagaacttgagcaagagaaaata---aagatggtaacttactttttccatgacat-attatattgcaaagagctgagtt--cgtgtttaacttgtgttcgtgtttttcatgccattcagcttgcttctgcaattatttgggttcatgtcctttacctcaaactctgtaggacggcgaggctgacatctcaagagctaataatgttgagtacgagcttagggc-----------------------------------------------------------------------------------------------------------------------------------------------------------------------------------------------------------------------------------------------------------------------------------------------------------------------------------------------------------------------------------------------------------------------------------------------------------------------------------------------
