# Supplementary material for: Targeted NGS for species level phylogenomics: “made to measure” or “one size fits all”?
Source: PeerJ. 2017 Jul 25;5:e3569. doi: 10.7717/peerj.3569 (PMC5530999; doi:10.7717/peerj.3569)
Supplement: Data S2 — Sequences alignments (fasta format). [file peerj-05-3569-s002.gz › Final_Aln/MC/15067_AllSamples_Paralogues.aln]

>MiraAssembly73_c1829
--------------------------------------------------------------------------------------------------------------------------------------------------------------------------------attgttccattttggtgcttaacaatagatttctctttctacataatatattctggtattgtttgctcaattgctgacacctctgactgatttgctatccactaatctgtttcttgttccttcctctgatcactcttgtgctctaataatatgtgtgatttttccataggcccccataaggaccacatttacctccacttaaatcactt-gcccccccaagtcctcaaggagagacttcctggcatctctgaaactgcagccatatttgctggtgttgatgttacaaaggagccaatccctgttttaccaactgttcattacaacatggtgccaataggctcggtgctaattctcttcttgatattgttgtgttcggtcgagcttgtgcaaatagagtttcagagatctatcgacctagcaagttattatgtgaagtttctgctgcgacatgtttaatgaactatgctcca----------------------------------------------------------------------------------------------------------------------------------------------------------------------------------------------------------------------------------------
>MiraAssembly75_c700RC
-----------------------------------------------------------------------------------------------------------------------------------------------------------------------------------------------------------gatttctctttctacataatatattctggtattgtttgctcaattgctgacacctctgactgatttgctatccactaatctgtttcttgttccttcctctgatcactcttgtgctctaataatatgtgtgatttttccataggcccccataaggaccacatttacctccacttaaatcactt-gcccccccaagtcctcaaggagagacttcctggcatctctgaaactgcagccatatttgctggtgttgatgttacaaaggagccaatccctgttttaccaactgttcattacaacatggtgccaataggctcggtgctaattctcttcttgatattgttgtgttcggtcgagcttgtgcaaatagagtttcagagatctat----------------------------------------------------------------------------------------------------------------------------------------------------------------------------------------------------------------------------------------------------------------------------------------------------
>MiraAssembly81_c2063RC
----------------------------------------------------------------------------------------------------------------------------------------------------------------------------------------------------aacaatagatttctctttctacataatatattctggtattgtttgctcaattgctgacacctctgactgatttgctatccactaatctgtttcttgttccttcctctgatcactcttgtgctctaataatatgtgtgatttttccataggcccccataaggaccacatttacctccacttaaatcactt-gcccccccaagtcctcaaggagagacttcctggcatctctgaaactgcagccatatttgctggtgttgatgttacaaaggagccaatccttgttttaccaattgttcattacaacatggtgccaataggctcggtgctaattctcttcttgatattgttgtgttcggtcgagcttgtgcaaatagagtttcagagatctatcgacctagcaagttattatgtgaagtttctgctgcgacatgtttaatgaactatgctccaaaaccttttaaatgacgtcacttgctttttttgtgcaggggataaacaaaa-cctctggaaaaggatgccggtgagaagactattgcttggttggacaagctaaggaatgccaatggttcaagtccaacttcaaaaatccggttgaatatgcagcgaattatgcaaaataatgctgctgtatttcgaacacaagaaacactggaggaaggtatatgccatg-----------
>MiraAssembly82_rep_c765
-----------------------------------------------------------------------------------------------------------------------------------ttgatatcctttagtggtgaagtttcttgctaaaattcgggagatattgttccattttggtgcttaacaayagatttctctttctacataatatattctggtattgtttgctcaattgctgactcctctgactgatttgctatccactgatctgtttcttgttccttcctctgatcactcttgtgctctaataatatgtgtgatttttccataggcccccataaggaccacatttacctccacttaaatcactt-gccccccgaagtcctcaaggagagacttcctggcatctctgaaactgcagccatatttgctggtgttgatgttacaaaggagccaatccctgttttaccaactgttcattagaacatggtgccaataggctcggtgctaattctcttcttgatattgttgtgttcggtcgagcttgtgcaaatagagtttcagagatctatcgacctagcaagttaatatgtgaagtttctrctgcgacatgtttaatgaactatgctccaaaaccttttaaatgacrtcacttgctttttttgtgcaggggataaacaaaaacctctggaaaaggatgccggtgagaagactattgcttggttggacaagctaaggaatgtcaatggttcaagtccaacttcaaaaatccggttgaatatgcagcgaattatgcaaaataatgctactgtatttcgaacacaagaaacactggaggaaggtatatgccatgaaacaattccc
>MiraAssembly80_c616
------------------------------------------------------------------------------------------------------------------------------------------------------------------------------------------------------------------------------tatattctggtattgtttgctcaattgctgacacctctgactgatttgctatccactaatctgtttcttgttccttcctctgatcactcttgtgctctaataatatgtgtgatttttccataggcccccataaggaccacatttacctccacttaaatcacttggcccccccaagtcctcaaggagagacttcctggcatctctgaaactgcagccatatttgctggtgttgatgttacaaaggagccaatccctgttttaccaactgttcattacaacatggtgccaataggctcggtgctaattctcttcttgatattgttgtgttcggtcgagcttgtgcaaatagagtttcagagatctatcgacctagcaagttattatgtgaagtttctgctgcgacatgtttaatgaact------------------------------------------------------------------------------------------------------------------------------------------------------------------------------------------------------------------------------------------------
>MiraAssembly78_c83RC
ggtatrttcttatccctacaatcacactgtcgtagaattaaaaatagggtgaagtgttgtctgaaataggtgaatctgggaaatttaccacacggcagtggtatggttaaagtaaagacgacctaattcagttgatatcctttagtggtgaagtttcttgctaaaattcgggagatattgttccattttggtgcttaacaacagatttctctttctacagaatatattctggtattgtttgctcaattgctgacacctctgactgatttgctatccactgatctgtttcttgttccttcctctgatcactcttgtgctctaataatatgtgagatttttccataggcccctacaagtaccacatttacctccacttaaatcactt-gccccccgaagtcctcaaggagagacttcctcgcatctctgaaactgcagccatatttgctgctgttgatgttacaaaggagccaatccctgttttaccaactgttcattacaacatggtgccaataggctcggtgctaattctcttcttgatattattgtgttcggtcaagcttgtgc----agagtttcagagatct-ttgacctagcaagttattgcgtgaagtttctgctgcgacatgtttaatgaactatgctccaaaaccttttgaatgacgtcactttctttttttgtgcaggggataaacaaaa-------------------------------------------------------------------------------------------------------------------------------------------------------------------------------------
