# Supplementary material for: Targeted NGS for species level phylogenomics: “made to measure” or “one size fits all”?
Source: PeerJ. 2017 Jul 25;5:e3569. doi: 10.7717/peerj.3569 (PMC5530999; doi:10.7717/peerj.3569)
Supplement: Data S2 — Sequences alignments (fasta format). [file peerj-05-3569-s002.gz › Final_Aln/SC/127704_AllSamples.aln]

>MiraAssembly68_c319RC_merged_MiraAssembly68_c295
---tattcat--------------------------gttaggtagaaaacgttgcgtatgacacatctaactttctccactacttccagtgattg------------ctggaagaccgtatagctagtatctttctatacttaccagttctagatgcat---ggtttggacacattgcaagaaaatgctgattcaacttttaatccctct----tattaaggacaacgaacgactgagaagct--tacaaaggctctgagcttcttgagaaccaaatgtaatatttttaaacctccaattaggcaatattactaccttgttacatttccataggaacagatgaatgcttatg-caattctgaaatctggatgcgagggagtgaacttgcattttcatctaccaaatttgagtaggattgttagagtgcttcaggatgtgatactggtaccgttttgctatagatgccttcatcagtatgtttaccatcggttttccatccagggaacagctcggttgttgtacaattcatttggctcttctatgtggatgatgccattctcgaagtattgtaggactgataacatatactggaagcatttcaatggtgggagcagaaaaagtcatcacacttatcagtgtgatgcacgcgaataccagttgaacttttctggatggcccacaaatgtagtcaatgttgaaatcccatcaatacgaggtgaaactttcacgaggtgtgttttggccacattggttttattaccatgcttatatggttctttttgttgtcttatattgtcaggagttgatgcttatccatccatatttgaagtagcacaggcaaacatgtctattatggaatgtggattaccaactcagttgtccttttcggctcgtgaagtatcagatgggacctttttcaaagcaatagaagattatgatcctgaaagcaaaagattcttacaccagttatacaagtgagtgtgcttcgtgtgttcaattaacactttcattgtgaagtgagtgtgcttcgtgtgttcaattaacactttcattgtgaagtgagtgtgcttcgtgtgttcaatt-------------------------------------------------------------------------------
>MiraAssembly69_c273RC_merged_MiraAssembly69_rep_c2551_merged_MiraAssembly69_c321
gcccattcattgggcaacaatgtcttccgctactttttggagtggttgaagctggaaatagcacccaaa--------caatatgttcggtggctagatgatcacattcatgcatattttgctgttggtacagtgcactacttcacaaccagtgttacttttccatatagataaayttaggcattctttctttttaacttgttctgtttatttgatatcaggatcccctaatcttggtgcagttgaaaccataaaagcaacgctttcgggaagcacatttggtcttcctgtatctgaggttccattatttctctatgtaacttgttt---------acagatgaatacttatgccaattctgaaatatggatgcgagggagtgaacttgcattttcatctg-caaatttgagtaggattgtaggagtacttcaggatgtgatattggtaccattttgctatagatgccttcattagtatgtttaacatcggttttccatccagggaacaactcggttgttgtacaattcatttggctcttctatgtggatgatgccattctcgaagtattgtaggactgataacatatactggaagcatttcaatagtgggagcagaaaaagccatcagrcctatcrgtgtgatgcgcaggaattccagtcgaacttttctggatggcccacaaatgtagtcaatgttgaaatcccaacaatacgaggtaaaacttccactaggtttgttttggccaaattg---ctcttaccatacttatgtggttcttt-------------ttgtcaggagttgatgcttatccatccatattagacgtagcacaggcaaatatatctattatggaatgtggattaccaactcagttgtccttttcggctcgtgaagtatcagatgggacctttttcaaagcaatagaagattatgatcctgaaagcaaaaaattcttacaccaattgtacaagtga---------gtacatgcaattatcactttcatttggaag--------cttcctaatactacaggacgc--------------------------------------------------------------------------------------------------------------------
>MiraAssembly72_c362
-----------------------------------------------------------------------------------------------------------------------------------------------------------------------------------------------------------------------------------------------------------------------------------------------------------------------------------------------------gaatgcttatgccaattctgaaatatggatgcgagggagtgaacttgcattttcatctg-caaatttgagtaggattgtaggagtacttcaggatgtgatattggtaccattttgctatagatgccttcattagtatgtttaacatcggttttccatccagggaacaactcggttgttgtacaattcatttggctcttctatgtggatgatgccattctcgaagtattgtaggactgataacatatactggaagcatttcaatagtgggagcagaaaaagccatcagacctatcagtgtgatgcgcaggaattccagtcgaacttttctggatggcccacaaatgtagtcaatgttgaaatcccaacaatacgaggtaaaacttccactaggtttgttttggccaaattg---ctcttaccatacttatgtggttcttt-------------ttgtcaggagttgatgcttatccatccatattagacgtagcacaggcaaatatatctattatggaatgtggattaccaactcagttgtccttttc-----------------------------------------------------------------------------------------------------------------------------------------------------------------------------------------------------------------------------------------------------------------------------------
>MiraAssembly81_c193RC
--------------------------------------------------------------------------------------------------------------------------------------------------------------------------------------------------------ttctgtttatttgatatcaggatcccctaatcttggtgcagttgaaaccataaaagcaacgctttcgggaagcacatttggtcttcctgtatctgaggttccattatttctctatgtaacttgttt---------acagatgaatgctwatgccaattctgaaatayggatgcgagggagtgaacttgcattttcatctg-caaatttgagtaggattgtaggagtacttcaggatgtgatattggtaccattttgctatagatgccttcattagtatgtttaacatcggttttccatccagggaacaactcggttgttgtacaattcatttggctcttctatgtggatgatgccattctcgaagtattgtaggactgataacatatactggaagcatttcaatagtgggagcagaaaaagccatcagacctatcagtgtgatgcgcaggaattccagtcgaacttttctggatggcccacaaatgtagtcaatgttgaaatcccaacaatacgaggtaaaacttccactaggtttgttttggccaaattg---ctcttaccatacttatgtggttcttt-------------ttgtcaggagttgatgcttatccatccatattagatgtagcacaggcaaatatatctattatggaatgtggattaccaactcagttgtccttttcggctcgtgaagtatcagatgggacctttttcaaagcaatagaagattatgatcctgaaagcaaaaaattcttacaccaattgtacaagtga---------gtacatgcaattatcactttcatt-------------------------------------------------------------------------------------------------------------------------------------------------------
>MiraAssembly74_c121RC
-----------------------------------------------------------------------------------------------------------------------------------------------------------------------------------------------------------------tttgatatcaggatcccctaatcttggtgcagttgaaaccataaaagcaacgctttcgggaagcacatttggtcttcctgtatctgaggttccattatttctctatgtaacttgttt---------acagatgaatgcttatgccaattctgaaatatggatgcgagggagtgaacttgyattttcatctg-caaatttgagtaggattgtaggagtacttcaggatgtgatattggtaccattttgctatagatgccttcattagtatgtttaacatcggttttccatccagggaacaactcggttgttgtacaattcatttggctcttctatgtggatgatgccattctcgaagtattgtaggactgataacatatactggaagcatttcaatagtgggagcagaaaaagccatcagacctatcagtgtgatgcgcaggaattccagtcgaacttttctggatggcccacaaatgtagtcaatgttgaaatcccaacaatacgaggtaaaacttccactaggtttgttttggccaaattg---ctctttccatacttatgtggttcttt-------------ttgtcaggagttgatgcttatccatccatattagacgtagcacaggcaaatatatctattatggaatgtggattaccaactcagttgtccttttcggctcgtgaagtatcagatgggacctttttcaaagcaatagaagattatgatcctgaa-------------------------------------------------------------------------------------------------------------------------------------------------------------------------------------------------------------------------
>MiraAssembly71_c585RC_merged_MiraAssembly71_c92
--ccattcattgggcaacaatgtcttccgctactttttggagtggttgaagctggaaatagcacccaaa--------caatatgttcggtggctagatgatcacattcatgcatattttgctgttggtacagtgcactacttcacaactagtgttacttttccatatagacaaatttaggcattctttgtttttaacttgttctgtttatttgatatcaggatcccctaatcttggtgcagttgaaaccataaaagcaacgctttcgggaagcacatttggtcttcctgtatctgaggttccattatttctctatgtaacttgttt---------acagatgaatgcttatgccaattctgaaatatggatgcgagggagtgaacttgcattttcatctg-caaatttgagtaggattgtaggagtacttcaggatgtgatattggtaccattttgctatagatgccttcattagtatgtttaacatcggttttccatccagggaacaactcggttgttgtacaattcatttggctcttctatgtggatgatgccattctcgaagtattgtaggactgataacatatactggaagcatttcaatagtgggagcagaaaaagccatcagacctatcagtgtgatgcgcaggaattccagtcgaacttttctggatggcccacaaatgtagtcaatgttgaaatcccaacaatacgaggtaaaacttccactaggtttattttggccaaattg---cacttaccatacttatgtggttcttt-------------ttgtcaggagttgatgcttatccatccatattagaygtagcacaggcaaatatatctattatggaatgtggattaccaactcagttgtccttttcggctcgtgaagtatcagatgggacctttttcaaagcaatagaagattatgatcctgaaagcaaaaaattcttacaccaattgtacaagtga---------gtacatgcaattatcactttcatttggaag--------cttcctaatactacaggacrcattaacagtgcagcgcaagcctggcatttactgtctaaactacttgtt--------------------------------------------------------------------
>MiraAssembly74_c614
----------------------------------------------------------------------------------------------------------------------------------------------------------------------------------------------------------------------------------------------------------------------------------------------------------------------------------------------------------------------------------------------------------------------------------------------------------------------tgctatagatgccttcattagtatgtttaacatcggttttccatccagggaacaactcggttgttgtacaattcatttggctcttctatgtggatgatgccattctcgaagtattgtaggactgataacatatactggaagcatttcaatggtgggagcagaaaaagccatcagacctatcagtgtgatgcgcaggaattccagtcgaacttttctggatggccaacaaatgtagtcaatgttgaaatcccaacaatacgaggtaaaacttccactaggtttgttttggccaaattg---ctctttccatacttatgtggttcttt-------------ttgtcaggagttgatgcttatccatccatattagacgtagcacaggcaaatatatctattatggaatgtggattaccaactcagttgtccttttcggctcgtgaagtatcagatgggacctttttcaaagcaatagaagattatgatcctgaa-------------------------------------------------------------------------------------------------------------------------------------------------------------------------------------------------------------------------
>MiraAssembly73_rep_c2567RC_merged_MiraAssembly73_c412_merged_MiraAssembly73_c385
----------------------------------------------------------------------------------------------------------------------------------------------------------------------------------------------------------------------------------------------------------------caacgctttcgggaagcacatttggtcttcctgtatctgaggttccattatttctctatgtaacttgttt---------acagatgaatgcttatgccaattctgaaatatggatgcgagggagtgaacttgcattttcatctt-caaatttgagtaggattgtaggagtacttcaggatgtgatattggtaccattttgctatagatgcmttcattagtatgtttaacatcggttttccatccagggaacaactcggttgttgtacaattcatttggctcttctatgtggatgatgccattctcgaagtattgtaggactgatagcatatactggaagcatttcaatagtgggagtagaaaaagccatcagacctatcagtgtgatgcgcaggaattccagtcgaacttttctggatggcccacaaatgtagtcaatgttgaaatcccaacaatacgaggtaaaacttccactaggtttgttttggccaaattg---ctcttaccatacttatgtggttcttc-------------ttgtcaggagttgatgcttatccatccatattagacgtagcacaggcaaatatatctattatggaatgtggattaccaactcagttgtccttttcggctcgtgaagtatcaga-----------------------------------------------------------------------------------------------------------------------------------------------------------------------------------------------------------------------------------------------------------------
>MiraAssembly83_c19RC_merged_MiraAssembly83_c1077
--------------------------------------------------------------------------------------------------------------------------------------------------------------------------------------ttctttctttttaacttgttctgtttatttgatatcaggatcccctaatcttggtgcagttgaaaccataaaagcaacgctttcgggaagcacatttggtcttcctgtatctgaggttccattatttctctatgtaacttgttt---------acagatgaatgcttatgccaattctgaaatatggatgcgagggagtgaacttgcattttcatctt-caaatttgagtaggattgtaggagtacttcaggatgtgatattggtaccattttgctatagatgccttcattagtatgtttaacatcggttttccatccagggaacaactcggttgttgtacaattcatttggctcttctatgtggatgatgccattctcgaagtattgtaggactgatagcatatactggaagcatttcaatagtgggagtagaaaaagccatcagacctatcagtgtgatgcgcaggaattccagtcgaacttttctggatggcccacaaatgtagtcaatgttgaaatcccaacaatacgaggtaaaacttccactaggtttgttttggccaaattg---ctcttaccatacttatgtggttcttc-------------ttgtcaggagttgatgcttatccatccatattagacgtagcacaggcaaatatatctattatggaatgtggattaccaactcagttgtccttttcggctcgtgaagtatcagatgggacctttttcaaagcaatagaagattatgatcctgaaagcaaaaaattcttacaccaattgtac----------------------------------------------------------------------------------------------------------------------------------------------------------------------------------------------
>MiraAssembly77_rep_c162RC
------------------------------------------------------------------------------------------------------------------------------------------------------------------------------------------------------------------------------------------------------------------------------------------------------------------------tatgtaacttgttt---------acagatgaatgcttatgccaattctgaaatatggatgcgagggagtgaacttgcattttcatctk-caaatttgagtaggattgtaggagtacttcaggatgtgatattggtaccattttgctatagatgccttcattagtatgtttaacatcggttttccatccagggaacaactcggttgttgtacaattcatttggctcttctatgtggatgatgccattctcgaagtattgtaggactgatagcatatactggaagcatttcaatagtgggagtagaaaaagccatcagacctatcagtgtgatgcgcaggaattccagtcgaacttttctggatggcccacaaatgtagtcaatgttgaaatcccaacaatacgaggtaaaacttccactaggtttgttttggccaaattg---ctcttaccatacttatgtggttcttt-------------ttgtcaggagttgatgcttatccatccatattagacgtagcacaggc-----------------------------------------------------------------------------------------------------------------------------------------------------------------------------------------------------------------------------------------------------------------------------------------------------------------------------------
>MiraAssembly78_c271_merged_MiraAssembly78_c274RC
--------------------------------------------------------------------------------tatgttcggtggctagatgatcacattcatgcatattttgctgttggtacggtgcactacttcacaactagtgttacttttccatatagacaaatttaggcattctttctttttaacttgttctgtttatttgatatcaggatcccctaatcttggtgcagttgaaaccataaaagcaacgctttcgggaagcacatttggtcttcctgtatctgaggttccattatttctctatgtaacttgttt---------acagatgaatgcttatgccaattctgaaatatggatgcgagggagtgaacttgcattttcatctg-caaatttgagtaggattgtaggagtacttcaggatgtgatattggtaccattttgctatagatgccttcattagtatgtttaacatcggttttccatccagggaacaactcggttgttgtacaattcatttggctcttctatgtggatgatgccattctcgaagtattgtaggactgataacatatactggaagcatttcaatggtgggagcagaaaaagccatcagacctatcactgtgatgcgcaggaattccagtcgaacttttctggatggcccacaaatgtagtcaatgttgaaatcccaacaatacgaggtaaaacttccactaggtttgttttggccaaattg---ctcttaccatacttatgtggttcttt-------------ttgtcaggagttgatgcttatccatccatattagacgtagcacaggcaaatatatctactatggaatgtggattaccaactcagttgtccttttcggctcgtgaagtatcagatgggacctttttcaaagcaatagaagattatgatcctgaaagcaaaaaattcttacaccaattgtacaagtga---------gtacatgcaattatcactttcatttggaag--------cttcctaatactacaggacgcattaacagtgcagcgcaagcctggcatttactgtctaaactacttgttaaatgtctgaaactcgctgcttcttttgcttgaagcataaatgtttgtatcattgtgaaactttctgg
>MiraAssembly80_c361RC
---------------------------------------------------------------------------------------------------------------------------------------------------------------------------------------------------------------------------------------------------------ataaaagcaacgctttcgggaagcacatttggtcttcctgtatctgaggttccattatttctctatgtaacttgttt---------acagatgaatgcttatgccaattctgaaatatggatgcgagggagtgaacttgcattttcatctg-caaatttgagtaggattgtaggagtacttcaggatgtgatattggtaccattttgctatagatgccttcattagtatgtttaacatcggtttgccatccagggaacaactcggttgttgtacaattcatttggctcttctatgtggatgatgccattctcgaagtattgtaggactgataacatatactggaagcatttcaatagtgggagcagaaaaagccatcagacctatcagtgtgatgcgcaggaattccagtcgaacttttctggatggcccacaaatgtagtcaatgttgaaatcccaacaatacgaggtaaaacttccactaggtttgttttggccaaattg---ctcttaccatacttatgtggttcttt-------------ttgtcaggagttgatgcttatccatccatattagaygkagcacaggcaaatrtmtctattatggaatgtggattaccaactcagttgtccttttcggctcgtgaagtatcag------------------------------------------------------------------------------------------------------------------------------------------------------------------------------------------------------------------------------------------------------------------
>MiraAssembly71_c660
----------------------------------------------------------------------------------------------------------------------------------------------------------------------------------------------------------------------------------------------------------------------------------------------------ctgaggttccattatttatctatgtaacttgttt---------acagatgaatgcttatgccaattctgaaatatggatgcgagggagtgaacttgcattttcatctg-caaatttgagtaggattgtaggagtacttcaggatgtgatattggtactattttgctatagatgccttcattagtatgtttaacagcggttttccatccagggaacaactcggttgttgtacaattcatttggctcttctatgtggatgatgccattctcgaagtattgtaggactgataacatatactggaagcatttcaatagtgggagcagaaaaagccatcagacctatcagtgtgatgcgcaggaattccagtcgaacttttctggatggcccacaaatgtagtcaatgttgaaatcccaacaatacgaggtaaaacttccactaggtttgt-----------------------------------------------------------------------------------------------------------------------------------------------------------------------------------------------------------------------------------------------------------------------------------------------------------------------------------------------------------------------------------------------------------------------------------------
>MiraAssembly75_c119RC
---------------------------------------------------------------------------------------------------------------------------------------------------------------------------------------------------------------------------------------------------------------------------------------------------tctgaggttccattatttctctatgtaacttgttt---------acagatgaatgcttatgccaattctgaaatatggatgcgagggagtgaacttgcattttcatctg-caaatttgagtaggattgtaggagtacttcaggatgtgatattggtaccattttgctatagatgccttcattagtatgtttaacatcggttttccatccagggaacaactcggttgttgtacaattcatttggctcttctatgtggatgatgccattctcgaagtattgtaggactgataacatatactggaagcatttcaatggtgggagcagaaaaagccatcagacctatcagtgtgatgcgcaggaattccagtcgaacttttctggatggccaacaaatgtagtcaatgttgaaatcccaacaatacgaggtaatacttccacttggtttgttttggccaaattg---ctcttaccatacttatgtggttcttt-------------ttgtcaggagttgatgcttatccatccatattagacgtagcacaggaaaatatatctattatggaatgtggattaccaactcagttgtccttttcggctcgtgaagtatcagatgggacctttttcaaagcaatagaagattatgatcctgaaagcaaaaaattcttacaccaattgtacaagtga---------gtacatgcaattatcactt------------------------------------------------------------------------------------------------------------------------------------------------------------
>MiraAssembly82_c857_merged_MiraAssembly82_c360
-----------------------------------------------------------------------------------------------------------catgcatattttgctgttggtacagtgcactacttcacaactagtgttacttttccatatagacaaatttaggcattctttctttttaacttgttctgtttatttgatatcaggatcccctaatcttggtgcagttgaaaccataaaagcaacgctttcgggaaccacatttggtcttcctgtatctgaggttccattatttctctatgtaacttgttt---------acagatgaatgcttatgccaattctgaaatatggatgcgagggagtgaacttgcattttcatctg-caaatttgagtaggattgtaggagtacttcaggatgtgatattggtagcattttgctatagatgccttcattagtatgtttaamatcggttttccatccagggaacaactcggttgttgtacaattcatttggctcttctatgtggatgatgccattctcgaagtattgtaggactgataacatatactggaagcatttcaatggtgggagcagaaaaagccatcagacctatcagtgtgatgcgcaggaattccagtcgaacttttctggatggcccacaaatgtagtcaatgttgaaatcccaacaatacgaggtaaaacttccactaggtttgttttggccaaattg---ctcttaccatacttatgtggttcttt-------------ttgt-aggagttgatgcttatccatccatattagacgtagcacaggcaaatatatctattatggaatgtggattaccaactcagttgtccttttcggctcgtgaagtatcagatgggacctttttcaaagcaatagaagattatgatcctgaaagcaaaaaattcttacaccaattgtacaagtga---------gtacatgccattatcactttcatttggaag--------cttcc------------------------------------------------------------------------------------------------------------------------------------
>MiraAssembly80_c375RC
-----------------------------------------------------------------------------------------------------------------------------------------------------------------------------------------------------------------------------------------------------------------------------------------------------------------------------------------------acagatgaatgcttatgccaattctgaaatatggatgcgagggagtgaacttgcattttcatctg-caaatttgagtaggattgtaggagtacttcaggatgtgatattggtaccattttgctatagatgccttcattagtatgtttaacaacggttttgcatccagggaacaactcggttgttgtacaattcatttggctcttctatgtggatgatgccattctcgaagtattgtaggactgataacatatactggaagcatttcaatggtgggagcagaaaaagccatcagacctatcactgtgatgcgcaggaattccagtcgaacttttctggatggccaacaaatgtagtcaatgtagaaatcccaacaatacgaggtaaaacttccac--------------------------------------------------------------------------------------------------------------------------------------------------------------------------------------------------------------------------------------------------------------------------------------------------------------------------------------------------------------------------------------------------------------------------------------------------
>MiraAssembly72_c588RC
------------------------------------------------------------------------------------------------------------------------------------------------------------------------------------------------------------------------------------------------------------------------------agcacatttggtcttcctgtatctgaggttccattatttctctatgtaacttgttt---------acagatgaatgcttatgccaattctgaaatatggatgcgagggagtgaatttgcgttttcatctg-caaatttgagtaggattgtaggagtacttctggatgtgatattggtaccattttgctatagatgccttcattagtatgtttaacatcggttttccatccagggaacaactcggttgttgtacaattcatttggctcttctatgtggatgatgccattctcgaagtattgtaggactgataacatatactggaagcatttcaatagtgggagcagaaaaagccatcagacttatcagtgtgatgcgcaggaattccagtcgaacttttctggatggcccacaaatgtagtcaatgttgaaatcccaacaatacgaggt-aaacttccactaggtttgttttggccaaattg---ctcttaccatacttatgtggttcttt-------------ttgtcaggagttgatgcttatccatccatattagacgtagcacaggcaaatatatctattatggaatgtggattaccaactcagttgtccttttcg----------------------------------------------------------------------------------------------------------------------------------------------------------------------------------------------------------------------------------------------------------------------------------
