# Supplementary material for: Targeted NGS for species level phylogenomics: “made to measure” or “one size fits all”?
Source: PeerJ. 2017 Jul 25;5:e3569. doi: 10.7717/peerj.3569 (PMC5530999; doi:10.7717/peerj.3569)
Supplement: Data S2 — Sequences alignments (fasta format). [file peerj-05-3569-s002.gz › Final_Aln/SC/17845_AllSamples_Part1.Aln]

>MiraAssembly68_c321RC
--------------------------------------------------------------------------------------------------------------------------------------------------------------------------------------------------------------------------------------------------------------------------------------------------------------------------------------------------------------------------------------------------------------------------------------------------------------------------------------------------------------------------------------------------------------------------------------------------------------------------------------agcattagtttgacatgtgacatcatacagttcttctatgatgttcttcaaaggtctatcaagctaggctgcgcactagcggacagcttgttgctgtcaaagtgcagagacctggagttcaagcagctatttctttagacatattgatcttgcgttttcttgcgggactaattaggagagcaggcaaattcaacactgatctccaggtattgaagcagtacgtgacttaggaaggggggtkttcagttgtgaaattgcagtctgtagctttagttacaatattggttcaaaaaatatacttcagttagaatatctcccctactttgttgggctgaaagtgagaggaatgggaatgtgacctccgatggcggacctaggcaggggttttgacttttaagagcctcctttcacttaaagccatagaattagaaatatataccaaaaaaaacgttgatggttaggcatgttgtctgatgggtaatgggcagtggcggacctaggattttgacatagtggaggcaccaaatttttttgtaacaccgtaatatatgagttacagttaagcacattcacaccaaat-------------------------------------------------------------------------------------
>MiraAssembly68_rep_c2746
---------------------------------------------------------------------------------------------------------------------------------------------------------------------------------------------------------------------------------------------------------------atccatgc-----aaccatctctggtgaaaatgtgtaaacggttatacacgcctgaaggggttctgttttt-gcagtcccacttactttaccctgtaatatcatcataagaatgt-ttttgtgaatatcttggttgtaggatttgatacctccttcgtaccttgatgagctttcactgttgcaagatcgaatagcaccattttcaactcaagttgcttttaatacgattgaacgagaactagggttaccaatagatgaattattttctgaggtttcaccagagcctgtggcggcagcatctctcgggcaggtttgtaattg--------ctaagacaatcaatttggagttgacattctagcattagtttgacatgtgacatcatacagttcttctatgatgttcttcaaaggtctatcaagctaggctgcgcactagcggacagcttgttgctgtcaaagtgcagagacctggagttcaagcagctatttctttagacatattgatcttgcgttttcttgcgggactaattaggagagcaggcaaattcaacactgatctccaggtattgaagcagtacgtgacttaggaaggggggttttcagttgtgaaattgcagtctgtagctttagttacaatattggttcaaaaaatatacttcagttagaatatctcccctactttgttgggctgaaagtgagaggaatgggaatgtgacctccgatggc--------------------------------------------------------------------------------------------------------------------------------------------------------------------------------------------------------------------------------------------------------------------------------------------------------
>MiraAssembly69_c120
------------------------------------------------------------------------------------------------------------------------------------------------------------------------aaatctttatggaattcacagaaratgccttaattcaggatcttgagacgatacagataagcagttttctattcataatgtatcctcgtccatgcttccaaaccatctctggtgagaatgtt-agacacttttacacgcctaaaggggttctgtttttagcagtgccactcactttacattgc-acgtaatcaaaggaatgg-ttttgtgaatatcttggttgtaggatttgatacctccttcttaccgagatgagctttcactgttgcaagatcgaatagcgccattttcaactcaagttgcttttagtatgattgaacgagaactagggttaccgatagaagaagtattttctgaggtttcactagagcctgtggcagcagcatctctcgggcaggtttgtaactg--------ctgagactattgatttggagttgacattctagcattggtttgacatgtgacatcacaca----ttgtatgatatt-tttgaaggtctacaaagctaggctgcgcactagaggagaggtggttgctatcaaagtgcagagacctggagttcaagcagctatttctttagacatattgatcttgcgttttcttgcggggttaattaggagagcaggcaaattcaacactgatctccaggtatttaagcagtacatgat---ggaagggaggttgtgagtttgaagattgcagtcta------tagttacaatattggttc-aaaaatatatattactgcagtta---------------------------gaaatgaattggaatgtgacatccaatggtggacctaggcacgggttttga-ttttaagagcctccttttattcaaagccataaaactataaatttatacc-aaaaatcccttgatggttagaaatgatgtctgatgggcaatgggtcactttggccccgtgagttatgtggacatagttcttaaagcttctct------tgatttcaagttagctgtagctttgaactaatacctctaatatgtttttgaatttgcaggcaattgtagatgaatgggcctca-------------------------------------------
>MiraAssembly72_c429RC
---------------------------------------------------------------------------------------------------------------------------------------------------------------------------------------------------------------------------------------------------------------------------------------------------------------------------------------------------------------------------------------gtgaatatcttggttgtaggatttgatacctccttcttaccgagatgagctttcactgttgcaagatcgaatagcgccattttcaactcaagttgcttttagtatgattgaacgagaactagggttaccgatagaagaagtattttctgaggtttcactagagcctgtggcagcagcatctctcgggcaggtttgtaactg--------ctgagactattgatttggagttgacattctagcattggtttgacttgtgacatcacaca----ttgtatgatatt-tttgaaggtctacaaagctaggctgcgcactagaggagaggtggttgctatcaaagtgcagagacctggagttcaagcagctatttctttagacatattgatcttgcgttttcttgcggggttaattaggagagcaggcaaattcaacactgatctccaggtatttaagcagtacatgat---ggaaggggggttgtgagtttgaagattgcagtcta------tagttacaatattggttc-aaaaatatata-----------------------------------------------------------------------------------------------------------------------------------------------------------------------------------------------------------------------------------------------------------------------------------------------------------------------------------------------------------------------------
>MiraAssembly69_c404RC
gtgagaatagagttacaaaatgtcagacccaacaactatccaaacctgacaataattcccaaatgccgcaagcaatacacgagttcctgctcacctgtttgaccccttaacccatgggtacccaggcacaggtgcaattcttgaaaaattaggtaggtgaatctagataaatatttatggaattcacagaagatgccttaattcaggatcttgagacgatacagataagcagttttctatgcataatgtatcctcatccatgcttccaaaccatctctggtgagaatgtt-agacacttttacacgcctaaaggggttctgtttttagcagtgccattcactttacattgc-acgtaatcaaaggaatgg-ttttgtgaatatcttggttgtaggatttgatacctccttcttaccgagatgagctttcactgttgcaagatcgaatagcgccattttcaactcaagttgcttttagtatgattgaacgagaactagggttaccaatagaagaagtattttctgaggtttcactagagcctgtggcagcagcatctctcgggcaggtttgtaacag--------ctgagactattgatttggagttgacattctagcattggtttgacatgtgacatcacaca----ttgtatgatatt-tttgaaggtctataaagctaggctgcgcactagaggagaggtggttgctgtcaaagtgcagagacctggagttcaagcagctatttctttagacatattgatcttgcgttttcttgcggggttaattaggagagcaggcaaattcaacactgatctccaggtatttaagcagtacatgat---ggaaggggggttgtgagtttgaagattgcagtcta------tagttacaatattggttc-aaaaatatatattactgcagtta---------------------------gaaatgaattggaatgtgacatccaatggtggacctaggcacgggttttga-ttttaagagcctccttttattcaaagccataaaactataaatttatacc-aaaaatcccttgatggttagaaatgatgtctgatgggcaatgggtcactttggccccgtgagtt----------------------------------------------------------------------------------------------------------------------------------------------------------------
>MiraAssembly77_c1116
----------------------------------------------------------------------------------------------------------------------------------------------------------------------------------------------------------------------------------------------------------------------------------------------------------------------------------------------------------------------------------------------------------------------------------------------------------------------------------------------------------------------------------------------------------------------------------------------------------------------------------------------------------------------------------------------------------------------------------gctgtcaaagtgcagagacctggagttcaagcagctatttctttagacatattgatcttgcgttttcttgcggggttaattaggagagcaggcaaattcaacactgatctccaggtatttaagcagtacatgat---ggaaggggggttgtgagtttgaagattgcagtcta------tagttacaatattggttc-aaaaatatatattactgcagtta---------------------------gaaatgaattggaatgtgacatccaatggtggacctag------------------------------------------------------------------------------------------------------------------------------------------------------------------------------------------------------------------------------------------------------------------------------------------------
>MiraAssembly83_c489RC
----------------------------------------------------------------------------------------------------------------------------------------------------------------------------------------------------------------------------------------------------------------------------------------------------------------------------------------------------------------------------------------------------------------------------------------------------------------------------------------tttagtatgattgaacgagaactagggttaccgatagaagaagtattttctgaggtttcactagagcctgtggcagcagcatctctcgggcaggtttgtaactg--------ctgagactattgatttggagttgacattctagcattggtttgacatgtgacatcacaca----ttgtatgatatt-tttgaaggtctataaagctaggctgcgcactagaggagaggtggttgctgtcaaagtgcagagacctggagttcaagcagctatttctttagacatattgatcttgcgttttcttgcggggttaattaggagagcaggcaaattcaacactgatctccaggtatttaagcagtacatgat---ggaaggggggttgtgagtttgaagattgcagtcta------tagttacaatattggttc-aaaaatatatattactgcagtta---------------------------gaaatgaattggaatgtgacatccaatggtggacctaggcacgggttttga-ttttaagagcctccttttattcaaagccataaaactataaatt---------------------------------------------------------------------------------------------------------------------------------------------------------------------------------------------------------------------------------------
>MiraAssembly71_rep_c3972RC
---------------------------------------------------------------------------------------------------------------------------------------------------------------------------------------------------------------------------------------------------------------------------aaaccatctctggtgagaatgtt-acactcttttagacgcctaaaggggttctgtttttagcagtgccactcactttacattgc-acgtaatcaaaggaatgg-ttttgtgaatatcttggttgtaggatttgatacctccttcttaccgagatgagctttcactgttgcaagatcgaatagcgccattttcaactcaagttgcttttagtatgattgaacgagaactagggttaccgatagaagaagtattttctgaggtttcactagagcctgtggcagcagcatctctcgggcaggtttgtaactg--------ctgagactattgatttggagttgaaattctagcattggcttgacatgtgacatcacaca----ttgtatgatatt-tttgaaggtctataaagctaggctgcgcactagaggagaggtggttgctgtcaaagtgcagagacctggagttcaagcagctatttctttagacatattgatcttgcgttttcttgcggggttaattaggagagcaggcaaattcaacactgatctccaggtatttaagcagtacatgat---ggaaggggggttgtgagtttgaagattgcagtcta------tagttacaatattggttc-aaaaatatatattactgcagtta---------------------------gaaatgaattggaatgtgacatccaatggtggacctaggcacgggttttga-ttttaagagcctcct-------------------------------------------------------------------------------------------------------------------------------------------------------------------------------------------------------------------------------------------------------------------
>MiraAssembly71_c664RC_merged_MiraAssembly71_rep_c4176RC
--------------------------------------------------------------------------------------------------------------------------------------------------------------------------------------------------------------------------------------------------------------------------------------------aatgtt-agacacttttacacgcctaaaggggttctgtttttagcagtgccattcactttacattgc-acgtaatcaaaggaatgg-ttttgtgaatatcttggttgtaggatttgatacctccttcttaccgagatgagctttcactgttgcaagatcgaatagcaccattttcaactcaagttgcatttagtatgattgaacgagaactagggttaccaatagaagaagtattttctgaggtttcactagagcctgtggcagcagcatctctcgggcaggtttgtaactg--------ctgagactattgatttggagttgacattctagcattggtttgacatgtgacatcacaca----ttgtatgatatt-tttgaaggtctataaagctaggctgcgcactagaggagaggtggttgctgtcaaagtgcagagacctggagttcaagcagctatttctttagacatattgatcttgcgttttcttgcggggttaattaggagagcaggcaaattcaacactgatctccaggtatttaagcagtacatgat---ggaaggggggttgtgagtttgaagattgcagtcta------tagttacaatattggttc-aaaaatatatattactgcagtta---------------------------gaaatgaattggaatgtgacatccaatggtggacctaggcacgggttttga-ttttaagakcctccttttattcaaagccataaaactataaatttatacc-aaaaatcccttgatggttagaaatgatgtctgatgggcaatgggtcactttggccccgtgagttatgtggacatagttcttaaagcttctct------tgatttcaagttagctgtagctttgaactaatacctctwatatgtttttgaatttgcaggcaattgtagatgaatgggcctcaagtttgtttcgggtatgtatggatcttcactcactttgactat
>MiraAssembly72_c158RC
---------------------------------------------------------------------------------------------------------------------------------------------------------------------------------------------aagatgccttaattcaggatcttgagacgatacagataagcagttttctattcataatgtatcctcgttcatgcttccaaaccatctctggtgagaatgtt-agacacttttacacgcctaaaggggttctgtttttagcagtgccactcactttacattgc-acgtaatcaaaggaatgg-ttttgtgaatatcttggttgtaggatttgatacctccttcttaccgagatgagctttcactgttgcaagatcgaatagcgccattttcaactcaagttgcttttagtatgattgaacgagaactagggttaccgatagaagaagtattttctgaggtttcacttgagcctgtggcagcagcatctctcgggcaggtttgtaactg--------ctgagactattgatttggagttgacattctagcattggtttgacatgtgacatcacaca----ttgtatgatatt-tttgaaggtctacaaagctaggctgcgcactagaggagaggtggttgctatcaaagtgcagagacctggagttcaagcagctatttctttagacatattgatcttgcgttttcttgcggggttaattaggagagcaggcaaattcaacactgatctccaggtatttaagcagtacatgat---ggaaggggggttgtgagtttgaagattgtagccta------tagttacaatattggttc-aaaaatatatattactgcagtta---------------------------gaaatgaattggaatgtgacatccaatggtggacctaggcacgggttttga-ttttaagagcctccttttattcaaagccataaaactataaacttatacc-a-------------------------------------------------------------------------------------------------------------------------------------------------------------------------------------------------------------------------------
>MiraAssembly80_c44RC
---------------------------------------------------------------------------------------------------------------------------------------------------------------------------------------------------------------------------------------gttttctattcataatgtatcctcatccatgcttccaaaccttctctggtgagaatgtt-agacacttttacacgcctaaaggggttctgtttttagcagtgccattcactttacattgc-acgtaatcaaaggaatgg-ttttgtgaatatcttggttgtaggatttgatacctccttcttaccgagatgagctttcactgttgcaagatcgaatagcgccattttcaactcaagttgcttttagtatgattgaacgagaactagggttaccaatagaagaagtattttctgaggtttcactagagcctgtggcagcagcatctctcgggcaggtttgtaactg--------ctgagactattgatttggagttgacattctagcattggtttgacatgtgacatcacaca----ttgtatgatatt-tttgaaggtctataaagctaggctgcgcactagaggagaggtggttgctgtcaaagtgcagagacctggagttcaagcagctatttctttagacatattgatcttgcgttttcttgcggggttaattaggagagcaggcaaattcaacactgatctccaggtatttaagcagtacatgat---ggaaggggggttgtgagtttgaagattgcagtcta------tagttacaatattggttc-aaaaatatatattactgcagtta---------------------------gaaatgaattggamtgtgacatccaatggtggacctaggcacgggttttga-ttttaagagcctccttttattcaaa---------------------------------------------------------------------------------------------------------------------------------------------------------------------------------------------------------------------------------------------------------
>MiraAssembly74_c230
------------------------------------------------------------------------------------------------------------------------------------------------------------------------------------------------------------------------------------------------------------------------------------------------------------------------------------------------------------------------------------------------------------------------------------tgagctttcactgttgcaagatcgaatagcgccattttcaactcaagttgcttttagtatgattgaacgagaactagggttaccgatagaagaagtattttctgaggtttcactagagcctgtggcagcagcatctctcgggcaggtttgtaactg--------ctgagactattgatttggagttgacattctagcattggtttgacatgtgacatcacaca----ttgtatgatatt-tttgaaggtctataaagctaggctgcgcactagaggagaggtggttgctgtcaaagtgcagagacctggagttcaagcagctatttctttagacatattgatcttgcgttttcttgcagggttaattaggagagcaggcaaattcaacactgatctccaggtatttaagcagtacatgat---ggaaggggggttgtgagtttgaagattgcagtcta------tagttacaatattggttc-aaaaatacgtattactgcagtta---------------------------gaaatgaattg---------------------------------------------------------------------------------------------------------------------------------------------------------------------------------------------------------------------------------------------------------------------------------------------------------------------------
>MiraAssembly75_c532
------------------------------------------------------------------------------------------------------------------------------------------------------------------------------------------------------------------------------------------------------------------------------------------------------------------------------------------------------------------------aaggaatggt-ttttgtgaatatcttggttgtaggatttgatacctccttcttaccgagatgagctttcactgttgcaagatcgaatagcgccattttcaactcaagttgcttttagtatgattgaacgagaactagggttaccgatagaagaagtattttctgaggtttcactagagcctgtggcagcagcatctctcgggcaggtttgtaactg--------ctgagactattgatttggagttgacattctagcattggtttgacatgtgacatcacaca----ttgtatgatatt-tttgaaggtctataaagctaggctgcgcactagaggagaggtggttgctgtcaaagtgcagagacctggagttcaagcagctatttctttagacatattgatcttgcgttttcttgcggggttaattaggagggcaggcaaattcaacactgatctccaggtatttaagcagtacatgat---ggaaggggggttgtgagtttgaagattgcagtcta------tagttacaatattggttc-aaaaatatgtattactgcagtta---------------------------gaaatgaatcggaatgt---------------------------------------------------------------------------------------------------------------------------------------------------------------------------------------------------------------------------------------------------------------------------------------------------------------------
>MiraAssembly73_c923RC_merged_MiraAssembly73_c77
--------------------------------------------------------------------------------------------------------------------------------------------------------------------------------------ttcacagaagatgccttaattcaggatcttgagacgatacagataagcagttttctattcataatgtatcctcatccatgcttccaaaccatctctggtgagaatgttaagacacttttacacgcctaaaggggttctgtttttagcagtgccactcactttacattgc-acgtaatcaaaggaatgg-ttttgtgaatatcttggttgtaggatttgatacctccttcttaccgagatgagctttcactgttgcaagatcgaatagcgccattttccactcaagttgcttttagtatgattgaacgagaactagggttaccaatagaagaagtattttctgaggtttcaccagagcctgtggcagcagcatctctcgggcaggtttgtaactg--------ctgagactattgatttggagttgacattctagcattggtttgacatgtgacatcacaca----ttgtatgatatt-tttgaaggtctataaagctaggctgcgcactagaggagaggtggttgctgtcaaagtgcagagacctggagttcaagcagctatttctttagacatattgatcttgcgttttcttgcggggttaattaggagagcaggcaaattcaacactgatctccaggtatttaagcagtacatgat---ggaaggggggttgtgggtttgaagattgcagtcta------tagttacaatattggttc-aaaaatatatattactgcagtta---------------------------gaaatgaattggaatgtgacatccaatggtggacctaggcacgggttttga-ttttaagagcctccttttattcaaag--------------------------------------------------------------------------------------------------------------------------------------------------------------------------------------------------------------------------------------------------------
>MiraAssembly77_c1036
------------------------------------------------------------------------------------------------------------------------------------------------------------------------------------------------atgccttaattgaggatcttgagacgatacagataagcagttttctattcataatgtatcctcatccatgcttccaaaccatctctggtgagaatgttaagacacttttacacgcccaaaggggttctgtttttagcagtgccactcactttacattgc-acgtaatcaaaggaatgg-ttttgtgaatatcttggttgtaggatttgatacctccttcttaccgagatgagctttcactgttgcaagatcgaatagcgccattttcaactcaagttgcttttagtatgattgaacgagaactagggttaccgatagaagaagtattttctgaggtttcactagagcctgtggcagcagcatctctcgggcaggtttgtaactg--------ctgagactattgatttggagttgacattctagcattggtttgacatgtgacatcacaca----ttgtatgatatt-tttgaaggtctataaagctaggctgcgcactagaggagaggtggttgctgtcaaagtgcagagacctggagttcaagcagctatttctttagacatattgatcttgcgttttcttgcggggttaattaggagagcaggcaaattcaacactgatctccaggtatttaagcagtacatgat---ggaaggggggttgtgggtttgaagattgcagtcta------tagttacaatattggttc-aaaaatatatattactgcagtta---------------------------gaaatgaattggaatgtgacatccaatgg---------------------------------------------------------------------------------------------------------------------------------------------------------------------------------------------------------------------------------------------------------------------------------------------------------
>MiraAssembly78_c2143
------------------------------------------------------------------------------------------------------------------------------------------------------------------------------------------------------------------------------------------------------------------------------------------------------------------------------------------------------------------------------------------------------------------------------------------------------------------------------------------------------------------------gatagaagaagtattttctgaggtttcactagagcctgtggcagcagcatctcttgggcaggtttgtaactg--------ctgagactattgatttggagttgacattctagcattggtttgacatgtgacatcataca----ttgtatgatatt-tttgaaggtctataaagctaggctgcgcactagaggagaggtggttgctgtcaaagtgcagagacctggagttcaagcagctatttctttagacatattgatcttgcgttttgttgcggggttaattaggagagcaggcaaattcaacactgatctccaggtatttaagcagtacatgac---ggaaggggggttgtgagtttgaaggttgcagtcta------tagttacaatattggttc-aaaaatatatattactgcagtta---------------------------gaaatgaattggaatgtgacatccaatggtggacctaggcacgagttttga-ttttaagagcctccttt-----------------------------------------------------------------------------------------------------------------------------------------------------------------------------------------------------------------------------------------------------------------
>MiraAssembly78_c19
----------------------------------------caaacctgacaataatacccaaatgccgcaagcaatacgcgagttcctcctcacctgtttgaccccttaacccatgggtacccaggcttaggtgcaattcttgagacattaggtaggtgaatctagataaatctttatggaattcacagaagatgccttaattcaggatcttgagacgatacagataagcagtttyctattcataatctatcctcatccatgcttccaaaccatctctggtgagaatgtt-agacacttttacaygcctaaaggggttctgtttttagcagtgccactcactttacattgc-acgtaatcaaaggaatgg-ttttgtgaatatcttggttgtaggatttgatacctccttcttaccgagatgagctttcactgttgcaagatcgaatagcgccattttcaactcaagttgcttttagtatgattgaacgagaactagggttcccgatagaagaagtattttctgaggtttcactagagcctgtggcagcagcatctcttgggcaggtttgtaactg--------ctgagactattgatttggagttgacattctagcattggtttgacatgtgacatcataca----ttgtatgatatt-tttgaaggtctataaagctaggctgcgcactagaggagaggtggttgctgtcaaagtgcagagacctggagttcaagcagctatttctttagacatattgatcttgcgttttcttgcggggttaattaggagagcaggcaaattcaacactgatctccaggtatttaagcagtacatgac---ggaaggggggttgtgagtttgaagattgcagtcta------tagttacaatattggttc-aaaaatatatattactgcagtta---------------------------gaaatgaattggaatgtgacatccaatggtggacctaggcatgggttttga-ttttaagagcctccttttattcaaagccataaaattataaatttatacc-aaaaatcccttgatggttagaaatgatgtctgatgggcaatgggttactttggcaccgtgagttatgtggacatagttcttaaagcttctct------tgatttcaagttagctgtagctttgaactaatacctctaatatgtgtttgaatttgcaggcaattgtagatgaatgggcctcaagtttgtt-----------------------------------
>MiraAssembly82_c390
---------------------------------------------------------------------------------------------------------------------------------------------------------------------------------------------------------------------------------taagcagttttctattcataatctatcctcatccatgcttccaaaccatctctggtgagaatgtt-agacacttttacatgcctaaaggggttctgtttttagcagtgccactcactttacattgc-acgtaatcaatggaatgg-ttttgtgaatatcttggttgtaggatttgatacctccttcttaccgagatgagctttcactgttgcaagatcgaatagcgccattttcaactcaagttgcttttagtatgattgaacgagaactagggttaccgatagaagaagtattttctgaggtttcactagagcctgtggcagcagcatctctcgggcaggtttgtaactg--------ctgagactattgatttggagttgacattctagcattggtttgacatgtgacatcataca----ttgtatgatatt-tttgaaggtctataaagctaggctgcgcactagaggagaggtggttgctgtcaaagtgcagagacctggagttcaagcagctatttctttagacatattgatcttgcgttttcttgcggggttaattaggagagcaggcaaattcaacactgatctccaggtatttaagcagtacatgac---ggaaggggggttgtgagtttgaagattgctgtcta------tagttacaatattggttc-aaaaatatatattactgcagtta---------------------------gaaatgaattggaatgtgacatccaatggtggacctaggcacgggttttga-ttttaagagcctccttttattcaaagccataaaattataagtttatacc-aaaaatcccttgatggt---------------------------------------------------------------------------------------------------------------------------------------------------------------------------------------------------------------
>MiraAssembly83_c112
----------------------------------------------------------------------------------------------------------------------------------------------------------------------------------------------------------------------------------------ttttctattcataatgtatcctcatccatgcttccaaaccatctctggtgagaatgttaagacacttttacacgcctaaaggggttctgtttttagcagtgccactcactttacattgc-acgtaatcaaaggaatgg-ttttgtgaatatcttggttgtaggatttgatacctccttcttaccgagatgagctttcactgttgcaagatcgaatagcgccattttcaactcaagttgcttttagtatgattgaacgagaactagggttaccgatagaagaagtattttctgaggtttcactagagcctgtggcagcagcatctctcgggcaggtttgtaactg--------ctgagactattgatttggagttgacattctagcattggtttgacatgtgacatcgcaca----ttgtatgatatt-tttgaaggtctataaagctaggctgcgcactagaggagaggtggttgctgtcaaagtgcagagacctggagttcaagcagctatttctttagacatattgatcttgcgttttcttgcggggttaattaggagagcaggcaaattcaacactgatctccaggtatttaagcagtacatgat---ggaatgggggttgtgagtttgaagattgcagtcta------tagttacaatattggttc-aaaaatatatattactgcagtta---------------------------gaaatgaattggaatgtgacatccaatggtggacctaggcacgggttttga-ttttaagagcctccttttattcaaagccataaaactataaatttatacc-aaaaaccccttgat------------------------------------------------------------------------------------------------------------------------------------------------------------------------------------------------------------------
>MiraAssembly81_c12RC
---------------------------------------------------------------------------------------------------------------------------------------------------attaggtaggtgaatctagataaatctttatggaattcacagaagatgccttaattcaggatcttgagacgatacagataagcagttttctattcataatgtatcctcatccatgcttccaaaccatctctggtgagaatgtt-agacacttttacacgcctaaaggggttctgtttttagcagtgccactcactttacattgc-acgtaatcaaaggaatgg-ttttgtgaatatcttggttgtaggatttgatacctccttcttaccgagatgagctttcactgttgcaagatcgaatagcgccattttcaactcaagttgcttttagtatgattgaacgagaactagggttaccgatagaagaagtattttctgaggtttcactagagcctgtggcagcagcatctctcgggcaggtttgtaactg--------ctgagactattgatttggagttgacattctagcattggtttgacatgtgacatcacaca----gtgtatgatatt-tttgaaggtctataaagctaggctgcgcactagaggagaggtggttgctgtcaaagtgcagagacctggagttcaagcagctatttctttagacatattgatcttgcgttttcttgcggggttaattaggagagcaggcaaattcaacactgatctccaggtatttaagcagtacatgat---ggaaggggggttgtgagtttgaagattgcagtcta------tagtaaaaatattggttc-aaaaatatatattactgcagtta---------------------------gaaatgaattggaatgtgacatccaatggtggacctaggcacgggttttga-ttttaagagcctccttttattcaaagccataaaactataaattwatacc-taaaatcccttgatggttagaaatgatgtctgatgggcaatggg------------------------------------------------------------------------------------------------------------------------------------------------------------------------------------
>MiraAssembly74_c170RC
------------------------------------------------------------------------------------------------gtttgaccccttaacccatgggtacccaggcacgggtgcaattcttgaaaaattaggtaggtgaatctagataaatctttatggaattcacagaagatgccttaattcaggatcttgagacgatacagataagcagttttctattcataatgtatcctcatccatgcttccaaaccatctctggtgagaatgtt-agacacttttacacgcctaaaggggttctgttttttgcagtgccactcactttacattgc-acgtaatcaaaggaatgg-ttttgtgaatatcttggttgtaggatttgatacctccttcttaccgagatgagctttcactgttgcaagatcgaatagcgccattttcaactcaagttgcttttagtatgattgaacgagaactagggttaccgatagaagaagtattttctgaggtttcactagagcctgtggcagcagcatctctcgggcaggtttgcaactg--------ctgagactattgatttggagttgacattctagcattgatttgacatgtgacatcacaca----ttgtatgatatt-tttgaaggtctacaaagctaggctgcgcactagaggagtggtggttgctgtcaaagtgcagagacctggagttcaagcagctatttctttagacatattgatcttgcgttttcttgcggggttaattaggagagcaggcaaattcaacactgatctccaggtatttaagcagtacatgat---ggaaggggggttgtgagtttgaagattgcagtcta------tagttacaatattggttm-aaaaatayrtattactgcagtta---------------------------gaaatgaattggaatgtgacatccaatggtggacctaggcacgggttttga-ttttaagagcctccttttattcaaagccataaaactataaatttatacc-aaaaatcccttgatggttagaaatgatgtctgatgggcaatgggtcactttggccccgtgagttatgtggacatagttcttaaagcttctct------tgatttcaagttagct--------------------------------------------------------------------------------------------------------------
>MiraAssembly75_c182RC
-----------------------------------------------------------------------------------------------------------------------------------------------------------------------------------------------------------------------------cagataagcagttttctattcataatgtatcctcatccatgcttccaaaccatctctggtgagaatgtt-agacacttttacacgcctaaaggggttctgtttttagcagtgccattcactttacattgc-acataatcaaaggaatgg-ttttgtgaatatcttggttgtaggatttgatacctccttcttaccgagatgagctttcactgttgcaagatcgaatagcgccattttcaactcaagttgcttttagtatgattgaacgagaactagggttaccaatagaagaagtattttctgaggtttcactagagcctgtggcagcagcatctctcgggcaggtttgtaactg--------ctgagacttttgatttggagttgacattctagcattggtttgacatgtgacatcacaca----ttgtatgatatt-tttgaaggtctataaagctaggctgcgcactagaggagaggtggttgctgtcaaagtgcagagacctggagttcaagcagctatttctttagacatattgatcttgcgttttcttgcggggttaattaggagagcaggcaaattcaacactgatctccaggtatttaagcagtacatgat---ggaa-gggggttgtgagtttgaagattgcagtcta------tagttacaatattggtt-------tatatattactgcagtta---------------------------gaaatgaattggaatgtgacatccaatggtggacctaggcacgggttttga-ttttaagagcctccttttattcaaagccataaaactataaatttatacc-aaaaatcccttgatggttagaaatgatgtctgatgggc------------------------------------------------------------------------------------------------------------------------------------------------------------------------------------------
>MiraAssembly75_c328
----------------------------------------------------------------------------------------------------------------------------------------------------------------------------------------------------------------------------------------------------------------------------------------------------------------------aaaggaatggttttttagcagtgccaytcactttacattgc-acgtaatcaaaggaatggtttttgtgaatatcttggttgtaggatttgatacctccttcttaccgagatgagctttcactgttgcaagatcgaatagcgccattttcaactcaagttgcttttagtatgattgaacgagaactagggttaccaatagaagaagtattttctgaggtttcactagagcctgtggcagcagcatctctcgggcaggtttgtaactg--------ctgagacttttgatttggagttgacattctagcattggtttgacatgtgacatcacaca----ttgtatgatatt-tttgaaggtctataaagctaggctgcgcactagaggagaggtggttgctgtcaaagtgcagagacctggagttcaagcagctatttctttagacatattgatcttgcgttttcttgcggggttaattaggagagcaggcaaattcaacactgatctccaggt-------------------------------------------------------------------------------------------------------------------------------------------------------------------------------------------------------------------------------------------------------------------------------------------------------------------------------------------------------------------------------------------------------------------------------------------------------------------------
>MiraAssembly82_rep_c744RC
-------------tacaaaatgtcagacccaacaactatccaaacctgacaataatacccaaatgccccaagcaatacacgagttcctcctcacctgtttgaccccttaacccatgggtacccaggcacaggtgcaattcttgataaattaggtaggtgaatctagataaatctttatggaattcacagaagatgccttaattcaggatcttgagacgatacagataagcagttttctattcataatctatcctcatccatgcttccaaaccatctctggtgagaatgttaagacacttttacacgcctaaaggcgttctgtttttagcagtgccactcactttacattgc-acgtaatcaaaggaatgg-ttttgtgaatatcttggttgtaggatttgatacctccttcttaccgagatgagctttcactgttgcaagatcgaatagcgccattttcaactcaagttgcttttagtatgattgaacgagaactagggttaccgatagaagaagtattttctgaggtttcactagagcctgtggcagcagcatctctcgggcaggtttgtaactgctgagagcctgagactattgatttggagttgacattctagcattggtttgacatgtgacatcataca----ttgtatgatatt-tttgaaggtctataaagctaggctgcgcactagaggagaggtggttgctgtcaaagtgcagagacctggagttcaagcagctatttctttagacatattgatcttgcgttttcttgcggggttaattaggagagcaggcaaattcaacactgatctccaggtatttaagcagtacatgac---ggaaggggggttgtgagtttgaagattgcagtcta------tagttacaatatttgttc-aaaaatatatattactgcagtta---------------------------gaaatgaattggaatgtgacatccaatggtggacctaggcacgggttttga-ttttaagagcctccttttattcaaagccataaaattataaa-----------------------------------------------------------------------------------------------------------------------------------------------------------------------------------------------------------------------------------------
