# Supplementary material for: Targeted NGS for species level phylogenomics: “made to measure” or “one size fits all”?
Source: PeerJ. 2017 Jul 25;5:e3569. doi: 10.7717/peerj.3569 (PMC5530999; doi:10.7717/peerj.3569)
Supplement: Data S2 — Sequences alignments (fasta format). [file peerj-05-3569-s002.gz › Final_Aln/SC/21083_AllSamples.aln]

>MiraAssembly68_c120RC_merged_MiraAssembly68_rep_c2687
----------------------------------------------------------------------------------------------------------------------------------------------------------------------------------------------------------------------------------------------------------------------------------------------------------------------------------------------------------------------------gatgcccaaccaaacaagatttccggaaaacggaaatacgaaggcaacgcttacccactgaaggctcctaaaactataaaacgagatggaatagagcataaaacaccgggaggggttgccgctgaagaaagcagaacttctaagaagcagaaaagtgatcgcaccagcggaaatggatacaaattcacgtcagttttaaaacaggttcgctcgagacaaatggtaaagaataatcaacatggacggagtcacaaggatcagaaatcgcacccaagtgaagatcaggcaatgaatgctcttaaatccacatctttagagggtggtcttgtg---cccatgaaaaaaaggaagttgcctgatcagaaagaacagcaaaaacgtcctagtttaaagaaaagaaacaagaacaaagaccctttagggcgagatgtggtggacaaactggacgtgctcgttgagcgatatcgagccaagttttcgcaacataattctaacagaacggatggtgaaaagcaaggttctagacagatycgaagatggttcgagtcctaattctattac-tatt--------------------tttttcgtagcttcgg-tttgattcctctatagatcgggtgtgttaattaacttgaagattttcagtgcaattttgaagaaccttagaatttaggcaatctgttgtgtgtaagttatggtctagtgcttggagaggttttt-ccaggatggggttatagtgtatgaataaagctgtgggatggtattatggaattttccttcgattgttattg---ttattgtctttgg-taa-----------------------------------------------------------------------------------------------------a
>MiraAssembly68_c619RC_merged_MiraAssembly68_c307
------------------------------------------------------------------aggggtgttaacataa-------gcattcttacacaat-tagtacttgatccctctccctttacacttgtaatttatttggttgtctgaattttctcttatatgtggtgcaagtactaaagggtcatttgtgcaatttttcagaaacgtttggctcagatcatcgtccaattgtggagtttgctcttgataatgttcaaacgctgaagctccgaaaaagtaggtttgaagcacaattacagggttcacatggtgatgcaggaaaaggtgtgcatcaaaacagtgmtttgcaaacatctgatgcccaaccaaacaagatttccggaaaacggaaatacgaaggcaacgcttacccactgaaggctcctaaaactataaaacgagatggaatagagcataaaacaccgggaggggttgccgctgaagaaagcagaacttctaagaagccgaaaagtgatcgcaccagcggaaatggaaacaaattcacgtcagttttaaaacaggatcgctcgagacaaatggtaaagaataatcaacatggacggagtcacaaggatcagaaatcgcacccaagtgaagatcaggcaatgaatgcacttaaatccacatctttagagggtggtcttgtg---cccatgaaaaaaaggaagttgcctgatcagaaagaacagcaaaaacgtcctagtttaaagaaaagaaacaagaacaaagaccctttagggcgagatgtggtggacaaactggacgtgctcgttgagcgatatcgagccaagttttcgcaacataattctaacagaacggatggtgaaaagcaaggttctagacagattcgaagatggttcgagtcctaattctattac-tatt--------------------tttttcgtagcttcgg-tttgattcctctatagatcgggtgtgttaattaacttgaagattttcagtgcaattttgaagaaccttagaatttaggcaatctgttgtgtgtaag------------------------------------------------------------------------------------------------------------------------------------------------------------------------------------------------------------------------------
>MiraAssembly69_c2212RC_merged_MiraAssembly69_rep_c2541_merged_MiraAssembly69_rep_c2879_merged_MiraAssembly69_c1889
------------------------------------------------------------------------------------------------------------------------------------------------------------------------------g---gagtctgagggtcatttttgcaaaatttcagggacttttggcccagagcatcgtccaattgtagagtttgctcttgataatgttcaaacattgaagcttcggaaaagtaggctcgaagcacagctgcagggttcgcatggt------------ggtgtgcatcaaaacagtgagttgaaaacatctgatgcccaaccaaacaagatttctggaaaacggaaatacgaaggcaatgc------------agctcccaaaact---aaacgagatggaatagagcataaaacaccgggaggagttgccactgaagaaagcagagcttctaagaagcagaaaggtgatggcaccagtgcaaatagaaacaaattcacgtctgtggtaaaacaggaccactcaagacataaggtaaagaatgaccaatatggacagaatcaaaaggatcagaaatcacacccaagtgaaaatcaggtaaaaaatgctcttaaatccrcatctttagtgggtggtcttgtg---ccactgaagaagaggaagctgcctgatcggaaagaacagcaaaatcgtcctagtttgaagaaaagaaacaagaacaaagaccctttagggcgagatgtggtggacaaactggacgtgcttgttgagcaatatcgagccaagttttcgcaacataattctgacagaacggatggtgacaagcaaggttctagacaaattagaagatggttcgaatcctgatactagaaa-ttttttttcttc-tttt---tttattttttgtagcttcggttttgattcctctactgatctagcctgttgtttaagttgaagatttca----------------------gcaggcaggcgatctgttgtgtgtaagttatggtctagtgcttggagaagttttttcca----------------------------------------------------------------------------------------------------------------------------------------------------------------------------------------------
>MiraAssembly69_c858RC_merged_MiraAssembly69_rep_c2461_merged_MiraAssembly69_c536
-------------------------------------------------------------------------ttaacataaacattggacattctaatacaatgaagtacttggtgcctctcccgttacacgt---aattttttgtttgtctgatttttctctcatatgcaatg---gagtctgagggtcatttttgcaaaatttcagggacttttggcccagagcatcgtccaattgtagagtttgctcttgataatgttcaaacattgaagcttcggaaaagtaggcttgaagcacagctgcagggttcacatggt------------ggtgtgcatcaaaacagtgagttgaaaacatctgatgcccaaccaaacaagatttctggaaaacggaaatacgaaggcaatgc------------agctcccaaaact---aaacgagatggaatagagcataaaacaccgggaggagttgccactgaagaaagcagagcttctaagaagcagaaaggtgatggcaccagtgcaaatagaaacaaattcacgtctgtggtaaaacaggaccactcaagacatatggtaaagaataaccaatatggacagaatcamaaggatcagaaatcacacccaagtgaaaatcaggtaaaaaatgctcttaaatccrcatctttagtgggtggtcttgtg---ccactgaagaagaggaagctgcctgatcggaaagaacagcaaaatcgtcctagtttgaagaaaagaaacaagaacaaagaccctttagggcgagatgtggtggacaaactggacgtgcttgttgagcaatatcgagccaagttttcgcaacataattctgacagaacggatggtgacaagcaaggttctagacaaattagaagatggttcgaatcctgatactagtaa-tttttcttcttc-tttt---tttattttttgtagcttcggttttgattcctctactgatctagcctgttgtttaagttgaagatttca----------------------gcaggcaggcgatctgttgtgtgtaagttatggtctagtgcttggagaagttttttccagggtgggattatagtgtatgaataaagttatggggtgatattatggaattttccttgaattgttattgcggttattgtttttttgtgaattgtccctttcttgatggagttaagagttacggtat-----------------------------------------------------------------
>MiraAssembly71_c1630RC_merged_MiraAssembly71_c666
aga----------------------------------------------aaattgagaaatgatgtag-------atctcaaacattgaacattcttatacaatgaagtacttggtgcctctcccgttacacgt---aattttttgtttgtctgatttttctctcatatgcaatg---gagtctgagggtcatttttgcaaaatttcagggacttttggcccagagcatcgtccaattgtagagtttgctcttgataatgttcaaacattgaagcttcggaaaagtaggctygaagcacagctgcagggttcgcatggt------------ggtgtgcatcaaaacagtgagttgaaaacatctgatgcccaaccaaacaagatttctggaaaacggaaatacgaaggcaatgc------------agctcccaaaact---aaacgagatggaatagagcataaaacaccgggaggagttgccactgaagaaagcagagcttctaagaagcagaaaggtgatggcaccagtgcaaatagaaacaaattcacgtctgtggtaaaacaggaccactcaagacatatggtaaagaataaccaatatggacagaatcacaaggatcagaaatcacacccaagtgaaaatcaggtaaaaaatgctcttaaatccacatctttagtgggtggtcttgtg---ccactgaagaagaggaagctgcctgatcagaaagaacagcaaaatcgtcctagtttgaagaaaagaaacaagaacaaagaccctttagggcgagatgtggtggacaaactggacgtgcttgttgagcaatatcgagccaagttttcgcaacataattctgacagaacggatggtgataagcaagcttctagacaaattagaagatggttcgaatcctgatactataaatttttttttcttc-tttt---tttattttttgtagcttcggttttgattcctctactgatctagcctgttgttcaacttgaagatttca----------------------gcaggcaggcgatctgttgtgtgtaagttatggtctagtgcttggagaag-------------------------------------------------------------------------------------------------------------------------------------------------------------------------------------------------------
>MiraAssembly71_c850RC_merged_MiraAssembly71_rep_c3952RC_merged_MiraAssembly71_c666
aga----------------------------------------------aaattgagaaatgatgtag-------atctcaaacattgaacattcttatacaatgaagtacttggtgcctctcccgttacacgt---aattttttgtttgtctgatttttctctcatatgcaatg---gagtctgagggtcatttttgcaaaatttcagggacttttggcccagagcatcgtccaattgtagagtttgctcttgataatgttcaaacattgaagcttcggaaaagtaggctygaagcacagctgcagggttcgcatggt------------ggtgtgcatcaaaacagtgagttgaaaacatctgatgcccaaccaaacaagatttctggaaaacggaaatacgaaggcaatgc------------agctcccaaaact---aaacgagatggaatagagcataaaacaccgggaggagttgccactgaagaaagcagagcttctaagaagcagaaaggtgatggcaccagtgcaaatagaaacaaattcacgtctgtggtaaaacaggaccactcaagacatatggtaaagaataaccaatatggacagaatcacaaggatcagaaatcacacccaagtgaaaatcaggtaaaaaatgctcttaaatccacatctttagtgggtggtcttgtg---ccactgaagaagaggaagctgcctgatcagaaagaacagcaaaatcgtcctagtttgaagaaaagaaacaagaacaaagaccctttagggcgagatgtggtggacaaactggacgtgcttgtcgagcaatatcgagccaagttttcgcaacataattccgacagaacggatggtgacaagcaaggttctagacaaattagaagatggttcgaatcgtgataatagtaa-ttttttttcttc-tttt---tttattttttgtagcttcggttttgattcctctactgatctagcctgttgttcaacttgaagatttca----------------------gcaggcaggcgatctgttgtgtgtaagttatggtctagtgcttggagaagttttttccagggtgggattatagtgtatgaataaagttatggggtgatattatggaattttccttgaattgttattgcggttattgtctttttgtgaattgtccctttcttgatggagttagag-ttayggtattctgttatgttggagaactaaaactattca-----------------------------------
>MiraAssembly72_c442
--------------------------------------------------------------------------------------------------------------------------------------------------------------------------------------------------------------------------------------------------------------------------------agcttcggaaaagtaggcttgaagcacagctgcagggttcgcatggt------------ggtgtgcatcaaaacagtgagttgaaaacatctgatgcccaaccaaacaagatttctggaaaacggaaatacgaaggcaatgc------------agctcgcaaaact---aaacaagatggaatagagcataaaacaccgggaggagttgccactgaagaaagcagagcttctaagaagcagaaaggtgatggcaccagtgcaaatagaaacaaattcacgtctgtggtaaaacaggaccactcaagacatatggtaaagaa-------------------------------------------------------------------------------------------------------------------------------------------------------------------------------------------------------------------------------------------------------------------------------------------------------------------------------------------------------------------------------------------------------------------------------------------------------------------------------------------------------------------------------------------------------------------------------------------------------------------------------------------------------------------------------------------------------------------
>MiraAssembly72_c75RC
-------------------------------------------------------------------------------------------------------------------------------------------------------------------------------------------------------aaaatttcagggacttttggcccagagcatcgtccaattgtagagtttgctcttgataatgttcaaacattgaagcttcggaaaagtaggctcgaagcacagctgcagggttcgcatggt------------ggtgtgcatcaaaacagtgagttgaaaacatctgatgcccaaccaaacaagatttctggaaaacggaaatacgaaggcaatgc------------agctcccaaaact---aaacgagatggaatagagcataaaacaccgggaggagttgccactgaagaaagcagagcttctaagaagcagaaaggtgatggcaccagtgcaaatagaaacaaattcacgtctgtggtaaaacaggaccactcaagacatatggtaaagaataaccaatatggacagaatcacaaggatcagaaatcacacccaagtgaaaatcaggtaaaaaatgctcttaaatccacatctttagtgggtggtcttgtg---ccactgaagaagaggaagctgcctgatcagaaagaacagcaaaatcgtcctagtttgaagaaaagaaacaagaacaaagaccctttagggcgagatgtggtggacaaactggacgtgcttgttgagcaatatcgagccaagttttcgcaacataattctgacagaacggatggtgacaagcaaggttctagacaaattagaagatggttcgaatcctgatactagtaa-ttttttttcttc-tttt---tttattttttgtagcttcggttttgattcctctactgatct----------------------------------------------------------------------------------------------------------------------------------------------------------------------------------------------------------------------------------------------------------------------------------------------------------
>MiraAssembly72_c917RC
--------------------------------------------------------------------------------------------------------------------------------------------------------------------------------------------------------------------------------------------------------------------------------------------------------------------------------------------------------------------------------------------------------------------------------------------------------------------------------------------------------------------------------------------------------------------------------------------------------------------------------------------------------------------------------------------------------------------------------------------------------------------------------------------------------accctttagggcgagatgtggtggacaaactggacgtgcttgttgagcaatatcgagccaagttttcgcaacataattctgacagaacggatggtgacaagcaaggttctagacaaattagaagatggttcgaatcctgatactagtaa-ctttttttcttc-tttt---tttattttttgtagcttcggttttgattcctctactgatct----------------------------------------------------------------------------------------------------------------------------------------------------------------------------------------------------------------------------------------------------------------------------------------------------------
>MiraAssembly73_c11RC
----------------------------------------------------------------------------------------------------------------------------------------------------------------------------atg---gagtctgagggtcatttttgcaaaatttcagggacttttggcccagagcatcgtccaattgtagagtttgctcttgataatgttcaaacattgaagcttcggaaaagtaggctcgaagcacagctgcagggttcgcatggt------------ggtgtgcatcaaaacagtgagttgaaaacatctgatgcccaaccaaacaagatttctggaaaacggaaatacgaaggcaatgc------------agctcccaaaact---aaacgagatggaatagagcataaaacaccgggaggagttgccactgaagaaagcagagcttctaagaagcagaaaggtgatggcaccagtgcaaatagaaacaaattcacgtctgtggtaaaacaggaccactcaagacatatggtaaagaataaccaacatggacagaatcacaaggatcagaaatcacacccaagtgaaaatcaggtaaaaaatgctcttaaatccacatctttagtgggtggtcttgtg---ccactgaagaagaggaagctgcctgatcagaaagaacagcaaaatcgtcctagtttgaagaaaagaaacaagaacaaagaccctttagggcgagatgtggtggacaaactggacgtgctcgttgagcaatatcgagccaagttttcgcaacataattctgacagaacggatggtgacaagcaaggttctagacaaattagaagatggttcgaatcctgatactagaaa-ttttttttcttc-tttt---tttattttttgtagcttcggttttgattcctctac----------------------------------------------------------------------------------------------------------------------------------------------------------------------------------------------------------------------------------------------------------------------------------------------------------------
>MiraAssembly73_c450_merged_MiraAssembly73_c538RC
---------------------------------------------------------------------------------------------------------------------------------------------------------------------------------------------------------------------------------------------------------------------------------------------------------------------------------------------------------------------------------------------------------------------------------------------------------------------aatagagcataaaacaccgggaggagttgccactgaagaaagcagagcttctaagaagcagaaaggtgatggcaccagtgcaaatagaaacaaattcacgtctgtggtaaaacaggaccactcaagacatatggtaaagaataaccaatatggacagaatcacaaggatcagaaatcacacccaagtgaaaatcaggtaaaaaatgctcttaaatccacatctttagtgggtggtcttgtg---ccactgaagaagaggaagctgcctgatcagaaagaacagcaaaatcgtcctagtttgaagaaaagaaacaagaacaaagaccctttagggcgagatgtggtggacaaactggacgtgcttgttgagcaatatcgagccaagttttcgcaacataattctgacagaacggatggtgacaagcaaggttctagacaaattagaagatggttcgaatcctgatactattaa-ttttttttcttc-tttt---tttatttt-------------------------------------------------------------------------------------------------------------------------------------------------------------------------------------------------------------------------------------------------------------------------------------------------------------------------------------------
>MiraAssembly74_c630_merged_MiraAssembly74_c506
---------------------------------------------------------------------------------------------------------------------------------------------------------------tctctcatatgcaatg---gagtctgagggtcatttttgcaaaatttcagggacttttggcccagagcatcgtccrattgtagagtttgctcttgataatgttcaaacattgaagcttcggaaaagtaggctcgaagtaca------------gcatggt------------ggtgtgcatcaaaacagtgagttgaaaacatctgatgcccaaccaaacaagatttctggaaaacggaaatacgaaggcaatgc------------agctcccaaaact---aaacgagatggaatagagcataaaacaccgggaggagttgccactgaagaaagcagagcttctaagaagcagaaaggtgatggcaccagtgcaaatagaaacaaattcacgtctgtggtaaaacaggaccactcaagacataaggtaaagaataaccaatatggacagaatcacaaggatcagaaatcacacccaagtgaaaatcaggtaaaaaatgctcttaaatccacatctttagtgggtggtcttgtg---ccactgaagaagaggaagctgcctgatcggaaagaacagcaaaatcgtcctagtttgaagaaaagaaacaagaacaaagaccctttagggcgagatgtggtggacaaactggacgtgcttgtcgagcaatatcgagccaagttttcgcaacataattctgacagaacggatggtgacaa-------------------------------------------------------------------------------------------------------------------------------------------------------------------------------------------------------------------------------------------------------------------------------------------------------------------------------------------------------------------------------------------------------------------------
>MiraAssembly74_c87RC
cat-------------------------------atggaatgattgtttaagatgaaagctattttgggagtgttaacataaacattgracattcttatacaatgaagtacttggtgcctctcccgttacacgt---aattttttgtttgtctgatttttctctcatatgcaatg---gagtctgagggtcatttttgcaaaatttcagggacttttggcccagagcatcgtccgattgtagagtttgctcttgataatgttcaaacattgaagcttcggaaaagtaggctcgaagcacagctgcagggttcgcatggt------------ggtgtgcatcaaaacagtgagttgaaaacatctgatgcccaaccaaacaagatttctggaaaacggaaatacgaaggcaatgc------------agctcccaaaact---aaacgagatggaatagagcataaaacaccgggaggagttgccactgaagaaagcagagcttctaagaagcagaaaggtgatggcaccagtgcaaatagaaacaaattcacgtctgtggtaaaacaggaccactcaagacatagggtaaagaataaccaatatggacagaatcacaaggatcagaaatcacacccaagtgaaaatcaggtaaaaaatgctcttaaatccacatctttagtgggtggtcttgtg---ccactgaagaagaggaagctgcctgatcagaaagaacagcaaaatcgtcctagtttgaagaaaagaaacaagaacaaagaccctttagggcgagatgtggtggacaaactggacgtgcttgtcgagcaatatcgagccaagttttcgcaacataattctgacagaacggatggtgacaagcaaggttctagacaaattagaagatggttcgaatcgtgatactagtaa-ttttttttcttc-tttt---tttattttttgtagcttcggttttgattcctctactgatctagcctgttgtttaagttgaagatttca----------------------gcaggcaggcgatctgttgtgtgtaagttatggtctagtgcttggagaagttttttccagggtgggattatagtgtatgaataaagttatggggtgatattatggaattttcctttaattgttattgcggttattgtcttttg-tgaattgtccctttcttgatggagttagag---------------------------------------------------------------------------
>MiraAssembly75_c97RC
----------------------------------------------------------------------------------------------------------------------------------------------------------------------------------------------------------------gggacttttggcccagagcatcgtccaattgtagagtttgctcttgataatgttcaaacattgaagcttcggaaaagtaggctcgaagcacagctgcagggttcgcatggt------------ggtgtgcatcaaaacagtgagttgaaaacatctgatgcccaaccaaacaagatttctggaaaacggaaatatgaaggcaatgc------------agctcccaaaact---aaacgagatggaatagagcataaaacaccgggaggagttgccactgaagaaagcagagcttctaagaagcagaaaggtgatggcaccagtgcaaatagaaacaaattcacgtctgtggtaaaacaggaccactcaagacataaggtaaagaataaccaatatggacagaatcacaaggatcagaaatcacaccctagtgaaaatcaggtaaaaaatgctcttaaatccacatctttagtgggtggtcttgtg---ccactgaagaagaggaagctgcctgatcagaaagaacagcaaaatcgtcctagtttgaagaaaagaaacaagaacaaagaccctttagggcgagatgtggtggacaaactggacgtgcttgttgagcaatatcgagccaagttttcgcaacataattctgacagaacggatggtgacaagcaaggttctagacaaattagaagatggttcgaatcctgatactagtaa-ttttttttcttc-tttt---tttattttttgtagcttcggttttgattcctctactgatctagcctgttgtctaacttgaagatttca----------------------gcaggcaggcgatctgttgtgtgtaagt-----------------------------------------------------------------------------------------------------------------------------------------------------------------------------------------------------------------------------
>MiraAssembly77_c1075RC
-------------------------------------------------------------------------------------------------------------------------------------------------------------------------------------------------------------------------------------------------------gctcttgataatgttcaaacattgaagcttcggaaaagtaggctcgaagcacagctgcagggttcgcatggt------------ggtgtgcatcaaaacagtgagttgaaaacatctgatgcccaaccaaacaagatttctggaaaacggaaatacgaaggcaatgc------------agctcccaaaact---aaacgagatggaatagagcataaaacaccgggaggagttgccactgaagaaagcagagcttctaagaagcagaaaggtgatggcaccagtgcaaatagaaacaaattcacgtctgtggtaaaacaggaccactcaagacatatggtaaagaataaccaatatggacagaatcacaaggatcaaaaatcacacccaagtgaaaatcaggtaaaaaatgctcttaaatccacatctttagtgggtggtcttgtg---ccactgaagaagaggaagctgcctgatcggaaagaacagcaaaatcgtcctagtttgaagaaaagaaacaagaacaaagaccctttagggcgagatgtggtggacaaactggacgtgcttgttgagcaatatcgagccaagttttcgcaacataattctgacagaacggatggtgacaagcaaggttctagacaaattagaagatggttcgaatcctgatactagtaa-tttttttttatt-tttt---tatttt---------------------------------------------------------------------------------------------------------------------------------------------------------------------------------------------------------------------------------------------------------------------------------------------------------------------------------------------
>MiraAssembly77_c1158RC
-----------------------------------------------------------------------------------------------------------------------------------------------------------------------------------------------------------------------------------------------------------------------------------------------------------------------------------------------------------------------------------------------------------------------------------------------ccaaaact---aaacgagatggaatagagcataaaacaccgggaggagttgccactgaagaaagcagagcttctaagaagcagaaaggtgatggcaccagtgcaaatagaaacaaattcacgtctgtggtaaaacaggaccactcaagacataaggtaaagaataaccaatatggacagaatcacaaggatcagaaatcacacccaagtgaaaatcaggtaaaaaatgctcttaaacccacatctttagtgggtggtcttgtg---ccactgaagaagaggaagctgcctgatcagaaagaacagcaaaatcgtcctagtttgaagaaaagaaacaagaacaaagaccctttagggcgagatgtggtggacaaactggacgtgcttgttgagcaatatcgagccaagttttcgcaacataattctgacagaacggatggtgac---------------------------------------------------------------------------------------------------------------------------------------------------------------------------------------------------------------------------------------------------------------------------------------------------------------------------------------------------------------------------------------------------------------------------
>MiraAssembly78_c181RC_merged_MiraAssembly78_rep_c2624RC_merged_MiraAssembly78_c225
-------------------------------------------------aagatgaaagctattttgggagtgttaacataaacattggacattcttatacaatgaagtacttggtgcctctcccgttacacgt---aattttttgtttgtctgatttttctctcatatgcaatg---gagtctgagggtcatttttgcaaaatttcagggacttttggcccagagcatcgtccaattgtagagtttgctcttgataatgttcaaacattgaagcttcggaaaagtaggctcgaagcacagctgcagggttcgcatggt------------ggtgtgcatcaaaacagtgagttgaaaacatctgatgcccaaccaaacaagatttctggaaaacggaaatacgaaggcaatgc------------agctcccaaaact---aaacgagatagaatagagcataaaacaccgggaggagttgccactgaagaaagcagagcttctaagaagcagaaagctgatggcaccagtgcaaatagaaacaaattcacgtctgtggtaaaacaggaccactcaagacatatggtaaagaataaccaatatggacagaatcacaaggatcagaaatcacacccaagtgaaaatcaggtaaaaaatgctcttaaatccacatctttagtgggtggtcttgtg---ccactgaagaagaggaagctgcctgatcagaaagaacagcaaaatcgtcctagtttgaagaaaagaaacaagaacaaagaccctttagggcgagatgtggtggacaaactcgacgtgcttgttgagcaatatcgagccaagttttcgcaacataattctgacagaacggatggtgacaagcaaggttctagacaaattagaagatggttcgaatcctgataccagtaa-ttttttttcttc-ttct---tttatattttctagcttcggatttgattcctctactgatctagcctgttgtttaacttgaagatttca--------------------------gcaggcgatctgttgtgtgtaagttatggtctagtgcttggagaagttttttccagggtgggattatagtgtatgaataaagttatgggatgatattatggaattttccttgcattgttattgcggttattgtcttttg-tgaattgtccctttcttgatggagttagag-ttacggcattctgttatgttggagaattaaaactattcaagcccccacgaaatatgggtttccattattggatt
>MiraAssembly80_c469
-------------------------------------------------------------------------------------------------------------------------------------------------------------------------------------------------------------tcagggacttttggcccagagcatcgtccaattgtagagtttgctcttgataatgttcaaacattgaagcttcggaaaagtaggctcgaagcacagctgcagggttcgcatggt------------ggcgtgcatcaaaacagtgagttgaaaacatctgatgcccaaccaaacaagatttctggaaaacggaaatacgaaggcaatgc------------agctcccaaaact---aaacgagatggaatagagcataaaacaccgggaggagttgccactgaagaaagcagagcttctaagaagcagaaaggtgatggcaccagtgcaaatagaaacaaattcacgtctgtggtaaaacaggaccactcaagacatatggtaaagaataaccaatatggacagaatcacaaggatcagaaatcacacccaagtgaaaatcaggtaaaaaatgctcttaaatccacatctttagcgggtggtcttgtg---ccactgaagaagaggaagctgcctgatcagaaagaacagcaaaatcgtcctagtttgaagaaaagaaacaagaacaaagaccctttggggcgagatgtggtggacaaactggacgtgcttgttgagcaatatcgagccaagttttcgcaacataattctgacagaacggatggtgacaagcaaggttctagacaaattagaagatggttcgaatcctgatactagtaa-ttttttttcttc-tttt---tttattttttgtagcttcggttttgattcctc-------------------------------------------------------------------------------------------------------------------------------------------------------------------------------------------------------------------------------------------------------------------------------------------------------------------
>MiraAssembly80_c887RC
--------------------------------------------------------------------------------------------------------------------------------------------------------------------------------------------------------------------------------------------------------------------------------------------------------------------------atggt------------ggcgtgcatcaaaacagtgagttgaaaacatctgatgcccaaccaaacaagatttctggaaaacggaaatacgaaggcaatgc------------agctcccaaaact---aaacgagatggaatagagcataaaacaccgggaggagttgccaccgaagaaagcagagcttctaagaagcagaaaggtgatggcaccagtgcaaatagaaacaaattcacgtctgtggtaaaacaggaccactcaagacataaggtaaagaataaccaatatggacagaatcacaaggatcagaaatcacacccaagtgaaaatcaggtaaaaaatgctcttaaatccacatctttagtgggtggtcttgtg---ccactgaagaagaggaagctgcctgatcagaaagaacagcaaaatcgtcctagtttgaagaaaagaaacaagaacaaagaccctttagggcgagatgtggtggacaaactggacgtgcttgttgagcaatatcgagccaagttttcgcaacataattctgacagaacggatggtgacaagcaaggttctagacaaattagaagatggttcgaatcctgatactagtaa-tttttt-----------------------------------------------------------------------------------------------------------------------------------------------------------------------------------------------------------------------------------------------------------------------------------------------------------------------------------------------------------------
>MiraAssembly81_c2
-------------------------------------------------------------------------------------------------------------------------tcccgttacactt---aattttttgtttgtctgatttttctctcatatgcaatg---gagtctgagggtcatttttgcaaaatttcagggacttttggcccagagcatcgtccaatwgtagagtttgctcttgataatgttcaaacattgaagcttcggaaaagtaggctcgaagcacagctgcagggttcgcatggt------------ggtgtgcatcaaaacagtgagttgaaaacatctgatgcccaaccaaacaagatttctggaaaacggaaatacgaaggcaatgc------------agctcccaaaact---aagcgagatggaatagagcataaaacaccgggaggagttgccactgaagaaagcagagcttctaagaagcagaaaggtgatggcaccagtgcaaatagaaacaaattcacgtctgtggtaaaacaggaccactcaagacatatggtaaagaataaccaatatggacagaatcccaaggatcagaaatcacacccaagtgaaaatcaggtaaaaaatgctcttaaatccacatctttagtgggtggtcttgtg---ccactgaagaagaggaagctgcctgatcagaaagaacagcaaaatcgtcctagtttgaagaaaagaaacaagaacaaagaccctttagggcgagatgtggtggacaaactggacgtgcttgttgagcaatatcgagccaagttttcgcaacataattctgacagaacggatggtgacaagcaaggttctagacaaattagaagatggttcgaatcctgatactagaaa-tttttttccttc-tttt---tttattttttgtagctttggttttgattcctctactgatctagcctgttgtttaacttgaagatttca----------------------gcaggcaggcgatctgttgtgtgtaagttatggtctagtgcttggagaagttttttccagggtgggattatagtgtatgaataaagttatggggtgatattatggaattttccttgaattgttattgcggttattgtcttttt----------------------------------------------------------------------------------------------------------
>MiraAssembly81_c254
---------------------------------------------------------------------------------------------------------------------------------------------------------------------------------------------------------------------------------------------------------------------------attgaagcttcggaaaagtaggctcgaagcacagctgcagggttcgcatggt------------ggtgtgcatcaaaacagtgagttgaaaacatctgatgcccaaccaaacaagatttctggaaaacggaaatacgaaggcaatgc------------agctcccaaaact---aaacgagatggaatagagcataaaacaccgggaggagttgccactgaagaaagcagagcttctaagaagcagaaagttgatgccaccagtgcaaatagaaacaaattcacgtctgtggtaaaacaggaccactcaagacatatggtaaagaataaccaatatggacagaatcacaaggatcagaaatcacacccaagtgaaaatcaggtaaaaaatgctcttaaatccacttctttagtgggtggtcttgtg---ccactgaagaagaggaagctgcctgatcggaaagaacagcaaaatcgtcctagtttgaagaaaagaaacaagaacaaagaccctttagggcgagatgtggtggacaaactggacgtgcttgttgagcaatatcgagccaagttttcgcaacataattctgacagaacggatggtgacaggcaaggttctagacaaattagaagatggttcgaatcgtgatactagtat-ttttttttcttc-tttt---tttattttttgtagcttyggttttgattcctctactgatctagcctgttgtttaagttgaagattt---------------------------------------------------------------------------------------------------------------------------------------------------------------------------------------------------------------------------------------------------------------------------------
>MiraAssembly82_c379RC
aattgagaaatgatgtagatctcaatcttgtcatatggaatgattgtttaaxatgaaagctattttgggagtgttaacataaacattgaacattcttatacaatgaagtacttggtgcctctctcgttatacgt---aattttttgtttgtctgatttttctctcatatgcaatg---gagtctgagggtcatttttgcaaaatttcagggacttttggcccagagcatcgtccaatxgtagagtttgctcttgataatgttcaaacattgaagcttcggaaaagtaggctcgaagcacagctgcagggttcgcatggt------------ggtgtgcatcaaaacagtgagttgaaaacatctgatgcccaaccaaacaagatttctggaaaacggaaatacgaaggcaatgc------------agctcccaaaact---aaacgagatggaatagagcataaaacaccgggaggagttgccactgaagaaagcagagcttctaagaagcagaaaggtgatggcaccagtgcaaatagaaacaaattcaggtctgtggtaaaacaggaccactcaagacatatggtaaagaataaccaatatggacagaatcacaaggatcagaaatcacacccaagtgaaaatcaggtaaaaaatgctcttaaatccacatctttagtgggtggtcttgtg---ccactgaagaagaggaagctgcctgatcagaaagaacaacaaaatcgtcctagtttgaagaaaagaaacaagaacagagaccctttagggcgagatgtggtggacaaactggacgtgcttgttgagcaatatcgagccaagttttcgcaacataattctgacagaacggatggtgacaagcaaggttctagacaaattagaagatggttcgaatcctgatactagtaa-ttttttttcttcttttt---tttattttttgtagcttcggatttgattcctctactgatctagcctgttgtttaacttgaagatttca--------------------------gcaggcgatctgttgtgtgtaagttatggtctagtgcttgaagaagttttttccagggtaatac------------------------------------agcttttcctctctatttgatt---------------------------------------------------------------------------------------------------------------------------
>MiraAssembly82_c392RC
-----------------------------------------------------------------------------------------------------------------------------------------------------------------------------------------------------------------------------------------------------------------------------------------------------------------------------------------------------------------------------------------------tttctggaaaacggaaatacgaaggcaatgc------------agctcccaaaact---aaacgagatggaatagagcataaaacaccgggaggagttgccactgaagaaagcagagcttctaagaagcagaaaggtgatggcaccagtgcaaatagaaacaaattcacgtctgtggtaaaacaggaccactcaagacatatggtaaagaataaccaatatggacagaatcacaaggatcagaaatcacacccaagtgaaaatcaggtaaaaaatgctcttaaatccacatctttagtgggtggtcttgtg---ccactgaagaagaggaagctgcctgatcagaaagaacagcaaaatcgtcctagtttgaagaaaagaaacaagaacaaagaccctttagggcgagatgtggtggacaaactggacgtgcttgttgagcaatatcgagccaagttttcgcaacataattctgacagaacggatggtgacaagcaaggttctagacaaattagaagatggttcgaatcctgatactagtaa-tttt-------------------------------------------------------------------------------------------------------------------------------------------------------------------------------------------------------------------------------------------------------------------------------------------------------------------------------------------------------------------
>MiraAssembly83_c1408RC_merged_MiraAssembly83_c38
----------------------------------------------------------------------------------------------------------------------------------acat---aattttttgttygtctgatttttctctcatatgcaatg---gagtctgagggtcatttttgcaaaatttcagggacttttggcccagagcatcgtccaattgtagagtttgctcttgataatgttcaaacattgaagcttcggaaaagtaggctcgaagcacagctgcagggttcgcatggt------------ggtgtgcatcaaaacagtgagttgaaaacatctgatgcccaaccaaacaagatttctggaaaacggaaatacgaaggcaatgc------------agctcccaaaact---aaacgagatggaatagagcataaaacaccgggaggagttgccactgaagaaagcagagcttctaagaagcagaaaggtgatggcaccagtgcaaatagaaacaaattcacgtctgtggtaaaacaggaccactcaagacatatggtaaagaataaccaatatggacagagtcacaaggatcagaaatcacacccaagtgaaaatcaggtaaaaaatgctcttaaatccacatctttagtgggtggtcttgtgccaccactgaagaagaggaagctgcctgatcagaaagaacagcaaaatcgtcctagtttgaagaaaagaaacaagaacaaagaccctttagggcgagatgtggtggacaaactggacgtgcttgttgagcaatatcgagccaagttttcgcaacataattctgacagaacggatggtgacaagcaaggttctagacaaattagaagatggttcgaatcctgatactagtaa-tttttttccttc-tttt---tttactttttgtagcttcggttttgattcctctactgatctagcctgttctttaacttgaagatttca----------------------gcaggcaggcgatctgttgtgtgtaagttatggtctagtgcttggaaattttttttccagggtgggattatagtgtatgaataaagt------------------------------------------------------------------------------------------------------------------------------------------------------------------
>MiraAssembly83_c91
-------------------------------------------------------------------------------------------------------------------------------------------------------------------------------------------------------------------------------------------------------------------------------------------------------------------------------------------------------------------aaaacatctgatgcccaaccaaacaagatttctggaaaacggaaatacgaaggcaatgc------------agctcccaaaact---aaacgagatggaatagagcataaaacaccgggaggagttgccactgaagaaagcagagcttctaagaagcagaaaggtgatgccaccagtgcaaatagaaacaaattcacgtctgtggtaaaacaggaccactcaagacatatggtaaagaataaccaatatggacagaatcacaaggatcagaaatcacacccaagtgaaaatcaggtaaaaaatgctcttaaatccacatctttagtgggcggtcttgtg---ccact---gaagaggaagctgcctgatcagaaagaacagcaaaatcgtcctagtttgaagaaaagaaacaagaacaaagaccctttagggcgagatttggtggacaaactggacgtgcttgttgagcaatatcgagccaagttttcgcaacataattctgacagaacggatggtgacaagcaaggttctagacaaattagaagatggttcgaatcctgatactagtat-ttttttttcttc-ttttttatttattttttgtagcttcggttttgattcctctactgatctagcctgttgtttaagt------------------------------------------------------------------------------------------------------------------------------------------------------------------------------------------------------------------------------------------------------------------------------------------
