# Supplementary material for: Targeted NGS for species level phylogenomics: “made to measure” or “one size fits all”?
Source: PeerJ. 2017 Jul 25;5:e3569. doi: 10.7717/peerj.3569 (PMC5530999; doi:10.7717/peerj.3569)
Supplement: Data S2 — Sequences alignments (fasta format). [file peerj-05-3569-s002.gz › Final_Aln/SC/23030_AllSamples.aln]

>Consensus23030_Sample68
-------------------------------------------------tatcaaaacatgcaaaatttctagatgagatgagccgacttcaggtgagtcattcacttttgaacagttttgaagtattagctggagtaaatttgttgcttgggtgctgtgtaacattctagtctgcagtccatatgtagtggtgagggcatactacgcaggtggtg------------------------------------tgccagttatacgyttgaamactagttttctgacaatttgacatatactagagattcatttaagtttattttgttttggattcaattgtgggtttattgtaagtttctcttatggatctccatggaagtcacctgttgacc-ttttttagtccttgttcaatttgggatcatgttccagtatgtgattaagagctgcttttgttctcttgtaggtgggtgatctcattattcccttaagagagttggcacatacggaagcaaatgttgcatatcgtttctgggtgttggttttccccattttctgggtaatgttacacaaggatgagcaggtagagcttgctaaaccactgataactctcttatcaaaagactaccacaagaagcagcaggcaaggagaccaaatgtggtgcaggctttactagaagggcttcagttgagccatcctcagcctcgaatccctagcgag-ctcattaaatacgttggaaagacttacaatgcgtggcacattgcattgggtttgctcgaaagtcatgtcatggtattcttgaatgacacaaagtgttttgagtccctagctgagctttatcgattgctcaatgaagaagatatgagktgtgggttgtggaagaaaaggtcaatcactgctgaaactaggactggtttgtcccttgttcagcatggttactggcagcgtgctcaaagcctcttttaccaagccatggttaaggcaactcaaggcacttacaataacacggtaccgaaggctgagatgtgtctttgggaagagcagtggctttattgtgctagtcaactcagtcaatgggatgctttagtcgactttgggaaacttgttgataattatgagattctattggacagtctttggaaacagccggattgggcatatttgaaagatgttattttgaaggctcaagtagatgaaactccgaagttccgtattattcaagcctactttgcccttcatgaaaaaaatactaacggcgtggcagaagctgaaaacattgtgggaaaaggtgtagatcttatgctttkgaacatktgvttkaaawaaactgagatgtctgttcatgcaaggattcctcttctacagcaattccaacaactggttgaagttcaagaatcagccagaataatagtggacattgccaacggaaacaaagttgcaggaagttctgttgttggtgtacatggtagccgcctatacgcagatctcaaggacattcttgagacatggagacttcgcacccctaatgaatgggacggtttaactgtttggtat-gatttgctccagtggagaaatgaaatgtacaatggagtaattgatgcatttagggaattcggtaccacaaatccacaacttcatcaccttggctaccgtgacaaggcatggaatgtcaataagcttgcccatattgctcgtaagcagggcctgaatgatgtttgtgtctcgatattggaaaagatgtatggacattcaaccatggaagttcaggtaccatttctttggttagtgttgttaaattccttgtctggga-aatgattattaatgaaatccggatgcagctgtctcatctattctgtgtgacatgtttgcaggaagccttygtcaaaataagagaacaagcaaagkcgtatcttgawatgaagggrggggagcttaccagtggccttaatttgatcagcagtacaaatctggaatattttcctgtgaagcataaggcagaaattttccgcytcaagggtgatttyttawtkaagatraatgattgtgagggtgcywammkgryrkattctaatgccatcagcctcttcaaaaacttgcctaaaggatggattagctgggggaattattgtgacttggtattcattytctattgstgaacatacsgtttgtttttgstygtaagccaaatagctaatccgcggtttatttgtttcaggcttataaagagacccatgagg----------------------
>Consensus23030_Sample69
-----------------------------------------------------------------atttcttgatgagatgagtcgacttcaggtgagtcattcaccttcgaatagttttcaagtattagcaggagtag--ttgytgcttgggtgccgtgtaacattgtagtctgcagtccatatktagtggtcagggcatgctacgcaggtcgcgtgccagttatacgcttttttttgaacagcagaaaattgccagttatacrcttragcactagttttctgacaatttgaattataccagagattca-ttaaattgatttgtttccggattcaattat-gttttattgtaagtttctgtcatggatttcgatggaagtcacctgttgacc-ttttttagtcctttttcagtttgggatcaygttccagtaaatgattaggagctgcttttattctcttgtaggtgggcratctcattattcccttgagagagttggcacatacggaagcaaatgtcgcatatcatttctgggtgttggttttccccattgtctgggtaaccttaaacaaggatgagcaggttcagctagctaaaccattgataaccctcttatcaaaagactaccacaagaagcagcaggcaagcagaccaaatgtggtgcaggctttactagaaggacttcagttgagccatccccagcctcgaatccctagtgag-ctcattaaatacattggaaagacttacaatgcatggcacattgcattgggtttgctcgaaagtcatgtcatggtattcttgaatgacacaaagtgttccgagtccctagctgagctttatctgttgctcaatgaagaagatatgaggtgtgggttgtggaagaaaaggtcaatcactgctgaaactaggactgggttgtcgcttgttcagcatggttactggcagcgtgctcaaagcctcttttaccgagccatgggtaaagcaactcaaggcacttacaacaacacggtaccaaaggctgagatgtgtctttgggaagagcagtggctttattgtgctaatcaactcagtcaatgggatgctttggttgactttgggaaacttgttgacaattatgagattctactggacagtctttggaaacagccggattgggcatatttgaaagatgttattcagaaggctcaagtggatgaaacacccaaattccgtattattcaagcctactttgcccttcatgaaaaaaatactaatggcgtggcagaagctgaaaacatcgtgggaaaaggggtagatct--tgcattggaaca-gtggtggcaattgcctgagatgtctgttcatgcaaggattcctcttctacagcaattccaacaactagttgaagttcaagaatcagccagaataatagtggacattgccaacggaaacaaagttgcaggaagttctgttgttggtgcacatggta---gcctatacgcagatctcaaggacattcttgagacatggagacttcgcacccctaacgagtgggacagtttaactgtttggtat-gatttgctccagtggagaaatgaaatgtacaatggagtcattgatgcatttcgggaattcaataccacaaatccacaacttcatcaccttggctaccgtgacaaggcatggaatgtcaataagctcgcccatattgctcgtaagcagggcctgaatgatgtttgtgtctcgatattggaaaagatgtatggacattcaaccatggaagttcaggtaccatttctttcattattgatgttaatttccttgtctgggg-actgattattaatggaatccggatgtag----ctcatcctttctatgtgacatttttgcaggaagcctttgtcaaaataagagaacaagcaaaggcgtatctcgagatgaag---ggggagcttaccagtggccttaatttgatcaatggcacaaatctggaatattttcctgtgaagcataaggcagaaattttccgcctcaagggtgatttcttactgaagataaatgattgtgagggtgctaacctggaatattctaatgccatcaccctcttcaaaaacttgcctaaaggatggattagctgggggaattattgtgacttggtattcattctctattgctgaacatgctctttgtttttgcttgtaagccgaatagctaacctgcgttgcattcattgcaggcttataaagagacccacga------------------------
>Consensus23030_Sample71
----------------------------------------ataaccttgtatcgaaacatgctaaatttcttgatgagatgagtcgacttcaggtgagtcattcaccttcgaatagttttcaagtattagcaggagtag--ttgttgcttgggtgccgtgtaacattgtagtctgcagtccatatgtagtggtcagggcatgctacgcaggtcgtgtgccagttatacgcttttttttgaacagcagaaaattgccagttatacgcttgagcactagttttctgacaatttgaattataccagagattca-ttaaaktgatttgtttccggattcaattat-gttttattgtaagtttctgtcatggatttcgatggaagtcacctgttgacc-ttttttagtcccttttcagtttgggatcacgttccagtaaatgattaggagctgcttttattctcttgtaggtgggcgatctcattattcccttgagagagttggcacatacggaagcaaatgtcgcatatcatttctgggtgttggttttccccattgtctgggtaaccttaaacaaggatgagcaggttcagctagctaaaccattgataacgctcttatcaaaagactaccacaagaagcagcaggcaagcagaccaaatgtggtgcaggctttactagaaggacttcagttgagccatccccagcctcgaatccctagtgag-ctcattaaatacattggaaagacttacaatgcatggcacattgcattgggtttgctcgaaagtcatgtcatggtattcttgaatgacacaaagtgttccgagtccctagctgagctttatcggttgctcaatgaagaagatatgaggtgtgggttgtggaagaaaaggtcaatcactgctgaaactaggactgggttgtcgcttgttcagcatggttactggcagcgtgctcaaagcctcttttaccgagccatgggtaaagcaactcaaggcacttacaacaacacggtaccaaaggctgagatgtgtctttgggaagagcagtggctttattgtgctaatcaactcagtcaatgggatgctttggttgactttgggaaacttgwtgacaattatgagattctactggacagtctttggaaacagccggattgggcatatttgaaagatgttattcagaaggctcaagtggatgaaacgcccaaattccgtattattcaagcctactttgcccttcatgaaaaaaatactaatggcgtggcagaagctgaaaacatcgtgggaaaaggggtagatct--tgcattggaaca-gtggtggcaattgcctgagatgtctgttcatgcaaggattcctcttctacagcaattccaacaactagttgaagttcaagaatcagccagaataatagtggacattgccaacggaaacaaagttgcaggaagttctgttgttggtgcacatggta---gcctatacgcagatctcaaggacattcttgagacatggagacttcgcacccctaacgagtgggacagtttaactgtttggtat-gatttgctccagtggagaaatgaaatgtacaatggagtcattgatgcatttcgggaattcaataacacaaatccacaacttcatcaccttggctaccgtgacaaggcatggaatgtcaataagctcgcccatattgctcgtaagcagggcctgaatgatgtttgtgtctcgatattggaaaagatgtatggacattcaaccatggaagttcaggtaccatttctttcgttattgatgttaatttccttgtctgggg-actgattattaatggaatccggatgtag----ctcatcctttctatgtgacatttttgcaggaagcctttgtcaaaataagagaacaagcaaaggcgtatctcgagatgaag---ggggagcttaccagtggccttaatttgatcaatggcacaaatctggaatattttcctgtgaagcataaggcagaaattttccgcctcaagggtgatttcttactgaagataaatgattgtgagggtgctaacctggaatattctaatgccatcaccctcttcaaaaacttgcctaaaggatggattagctgggggaattattgtgacttggtattcattctctattgctgaacatgctcwttgtttttgcttgtaagccgaatagctaacct--------------------------------------------------------------
>Consensus23030_Sample72
-------------------------------------------------------------------------------------------------------------------------------------------------------------------------------------------------------------------------------------------------------------------------------------------------------------------------------------------------ttat-gttttattgtaagtttctgtcatggatttcgatggaagtcacctgttgacc-ttttttagtcctttttcagtttgggatcacgttccagtaaatgattaggagctgcttttattctcttgtaggtgggcaatctcattattcccttgagagagttggcacatacggaagcaaatgtcgcatatcatttctgggtgttggttttccccattgtctgggtaaccttaaacaaggatgagcaggttcagctagctaaaccattgataaccctcttatcaaaagactaccacaagaagcagcaggcaagcagaccaaatgtggtgcaggctttactagaaggacttcagttgagccatccccagcctcgaatccctagtgag-ctcattaaatacattggaaagacttacaatgcatggcacattgcattgggtttgctcgaaagtcatgtcatggtattcttgaatgacacaaagtgttccgagtccctagctgagctttatcggttgctcaatgaagaagatatgaggtgtgggttgtggaagaaaaggtcaatcactgctgaaactaggactgggttgtcgcttgttcagcatggttactggcagcgtgctcaaagcctcttttaccgagccatgggtaaagcaactcaaggcacttacaacaacacggtaccaaaggctgagatgtgtctttgggaagagcagtggctttattgtgctaatcaactcagtcaatgggatgctttggttgactttgggaaacttgttgacaattatgagattctactggacagtctttggaaacagccggattgggcatatttgaaagatgttattcagaaggctcaagtggatgaaacrcccaaattccgtattattcaagcctactttgcccttcatgaaaaaaatactaatggtgtggcagaagctgaaaacatcgtgggaaaaggggtagatct--tgcattggaaca-gtggtggcaattgcctgagatgtcygttcatgcaaggattcctcttctacagcaattccaacaactagttgaagttcaagaatcagccagaataatagttgacattgccaacggaaacaaagttgcaggaagttctgttgttggtgcacatggta---gcctatacgcagatctcaaggacattcttgagacatggagacttcgcacccctaacgagtgggacagtttaactgtttggtat-gatttgctccagtggagaaatgaaatgtacaatggagtcattgatgcatttcgggaattcaataccacaaatccacaacttcatcaccttggctaccgtgacaaggcatggaatgtcaataagctcgcccatattgctcgtaagcagggcctgaatgatgtttgtgtctcgatattggaaaagatgtatggacattcaaccatggaagttcaggtaccatttcttttgttattgatgttaatttccttgtctgggg-actgattattaatggaatccggatgtag----ctcatcctttctatgtgacatttttgcaggaagcctttgtcaaaataagagaacaagcaaaggcgtatctcgagatgaag---ggggagcttaccagtggccttaatttgatcaatggcacaaatctggaatattttcctgtgaagcataaggcagaaattttc-------------------------------------------------------------------------------------------------------------------------------------------------------------------------------------------------------------------------------------------------------------
>Consensus23030_Sample73
-----------------------------------------------------------------------------------------------------------------------------------------------------------------------------------------------------------------------------------------------------------------------------------------------------------------attca-ttaaattgatttgtttccggattcaattat-gttttattgtaagtttctgtcatggatttcgatggaagtcacctgttgacc-ttttttagtcctttttcagtgtgggatcacattccagtaaatgattaggagctgcttttattctcttgtaggtgggcaatctcattattcccttgagagagttggcacatacggaagcaaatgtcgcatatcatttctgggtgttggttttccccattgtctgggtaaccttaaacaaggatgagcaggttcagctagctaaaccattgataaccctcttatcaaaagactaccacaagaagcagcaggcaagcagaccaaatgtggtgcaggctttactagaaggacttcagttgagccatccccagcctcgaatccctagtgagactcattaaatacattggaaagacttacaatgcatggcacattgcattgggtttgctcgaaagtcatgtcatggtattcttgaatgacacaaagtgttccgagtccctagctgagctttatcggttgctcaatgaagaagatatgaggtgtgggttgtggaagaaaaggtcaatcactgctgaaactaggactgggttgtcgcttgttcagcatggttactggcagcgtgctcaaagcctcttttaccgagccatgggtaaagcaactcaaggcacttacaacaacacggtaccaaaggctgagatgtgtctttgggaagagcagtggctttattgtgctaatcaactcagtcaatgggatgctttggtygactttgggaaacttgttgacaattatgagattctactggacagtctttggaaacagccggattgggcatatttgaaagatgttattcagaaggctcaagtggatgaaacgcccaaattccgtattattcaagcctactttgcccttcatgaaaaaaatactaatggcgtggcagaagctgaaaacatcgtgggaaaaggggtagatct--tgcattggaaca-gtggtggcaattgcctgagatgtctgttcatgcaaggattcctcttctacagcaattccaacaactagttgaagttcaagaatcagccagaataatagtggacattgccaacggaaacaaagttgcaggaagttctgttgttggtgcacatggta---gcctatacgcagatctcaaggacattcttgagacatggagacttcgcacccctaacgagtgggacagtttaaccgtttggtatggatttgctccagtggagaaatgaaatgtacaatggagtcattgatgcatttcgggaattcaataacacaaatccacaacttcatcaccttggctaccgtgacaaggcatggaatgtcaataagctcgcccatattgctcgtaagcagggcctgaatgatgtttgtgtctcgatattggaaaagatgtatggacattcaaccatggaagttcaggtaccatttctttcgttattgatgttaatttccttgtctgggg-actgattattaatggaatccggatgtag----ctcatcctttctatgtgacatttttgcaggaagcctttgtcaaaataagagaacaagcaaaggcgtatctcgagatgaag---ggggagcttaccagtggccttaatttgatcaatggcacaaatctggaatattttcctgtgaagcataaggc-----------------------------------------------------------------------------------------------------------------------------------------------------------------------------------------------------------------------------------------------------------------------
>Consensus23030_Sample74
--------------------------------------------------------------------------------------------------------------------------------------------------------------------------------------------------------------------------ccagttatacgcttttttttgaacagcagaaaattgccagttatacgcttgagcactagttttctgacaatttgaattataccagagattca-ttaaattgatttgtttccggattcaattat-gttttattgtaagtttctgtcatggatttcgatggaagtcacctgttgacc-ttttttagtcctttttcagtttgggatcaygttccagtaaatgattaggagctgcttttattctcttgtaggtgggcgatctcattattcccttgagagagttggcacatacggaagcaaatgtcgcatatcatttctgggtgttggttttccccattgtctgggtaaccttaaacaaggatgagcaggttcagctagctaaaccattgataaccctcttatcaaaagactaccacaagaagcagcaggcaagcagaccaaatgtggtgcaggctttactagaaggacttcagttgagccatccccagcctcgaatccctagtgag-ctcattaaatacattggaaagacttacaatgcatggcacattgcattgggtttgctcgaaagtcatgtcatggtattcttgaatgacacaaagtgttccgagtccctagctgagctttatcggttgctcaatgaagaagatatgaggtgtgggttgtggaagaaaaggtcaatcactgctgaaactaggactgggttgtcgcttgttcagcatggttactggcagcgtgctcaaagcctcttttaccgagccatgggtaaagcaactcaaggcacttacaacaacacggtaccaaaggctgagatgtgtctttgggaagagcagtggctttattgtgctaatcaactcagtcaatgggatgctttggttgactttgggaaacttgttgacaattatgagattctactggacagtctttggaaacagccggattgggcatatttgaaagatgttattcagaaggctcaagtggatgaaackcccaaattccgtattattcaagcctactttgcccttcatgaaaaaaatactaatggygtggcagaagctgaaaacatcgtgggaaaaggggtagatct--tgcattggaaca-gtggtggcaattgcctgagatgtctgttcatgcaaggattcctcttctacagcaattccaacaactagttgaagttcaagaatcagccagaataatagttgacattgccaacggaaacaaagttgcaggaagttctgttgttggtgcacatggta---gcctatacgcagatctcaaggacattcttgagacatggagacttcgcacccctaacgagtgggacagtttaactgtttggtat-gatttgctccagtggagaaatgaaatgtacaatggagtcattgatgcatttcgggaattcaatamcacaaatccacaacttcatcaccttggctaccgtgacaaggcatggaatgtcaataagctcgcccatattgctcgtaagcagggcctgaatgatgtttgtgtctcgatattggaaaagatgtatggacattcaaccatggaagttcaggtaccatttctttygttattgatgttaatttccttgtctgggg-actgattattaatggaatccggatgtag----ctcatcctttctatgtgacatttttgcaggaagcctttgtcaaaataagagaacaagcaaaggcgtatctcgagatgaag---ggggagcttaccagtggccttaatttgatcaatggcacaaatctggaatattttcctgtgaagcataaggcagaaattttccgcctcaagggtgatttcttactgaagataaatgattgtgagggtgctaacctggaatattctaatgccatcaccctcttcaaaaacttgcctaaaggatggattag--------------------------------------------------------------------------------------------------------------------------------------------------
>Consensus23030_Sample78
------------------------------------------------------------------------------------------------------------------------------------ggagtag--ttgttgcttgggtgccgtgtaacattgtagtctgcagtccatatgtagtggtcagggcatgctacgcaggtcgtgtgccagttatacgcttttttttgaacagcagaaaattgccagttatacgcttgagcactagttttctgacaatttgaattataccagagattca-ttaaattgatttgtttccggattcaattat-gttttattgtaagtttctgtcatggatttcgatggaagtcacctgttgacc-ttttttagtcctttttcagtttgggatcacgttccagtacatgattaggagctgcttttattctcttgtaggtgggcgatctcattattcccttgagagagttggcacatacggaagcaaatgtcgcatatcatttctgggtgttggttttccccattgtctgggtaaccttaaacaaggatgagcaggttcagctagctaaaccattgataaccctcttatcaaaagactaccacaagaagcagcaggcaagcagaccaaatgtggtgcaggctttactagaaggacttcagttgagccatccccagcctcgaatccctagtgag-ctcattaaatacattggaaagacttacaatgcatggcacattgcattgggtttgctcgaaagtcatgtcatggtattcttgaatgacacaaagtgttccgagtccctagctgagctttatcggttgctcaatgaagaagatatgaggtgtgggktgkggaagaaaagstcaatcactgctgaaactaggactgggttgtcgcttgttcagcatggttactggcagcgtgctcaaagcctcttttaccgagccatgggtaaagcaactcaaggcacttacaacaacacagtaccaaaggctgagatgtgtctttgggaagagcagtggctttattgcgctaatcaactcagtcaatgtgatgctttggttgactttgggaaacttgttgacaattatgagattctactggacagtctttggaaacagccggattgggcatatttgaaagatgttattcagaaggctcaagtggatgaaactcccaaattccgtattattcaagcctactttgcccttcatgaaaaaaatactaatggcgtggcagaagctgaaaacatcgtgggaaaaggggtagatct--tgcattggaaca-gtggtggcaattgcctgagatgtctgttcatgcaaggattcctcttctacagcaattccaacaactagttgaagttcaagaatcagccagaataatagtggacatttccaacggaaacaaagttgcaggaagttctgttgttggtgcacatggta---gcctatacgcagatctcaaggacattcttgagacatggagacttcgcacccctaacgagtgggacagtttaactgtttggtat-gatttgctccagtggagaaatgaaatgtacaatggagtcattgatgcatttcgggaattcaataccacaaatccacaacttcatcaccttggctaccgtgacaaggcatggaatgtcaataagctcgcccatattgctcgtaagcarggcctgaatgatgtttgtgtctcgatattggaaaagatgtatggacattcaaccatggaagttcaggtaccatttctttcgttattgatgttaatttccttgtctggggaactgattattaatggaatccggatatag----ctcatcctatctatgtgacatttttgcaggaagcctttgtcaaaataagagaacaagcaaaggcgtatctcgagatgaag---ggggagcttaccagtggccttaatttgatcaatggcacaaatctggaatattttcctgtgaagcataaggcagaaattttccgcctcaagggtgatttcttactgaagataaatgattgtgagggtgctaacctggaatattctaatgccatcaccctcttcaaaaacttgcctaaaggatggattagctgggggaattattgtgacttggtattcattctctattgctgaacatgctctttgtttttgcttgtaagcggaatagctaacctgcgttgcattcattgcaggcttataaagagacccacgaggagatttggttagaatatgctgt
>Consensus23030_Sample80
-----------------------------------------------------------------------------------------------------------------------------------------------------------------------------------------------------------------------------------------------------------------------------------------------------------------------------tgatttgtttccggattcaattat-gttttattgtaagtttctgtcatggatttcgatggaagtcacctgttgacc-ttttttagtcctttttcagtttgggatcacgttccagtaaatgattaggagctgcttttattctcttgtaggtgggcaatctcattattcccttgagagagttggcacatacggaagcaaatgtcgcmtatcatttctgggtgttggttttccccattgtctgggtaaccttaaacaaggatgagcaggttcagctagctaaaccattgataaccctcttatcaaaagactaccacaagaagcagcaggcaagcagaccaaatgtggtgcaggctttactagaaggacttcagttgagccatccccagcctcgaatccctagtgag-ctcattaaatacattggaaagacttacaatgcatggcacattgcattgggtttgctcgaaagtcatgtcatggtattcttgaatgacacaaagtgttccgagtccctagctgagctttatcggttgctcaatgaagaagatatgaggtgtgggttgtggaagaaaaggtcaatcactgctgaaactaggactgggttgtcgcttgttcagcatggttactggcagcgtgctcaaagcctcttttaccgagccatgggtaaagcaactcaaggcacttacaacaacacggtaccaaaggctgagatgtgtctttgggaagagcagtggctttattgtgctaatcaactcagtcaatgggatgctttggttgactttgggaaacttgttgacaattatgagattctactggacagtctttggaaacagccggattgggcatatttgaaagatgttattcagaaggctcaagtggatgaaacgcccaaattccgtattattcaagcctactttgcccttcatgaaaaaaatactaatggcgtggcagaagctgaaaacatcgtgggaaaaggggtagatct--tgcattggaaca-gtggtggcaattgcctgagatgtctgttcatgcaaggattcctcttctacagcaattccaacaactagttgaagttcaagaatcagccagaataatagttgacattgccaacggaaacaaagttgcaggaagttctgttgttggtgcacatggta---ccctatacgcagatctcaaggacattcttgagacatggagacttcgcacccctaacgagtgggacagtttaactgtttggtat-gatttgctccagtggagaaatgaaatgtacaatggagtcattgatgcatttcgggaattcaataccacaaatccacaacttcatcaccttggctaccgtgacaaggcatggaatgtcaataagctcgcccatattgctcgtaagcagggcctgaatgatgtttgtgtctcgatattggaaaagatgtatggacattcaaccatggaagttcaggtaccatttattttgttattgatgttaatttccttgtctgggg-actgattattaatggaatccggatgtag----ctcatcctttctatgtgacatttttgcaggaagcctttgtcaaaataagagaacaagcaaaggcgtatctcgagatgaag---ggggagcttaccagtggccttaatttgatcaatggcacaaatctggaatattttcctgtgaagcata---------------------------------------------------------------------------------------------------------------------------------------------------------------------------------------------------------------------------------------------------------------------------
>MiraAssembly75_c398RC
--------------------------------------------------------------------------------------------------------------------------------------------------------------------------------------------------------------------------------------------------------------------------------------------------------------------------------------------------------------------------------------------------------------------------------------------------------------------------------------------------------------------------------------------------------------------------------------------------------------------------------------------------------------------------------------------------------------------------------------------------------------------------------------------------------------------------------------------------------------------------------------------------------------------------------------------------------------------------------------------------------------------------------------------------------------------------------------------------------------------------------------------------------------------------------------------------------------------------------------------------------------------------------------------aaaatactaatggcgtggcagaagctgaaaacatcgtgggaaaaggggtagatct--tgcattggaaca-gtggtggcaattgcctgagatgtctgttcatgcaaggattcctcttctacagcaattccaacaactagttgaagttcaagaatcagccagaataatagtggacattgccaacggaaacaaagttgcaggaagttctgttgttggtgcacatggta---gcctatacgcagatctcaaggacattcttgagacatggagacttcgcacccctaacgagtgggacagtttaactgtttggtat-gatttgctccagtggagaaatgaaatgtacaatggagtcattgatgcatttcgggaattcaataacacaaatccacaacttcatcaccttggctaccgtgacaaggcatggaatgtcaataagctcgcccatattgctcgtaagcagggcctgaatgatgtttgtgtctcgatattggaaaagatgtatggacattcaaccatggaagttcaggtaccatttctttcgttattgatgttaatttccttgtctgggg-actgattattaatggaatccggatgtag----ctcatcctttctatgtgacatttttgcaggaagcctttgtcaaaataagagaacaagcaaaggcgtatctcgagatgaag---ggggagcttaccagtggccttaatttgatcaatggcacaaatctggaatattttcctgtgaagcataaggcagaaattttccgcctcaagggtgatttcttactgaagataaatgattgtgagggtgctaacctggaatatt------------------------------------------------------------------------------------------------------------------------------------------------------------------------------------------------
>MiraAssembly75_c713_merged_MiraAssembly75_rep_c741_merged_MiraAssembly75_rep_c741_merged_MiraAssembly75_c236RC
--------------------------------------------------------------------------------------------------------------------------------------------------------------------------------------------------------------------------------------------------------------------------------actagttttctgacaatttgaattataccagagattca-ttaaattgatttgtttccggattcaattat-gttttattgtaagtttctgtcatggatttcgatggaagtcacctgttgacctttttttagtcctttttcagtttgggatcacgttccagtaaatgattaggagctgcttttattctcttgtaggtgggcratctcattattcccttgagagagttggcacatacggaagcaaatgtcgcatatcatttctgggtgttggttttccccattgtctgggtaaccttaaacaaggatgagcaggttcagctagctaaaccattgataaccctcttatcaaaagattaccacaagaagcagcaggcaagcagaccaaatgtggtgcaggctttactagaaggacttcagttgagccatccccagcctcgaatccctagtgag-ctcattaaatacattggaaagacttacaatgcatggcacattgcattgggtttgctcgaaagtcatgtcatggtattcttgaatgacacaaagtgttccgagtccctagctgagctttatcggttgctcaatgaagaagatatgaggtgtgggttgtggaagaaaaggtcaattactgctgaaactaggactgggttgtcgcttgttcagcatggttactggcagcgtgctcaaagcctcttttaccgagccatgggtaaagcaactcaaggcacttacaacaacacggtaccaaaggctgagatgtgtctttgggaagagcagtggctttattgtgctaatcaactcagtcaatgggatgctttggttgactttgggaaacttgttgacaattatgagattctactggacagtctttggaaacagccggattgggcatatttgaaagatgttattcagaaggctcaagtggatgaaactcccaaattccgtattattcaagcctactttgcccttcatgaaaaaaatactaatggcgtggcagaagctgaaaacatcgtgggaaaaggggtagatct--tgcattggaaca-gtggtggcaattgcctgagatgtctgttcatgcaaggattcctcttctacagcaattccaacaactagttgaagttcaagaatcagccagaataatagtggacattgccaacggaaacaaagttgcaggaagttctgttgttggtgcacatggta---gcctatacgcagatctcaaggacattcttgagacatggagacttcgcacccctaacgagtgggacagcttaactgtttggtat-gatttgctccagtggagaaatgaaatgtacaatggagtcattgatgcatttcgggaattcaataccacaaatccacaacttcatcaccttggctaccgtgacaaggcatggaatgtcaataagctcgcccatattgctcgtaagcagggcctgaatgatgtttgtgtctcgatattggaaaagatgtatggacattcaaccatggaagttcaggtaccatttctttcgttattgatgttaatttccttgtctggga-actgattattaatggaatccggatgtag----ctcatcctttctatgtgacatttttgcaggaagcctt--------------------------------------------------------------------------------------------------------------------------------------------------------------------------------------------------------------------------------------------------------------------------------------------------------------------------------------------------------------------------------------------
>MiraAssembly75_c713_merged_MiraAssembly75_rep_c741_merged_MiraAssembly75_rep_c741_merged_MiraAssembly75_c281
-----------------------------------------------------------------------------------------------------------------------------------------------------------------------------------------------------------------------------------------------------------------------------------------------------------------------------------------------------------------------------------------------------------------------------------------------------------------------------------------------tattcccttgagagagttggcacatacggaagcaaatgtcgcatatcatttctgggtgttggttttccccattgtctgggtaaccttaaacaaggatgagcaggttcagctagctaaaccattgataaccctcttatcaaaagactaccacaagaagcagcaggcaagcagaccaaatgtggtgcaggctttactagaaggacttcagttgagccatccccagcctcgaattcctagtgag-ctcattaaatacattggaaagacttacaatgcatggcacattgcattgggtttgctcgaaagtcatgtcatggtattcttgaatgacacaaagtgttccgagtccctagctgagctttatcggttgctcaatgaagaagatatgaggtgtgggttgtggaagaaaaggtcaattactgctgaaactaggactgggttgtcgcttgttcagcatggttactggcagcgtgctcaaagcctcttttaccgagccatgggtaaagcaactcaaggcacttacaacaacacggtaccaaaggctgagatgtgtctttgggaagagcagtggctttattgtgctaatcaactcagtcaatgggatgctttggttgactttgggaaacttgttgacaattatgagattctactggacagtctttggaaacagccggattgggcatatttgaaagatgttattcagaaggctcaagtggatgaaactcccaaattccgtattattcaagcctactttgcccttcatgaaaaaaatactaatggcgtggcagaagctgaaaacatcgtgggaaaaggggtagatct--tgcattggaaca-gtggtggcaattgcctgagatgtctgttcatgcaaggattcctcttctacagcaattccaacaactagttgaagttcaagaatcagccagaataatagtggacattgccaacggaaacaaagttgcaggaagttctgttgttggtgcacatggta---gcctatacgcagatctcaaggacattcttgagacatggagacttcgcacccctaacgagtgggacagcttaactgtttggtat-gatttgctccagtggagaaatgaaatgtacaatggagtcattgatgcatttcgggaattcaataccacaaatccacaacttcatcaccttggctaccgtgacaaggcatggaatgtcaataagctcgcccatattgctcgtaagcagggcctgaatgatgtttgtgtctcgatattggaaaagatgtatggacattcaaccatggaagttcaggtaccatttctttcgttattgatgttaatttccttgtctggga-actgattattaatggaatccggatgtag----ctcatcctttctatgtgacatttttgcaggaagcctt--------------------------------------------------------------------------------------------------------------------------------------------------------------------------------------------------------------------------------------------------------------------------------------------------------------------------------------------------------------------------------------------
>MiraAssembly77_rep_c103_merged_MiraAssembly77_rep_c248RC
----------------------------------------------------------------------------------------------------------------------------------------------------------------------------------------------------------------------------------------------------------------------------------------------------------------------------------------------------------------------------------------------------------------------ttttcagtttgggatcacgttccagtaaatgattaggagctgcttttattctcttgtaggtgggcaatctcattattcccttgagagagttggcacatacggaagcaaatgtcgcatatcatttctgggtgttggttttccccattgtctgggtaaccttaaacaaggatgagcaggttcagctagctaaaccattgataaccctcttatcaaaagactaccacaagaagcagcaggcaagcagaccaaatgtggtgcaggctttactagaaggacttcagttgagccatccccagcctcgaatccctagtgag-ctcattaaatacattggaaagacttacaatgcatggcacattgcattgggtttgctcgaaagtcatgtcatggtattcttgaatgacacaaagtgttccgagtccctagctgagctttatcggttgctcaatgaagaagatatgaggtgtgggttgtggaagaaaaggtcaatcactgctgaaactaggactgggttgtcgcttgttcagcatggttactggcagcgtgctcaaagcctcttttaccgagccatgggtaaagcaactcaaggcacttacaacaacacggtaccaaaggctgagatgtgtctttgggaagagcagtggctttattgtgctaatcaactcagtcaatgggatgctttggttgactttgggaaacttgttgacaattatgagattctactggacagtctttggaaacagccggattgggcatatttgaaagatgttattcagaaggctcaagtggatgaaacacccaaattccgtattattcaagcctactttgcccttcatgaaaaaaatactaatggcgtggcagaagctgaaaacatcgtgggaaaaggggtagatct--tgcattggaaca-gtggtggcaattgcctgagatgtctgttcatgcaaggattcctcttctacagcaattccaacaactagttgaagttcaagaatcagccagaataatagtggacattgccaacggaaacaaagttgcaggaagttctgttgttggtgcacatggta---gcctatacgcagatctcaaggacattcttgagacatggagacttcgcacccctaacgagtgggacagtttaactgtttggtat-gatttgctccagtggagaaatgaaatgtacaatggagtcattgatgcatttcgggaattcaataccacaaatccacaacttcatcaccttggctaccgtgacaaggcatggaatgtcaataagctcgcccatattgctcgtaagcagggcctgaatgatgtttgtgtctcgatattggaaaagatgtatggacattcaaccatggaagttcaggtaccatttcttttgttattgatgttaatttccttgtctgggg-actgattattaatggaatccggatgtag----ctcatcctttctatgtgacatttttgcaggaagccttcgtcaaaataagagaacaagcaaaggcgtatctcgagatgaag---ggggagcttacc----------------------------------------------------------------------------------------------------------------------------------------------------------------------------------------------------------------------------------------------------------------------------------------------------------------------------------
>MiraAssembly77_rep_c1246RC_merged_MiraAssembly77_rep_c102
--------------------------------------------------------------------------------------------------------------------------------------------------------------------------------------------------------------------------------------------------------------------------------------------------------------------------------------------------------------------------------------------------gttgacc-ttttttagtcctttttcagtttgggatcatgttccagtaaatgattaggagctgcttttattctcttgtaggtgggcgatctcattattcccttgagagagttggcacatacggaagcaaatgtcgcatatcatttctgggtgttggttttccccattgtctgggtaaccttaaacaaggatgagcaggttcagctagctaaaccattgataaccctcttatcaaaagactaccacaagaagcagcaggcaagcagaccaaatgtggtgcaggctttactagaaggacttcagttgagccatccccagcctcgaatccctagtgag-ctcattaaatacattggaaagacttacaatgcatggcacattgcattgggtttgctcgaaagtcatgtcatggtattcttgaatgacacaaagtgttccgagtccctagctgagctttatcggttgctcaatgaagaagatatgaggtgtgggttgtggaagaaaaggtcaatcactgctgaaactaggactgggttgtcgcttgttcagcatggttactggcagcgtgctcaaagcctcttttaccgagccatgggtaaagcaactcaaggcacttacaacaacacggtaccaaaggctgagatgtgtctttgggaagagcagtggctttattgtgctaatcaactcagtcaatgggatgctttggttgactttgggaaacttgttgacaattatgagattctactggacagtctttggaaacagccggattgggcatatttgaaagatgttattcagaaggctcaagtggatgaaacgcccaaattccgtattattcaagcctactttgcccttcatgaaaaaaatactaatggtgtggcagaagctgaaaacatcgtgggaaaaggggtagatct--tgcattggaaca-gtggtggcaattgcctgagatgtctgttcatgcaaggattcctcttctacagcaattccaacaactagttgaagttcaagaatcagccagaataatagttgacattgccaacggaaacaaagttgcaggaagttctgttgttggtgcacatggta---gcctatacgcagatctcaaggacattcttgagacatggagacttcgcacccctaacgagtgggacagtttaactgtttggtat-gatttgctccagtggagaaatgaaatgtacaatggagtcattgatgcatttcgggaattcaataccacaaatccacaacttcatcaccttggctaccgtgacaaggcatggaatgtcaataagctcgcccatattgctcgtaagcagggcctgaatgatgtttgtgtctcgatattggaaaagatgtatggacattcaaccatggaagttcaggtaccatttcttttgttattgatgttaatttccttgtctgggg-actgattattaatggaatccggatgtag----ctcatcctttctatgtgacatttttgcaggaagcctttgtcaaaataagagaacaagcaaaggcgtatctcgagatgaag---ggggagcttacca---------------------------------------------------------------------------------------------------------------------------------------------------------------------------------------------------------------------------------------------------------------------------------------------------------------------------------
>MiraAssembly81_c737RC_merged_MiraAssembly81_rep_c2158RC_merged_MiraAssembly81_c316
---------------------------------------------------------------------------------------------------------------------------------------------------------------------------------------------------------------------------------------------------------------cagttatacgcttgagcactagttttctgacaatttgaattataccagagattca-ttaaattgatttgtttccggattcaattat-gttttattgtaagtttctgtcatggatttcgatggaagtcacctgttgacc-ttttttagtcctttttcagtttgggatcatgttccagtaaatgattaggagctgcttttattctcttgtaggtgggcgatctcattattcccttgagagagttggcacatacggaagcaaatgtcgcatatcatttctgggtgttggttttccccattgtctgggtaaccttaaacaaggatgagcaggttcagctagctaaaccattgataaccctcttatcaaaagactaccacaagaagcagcaggcaagcagaccaaatgtggtgcaggctttactagaaggacttcagttgagccatccccagcctcgaatccctagtgag-ctcattaaatacattggaaagacttacaatgcatggcacattgcattgggtttgctcgaaagtcatgtcatggtattcttgaatgacacaaagtgttccgagtccctagctgagctttatcggttgctcaatgaagaagatatgaggtgtgggttgtggaagaaaaggtcaatcactgctgaaactaggactgggttgtcgcttgttcagcatggttactggcagcgtgctcaaagcctcttttaccgagccatgggtaaagcaactcaaggcacttacaacaacacggtaccaaaggctgagatgtgtctttgggaagagcagtggctttattgtgctaatcaactcagtcaatgggatgctttggttgactttgggaaacttgttgacaattatgagattctactggacagtctttggaaacagccggattgggcatatttgaaagatgttattcagaaggctcaagtggatgaaactcccaaattccgtattattcaagcctactttgcccttcatgaaaaaaatactaatggtgtggcagaagctgaaaacatcgtgggaaaaggggtagatct--tgcattggaaca-gtggtggcaattgcctgagatgtctgttcatgcaaggattcctcttctacagcaattccaacaactagttgaagttcaagaatcagccagaataatagttgacattgccaacggaaacaaagttgcaggaagttctgttgttggtgcacatggta---gcctatacgcagatctcaaggacattcttgagacatggagacttcgcacccctaacgagtgggacagtttaactgtttggtat-gatttgctccagtggagaaatgaaatgtacaatggagtcattgatgcatttcgggaattcaataccacaaatccacaacttcatcaccttggctaccgtgacaaggcatggaatgtcaataagctcgcccatattgctcgtaagcagggcctgaatgatgtttgtgtctcgatattggaaaagatgtatggacattcaaccatggaagttcaggtaccatttcttttgttattgatgttaatttccttgtctgggg-actgattattaatggaatccggatgtag----ctaatcctttctatgtgacatttttgcaggaagcctttgtcaaaataagagaacaagcaaaggcgtatctcgagatgaag---ggggagcttaccagtggccttaatttgatcaatggcacaaatctggaatattttcctgtgaagcataaggcagaaattttccgcctcaagggtgatttcttactgaagataaatgattgtgagggtgctaacctggaatattctaatgccatcaccctcttcaaaaacttgcctaaaggatggatt----------------------------------------------------------------------------------------------------------------------------------------------------
>MiraAssembly82_c15RC
gatgtgccagaaggttctgaggaatctcctctaacatttgataaccttgtatcgaaacatgctaaatttcttgatgagatgagtcgacttcaggtgagtcattcaccttcgaatagttttcaagtattagcaggagtag--ttgttgcttgggtgccgtgtaacattgtagtctgcagtccatatgtagtggtcagggcatgctacgcaggtcgtgtgcccgttatacgcttttttttgaacagcagaaaattgccagttatacgcttgagcactagttttctgacaatttgaattataccagagattca-ttaaattgatttgtttccggattcaattat-gttttattgtaagtttctgtcatggattttgatggaagtcacctgttgacc-ttttttagtcctttttcagtttgggatcacgttccagtaaatgattaggagctgcttttattctcttgtaggtgggcgatctcattattcccttgagagagttggcacatacggaagcaaatgtcgcatatcatttctgggtgttggttttccccattgtctgggtaaccttaaacaaggatgagcaggttcagctagctaaaccattgataaccctcttatcaaaagactaccacaagaagcagcaggcaagcagaccaaatgtggtgcaggctttactagaaggacttcagttgagccatccccagcctcgaatccctagtgag-ctcattaaatacattggaaagacttacaatgcatggcacattgcattgggtttgctcgaaagtcatgtcatggtattcttgaatgacacaaagtgttccgagtccctagctgagctttatcggttgctcaatgaagaagatatgaggtgtgggttgtggaagaaaaggtcaatcactgctgaaactaggactgggttgtcgcttgttcagcatggttactggcagcgtgctcaaagcctcttttaccgagccatgggtaaagcaactcaaggcacttacaacaacacggtaccaaaggctgagatgtgtctttgggaagagcagtggctttattgtgctaatcaactcagtcaatgggatgctttggttgactttgggaaacttgttgacaattatgagattctactggacagtctttggaaacagccggattgggcatatttgaaagatgttattcagaaggctcaagtggatgaaactcccaaattccgtattattcaagcctactttgcccttcatgaaaaaaatactaatggcgtggcagaagctgaaaacatcgtgggaaaaggggtagatct--tgcattggaaca-gtggtggcaattgcctgagatgtctgttcatgcaaggattcctcttctacagcaattccaacaactagttgaagttcaagaatcagccagaataatagtggacattgccaacggaaacaaagttgcaggaagttctgttgttggtgcacatggta---gcctatacgcagatctcaaggacattcttgagacatggagacttcgcacccctaacgagtgggacagtttaactgtttggtat-gatttgctccagtggagaaatgaaatgtacaatggagtcattgatgcttttcgggaattcaataccacaaatccacaacttcatcaccttggctaccgtgacaaggcatggaatgtcaataagctcgcccatattgctcgtaagcagggcctgaatgatgtttgtgtctcgatattggaaaagatgtatggacattcaaccatggaagttcaggtaccatttcttccgttattgatgttaatttccttgtctgggg-actgattattaatggaatccggatgtag----ctcatcctttctatgtgacatttttgcaggaagcctttgtcaaaataagagaacaagcaaaggcgtatctcgagatgaag---ggggagcttacaagtggccttaatttgatcaatggcacaaatctggaatattttcccgtgaagcataaggcagaaattttccgcctcaagggtgatttcttactgaagataaatgattgtgagggtgctaacctggaatattctaatgccatcaccctcttcaaaaacttgcctaaaggatggattagctgggggaattattgtgacttggtattcattctctattgctgaacatgctctttgtttttgcttgtaagccgaatagctaacctgcgttgcattcattgcaggcttataaagagacccacgaggagatttggttagagtat-----
>MiraAssembly83_c355RC_merged_MiraAssembly83_rep_c2906RC_merged_MiraAssembly83_c389_merged_MiraAssembly83_c355RC_merged_MiraAssembly83_rep_c2891RC_merged_MiraAssembly83_c389
-------------------------------------------------------------------------------------------------------------------------------------------------------------------------------------------------------------------------------tatacgcttttttttgaacagcagaaaattgccagttatacgcttgagcactagttttctgacaatttgaattwtaccagagattca-ttaaattgatttgtttccggattcaattat-gttttattgtaagtttctgtcatggatttcgatggaagtcacctgttgacc-ttttttagtcctttttcagtttgggatcatgttccagtaaatgattaggagctgcttttattctcttgtaggtgggcgatctcattattcccttgagagagttggcacatacggaagcaaatgtcgcatatcatttctgggtgttggttttccccattgtctgggtaaccttaaacaaggatgagcaggttcagctagctaaaccattgataaccctcttatcaaaagactaccacaagaagcagcaggcaagcagaccaaatgtggtgcaggctttactagaaggacttcagttgagccatccccagcctcgaatccctagtgag-ctcattaaatacattggaaagacttacaatgcatggcacattgcattgggtttgctcgaaagtcatgtcatggtattcttgaatgacacaaagtgttccgagtccctagctgagctttatcggttgctcaatgaagaagatatgaggtgtgggttgtggaagaaaaggtcaatcactgctgaaactaggactgggttgtcgcttgttcagcatggttactggcagcgtgctcaaagcctcttttaccgagccatgggtaaagcaactcaaggcacttacaacaacacggtaccaaaggctgagatgtgtctttgggaagagcagtggctttattgtgctaatcaactcagtcaatgggatgctttggttgactttgggaaacttgttgacaattatgagattctactggacagtctttggaaacagccggattgggcatatttgaaagatgttattcagaaggctcaagtggatgaaacacccaaattccgtattattcaagcctactttgcccttcatgaaaaaaatactaatggcgtggcagaagctgaaaacatcgtgggaaaaggggtagatct--tgcattggaaca-gtggtggcaattgcctgagatgtctgttcatgcaaggattcctcttctacagcaattccaacaactagttgaagttcaagaatcagccagaataatagtggacattgccaacggaaacaaagttgcaggaagttctgttgttggtgcacatggta---gcctatacgcagatctcaaggacattcttgagacatggagacttcgcacccctaacgagtgggacagtttaactgtttggtat-gatttgctccagtggagaaatgaaatgtacaatggagtcattgatgcatttcgggaattcaataccacaaatccacaacttcatcaccttggctaccgtgacaaggcatggaatgtcaataagctcgcccatattgctcgtaagcagggcctgaatgatgtttgtgtctcgatattggaaaagatgtatggacattcaaccatggaagttcaggtaccatttctttcattattgatgttaatttccttgtctgggg-actgattattaatggaatccggatgtag----ctcatcctttctatgtgacatttttgcaggaagcctttgtcaaaataagagaacaagcaaaggcgtatctygagatgaag---ggggagcttaccagtggccttaatttgatcaatggcacaaatctggaatattttcctgtgaagcataaggcagaaattttccgcctcaagggtgatttcttactgaagataaatgattgtgagggtgctaacctggaatattctaatgccatcaccctcttc----------------------------------------------------------------------------------------------------------------------------------------------------------------------------
>MiraAssembly83_rep_c3300
-----------------------------------------------------------------------------------------------------------------------------------------------------------------------------------------------------------------------------------------------------------------------------------------------------------------------------------------------------------------------------------------------------------------------------------------------------------------------------------------------------------------------------------------------------------------------------------------------------------------------------------------------------------------------------------------------------------------------------------------------------------------------------------------------------------------------------------------------------------------------------------------aagatatgaggtgtgggttgtggaagaaaaggtcaatcactgctgaaactaggactgggttgtcgcttgttcagcatggttactggcagcgtgctcaaagcctcttttaccgagccatgggtaaagcaactcaaggcacttacaacaacacggtaccaaaggctgagatgtgtctttgggaagagcagtggctttattgtgctaatcaactcagtcaatgggatgctttagttgactttgggaaacttgttgacaattatgagattctactggacagtctttggaaacagccggattgggcatatttgaaagatgttattcagaaggctcaagtggatgaaacacccaaattccgtattattcaagcctactttgcccttaatgaaaaaaatactaatggcgtggcagaagctgaaaacatcgtgggaaaaggggtagatct--tgcattggaaca-gtggtggcaattgcctgagatgtctgttcatgcaaggatt--------------------------------------------------------------------------------------------------------------------------------------------------------------------------------------------------------------------------------------------------------------------------------------------------------------------------------------------------------------------------------------------------------------------------------------------------------------------------------------------------------------------------------------------------------------------------------------------------------------------------------------------------------------------------------------------------------------------------------------------------------------------------------------------------------------------------------------------------------------------------------------------------------------------------------------------
