# Supplementary material for: Targeted NGS for species level phylogenomics: “made to measure” or “one size fits all”?
Source: PeerJ. 2017 Jul 25;5:e3569. doi: 10.7717/peerj.3569 (PMC5530999; doi:10.7717/peerj.3569)
Supplement: Data S2 — Sequences alignments (fasta format). [file peerj-05-3569-s002.gz › Final_Aln/SC/11366_AllSamples_Part1.aln]

>MiraAssembly71_c716RC
------------------------------------------------------------------------------------------------------------------------------------------------------------------------------------------------------------------------------------------------------------------------------agcattttccaaagccataaaccaaggtgttgaagcaataagtggggatgagataattgcacctgtggcaacaagggaagtaacaagcttggaggaacttcagctgaaacagtacccggaggcccttgatacacattcaattgctgagaatccagacgcaatcaaaacagttggtgttagtcaacaggatgcagaatttgagaacatgaagcttgaagagacctgttccatggtgtctcatccaccaatatatgtacatgaggaagaagacagggaaaatgtagctccagagaagtcacaggcaaattatgttgaagttgaagaaacagaaattccagagacagtgccgaagtctgaagatcaggctgacaaagagatccatgagataggtacaagcctgagtgttggagactctggtacaaatgaaattaaaaaaccgaacagcgaagttcctgaagcattatcttacgccatgaatcaaggtgttgacaaagcaaggaatgatgaaattacctccagtcatattctccaagatgagaagctggaagatcaacttgaagcactatcctctggcttgctttccgaggaacaggagaacgaaactacaaccacagacaaaaagggggttgctgatagggatgatatagaagggacaaaga--------------------------------------------------------------------------------
>MiraAssembly71_c542RC
tatatctgatgctcgccaacaggagcttgacgaaacttccagcgtggtgtctcaatttcccgtggatgaacgtgagaaatccgagaacataagggcaaatgtagacaagtcagacacatacgatgttgaagaaaaagaattagaaattcctggtgcagtacctaagcccacagatcaacaagcccaagacattcaggagacaggtacaagcctacctgtgggagaggttcatacaactgaaattgcacatcaagctagagaagtcccagaagcattttccaaagccataaaccaaggtgttgaagcagtaagtggggatgagataattgcacctgtggcaacaagggaagtaacaagcttggaggaacttcagctgaaacagtacccggaggcccttgatacacattcaattgctgagaatccagacgcaatcaaaacagttggtgttagtcaacaggatgcagaatttgagaacatgaagcttgaagagacctgttccatggtgtctcatccaccaatatatgtacacgaggaagaagacagggaaaatgtagctccagagaagtcacaggcaaattatgttgaagttgaagaaacagaaattccagagacagtgccgaagtctgaagatcaggctgacaaagagatccatgagataggtacaagcctgaatgttggagactctggtacaaatgaaattgaaaaaccgaacagcgaagttcctgaagcattatcttatgccatgaatcaaggtgttgacatagcaaggaatgatgaaattacctccagtcatattctccaagatgagaagctggaagatcaacttgaagcactatcctctggcttgctttccgaggaacaggagaacgaaactacaaccacagacaaaaagggggttgctgatagrgatgatatagaagggacaaagattctccaagctgaggtta--------------------------------------------------------------
>MiraAssembly74_c659
-----------------------------------------------------------------------------------------------------------------------------------------------------------------------------------------------------------------------------------------------------------------------------------------------------------------------------------------------------------------------------------------------------------------------------ctgagaatccagacgcaatcaaaacagttggtgttagtcaacmggatgcagaatttgagaacatgaagcttgaagagacctgttccatggtgtctcatccaccaatatatgtacatgaggaagaagacagggaaaatgtagctccagagaagtcacaggcaaattatgttaaagttgaagaaacagaaattccagagacagtgccgaagtctgaagatcaggctgacaaagagatccatgagataggtacaagcctgaatgttggagaccctggtacaaatgaaattgaaaaaccgaacagcgaagttcctgaagcattatcttacgacatgaatcaaggtgttgacatagcaaggaatgatgaaattacctccagtcatattctccaagatgagaagctggaagatcaacttgaagcaccatcctctggcttgctttccgaggaacaggagaacgaaactacaaccacagacaaaaagggggttg--------------------------------------------------------------------------------------------------------------
>MiraAssembly83_c761
-------------------------------------------------------------------------------------------------------gacaagtcagacacatacgatgttgaagaaaaagaattagaaattcctggtgcagtacctgagcccacagatcaacaagcccaagacattcaggagacaggtacaagcctacctgtgggagaggttcatacaactgaaattgaacatcaagctagagaagtcccagaagcattttccaaagccataaacaaaggtgttgaagcagtaagtggggatgagataattgcacctgtggcaacaagggaagtaacaagcttggaggaacttcagctgaaacagtacccggaggcccttgatacacattcaattgctgagaatccagacgcaatcaaaacagttggtgttagtcaacaggatgcagaatttgagaamatgaagcttgaagagacctgttccatggtgtctcatccaccaatatatgtacatgaggaagaagacagggaaaatgtagctccagaaaagtcacaggcaaattatgttgaagttgaagaaacagaaattccagagacagtgccgaagtctgaagatcaggctgacaaagagatccatgagataggtacaagcctgaatgttggagactctggtacaaatgaaattgaaaaaccgaacagcgaagttcctgaagcattatcttacggcatgaatcaaggtgttgacatagcaaggaatgatgaaattacctccagtcatattctccaagatgagaagctggaagatcaacttgaagcaccatcctctggcttgctttccgaggaacaggagaacgaaactacaaccacagacaaaaagggggttgctgatagaga----------------------------------------------------------------------------------------------------
>MiraAssembly69_c240RC
-------------------------------------------------------------gtggatgaacgtgagaaatcagagaacataagggcaaatgtagacaagtcagacacatacgatgttgaagaaaaagaattagaaattcctggtgcagtacctaagcccacagatcaacaagcccaagacattcaggagacaggtacaagcctacctgtgggagaggctcatacaactgaaattgcacatcaagctagagaagtcccagaagcattttccaaagccataaaccaaggtgttgaagcagtaagtggggatgagataattgcacctgtggcaacaagggaagtaacaagcttggaggaacttcagctgaaacagtacccggaggcccttgatacacattcaattgctgagaatccagacgcaatcaaaacagttggtgttagtcaacaggatgcagaatttgagaacatgaagcttgaagagacctgttccatggtgtctcatccaccaatatatgtacatgaggaagaagacagggaaaatgtagctccagagaagtcacaggcaaattatgttgaagttgaagaaacagaaattccagagacagtgccgaagtctgaagatcaggctgacaaagagatccatgagataggtacaagcctgaatgttggagactctggtacaaatgaaattgaaaaaccgaacagcgaagttcctgaagcattatcttacgmcatgaatcaaggtgttgacatagcaaggaatgatgaaattacctccagtcatattctccaagatgagaagctggaagatcaacttgaagccccatcctctggcttgctttccgaggaacaggagaacgaaactacaaccacagacaaaaagggggttgctgatagagatgatatagaagggacaaagattctccaagctgaggttagctcggtaaacaattcctgaatcttactgttrttctcaca----------------------
>MiraAssembly78_c742RC
-----------------------------------------------------------------------------------------------------------------------------------------------aaattcctggtgcagtacctaagcccacagatcaacaagcccaagacattcaggagacaggtacaagcctacctgtgggagaggttcatacaactgaaattgcacatcaagctagagaagtcccagaagcattttccaaagccataaaccaaggtgttgaagcagtaagtggggatgagataattgcacctgtggcaacaagggaagtaacaagcttggagaaacttcagctgaaacagtacccggaggcccttgatacacattcaattgctgagaatccagacgcaatcaaaacagttggtgttagtcaacaggatgcagaatttgagaacatgaagcttgaagagacctgttccatggtgtctcatccaccaatatatgtacatgaggaagaagacagggaaaatgtagctccagagaagtcacaggcaaattatgttgaagttgaagaaacagaaattccagagacagtgccgaagtctgaagatcaggctgacaaagagatccatgagataggtacaagcctgaatgttggagactcgggtacaaatgaaattgaaaaaccgaacagcgaagttcctgaagcattatcttacgccatgaatcaaggtgttgacatagcaaggaatgatgaaattacctccagtcatattctccaagatgagaagctggaagatcaacttgaagcaccatcctctggcttgctttccgaggaacaggagaacgaaactgcaaccacagacaaaaagggggttgctgatagagatgatatagaagggacaaagattctccaagctgaggttagctcggtaaacaattcctgaatcttactgttattcttacaaaaatgaacaaaatgtttcttt
