# Supplementary material for: Targeted NGS for species level phylogenomics: “made to measure” or “one size fits all”?
Source: PeerJ. 2017 Jul 25;5:e3569. doi: 10.7717/peerj.3569 (PMC5530999; doi:10.7717/peerj.3569)
Supplement: Data S2 — Sequences alignments (fasta format). [file peerj-05-3569-s002.gz › Final_Aln/SC/13002_AllSamples.aln]

>Consensus13002_Sample69.fasta
attgtcacaaattctcctgggatatctgatggaagcaagagttctttacggatggagattaaggaaagccctgttgatacgaacctcaaccttgtccaaaacagtgtgaacttatctagagtgaaacttgaagagccaaacctctccattttctcaggttctatggataattttaacggcaaaaagatgttggtttcagacaatattaagctgcagttggcacctactgaaggacttacactcaataatgggaaggaaatggctatcaaagagaaatttccaagggcttgcaaactggaactttctacagttacagagaatgctgaattgtcgttagggctgaaggaacctcttattccatctttgacaggtcaaaatattgaacagcgtttgcagaaacaagataaagtggatactccttcagtctctttgtctctaggcaagggagttaccattgctagtaataatgtgaatgatgatagagctcaggtacctgctaacagatctaattgggatctcaatactactatggatgcttgggagggttctattggtgatgcttctactgctgcagatcaaggagctcttggttttgatggtccatctaatggaattggtggtttccaagatcctcaggcgactactgtatcatcagctggaatggttggagttagggctgacttggggcaaccaactacccgagagggtgagcaaagatcctctctgcgtatgtcatcattatgcgatagcaagctatataaacctgacgattccctccatttacgcttgtctacctcgtttcttccctcgagccttagtgtagaaacttctggtttattatccaatgtagcatcaagcagtaatcatcctagttcaagttctcttggagtgttattgccagccaccggaaaccctagttctgttagttgtaggacagttaaattagaatcacgtgatgagtgcgctcaaccatgtcttgcagaagcaaggggagatcctactagatctttggatcttagagctgtaaagcatgaagtggttgagaagcgcattctagaaactcttaaattgtcagttactagcccccacaaagtggttcagcagattccagtaaaatctgagccagttcaggagaatcaggaaacacagagaaaagctagagagacatcctatcaatcagatgggacagttgcacaaggtgagaataactgttcctccatgcaggtgaagcctttgcaatcccataaggcatgtcctgcaggtttgcctacttgttcaacagagttgtctacaagtggggatccattgaaactaccagaacatgctgactgtacarcaaaagaagtcagccctaatagtgcaactccagttgaaaggtgcaataattatgatcatgttgcttcagaaactgttgttccacatgtagatcatcaaagtataggatcaaatgtatctgatgggttcacagaaactcggggtgcgaaaggttcatttgcgaaggagtctgagaatggtggacatactgcaatgactggactagaagttacaaatgaccataccaaa--aatt---------------------------------cacatacaaatgtcgagggatccgtaagtgatgaggaaaaattcaacatatctgaggcagattcttttagttctgattttgagtcagatggtaaccacgctcaagtcgctccaggggatggaaggggcagacaatttcgtgaagatgatgaggactatgaagatggagaatttcgggaacaactattgcttaattctggtggaggatccattgtagagaaaagagaagccgaggatgataaccttggtggttctgacatggacataggttctccttgtgatggcattataatggaacctggggttaatgaagaggaaagaaaactgg-aagatcgttgtgagacaagtgatgagcacatcaaagagtgtgttggtgcagtcatgamtgagagagctaatcacggcaccaataatgatggttcagtaaagctggttcacgtcaatgagtgtgatgtttcattggcagttgacgtagccagagttgcgtctgatgagaagagtcacctaaacaataccttaaggaagctacttgatcaagaaggagggaaagatgttc---------------tgaaggaccatgaaatggagttatcatctgctggagctactactgc---tagcctaggtagtgtagcaacaggtgttcaggctgcaggtgacaattctaaaggaattgaaactttggaaataactgattcaactctgccaaagactgatgcatccctaaatgttgacgctgcttctaaagatgccaacagtggaggtaaccggagccggattattactttgcctagagctacaaatgtctctccttgcagaacaaggtcttttcaagggaggtcgtttccatcac------aaagagagaggttctttgattttgatggagataatccccgtggaaataggtgagaaaatcctttccaactgcttgttccttt-ttgtatgcttcttttkgtttgtttttctgtgttactatgtttgttttctttg-ttttctgtttcttgcatttcagagatgagatctacaatgatggtccacgcagatatagtagagataggtttcaagatcagtcattcagaaattccagatcaaacttcatgcgtggaagaggcagagcgtctggtcgttctgatgctcaacgtggtaattgggattccggccgtgactttccttcagagaactacaacggtccatctgattatcgattttccaggcacaagcgtgct-------------------------------------------------------------------------------------------------------------------------------
>Consensus13002_Sample71
---------------------------------------------------------------------------------------------------------------------------------------------------------------------------------------------------------------------cagttggcacctactgaaggacttrcactcaataatgggaaggaaatggctatcaaagagaaatttccaagggcttgcaaactggaactttctacagttacagagaatgctgaattgtcgttagggctgaaggaacctcttattccatctttgacaggtcaaaatattgaacagcgtttgcagaaacaagataaagtggatactccttcagtctctttgtctctaggcaagggagttaccgttgctagtaataatgtgaatgatgatagagctcaggtacctgctaacagatctaattgggatctsaatactactatggatgcttgggagggttctattggtgacgcttctactgctgcagatcaaggagctcttggttttgatggtccatcgaatggaattggtggtttccaagatcctcaggcgactactgtatcatcagctggaatggttggagttagggctgacttggggcaaccaactacccgagagggtgagcaaagatcctctctgcgtatgtcatcattatgcgatggcaagctatataaacctgacgattccctccatttacgcttgtctacctcgtttcttccctcgaaccttagtgtagaaacttctggtttattatccaatgtagcatcaagcagtaatcatcctagttcaagttctcttggagtgttattgccagccgccggaaaccctagttctgttagttgtaggatagttaaattagaatcacatgatgagtgcgctcaaccgtgtcttgcagaagcaaggggagatcctactagatctttggatcttagagctgtaaagcatgaagtggttgagaagcgcatcctagaaactcttaaattgtcagttactagcccccacaaagtggttcagcagattccagtaaaatctgagccagttcaggagaatcaggaaacacagagaaaagctagagakacatcctatcaatcagatgggacagttgcacaaggtgagaataactgttcctccatgaaggtgaagcctttgcaatcccataaggcatgtcctgcaggtttgcctacttgttcaacagagttgtctacaagtggggatccattgaaactaccagaacatgctgactgtacaacaaaagaagtcagccctaatagtgcaactccagttgaaaggtgcaataattatgatcatgttgcttcagaaactgttgttccacatgtagatcatcaaagtataggatcaaatgtatctgatgggttcacagaaactcggggtgcgaaakgttcatttgcgaaggagtctgagaatggtggacatactgcaatgactggactagaagttacaaatgaccataccaca--aatt---------------------------------cacatacaaatgtcgagggatccgtaagtgatgaggaaaaattcaacatatctgaggcagattcttttagttctgattttgagtcagatggtaaccacgctcaagtcgctccaggggatggaaggggcagacaatttcgtgaagatgatgaggactatgaagatggagaatttcgggaacaactattgcttaattctggtggaggatccattgtagagaaaagagaagccgaggatgataaccttggtggttctgacatggacataggttctccttgtgatggcattataatggaacctggggttaatgaagaggaaagaaaactgg-aagatcgttgtgagacaagtgatgagcacatcaaagagtgtgttggtgcagtcatgaatgagagagctaatcacggcaccagttatgatggttcagtaaagctggttcacgtcaatgagtgtgatgtttcattggcagttgacgtagccagagttgcgtctgatgagaagagtcacctaaacaataccttaaggaagctacttgatcaagaaggagggaaagatgttc---------------tgaagggccatgaaatggagttatcatctgctggagctactactgc---tagcctaggtagtgtagcaacaggtgttcaggctgcaggtgacaattctaaaggaattgaaactttggaaataactgattcaactctgccaaagactgatgcatccctaaatgttgacgctgcttctaaagatgccaacagtggaggtaaccggagccggattattactttg-ctagagctacaaatgtctctccttgcagaacaaggtcttttcaagggaggtcgtttccatcac------aaagagagaggttctttgattttgatggagataatccccgtgggaataggtgagaaaatcctttccaactgcttgttccttt-ttgtatgcttatttttgtttgtttttctgtgttactatgtttgttttctttg-ttttctgtttcttgcatttcagagatgagatctacaatgatggtccacgcagatatagtagagataggtttcaagatcagtcattcagaaattccagatcaaacttcatgcgtggaagaggcagagcgtctggtcgttctgatgctcaacgtgggaattgggattccggccgtgaatttccttcagagaactacaacggtccatctgattatcgattttccaggcacaagcgtgctcctcccgatggggagctt-------------------------------------------------------------------------------------------------------------
>Consensus13002_Sample73
----------------------------------------------------------------------------------------------------------------------------------------------------------------------------------------------------------------------------------------------------------------------------------------------------------------------------------ctgaattgtcgttagggctgaaggaacctcttattcaatctttgacaggtcaaaatattgaacagcgtttgcagaaacaagataaagtggatactccttcagtctctttgtctctaggcaagggagttaccgttgctagtaataatgtgaatgatgatagagctcaggtacctgctaacagatctaattgggatctcaatactactatggatgcttgggagggttctattggtgacgcttctactgctgcagatcaaggagctcttggttttgatggtccatcgaatggaattggtggtttccaagatcctcaggcgactactgtatcatcagctggaatggttggagttagggctgacttggggcaaccaactacccgagagggtgagcaaagatcctctctgcgtatgtcatcattatgcgatagcaagctatataaacctgacgattccctccatttacgcttgtctacctcgtttcttccctcgaaccttagtgttgaaacttctggtttattatccaatgtagcatcaagcagtaatcatcctagttcaagttctcttggtgtgttattgccagccgccggaaaccatagttctgttagttgtaggacagttaaattagaatcacgtgatgagtgcgctcaaccatgtcttgcagaagcaaggggagatcctactagatctttggatcttagagctgtaaagcatgaagtggttgacaagcgcattctagaaactcttaaattgtcagttactagcccccacaaagtggttcagcagattccagtaaaatctgagccagttcaggagaatcaggaaacacagagaaaagctagagagacatcctatcaatcagatgggacagttgcacaaggtgagaataactgttcctccatgcaggtgaagcctttgcaatcccataaggcatgtcctgcaggtttgcctacttgttcaacagagttgtctacaagtggggatccattgaaactaccagaacatgctgactgtacaacaaaagaagtcagccctaatagtgcaactccagttgaaaggtgcaataattatgatcatgttgcttcagaaactgttgttccacatgtagatcatcaaagtatagtatcaaatgtatctgatgggttcacagaaactcggggtgcgaaaggtccatttgcgaaggagtctgagaatggtgggcatactgcaatgactggactagaagttacaaatgaccataccaca--aatt---------------------------------cacatacaaatgtcgagggatccgtaagtgatgaggaaaaattcaacgtatctgaggcagattcttttagttctgattttgagtcagatggtaaccacgctcaagtcgctcctggggatggaaggggcagacaatttcgtgaagatgatgaggactatgaagatggagaatttcgggaacaactattgcttaattctggtggaggatccattgtagagaaaagagaagccgaggatgataaccttggcggttctgacatggacataggttctccttgtgatggcattataatggaacctggggttaatgaagaggaaagaaaactggaaagatcgttgtgagacaagtgatgagcacatcaaagagtgtattggtgcagtcatgaatgagagagctaatcacggcaccaataatgatggttcagtaaagctggttcacgtcaatgagtgtgatgtttcattggcagttgacgtagccagagttgcgtctgatgagaagagtcacctaaacaataccttaaggaagctacttgatcaagaaggagggaaagatgttc---------------tgaagggccatgaaatggagttatcatctgctggagctactactgc---tagcctaggtagtgtagcaacaggtgttcaggctgcaggtgacaattctaaaggaattgaaactttggaaataactgattcaactctgccaaagactgatgcatccctaaatgttgacgctgcttctaaagatgccaacagtggaggtaaccggagccggattattactttgcctagagctacaaatgtctctccttgcagaacaaggtcttttcaagggaggtcgtttccatcac------aaagagagaggttctttgattttgatggagataatccccgtgggaataggtgagaaaatcctttccaactgcttgttc---------------ctttttgtttgtttttctgtgttactatg---------tttg-ttttctgtttcttgcatttcagagatgagatctacaatgatggtccacgcagatatagtagagataggtttcaagatcattcattcagaaat-------------------------------------------------------------------------------------------------------------------------------------------------------------------------------------------------------------------------------------------------------------------------------
>Consensus13002_Sample78
----------------------------------------------------------------------------------------------------------------------------aacttgaagagccaaacctctccattttctcaggttctatggataatgtgaacggcaaaaagatgttggtttcagacaatattaagctgcagttggcacctactgaaggacttacactcaataatgggaaggaaatggctatcaaagagaaatttccaagggcttgcaaactggaactttctacagttacagagaatgctgaattgtcgttagggctgaaggaacctcttattccatctttgacaggtcaaaatattgaacagcgtttgcagaaacaagataaagtggatactccttcagtctctttgtctctaggcaagggagttaccgttgctagtaataatgtgagtgatgatagagctcaggtacctgctaacagatctaattgggatctcaatactactatggatgcttgggagggttctattggtgacgcttctactgctgcagatcaaggagctcttggttttgatggtcmatcgaatggaattggtggtttccaagatcctcaggcgactactgtatcatcagctggaatggttggagttagggctgacttggggcaaccaactacccgagagggtgagcaaagatcctctctgcgtatgtcatcattatgcgatagcaagctatataaacctgacgattccctccatttacgcttgtctacctcgtttcttcccccgaaccttagtgtagaaacttctagtttattatccaatgtagcatcaagcagtaatcatcctagttcaagttctcttggagtgttattgccagccgccggaaaccctagttctgttagttgtaggacagttaaattagaatcacatgatgagtgcgctcaaccatgtcttgcagaagcaaggggagatcctactagatctttggatcttagagctataaagcatgaagtggttgagaagcgcaatctagaaactcctaaattgtcagttactagcccccacaaagtggttcagcagattccagtaaaatctgagccagttcaggagaatcaggaaacacagagaaaagctagagagacatcctatcaatcagatgggacagttgctcaaggtgagaataactgttcctccatgcaggtgaagcctttgcaatcccataaggcatgtcctgcaggtttgcctacttgttcaacagagttgtctacaagtggggatccattgaaactaccagaacatgctgactgtacaacaaaagaagtcagccctaatagtgcaactccagttgaaaggtgcaataattatgatcatgttgcttcagaaactgttgttccacatgtagatcatcaaagtataggatcaaatgtatctgatgggttcacggaaactcggggtgcgagaggttcatttgcgaaggagtytgagaatggtggacatactgcaatgactggactagaagttacaaatgaccataccaca--aatt---------------------------------cacatacaaatgtcgagggatccgtaagtgatgaggaaaaattcagcatatctgaggcagattcttttagttctgattttgagtcagatggtaaccacactcamgtcgctccaggggatggaaggggcagacaatttcgcgaagatgatgaggactatgaagatggagaatttcgggaacaactattgcttaattctggtggaggatccattgtagagaaaagagaagccgaggatgataaccttggtggttctgacatggacataggttctccttgtgatggcattataatggaacctggggttaatgaagaggaaagaaaactgg-aagatcgttgtgagacaagtgatgagcacatcaaagagtgtgttggtgcagtcatgaatgagagagttaatcacggcaccaataatgatggttcagtaaagctggttcacgtcaatgagtgtgatgtttcattggcagttgacgtagccagagttgcgtctgatgagaagagtcatctaaacaataccttaaggaagctacttgatcaagaaggagggaaagatgttc---------------tgaagggccatgaaatggagttatcatctgctggagctactactgc---tagcctaggtagtgtagcaacaggtgttcaggctgcaggtgacaattctaaaggaattgaaactttggaaataactgattcaactctgccaaagactgatgcatccctaaatgttgacgctgcttctaaagatgccaacagtggaggtaaccggagccggattattactttgcctagagctacaaatgtctctccttgcagaacaaggtcttttcaagggaggtcgtttccatcac------aaagagagaggttctttgattttgatggagataatccccgtgggaataggtgagaaaatcctttccaactgcttgttccttt-ttgtatgcttctttttgtttgtttttctgtgttactatctttgttttctttg-ttttctgtttcttgcatttcagagatgagatctacaatgatggtccacgcagatatagtagagataggtttcaagatcagtcattcagaaattccagatcaaacttcatgcgtggaagaggcagagcgtctggtcgttctgatgctcagcgtggtaattgggattccggccgtgactttccttcagagaactacaacggtccatctgattatcgattttccaggcacaagcgtgctcctcccgatggggagcttgattgtcgtggttttattcctcctggaccgaatggtgctttta------------------------------------------------------------------
>Consensus13002_Sample81
-----------------------------------------------------------------------------------------------------------------------------------------------------------------------------------------------------------gattaagctgcagttggcacctactgaaggacttacactcaataatgggaaggaaatggctatcaaagagaaatttccaagggcttgcaaactggaactttctacagttacagagaatgctgaattgtcgttagggctgaaggaacctcttattccatctctgacaggtcaaaatattgaacagcgtttgcagaaacaagataaagtggatactccttcagtctctttgtctctaggcaagggagttaccattgctagtaataatgtgaatgatgatagagctcaggtacctgctaacagatctaattgggatctcaatactactatggatgcttgggagggttctattggtgatgcttctactgctgcagatcaaggagctcttggttttgatggtccatcgaatggaattggtggtttccaagatcctcaggcgactactgtatcatcagctggaatggttggagttagggctgacttggggcaaccaactacccgagagggtgagcaaagatcgtctctgcgtatgtcatcattatgcaatagcaagctatataaacctgacgattccctccatttacgcttgtctacctcgtttcttccctcgaaccttagtgtagaaacttctggtttattatccaatgtagcatcaagcagtaatcatcctagttcaagttctcttggagtgttattgccagccaccggaaaccctagttctgttagttgtaggacagttaaattagaatcacgtgatgagtgcgctcaaccatgtcttgcagaagcaaggggagatcctactagatctttggatcttagagctgtaaagcatgaagtggttgasaagcgcatyctagaaactcttaaattgtcagttactagcccccacaaagtggttcagcagattccagtaaaatctgagccagttcaggagaatcaggaaacacagagaaaagctagagagacatcctatcaatcagatgggacagttgcacaaggtgagaataactgttcctccatgmaggtgaagcctttgcaatcccataaggcatgtcctgcaggtttgcctacttgttcaacagagttgtctwcaagtggggatccattgaaactaccagaacatgctgactgtacaacaaaagaagtcagccctaatagtgcractccagttgaaaggtgcaataattatgatcatgttgcttcagaaactgttgttccacatgtagatcatcaaagtataggatcaaatgtatctgatgggttcacagaaactcggggtgcgaaaggttcatttgcgaaggagtctgagaatggtggacatactgcaatgactggactagaagttacaaatgaccataccaca--aatt---------------------------------cacatacaaatgtcgagggatccgtaagtgatgaggaaaaattcaacatatctgaggcagattcttttagttctgattttgagtcagatggtaaccacgctcaagtcgctccaggggatggaaggggcagrcaatttcgtgaagatgatgaggactatgaagatggagaatttcgggaacaactattgcttaattctggtggaggatccattgtagagaaaagagaagccgaggatgataaccttggtggttctgacatggacataggttctccttgtgatggcattataatggaacctggggttaatgaagaggaaagaaaactgg-aagatcgttgtgagacaagtgatgagcacatcaaagagtgtgttggtgcagtcatgaatgagagagctaatcacggcaccaatwatgatggttcagtaaagctggttcacgtcaatgagtgtgatgtttcattggcagttgacgtagccagagttgcgtctgatgagaagagtcacctaaacaataccttaaggaagctacttgatcaagaaggagggaaagatgttc---------------tgaagggccatgaaatggagttatcatctgctggagctactactgc---tagcctaggtagtgtagcaacaggtgttcaggctgcaggtgacaattctaaaggaattgaaactttggaaataactgattcaactctgccaaagactgatgcatccctaaatgttgacgctgcttctaaagatgccaacagtggaggtaaccggagccggattattactttgcctagagctacaaatgtctctccttgcagaacaaggtcttttcaagggaggtcgtttccatcac------aaagagagaggttctttgattttgatggagataatccccgtgggaataggtgagaaaatcytttccaactgcttgttccttt-ttgtatgcttmtttttgtttgtttttctgtgttactatgtttgttttctttg-ttttctgtttcttgcatttcagagatgagatctacaatgatggtccacgcagatatagtagagataggtttcaagatcagtcattcagaaattccagatcaaacttcatgcgtggaagaggcagagcgtctggtcgttctgatgctcaacgtggtaattgggattccggccgtgactttccttcagagaactacaacggtccatctgattatcgattttccaggcaca---------------------------------------------------------------------------------------------------------------------------------------
>Consensus13002_Sample83
--------------------------------------------------------------------------------------------------------------------------------------------------------------------------------------------------------------------------------------aggacttacactcagtaatgggaaggaaatggctatcaaagagaaatttccmagggcttgcaaactggaactttctacagttacagagaatgctgaattgtcgttagggctgaaggaacctcttattccatctttgacaggtcaaaatattgaacagcgtttgcagaaacaagataaagtggatactccttcagtctctttgtctctaggcaagggagttaccattgctagtaataatgtgaatgatgatagagctcaggtacctgctaacagatctaattgggatctcaatactactatggatgcttgggagggttctattggtgatgcttctactgctgcagatcaaggagctcttggttttgatggtccatctaatggaattggtggtttccaagatcctcaggcgactactgtatcatcagctggaatggttggagttagggctgacttggggcaaccaactacccgagagggtgagcaaagatcctctctgcgtatgtcatcattatgcgatagcaagctatataaacctgacgattccctccatttacgcttgtctacctcgtttcttccctcgaaccttagtgtagaaacttctggtttattatccactgtagcatcaagcagtaatcatcctagttcaagttctcttggagtgttattgccagccaccggaaaccctagttctgttagttgtaggacagttaaattagaatcacgtgatgagtgcgctcaaccatgtcttgcagaagcaaggggagatcctactagatctttggatcttagagctgtaaagcatgaagtggttgagaagcgcattctagaaactcttaaattgtcagttactagcccccacaaagtggttcagcagattccagtaaaatctgagccagttcaggagaatcargaaacacagagaaaagctagagagacatcctatcaatcagatgggacagttgcacaaggtgagaataactgttcctccatgcaggtgaagcctttgcaatcccataaggcatgtcctgcaggtttgcctacttgttcaacagagttgtctacaagtggggatccattgaaactaccagaacatgctgactgtacaacaaaagaagtcagccctaatagtgcaactccagttgaaaggtgcaataattatgatcatgttgcttcagaaactgttgttccacatgtagatcatcaaagtataggatcaaatgtatctgatgggttcacagaaactcggggtgygaaaggttcatttgcgaaggagtctgagaatggtggacatactgcaatgactggactagaagttacaaatgaccataccaaa--aatt---------------------------------cacatacaaatgtcgagggatccgtaagtgatgaggaaaaattcaacatatctgaggcagattcttttagttctgattttgagtcagatggtaacmacgctcaagtcgctccaggggatggaaggggcagacaatttcgtgaagatgatgaggactatgaagatggagaatttcgggaacaactattgcttaattctggtggaggatccattgtagagaaaagagaagccgaggatgataaccttggtggttctgacatggacataggttctccttgtgatggcattataatggaacctggggttaatgaagaggaaagaaaactgg-aagatcgttgtgagacaagtgatgagcacatcaaagagtgtgttggtgcagtcatgaatgagagagctaatcacggcaccaataatgatggttcagtaaagctggttcacgtcaatgagtgtgatgtttcattggcagttgacgtagccagagttgcgtctgatgagaagagtcacctaaacaataccttaaggaagctacttgatcaagaaggagggaaagatgttc---------------tgaaggaccatgaaatggagttatcatctgctggagctactactgc---tagcctaggtagtgtagcaacaggtgttcaggctgcaggtgacaattctaaaggaattgaaactttggaaataactgattcaactctgccaaagactgatgcatccctaaatgttgacgctgcttctaaagatgccaacagtggaggtaaccggagccagattattactttgcctagagctacaaatgtctctccttgcagaacaaggtcttttcaagggaggtcgtttccatcac------aaagagagaggttctttgattttgatggagataatccccgtggaaataggtgagaaaatcctttccaactgcttgttccttt-ttgtatgcttctttttgtttgtttttctgtgttactatgtttgttttctttg-ttttctgtttcttgcatttcagagatgagatctacaatgatgstcmacgcagatatagtagagataggtttcaagatcagtcattcagaaattccagatcaaacttcatgcgtggaagaggcagagcgtctggtc------------------------------------------------------------------------------------------------------------------------------------------------------------------------------------------------------------------------------------
>ConsensusSample80_Al1
-----------------------------------------------------------------------------------------------------------------------------------------------------------------------------------------------------------------------------------------------------------------------------------------------------------------------------------------------------------------------------------------------------------------------------------------------------------------------------------------------------------------------------------------------------------------------------------------------------------------------------------------------------------------------------------------------------------------------------------------------------------------------------------------------------------------------------------------------------------------------------------------------------------------------------------------------------------------------------------------------------------------------------------------------------------------------------------------------------------------------------------------------------------------------------------------------------------------------------------------------------------------------------------------------------------------------------------------------------------------------------------------------------------------------------------------------------------------------------------------------------------------------------------------------------------------------------------------------------------------------------------------------------------------------------------------------------------------------------------------------------------------------------------------------------------------------------------------------------------------------------------------------agagaagccgaggatgataaccttggtggttctgacatggacataggctctccttgtgatggcattataatggaacctggggttaatgaagaggaaagaaaactgg-aagatcgttgtgagacaagtgatgagcacatcaaagagtgtgttggtgcagtcatgaatgagagagctaatcacggcaccaataatgatggttcagtaaagctggttcacgtcaatgagtgtgatgtttcattggcagttgacgtagccagagttgcgtctgatgagaagagtcacctaaacaataccttaaggaagctacttgatcaagaaggagggaaagatgttc---------------tgaaggaccatgaaatggagttatcatctgctggagctactactgc---tagcctaggtagtgtagcaacaggtgttcaggctgcaggtgacaattctaaaggaattgaaactttggaaataactgattcaactctgccaaagactgatgcatccctaaatgttgacgctgcttctaaagatgccaacagtggaggtaaccggagccggattattactttgcctagagctacaaatgtctctccttgcagaacaaggtcttttcaagggaggtcgtttccatcac------aaagagagaggttctttgattttgatggagataatccccgtggaaataggtgagaaaatcctttccaactgcttgttccttt-ttgtatgcttctttttgtttgtttttctgtgttactatgtttgttttctttg-ttttckgtttcttgcatttcagagatgagatctaca---------------------------------------------------------------------------------------------------------------------------------------------------------------------------------------------------------------------------------------------------------------------------------------------------------------------------------------
>ConsensusSample80_Al2.fasta
--------------------------------------------------------------------------------------------------------------------------------------------------------------------------------------------------------------------------------------------------------------------------------------------------------------------------------------------------------------------------------------------------------------------------------------------------------------------------------------------------------------------------------------------------ggatgcttgggagggttctattggtgatgcttctactgctgcagatcaaggagctcttggttttgatggtccatctaatggaattggtggtttccaagatcctcaggcgactactgtatcatcagctggaatggttggagttagggctgacttggggcaaccaactacccgagagggtgagcaaagatcctctctgcgtatgtcatcattatgcgatagcaagctatataaacctgacgattccctccatttacgcttgtctacctcgtttcttccctcgagccttagtgtagaaacttctggtttattatccaatgtagcatcaagcagtaatcatcctagttcaagttctcttggagtgttattgccagccaccggaaaccctagttctgttagttgtaggacagttaaattagaatcacgtgatgagtgcgctcaaccatgtcttgcagaagcaaggggagatcctactagatctttggatcttagagctgtaaagcatgaagtggttgagaagcgcattctagaaactcttaaattgtcagttactagcccccacaaagtggttcagcagattccagtaaaatctgagccagttcaggagaatcaggaaacacagagaaaagctagagagacatcctatcaatcagatgggacagttgcacaaggtgagaataactgttcctccatgcaggtgaagcctttgcaatcccataaggcatgtcctgcaggtttgcctacttgttcaacagagttgtctacaagtggggatccatwgaaactaccagaacatgctgactgtacaacaaaagaagtcagccctaatagtgcaactccagttgaaaggtgcaataattatgatcatgttgcttcagaaactgttgttccacatgtagatcatcaaagtataggatcaaatgtatctgatgggttcacagaaactcggggtgcgaaaggttcatttgcgaaggagtctgagaatggtggacatactgcaatgactggactagaagttacaaatgaccataccaca--aatt---------------------------------cacatacaaatgtcgagggatccgtaagtgatgaggaaaaattcaacatatctgaggmagattcttttagttctgattttgagtcagatggtaaccacgctcaagtcgctccaggggatggaaggggcagacaatttcgtgaagatgatgaggactatgaagatggagaatttcgggaacaactattgcttaattctggtggaggatccattgtagagaaaagagaagccgaggatgataaccttggtggttctgacatggacataggttctccttgtgatggcattataatggaacctggggttaatgaagaggaaagaaaactgg-aagatcgttgtgagacaagtgatgagcacatcaaagagtgtgttggtgcagtcatgaatgagagagctaatcacggcaccaataatgatggttcagtaaagctggttcacgtcaatgagtgtgatgtttcattggcagttgacgtagccagagttgcgtctgatgagaagagtcacctaaacaataccttaaggaagctacttgatcaagaaggagggaaagatgttctgaagg---------tgaaggaccatgaaatggagttatcatctgctggagctactactgc---tagcctaggtagtgtagctacaggtgttcaggctgcaggtgacaattctcaaggaattgaaactttggaaataactgattcaactctgccaaagactgatgcatccctaaatgttgacgctgcttctaaagatgccaacagtggaggtaaccggagccggattattactttgcctagagctacaaatgtctctccttgcagaacaaggtcttttcaagggaggtcgtttccatcac------aaagagagaggttctttgattttga------------------------------------------------------------------------------------------------------------------------------------------------------------------------------------------------------------------------------------------------------------------------------------------------------------------------------------------------------------------------------------------------------------------------------------------------------------------------------------------
>MiraAssembly68_c639RC_merged_MiraAssembly68_rep_c2586
---------------------------------------------------------------------------------------------------------------------------------------------------------------------------------------------------------------------------------------------------------------------------------------------------------------------------------------------------------------------------------------------------------------------------------ccttcattctctctgtctttaggcaagggaatacccattgctaataataatgtggataatgatagagcccgggtacctgctaacagatgtaattgggatctcaatactactatggatgcttgggagggttctattggtgatgccactactgcttcagatcaaggagctcttggttttgatggttcatccaatgggattggtggttcgcaagatgcgcagccatctactatatcttcggctggaatatttggagttggtgctgacttggggcaacccactactggtgcagatgagcaaagatcctatttgcctatgtcgtcattatgcgctagcaagcaatataaacctgatgattccctccatctacgcttgtgtacctcttttcttccctcaaatttcagtgtagaaacttctggtttattatccaaagtagcatcaagcagtattcaacctagttcaaaatttcttggagtgttgatgcca---accggaaaccgtaattctgttagttgtaagacagttaaattagaatcacatgacgagagtgctaaaccatatcttgcagaagcaaggggagatcctacgagatctttggatcttagagctgttaagcgtgaaatggtagagaagcacagtctagaaactcttaaaatgtcagttactagcccccacaaattggttcaacaggtgccagtaaaatctgagccgattcaggagaatcaggaaacacaaagaaaagctaaagagacatcttaccaatcagatgggagggttgcacaaggtgagaagaactgttcctccatgcatgtgaagcctttaaattcccagaacccatgtccttcagtgttgcctacttgttcaacagagttgtctatgagtggggatccgtcgaaactaccagaatatgcttactgtactactaaagaagtcagcattaatagtgcaacaccagatgaaagctgcaataattttgatcaggttgcttcagaaactgttgttccgtacgtagaacatcaaagtataggatcgaatgtatctgatgggatcacagaaactttgggtgcaaaagatataattactaaggagtctgggaattgtggacacactgagatgcctggactaaaagttacgaatgaccatactaca--gattcgcatggaaaagttgagggatccataagtgatgcgcatggaaacgttgagggatccgtaagtgatgaggaaaaattcaacatctctgaggaagattcttttagttctgattttgagtcagatggtaaccatgctccattcgctccggggggtggaaggagcagacaatttcgtgaagatgacgaggaatatgaagatggtgagtttcgagaacaactattgcatggttctagtgaaggacccattgttgagaaaagagaagcagaagatgataaccttggtggttctgacatggacataggktctccttgtgacggcattattatggaacctggggtcaatgaagaggaaagaaaactgg-aagatcgttgtgtgacaagtgatgagcacatcaaagagtgtgttggtgcggtcatcaatgagaaatccaatcaaggcgtcgataaagatggttcagtaaagctggttcacatcaaagagtgtgatgtttcattgacagttgacgtagcaggaacgggatctgatgagaagagtcacataaacaatactccaaggaagctacttgatcaagtaggagggaaagatgctcagaagggtgatggtcaaaagggtcatgaaatggagttatcatctgctggagctactactactggtagccaaggtagtgtaacagcaggtgttcwgtatgcaggtgacgattctaaaggaactgaaactctggaaaaagttgattcaactctgccgaaaactgatgcatctctaaatgttgacgctgcttctaaagatgccaacactggaggtaaccggagccggattattactttgcctagagctacaaatgtctctccttgcagaacaaggtctattcaagggaggtcgtttccatcacgaagtggaagagagaggttttttgattttgacggagagaatccccgtgggaataggtgagaaaatccttcctaactgcttgttcttttcttgtacgcttctttttgtttgtttttctgggttactatatttgttttgtttgtttttctgtttcttgcatttcagagatgagatctacaatgatggtccacgcaaatatagtagagataggtttcaagatcagtctttcagaaattccagacaaaacttcatgcgtggaagagggagggcttctggccgttcagacgctcaacgtggtaattgggattccggccgcgacttttcttcagagaattacagtggtccatctgattatcgattttccagacaca---------------------------------------------------------------------------------------------------------------------------------------
>MiraAssembly72_c586RC_merged_MiraAssembly72_rep_c1730RC_merged_MiraAssembly72_rep_c1714_merged_MiraAssembly72_c272RC_merged_MiraAssembly72_rep_c1730RC_merged_MiraAssembly72_rep_c1714_merged_MiraAssembly72_c272RC_merged_MiraAssembly72_rep_c1943
--------------------------------------------------------------------------------------------------------------------------------------------------------------------------------------------------------------------------------------------------------------------------------------------------------------------------------------------------------------------------------------------------------------------------------------------------------------------------------------------------------------------------------------------------------------gggttctattggtgatgcttctactgctgcagatcaaggagctcttggttttgatggtccatctaatggaattggtggtttccaagatcctcaggcgactactgtatcatcagctggaatggttggagttagggctgacttggggcaaccaactacccgagagggtgagcaaagatcctctctgcgtatgtcatcattatgcgatagcaagctatataaacctgacgattccctccatttacgcttgtctacctcgtttcttccctcgagccttagtgtagaaacttctggtttattatccaatgtagcatcaagcagtaatcatcctagttcaagttctcttggagtgttattgccagccaccggaaaccctagttctgttagttgtaggacagttaaattagaatcacgtgatgagtgcgctcaaccatgtcttgcagaagcaaggggagatcctactagatctttggatcttagagctgtaaagcatgaagtggttgagaagcgcattctagaaactcttaaattgtcagttactagcccccacaaagtggttcagcagattccagtaaaatctgagccagttcaggagaatcaggaaacacagagaaaagctagagagacatcctatcaatcagatgggacagttgcacaaggtgagaataactgttcctccatgcaggtgaagcctttgcaatcccataaggcatgtcctgcaggtttgcctacttgttcaacagagttgtctacaagtggggatccattgaaactaccagaacatgctgactgtacaacaaaagaagtcagccctaatagtgcaactccagttgaaaggtgcaataattatgatcatgttgcttcagaaactgttgttccacatgtagatcatcaaagtataggatcaaatgtatctgatgggttcacagaaactcggggtgcgaaaggttcatttgcgaaggagtctgagaatggtggacatactgcaatgactggactagaagttacaaatgaccataccaca--aatt---------------------------------cacatacaaatgtcgagggatccataagtgatgaggaaaaattcaacatatctgaggcagattcttttagttctgattttgagtcagatggtaaccacgctcaagtcgctccaggggatggaaggggcagacaatttcgtgaagatgatgaggactatgaagatggagaatttcgggaacaactattgcttaattctggtggaggatccattgtagggaaaagagaagccgaggatgataaccttggtggttctgacatggacataggttctccttgtgatggcattataatggaacctggggttaatgaagaggaaagaaaactgg-aagatcgttgtgagacaagtgatgagcacatcaaagagtgtgttggtgcagtcatgaatgagagagctaatcacggcaccagtaatgatggttcagtaaagctggttcatgtcaatgagtgtgatgtttcattggcagttgacgtagccagagttgcgtctgatgagaagagtcacctaaacaataccttaaggaagctacttgatc---aaggagggaaagatgttc---------------tgaaggaccatgaaatggagttatcatctgctggagctactactgc---tagcctaggtagtgtagcaacaggtgttcaggctgcaggtgacaattctaaaggaattgaaactttggaaataactgattcaactctgccaaagactgatgcatccctaaatgttgacgctgcttctaaagatgccaacagtggaggtaatcggagccggattattactttgcctagagctacaaatgtctctccttgcagaacaaggtcttttcaagggaggtcgtttccatcac------aaagagagaggttctttgattttgatggagataatccccgtggaaataggtgagaaaatcctttccaactgcttgttccttt-ttgtatgcttctttttgtttgtttttctgtgttactatgtttgttttctttg-ttttctgtttcttgcatttcagagatgagatctacaatgatggtccacgcagatatagtagagata---------------------------------------------------------------------------------------------------------------------------------------------------------------------------------------------------------------------------------------------------------------------------------------------------------
>MiraAssembly72_rep_c2225RC_merged_MiraAssembly72_c1512_merged_MiraAssembly72_rep_c1715_merged_MiraAssembly72_c296_merged_MiraAssembly72_c665RC_merged_MiraAssembly72_c1336
-------------------------------------------------------------------------------------------------------------------------------------------------------------------------------------------------------------------------------------------------------------------------------------------------------------------------------------------cgttagggctgaaggaacctcttattccatctttgacaggtcaaaatattgaacagcgtttgcagaaacaagataaagtggatactccttcagtctctttgtctctaggcaagggagttaccattgctagtaataatgtgaatgatgatagagctcaggtacctgctaacagatctaattgggatctcaatactactatggatgcttgggagggttctattggtgatgcttctactgctgcagatcaaggagctcttggttttgatggtccatctaatggaattggtggtttccaagatcctcaggcgactactgtatcatcagctggaatggttggagttagggctgacttggggcaaccaactacccgagagggtgagcaaagatcctctctgcgtatgtcatcattatgcgatagcaagctatataaacctgacgattccctccatttacgcttgtctacctcgtttcttccctcgaaccttagtgtagaaacttctggtttattatccaatgtagcatcaagcagtaatcatcctagttcaagttctcttggagtgttattgccagccaccggaaaccctagttctgttagttgtaggacagttaaattagaatcacgtgatgagtgcgctcaaccatgtcttgcagaagcaaggggagatcctactagatctttggatcttagagctgtaaagcatgaagtggttgagaagcgcattctagaaactcttaaattgtcagttactagcccccacaaagtggttcagcagattccagtaaaatctgagccagttcaggagaatcaagaaacacagagaaaagctagagagacatcctatcaatcagatgggacagttgcacaaggtgagaataactgttcctccatgcaggtgaagcctttgcaatcccataaggcatgtcctgcaggtttgcctacttgttcaacagagttgtctacaagnnnnnnnnnnnnnnnnnnnnnnnnnnnngctgactgtacaacaaaagaagtcagccctaatagcgcaactccagttgaaaggtgcaataattatgatcatgttgcttcagaaactgttgttccacatgtagatcatcaaagtataggatcaaatgtatctgatgggttcacagaaactcggggtgcgaaaggttcatttgcgaaggagtctgagaatggtggacatactgcaatgactggactagaagttacaaatgaccataccaca--aatt---------------------------------cacatacaaatgtcgagggatccgtaagtgatgaggaaaaattcaacatatctgaggcagattcttttagttctgattttgagtcagatggtaaccacgctcaagtagatccaggggatggaaggggcagacaatttcgtgaagatgatgaggactatgaagatggagaatttcgggaacaactattgcttaattctggtggaggatccattgtagagaaaagagaagccgaggatgataaccttggtggttctgacatggacataggttctccttgtgatggcattataatggaacctggggttaatgaagaggaaagaaaactgg-aagatcgttgtgagacaagtgatgagcacatcaaagagtgtgttggtgcagtcatgaatgagagagctaatcacggcaccaataatgatggttcagtaaagctggttcacgtcaatgagtgtgatgtttcattggcagttgacgtagccagagttgcgtctgatgagaagagtcacctaaacaataccttaaggaagctacttgatcaagaaggagggaaagatgttc---------------tgaaggaccatgaaatggagttatcatctgctggagctactactgc---tagcctaggtagtgtagcaacaggtgttcaggctgcaggtgacaattctaaaggaattgaaactttggaaataactgattcaactctgccaaagactgatgcatccctaaatgttgacgctgcttctaaagatgccaacagtggaggtaaccggagccggattattactttgcctagagctacaaatgtctctccttgcagaacaaggtcttttcaagggaggtcgtttccatcac------aaagagagaggttctttgattttgatggagataatccccgtggaaataggtgagaaaatcctttc--------------------------------------------------------------------------------------------------------------------------------------------------------------------------------------------------------------------------------------------------------------------------------------------------------------------------------------------------------------------------------------------------------------------------------------------------
>MiraAssembly72_rep_c2225RC_merged_MiraAssembly72_c1512_merged_MiraAssembly72_rep_c1715_merged_MiraAssembly72_c690RC
-----------------------------------------------------------------------------------------------------------------------------------------------------------------------------------------------------------------------------------------------------------------------------------------------------------------------------------------------------------------------------------------------------------------------------------------------------------------------tgctagtaataatgtgaatgatgatagagctcaggtacctgctaacagatctaattgggatctcaatactactatggatgcttgggagggttctattggtgatgcttctactgctgcagatcaaggagctcttggttttgatggtccatcgaatggaattggtggtttccaagatcctcaggcgactactgtatcatcagctggaatggttggagttagggctgacttggggcaaccaactacccgagagggtgagcaaagatcctctctgcgtatgtcatcattatgcgatagcaagctatataaacctgacgattccctccatttacgcttgtctacctcgtttcttccctcgagnnnnnnnnnnnnnnnnnnnnnnnnnnnnnnnnnnnnnnnnnnnnnnnnnnnnnnnnnnnnnnnnnnnnnnnnnnnnnnnnnnnnnnnnnnnnnnnnnnnnnnnnnnnnnnnnnnnnnnnnnnnnnnnnnnnnnnnnnnnnnnnnnnnnnnnnnnnnnnnnnnnnnnnnnnnnnnnnnnnnnnnnnnnnnnnnnnnnnnnnnnnnnnnnnnnnnnnnnnnnnnnnnnnnnnnnnnnnnnnnnnnnnnnnnnnnnnnnnnnnnnnnnnnnnnnnnnnnnnnnnnnnnnnnnnnnnnnnnnnnnnnnnnnnnnnnnnnnnnnnnnnnnnnnnnnnnnnnnnnnnnnnnnnnnnnnnnnnnnnnnnnnnnnnnnnnnnnnnnnnnnnnnnnnnnnnnnnnnnnnnnnnnnnnnnnnnnnnnnnnnnnnnnnnnnnnnnnnnnnnnnnnnnnnnnnnnnnnnnnnnnnnnnnnnnnnnnnnnnnnnnnnnnnnnnnnnnnnnnnnnnnnnnnnnnngctgactgtacaacaaaagaagtcagccctaatagcgcaactccagttgaaaggtgcaataattatgatcatgttgcttcagaaactgttgttccacatgtagatcatcaaagtataggatcaaatgtatctgatgggttcacagaaactcggggtgcgaaaggttcatttgcgaaggagtctgagaatggtggacatactgcaatgactggactagaagttacaaatgaccataccaca--aatt---------------------------------cacatacaaatgtcgagggatccgtaagtgatgaggaaaaattcaacatatctgaggcagattcttttagttctgattttgagtcagatggtaaccacgctcaagtagatccaggggatggaaggggcagacaatttcgtgaagatgatgaggactatgaagatggagaatttcgggaacaactattgcttaattctggtggaggatccattgtagagaaaagagaagccgaggatgataaccttggtggttctgacatggacataggttctccttgtgatggcattataatggaacctggggttaatgaagaggaaagaaaactgg-aagatcgttgtgagacaagtgatgagcacatcaaagagtgtgttggtgcagtcatgaatgagagagctaatcacggcaccaataatgatggttcagtaaagctggttcacgtcaatgagtgtgatgtttcattggcagttgacgtagccagagttgcgtctgatgagaagagtcacctaaacaataccttaaggaagctacttgatcaagaaggagggaaagatgttc---------------tgaaggaccatgaaatggagttatcatctgctggagctactactgc---tagcctaggtagtgtagcaacaggtgttcaggctgcaggtgacaattctaaaggaattgaaactttggaaataactgattcaactctgccaaagactgatgcatccctaaatgttgacgctgcttctaaagatgccaacagtggaggtaaccggagccggattattactttgcctagagctacaaatgtctctccttgcagaacaaggtcttttcaagggaggtcgtttccatcac------aaagagagaggttctttgattttgatggagataatccccgtggaaataggtgagaaaatcctttc--------------------------------------------------------------------------------------------------------------------------------------------------------------------------------------------------------------------------------------------------------------------------------------------------------------------------------------------------------------------------------------------------------------------------------------------------
>MiraAssembly74_c266RC_merged_MiraAssembly74_rep_c2267RC_merged_MiraAssembly74_c166
-----------------------------------------------------------------------------------------------------------------------------------------------------------------------------------------------------------------------------------tgaaggacttacactcaataatgggaargaaatggctatcaaagagaaatttccaagggcttgcaaactggaactttctacagttacagagaatgctgaattgtcgttagggctgaaggaacctcttattccatctttgacaggtcaaaatattgaacagcgtttgcagaaacaagataaagtggatactccttcagtctctttgtctctaggcaagggagttaccgttgctagtaataatgtgaatgatgatagagctcaggtacctgctaacagatctaattgggatctcaatactactatggatgcttgggagggttctattggtgacgcttctactgctgcagatcaaggagctcttggttttgatggtccatcgaatggaattggtggtttccaagatcctcaggcgactactgtatcatcagctggaatggttggagttagggctgacttggggcaaccaactacccgagagggtgagcaaagatcctctctgcgtatgtcatcattatgcgatggcaagctatataaacctgacgattccctccatttacgcttgtctacctcgtttcttccctcgaaccttagtgtagaaacttctggtttattatccaatgtagcatcaagcagtaatcatcctagttcaagttctcttggagtgttattgccagccgccggaaaccctagttctgttagttgtaggatagttaaattagaatcacatgatgagtgcgctcaaccgtgtcttgcagaagcaaggggagatcctactagatctttggatcttagagctgtaaagcatgaagtggttgagaagcgcatcctagaaactcttaaattgtcagttactagcccccacaaagtggttcagcagattccagtaaaatctgagccagttcaggagaatcaggaaacacagagaaaagctagagagacatcctatcaatcagatgggacagttgcacaaggtgagaataactgttcctccatgaaggtgaagcctttgcaatcccataaggcatgtcctgcaggtttgcctacttgttcaacagagttgtctacaagtggggatccattgaaactaccagaacatgctgactgtacaacaaaagaagtcagccc---tagtgcaactccagttgaaaggtgcaataattatgatcatgttgcttcagaaactgttgttccacttgtagatcatcaaagtataggatcaagtgtatctgatgggctcacagaaactcggggtgcgaaaggttcatttgcgaaggagtctgagaatggtggacatactgcaatgactggactagaagttacaaatgaccataccaca--aatt---------------------------------cacatacaaatgtcgagggatccgtaagtgatgaggaaaaattcaacatatctgaggcagattcttttagttctgattttgagtcagatggtaaccacgctcaagtcgctccaggggacggaaggggcagacaatttcgtgaagatgatgaggactatgaagatggagaatttcgggaacaactattgcttaattctggtggaggatccattgtagagaaaagagaagccgaggatgataaccttggtggttctgacatggacataggttctccttgtgatggcattataatggaacctggggttaatgaagaggaaagaaaactgg-aagatcgttgtgagacaagtgatgagcacatcaaagagtgtgttggtgcagtcatgaatgagagagctaatcacggcagcaattatgatggttcagtaaagctggttcacgtcaatgagtgtgatgtttcattggcagttgacgtagccagagttgcgtctgatgagaagagtcacctaaacaataccttaaggaagctacttgatcaagaaggagggaaagatgttc---------------tgaagggccatgaaatggagttatcatctgctggagctactactgc---tagcctaggtagtgtagcaacaggtgttcaggctgcaggtgacaattctaaaggaattgaaactttggaaataactgattcaactctgccaaagactgatgcatccctaaatgttgacgctgcttctaaagatgccaacagtggaggtaaccggagccggattattactttgcctagagctacaaatgtctctccttgcagaacaaggtcttttcaagggaggtcgtttccatcac------aaagagagaggttctttgattttgatggagataatccccgtgggaataggtgagaaaatcctttccaactgcttgttccttt-ttgtatgcttatttttgtttgtttttctgtgttactatgtttgttttctttg-ttttctgtttcttgcatttcagagatgagatctacaatgatggtccacgcagatatagtagagataggtttcaagatcagtcattcagaaattccagatcaaacttcatgcgtggaagaggcagagcgtctggtcgttctgatgctcaacgtgggaattgggattccggccgtgactttc---------------------------------------------------------------------------------------------------------------------------------------------------------------------------------------
>MiraAssembly74_c266RC_merged_MiraAssembly74_rep_c2300_merged_MiraAssembly74_c287_merged_MiraAssembly74_c287_merged_MiraAssembly74_c166
-----------------------------------------------------------------------------------------------------------------------------------------------------------------------------------------------------------------------------------tgaaggacttacactcaataatgggaargaaatggctatcaaagagaaatttccaagggcttgcaaactggaactttctacagttacagagaatgctgaattgtcgttagggctgaaggaacctcttattccatctttgacaggtcaaaatattgaacagcgtttgcagaaacaagataaagtggatactccttcagtctctttgtctctaggcaagggagttaccgttgctagtaataatgtgaatgatgatagagctcaggtacctgctaacagatctaattgggatctcaatactactatggatgcttgggagggttctattggtgacgcttctactgctgcagatcaaggagctcttggttttgatggtccatcgaatggaattggtggtttccaagatcctcaggcgactactgtatcatcagctggaatggttggagttagggctgacttggggcaaccaactacccgagagggtgagcaaagatcctctctgcgtatgtcatcattatgcgatggcaagctatataaacctgacgattccctccatttacgcttgtctacctcgtttcttccctcgaaccttagtgtagaaacttctggtttattatccaatgtagcatcaagcagtaatcatcctagttcaagttctcttggagtgttattgccagccgccggaaaccctagttctgttagttgtaggatagttaaattagaatcacatgatgagtgcgctcaaccgtgtcttgcagaagcaaggggagatcctactagatctttggatcttagagctgtaaagcatgaagtggttgagaagcgcatcctagaaactcttaaattgtcagttactagcccccacaaagtggttcagcagattccagtaaaatctgagccagttcaggagaatcaggaaacacagagaaaagctagagagacatcctatcaatcagatgggacagttgcacaaggtgagaataactgttcctccatgaaggggaagcctttgcaatcccataaggcatgtcctgcaggtttgcctacttgttcaacagagttgtctacaagtggggatccattgaaactaccagaacatgctgactgtacaacaaaagaagtcagccctaatagtgcaactccagttgaaaggtgcaataattatgatcatgttgcttcagaaactgttgttccacatgtagatcatcaaagtataggatcaaatgtatctgatgggttcacagaaactcggggtgcgaaaggttcatttgcgaaggagtctgagaatggtggacatactgcaatgactggactagaagttacaaatgaccataccaca--aatt---------------------------------cacatacaaatgtcgagggatccgtaagtgatgaggaaaaattcaacatatctgaggcagattcttttagttctgattttgagtcagatggtaaccacgctcaagtcgctccaggggacggaaggggcagacaatttcgtgaagatgatgaggactatgaagatggagaatttcgggaacaactattgcttaattctggtggaggatccattgtagagaaaagagaagccgaggatgataaccttggtggttctgacatggacataggttctccttgtgatggcattataatggaacctggggttaatgaagaggaaagaaaactgg-aagatcgttgtgagacaagtgatgagcacatcaaagagtgtgttggtgcagtcatgaatgagagagctaatcacggcaccaattatgatggttcagtaaagctggttcacgtcaatgagtgtgatgtttcattggcagttgacgtagccagagttgcgtctgatgagaagagtcacctaaacaataccttaaggaagctacttgatcaagaaggagggaaagatgttc---------------tgaagggccatgaaatggagttatcatctgctggagctactactgc---tagcctaggtagtgtagcaacaggtgttcaggctgcaggtgacaattctaaaggaattgaaactttggaaataactgattcaactctgccaaagactgatgcatccctaaatgttgacgctgcttctaaagatgccaacagtggaggtaaccggagccggattattactttgcctagagctacaaatgtctctccttgcagaacaaggtcttttcaagggaggtcgtttccatcac------aaagagagaggttctttgattttgatggagataatccccgtgggaataggtgagaaaatcctttccaactgcttgttccttt-ttgtatgcttatttttgtttgtttttctgtgttactatgtttgttttctttg-ttttctgtttcttgcatttcagagatgagatctacaatgatggtccacgcagatatagtagagataggtttcaagatcagtcattcagaaattccagatcaaacttcatgcgtggaagaggcagagcgtctggtcgttctgatgctcaacgtgggaattgggattccggccgtgactttc---------------------------------------------------------------------------------------------------------------------------------------------------------------------------------------
>MiraAssembly74_c300
---------------------------------------------------------------------------------------------------------------------------------------------------------------------------------------------------------------------------------------------------------------------------------------------------------------------------------------------------------------------------------------------------------------------------------------------------------------------------------------------------------------------------------------------------------------------------------------------------------------------------------------------------------------------------------------------------------------------------------------------------------------------------------------------------------------------------------------------------------------------------------------------------------------------------------------------------------------------------------------catgatgagtgcgctcaaccgtgtcttgcagaagcaaggggagatcctactagatctttggatcttagagctgtaaagcatgaagtggttgagaagcgcatcctagaaactcttaaattgtcagttactagcccccacaaagtggttcagcagattccagtaaaatctgagccagttcaggagaatcaggaaacacagagaaaagctagagagacatcctatcaatcagatgggacagttgcacaaggtgagaataactgttcctccatgaaggtgaagcctttgcaatcccataaggcatgtcctgcaggtttgcctacttgttcaacagagttgtctacaagtggggatccattgaaactaccagaacatgctgactgtacaacaaaagaagtcagccc---tagtgcaactccagttgaaaggtgcaataattatgatcatgttgcttcagaaactgttgttccacttgtagatcatcaaagtataggatcaagtgtatctgatgggctcacagaaactcggggtgcgaaaggttcatttgcgaaggagtctgagaatggtggacatactgcaatgactggactagaagttacaaatgaccataccaca--aatt---------------------------------cacatacaaatgtcgagggatccgtaagtgatgaggaaaaattcaacatatctgaggcagattcttttagttctgattttgagtcagatggtaaccacgctcaagtcgctccaggggatggaaggggcagacaatttcgtgaagatgatgaggactatgaag-----------------------------------------------------------------------------------------------------------------------------------------------------------------------------------------------------------------------------------------------------------------------------------------------------------------------------------------------------------------------------------------------------------------------------------------------------------------------------------------------------------------------------------------------------------------------------------------------------------------------------------------------------------------------------------------------------------------------------------------------------------------------------------------------------------------------------------------------------------------------------------------------------------------------------------------------------------------------------------------------------------------------------------------------------------------------------------------------------------------------------------------------------------------------------------------------------------------------------------------------
>MiraAssembly74_rep_c2449RC
------------------------------------------------------------------------------------------------------------------------------------------------------------------------------------------------------------------------------------------------------------------------------------------------------------------------------------------------------------------------------------------------------------------------------------------------------------------------------------------------------------------------------------------------------------------------------------------------------------------------------------------------------------------------------------------------------------------------------------------------------------------------------------------------------------------------------------------------------------------------------------------------------------------------------------------------------------------------------------------------------------------------------------------------------------------------------------------------------------------------------------------------------------------------------------------------------------------------------------------------------------------------------------------------------------------------------------------------------------------------------------------------------------------------------------------------------------gaaactgttgttccacatgtagatcatcaaagtataggatcaaatgtatctgatgggttcacagaaactcggggtgcgaaaggttcatttgcgaaggagtctgagaatggtggacatactgcaatgactggactagaagttacaaatgaccataccaca--aatt---------------------------------cacatacaaatgtcgagggatccgtaagtgatgaggaaaaattcaacatatctgaggcagattcttttagttctgattttgagtcagatggtaaccacgctcaagtcgctccaggggatggaaggggcagacaatttcgtgaagatgatgaggactatgaagatggagaatttcgggaacaactattgcttaattctggtggaggatccattgtagagaaaagagaagccgaggatgataaccttggtggttctgacatggacataggt------------------------------------------------------------------------------------------------------------------------------------------------------------------------------------------------------------------------------------------------------------------------------------------------------------------------------------------------------------------------------------------------------------------------------------------------------------------------------------------------------------------------------------------------------------------------------------------------------------------------------------------------------------------------------------------------------------------------------------------------------------------------------------------------------------------------------------------------------------------------------------------------------------------------------------------------------------------------------------------------------------------------------------------------------------------------------------------------------------------------------------
>MiraAssembly75_c70
------------------------------------------------------------------------------------------------------------------------------------------------------------------------------------------------------------------------------------------------------------------------------------------------------------------------------------------------------------------------tctttgacaggtcaaaatattgaacagcgtttgcagaaacaagataaagtggatactccttcagtctctttgtctctaggcaagggagttaccgttgctagtaataatgtgaatgatgatagagctcaggtacctgctaacagatctaattgggatctcaatactactatggatgcttgggagggttctattggtgacgcttctactgctgcatatcaaggagctcttggttttgatggtccatcgaatggaattggtggtttccaagatcctcaggcgactactgtatcatcagctggaatggttggagttagggctgacttggggcaaccaactacccgagagggtgagcaaagatcctctctgcgtatgtcatcattatgcgatagcaagctatataaacctgacgattccctccatttacgcctgtctacctcgtttcttccctcgaaccttagtgtaggaacttctggtttattatccaatgtagcatcaagcagtaatcatcctagttcaagttctcttggagtgttattgccagccgccggaaaccctagttctgttagttgtaggacagttaaattagaatcacatgatgagtgcgctcaaccatgtcttgcagaagcaaggggagatcctactagatctttggatcttagagctgtaaagcatgaagtggttgagaagcgcattctagaaactcttaaattgtcagttactagcccccacaaagtggttcagcagattccagtaaaatctgagccagttcaggagaatcaggaaacacagagaaaagctagagagacatcctatcaatcagatgggacagttgcacaaggtgagaataactgttcctccatgcaggtgaagcctttgcaatcccataaggcatgtcctgcaggtttgcctacttgttcaacagagttgtctacaagtggggatccattgaaactaccagaacatgctgactgtacaacaaaagaagtcagccctaatagtgcaactccagttgaaaggtgcaataattatgatcatgttgcttcagaaactgttgttccacatgtagatcatcaaagtataggatcaaatgtatctgatgggttcacagaaactcggggtgcgaaaggttcatttgcgaaggagtctgagaatggtggacatactgcaatgactggactagaagttacaaatgaccataccaca--aatt---------------------------------cacatacaaatgtcgagggatccgtaagtgatgaggaaaaattcaacatatctgaggcagattcttttagttctgattttgagtcagatggtaaccacgctcaaatcgctccaggggatggaaggggcagacaatttcgtgaagatgatgaggactatgaagatggagaatttcgggaacaactattgcttaattctggtggaggatccattgtagagaaaagagaagccgaggatgataaccttggtggttctgacatggacataggttctccttgtgatggcattataatggaacctggggttaatgaagaggaaagaaaactgg-aagatcgttgtgagacaagtgatgagcacatcaaagagtgtgttggtgcagtcatgaatgagagagctaatcatggcaccaataatgatggttcagtaaagctagttcacgtcaatgagtgtgatgtttcattggcagttgacttagccggagttgcgtctgatgagaagagtcacctaaacaataccttaaggaagctacttgatcaagaaggagggaaagatgttc---------------tgaagggccatgaaatggagttatcatctgctggagctactactgc---tagcctaggtagtgtagcaacaggtgttcaggctgcaggtgacaattctaaaggaattgaaactttggaaataactgattcaactctgccaaagactgatgcatccctaaatgttgacgctgcttctaaagatgccaacagtggaggtaaccggagccggattattactttgcctagagctacaaatgtctctccttgcagaacaaggtcttttcaagggaggtcgtttccatcac------aaagagagaggttctttgattttgatggagataatccccgtgggaataggtgagaaaatcctttccaactgcttgttccttt-ttgtatgcttctttttgtttgtttttctgtgttactatgtttgttttctttg-ttttctgtttcttgcatttcagagatgagatctacaatgatggt-------------------------------------------------------------------------------------------------------------------------------------------------------------------------------------------------------------------------------------------------------------------------------------------------------------------------------
>MiraAssembly77_rep_c47
--------------------------------------------------------------------------------------------------------------------------------------------------------------------------------------------------------------------------------------------------------------------------------------------------------------------------------------------------------------------tccatctttgacaggtcaaaatattgaacagcgtttgcagaaacaagataaagtggatactccttcagtctctttgtctctaggcaagggagtcaccattgctaataataatgtgaatgatgatagagctcaggtacctgctaacagatctaattgkgatctcaatactactatggatgcttgggagggttctattggtgatgcttctactgctgcagatcaaggagctcttggttttgatggtccatctaatggaattggtggtttccaagatcctcaggcgactactgtatcatcagctggaatggttggagttagggctgacttggggcaaccaactacccgagagggtgagcaaagatcctctctgcgtatgtcatcattatgcgatagcaagctatataaacctgacgattccctccatttacgcttgtctacctcgtttcttccctcgaaccttagtgtagaaacttctggtttattatccaatgtagcatcaagcagtaatcatcctagttcaagttctcttggagtgttattgccagccaccggaaaccctagttctgttagttgtaggacagttaaattagaatcacgtgatgagtgcgctcaaccatgtcttgcagaagcaaggggagatcctactagatctttggatcttagagctgtaaagcatgaagtggttgagaagcgcattctagaaactcttaaattgtcagttactagcccccacaaagtggttcagcagattccagtaaaatctgagccagttcaggagaatcaagaaacacagagaaaagctagagagacatcctatcaatcagatgggacagttgcacaaggtgagaataactgttcctccatgcaggtgaagcctttgcaatcccataaggcatgtcctgcaggtttgcctacttgttcaacagagttgtctacaagtggggatccattgaaactaccagaacatgctgactgtacagcaaaagaagtcagccctaatagtgcaactccagttgaaaggtgcaataattatgatcatgttgcttcagaaactgttgttccacatgtagatcatcaaagtataggatcaaatgtatctgatgggttcacagaaactcggggtgcgaaaggttcatttgcgaaggagtctgagaatggtggacatactgcaatgactggactagaagttacaaatgaccataccaaa--aatt---------------------------------cacatacaaatgtcgagggatccgtaagtgatgaggaaaaattcaacatatctgaggcagattcttttagttctgattttgagtcagatggtaaccacgctcaagtcgctccaggggatggaaggggcagacaatttcgtgaagatgatgaggactatgaagatggagaatttcgggaacaactattgcttaattctggtggaggatccattgtagagaaaagagaagccgaggatgataaccttggtggttctgacatggacataggttctccttgtgatggcattataatggaacctggggttaatgaagaggaaagaaaactgg-aagatcgttgtgagacaagtgatgagcacatcaaagagtgtgttggtgcagtcatgaatgagagagctaatcacggcaccaataatgatggttcagtaaagctggttcacgtcaatgagtgtgatgtttcattggcagttgacgtagccagagttgcgtctgatgagaagagtcacctaaacaataccttaaggaagctacttgatcaagaaggagggaaagatgttc---------------tgaaggaccatgaaatggagttatcatctgctggagctactactgc---tagcctaggtagtgtagcaacaggtgttcaggctgcaggtgacaattctaaaggaattgaaactttggaaataactgattcaactctgccaaagactgatgcatccctaaatgttgacgctgcttctaaagatgccaacagtggaggtaaccggagccggattattactttgcctagagctacaaatgtctctccttgcagaacaaggtcttttcaagggaggtcgtttccatcac------aaagagagaggttctttgattttgatggagataatccccgtggaaataggtgagaaaatcctttccaactgcttgttccttt-ttgtatgcttctttttgtttgtttttc-----------------------------------------------------------------------------------------------------------------------------------------------------------------------------------------------------------------------------------------------------------------------------------------------------------------------------------------------------------------------------------------------------
>MiraAssembly82_rep_c285_merged_MiraAssembly82_rep_c216
--------------------------------------------------------------------------------------------------------------------------------------------------------------------------------------------------------------------------------------aggacttacactcaataatgggaaggaaatggctatcaaagagaaatttccaagggcttgcaaactggaactttctacagttacagagaatgctgaattgtcgttagggctgaaggaacctcttattccatctttgacaggtcaaaatattgaacagcgtttgcagaaacaagataaagtggatactccttcagtctctttgtctctaggcaagggagttaccgttgctagtaataatgtgaatgatgatagagctcaggtacctgctaacagatctaattgggatctcaatactactatggatgcttgggagggttctattggtgacgcttctactgctgcagatcaaggagctcttggttttgatggtccatcgaatggaattggtggtttccaagatcctcaggcgactactgtatcatcagctggaatggttggagttagggctgacttggggcaaccaactacccgagagggtgagcaaagatcctctctgcgtatgtcatcattatgcgatagcaagctatataaacctgacgattccctccatttacgcttgtctacctcgtttcttccctcgaaccttagtgtagaaacttctggtttattatccaatgtagcatcaagcagtaatcatcctagttcaagttctcttggagtgttattgccagccgcyggaaaccctagttctgttagttgtaggacagttaaattagaatcacatgatgagtgcgctcaaccatgtcttgcagaagcaaggggagatcctactagatctttggatcttagagctgtaaagcatgaagtggttgagaagcgcattctagaaactcttaaattgtcagttactagcccccacaaagtggttcagcagattccagtaaaatctgagccagttcaggagaatcaggaaacacagagaaaagctagagagacatcctatcaatcagatgggacagttgcacaaggtgagaataactgttcctccatgcaggtggagcctttgcaatcccgtaaggcatgtcctgcaggtttgcctacttgttcaacagagttgtctacaagtggggatccattgaaactaccagaacacgctgactgtacaacaaaagaagtcagccctaatagtgcaactccagttgaaaggtgcaataattatgatcatgttgcttcagaaactgttgttccatatgtaaatcatcaaagtataggatcaaatgtgtctgatgggttcacagaaactcggggtgcgaaaggttcatttgcgaargagtctgagaatgggggacatactgcaatgactggactagaagttacaaatgaccataccaca--aatt---------------------------------cacatacaaatgtcgagggatccgtaagtgatgaggaaaaattcaacatatctgaggcagattcttttagttctgattttgagtcagatggtaaccacgctcaagtcgcaccaggggatggaaggggcagacaatttcgtgaagatgatgaggactatgaagatggagaatttcgggaacaactattgcttaattctggtggaggatccattgtagagaaaagagaagccgaggatgataaccttggtggttctgacatggacataggttctccttgtgatggcattataatggaacctggggttaatgaagaggaaagaaaactgg-aagatcgttgtgagacaagtgatgagcacatcaaagagtgtgttggtgcagtcatgaatgagagagctaatcacggcaccaataatgatggttcagtaaagctggttcacgtcaatgagtgtgatgtttcattggcagttgacgtagccagagttgcgtctgatgagaagagtcacctaaacaataccttaaggaagctacttgatcaagaaggagggaaagatgttc---------------tgaagggccatgaaatggagttatcatctgctggagctactactgc---tagcctaggtagtgtagcaacaggtgttcaggctgcaggtgacaattctaaaggaattgaaactttggaaataactgattcaactctgccaaagactgatgcatccctaaatgttgacgctgcttctaaagatgccaacagtggaggtaaccggagccggattattactttgcctagagctacaaatgtctctccttgcagaacaaggtcttttcaagggaggtcgtttccatcac------aaagagagaggttctttgattttgatggagataatccccgtgggaataggtgagaaaatcctttccaactgcttgttccttt-ttgtatgcttctttttgtttgtttttttgtgttactatg---------tttg-ttttctgtttcttgcatttcagagatgagatctacaatgatggtccacgcagatatagtagagataggtttcaagatcagtcattcagaaattccagatcaaacttcatgcgtggaagaggcagagcgtctggtcgttctgatgctcaacgtggtaattgggattccggccgtgactttccttcagagaactacaacggtccatctgattatcgattttccaggcacaagcgtgctcctcccgatggggagcttgattgtcatggttttattcctcctggacc--------------------------------------------------------------------------------
>MiraAssembly82_rep_c64
------------------------------------------------------------------------------------------------------------------------------------------------------------------------------------------------------------------------------------------------------------------------------------------------------------------------------------------------------------------------------------------------------------------------------------------------------------------------------------------------------------------------------------------actactatggatgcttgggagggttctattggtgacgcttctactgctgcagatcaaggagctcttggttttgatggtccatcgaatggaattggtggtttccaagatcctcaggcgactactgtatcatcagctggaatggttggagttagggctgacttggggcaaccaactacccgagagggtgagcgaagatcctctctgcgtatgtcatcattatgcgatagcaagctatataaacctgacgattccctccatttacgcttgtctacctcgtttcttccctcgaaccttagtgtagaaacttctggtttattatccaatgtagcatcaagcagtaatcatcctagttcaagttctcttggagtgttattgxcagccgctggaaaccctagttctgttagttgtaggacagttaaattagaatcacatgatgagtgcgctcaaccatgtcttgcagaagcaaggggagatcctactagatctttggatcttagagctgtaaagcatgaagtggttgagaagcgcattctagaaactcttaaattgtcagttactagcccccacaaagtggttcagcagattccagtaaaatctgagccagttcaggagaatcaggaaacacagagaaaagctagagagacatcctatcaatcagatgggacagttgcacaaggtgagaataactgttcctccatgcaggtggagcctttgcaatcccgtaaggcatgtcctgcaggtttgcctacttgttcaacagagttgtctacaagtggggatccattgaaactaccagaacacgctgactgtacaacaaaagaagtcagccctaatagtgcaactccagttgaaaggtgcaataattatgatcatgttgcttcagaaactgttgttccatatgtaaatcatcaaagtataggatcaaatgtgtctgatgggttcacagaaactcggggtgcgaaaggttcatttgcgaaggagtctgagaatgggggacatactgcaatgactggactagaagttacaaatgaaccwtwcgcacmmatt---------------------------------cacatacaaatgtcgagggatctgtaagtgatgaggaaaaattcaacatatctgaggcagattcttttagttctgattttgagtcagatggtaaccacgctcaagtcgctccaggggatggaaggggcagacaatttcgtgaagatgatgaggactatgaagatggagaatttcgggaacaactattgcttaattctggtggaggatccattgtagagaaaagagaagccgaggatgataaccttggtggttctgacatggacataggttctccttgtgatggcattataatggaacctggggttaatgaagaggaaagaaaactgg-aagatcgttgtgagacaagtgatgagcacatcaaagagtgtgttggtgcagtcatgaatgagagagctaatcacggcaccaataatgatggttcagtaaagctggttcacgtcaatgagtgtgatgtttcattggcagttgacgtagccagagttgcgtctgatgagaagagtcacctaaacaataccttaaggaagctacttgatcaagaaggagggaaagatgttc---------------tgaagggccatgaaatggagttatcatctgctggagctactactgc---tagcctaggtagtgtagcaacaggtgttcaggctgcaggtgacaattctaaaggaattgaaactttggaaataactgattcaactctgccaaagactgatgcatccctaaatgttgacgctgcttctaaagatgccaacagtggaggtaaccggagccggattattactttgcctagagctacaaatgtctctccttgcagaacaaggtcttttcaagggaggtcgtttccatcac------aaagagagaggttctttgattttgatggagatactccccgtgggaataggtgagaaaatcctttccaactgcttgttccttt-ttgtatgcttctttttgtttgtttttttgtgttactatg---------tttg-ttttctgtttcttgcatttcagagatgagatctacaatgatggtccacgcagatatagtagagataggtttcaagatcagtcattcagaaattccagatcaaacttcatgcgtggaagaggcagagcgtctggtcgttctgatgctcaacgtggtaattgggattccggccgtgactttccttcagagaactacaacggtccatctgattatcgattttccaggcacaagcgtgctcctcccgatggggagcttgattgtcatggttttattcctcctggaccgaatggtgcttttataggttctggtagggggggaggaaggaagccattgaatgacgaattgcctttgtttcgacatccac
