# Supplementary material for: Targeted NGS for species level phylogenomics: “made to measure” or “one size fits all”?
Source: PeerJ. 2017 Jul 25;5:e3569. doi: 10.7717/peerj.3569 (PMC5530999; doi:10.7717/peerj.3569)
Supplement: Data S2 — Sequences alignments (fasta format). [file peerj-05-3569-s002.gz › Final_Aln/SC/17548_AllSamples.aln]

>MiraAssembly68_rep_c3256RC_merged_MiraAssembly68_c2381RC_merged_MiraAssembly68_c268
----------------------------------------------------------------------------------------------aacagatccccgagactatgctgtagttaatgatatactacaacgggtgacaatgggggagagctgggccggtcaacttcctgttaagaataagagaggggataggtttgtagtccttgcaaccaactcccccttctacgatgacgatggcgctttggttggtattatatgtgtctctagcgattcacgtccatttcaagacagaagggatgatttttcgggtacaaagcacacagagggaggtttgagctttagccggcctagaagcattgcttcagccaaacttggtcttgatcctcaacaacctctgcaagttgcaatcgcgtctaaaatatctaatttggttagttcaacag-tttttgtagtttttctacggtttaataataat---gcttatattaattggtaaaaacttcaaaacaggcttccaaggtgagcaacaaggttaagtccaaaatgagggccggagagagcaatatggatcgcgaaggtgggagtggagatagtcattattctgatcatggtttctcagatgcagcactgtctgatcatagggaggatgccaattcaagtggagctagtacacccagaggagatataccaccatctccctttggaggattatctcaagttgcacatgacnnnnnnnnnnnnnnnnnnnnnnnnnnnnnnnnnnnnnnnnnnnnnnnnnnnnnnnnnnnnnnnnnnnnnnnnnnnnnnnnnnnnnnnnnnnnnnnnnnnnnnnnnnnnnnnnnnnnnnnnnnnnnnnnngggaatgagcatgaaggcatggaagcaaagaacatccggtttgtttggccgtggtcgcacaatgatcatgagaatgactttggtcatctgaagagttctttttctggtgtgaaaccagatagtcaagtgggtgagagtaatcggcctacacataatgaagcttcagggtcgtggtcatcgtcattcaatgttaacagcacaagtagtgcaagtagctgtggaartaccagcagtagtgctgttaatagagttgatgtggacagtgattccttggactatgaaatcttgtgggaggacttgacaattggagagcaaattggacaaggtaattaattgtcgatctaacaggttatgagtagtgagtgcttatttttgtaatctttgcgtaccgctctctcaccttcaactcccac------ttttctgtttcctcttaatgccactgaagcatgtataatggcaggaagacagtgagtggggtttatcaactacgtttcattttgtttccatttttgtttccgcttggtaacaactaaca---------------------------------------------------------------------------------------------------------------------------------------------------------------------------------------------------------------------------------------------------------------------------
>MiraAssembly68_c792RC_merged_MiraAssembly68_rep_c2613
--------------------------------------------------------------------------------------------------------------------------------------------------------------------------------------------------------------------------------------------------------------------------------------------------------------------------------aagcacacagagggaggtttgagctttagccggcctagaagcattgcttcagccaaacttggtcttgatcctcaacaacctctgcaagttgcaatcgcgtctaaaatatctaatttggttagttcaacag-tttttgtagtttttctacggtttaataataat---gcttatattgattggtaaaaacttcaaaacaggcttccaaggtgagcaacaaggttaagtccaaaatgagggccggagagagcaatatggatcgcgaaggtgggagtggagatagtcattattctgatcatggtttctcagatgcagcactgtctgatcatagggaggatgccaattcaagtggagctagtacacccagaggagatataccaccatctccctttggaggattatctcaagttgcacatgacgagcactccccggggaaactctctagagattccggtgatgagagtgaagggaahcctggaattcataaaatcattagttcaaaagcagaggcatggaktggtaagaaaggattgtcatggcmgtggaaagggaatgagcatgaaggcatggaagcaaagaacatccggtktgtttggccgtggkcgcacaatgatcatgagaatgactttggtcatctgaagagttctttttctggtgtgaaaccagatagtcaagtgggtgagagtaatcggcctacacataatgaagcttcagggtcgtggtcatcgtcattcaatgttaacagcacaagtagtgcaagtagctgtggaagtaccagcagtagtgctgttaatagagttgatgtggacagtgattccttggactatgaaatcttgtgggaggacttgacaattggagagcaaattggacaaggtaattaattgtcgatctaacaggttatgagtagtgagtgcttatttttgtaatctttgcgtaccgctctctcaccttcaccttcaactcccacttttctgtttcctcttaatgccactgaagcatgtataatggcaggaagacagtgagtggggtttatcaactacgtttcattttgtttccatttttgtttccgcttggtaacaactaacaagtcttttatttt-tgcaacttttgtggttagttggttgctcgttt--ccttgatgaatgaacatgcattgaa-------------------------------------gcttagtggttcctatggttaaaatgcttattacactgtttgtgatgaatacctttcattctaattcttatgtttt---------------------------------------------------------------------------------
>MiraAssembly69_c154_merged_MiraAssembly69_c769RC_merged_MiraAssembly69_rep_c2611RC
-------------------------------------------------------------------------------------------------------------ttatgctcttgttaatgatataatgcaacgggtaacaatgggggagagctgggccggtcaacttccagttaagaacaagagaggggataggtttgtagtccttgcgaccaactcccctttttacaatgacgatggcgctttggttggaattatatgtgtgtctagcgattcgcgtccatttcaagacagaagggatgattatatgggtacaaagcatacggagggaggtttgaactttagccggcctagaagcattgcttcagccaaacttggtcttgatcctcaacaacctctccaagttgcaattgcgtctaagatatccaatttggttagttcaacag-tttttttggtttttctatggtttaataataatgcagcttgtattgattagtaaaaacttcaaaacaggcttcgaaggtgagcaacaaggttaagtccaaaatgcggaccggggagagcaatatggatcgcgaaggtgggagtggagatggtcattattctgatcatggtttatcagatgca---------gatcatagggaagatgccaattcaagtggagctagtacaccaagaggagatataccaccatcttcctttggaggattatctcaagctgcatatgatgagcactccccggggaaacactctagggattccggtgatgagagtgaagggaaacctggaattcataaaatcatcagttcaaaagcagaggcatggattggtaagaaaggattgtcgtggccatggaaagggaatgagcatgaaggtgtggaaacaaagaacacccggtttggttggccatggttgcacaatgatcatgagaatgactttggtcatctgaagagttctttttctggtgtgaaacaagatattcaagtgggtgagaataatcggcccgcgcataatgaagcttcagggtcgtggtcatcatcattcaatgttaacagcacaagtagtgcaagtagctgtggaagtaccagcagtagtgctgttaatagagtggacgtggactctgattccttggactctgaaatcttgtgggaggacttgacaataggagagcaaattggacaaggtaattaatcgtcgattcaacagtttatgagcagtgagtgctt---------atttttgcatacagctctctcacctccaactcccac-------tttctgcttcctcttaatgccactaaagctcaaataacggcaggaagacaatgagt-gggtttatcgactacgattcattgtgtttccattttagtttccacttgataacaagt-------cttctattttttgcaacttttgtggctagttggttgctggtttcaccatgatgaatgaacatgcatcaaacctaaatgcatatctatgggtccttttgtcatttgattcttggtgattcttatggttaaaatgcttattatgctgtttgtgatgagta----gcattctaattatgatgtttttgtggtttattttgttccttttctttgatgttttggtag------------------------------------------
>MiraAssembly74_c722RC
----------------------------------------------------------------------------------------------------------------------------------------------------------------------------------------------------------------------------------------------------------------------------------------------------------------------------------------------------------------------------------------------------------------------------------------------caatttggttagttcaacag-tttttttggtttttctatggtttaataataatgcagcttgtattgattagtaaaaacttcaaaacaggcttcgaaggtgagcaacaaggttaagtccaaaatgcggaccggggagagcaatatggatcgcgaaggtgggagtggagatggtcattattctgatcatggtttatcagatgca---------gatcatagggaagatgccaattcaagtggagctagtacaccaagaggagatataccaccatcttcctttggaggattatctcaagctgcatatgatgagcactccccagggaaacactctagggattccggtgatgagagtgaagggaaacctggaattcataaaatcatcagttcaaaagcagaggcatggattggtaagaaaggattgtcgtggccatggaaagggaatgagcatgaaggtgtggaaacaaagaacacccggtttggttggccatggttgcacaatgatcatgagaatgactt-----------------------------------------------------------------------------------------------------------------------------------------------------------------------------------------------------------------------------------------------------------------------------------------------------------------------------------------------------------------------------------------------------------------------------------------------------------------------------------------------------------------------------------------------------------------------------------------------------------------------------------------------------------------------------------------------------------------------------------------------------
>MiraAssembly75_c134RC
-------------------------------------------------------------------------------------------------------------------------------------------------------------------------------------------------------------------------------------------------------------------------------------------------------------------------------aaagcatacggagggaggtttgaactttagccggcctagaagcattgcttcagccaaacttggtcttgatcctcaacaacctctccaagttgcaattgcgtctaagatatccaatttggttagttcaacag-tttttttggtttttctatggtttaataataatgcagcttgtattgattagtaaaaacttcaaaacaggcttcgaaggtgagcaacaaggttaagtccaaaatgcggaccggggagagcaatatggatcgcgaaggtgggagtggagatggtcattattctgatcatggtttatcagatgca---------gatcatagggaagatgccaattcaagtggagctagtacaccaagaggagatataccaccatcttcctttggaggattatctcaagctgcatatgatgagcactccccagggaaacactctagggattccggtgatgagagtgaagggaaacctggaattcataaaatcatcagttcaaaagcagaggcatggattggtaagaaaggattgtcgtggccatggaaagggaatgagcatgaaggtgtggaaacaaagaacacccggtttggttggccatggttgcacaatgatcatgagaatgactttggtcatctgaagagttctttttctggtgtgaaacaagatattcaagtgggtgagaataatcggcccgcgcataatgaagcttcagggtcgtggtcatcatcattcaatgttaacagcacaagtagtgcaagtagctgtggaagtaccagcagtagtgctgttaatagagtggacatggactctgattccttggactctgaaatcttgtgggaggacttgacaataggagagcaaattggacaaggtaattaatcgtcgattcaacagtttatgagcagtgagtgcttatttttgtaatttttgcatacagctctctcacctccaactcccac-------tttctgcttcctcttaatgccactaaagctcaaataacggcaggaagacaatgagt-gggtttatcgactacaattcattgtgtttccattttagtttccacttgataacaagt-------cttctattttttgcaacttttgtggctagttggttgc-----------------------------------------------------------------------------------------------------------------------------------------------------------------------------------------------------------------------------------
>MiraAssembly83_c354RC_merged_MiraAssembly83_rep_c3234RC_merged_MiraAssembly83_c391
--------------------------------------------------------------------------------------------------------------------------------------------------------------------ggtcaacttccagttaagaacaagagaggggataggtttgtagtccttgcaaccaactcccctttttacaatgacgatggcgctttggttggaattatatgtgtgtctagcgattcgcgtccatttcaagacagaagggatgattatatgggtacaaagcatacggagggaggtttgaactttagccggcctagaagcattgcttcagccaaacttggtcttgatcctcaacaacctctccaagttgcaattgcgtctaagatatccaatttggttagttcaacag-tttttttggtttttctatggtttaataataatgcagcttgtattgattagtaaaaacttcaaaacaggcttcgaaggtgagcaacaaggttaagtccaaaatgcggaccggggagagcaatatggatcgcgaaggtgggagtggagatggtcattattctgatcatggtttatcagatgca---------gatcatagggaagatgccaattcaagtggagctagtacaccaagaggagatataccaccatcttcctttggaggattatctcaagctgcatatgatgagcactccccagggaaacactctagggattccggtgatgagagtgaagggaaacctggaattcataaaatcatcagttcaaaagcagaggcatggattggcaagaaaggattgtcgtggccatggaaagggaatgagcatgaaggtgtggaaacaaagaacacccggtttggttggccatggttgcacaatgatcatgagaatgactttggtcatctgaagagttctttttctggtgtgaaacaagatattcaagtgggtgagaataatcggcccgcgcataatgaagcttcagggtcgtggtcatcatcattcaatgttaacagcacaagtagtgcaagtagctgtggaagtaccagcagtagtgctgttaatagagtggacgtggactctgattccttagactctgaaatcttgtgggaggacttgacaataggagagcaaattggacaaggtaattaatcgtcgattcaacagtttatgagcagtgagtgcttatttttgtaatttttgcatacagctctctcacctccaactcccac-------tttctgcttcctcttaatgccactaaagctcaaataacggcaggaagacaatgagt-gggtttatcgactacaattcattgtgtttccattttagtttccacttgataacaagt-------cttctattttttgcaacttttgtggctagttggttgctggtttcaccatgatgaatgaacatgcat------------------------------------------------------------------------------------------------------------------------------------------------------------------------------------------------------
>MiraAssembly74_rep_c2254RC
---------------------------------------------------------------------------------------------------------------------------------------------------------------------------------------------------------------------------------------------------------------------------------------------------------------------------------------------------------------------------------------------------------------------------------------------------------------------------------------------------------------------------cttcaaaacaggcttcgaaggtgagcaacaaggttaagtccaaaatgcggaccggggagagcaatatggatcacgaaggtgggagtggagatggtcattattctgatcatggtttatcagatgca---------gatcatagggaagatgccaattcaagtggagctagtacaccaagaggagatataccaccatcttcctttggaggattatctcaagctgcatatgatgagcactccccagggaaacactctagggattccggtgatgagagtgaagggaaacctggaattcataaaatcatcagttcaaaagcagaggcatggattggtaagaaaggattgtcgtggccatggaaagggaatgagcatgaaggtgtggaaacaaagaacacccggtttggttggccatggttgcacaatgatcatgagaatgactttggtcatctgaagagttctttttctggtgtgaaacaagatattcaagtgggtgagaataatcggcccgcgcataatgaagcttcagggtcgtggtcatcatcattcaatgttaacagcacaagtagtgcaagtagctgtggaagtaccagcagtagtgct-------------------------------------------------------------------------------------------------------------------------------------------------------------------------------------------------------------------------------------------------------------------------------------------------------------------------------------------------------------------------------------------------------------------------------------------------------------------------------------------------------------------------------------------------------------------------------------
>MiraAssembly80_c353_merged_MiraAssembly80_rep_c2033_merged_MiraAssembly80_rep_c2033_merged_MiraAssembly80_rep_c2093RC_merged_MiraAssembly80_c711
------------------------------------------------------------------------------------------------------------------------------------------------------------------------------------------------------------------------------------------------------------------------------------------------------------------------------------atacggagggaggtttgaactttagccggcctagaagcattgcttcagccaaacttggtcttgatcctcaacaacctctccaagttgcaattgcgtctaagatatccaatttggttagttcaacag-tttttttggtttttctatggttcaataataatgcagcttgtattgattagtaaaaacttcaaaacaggcttcgaaggtgagcaacaaggttaagtccaaaatgcggaccggggagagcaatatggatcgcgaaggtgggagtggagatggtcattattctgatcatggtttatcagatgca---------gatcatagggaagatgccaattcaagtggagctagtacaccaagaggagatataccaccatcttcctttggaggattatctcaagctgcatatgatgagcactccccagggaaacactctagggattccggtgatgagagtgaagggaaacctggaattcataaaatcatcagttcaaaagcagaggcatggattggtaagaaaggattgtcgtggccatggaaagggaatgagcatgaaggtgtggaaacaaagaacacccggtttggttggccatggttgcacaatgatcatgagaatgactttggtcatctgaagagttctttttctggtgtgaaacaagatattcaagtgggtgagaataatcggcccgcgcataatgaagcttcagggtcgtggtcatcatcattcaatgttaacagcacaagtagtgcaagtagctgtggaagtaccagcagtagtgctgttaatagagtggacgtggactctgattccttggactctgaaatcttgtgggaggacttgacaataggagagcaaattggacaaggtaattaatcgtcgattcaacagtttatgagcagtga-----------------------------------------------------------------------------------------------------------------------------------------------------------------------------------------------------------------------------------------------------------------------------------------------------------------------------------------------------------------------------------------------------------------------------------------------------------
>MiraAssembly81_rep_c2125
--------------------------------------------------------------------------------------------------------------------------------------------------------------------------------------------------------------------------------------------------------------------------------------------------------------------------------------------------------------------------------------------------gatcctcaacaacctctccaagttgcaattgcgtctaagatatccaatttggttagttcaacag-tttttttggtttttctatggtttaataataatgcagcttgtattgattagtaaaaacttcaaaacaggcttcgaaggtgagcaacaaggttaagtccaaaatgcggaccggggagagcaatatggatcatgaaggtgggagtggagatggtcattattctgatcatggtttatcagatgca---------gatcatagggaagatgccaattcaagtggagctagtacaccaagaggagatataccaccatcttcctttggaggattatctcaagctgcatatgatgagcactccccagggaaacactctagggattccggtgatgagagtgaagggaaacctggaattcataaaatcatcagttcaaaagcagaggcatggattggtaagaaaggattgtcgtggccatggaaagggaatgagcatgaaggtgtggaaacaaagaacacccggtttggttggccatggttgcacaatgatcatgagaatgactttggtcatctgaagagttctttttctggtgtgaaacaagatattcaagtgggtgagaataatcggcccgcgcataatgaagcttcagggtcgtggtcatcatcattcaatgttaacagcacaagtagtgcaagtagctgtggaagtaccagcagtagtgctgttaatagagtggacgtggactctgattccttggactctgaaatcttgtgggaggacttgacaataggagagcaaattggacaaggta---------------------------------------------------------------------------------------------------------------------------------------------------------------------------------------------------------------------------------------------------------------------------------------------------------------------------------------------------------------------------------------------------------------------------------------------------------------------------------------------
>MiraAssembly69_c154_merged_MiraAssembly69_c2162RC_merged_MiraAssembly69_rep_c2418RC
-------------------------------------------------------------------------------------------------------------ttatgctcttgttaatgatataatgcaacgggtaacaatgggggagagctgggccggtcaacttccagttaagaacaagagaggggataggtttgtagtccttgcgaccaactcccctttttacaatgacgatggcgctttggttggaattatatgtgtgtctagcgattcgcgtccatttcaagacagaagggatgattatatgggtacaaagcatacggagggaggtttgaactttagccggcctagaagcattgcttcagccaaacttggtcttgatcctcaacaacctctccaagttgcaattgcgtctaagatatccaatttggttagttcaacag-tttttttggtttttctatggtttaataataatgcagcttgtattgattagtaaaaacttcaaaacaggcttcgaaggtgagcaacaaggttaagtccaaaatgcggaccggggagagcaatatggatcgcgaaggtgggagtggagatggtcattattctgatcatggtttatcagatgca---------gatcatagggaagatgccaattcaagtggagctagtacaccaagaggagatataccaccatcttcctttggaggattatctcaagctgcatatgatgagcactccccagggaaacactctagggattccggtgatgagagtgaagggaaacctggaattcataaaatcatcagttcaaaagcagaggcatggattggtaagaaaggattgtcgtggccatggaaagggaatgagcatgaaggtgtggaaacaaagaacacccggkttggttggccatggttgcacaatgatcatgagaatgactttggtcatctgaagagttctttttctggtgtgaaacaagatattcaagtgggtgagaataatcggcccgcgcataatgaagcttcagggtcgtggtcatcatcattcaatgttaacagcacaagtagtgcaagtagctgtggaagtaccagcagtagtgctgttaatagagtggacgtggactctgattccttggactctgaaatcttgtgggaggacttgacaataggagagcaaattggacaaggtaattaatcatcgattcaacagtttatgagcagtgagtgcttatttttgtaatttttgcatacagctttctcacctccaactcccac-------tttctgcttcctcttaatgccactaaagctcaaataacggcaggaagacaatgagt-gggtttatcgactacaattcattgtgtttccattttagtttc----------------------------------------------------------------------------------------------------------------------------------------------------------------------------------------------------------------------------------------------------------------------------------------------
>MiraAssembly77_c760RC
---------------------------------------------------------------------------------------------------------------------------------------------------------------------------------------------------------------------------------------------------------------------------------------------------------------------------------------------------------------------gaagcattgcttcagccaagcttggtcttgatcctcaacaacctctccaagttgcaattgcgtctaagatatccaatttggttagttcaacag-tttttttggtttttctatggtttaataataatgcagcttgtattgattagtaaaaacttcaaaacaggcttcgaaggtgagcaacaaggttaagtccaaaatgcggaccggggagagcaatatggatcgcgaaggtgggagtggagatggtcattattctgatcatggtttatcagatgca---------gatcatagggaagatgccaattcaagtggagctagtacaccaagaggagatataccaccatcttcctttggaggattatctca-----------------------------------------------------------------------------------------------------------------------------------------------------------------------------------------------------------------------------------------------------------------------------------------------------------------------------------------------------------------------------------------------------------------------------------------------------------------------------------------------------------------------------------------------------------------------------------------------------------------------------------------------------------------------------------------------------------------------------------------------------------------------------------------------------------------------------------------------------------------------------------------------------------------------------------------------------------------------------------
>MiraAssembly83_c418RC_merged_MiraAssembly83_rep_c2879RC_merged_MiraAssembly83_c391
--------------------------------------------------------------------------------------------------------------------------------------------------------------------ggtcaacttccagttaagaacaagagaggggataggtttgtagtccttgcaaccaactcccctttttacaatgacgatggcgctttggttggaattatatgtgtgtctagcgattcgcgtccatttcaagacagaagggatgattatatgggtacaaagcatacggagggaggtttgaactttagccggcctagaagcattgcttcagccaaacttggtcttgatcctcaacaacctctccaagttgcaattgcgtctaagatatccaatttggttagttcaacag-tttttttggtttttctatggtttaataataatgcagcttgtattgattagtaaaaacttcaaaacaggcttcgaaggtgagcaacaaggttaagtccaaaatgcggaccggggagagcaatatggatcgcgaaggtgggagtggagatggtcattattctgatcatggtttatcagatgca---------gatcatagggaagatgccaattcaagtggagctagtacaccaagaggagatataccaccatcttcctttggaggattatctcaagctgcatatgatgagcactccccagggaaacactctagggattccggtgatgagagtgaagggaaacctggaattcataaactcatcagttcaaaagcagaggcatggattggtaagaaaggattgtcgtggccatggaaagggaatgagcatgaaggtgtggaaacaaagaacacccggtttggttggccatggttgcacaatgatcatgagaatgacttcggtcatctgaagagttctttttctggtgtgaaacaagatattcaagtgggtgagaataatcggcccgcgcataatgaagcttcagggtcgtggtcatcatcattcaatgttaacagcacaagtagtgcaagtagctgtggaagtaccagcagtagtgctgttaatagagtggacgtggactctgattccttggactctgaaatcttgtgggaggacttgacaataggagagcaaattggacaaggtaattaatcgtcgattcaacagttcatgagcagtgagtgcttatttttgtaatttttgcatacagctctctcacctccaactcccac-------tttctgcttcctcttaatgccactaaagctcaaataacggcaggaagacaatgagt-gggtttatcgactacaattcattgtgtt------------------------------------------------------------------------------------------------------------------------------------------------------------------------------------------------------------------------------------------------------------------------------------------------------------
>MiraAssembly81_c796_merged_MiraAssembly81_c141RC_merged_MiraAssembly81_rep_c2305RC
-----------------------------------------------------------------------------------------------------------------------------------------------------------------------------------aagaacaagagaggggataggtttgtagtccttgcaaccaactcccctttttacaatgacgatggcgctttggttggaattatatgtgtgtctagcgattcgcgtccatttcaagacagaagggatgattatatgggtacaaagcatacggagggaggtttgaactttagccggcctagaagcattgcttcagccaaacttggtcttgatcctcaacaacctctccaagttgcaattgcgtctaagatatccaatttggttagttcaacag-ttttttttgtttttctatggtttaataataatgcagcttgtattgattagtaaaaacttcaaaacaggcttcgaaggtgagcaacaaggttaagtccaaaatgcggaccggggagagcaatatggatcgcgaaggtgggagtggagatggtcattattctgatcatggtttatcagatgca---------gatcatagggaagatgccaattcaagtggagctagtacaccaagaggagatataccaccatcttcctttggaggattatctcaagctgcatatgatgagcactccccagggaaacactctagggattccggtgatgagagtgaagggaracctggaattcataaaatcatcagttcaaaagcagaggcatggattggtaagaaaggattgtcgtggccatggaaagggaatgagcatgaaggtgtggaaacaaagaacacccggtttggttggccatggttgcacaatgatcatgagaatgactttggtcatctgaagagttctttttctggtgtgaaacaagatattcaagtgggtgagaataatcggcccgcgcataatgaagcttcagggtcgtggtcatcatcattcaatgttaacagcacaagtagtgcaagtagctgtggaagtaccagcagtagtgctgttaatagagtggacgtggactctgattccttggactctgaaatcttgtgggaggacttgacaataggagagcaaattggacaaggtaattaatcgtcgattcaacagtttatgagcagtgagtgcttatttttgtaatttttgcatacagctctctcacctccaactcccac-------tttctgcttcctcttaatgccactaaagctcaaataacggcaggaagacaatgagt-gggtttatcgactacaattcattgtgtttccattttagtttccacttgataacaagt-------cttctattttttgcaacttttgtggctagttggttgctggtttcaccatgatgaatgaacatgcatcaaacctaaatgcatatctatgggtccttttgtcatttgattcttggtgattcttatggttaaaatgcttattatgctgtttgtgatg--------------------------------------------------------------------------------------------------------------
>MiraAssembly80_c353_merged_MiraAssembly80_rep_c2033_merged_MiraAssembly80_rep_c2033_merged_MiraAssembly80_rep_c2315RC
----------------------------------------------------------------------------------------------------------------------------------------------------------------------------------------------------------------------------------------------------------------------------------------------------------------------------------------------------------------------------------------------------------------------------------------------------------------------------------------------------------------------------------------------ggtgagcaacaaggttaagtccaaaatgcggaccggkgagagcaatatggatcgcgaaggtgggagtggagatggtcattattctgatcatggtttatcagatgca---------gatcatagggaagatgccaattcaagtggagctagtacacaaagaggagatataccaccatcttcctttggaggattatctcaagctgcatatgatgagcactccccagggaaacactctagggattccggtgatgagagtgaagggaaacctggaattcataaaatcatcagttcaaaagcagaggcatggattggtaagaaaggattgtcgtggccatggaaagggaatgagcatgaaggtgtggaaacaaagaacacccggtttggttggccatggttgcacaatgatcatgagaatgactttggtcatctgaagagttctttttctggtgtgaaacaagatattcaagtgggtgagaataatcggcccgcgcataatgaagcttcagggtcgtggtcatcatcattcaatgttaacagcacaagtagtgcaagtagctgtggaagtaccagcagtagtgctgttaatagagtggacgtggactctgattccttggactctgaaatcttgtgggaggacttgacaataggagagcaaattggacaaggtaattaatcgtcgattcaacagtttatgagcagtga-----------------------------------------------------------------------------------------------------------------------------------------------------------------------------------------------------------------------------------------------------------------------------------------------------------------------------------------------------------------------------------------------------------------------------------------------------------
>MiraAssembly74_c107_merged_MiraAssembly74_rep_c2448RC
--------------------------------------------------------------------------------------------------------------------------------------------------------------------------------------------------------------------------------------------------------------------------------------------------------------------------------------------------------------------------------------------------------------------------------------------------------------acag-tttttttggtttttctatggtttaataataatgcagcttgtattgattagtaaaaacttcaaaacaggcttcgaaggtgagcaacaaggttaagtccaaaatgcggaccggggagagcaatatggatcgcgaaggtgggagtggagatggtcattattctgatcatggtttatcagatgca---------gatcatagggaagatgccaattcaagtggagctagtacaccaagaggagatataccaccatcttcctttggaggattatctcaagctgcatatgatgagcactccccagggaaacactttagggattccggtgatgagagtgaagggaaacctggaattcataaaatcatcagttcaaaagcagaggcatggattggtaagaaaggattgtcgtggccatggaaagggaatgagcatgaaggtgtggaaacaaagaacacccggtttggttggccatggttgcacaatgatcttgagaatgactttggtcatctgaagagttctttttctggtgtgaaacaagatattcaagtgggtgagaataatcggcccgcgcataatgaagcttcagggtcgtggtcatcatcattcaatgttaacagcacaagtagtgcaagtagctgtggaagtaccagcagtagtgctgttaatagagtggacgtggactctgattccttggactctgaaatcttgtgggaggacttgacaataggagagcaaattggacaaggtaattaatcgtcgattcaacagtttatgagcagtgagtgcttatttttgtaatttttgcatacagctctctcacctccaactcccac-------tttctgcttcctcttaatgccactaaagctcaaataacggcaggaagacaatgagt-gggtttatcgactacaattcattgtgtttccattttagtttccacttgataacaagt-------cttctattttttgcaacttttgtggctagttggttgctggtttcaccatgatgaatgaacatgcatcaaacctaaatgcatatctatgggtccttttgtcatttgattcttggtgatt--------------------------------------------------------------------------------------------------------------------------------------------------
>MiraAssembly74_c107_merged_MiraAssembly74_c1985_merged_MiraAssembly74_c305
---------------------------------------------------------------------------------------------------------------------------------------------------------------------------------------------------------------------caaccaactccccyttttacaatgacgatggcgctttgattggaattatatgtgtgtctagcgattcgcgtccatttcaagacagaagggatgattatatgggtacaaagcatacggagggaggtttgaactttagccggcctagaagcattgcttcagccaaacttggtcttgatcctcaacaacctctccaagttgcaattgygtctaagatatccaatttggttagttcaacag-tttttttggtttttctatggtttaataataatgcagcttgtattgattagtaaaaacttcaaaacaggcttcgaaggtgagcaacaaggttaagtccaaaatgcggaccggggagagcaatatggatcacgaaggtgggagtggagatggtcattattctgatcatggtttatcagatgca---------gatcatagggaagatgccaattcaagtggagctagtacaccaagaggagatataccaccatcttcctttggaggattatctcaagctgcatatgatgagcactccccagggaaacactttagggattccggtgatgagagtgaagggaaacctggaattcataaaatcatcagttcaaaagcagaggcatggattggtaagaaaggattgtcgtggccatggaaagggaatgagcatgaaggtgtggaaacaaagaacacccggtttggttggccatggttgcacaatgatcttgagaatgactttggtcatctgaagagttctttttctggtgtgaaacaagatattcaagtgggtgagaataatcggcccgcgcataatgaagcttcagggtcgtggtcatcatcattcaatgttaacagcacaagtagtgcaagtagctgtggaagtaccagcagtagtgctgttaatagagtggacgtggactctgattccttggactctgaaatcttgtgggaggacttgacaataggagagcaaattggacaaggtaattaatcgtcgattcaacagtttatgagcagtgagtgcttatttttgtaatttttgcatacagctctctcacctccaactcccac-------tttctgcttcctcttaatgccactaaagctcaaataacggcaggaagacaatgagt-gggtttatcgactacaattcattgtgtttccattttagtttccacttgataacaagt-------cttctattttttgcaacttttgtggctagttggttgctggtttcaccatgatgaatgaacatgcatcaaacctaaatgcatatctatgggtccttttgtcatttgattcttggtgatt--------------------------------------------------------------------------------------------------------------------------------------------------
>MiraAssembly71_c632RC_merged_MiraAssembly71_rep_c3925RC_merged_MiraAssembly71_c737
-----------------------------------------------------------------------------------------------------------------------------------------------------------------------------------------------------------------------------------------------------------------------------------------------------------------------atgggtacaaagcatacggagggaggtttgaactttagccggcctagaagcattgcttcagccaaacttggtcttgatcctcaacaacctctccaagttgcaattgcgtctaagatatccaatttggttagttcaacag-ttttttttgtttttctatggtttaataataatgcagcttgtattgattagtaaaaacttcaaaacaggcttcgaaggtgagcaacaaggttaagtccaaaatgcggaccggggagagcaatatggatcgcgaaggtgggagtggagatggtcattattctgatcatggtttatcagatgca---------gatcatagggaagatgccaattcaagtggagctagtacaccaagaggagatataccaccatcttcctttggaggattatctcaagctgcatatgatgagcactccccagggaaacactctagggattccggtgatgagagtgaagggaaacctggaattcataaaatcatcagttcaaaagcagaggcatggattggtaagaaaggattgtcgtggccatggaaagggaatgagcatgaaggtgtggaaacaaagaacacccggkttggttggccatggttgcacaatgatcatgagaatgactttggtcatctgaagagttctttttctggtgtgaaacaagatattcaagtgggtgagaataatcggcccgcgcataatgaagcttcagggtcgtggtcatcatcattcaatgttaacagcacaagtagtgcaagtagctgtggaagtaccagcagtagtgctgttaatagagtggacgtggactctgattccttggactctgaaatcttgtgggaggacttgacaataggagagcaaattggacaaggtaattaatcgtcgattcaacagtttatgagcagtgagtgcttatttttgtaatttttgcatacagctytctcacctccaactcccac-------tttctgcttcctcttaatgccactaaagctcaaataacggcaggaagacaatgagt-gggtttatcgacwacaattcattgtgtttccattttagtttccacttgataacaagt-------cttctattttttgcaacttttgtggctagttggttgctggtttcaccatgatgaatgaacatgcatcaaacctaaatgcatatctatgggtccttttgtcatttgattcttggtgattcttatggttaaaatgcttattatgctgtttgtgatragta----gcat--------------------------------------------------------------------------------------------------
>MiraAssembly80_rep_c1867_merged_MiraAssembly80_c1512_merged_MiraAssembly80_c325RC
------------------------------------------------------------------------------------------------------------------------------------------------------------------------------------------------------------------------------------------------------------------------------------------------------------------------------------------------------actttagccggcctagaagcattgcttcagccaaacttggtcttgatcctcaacaacctctccaagttgcaattgcgtctaagatatccaatttggttagttcaacag-tttttttggtttttctatggtttaataataatgcagcttgtattgattagtaaaaacttcaaaacaggcttckaaggtgagcaacaaggttaagtccaaaatgcggaccggggagagcaatatggatcgcgaaggtgggagtggagatggtcattattctgatcatggtttatcagatgca---------gatcatagggaagatgccaattcaagtggagctagtacaccaagaggagatataccaccatcttcctttggaggattatctcaagctgcatatgatgagcactccccagggaaacactctagggattccggtgatgagagtgaagggaaacctggaattcataaaatcatcagttcaaaagcagaggcatggattggtaagaaaggattgtcgtggccatggaaagggaatgagcatgaaggtgtggaaacaaagaacacccggtttggttggccatggttgcacaatgatcatgagaatgactttgctcatctgaagagttctttttctggtgtgaaacaagatattcaagtgggtgagaataatcggcccgcgcataatgaagcttcagggtcgtggtcgtcatcattcaatgttaacagcacaagcagtgcaagtagctgtggaagtaccagcagtagtgctgttaatagagtggacgtggactctgattccttggactctgaaatcttgtgggaggacttgacaataggagagcaaattggacaaggtaattaatcgtcgattcaacagtttatgagcagtgagtgcttatttttgtaatttttgcatacagctctctcacctccaactcccac-------tttctgcttcctcttaatgccactaaagctcaaataacggcaggaagacaatgagt-gggtttatcgactacaattcattgtgtttccattttagtttccacttgataacaagt-------cttctattttttgcaacttttgtggc----------------------------------------------------------------------------------------------------------------------------------------------------------------------------------------------------------------------------------------------
>MiraAssembly77_rep_c72
-----------------------------------------------------------------------------------------------------------------------------------------------------------------------------------------------------------------------------------------------------------------------------------------------------------------------------------------------------------------------------------------cttggtcttgatcctcaacaacctctccaagttgcaattgcgtctaagatatccaatttggttagttcaacagttttttttggtttttctatggtttaataataatgcagcttgtattgattagtaaaaacttcaaaacaggcttcgaaggtgagcaacaaggttaagtccaaaatgcggaccggggagagcaatatggatcgcgaaggtgggagtggagatggtcattattctgatcatggtttatcagatgca---------gatcatagggaagatgccaattcaagtggagctagtacaccaagaggagatataccaccatcttcctttggaggattatctcaagctgcatatgatgagcactccccagggaaacactctagggattccggtgatgagagtgaagggaaacctggaattcataaaatcatcagttcaaaagcagaggcatggattggtaagaaaggattgtcgtggccatggaaagggaatgagcatgaaggtgtggaaacaaagaacacccggtttggttggccatggttgcacaatgatcatgagaatgactttggtcatctgaagagwtctttttctggtgtgaaacaagatattcaagtgggtgagaataatcggcccgcgcataatgaagcttcagggtcgtggtcatcatcattcaatgttaacagcacaagtagtgcaagtagctgtggaagtaccagcagtagtgctgttaatagagtggacgtggactctgattccttggactctgaaatcttgtgggaggacttgacaataggagagcaaattggacaaggtaattaatcgtcgattcaacagtttatgagcagtgagtgcttatttttgtaatttttgcatacagctctctcacctccaactcccac-------tttctgcttccxcttaatgccactaaagctcaaataacggcaggaagac------------------------------------------------------------------------------------------------------------------------------------------------------------------------------------------------------------------------------------------------------------------------------------------------------------------------------------------------
>MiraAssembly80_rep_c2749RC
------------------------------------------------------------------------------------------------------------------------------------------------------------------------------------------------------------------------------------------------------------------------------------------------------------------------------------------------------------------------------------------------------------------------------------------------------------------------------------------------------------------------------------------------------------------------------------------------------------------------------------------------------------------------------------------------------------------------------------------------------------------------------------------------------------------------------------------------------------------------------------------------------------------------------------------------------------acaatgatcatgagaatgactttggtcatctgaagagttctttttctggtgtgaaacaagatattcaagtgggtgagaataatcggcccgcgcataatgragcttcagggtcgtggtcatcatcattcaatgttaacagcacaagtagagcaagtagctgtggaagtaccagcagtagtgctgttaatagagtggacgtggactctgattccttggactctgaaatcttgtgggaggacttgacaataggagagcaaattggacaaggtaattaatcgtcgattcaacagtttatga------------------------------------------------------------------------------------------------------------------------------------------------------------------------------------------------------------------------------------------------------------------------------------------------------------------------------------------------------------------------------------------------------------------------------------------------------------------
>MiraAssembly73_c1900RC_merged_MiraAssembly73_c2021RC_merged_MiraAssembly73_rep_c2464RC_merged_MiraAssembly73_rep_c2464RC_merged_MiraAssembly73_rep_c2276RC
----------------------------------------------------------------------------------------------------------------------------------------------------------------------------------------------------------------------------------------------------------------------------------------------------------------------------tacaaagcatacggagggaggtttgaactttagccggcctagaagcattgcttcagccaagcttggtcttgatcctcaacaacctctccaagttgcaattgcgtctaagatatccaatttggttagttcaacag-tttttttggtttttccatggtttaataataatgcagcttgtattgattagtaaaaacttcaaaacaggcttcgaaggtgagcaacaaggttaagtccaaaatgcggaccggggagagcaatatggatcgcgaaggtgggagtggagatggtcattattctgatcatggtttatcagatgca---------gatcatagggaagatgccaattcaagtggagctagtacaccaagaggagatataccaccatcttcctttggaggattatctcaagctgcatatgatgagcactccccagggaaacactctagggattccggtgatgagagtgaagggaaacctggaattcataaaatcatcagttcaaaagcagaggcatggattggtaagaaaggattgtcgtggccatggaaaggtaatgagcatgaaggtgtggaaacaaagaasacccggtttggttgrccatggttgcacaatgatcatgagaatgactttggtcatctgaagagttctttttctggtgtgaaacaagatattcaagtgggtgagaataatcggcccgcgcataatgaagcttcagggtcgtggtcatcatcatttaatgttaacagcacaagtagtgcaagtagctgtggaagtaccagcagtagtgctgttaatagagtggacgtggactctgattccttggactctgaaatcttgtgggaggacttgacaataggagagcaaattggacaaggtaattaatcgtcgattcaacagtttatgagcagtgagtgcttatttttgtaatctttgcatacagctctctcacctccaactcccac-------tttctgcttcctcttaatgccactaaagctcaaataacggcaggaagacaatgagt-gggtttatcgactacaattcattgtgtttccattttagtttccacttgataacaagt-------ctt---------------------------------------------------------------------------------------------------------------------------------------------------------------------------------------------------------------------------------------------------------------------
>MiraAssembly73_c805RC_merged_MiraAssembly73_rep_c2275RC_merged_MiraAssembly73_rep_c2453
------------------------------------------------------------------------------------------------------------------------------------------------------------------------------------------------------------------------------------------------------------------------------------------------------------------------------------------------------------------------------------------------------------------------------------------tatccaatttggttagttcaacag-tttttttggtttttctatggtttaataataatgcagcttgtattgattagtaaaaacttcaaaacaggcttcgaaggtgagcaacaaggttaagtccaaaatgcggaccggggagagcaatatggatcgcgaaggtgggagtggagatggtcattattctgatcatggtttatcagatgca---------gatcatagggaagatgtcaattcaagtggagctagtacaccaagaggagatataccaccatcttcctttggaggattatctcaagctgcatatgatgagcactccccagggaaacactctagggattccggtgatgagagtgaagggaaacctggaattcataaaatcatcagttcaaaagcagaggcatggattggtaagaaaggattgtcgwggccatggaaagkgaatgagcatgaaggtgtggaaacaaagaacacccggkttggttggccatggttgcacaatgatcatgagaatgactttggtcatctgaagagttctttttctggtgtgaaacaagatattcaagtgggtgagaataatcggmmcgcgcataatgaagcttcagggtcgtggtcatcatcatttaatgttaacagcacaagtagtgcaagtagctgtggaagtaccagcagtagtgctgttaatagagtggacgtggactctgattccttggactctgaaatcttgtgggaggacttgacaataggagagcaaattggacaaggtaattaatcgtcgattcaacagtttatgagcagtgagtgcttatttttgtaatttttgcatacagctctctcacctccaactcccac-------tttctgcttcctcttaatgccactaaagctcaaataacggcaggaagacaatgagt-gggtttatcgactacaattcattgtgtttccattttagtttccacttgataacaagt-------cttctatttt--------------------------------------------------------------------------------------------------------------------------------------------------------------------------------------------------------------------------------------------------------------
>MiraAssembly75_c313_merged_MiraAssembly75_c428RC
--------------------------------------------------------------------------------------------------------------------------------------------------------------------------------------------------------------------------------------------------------------------------------------------------------------------------------------------------------------------------------------------------------------------------------------------------------------------------------------------------------------------------------------------------------------------------------------------------------------------------------------------------------------------------------------------------------------------------------------------------------------------------------aaacactctagggattccggtgatgagagtgaagggaaacctggaattcataaaatcatcagttcaaaagcagaggcatggattggtaagaaaggattgtcgtggccatggaaagggaatgagcatgaaggtgtggaaacaaagatcacccggtttggttggccatggttgcacaatgatcatgagaatgactttggtcatctgaagagttctttttctggtgtgaaacaagatattcaagtgggtgagaataatcggcccgcgcataatgaagcttcagggtcgtggtcatcatcattcaatgttaacagcacaagtagtgcaagtagctgtggaagtaccagcagtagtgctgttaatagagtggacgtggactctgattccttggactctgaaatcttgtgggaggacttgacaataggagagcaaattggacaaggtaattaatcgtagattcaacagtttatgagcagtgagtgcttatttttgtaatttttgcatacagctctctcacctccaactcgcac-------tttctgcttcctcttaatgccactaaagctcaaataacggcaggaagacaatg--------------------------------------------------------------------------------------------------------------------------------------------------------------------------------------------------------------------------------------------------------------------------------------------------------------------------------------------
>MiraAssembly72_c577RC_merged_MiraAssembly72_rep_c1726RC_merged_MiraAssembly72_c714
-----------------------------------------------------------------------------------------------------------------------------------------------------------------------------------------------------aggtttgtagtccttgcaaccaactcccctttttacaatgacgatggcrctttggttggaattatatgtgtgtctagcgattcgcgtccatttcaagacagaagggatgattacatgggtacaaagcatacggagggaggtttgaactttagccggcctagaagcattgcttcagccaaacttggtcttgatcctcaacaacctctccaagttgcaattgcgtctaagatatccaatttggttagttcaacag-tttttttggtttttctatggtttaataataatgcagcttgtattgattagtaaaaacttcaaaacaggcttcgaaggtgagcaacaaggttaagtccaaaatgcggaccggggagagcaatatggatcgcgaaggtgggagtggagatggtcactattctgatcatggtttatcagatgca---------gatcatagggaagatgccaattcaagtggagctagtacaccaagaggagatataccaccatcttcctttggaggattatctcaagctgcatatgatgagcactccccagggaaacactctagggattccggtgatgagagtgaagggaaacctggaattcataaaatcatcagttcaaaagcagaggcatggattggtaagaaaggattgtcgtggccatggaaagggaatgagcatgaaggtgtggaaacaaagaacacccggtttggttggccatggttgcacaatgatcatgagaatgactttggtcatctgaagagttctttttctggtgtgaaacaagatattcaagtgggtgagaataatcggcccgcgcataatgaagtttcagggtcgtggtcatcatcattcaatgttaacagcacaagtagtgcaagtagctgtggaagtaccagcagtagtgccgttaatagagtggacgtggactctgattccttggactctgaaatcttgtgggaggacttgacaataggagagcaaattggacaaggtaattaaccgtcgattcaacagtttatgagcagtgagtgcttatttttgtaatttttgcatacagctctctcacctccaactcccac-------tttctgcttcctcttaatgccactaaagctcwaataacggcaggaagacaatgagt-gggtttatcgactac-------------------------------------------------------------------------------------------------------------------------------------------------------------------------------------------------------------------------------------------------------------------------------------------------------------------------
>MiraAssembly78_c1596RC
---------------------------------------------------------------------------------------------------------------------------------------------------------------------------------------------------------------------------------------------------------------------------------------------------------------------------------------------------------------------------------------------------------------------------------------------------------------------------------------------------------------------------------------------------------------------------------------------------------------------------------------------------------------------------------------------------------------------------------------------------------------------------------------------------------------------------------------------------------------------------------------------------------------------------------------------------------------------------------------atctgaagagttctttttctggtgtgaaacaagatattcaagtgggtgagaataatcggcccgcccataatgaagcttcagggtcgtggtcatcatcattcaatgttaacagcacaagtagtgcaagtagctgtggaagtaccagcagtagtgctgttaatagagtggacgtggactctgattccttggactatgaaatcttgtgggaggacttgacaataggagagcaaattggacaaggtaattaatcgtcgattcaacagtttatgagcagtgagtgcttatttttgtaatttttgcatacagctctctcacctccaacccccac-------tttctgcttcctcttaatgccactaaagctcaaataacggcaggaagacaatgart-gggtttatcgactacaattcattgtgtttcca--------------------------------------------------------------------------------------------------------------------------------------------------------------------------------------------------------------------------------------------------------------------------------------------------------
>MiraAssembly82_c292_merged_MiraAssembly82_rep_c892
gtatttattttcaattttgcaggaatcgaactgcagaacaactctatggtcattctgcagcagaagctctttgtcaggatgccattgagctcctaacagaygcgcrtgattatgctcttgttaatgatataatgcaacgggtgacaatgggggagagctgggccggtcaacttccagttaagaacaagagaggggatagktttgtagtccttgcaaccaactcccctttttacaatgacgatggcgctttggttggaattatatgtgtgtctagcgattcgcgtccatttcaagacagaagggatgattatatgggtacaaagcatacggagggaggtttgaactttagccggcctagaagcattgcttcagccaaacttggtcttgatcctcaacaacctctccaagttgcaattgcgtctaagatatccaatttggttagttcaacag-tttttttggtttttctatggtttaataataatgcagcttgtattgattagtaaaaacttcaaaacaggcttcgaaggtgagcaacaaggttaagtccaaaatgcggaccggggagagcaatatggatcacgaaggtgggagtggagatggtcattattctgatcatggtttatcagatgca---------gatcatagggaagatgccaattcaagtggagctagtacaccaagaggagatataccaccatcttcctttggagcattatctcaagctgcatatgatgagcactccccagggaaactctctagggattccggtgatgagagtgaagggaaacctgggattcataaaatcatcagttcaaaagcagaggcatggattggtaagaaaggattgtcgtggccatggaaagggaatgagcatgaaggtgtggaagcaaagaacacccggtttggttggccatggttgcacaatgatcatgagaatgactttggtcatctgaagagttctttttctggtgtgaaacaagatattcaagtgggtgagaataatcggcccgcccataatgaagcttcagggtcgtggtcatcatcattcaatgttaacagcacaagtagtgcaagtagctgtggaagtaccagcagtagtgctgttaatagagtggacgtggactctgattccttggactctgaaatcttgtgggaggacttgacaataggagagcaaattggacaaggtaattaatcatcgattcaacagtttatgagcagtgagtgcttatttttgtaatttttgcatacagctctctcacctccaactcccac-------tttctgcttcctcttaatgccactaaagctcaaataacggcaggaagacaatgagt-gggtttatcgactacaattcattgcgtttccattttagtttccacttgataacaagt-------cttttatttt-tgcaacttttgtggctagttggttgctggtttcaccatgatgaatgaacatgcatcaaacctaaatgcatatctatgggtccttttgtcatttgattcttggtg-----------------------------------------------------------------------------------------------------------------------------------------------------
>MiraAssembly82_rep_c85
-------------------------------------------------------------------------------------------------------------------------------------------------------------------------------------------------------------------------------------------------------------tggaattatatgtgtgtctagcgattcgcgtccatttcaagacagaagggatgattatatgggtacaaagcatgcggagggaggtttgaactttagccggcctagaagcattgcttcagccaaacttggtcttgatcctcaacaacctctccaagttgcaattgcgtctaagatatccaatttggtaaattcaacag-tttttttggtttttctatggtttaataataatgcagcttgtattgattagtaaaaacttcaaaacaggcttcgaaggtgagcaacaaggttaagtccaaaatgcggaccggggagagcaatatggatcacgaaggtgggagtggagatggtcattattctgatcatggtttatcagatgca---------gatcatagggaagatgccaattcaagtggagctagtacaccaagaggagatataccaccatcttcctttggagcattatctcaagctgcatatgatgagcactccccagggaaactctctagggattccggtgatgagagtgaagggaaacctgggattcataaaatcatcagttcaaaagcagaggcatggattggtaagaaaggattgtcgtggccatggaaagggaatgagcatgaaggtgtggaagcaaagaacacccggtttggttggccatggttgcacaatgatcatgagaatgactttggtcatctgaagagttctttttctggtgtgaaacaagatattcaagtgggtgagaataatcggcccgcccataatgaagcttcagggtcgtggtcatcatcattcaatgttaacagcacaagtagtgcaagtagctgtggaagtaccagcagtagtgctgttaatagagtggacgtggactctgattccttggactctgaaatcttgtgggaggacttgacaataggagagcaaattggacaaggtaattaatcgtcgattcaacagttcatgagcagtgagtgcttatttttgtaatttttgcatacagctctctcacctccaactcccac-------tttctgcttcctcttaatgccactaaagctcaaataatggcaggaagacaatgagt-gggtttatcgactacaattcattgtgtttccattttagtttccacttgataacaagt-------cttttatttt-tgcaacttttgtggctagttggttgctggtttcaccatgatgaatgaacatgcatcaaacctaaatgcatatctatgggtccttttgtcatttgattcttggtgattcttatggttaaaatgcttattatactgtttgtgatgagta----gcattctaattatgatgtttttgtggtttattttgttccttttctttgatgttttggtaggttcttgtgggactgtatatcatgccctttggttcggatcgg
>MiraAssembly78_c438RC_merged_MiraAssembly78_c690
---------------------------------------------------------------------------------------------------------------------------------------------------------------------------------------------------------------------------------------------------------------------------------------------------------------------atatgggtacaaagcatacggagggaggtttgaactttagccggcctagaagcattgcttcagccaaacttggtcttgatcctcaacaacctctccaagttgcaattgcgtctaagatatccaatttggttagttcaacagttttttttggtttttctatggtttaataataatgcagcttgtattgattagtaaaaacttcaaaacaggcttcgaaggtgagcaacaaggttaagtccaaaatgcggaccggggagggcaatatggatcgcgaaggtgggagtggagatggtcattattctgatcatggtttatcagatgca---------gatcatagggaagatgccaattcaagtggagctagtacaccaagaggagatataccaccatcttcctttggaggattatctcaagctgcatatgatgagcactccccagggaaactctttagggattccggtgatgagagtgaagggaaacctggaattcataagatcatcagttcaaaagcagaggcatggattggtaagaaaggattgtcgtggccatggaaagggaatgagcatgaaggtgtggaagcaaagaacacccggtttggttggccatggktgcacaatgatcatgagaatgactttggtcatctgaagagttctttttctggtgtgaaacaagatattcaagtgggtgagaataatcggcccgcccataatgaagcttcagggkcgtggtcatcatcattcaatgttaacagcacaagtagtgcaagtagctgtggaagtaccagcagtagtgctgttaatagagtggacgtggactctgattccttggactatgaaatcttgtgggaagacttgacaataggagagcaaattggacaaggtaattaatcgtcgattcaacagtttaagagcagtgagtgcttatttttgtaatttttgcatacagctctctcacctccaactcccac-------tttctgcttcctcttaatgccactaaagctcaaatgacggaaggaagacaatgagt-gggtttatcgactacaattcattgtgtttccattttagtttccacttgataacaagt-------cttttatttt-tgcaacttttgtggctagttggttgctggtttcaccatgatgaatgaacatgcatcaaacctaaatgcatatctatgggtccttttgtcatttgattcttggtgattcttatggttaaaatgcttattatactgtttgtgatgagta----gcattctaattatgatgtttttgtggttt-------------------------------------------------------------------------
>MiraAssembly78_rep_c2527RC_merged_MiraAssembly78_c690
---------------------------------------------------------------------------------------------------------------------------------------------------------------------------------------------------------------------------------------------------------------------------------------------------------------------atatgggtacaaagcatacggagggaggtttgaactttagccggcctagaagcattgcttcagccaaacttggtcttgatcctcaacaacctctccaagttgcaattgcgtctaagatatccaatttggttagttcaacagttttttttggtttttctatggtttaataataatgcagcttgtattgattagtaaaaacttcaaaacaggcttcgaaggtgagcaacaaggttaagtccaaaatgcggaccggggagggcaatatggatcgcgaaggtgggagtggagatggtcattattctgatcatggtttatcagatgca---------gatcatagggaagatgccaattcaagtggagctagtacaccaagaggagatataccaccatcttcctttggaggattatctcaagctgcatatgatgagcactccccagggaaactctttagggattccggtgatgagagtgaagggaaacctggaattcataagatcatcagttcaaaagcagaggcatggattggtaagaaaggattgtcgtggccatggaaagggaatgagcatgaaggtgtggaagcaaagamcacccggkttggktggccatggttgcacaatgatcatgagaatgactttggtcatctgaagagttctttttctggtgtgaaacaagatattcaagtgggtgagaataatcggcccgcccataatgaagcttcagggtcgtggkcatcatcattcaatgttaacagcacaagtagtgcaagtagctgtggaagtaccagcagtagtgctgttaatagagtggacgtggactctgattccttggactatgaaatcttgtgggaggacttgacaataggagagcaaattggacaaggtaattaatcgtcgattcaacagtttatgagcagtgagtgcttatttttgtaatttttccttacagctctctctcctccatccccctc-------tttctgcttgctcttaatgccactatagatcaattaacgggaggaagacaatgaat-gggtttatcgactacaat----------------------------------------------------------------------------------------------------------------------------------------------------------------------------------------------------------------------------------------------------------------------------------------------------------------------
>MiraAssembly71_rep_c4557RC_merged_MiraAssembly71_rep_c4177_merged_MiraAssembly71_c84
--------------------------------------------------------------------------------------------------------------------------------------------------------------------ggtcaacttccagttaagaacaagagaggggataggtttgtagtcattgcaaccaactcccctttttacaatgacgatggcgctttggttggaattatatgtgtgtctagcgattcgcgtccatttcaagacagaagggatgattatatgggtacaaagcatacggagggaggtttgaactttagccggcctagaagcattgcttcagccaaacttggtcttgatcctcaacaacctctccaagttgcaattgcgtctaagatatccaatttggttagttcaacag-tttttttggtttttctatggtttaataataatgcagcttgtattgattagtaaaaacttcaaaacaggcttcgaaggtgagcaacaaggttaagtccaaaatgcggaccggggagagcaatatggatcgcgaaggtgggagtggagatggtcattattctgatcatggtttatcagatgca---------gatcatagggaagatgccaattcaagtggagctagtacaccaagaggagatataccaccatcttcctttggakgattatctcaagctgcatatgatgagcactccccagggaaacactctagggattccggtgatgagagtgaagggaaacctggaattcataaaatcatcagttcaaaagcagaggcatggattggtaagaaagggttgtcgtggccatggaaagggaatgagcatgaaggtgtggaaacaaagaacacccggtttggttggccatggttgcacaatgatcatgagaatgactttggtcatctgaagagttctttttctggtgtgaaacaagatattcaagtgggtgagaataatcggcccgcgcataatgaagcttcaggttcgtggtcatcatcattcaatgttaacagcacaagtagtgcaagtagctgtggaagtaccagcagtagtgctgttaatagagtggacgtggactctgattccttggactctgaaatcttgtgggaggacttgacaataggagagcaaattggacaaggtaattaatcgt------------------------------------------------------------------------------------------------------------------------------------------------------------------------------------------------------------------------------------------------------------------------------------------------------------------------------------------------------------------------------------------------------------------------------------------------------------------------------------
>MiraAssembly78_c102_merged_MiraAssembly78_rep_c2940RC_merged_MiraAssembly78_rep_c2677
----------------------------------agaacaactctatggtcattctgcagcagaagctctttgtcaggatgccattgagctcctaacagatgcgcgtgattatgctcttgttaatgatataatgcaacgggtgacaatgggggagagctggaccggtcaacttccagttaagaacaagagaggggataggtttgtagtccttgcaaccaactcccctttttacaatgacgatggcgctttggttggaattatatgtgtgtctagcgattcgcgtcyatttgaagacagaagggatgattatatgggtacaaagcatacggagggaggtttgaactttagccggcctagaagcattgcttcagccaaacttggtcttgatcctcaacaacctctccaagttgcaattgcgtctaagatatccaatttggttagttcaacag-tttttttggtttttctatggtttaataataatgcagcttgtattgattagtaaaaacttcaaaacaggcttcgaaggtgagcaacaaggttaagtccaaaatgcggaccggggagagcaatatggatcgcgaaggtgggagtggagatggtcattattctgatcatggtttatcagatgca---------gatcatagggaagaagccaattcaagtggagctagtacaccaagaggagatataccaccatcgtcctttggaggattacctcaagctgcatatgatgagcactccccagggaaactctctagggattccggtgatgagggtgaagggaaacctggaattcataaaatcatcagttcaaaagcagaggcatggattggtaagaaaggattgtcgtggccatggaaagggaatgagcatgaaggtgtggaagcaaagaacacccggtttggttggccatggttgcacaatgatcatgagaatgactttggtcatctgaagagttctttttctggtgtgaaacaagatattcaagtgggtgagaataatcggcccgcccataatgaagcttcagggtcgtggtcatcatcattcaatgttaacagcacaagtagtgcaagtagctgtggaagtaccagcagtagtgctgttaatagagtggacgtggactctgattccttggactatgaaatcttgtgggaagacttgacaataggagagcaaattggacaaggtaattaatcgtcgattcaacagtttaagagcagtgagtgcttatttttgtaatttttgcatacagc-----------------------------------------------------------------------------------------------------------------------------------------------------------------------------------------------------------------------------------------------------------------------------------------------------------------------------------------------------------------------------------------------------------------------------
