# Supplementary material for: Targeted NGS for species level phylogenomics: “made to measure” or “one size fits all”?
Source: PeerJ. 2017 Jul 25;5:e3569. doi: 10.7717/peerj.3569 (PMC5530999; doi:10.7717/peerj.3569)
Supplement: Data S2 — Sequences alignments (fasta format). [file peerj-05-3569-s002.gz › Final_Aln/SC/1033_AllSample.aln]

>1033_Sample68
---------------------------------------------------------------------------------------------------------------------------------------------------------------------------------------------------------cagataatactgaaggaattgcagcaggtcctttacctgattcatctgctgagcaaaatgcattgtcagcgttggaagcagttacagagagaaaatcaactccagaaactcatgaagaagaaactgaaactacatttgagaagatttttggaaaatctactggctatctgactattgaggagagtcataaggtactgactgtcacgtgtgacctaatcagtcagcatgtcccagctgtggtcatgcaagctgttctacaattatgtgcccgcttgacaaaaacacacgctctggctttgctcttccttgagaagggaggcctggttgctctctttagtcttccaagaagttgcttctttcctggatatgacaccctggcatctgccatcatccggcatttacttgaggaccctcagacactgcaaacagctatggaactggagatacggcaaactcttactggaaatcgtcatgctggtcgtgtttccccacggtcatttttgacatcaatggctcctgttatctcgagagatccaggggtttttctgaaagctgcaactgctgtttgtcagttggagtcatcaggggggaggactattgtggtgttatcaaaggaaagggaaaaggacaaatctaaggcatctggtgttgaaattgcagcatc-ttctaatgaatgtgtaaagattcctgaaagtaacacccatgatgcccctggtaagtctcccaaaggccacaaaaagattcctgcaaatcttactcaggtaattgatcagcttcttgaaattctatggaaatatcctttgcctaaaggtgacgaggactgtggtagttattctactgctatggaggtggatgaagctgcttcaaaggtaaagggtaaatcaaaggtcgaggagacaaagaaggttgagacagacaatctatcagagagatctgcagcactagctaaggtgactttcgttctgaaactgttgag-tgacattcttctaatgtatgtccatgcagttggggttatactgagacgtgattcagaaccgtgccaattgcggggatttaatcatttagaaagtcctggacctggtggcatactgcatcatgttttgcatcaacttcttcccctgtccacagataaaaatgctggacctgatgaatggagaagcaagttgtctgaaaaagcctcatggtttctggtggttttgtgtggtcgttctagtgaaggacgtagg-cgagtaatcaatgaacttgtgaaagctttatcttcattttcaaagtcggagagcagttcttccaagagcagcctgtttccacataaaagggttgttgcttttgctgacctggtatattccattttgtccaaaaactcatcctccggcaacttacctggttctgggtgctcacctgacattgcaaaaagtatgatagatggtggaatggttcagtctctta-ccagcattcttcaggtgattgatttggaccatcctgaggctcctaaactagtgaaccttatagttaaggctttggaaagcctaacacgtgccgctaatgctagtgagcaagtcttccgatccgatgcccttacc-aagaaaaagtccgctgtttccaatggtaggtccgatgatcaagcagttacactggctgtagttgagactggggagcccaatctgagcaggagcagtcaacgggaagttagtgatgcagaagatgtgccgcagcagcacatgggaacatctcagaatcaaggtgataat-gatgacaaccgaaatgagtcaatggagcaggatatgagaattgatgtggaagagactgtaattgctaatccacctatggagcttgggattgatttcatgcgtgaagaaattgaggaaggtgacgtgttaaacaatagaaacc-agattgagatgacattt--cgcgttgagcacagggcgga-tgatgatatgggggatgaagatgatgacattggggatgatggtgatgatgatgaggatgatgatgatggggaggatgaggacgaggatatagca-gcagatggtactggtctgatgtctctagctgatacaga-tgtag-aagaccatgatgatgctggtttgggggatgaatac-aatgatgatatggttgatgaagaagaggatg-atgattttcatgaaaaccgtgtgatagaggtaagatggagggaagccc-ttgatgggttagatcatttgcaagtgcta-gggcaacctggagcttcaagtggtctcattgatgtttccgctgagccctttgaaggggtgaatgtggatgacctttttggtcttcgtaggcctctaggctttgaacgtcgccgccagacaagtaggacttcctttgagcaatctgttacagaaggaaacagtcttcaacaccctctcctcttgaggccgtcccagtctggggacctcatttcatccagggaagtggaaccctcagctggaagctttgatgtatctcagttcttcatgtttgatgcccctgttcttccctatgatcatgtaccagctagtctgtttggtgaccagttgggtggtgcggcaccaccacccttgtctgatttctctgtgggtctggagtctttgcgtttgccagccagaagaggaccaggtgatggtagatggacagacgatggtcagccacaagcaggtggtctagctgcaagtattgcacaggcaatggaggaacagttcacatctcagttacgcagtattgctcctgacaacagttcgtccgaaaggcagttacaaaattcacagtcagatgctctcytagcaaatgatagtaccggtggtcagcagactggaggtcagcatcatgagaatggtgttgaagcttctcatcatgaaactgatcagatggttgaaagtgttcctcatcaagaagaaagcaatccacaggttgttgaagtcaatgaatgcctgcaggaacgtgagcctatgttgagtgatgtggttactgggaactatgctttggatggtcatgatagcatggaaattggtgaaggaaatgaaaccctcaatggacaggtatagacagtcctaaatcttttttctgcctcatctatac-----------------------------------------------------------------------------------------------------------------------------------------------------------------------------------------------------------------------------------------------------------------atagtatgaaaggtttttttacgctcttacaaggtctttatgatgtgctgtttcaggatttgggccgtgagggatcttcagcaacagatagccagtctag-----tactcatgcattgc----------------------taacctctggctttgagatttctaac------------ccaggtgattgtcttgattctccgggcaatggaagtttggatgttgatatgaacaatgaggtcatggaaggcaatcaagttgagcaactccccctaccttctcaggtt------------------------------------------------------------------------------------------------------------------------------------------------------------------------------------------------------------------------------------------------------------------------------------------------------------------------------------------------------------------------------------------------------------------------------------------------------------------------------------------------------------------------------------------------------------------------------------------------------------------------------------------------------------------------------------------------------------------------------------------------------------------------------------------------------------------------------------------------------------------------------------------------------------------------------------------------------------------------------------------------------------------------------------------------------------------------------------------------------------------------------------------------------------------------------------------------------------------------------------------------------------------------------------------------------------------------------------------------------------------------------------------------------------------------------------------------------------------------------------------------------------------------------------------------------------------------------------------------------------------------------------------------------------------------------------------------------------------------------------------------------------------------------------------------------------
>Consensus1033_Sample69
---------------------------------------------------------------------------------------------------------------------------------------------------------------------------ttttgttacagtccaggcccagagttccttcagataatactgaaggaagtgcagcaggtcctttacctgattcayctgctgagcaaaatgcattgtcagcgttggaagcagttacagagagaaaatcaactcca---------gaagaagaaaacgaaactacatttgagaagatttttggaaaatctactggctatcttactatcgaggagagtcataaggtactgactgtcgcgtgtgacctgatcagtcagcacgtcccagctgtggtcatgcaagctgttctacaattgtgtgcccgcttgacaaaaactcacactctggctttgctcttccttgagaagggaggacttgttggtctctttagtcttccaagaagttgcttctttcctggatatgacacgctggcatctgccataatacggcatttacttgaggatcctcagacactgcaaacagctatggaactggagatacggcaaactcttaccggaaatcgtcatgctggtcgtgtttccccacggtcatttttgacatcaatggctcctgtcatctcaagggatccaggggtttttctcaaagctgcaactgctgtttgtcagttggagtcatcaggggggaggactattgtggtgttatcaaaggaaagggacaaggacaaatctaagacctctggtgttgaaattgcagcatc-ttctaatgaatgtgtaaagattcctgaaagtaacacccatgatgcccctggtaagtatcccaaaggccacaaaaagattcctgcaaatcttactcaggtaattgatcagcttcttgaaattctatggaaatatccttcgcctaagcgtgacgaggactgtggtaattattctactgctatggaggtggatgaagctgtttcaaaggtaaagggtaaatcaaaggttgaggagacaaagaaggttgagacggmc---caatcagagagatctgcagcactagctaaggtgactttcgttctgaaactgttgag-tgacattcttctgatgtatatccatgcggttggggttatactgagacgggattcagaactatgccaattgcggggatttaaccatgtagaaagtcctggacctggtggcatactgcatcatattttgcatcggcttcttcccctgtcgacagacaaaaatggtgggcctgatgaatggagaagcaagttgtctgaaaaagcctcatggtttctggtagttttgtgtggtcrttctagtgaaggacggagg-agagtaatcattgaacttgtgaaagctttatcttcatttacaaagtcggagagcagttcttcgaagagcagcctgtttcctcataaaagggttgttgcttttgctgacctggtatattctattttgtccaaaaactcatcctccggcaacttacctggttctgggtgctcacctgacattgcaaaaagtatgatagatggtggaatggtccagtctctta-ccagcattcttcaggtaattgatttggaccatcctgaggctcctaaactcgtaaatcttatagttaaggctttggaaagcctaacacgtgctgctaatgctagtgagcaagtgttccgatctgatgctctttcc-aagaaaaaaactgctgtttccaatggtaggtccaaygatcaagcagttacactggcagcagttgagactggggagcccaatctgagtaggagtagtcaacaggaagttaatgatcctgaagatgtgccrcaacaacatatgggaatctctcagaatcagggaggcaat-gatgacaaccgaaatgggtcaacggagcaggatatgagaattgacctggaagagactgggattgctaatccacctatggatcttgggattgatttcatgcgtgaagaaattgaggaaggtgacgtggtaaacaatagaaacc-agattgagatgactttt--cgcgttgagcacagggcgga-tgatgatatgggggatgaagatgatgatattggtgatgacggtgatgatgatgaggatgatgatgatggggaggatgaggatgaggatatagcg-ccagatggtactggtctgatgtctctagctgatacaga-tgtag-aagaccatgatgatgctggtttgagggatgaatac-aatgatgatatggttgatgaagaagaggatg-atgattttcatgaaaaccgtatgatagaggtaagatggagggaagccc-ttgatgggttagatcatttgcaagtgcta-gggcaacctggagctacaagtggtctcattgatgtttccgctgaaccctttgaaggggtgaatgtggatgaccttttcggtcttcgtaggcctttgggctttgaacgccaccgccagacaagtaggacttccttcgagcagtctgttgcagaaggaaacagtcttcaacaccctctccttttgaggccatccccgtctggggaccttgtttcatccagggaagtggaaccctcagctggaagctttgatgtatctcagttcttcatgtttgatgcccctgttcttccctatgaccatgtaccagctagtctgtttggtgaccagttgggtcgtgcggcaccaccaccctcggctgatttttctgtgggtctggagtctttgcgtttgccaaccagaagaggaccaggtgatggtagatggaccgacgatggtcaaccacaagcaggtggtctagctgcaagtattgcacaggcaatggaggaacagtttacatctcarttacgcagtattgctcctgacaacagttcgtctgaaaggctgttacgaaattcagagtcaggtgttctt---gcaaatgatagtacaggtggtcagcagactggaggtcagcatcatgagattggtgctgaagcttctcatcatgaaactgatcagatggttgaaagtgttgcccatcaagaagaaagcaatccccaggttgttgaagccaatgaatgcctgcmggamcgtgaacctatgttgagtgacgtggtcattggtaacgatcctttggatggacatgatagcatggaaattggcgaaggaaatgaaagcctcaatgggcaggtatagacagtcctaactcttttttctgcctcatctatggaaaaacaggattcatgtagcctatcccaggga-taaggttcgg---------------------------------------------------------------------------------------------------------------------------------------------------------------------------------------------------------------------------------------------------------------------------------------------------------------------------------------------------------------------------------------------------------------------------------------------------------------------------------------------------------------------------------------------------------------------------------------------------------------------------------------------------------------------------------------------------------------------------------------------------------------------------------------------------------------------------------------------------------------------------------------------------------------------------------------------------------------------------------------------------------------------------------------------------------------------------------------------------------------------------------------------------------------------------------------------------------------------------------------------------------------------------------------------------------------------------------------------------------------------------------------------------------------------------------------------------------------------------------------------------------------------------------------------------------------------------------------------------------------------------------------------------------------------------------------------------------------------------------------------------------------------------------------------------------------------------------------------------------------------------------------------------------------------------------------------------------------------------------------------------------------------------------------------------------------------------------------------------------------------------------------------------------------------------------------------------------------------------------------------------------------------------------------------------------------------------------
>Consensus1033_Sample71
atattttggcattgcttctttctgaagatggatgtgcaagagaaatggctgcaaaaaatggtgttgtctccgtggccattgagatattgatgagcttcagggatcaaattggctcgggaagtgagrttttggctccgaaatgcattagctctctgcttcttatcttggatgttttgttacagtccaggcccagagttccttcagataatactgaaggaagtgcagcaggtcctttacctgattcatctgctgagcaaaatgcattgtcagcgttggaagcagttacagagagaaaatcaactccagaaactcatgaagaagaaaacgaaactacatttgagaagatttttggaaaatctactggctatcttactatcgaggagagtcataaggtactgactgtcrcgtgtgacctgatcagtcagcacgtcccagctgtggtcatgcaagctgttctacaattgtgtgcccgcttgacaaaaactcacactctggctttgctcttccttgagaagggaggacttgttggtctctttagtcttccaagaagttgcttctttcctggatatgacacgctggcatctgccataatacggcatttacttgaggatcctcagacactgcaaacagctatggaactggagatacggcaaactcttaccggaaatcgtcatgctggtcgtgtttccccacggtcatttttgacatcaatggctcctgtcatctcaagggatccaggggtttttctcaaagctgcaactgctgtttgtcagttggagtcatcaggggggaggactattgtggtgttatcaaaggaaagggacaaggacaaatctaaggcctctggtgttgaaattgcagcatc-ttctaatgaatgtgtaaagattcctgaaagtaacacccatgatgcccctggtaagtatcccaaaggccacaaaaagattcctgcaaatcttactcaggtaattgatcagcttcttgaaattctatggaaatatccttcgcctaagcgtgacgaggactgtggtaattattctactgctatggaggtggatgaagctgtttcaaaggtaaagggtaaatcaaaggttgaggagacaaagaaggttgagacggacaatcaatcagagagatctgcagcactagctaaggtgactttcgttctgaaactgttgagatgacattcttctgatgtatgtccatgcrgttggggttatactgagacgggattcagaactatgccaattgcggggatttaaccatgtagaaagtcctggacctggtggcatactgcatcatattttgcatcggcttcttcccctgtcgacagacaaaaatggtgggcctgatgaatggagaagcaagttgtctgaaaaagcctcatggtttctggtagttttgtgtggtcgttctagtgaaggacgkaggtagagtaatcattgaacttgtgaaagctttatcttcatttacaaagtcggagagcagttcttcgaagagcagcctgtttcctcataaaagggttgttgcttttgctgacctggtatattctattttgtccaaaaactcatcctccggcaacttacctggttctgggtgctcacctgacattgcaaaaagtatgatagatggtggaatggtccagtctcttacccagcattcttcaggtgattgatttggaccatcctgaggctcctaaactcgtaaatcttatagttaaggctttggaaagcctaacacgtgctgctaatgctagtgagcaagtgttccgatctgatgctctttccsaagaaaaaaactgctgtttccaatggtaggtccaacgatcaagcagttacactggcagcagttgagactggggagcccaatctgagtaggagtagtcaacaggaagttaatgatcctgaagatgtgccgcaacaacatatgggaatctctcagaatcagggagacaatggatgacaaccraaatgggtcaacggagcaggatatgagaattgacctggaagagactgggattgctaatccacctatggatcttgggattgatttcatgcgtgaagaaattgaggaaggtgacgtggtaaacaatagaaaccaagattgagatgacttttcgcgcgttgagcacagggcgga-tgatgatatgggggatgaagatgatgatattggtgatgacggtgatgatgatgaggatgatgatgatggggaggaygaggaygaggatatagcgaccagatggtactggtctgatgtctctagctgatacagattgtag-aagaccatgatgatgctggtttgagggatgaatacaaatgatgatatggttgatgaagaagaggatgtatgattttcatgaaaaccgtatgatagaggtaagatggagggaagcccattgatgggttagatcatttgcaagtgcta-gggcaacctggagctacaagtggtctcattgatgtttccgctgaaccctttgaaggggtgaatgtggatgaccttttcggtcttcgtaggcctttgggctttgaacgccaccgccagacaagtaggacttccttcgagcagtctgttgcagaaggaaacagtcttcaacaccctctccttttgaggccatccccgtctggggaccttgtttcatccagggaagtggaaccctcagctggaagctttgatgtatctcagttcttcatgtttgatgcccctgttcttccctatgaccatgtaccagctagtctgtttggtgaccagttgggtcgtgcggcaccaccaccctcggctgatttttctgtgggtctggagtctttgcgtttgccaaccagaagaggaccaggtgatggtagatggaccgacgatggtcaaccacaagcaggtggtctagctgcaagtattgcacaggcaatggaggaacagtttacatctcaattacgcagtattgctcctgacaacagttcgtctgaaaggctgttacgaaatkcagagtcaggtgttcttytagcaaatgatagtacaggtggtcagcagactggaggtcagcatcatgagattggtgctgaagctnctcatcatgaaactgatcagatggttgaaagtgttgcccatcaagaagaaagcaatccccaggttgttgaagccaatgaatgcctgcaggaacgtgaacctatgttgagtgacgtggtcattggtaacgatcctttggatggacatgatagcatggaaattggcgaaggaaatgaaagcctcaat-ggcaggtatagacagtcctaactcttttttctgcctcatctatggaaaaacaggattyatgtagcctatcccaggga-twargktymrkttkgkttkgkttyywwwmmtwrwawkrwrraaaaacaggattccctaatagtttgcaaaaaccctaataatttgaatatgaatcgcaataaaaatccacgaacagaaaagctatgcaagcaaccaatcacacaacacagaatatacgtggaaaaaaatgtgttttgtcaatatggaattgccaatataaaaattctactagaattttgtcctaatagtatgaaaggttttxttaxgctcttacaxggtctttatgatgxxctgtttcaggatttgggccgtgagggatcttcagcaacagatagccagtctag-----tactcatgcattgc----------------------taacctctggctttgagatttctaac------------ccaggtgattgtcttgattctccgggcaatggargtttggatgttgatatgaacaatgaggtcatggaaggcaatcaagttgagcaactccccytaccttctcaggttggggtggatgaacccttgtcagggcagaactctctggttgctcaagatgctgttcagactgatcaaacaagtttgaataacgaggctccaaatgcgaatggtatcgatccaaccttcttagaggcacttcccgaagatctcagggcagaagtactagcttcccagcaagctcaatctgcaccaaatccaacttatgccccaccttcagctgaagatattgatccagagtttttagctgcacttcctccggaaattcaagcagaagttttggcccaacaacgagcacagagggtagcacagcttgctgaaggacaaccggttgagatggacaatgcttcaatcatagctactcttcctgccgatttacgtgaagaggttcttttaactagctcagaggcagttttgtcagcattgccttctacattacttgctgaagcacaaatgctcagggacagagcaatgagtcattatcaggctcgcagcctttttggaagtagccacagacttaacactcggaggaatggtttagggtttgacagacatacagtgatggacagaggtgttggtgttacagtaggccgaagggcattttctgctcttgcagatagcttgaagttgaaggaaattgaaggggagccgcttttggatgcacatgctttgaaagcattgatccgactcctaagattggcgcagcctcttgggaaaggccttctacagaggctgttgctgaatctttgtgcgcacagtgttacaagaccaactctggttcggcttctacttgacacaatcaagcctgagaccgaaagccctgtcagtggattgacgacagttaattcccagaggctttatggttgtcaatccaatgtggtttatggacgatctcaattggtggatggtcttccgcccttggtgttgcgccgggtacttgagattttgacatatctggccaccaaccattctgcagttgccagcatcttgttccactttgatgtctcacttgttccggagtattcaaatccaaaccatccagaaattacaaaggacaaagggaaggagaaaattgaaggagaagatttatcaaacctgtcactcagcattcggagattggacattcctttgatattgttccttagattgttaagtcagccacttttcatacgcagcagtgctcatcttgagcaggtcatgggtctgattcaagttgtagtctgcaccgcagcatcaaagttggaatgtcaactccaatctgaacaggcagcagccattccccaggatatatctcctgatgaagctacaggtggtgttaagaaagatatgccgttgtctgaagtggaatctactcaagatgataaaattgccggggctgagtcttccacatcagataagaagagaggcgctgataaattgaatatcttcttgttgcacaatgtttgcagccttcttggccatgaggggctttctgacaaagtctacacacttgctggagaggtactaatgaagttggcctctgttgctgccccccatcgaaagttctttatttcagagctttcagagctggctcacagttcgagcaattcagccgtcagcgagctcattacattgaggaatacacacatgctaggtttgagtgctgggtctatggccggccatgcaattcttcgcgtgcttcagacacttagttctcttacttcacctaatgttgatggcaataagatggaaggtgatggagaagcggaagag
>Consensus1033_Sample72
----------------------------------------------------------------------------------------------------------------------------------------------------------------------------------------------------------------------------------------------------------------------------------------------------------------------------------------------------gaagatttttggaaaatctactggctatcttactatcgaggagagtcataaggtactgactgtcgcgtgtgacctgatcagtcagcacgtcccagctgtggtcatgcaagctgttctacaattgtgtgcccgcttgacaaaaactcacactctggctttgctcttccttgagaagggaggacttgttggyctctttagtcttccaagaagttgcttctttcctggatatgacacgctggcatctgccataatacggcatttacttgaggatcctcagacactgcaaacagctatggaactggagatacggcaaactcttaccggaaatcgtcatgctggtcgtgtttccccacggtcatttttgacatcaatggctcctgtcatctcaagggatccaggggtttttctcaaagctgcaactgctgtttgtcagttggagtcatcaggggggaggactattgtkgtgttatcaaaggaaagggacaaggacaaatctaagacctctggtgttgaaattgcagcatc-ttctaatgaatgtgtaaagattcctgaaagtaacacccatgatgcccctggtaagtatcccaaaggccacaaaaagattcctgcaaatcttactcaggtaattgatcagcttcttgaaattctatggaaatatccttcgcctaagcgtkacgaggactgtggtaattattctactgctatggaggtggatgaagctgtttcaaaggtaaagggtaaatcaaaggttgaggagacaaagaaggttgagacggac---caatcagagagatctgcagcactagctaaggtgactttcgttctgaaactgttgag-tgacattcttctgatgtatgtccatgcggttggggttatactgagacgggattcagaactatgccaattgcggggatttaaccatgtagaaagtcctggacctggtggcatactgcatcatattttgcatcggcttcttcccctgtcgacagacaaaaatggtgggcctgatgaatggagaagcaagttgtctgaaaaagcctcatggtttctggtagttttgtgtggtcgttctagtgaaggacggagg-agagtaatcattgaacttgtgaaagctttatcttcatttacaaagtcggagagcagttcttcgaagagcagcctgtttcctcataaaagggttgttgcttttgctgacctggtatattctattttgtccaaaaactcatcctccggcaacttacctggttctgggtgctcacctgacattgcaaaaagtatgatagatggtggaatggtccagtctctta-ccagcattcttcaggtgattgatttggaccatcctgaggctcctaaactcgtaaatcttatagttaaggctttggaaagcctaacacgtgctgctaatgctagtgagcaagtgttccgatctgatgctctttcc-aagaaaaaaactgctgtttccaatggtaggtccaacgatcaagcagttacactggcagcagttgagactggggagcccaatctgagtaggagtagtcaacaggaagttaatgatcctgaagatgtgccgcaacaacatatgggaatctctcagaatcagggaggcaat-gatgacaaccgaaatgggtcaacggagcaggatatgagaattgacctggaagagactgggattgctaatccccctatggatcttgggattgatttcatgcgtgaagaaattgaggaaggtgacgtggtaaacaatagaaacc-agattgagatgacttttcgcgcgttgagcacagggcgga-tgatgatatgggggatgaagatgatgatattggtgatgacggtgatgacgatgaggatgatgatgatggggaggatgaggatgaggatatagcg-ccagatggtactggtctgatgtctctagctgatacaga-tgtag-aagaccatgatgatgctggtttgagggatgaatac-aatgatgatatggttgatgaagaagaggatg-atgattttcatgaaaaccgtatgatagaggtaagatggagggaagccc-ttgatgggttagatcatttgcaagtgcta-gggcaacctggagctacaagtggtctcattgatgtttccgctgaaccctttgaaggggtgaatgtggatgaccttttcggtcttcgtaggcctttgggctttgaacgccaccgccagacaagtaggacttccttcgagcagtctgttgcagaaggaaacagtcttcaacaccctctccttttgaggccatccccgtctggggaccttgtttcatccagggaagtggaaccctcagctggaagctttgatgtatctcagttcttcatgtttgatgcccctgttcttccttatgaccatgtaccagctagtctgtttggtgaccagttgggtcgtgcggcaccaccaccctcggctgatttttctgtgggtctggagtctttgcgtttgccaaccagaagaggaccaggtgatggtagatggaccgacgatggtcaaccacaagcaggtggtctagctgcaagtattgcacaggcaatggaggaacagtttacatctcagttacgcagtattgctcctgacaacagttcgtctgaaaggctgttacgaaattcagagtcaggtgttctt---gcaaatgatagtacaggtggtcagcagactggaggtcagcatcatgagattggtgctgaagcttctcatcatgaaactgatcagatggttgaaagtgttgcccatcaagaagaaagcaatccccaggtggttgaagccaatgaatgcctgcaggaacgtgaacctatgttgagtgacgtggtcattggtaacgatcctttggatggacatgatagcatggaaattggcgaaggaaatgaaagcctcaatgggcaggtatagacagtcctaactcttttttctgcctcatctatggaaaaacaggattcatgtagcctatcccaggga-taaggttcagtttcgtttggtttctatac---------------------------------------------------------------------------------------------------------------------------------------------------------------------------------------------------gtagtatgmwwkgttyy-tymavcyyaaac---------------------------------------------------------------------------------------------------------------taaact-----------------------------------------------------------------------------------------------------------------------------------------------------------------------------------------------------------------------------------------------------------------------------------------------------------------------------------------------------------------------------------------------------------------------------------------------------------------------------------------------------------------------------------------------------------------------------------------------------------------------------------------------------------------------------------------------------------------------------------------------------------------------------------------------------------------------------------------------------------------------------------------------------------------------------------------------------------------------------------------------------------------------------------------------------------------------------------------------------------------------------------------------------------------------------------------------------------------------------------------------------------------------------------------------------------------------------------------------------------------------------------------------------------------------------------------------------------------------------------------------------------------------------------------------------------------------------------------------------------------------------------------------------------------------------------------------------------------------------------------------------------------------------------------------------------------------------------------------------------------------------------------------------------------------------------------------------aaa
>Consensus1033_Sample73
---------------------------------------------------------------------------------------------------------------------------------------------------------------------------------------------------------------------------------------------------------------------------------------------------------------------------------------------catttgagaagatttttggaaaatctactggctgtcttactatcgaggagagtcataaggtactgactgtcgcgtgcgacctgatcagtcagcacgtcccagctgtggtcatgcaagctgttctacaattgtgtgcccgcttgacaaaaactcacactctggctttgctcttccttgagaagggaggacttgttggtctctttagtcttccaagaagttgcttctttcctggatatgacacgctggcatctgccataatacggcatttacttgaggatcctcagacactgcaaacagctatggaactggagatacggcaaactcttaccggaaatcgtcatgctggtcgtgtttccccacggtcatttttgacatcaatggctcctgtcatctcaagggatccaggggtttttctcaaagctgcaactgctgtttgtcagttggagtcatcaggggggaggactattgtggtgttatcaaaggaaagggacaaggacaaatctaagacctctggtgttgaaattgcagcatctttctaatgaatgtgtaaagattcctgaaagtaacacccatgatgcccctggtaagtatcccaaaggccacaaaaagattcctgcaaatcttactcaggtaattgatcagcttcttgaaattctatggaaatatccttcgcctaagcgtgacgaggactgtggtaattattctactgctatggaggtggatgaagctgtttcaaaggtaaagggtaaatcaaaggttgaggagacaaagaaggttgagacggac---caatcagagagatctgcagcactagctaaggtgactttcgttctgaaactgttgag-tgacattcttctgatgtatgtccatgcggtyggggttatactgagacgggattcagaactatgccaattgcggggatttaaccatgtagaaagtcctggacctggtggcatactgcatcatattttgcatcggcttcttcccctgtcgacagacaaaaatggtgggcctgatgaatggagaagcaagttgtctgaaaaagcctcatggtttctggtagttttgtgtggtcgttctagtgaaggacggagg-agagtaatcattgaacttgtgaaagctttatcttcatttacaaagtcggagagcagttcttcgaagagcagcctgtttcctcataaaagggttgttgcttttgctgacctggtatattctattttgtccaaaaactcatcctccggcaacttacctggttctgggtgctcacctgacattgcaaaaagtatgatagatggtggaatggtccagtctctta-ccagcattcttcaggtgattgatttggaccatcctgaggctcctaaactcgtaaatcttatagtcaaggctttggaaagcctaacacgtgctgctaatgctagtgagcaagtgttccgatctgatgctctttcc-aagaaaaaaactgctgtttccaatggtaggtccaacgatcaagcagttacactggcagcagttgagactggggatcccaatctgagtaggagtagtcaacaggaagttaatgatcctgaagatgtgccgcaacaacatatgggaatctctcagaatcagggaggcaat-gatgacaaccgaaatgggtcaacggagcaggatatgagaattgacctggaagagactgggattgctaatccacctatggatcttgggattgatttcatgcgtgaagaaattgaggaaggtgacgtggtaaacaatagaaacc-agattgagatgactttt--cgcgttgagcacagggcggattgatgatatgggggatgaagatgatgatattggtgatgacggtgatgatgatgaggatgatgatgatggggaggatgaggatgaggatatagcg-ccagatggtactggtctgatgtctctagctgatacaga-tgtagaaagaccatgatgatgctggtttgagggatgaatac-aatgatgatatggttgatgaagaagaggatg-atgattttcatgaaaaccgtatgatagaggtaagatggagggaagccc-ttgatgggttagatcatttgcaagtgctaggggcaacctggagctacaagtggtctcattgatgtttccgctgaaccctttgaaggggtgaatgtggatgaccttttcggtcttcgtaggcctttgggctttgaacgccaccgccagacaagtaggacttccttcgagcagtctgttgcagaaggaaacagtcttcaacaccctctccttttgaggccatccccgtctggggaccttgtttcatccagkgaagtggaaccctcagctggaagctttgatgtatctcagttcttcatgtttgatgcccctgttcttccctatgaccatgtaccagctagtctgtttggtgaycagttsggtcgtgcggcaccaccaccctcggctgatttttctgtgggkctggagtctttgcgtttgccaaccagaagaggaccaggtgatggtagatggaccgacgatggtcaaccacaagcaggtggtctagctgcaagtattgcacaggcaatggaggaacagtttacatctcaattacgcagtattgctcctgacaacagttmgtctgaaaggctgttacgaaattcagagtcaggtgttctt---gcaaatgatagtacaggtggtcagcagactggaggtcagcatcatgagattggtgctgaagcttctcatcatgaaactgatgagatggttgaaagtgttgcgcatcaagaagaaagcaatccccmggttgttgaagccaatgaatgcctgcaggaacgtgaacctatgttgagtgacgtggtcattggtaacgatcctttggatggacatgatagcatggaaattggcgaaggaaatgaaagcctcaatgggcaggtatagacagtcctaactyttttttctgccttatctatggaaaaacaggattcatcaggtata-------ga-cagtcctaacttttttttctgcctcatct---------------------------------------------------------------------------------------------------------------------------------------------------------------------------------------------------atgaaaaaacaggattc-atgt-------------------------------------------------------------------------------------------------------------------------------------------------------------------------------------------------------------------------------------------------------------------------------------------------------------------------------------------------------------------------------------------------------------------------------------------------------------------------------------------------------------------------------------------------------------------------------------------------------------------------------------------------------------------------------------------------------------------------------------------------------------------------------------------------------------------------------------------------------------------------------------------------------------------------------------------------------------------------------------------------------------------------------------------------------------------------------------------------------------------------------------------------------------------------------------------------------------------------------------------------------------------------------------------------------------------------------------------------------------------------------------------------------------------------------------------------------------------------------------------------------------------------------------------------------------------------------------------------------------------------------------------------------------------------------------------------------------------------------------------------------------------------------------------------------------------------------------------------------------------------------------------------------------------------------------------------------------------------------------------------------------------------------------------------------------------------------------
>Consensus1033_Sample74
---------------------------------------------------------------------------------------------------------------------------------------------------------------------------------------------------------------------------------------------------------------------------------tggaagcagttacagagagaaaatcaactcca---------gaagaagaaaacgaaactacatttgagaagatttttggaaaatctactggctatcttactatcgaggagagtcataaggtactgactgtcgcgtgtgacctgatcagtcagcacgtcccagctgtggtcatgcaagctgttctacaattgtgtgcccgcttgacaaaaactcacactctggctttgctcttccttgagaagggaggacttgttggtctctttagtcttccaagaagttgcttctttcctggatatgacacgctggcatctgccataatacggcatttacttgaggatcctcagacactgcaaacagctatggaactggagatacggcaaactcttaccggaaatcgtcatgctggtcgtgtttccccacggtcatttttgacatcaatggctcctgtcatctcaagggatccaggggkttttctcaaagctgcaactgctgtttgtcagttggagtcatcaggggggaggactattgtggtgttatcaaaggaaagggacaaggacaaatctaaggcctctggtgttgaaattgcagcatc-ttctaatgaatgtgtaaagattcctgaaagtaacacccatgatgcccctggtaagtatcccaaaggccacaaaaagattcctgcaaatcttactcaggtaattgatcagcttcttgaaattctatggaaatatccttcgcctaagcgtgacgaggactgtggtaattattctactgctatggaggtggatgaagctgtttcaaaggtaaagggtaaatcaaaggttgaggagacaaagaaggttgagacggac---caatcagagagatctgcagcactagctaaggtgactttcgttctgaaactgttgag-tgacattcttctgatgtatgtccatgcggttggggttatactgagacgggattcagaactatgccaattgcggggatttaaccatgtagaaagtcctggacctggtggcatactgcatcatattttccatcggcttcttcccctgtcgacagacaaaagtggtgggcctgatgaatggagaagcaagttgtctgaaaaagcctcatggtttctggtagttttgtgtggtcgttctagtgaaggacggagg-agagtaatcattgaacttgtgaaagctttatcttcatttacaaagtcggagagcagttcttcgaagagcagcctgtttcctcataaaagggttgttgcttttgctgacctggtatattctattttgtccaaaaactcatcctctggcaacttacctggttctgggtgctcacctgacattgcaaaaagtatgatagatggtggaatggtccagtctctta-ccagcattcttcaggtgattgatttggaccatcctgaggctcctaaactcgtaaatcttatagttaaggctttggaaagcctaacacgtgctgctaatgctagtgagcaagtgttccgatctgatgctctttcc-aagaaaaaaactgctgtttccaatggtaggtccaacgatcaagcagttacactggcagcagttgagactggggagcccaatctgagtaggagtagtcaacaggaagttaatgatcctgaagatgtgccgcaacaacatatgggaatctctcagaatcagggagacaac-gatgacaaccgaaatgggtcaacggagcaggatatgagaattgacctggaagagactgggattgctaatccacctatggatcttgggattgatttcatgcgtgaagaaattgaggaaggtgacgtggtaaacaatagaaacc-agattgagatgactttt--cgcgttgagcacagggcgga-tgatgatatgggggatgaagatgatgatattggtgatgacggtgatgatgatgaggatgatgatgatggggatgatgaggatgaggatatagcg-ccagatggtactggtctgatgtctctagctgatacaga-tgtag-aagaccatgatgatgctggtttgagggatgaatac-aatgatgatatggttgatgaagaagaggatg-atgattttcatgaaaaccgtatgatagaggtaagatggagggaagccc-ttgatgggttagatcatttgcaagtgcta-gggcaacctggagctacaagtggtctcattgatgtttccgctgaaccctttgaaggggtgaatgtggatgacctttttggtcttcgtaggcctttgggctttgaacgccaccgccagacaagtaggacttccttcgagcagtctgttgcagaaggaaacagtcttcaacaccctctccttttgaggccatccccgtctggggaccttgtttcatccagggaagtggaaccctcagctggaagctttgatgtatctcagttcttcatgtttgatgcccctgttcttccctatgaccatgtaccagctagtctgtttggtgaccagttgggtcgtgcggcaccaccaccctcggctgatttttctgtgggtctggagtctttgcgtttgccaaccagaagaggaccaggtgatggtagatggaccgacgatggtcaaccacaagcaggtggtctagctgcaagtattgcacaggcaatggaggaacagtttacatctcaattacgcagtattgctcctgacaacagttcgtctgaaaggctgttacgaaattcagagtcaggtgttctt---gcaaatgatagtacaggtggtcagcagactggaggtcagcatcatgagattggtgctgaagcttctcatcatgaaactgatcagatggttgaaagtgttgcccatcaagaagaaagcaatccccaggttgttgaagccaatgaatgcctgcaggaacgtgaacctatgttgagtgacgtggttattggtaacgatcctttggatggacatgatagcatggaaattggcgaaggaaatgaaagcctcaatgggcaggtatagacagtcctaactcttttttctgcctcatctatggaaaaacaggattcatgtagcctatcccaggga-taaggttcagtttactttggtttctatac---------------------------------------------------------------------------------------------------------------------------------------------------------------------------------------------------atagtatgaaaggtttc-ttatgctcttacatggtctttatgatgcactgtttcaggatttgggccgtgatggatcttcagcaacagatagccagtctag-----tactcatgcattgc----------------------taacctctggctttgagatttctaac------------ccaggtgattgtcttgattccctgggcaatggcaatttggatgttgatatg---------------------------------------------------------------------------------------------------------------------------------------------------------------------------------------------------------------------------------------------------------------------------------------------------------------------------------------------------------------------------------------------------------------------------------------------------------------------------------------------------------------------------------------------------------------------------------------------------------------------------------------------------------------------------------------------------------------------------------------------------------------------------------------------------------------------------------------------------------------------------------------------------------------------------------------------------------------------------------------------------------------------------------------------------------------------------------------------------------------------------------------------------------------------------------------------------------------------------------------------------------------------------------------------------------------------------------------------------------------------------------------------------------------------------------------------------------------------------------------------------------------------------------------------------------------------------------------------------------------------------------------------------------------------------------------------------------------------------------------------------------------------------------------------------------------------------------------------------------------------
>Consensus1033_Sample75
---------------------------------------------------------------------------------------------------------------------------------------------------------------------------------------------------------------------------------------------------------------------------------------------------------------ca---------gaagaagaaaacgaaactacatttgagaagatttttggaaaatctactggctatcttaytatcgaggagagtcataaggtactgactgtcgcgtgtgacctgatcagtcagcacgtcccagctgtggtcatgcaagctgttctacaattgtgtgcccgcttgacaaaaactcacaatttggctttgctcttccttgagaagggaggacttgttggtctctttagtcttccaagaagttgcttctttcctggatatgacacgctggcatctgccataatacggcatttacttgaggatcctcagacactgcaaacagctatggaactggagatacggcaaactcttaccggaaatcgtcatgctggtcgtgtttccccacggtcatttttgacatcaatggctcctgtcatctcaagggatccaggggtttttctcaaagctgcaactgctgtttgtcagttggagtcatcaggggggaggactattgtggtgttatcaaaggaaagggacaaggacaaatctaagacctctggtgttgaaattgcagcatc-ttctaatgaatgtgtaaagattcctgaaagtaacacccatgatgcccctggtaagtatcccaaaggccacaaaaagattcctgcaaatcttactcaggtaattgatcagcttcttgaaattctatggaaatatccttcgcctaagcgtgacgaggactgtggtaattattctactgctatggaggtggatgaagctgtttcaaaggtaaagggtaaatcaaaggttgaggagacaaagaaggttgagacggac---caatcagagagatctgcagcactagctaaggtgactttcgttctgaaactgttgag-tgacattcttctgatgtatgtccatgcggttggggttatactgagacgggattcagaactatgccaattgcggggatttaaccatgtagaaagtcctggacctggtggcatactgcatcatattttgcatcggcttcttcccctgtcgacagacaaaaatggtgggcctgatgaatggagaagcaagttgtctgaaaaagcctcatggtttctggtagttttgtgtggtcgttctagtgaaggacggagg-agagtaatcattgaacttgtgaaagctttatcttcatttacaaagtcggaragcagttcttcgaagagcagcctgtttcctcataaaagggttgttgcttttgctgacctggtatattctattttgtccaaaaactcatcctccggcaacttacctggttctgggtgctcacctgacattgcaaaaagtatgatagatggtggaatggtccagtctctta-ccagcattcttcaggtgattgatttggaccatcctgaggctcctaaactcgtaaatcttatagttaaggctttggaaagcctaacacgtgctgctaatgctagtgagcaagtgttccgatctgatgctctttcc-aagaaaaaaactgctgtttccaatggtaggtccaacgatcaagcagttacactggcagcagtggagactggggagcccaatctgagtaggagtagtcaacaggaagttaatgatcctgaagatgtgccgcaacaacatatgggaatctctcagaatcagggaggcaat-gatgacaaccgaaatgggtcaacggagcaggatatgagaattgacctggaagagactgggattgctaatccacctatggatcttgggattgatttcatgcgtgaagmaattgaggaaggtgacgtggtaaacaatagaaacc-agattgagatgactttt--cgcgttgagcacagggcgga-tgatgatatgggggatgaagatgatgatattggtgatgacggtgatgatgatgaggatgatgatgatggggaggatgaggatgaggatatagcg-ccagatggtactggtctgatgtctctagctgatacaga-tgtag-aagaccatgatgatgctggtttgagggatgaatac-aatgatgatatggttgatgaagaagaggatg-atgattttcatgaaaaccgtatgatagaggtaagatggagggaagccc-ttgatgggttagatcatttgcaagtgcta-gggcaacctggagctacaagtggtctcattgatgtttccgctgaaccctttgaaggggtgaatgtggatgaccttttcggtcttcgtaggcctttgggctttgaacgccaccgccagacaagtaggacttccttcgagcagtctgttgcagaaggaaacagtcttcaacaccctctccttttgaggccatccccgtctggggaccttgtttcatccagggaagtggaaccctcagctggaagctttgatgtatctcagttcttcatgtttgatgcccctgttcttccctatgaccatgtaccagctagtctgtttggtgaccagttgggtcgtgcggcaccaccaccctcggctgatttttctgtgggtctggagtctttgcgtttgccaaccagaagaggaccaggtgatggtagatggaccgacgatggtcaaccacaagcaggtggtctagctgcaagtattgcacaggcaatggaggaacagtttacatctcaattacgcagtattgctcctgacaacagttcgtctgaaaggctgttacgaaattcagagtcaggtgttctt---gcaaatgatagtacaggtggtcagcagactggaggtcagcatcatgagattggtgctgaagcttctcatcatgaaactgatcagatggttgaaagtgttgcccatcaagaagaaagcaatccccaggttgttgaagccaatgaatgcctgcaggaacgtgaacctatgttgagtgacgtggtcattggtaacgatcctttggatggacatgatagcatggaaattggcgaaggaaatgaaagcctcaatgggcaggtatagacagtcctaactcttttttctgcctcatctatggaaaaacaggattcatgtagcctatcccaggga-taaggttcagtttcgtttggtttctatac---------------------------------------------------------------------------------------------------------------------------------------------------------------------------------------------------gtagtatgaaaggtttc-ttatgctcttacacggtctttatgatgcactgtttcaggatttgggccgtgatggatcttcagcaacagatagccagtctag-----tactcatgcattgc----------------------taacctctggctttgagatttctaac------------ccaggtgattgt------------------------------------------------------------------------------------------------------------------------------------------------------------------------------------------------------------------------------------------------------------------------------------------------------------------------------------------------------------------------------------------------------------------------------------------------------------------------------------------------------------------------------------------------------------------------------------------------------------------------------------------------------------------------------------------------------------------------------------------------------------------------------------------------------------------------------------------------------------------------------------------------------------------------------------------------------------------------------------------------------------------------------------------------------------------------------------------------------------------------------------------------------------------------------------------------------------------------------------------------------------------------------------------------------------------------------------------------------------------------------------------------------------------------------------------------------------------------------------------------------------------------------------------------------------------------------------------------------------------------------------------------------------------------------------------------------------------------------------------------------------------------------------------------------------------------------------------------------------------------------------------------------------
>Consensus1033_Sample77
-------------------------------------------------------------------------------------------------------------------------------------------------------------------------------------------------------------------------------------------------------------------------------------------------------------------------------------------------------------------------------tcttactatcgaggagagtcataaggtactgactgtcgcgtgtgacctgatcagtcagcacgtcccagctgtggtcatgcaagctgttctacaattgtgtgcccgcttgacaaaaactcacactctggctttgctcttccttgagaagggaggacttgttggtctctttagtcttccaagaagttgcttctttcctggatatgacacgctggcatctgccataatacggcatttacttgaggatcctcagacactgcaaacagctatggaactggagatacggcaaactcttaccggaaatcgtcatgctggtcgtgtttccccacggtcatttttgacatcaatggctcctgtcatctcaagggatccaggggtttttctcaaagctgcaactgctgtttgtcagttggagtcatcaggggggaggactattgtggtgttatcaaaggaaagggacaaggacaaatctaaggcctctggtgttgaaattgcagcatc-ttctaatgaatktgtaaagattcctgaaagtaacacccatgatgcccctggtaagtatcccaaaggccacaaaaagattcctgcaaatcttactcaggtaattgatcagcttcttgaaattctatggaaatatccttcgcctaagcgtgacgaggactgtggtaattattctactgctatggaggtggatgaagctgtttcaaaggtaaagggtaaatcaaaggttgaggagacaaagaaggttgagacggac---caatcagagagatctgcagcactagctaaggtgactttcgttctgaaactgttgag-tgacattcttctgatgtatgtccatgcggttggggttatactgagacgggattcagaactatgccaattgcggggatttaaccatgtagaaagccctggacctggtggcatactgcatcatattttgcatcggcttcttcccctgtcggcagacaaaaatggtgggcctgatgaatggagaagcaagttgtctgaaaaagcctcatggtttctggtagttttgtgtggtcgttctagtgaaggacggaggtagagtaatcattgaacttgtgaaagctttatcttcatttacaaagtcggagagcagttcttcgaagagcagcctgtttcctcataaaagggttgttgcttttgctgacctggtatattctattttgtccaaaaactcatcctccggcaacttacctggttctgggtgctcacctgacattgcaaaaagtatgatagatggtggaatggtccagtctcttacccagcattcttcaggtaattgatttggaccatcctgaggctcctaaactcgtaaatcttatagttaaggctttggaaagcctaacacgtgctgctaatgctagtgagcaagtgttccgatctgatgctctttccsaagaaaaaaactgctgtttccaatggtaggtccaacgatcaagcagttacactggcagcagttgagactggggagcccaatctgagtaggagtagtcaacaggaagttaatgatcctgaagatgtgccgcaacaacatatgggaatctctcagaatcagggaggcaatggatgacaaccaaaatgggtcaacggagcaggatatgagaattgacctggaagagactgggattgctaatccacctatggatcttgggattgatttcatgcgtgaagaaattgaggaaggtgacgtggtaaacaatagaaacc-agattgagatgactttt--cgcgttgagcacagggcgga-tgatgayatgggggatgaagatgatgatattggtgatgacggtgatgatgatgaggatgatgatgatggggaggatgaggatgaggatatagcg-ccagatggtactggtctgatgtctctagctgatacaga-tgtag-aagaccatgatgatgctggtttgagggatgaatac-aatgatgatatggttgatgaagaagaggatg-atgattttcatgaaaaccgtatgatagaggtaagatggagggaagccc-ttgatgggttagatcatttgcaagtgcta-gggcaacctggagctacaagtggtctcattgatgtttccgctgaaccctttgaaggggtgaatgtggatgaccttttcggtcttcgtaggcctttgggctttgaacgccaccgccagacaagtaggacttccttcgagcagtctgttgcagaaggaaacagtcttcaacaccctctccttttgaggccatccccgtctggggaccttgtttcatccagggaagtggaaccctcagctggaagctttgatgtatctcagttcttcatgtttgatgcccctgttcttccctatgaccatgtaccagctagtctgtttggtgaccagttgggtcgtgcggcaccaccaccctcggctgatttttctgtgggtctggagtctttgcgtttgccaaccagaagaggaccaggtgatggtagatggaccgacgatggtcaaccacaagcaggtggtctagctgcaagtattgcacaggcaatggaggaacagtttacatctcaattacgcagtattgctcctgacaacagttcgtctgaaaggctgttacgaaattcagagtcaggtgttctt---gcaagtgatagtacaggtggtcagcagactggaggtcaacatcatgagattggtgctgaagcttctcatcatgaaactgatcagatggttgaaagtgttgcccatcaagaagaaagcaatccccaggttgttgaagccaatgaatgcctgcaggaccgtgaacctatgttgagtgacgcggtcattggtaacgatcctttggatggacatgatagcatggaaattggcgaaggaaatgaaagcctcaatgggcaggtatagacagtcctaactcttttttctgcctcatctatggaaaaacaggattcatgtagcctatcccarggrwtaaggttcagtttggtttggtttc-------------------------------------------------------------------------------------------------------------------------------------------------------------------------------------------------------------------------------------------------------------------------------------------------------------------------------------------------------------------------------------------------------------------------------------------------------------------------------------------------------------------------------------------------------------------------------------------------------------------------------------------------------------------------------------------------------------------------------------------------------------------------------------------------------------------------------------------------------------------------------------------------------------------------------------------------------------------------------------------------------------------------------------------------------------------------------------------------------------------------------------------------------------------------------------------------------------------------------------------------------------------------------------------------------------------------------------------------------------------------------------------------------------------------------------------------------------------------------------------------------------------------------------------------------------------------------------------------------------------------------------------------------------------------------------------------------------------------------------------------------------------------------------------------------------------------------------------------------------------------------------------------------------------------------------------------------------------------------------------------------------------------------------------------------------------------------------------------------------------------------------------------------------------------------------------------------------------------------------------------------------------------------------------------------------------
>Consensus1033_Sample78
----------------------------------------------------------------------------cattgagatattgatgagcttcagggatcaaattggctcgggaagtgaggttttggctccgaaatgcattagctctctgcttcttatcttggatgttttgttacagtccaggcccagagttccttcagataatactgaaggaagtgcagcaggtcctttacctgattcatctgctgagcaaaatgcattgtcagcgttggaagcagttacagagagaaaatcaactcca---------gaagaagaaaacgaaactacatttgagaagatttttggaaaatctactggctatcttactatcgaggagagtcataaggtactgactgtcgcgtgtgacctgatcagtcagcacgtcccagctgtggtgatgcaagctgttctacaattgtgtgcccgcttgacaaaaactcacactctggctttgctcttccttgagaagggaggacttgttggtctctttagtcttccaagaagttgcttctttcctggatatgacacgctggcatctgccataatacggcatttacttgaggatcctcagacactgcaaacagctatggaactggagatacggcaaactcttaccggaaatcgtcatgctggtcgtgtttccccacggtcatttttgacatcaatggctcctgtcatctcaagggatccaggggtttttctcaaagctgcaactgctgtttgtcagttggagtcatcaggggggaggactattgtggtgttatcaaaggaaagggacaaggacaaatctaaggcctctggtgttgaaattgcagcatc-ttctaatgaatgtgtaaagattcctgaaagtaacacccatgatggccctggtaagtatcccaaaggccacaaaaagatccctgcaaatcttactcaggtaattgatcagcttcttgaaattctatggaaatatccttcgcctaagcgtgacgaggactgtggtaattattctactgctatggaggtggatgaagctgtttcaaaggtaaaaggtaaatcaaaggttgaggagacaaagaaggttgagacggac---caatcagagagatctgcagcactagctaaggtgactttcgttctgaaactgttgag-tgacattcttctgatgtatgtccatgcgg-tggggttatactgagacgggattcagaactatgccaattgcggggatttaaccatgtagaaagtcctggacctggtggcatactgcatcatattttgcatcggcttcttcccctgtcgacagacaaaaatggtgggcctgatgaatggagaagcaagttgtctgaaaaagcctcatggtttctggtagttttgtgtggtcgttctagtgaaggacgtagg-agagtaatcattgaacttgtgaaagctttatcttcatttacaaagtcggagagcagttcttcgaagagcagcctgtttcctcataaaagggttgttgcttttgctgacttggtatattctattttgtccaaaaactcatcctccggcaacttacctggttctggatgctcacctgacattgcgaaaagtatgatagatggcggaatggtccagtctctta-ccagcattcttcaggtgattgatttggaccatcctgaggctcctaaactcgtaaatcttatcgttaaggctctggaaagcctaacacgtgctgctaatgctagtgagcaagtgttccgatctgatgctctttcg-aagaaaaaaactgctgtttccaatggtaggtccaacgatcaagcagttacactggcagcagttgagactggggagcccaatctgagtaggagtagtcaacaggaagttaatgatcctgaagatgtgccgcaacaacatatgggaatctctcagaatcagggagacaat-gatgacaatcgaaatgggkcaacggagcaggatatgagaattgacctggaagagactgggattgctaatccacctatggatcttgggattgatttcatgcgtgaagaaattgaggaaggtgacgtggtaaacaatagaaacc-agattgagatgactttt--cgcgttgagcacagggcgga-tgatgatatgggggatgaagatgatgatattggtgatgacggtgatgatgatgaggatgatgatgakggggaggatgaggacgaggatatagcg-ccagatggtactggtctgatgtctctagctgatacaga-tgtag-aagaccatgatgatgctggtttgagggatgaatac-aatgatgatatggttgatgaagaagaggatg-atgattttcatgaaaaccgtatgatagaggtaagatggagggaagccc-ttgatgggttagatcatttgcaagtgcta-gggcaacctggagctacaagtggtctcattgatgtttccgctgaaccctttgaaggggtaaatgtggatgaccttttcggtcttcgtaggcctttgggctttgaacgccaccgccagacaagtaggacttccttcgagcagtctgttgcagaaggaaacagtcttcamcaccctctccttttgaggccatccccgtctggggaccttgtttcatccagggaagtggaaccctcggctggaagctttgatgtatctcagttcttcatgtttgatgcccctgttcttccctatgaccatgtaccagctagtctgtttggtgaccagttgggtcgtgcggcaccaccaccctcggctgakttttctgtgggkctggagtctttgcgtttgccaaccagaagaggaccaggtgatggtagatggaccgacgatggtcaaccacaagcaggtggtctagctgcaagtattgcacaggcaatggaggaacagtttacatctcaattacgcagtattgctcctgacaacagttcgtctgaaaggctgttacgaaattcagagtcaggtgttctt---gcaaatgatagtacaggtggtcagcagactggaggtcagcatcatgagattggcgctgaagcttctcatcatgaaactgatcagatggttgaaagtgttgcccatcaagaagaaagcaatccccaggttgttgaagccaatgaatgcctgcaggaacgtgaacctatgttgagtgacgtggtcattggtaacgatcctttggatggacatgatagcatggaaattggcgaaggaaatgaaagcctcaatgggcaggtatagacagtcctaactcttttttctgcctcatctatggaaaaataggattcatgtagcctaccccaggga-taaggttcagtttggtttggtatctatac---------------------------------------------------------------------------------------------------------------------------------------------------------------------------------------------------atagtatgaaaggtttc-ttatgctcttacacggtctttatgatgcactgtttcaggatttgggccgtgatggatcttcagcaacagatagccagtctag-----tactcatgcattgg----------------------taacctctggctttgagatttctaac------------ccaggtgatwgtcttgattccctgggcaatggcaatttggatgttgatatgaacaatgaggtcatggaaggcaatcaagtggaggaactccccctaccttctcaggttggggtggaagaacccttgtcggtgcaggactctctggttgctcaagatgctgttcagactgatcaaac----------------------------------------------------------------------------------------------------------------------------------------------------------------------------------------------------------------------------------------------------------------------------------------------------------------------------------------------------------------------------------------------------------------------------------------------------------------------------------------------------------------------------------------------------------------------------------------------------------------------------------------------------------------------------------------------------------------------------------------------------------------------------------------------------------------------------------------------------------------------------------------------------------------------------------------------------------------------------------------------------------------------------------------------------------------------------------------------------------------------------------------------------------------------------------------------------------------------------------------------------------------------------------------------------------------------------------------------------------------------------------------------------------------------------------------------------------------------------------------------------------------------------------------------------------------------------------------------------------------------------------------------------------------------------------------------------------------------------------------
>Consensus1033_Sample80
--------------------------------------------------------------------------------------------------------------------------------------------------------------------------------------------------------------------------------------------------------------------------------------------------------------------------------------gaaactacatttgagaagatttttggaaaatctactggctatcttactatcgaggagagtcataaggtactgactgtcgcgtgtgacctgatcagtcagcacgtcccagctgtggtcatgcaagctgttctacaattgtgtgcccgcttgacaaaaactcacactctggctttgctcttccttgagaagggaggacttgttggtctctttagtcttccaagaagttgcttctttcctggatatgacacgctggcatctgccataatacggcatttacttgaggatcctcagacactgcaaacagctatggaactggagatacggcaaactcttaccggaaatcgtcatgctggtcgtgtttccccacggtcatttttgacatcaatggctcctgtcatctcaagggatccaggggtttttctcaaagctgcaactgctgtttgtcagttggagtcatcagggggaaggactattgtggtgttatcaaaggaaagggacaaggacaaatctaagacctctggtgttgaaattgcagcatc-ttctaatgaatgtgtaaagattcctgaaagtaacacccatgatgcccctggtaagtatcccaaaggccacaaaaagattcctgcaaatcttactcaggtaattgatcagcttcttgaaattctatggaaatatccttcgcctaagcgtgacgaggactgtggtaattattctactgctatggaggtggatgaagctgtttcaaaggtaaagggtaaatcaaaggttgaggagacaaagaaggttgagacggac---caatcagagagatctgcagcactrgctaaggtgactttcgttctgaaactgttgagatgacattcttctgatgtatgtccatgcggttggggttatactgagacgggattcagaactatgccaattgcggggatttaaccatgtagaaagtcctggacctggtggcatactgcatcatattttgcatcggcttcttcccctgtcgacagacaaaaatggcgggcctgatgaatggagaagcaagttgtctgaaaaagcctcatggtttctggtagttttgtgtggtcgttctagtgaaggacggagg-agagtaatcattgaacttgtgaaagctttatcttcatttacaaagtcggagagcagttcttcgaagagcagcctgtttcctcataaaagggttgttgcttttgctgacctggtatattctattttgtccaaaaactcatcctccggcaacttacctggttctgggtgctcacctgacattgcaaaaagtatgatagatggtggaatggtccagtctctta-ccagcattcttcaggtgattgatttggaccatcctgaggctcctaaactcgtaaatcttatagttaaggctttggaaagcctaacacgtgctgctaatgctagtgagcaagtgttccgatctgatgctctttcc-aagaaaaaaactgctgtttccaatggtaggtccaaygatcaagcagttacactggcagcagttgagactggggagcccaatctgagtaggagtagtcaacaggaagttaatgatcctgaagatgtgccgcaacaacatatgggaatctctcagaatcagggaggcaat-gatgacaaccaaaatgggtcaacggagcaggatatgagaattgacctggaagagactgggattgctaatccacctatggatcttgggattgatttcatgcgtgaagaaattgaggaaggtgacgtggtaaacaatagaaaccaagattgagatgactttt--cgcgttgagcacagggcgga-tgatgatatgggggatgaagatgatgatattggtgatgacggtgatgatgatgaggatgatgatgatggggaggatgaggatgaggatatagcgaccagatggtactggtctgatgtctctagctgatacagattgtag-aagaccatgatgatgctggtttgagggatgaatacaaatgatgatatggttgatgaagaagaggatgtatgattttcatgaaaaccgtatgatagaggtaagatggagggaagcccattgatgggttagatcatttgcaagtgcta-gggcaacctggagctacaagtggtctcattgatgtttccgctgaaccctttgaaggggtgaatgtggatgaccttttcggtcttcgtaggcctttgggctttgaacgccaccgccagacaagtaggacttccttcgagcagtccgttgcagaaggaaacagtcttcaacaccctctccttttgaggccatccccgtctggggaccttgtttcatccagggaagtggaaccctcagctggaagctttgatgtatctcagttcttcatgtttgatgcccctgttcttccctatgaccatgtaccagctagtctgtttggtgaccagttgggtcgtgcggcaccaccaccctcggctgatttttctgtgggtctggagtctttgcgtttgccaaccagaagaggaccaggtgatggtagatggaccgacgatggtcaaccacaagcaggtggtctagctgcaagtattgcacaggcaatggaggaacagtttacatctcagttacgcagtattgctcctgacaacagttcgtctgaaaggctgttacgaaattcagagtcaggtgttctt---gcaaatgatagtacaggtggtcagcagactggaggtcagcatcatgagattggtgctgaagcttctcatcatgaaactgatcagatggttgaaagtgttgcccatcaagaagaaagcaatccccaggtkgttgaagccaatgaatgcctgcaggaacgtgaacctatgttgagtgacgtggtcattggtaacgatcctttggatggacatgatagcatggaaattggcgaaggaaatgaaagcctcaatgggcaggtatagacagtcctaactcttttttctgcctcatctatggaaaaacaggattcatgtagcctatcccaggga-taaggttcagtttggtttggtttct-------------------------------------------------------------------------------------------------------------------------------------------------------------------------------------------------------atagtatgaaaggtttc-tta--------------------------------------------------------------------------------------------------------------------------------------------------------------------------------------------------------------------------------------------------------------------------------------------------------------------------------------------------------------------------------------------------------------------------------------------------------------------------------------------------------------------------------------------------------------------------------------------------------------------------------------------------------------------------------------------------------------------------------------------------------------------------------------------------------------------------------------------------------------------------------------------------------------------------------------------------------------------------------------------------------------------------------------------------------------------------------------------------------------------------------------------------------------------------------------------------------------------------------------------------------------------------------------------------------------------------------------------------------------------------------------------------------------------------------------------------------------------------------------------------------------------------------------------------------------------------------------------------------------------------------------------------------------------------------------------------------------------------------------------------------------------------------------------------------------------------------------------------------------------------------------------------------------------------------------------------------------------------------------------------------------------------------------------------------------------------------------
>Consensus1033_Sample81
--------------------------------------------------------------------------------------------------------------------------------------------------------------------------------------------------------------------------------------------------------------caaaatgcattgtcagcgttggaagcagttacagagagaaaatcaactcca---------gaagaagaaaacgaaactacatttgagaagatttttggaaaatctactggctatcttactatcgaggagagtcataaggtactgactgtcgcgtgtgacctgatcagtcagcacgtcccagctgtggtcatgcaagctgttctacaattgtgtgcccgcttgacaaaaactcacactctggctttgctcttccttgagaagggaggacttgttggtctctttagtcttccaagaagttgcttctttcctggatatgacacgctggcatctgccataatacggcatttacttgaggatcctcagacactgcaaacagctatggaactggagatacggcaaactcttaccggaaatcgtcatgctggtcgtgtttccccacggtcatttttgacatcaatggctcctgtcatctcaagggatccaggggtttttctcaaagctgcaactgctgtttgtcagttggagtcatcaggggggaggactattgtggtgttatcaaaggaaagggacaaggacaaatctaaggcctctggtgttgaaattgcagcatc-ttctaatgaatgtgtaaagattcctgaaagtaacacccatgatgcccctggtaagtatcccaaaggccacaaaaagattcctgcaaatcttrctcaggtaattgatcagcttcttgaaattctatggaaatatccttcgcctaagcgtgacgaggactgtggtaattattctactgctatggaggtggatgaagctgtttcaaaggtaaagggtaaatcaaaggttgaggagacaaagaaggttgagacggac---caatcagagagatctgcagcactagctaaggtgactttcgttctgaaactgttgag-tgacattcttctgatgtatgtccatgcggttggggttatactgagacgggattcagaactatgccaattgcggggatttaaccatgtagaaagtcctggacctggtggcatactgcatcatattttgcatcggcttcttcccctgtcgacagacaaaagtggtgggcctgatgaatggagaagcaagttgtctgaaaaagcctcatggtttctggtagttttgtgtggtcgttctagtgaaggacggagg-agagtaatcattgaacttgtgaaagctttatcttcatttacaaagtcggagagcagttcttcgaagagcagcctgtttcctcataaaagggttgttgcttttgctgacctggtatattctattttgtccaaaaactcatcctctggcaacttacctggttctgggtgctcacctgacattgcaaaaagtatgatagatggtggaatggtccagtctctta-ccagcattcttcaggtgattgatttggaccatcctgaggctcctaaactcgtaaatcttatagttaaggctttggaaagcctaacacgtgctgctaatgctagtgagcaagtgttccgatctgatgctctttcc-aagaaaaaaactgctgtttccaatggtaggtccaacgatcaagcagttacactggcagcagttgagactggggagcccaatctgagtaggagtagtcaacaggaagttaatgatcctgaagatgtgccgcaacaacatatgggaatctctcagaatcagggagacaat-gatgacaaccgaaatgggtcaacggagcaggatatgagaattgacctggaagagactgggattgctaatccacctatggatcttgggattgatttcatgcgtgaagaaattgaggaaggtgacgtggtaaacaatagaaacc-agattgagatgactttt--cgcgttgagcacagggcgga-tgatgatatgggggatgaagatgatgatattggtgatgacggtgatgatgatgaggatgatgatgatggggatgatgaggatgaggatatagcg-ccagatggtactggkctgatgtctctagctgatacaga-tgtag-aagmccatgatgatgctggkttgagggatgaatac-aatgatgatatggttgatgaagaagaggatg-atgattttcatgaaaaccgtatgatagaggtaagatggagggaagccc-ttgatgggttagatcatttgcaagtgcta-gggcaacctggagctacaagtggtctcattgatgtttccgctgaaccctttgaaggggtgaatgtggatgacctttttggtcttcgtaggcctttgggctttgaacgccaccgccagacaagtaggacttccttcgagcagtctgttgcagaaggaaacagtcttcaacaccctctccttttgaggccatccccgtctggggaccttgtttcatccagggaagtggaaccctcagctggaagctttgatgtatctcagttcttcatgtttgatgcccctgttcttccctatgaccatgtaccagctagtctgtttggtgaccagttgggtcgtgcggcaccaccaccctcggctgatttttctgtgggtctggagtctttgcgtttgccaaccagaagaggaccaggtgatggtagatrgaccgacgatggtcaaccacaagcaggtggtctagctgcaagtattgcacaggcaatggaggaacagtttacatctcaattacgcagtattgctcctgacaacagttcgtctgaaaggctgttacgaaattcagagtcaggtgttctt---gcaaatgatagtacaggtggtcagcagactggaggtcagcatcatgagattggtgctgaagcttctcatcatgaaactgatcagatggttgaaagtgttgcccatcaagaagaaagcaatccccaggttgttgaagccaatgaatgcctgcaggaacgtgaacctatgttgagtgacgtggttattggtaacgatcctttggatggacatgatagcatggaaattggcgaaggaaatgaaagcctcaatgggcaggtatagacagtcctaactcttttttctgcctcatctatggaaaaacaggattcatgtagcctatcccaggga-taaggttcagtttagtttggtttctatac---------------------------------------------------------------------------------------------------------------------------------------------------------------------------------------------------atagtatgaaaggtttc-ttatgctcttacatggtctttatgatgcactgtttcaggatttgggycgtgatggatcttcagcaacagatagccagtctag-----tactcatgcattgc----------------------taacctctagctttgagatttctaac------------ccaggtgattgtcttgattccctgggcaatggcaatttggatgttgatatgaacaatgaggtcatggaaggcaatcaagtggaggaactccccctaccttctcaggttggggtggatgaacccttgtcggtgcaggactctct-------------------------------------------------------------------------------------------------------------------------------------------------------------------------------------------------------------------------------------------------------------------------------------------------------------------------------------------------------------------------------------------------------------------------------------------------------------------------------------------------------------------------------------------------------------------------------------------------------------------------------------------------------------------------------------------------------------------------------------------------------------------------------------------------------------------------------------------------------------------------------------------------------------------------------------------------------------------------------------------------------------------------------------------------------------------------------------------------------------------------------------------------------------------------------------------------------------------------------------------------------------------------------------------------------------------------------------------------------------------------------------------------------------------------------------------------------------------------------------------------------------------------------------------------------------------------------------------------------------------------------------------------------------------------------------------------------------------------------------------------------------------------
>Consensus1033_Sample82
atattttggcattgcttctttctgaagatggatgtgcaagagaaatggctgcaaaaaatggtgttgtctccgtggccattgagatattgatgagcttcagggatcaaattggctcgggaagtgagattttggctccgaaatgcattagctctctgcttcttatcttggatgttttgttacagtccaggcccagagttccttcagataatactgaaggaagtgcagcaggtcctttacctgattcatctgctgagcaaaatgcattgtcagctttggaagcagttacagagagaaaatcaactcca---------gaagaagaaaacgaaactacatttgagaagatttttggaaaatctactggctatcttactatcgaggagagtcataaggtactgactgtcgcgtgtgacctgatcagtcagcacgtcccagctgtggtcatgcaagctgttctacaattgtgtgcccgcttgacaaaaactcacactctggctttgctcttccttgagaagggaggacttgttggtctctttagtcttccaagaagttgcttctttcctggatatgacacgctggcatctgccataatacggcatttacttgaggatcctcagacactgcaaacagctatggaactggagatacggcaaactcttactggaaatcgtcatgctggtcgtgtttccccacggtcatttttgacatcaatggctcctgtcatctcaagggatccaggggtttttctcaaagctgcaactgctgtttgtcagttggagtcatcaggggggaggactattgtggtgttatcaaaggaaagggacaaggacaaatctaaggcctctggtgttgaaattgcagcatc-ttctaatgaatgtgtaaarattcctgaaagtaacacccatgatgcccctggtaagtatyccaaaggccacaaaaagattcctgcaaatcttactcaggtaattgatcagcttcttgaaattctatggaaatatccttcgcctaagcatgacgaggactgtggtaattmttctactgctatggaggtggatgaagctgtttcaaaggtaaagggtaaatcaaaggttgaggagacaaagaaggttgagacggac---caatcagagagatctgcagcactagctaaggtgactttcgttctgaaactgttgag-tgacattcttctgatgtatgtccatgcggttggggttatactgagacgggattcagaattatgccaattgcggggatttaaccatgtagaaagtcctggacctggtggcatactgcatcatattttgcatcggcttcttccactgtcgacagacaaaaatggtgggcctgatgaatggagaagcaagttgtctgaaaaagcctcatggtttctggtagttttgtgtggtcgttctagtgaaggacgtagg-agagtaatcattgaacttgtgaaagctttatcttcatttacaaagtcggagagcagttcttcgaagagcagcctgtttcctcataaaagggttgttgcttttgctgacctggtatattctattttgtccaaaaactcatcctccggcaacttacctggttctgggtgctcacctgacattgcaaaaagtatgatagatggtggaatggtccagtctctta-ccagcattcttcaggtgattgatttggaccatcctgaggctcctaaactcgtaaatcttatagttaaggctttggaaagcctaacacgtgctgctaatgctagtgagcaagtgttccgatctgatgctctttcc-aagaaaaaaactgctgtttccaatggtaggtccaacgatcaagcagttacactggcagcagttgagactggggagcccaatctgagtaggagtagtcaacaggaagttaatgatcctgaagatgtgccgcaacaacatatgggaatctctcagaatcagggagacaat-gatgacaaccaaaatgggtcaacggagcaggatatgagaattgacctggaagagactgggattgctaatccacctatggatcttgggattgatttcatgcgtgaagaaattgaggaaggtgacgtggtaaacaatagaaacc-agattgagatgactttt--cgggttgagcacagggcgga-tgatgatatgggggatgaagatgatgatattggtgatgacggtgatgatgatgaggatgatgatgatggggaggacgaggacgaggatatagcg-ccagatggtactggtctgatgtctctagctgatacaga-tgtag-aagaccatgatgatgctggtttgagggatgaatac-aatgatgatatggttgatgaagaagaggatg-atgattttcatgaaaaccgtatgatagaggtaagatggagggaagccc-ttgatgggttagatcatttgcaagtgcta-gggcaacctggagctacaagtggtctcattgatgtttccgctgaaccctttgaaggggtgaatgtggatgaccttttcggtcttcgtaggcctttgggctttgaacgccaccgccagacaagtaggacttccttcgagcagtctgttgcagaaggaaacagtcttcaacaccctctccttttgaggccatccccttctggggaccttgtttcatccagggaagtggaaccctcagctggaagctttgatgtatctcagttcttcatgtttgatgcccctgttcttccctatgaccatgtaccagctagtctgtttggtgaccagttgggtcgtgcggcaccaccaccctcggctgatttttctgtgggtctggagtctttgcgtttgccaaccagaagaggaccaggtgatggtagatggaccgacgatggtcaaccacaagcaggtggtctagctgcaagtattgcacaggcaatggaggaacagtttacatctcaattacgcagtattgctcctgacaacagttcgtctgaaaggctgttacgaaatgcagagtcaggtgttctt---gcaaatgatagtacaggtggtcagcagactggaggtcagcatcatgagattggtgctgaagcttctcatcatgaaactgatcagatggttgaaagtgttgcccatcaagaagaaagcaatccccaggttgttgaagccaatgaatgcctgcaggaacgtgaacctatgttgagtgacgtggtcattggtaacgatcctttggatggacatgatagcatggaaattggcgaaggaaatgaaagcctcaatggacaggtatagacagtcctaactcttttttctgcctcatctatggaaaaacaggattcatgtagcctaccccaggga-taaggttcagtttggtttggtatctatac---------------------------------------------------------------------------------------------------------------------------------------------------------------------------------------------------ataaaatgtgaaaaaac-aggattccctaatagtttgcaaaaaccctaataatttgaatatgaatcgcaataaaaatccacgaacagaaaagctatgcaagcaaccaatcacacaacacagaatatacgtggaaaaaaatgtgttttgtcaatatggaattgccaatataaaaattctactagaattttgtcctaacagtatg---aaaggtttcttatgctcttacacggtctttatgat-------------------------------gcactgtttcaggatttgg--------------------------------------------------------------------------------------------------------------------------------------------------------------------------------------------------------------------------------------------------------------------------------------------------------------------------------------------------------------------------------------------------------------------------------------------------------------------------------------------------------------------------------------------------------------------------------------------------------------------------------------------------------------------------------------------------------------------------------------------------------------------------------------------------------------------------------------------------------------------------------------------------------------------------------------------------------------------------------------------------------------------------------------------------------------------------------------------------------------------------------------------------------------------------------------------------------------------------------------------------------------------------------------------------------------------------------------------------------------------------------------------------------------------------------------------------------------------------------------------------------------------------------------------------------------------------------------------------------------------------------------------------------------------------------------------------------------------------------------------------------------------------------------------------------
>Consensus1033_Sample83
-------------------------------------------------------------------------------------------------------------------------------------------------------------------------------------------------------------------------------------------------------------------------gtcagcgttggaagcagttccagagagaaaatcaactcca---------gaagaagaaaacgaaactacatttgagaagatttttggaaaatctactggctatcttactatcgaggagagtcataaggtactgactgtcgcgtgtgacctgatcagtcagcacgtcccagctgtggtcatgcaagctgttctacaattgtgtgcccgcttgacaaaaactcacactctggctttgctcttccttgagaagggaggacttgttggtctctttagtcttccaagaagttgcttctttcctggatatgacacgctggcatctgccataatacggcatttacttgaggatcctcagacactgcaaacagctatggaactggagatacggcaaactcttaccggaaatcgtcatgctggtcgtgtttccccacggtcatttttgacatcaatggctcctgtcatctcaagggatccaggggtttttctcaaagctgcaactgctgtttgtcagttggagtcatcaggggggaggactattgtggtgttatcaaaggaaagggacaaggacaaatctaagacctctggtgttgaaattgcagcatc-ttctaatgaatgtgtaaagattcctgaaagtaacacccatgatgcccctggtaagtatcccaaaggccacaaaaagattcctgcaaatcttactcaggtaattgatcagcttcttgaaattctatggaaatatccttcgcctaagcgtgacgaggactgtggtaattattctactgctatggaggtggatgaagctgtttcaaaggtaaagggtaaatcaaaggttgaggagacaaagaaggttgagacggac---caatcagagagatctgcagcactagctaaggtgactttcgttctgaaactgttgag-tgacattcttctgatgtatgtccatgcggttggggttatactgagacgggattcagaactatgccaattgcggggatttaaccatgtagaaagtcctggacctggtggcatactgcatcatattttgcatcggcttcttcccctgtcgacagacaaaaatggcgggcctgatgaatggagaagcaagttgtctgaaaaagcctcatggtttctggtagttttgtgtggtcgttctagtgaaggacggagg-agagtaatcattgaacttgtgaaagctttatcttcatttacaaagtcggagagcagttcttcgaagagcagcctgtttcctcataaaagggttgttgcttttgctgacctggtatattctattttgtccaaaaactcatcctccggcaacttacctggttctgggtgctcacctgacattgcaaaaagtatgatagatggtggaatggtccagtctctta-ccagcattcttcaggtgattgatttggaccatcctgaggctcctaaactcgtaaatcttatagttaaggctttggaaagcctaacacgtgctgctaatgctagtgagcaagtgttccgatctgatgctctttcc-aagaaaaaaactgctgtttccaatggtaggtccaacgatcaagcagttacactggcagcagttgagactggggagcccaatctgagtaggagtagtcaacaggaagttaatgatcctgaagatgtgccggaacaacatatgggaatctctcagaatcagggaggcaat-gatgacaaccaaaatgggtcaacggagcaggatatgagaattgacctggaagagactgggattgctaatccacctatggatcttgggattgatttcatgcgtgaagaaattgaggaaggtgacgtggtaaacaatagaaacc-agattgagatgactttt--cgcgttgagcacagggcgga-tgatgatatgggggatgaagatgatgatattggtgatgacggtgatgatgatgaggatgatgatgatggggaggatgaggatgaggatatagcg-ccagatggtactggtctgatgtctctagctgatacaga-tgtag-aagaccatgatgatgctggtttgagggatgaatac-aatgatgatatggttgatgaagaagaggatg-atgattttcatgaaaaccgtatgatagaggtaagatggagggaagccc-ttgatgggttagatcatttgcaagtgcta-gggcaacctggagctacaagtggtctcattgatgtttccgctgaaccctttgaaggggtgaatgtggatgaccttttcggtcttcgtaggcctttgggctttgaacgccaccgccagacaagtaggacttccttcgagcagtctgttgcagaaggaaacagtcttcaacaccctctccttttgaggccatccccgtctggggaccttgtttcatccagggaagtggaaccctcagctggaagctttgatgtatctcagttcttcatgtttgatgcccctgttcttccctatgaccatgtaccagctagtctgtttggtgaccagttgggtcgtgcrgcaccaccaccctcggctgatttttctgtgggtctggagtctttgcgtttgccaaccagaagaggaccaggtgatggtagatggaccgacgatggtcaaccacaagcaggtggtctagctgcaagtattgcacaggcaatggaggaacagtttacatctcaattacgcagtattgctcctgacaacagttcgtctgaaaggctgttacgaaattcagagtcaggtgttctt---gcaaatgatagtacaggtggtcagcagactggaggtcagcatcatgagattggtgctgaagcttctcatcatgaaactgatcagatggttgaaagtgttgcccatcaagaagaaagcaatccccaggttgttgaagccaatgaatgcctgcaggaacgtgaacctatgttgagtgacgtggtcattggtaacaatcctttggatggacatgatagcatggaaattggcgaaggaaatgaaagcctcaatgggcaggtatagacagtcct------------------------------------------------------------------------------------------------------------------------------------------------------------------------------------------------------------------------------------------------------------------------------------------------------------------------------------------------------------------------------------------------------------------------------------------------------------------------------------------------------------------------------------------------------------------------------------------------------------------------------------------------------------------------------------------------------------------------------------------------------------------------------------------------------------------------------------------------------------------------------------------------------------------------------------------------------------------------------------------------------------------------------------------------------------------------------------------------------------------------------------------------------------------------------------------------------------------------------------------------------------------------------------------------------------------------------------------------------------------------------------------------------------------------------------------------------------------------------------------------------------------------------------------------------------------------------------------------------------------------------------------------------------------------------------------------------------------------------------------------------------------------------------------------------------------------------------------------------------------------------------------------------------------------------------------------------------------------------------------------------------------------------------------------------------------------------------------------------------------------------------------------------------------------------------------------------------------------------------------------------------------------------------------------------------------------------------------------------------------------------------------------------
