# Supplementary material for: Targeted NGS for species level phylogenomics: “made to measure” or “one size fits all”?
Source: PeerJ. 2017 Jul 25;5:e3569. doi: 10.7717/peerj.3569 (PMC5530999; doi:10.7717/peerj.3569)
Supplement: Data S2 — Sequences alignments (fasta format). [file peerj-05-3569-s002.gz › Final_Aln/MC/3283_AllSamples_Paralogue2.aln]

>MiraAssembly69_c162
-------------------------------------------ctca----agccccatacagtaatccctcaat-----taatccccatccaatcgcataaatcggcaagaccctcttcggtttcatcaaacataatgatctgaaaattctgttcttgatagccgttggaagtcaaatgcccagaatcataataatcctattattatcaaaaagggaatatcagtcaacat---atattatgcccaaccgacgcgggtaaaaggggtgaagaaaagcatgaaatgcgggacc-----cccgacaaaagcatagcatggaaacagacatgct-ttaaaatcttttcgtcagttcgatctgcgtcgaaag----gcgtcgccttaaaacgagcttgcacatgcttctgagtccaggaaaattgtgtcagattgagactttgagttttcagtcatcaacgagatactactgtaggaa--ataggatttttgaaaataaagtttggattggatttaatcctccgtacaattactagatttagattatcagattattattggaccaaaggtattggattttt-cgaatcgaatttgatccattgacaggggggctaaatgttacaaaattcat-------------------a---------tcatgggattcacttcttcttcttcttcttttttagaactatatttgggaatcaaaacgtggatacttaaacagataccctctggagtaacaaaattctcttggggttcaaaat
>MiraAssembly77_c1090RC
------------------------------------------------------------------------------------------------------------------------------------------------aaaattctgttcttgataaccgttggaagtcaaatgcccagaatcataataatcc---tattatcaaaaagggaatatcagtcaacat---atattatgcccaaccgacgcgggtaaaaggggtgaagaaaagcatgaaa-----------------------------------------acatgct-ttaaaatc-tttcgtcagttcgatctgcgtcgaaagcaaagcgtcgccttaaaacgagcttgcacatgcttctgagtccaggaaaattgtgtcagattgagactttgagttttcagtcatcaacgagatactactgtaggaa--ataggatttttgaaaataaagtttggattggatttaatcctccgtacaattactagatttagattatcagattattattggaccaaaggtattggattttt-cgaat--------------------------------------------------------------------------------------------------------------------------------------------------------------------------------------------
>MiraAssembly72_c668RC
------------------------------------------------------------------------------------------------------------------------------atcaaacataatgatctcaaaattctgttcttgataaccgttggaagtcaaatgcccagaatcataataatcc---tattatcaaaaagggaatatcagtcaacat---atattatgcccaaccgacgcgggtaaaaggggtgaagaaaagcatgaaatgc---acc-----accgacaaaagcatgg---------aaacatgct-ttaaaatc-tttcgtcagttc-------------------------------aacgagcttgcacatgcttctgagtccaggaaaattgtgtcagattgagactttgagatttcagtcatcaacgaga---tactgtaggaa--ataggatttttgaaaataaagtttggattggatttaatcctccgtacaattactagatttagattatcag---attattggaccataggtattggattttt-cgaatcgaatttgatccat------------------------------------------------------------------------------------------------------------------------------------------------------------------------------
>MiraAssembly83_c417RC
--------------------------------------------------------catacagtaatccctcaat---------ccccatccaatcgcataaatcggcaagaccctcttcagtttcatcaaacataatgatctcaaaattctgttcttgataaccgtgggaagtcaaatgcccagaatcataataatcc---tattatcaaaaagggaatatcagtcaacat---atattatgcccaaccgacgcgggtaaaaggggtgaagaaaagcatgaaatgc---acc-----accgacaaaagcatgg---------aaacatgct-ttaaaatc-tttcgtcagttc-------------------------------aacgagcttgcacatgcttctgagtccaggaaaattgtgtcagattgagactttgagatttcagtcatcaacgaga---tactgtaggaa--ataggatttttgaaaataaagtttggattggatttaatcctccgtacaattactagatttagattatcagattattattggaccaaaggtattggattttt-cgaatcgaatttgatccattgaca--ggggctaaatttgattgggctcatcgctagctttaaatgtttcaaaattcatatcatgggattca---cttcttcttcttcttttttagaactat-----------------------------------------------------------------------t
>MiraAssembly73_c251RC
--------------tgctgctcccgcactcccaaggtccgtccctcaaactagccccatacagtaatccctcaatccccatggaccccatccaatcgcataaatcggcaagaccctcttcagtttcatcaaacataatgatctcaaaattctgttcttgataaccgttggaagtcaaatgcccagaatcataataatcc---tattatcaaaaagggaatatcagtcaacatataatattatgcccaaccgacgcgggtaaaaggggtgaagaaaagcatgaaatgc---acc-----accgacaaaagcatgg---------aaacatgct-ttaaaatc-tttcgtcagttc-------------------------------aacgagcttgcacatgcttctgagtccaggaaaattgtgtcagattgagactttgagatttcagtcatcaacgaga---tactgtaggaaatataggatttttgaaaataaagtttggattggatttaatcctccgtaaaattactagatttagattatcag---attattggaccaaaggtattggattttt-ctaatcgaatttgatccattgaca--ggggctaaatttgattgggctcatcgctagctt--------------------------------------------------------------------------------------------------------------------------------------
>MiraAssembly82_c763RC
gctgcaccctgctgtgctgctcccgcactcccaaggtccgtccctca----agccccatacagtaatccctcaat---------ccccatccaatcgcataaatcggcaagaccctcttcagtttcatcaaacataatgatctcaaaattctgttcttgataaccgttggaagtcaaatgcccagaatcataataatcc---tattatcaaaaagggaatatcagtcaac-------attatgcccaaccgacgcgggtaaaaggggtgaagaaaagcatgaaatgc---acccccgacccgacaaaagcatgg-----aaacagacatgctgtaaaaatc-tttcgtcagttc----tgcgtcgaaa-----gcgtcgccttaaaacgagcttgcacatgcttctgagtccaggaaaattgtgtcagattgagactttgagttttcagtcatcaacgaga---tactgtaggaa--ataggatttttgaaaataaagtttggtttggatttaatcctccgtacaattactagagttagattatcagattattattggaccaaaggtattggattttttcgaatcgaatttgatccattgacaggggggctaaatttgattgggctcatcgctagctttaaatgttac----------------------------------------------------------------------------------------------------------------------------
