# Supplementary material for: Targeted NGS for species level phylogenomics: “made to measure” or “one size fits all”?
Source: PeerJ. 2017 Jul 25;5:e3569. doi: 10.7717/peerj.3569 (PMC5530999; doi:10.7717/peerj.3569)
Supplement: Data S2 — Sequences alignments (fasta format). [file peerj-05-3569-s002.gz › Final_Aln/ITS_CompleteContigAllSamples.aln]

>MiraAssembly75_c448_merged_MiraAssembly75_c635RC_merged_MiraAssembly75_c615
---------------------------------------------------------------------------------------------------------------------------------------------------------------------------------------------------------------------------------------------------------------------------------------------------------------------------------------------------------------------------------------------------------------------------------------------------------------------------------------------------------------------------------------------------------------------------------------------------------------------------------------------------------------------------------------------------------------------------------------------------------------------------------------------------------------------------------------------------------------------------------------------------------------------------------------------------------------------------------------------------------------------------------------------------------------------------------------------------------------------------------------------------------------------------------------------------------------------------------------------------------------------------------------------------------------------------------------------------------------------------------------------------------------------------------------------------------------------------------------------------------------------------------------------------------------------------------------------------------------------------------------------------------------------------------------------------------------------------------------------------------------------------------------------------------------------------------------------------------------------------------------------------------------------------------------------------------------------------------------------------------------------------------------------------------------------------------------------------------------------------------------------------------------------------------------------------------------------------------------------------------------------------------------------------------------------------------------------------------------------------------------------------------------------------------------------------------------------------------------------------------------------------------------------------------------------------------------------------------------------------------------------------------------------------------------------------------------------------------------------------------------------------------------------------------------------------------------------------------------------------------------------------------------------------------------------------------------------------------------------------------------------------------------------------------------------------------------------------------------------------------------------------------------------------------------------------------------------------------------------------------------------------------------------------------------------------------------------------------------------------------------------------------------------------------------------------------------------------------------------------------------------------------------------------------------------------------------------------------------------------------------------------------------------------------------------------------------------------------------------------------------------------------------------------------------------------------------------------------------------------------------------------------------------------------------------------------------------------------------------------------------------------------------------------------------------------------------------------------------------------------------------------------------------------------------------------------------------------------------------------------------------------------------------------------------------------------------------------------------------------------------------------------------------------------------------------------------------------------------------------------------------------------------------------------------------------------------------------------------------------------------------------------------------------------------------------------------------------------------------------------------------------------------------------------------------------------------------------------------------------------------------------------------------------------------------------------------------------------------------------------------------------------------------------------------------------------------------------------------------------------------------------------------------------------------------------------------------------------------------------------------------------------------------------------------------------------------------------------------------------------------------------------------------------------------------------------------------------------------------------------------------------------------------------------------------------------------------------------------------------------------------------------------------------------------------------------------------------------------------------------------------------------------------------------------------------------------------------------------------------------------------------------------------------------------------------------------------------------------------------------------------------------------------------------------------------------------------------------------------------------------------------------------------------------------------------------------------------------------------------------------------------------------------------------------------------------------------------------------------------------------------------------------------------------------------------------------------------------------------------------------------------------------------------------------------------------------------------------------------------------------------------------------------------------------------------------------------------------------------------------------------------------------------------------------------------------------------------------------------------------------------------------------------------------------------------------------------------------------------------------------------------------------------------------------------AATTGTTGGTCTTCAACGAGGAATTCCTAGTAAGCGTGAGTCATCAGCTCACGTTGACTACGTCCCTGCCCTTTGTACACACCGCCCGTCGCTCCTACCGATTGAATGGTCCGGTGAAGTGTTCGGATCGCGGCGACGTGGGCGGTTCGCTGCCGGCGACGTCGCGAGAAGTCCACTGAACCTTATCATTTAGAGGAAGGAGAAGTCGTAACAAGGTTTCCGTAGGTGAACCTGCGGAAGGATCATTGNNNNNNNNNN---NNNNNNNN-NNNNNNNNNNNNNNNNNNNNNNNNNNNNNNNNNNNNNNNNNNNNNNNNNNNNNNNNNNN---NNNNNNNNNNNNNNNNNNNNGCAGACGTGCATGGAGCTTTCGAGCGATGTGTTCGTCTGCTTGTCGAACAACGAACCCCGGCGCAAATCGCGCCAAGGATAATGGAAT-GAGTTTGTGCATGCATGGCCCTGCCCGTCTACGGGTGGCGTTGGCTTGCACATC-TTTTG---TATAACTAAATGACTCTCGGCAACGGATATCTCGGCTCTTGCATCGATGAAGAACGTAGCGAAATGCGATACTTGGTGTGAATTGCAGAATCCCGTGAACCATCGAGTCTTTGAACGCAAGTTGCGCCTGAAGCCATCAGGTTGAAGGCACGTCTGCCTGGGCGTCACGCATTGCGTCGCTCACTCACCCCGTGCCTCACTGGGCGGG-TACGTGCGTGGGCGGATATTGGCCCCCCGTTCACATTTGTGCTCGGTTGGCCTAAAAATAAGGTCCTTGATGACGGACATCACAACAAGTGGTGGTTGCCAAACTGTCGCGTCACGTTGTGCATGCTA--CTCCGTCGTCGGTGGGCTCATTNNNNNNNNNNNNNNNNNNNNNNNNNNNNNNNNNNNNNNNNNNNNNNNNNNNNNNNNNNNNNNGCTGAGTTTAAGCATATCAATAAGCGGAGGAAAAGAAACTTACAAGGATTCCCCTAGTAACGGCGAGCGAACCGGGAATAGCCCAGCTTGAAAATCGGGCAATCTCATTGTTCGAATTGTAGTCTGGAGAAGCGTCCTCAGCGACGGACCGGGCCCAAGTCCCCTGGAAGGGGGCGCCAGAGAGGGTGAGAGCCCCGTCGTGCTCGGACCCTGTCGCACCACGAGGCGCTGTCGACGAGTCGGGTTGTTTGGGAATGCAGCCCCAATCGGGCGGTAAATTCTGTCCAAGGCTAAATATTGGCGAGAGACCGATAGCAAACAAGTACCGCGAGGGAAAGATGAAAAGGACTTTGAAAAGAGAGTCAAAGAGTGCTTGAAATTGTCGGGAGGGAAGCGAATGGGGGCCGGCGATGCGCCCCGGTCGGATGTGGAACGGGT--AACCCCGGTCCGCCAATCGACTCGGGACGTGGACCGGTGCGGATTGGGGCGGAGGCCAAAGCCCAGGAAGTCGTTAAGCCTGTGGAGACGCCTTTGCCTCGATCGTGGCTGGCAGCGTGCGCCTTTGGCGTGCTTCGGCATCTGCGCGCTCCC-----------------------------------------------------------------------------------------------------------------------------------------------------------------------------------------------------------------------------------------------------------------------------------------------------------------------------------------------------------------------------------------------------------------------------------------------------------------------------------------------------------------------------------------------------------------------------------------------------------------------------------------------------------------------------------------------------------------------------------------------------------------------------------------------------------------------------------------------------------------------------------------------------------------------------------------------------------------------------------------------------------------------------------------------------------------------------------------------------------------------------------------------------------------------------------------------------------------------------------------------------------------------------------------------------------------------------------------------------------------------------------------------------------------------------------------------------------------------------------------------------------------------------------------------------------------------------------------------------------------------------------------------------------------------------------------------------------------------------------------------------------------------------------------------------------------------------------------------------------------------------------------------------------------------------------------------------------------------------------------------------------------------------------------------------------------------------------------------------------------------------------------------------------------------------------------------------------------------------------------------------------------------------------------------------------------------------------------------------------------------------------------------------------------------------------------------------------------------------------------------------------------------------------------------------------------------------------------------------------------------------------------------------------------------------------------------------------------------------------------------------------------------------------------------------------------------------------------------------------------------------------------------------------------------------------------------------------------------------------------------------------------------------------------------------------------------------------------------------------------------------------------------------------------------------------------------------------------------------------------------------------------------------------------------------------------------------------------------------------------------------------------------------------------------------------------------------------------------------------------------------------------------------------------------------------------------------------------------------------------------------------------------------------------------------------------------------------------------------------------------------------------------------------------------------------------------------------------------------------------------------------------------------------------------------------------------------------------------------------------------------------------------------------------------------------------------------------------------------------------------------------------------------------------------------------------------------------------------------------------------------------------------------------------------------------------------------------------------------------------------------------------------------------------------------------------------------------------------------------------------------------------------------------------------------------------------------------------------------------------------------------------------------------------------------------------------------------------------------------------------------------------------------------------------------------------------------------------------------------------------------------------------------------------------------------------------------------------------------------------------------------------------------------------------------------------------------------------------------------------------------------------------------------------------------------------------------------------------------------------------------------------------------------------------------------------------------------------------------------------------------------------------------------------------------------------------------------------------------------------------------------------------------------------------------------------------------------------------------------------------------------------------------------------------------------------------------------------------------------------------------------------------------------------------------------------------------------------------------------------------------------------------------------------------------------------------------------------------------------------------------------------------------------------------------------------------------------------------------------------------------------------------------------------------------------------------------------------------------------------------------------------------------------------------------------------------------------------------------------------------------------------------------------------------------------------------------------------------------------------------------------------------------------------------------------------------------------------------------------------------------------------------------------------------------------------------------------------------------------------------------------------------------------------------------------------------------------------------------------------------------------------------------------------------------------------------------------------------------------------------------------------------------------------------------------------------------------------------------------------------------------------------------------------------------------------------------------------------------------------------------------------------------------------------------------------------------------------------------------------------------------------------------------------------------------------------------------------------------------------------------------------------------------------------------------------------------------------------------------------------------------------------------------------------------------------------------------------------------------------------------------------------------------------------------------------------------------------------------------------------------------------------------------------------------------------------------------------------------------------------------------------------------------------------------------------------------------------------------------------------------------------------------------------------------------------------------------------------------------------------------------------------------------------------------------------------------------------------------------------------------------------------------------------------------------------------------------------------------------------------------------------------------------------------------------------------------------------------------------------------------------------------------------------------------------------------------------------------------------------------------------------------------------------------------------------------------------------------------------------------------------------------------------------------------------------------------------------------------------------------------------------------------------------------------------------------------------------------------------------------------------------------------------------------------------------------------------------------------------------------------------------------------------------------------------------------------------------------------------------------------------------------------------------------------------------------------------------------------------------------------------------------------------------------------------------------------------------------------------------------------------------------------------------------------------------------------------------------------------------------------------------------------------------------------------------------------------------------------------------------------------------------------------------------------------------------------------------------------------------------------------------------------------------------------------------------------------------------------------------------------------------------------------------------------------------------------------------------------------------------------------------------------------------------------
>MiraAssembly68_c746RC
c------------------------------------------------------------------------------------------------------------------------------------------------------------------------------------------------------------------------------------------------------------------------------------------------------------------------------------------------------------------------------------------------------------------------------------------------------------------------------------------------------------------------------------------------------------------------------------------------------------------------------------------------------------------------------------------------------------------------------------------------------------------------------------------------------------------------------------------------------------------------------------------------------------------------------------------------------------------------------------------------------------------------------------------------------------------------------------------------------------------------------------------------------------------------------------------------------------------------------------------------------------------------------------------------------------------------------------------------------------------------------------------------------------------------------------------------------------------------------------------------------------------------------------------------------------------------------------------------------------------------------------------------------------------------------------------------------------------------------------------------------------------------atttattttttgtttaattaatataaaattatcctttttgaaaaaaattctgaatttttttgtggagttgctccatatttttgtgaagatgttccaattcaaagtttttgaaaagaagtttgttttgctcaaaaaaagggccattatgactgttcggacataatgatgttccttcctgccacaagggcaaaggctaattttactactataggggggggtggtctccctcccaaggggaagccgtggccacccgttgccgggtgccaaggcacgttgctatcgagaccactcgggcaattcttggccgtttggccttggttactcgagcaaacacgacccgtcggtaatgctcggaaaaaagaccgaaatacccctgaagcgaaatgct----------attttggcccgtcccgcaaggcaaagcacgattccatcgggcagagcaagtctctatcgggcaattcttggccttttggccttggacacccgtgaaaacatgtcccgtcggtaatgctcggaaaaaagaccgaaatacccctgaagcgaaatgatcttttggcccgtcccgcaaggcaaagcacgattctatcgggcaaagcaagtctctatcgggcaattcttgaccgtttggcctcggttaccactgaaaacatgac--ccgtcggtagtgcttggtaaaaaatgcccgtatgacaacactccctcgccaaggcagggcaaagcgaagcacgaatctatcgggcagaaactagatttccatagctgtttggtctcaaatgcccgtgctttcatgtcccgttggcaatgctagccctctt------tcttcccgatgatgcattggtgttccc-----------ttcgggggatgcctccttgcggaggggtaa---gctcgtcgcctaggcagtgagcgccggccgatggatctccgtcggctatggca-----------------------------------------ccttcccgatgatgcattggtgtttc----------cttcgggggatgcctccttgcggaggggtaa---gcttgtcgcctaggcggtgagcgccggtcgatggatctctgtcggctatggca------------------------------------------------------ccttcccgatgatgcattggtgttcc----------cttcgggggatgcctccttgcggaggggtaa---gctcactgcctaggcggtgtgcgccggctgatggatctctgtcggctatggcacc-----------------------------------------ttcccgatgatgcattggtgttc---------ccttcgggggatgcctccttgcggaggggtaa---gcttgtcgcctaggcggtgagcgccggctgatggatct-catcggctatggcaccttcccgatgatgcattggtgtccccgcacggaaaagcgtagctggccaacggtctttgactcgtaatg----------ccacggtgcgtagcccaggggatgcctccttgttgaggggtcagcttgtcg----cctaggtggcgagcgccggccaatggtt---ccccattggctatggcactgt------------------tgcttcggaaagcttggcacctcggtgtgc------------------------------------------caag-------------------cgggcatcctctatgacgcattggtgttcccctcgggggatgccttcttgttgagaggtgagctcgttgctcgg------------------------------------------------------------------------gtcccttcggtaatcttcctcgatgatgcattggtgttccctttgggggatgcctccttgcggaggggtaagctcgtcgcctaggcgg-------------tgtgcgccggccaatgtttctccattggctatggcattgttggtttggaaagcttggcccctcgctgttccaagtgggcat--------------------------------------------------------------------------------------------------------------cctcgatgacgcattggtgttcccctcgggggattcctccttgttgagaggtgagatcgttgctcgg---------------------------------------------------------------------------------------------------------------------------------------------------------------------------------------------------------gtcgctttggtaatgttcctcgatgatgcattggtgttcccttcgggggatgcttccttgccgagaggtaagctcgtcgcc------tattttattaagatgggcggggggcgccaggcgatggatctcatccattgtctacggcactgtccccttcggtaatcctcgatgacgcattggaattcccttcgggggatgcatccttgctaagaggtaaagctcgtgccacatgatggatctcat-------------------------ccgttgcctgcggcactgtcccttcggtaatcttgctcaattgcgggcttcctcgatgattccttggtgttccccttgggggattcttccttgttgaggggtaagctcgctctgctcggtcccttgtgaatatataaaagcttagttcctatcggttttgatagtttctttgcttc-gcgtcgcttatgggtttcatgctaaacggtgcttgcctagctactctcggctctttgcttcttgtagggcatgttttgcctttgaggtgcaattggttggagttagttggtgcatagtgtacgtaatggcgtgtgggtggtagttgattttgtcgggattggatttttctctgcttgtgcggtgaaagtccatctcgtacaactctcttcaataatatgcatcagtagcgaca---tgctccttgtgcaatcacgggctcctgtgtctcatacccaatgtgatggaatt-cgatagtaaaagtccctattctcgctatgcaccacctttggtggaggtgagcctcaaagtgctgctcgtgttacatgcaaattgcacattgattgtgcggtcatcatggccattagttgcgactcgtattctcggatgccgaaacttatgtgggtatacaacttgcgattgttatttaccc-caaaagcgttcatcgcttgttgc-ggatgaccgctgt-cccatccttgcctttttgatttgttcaat---gggcatgggaggtggcagcgtctcaaaaggaatgctacctggttgatcctgccagtagtcatatgcttgtctcaaagattaagccatgcatgtgtaagtatgaactaattcagactgtgaaactgcgaatggctcattaaatcagttatagtttgtttgatggtatcttctactcggataaccgtagtaattctagagctaatacgtgcaacaaaccccgacttctggaagggatgcatttattagataaaaggtcaacgcgggctttgcccgttgctctgatgattcatgataactcgacggatcgcacggccttcgtgccggcgacgcatcattcaaatttctgccctatcaactttcgatggtaggatagtggcctactatggtggtgacgggtgacggagaattagggttcgattccggagagggagcctgagaaacggctaccacatccaaggaaggcagcaggcgcgcaaattacccaatcctgacacggggaggtagtgacaataaataacaataccgggctcattgagtctggtaattggaatgagtacaatctaaatcccttaacgaggatccattggagggcaagtctggtgccagcagccgcggtaattccagctccaatagcgtatatttaagttgttgcagttaaaaagctcgtagttggattttgggttgggtcgatcggtccgcctttgggtgtgcacctgtcgtctcgtcccttctgccggcgatgcgctcctggccttaattggccgggtcgtgcctccggcgctgttactttgaagaaattagagtgctcaaagcaagcctacgctctggatacattagcatgggataacaccataggatttcgatcctattctgttggccttcgggatcggagtaatgattaacagggacagtcgggggcattcgtatttcatagtcagaggtgaaattcttggatttatgaaagacgaacaactgcgaaagcatttgccaaggatgttttcattaatcaagaacgaaagttgggggctcgaagacgatcagataccgtcctagtctcaaccataaacgatgccgaccagggatcagcggatgttacttttaggactccgctggcaccttatgagaaatcaaagtttttgggttccggggggagtatggtcgcaaggctgaaacttaaaggaattgacggaagggcaccaccaggagtggagcctgcggcttaatttgactcaacacggggaaacttaccaggtccagacatagtaaggattgacagactgagagctctttcttgattctatgggtggtggtgcatggccgttcttagttggtggagcgatttgtctggttaattccgttaacgaacgagacctcagcctgctaactagctatgtggaggtgaccctcgacagctagcttcttagagggactatggcctttcaggccacggaagtttgaggcaataacaggtctgtgatgcccttagatgttctgggccgcacgcgcgctacactgatgtattcaacgagtttatagccttggccgaaaggtccgggtaatctttgaaatttcatcgtgatggggatagatcattgcaattgttggtcttcaacgaggaattcctagtaagcgcgagtcatcagctcgcgttgactacgtccctgccctttgtacacaccgcccgtcgctcctaccgattgaatggtccggtgaagtgttcggatcgcggcgacgtgggcggttcgctgccggcgacgtcgcgagaagtccactgaaccttatcatttagaggaaggagaagtcgtaacaaggtttccgtaggtgaacctgcggaaggatcattg-------tcgaaacctgccaacaagcag-aaaacttgcgaacttgtcta-atacaggtgggaatgcgtgggttggggcctagttctctttccttccgctttcccctcgcgagtagatgcgcgccgagctttcgggcaacgtgttcatttactcgtcgaacaacgaaccccggcgcaaaacgcgccaaggacaattgaacaaagtttgtgcacat---cccctgcccattttcgggtggtgttggcgtgcacatctttcgaaaaacaactaaacgactctcggcaacggatatctcggctcttgcatcgatgaagaacgtagcgaaatgcgatacttggtgtgaattgcagaatcccgtgaaccatcgagtctttgaacgcaagttgcgcctgaagccattaggttgaaggcacgtctgcctgggcgtcacgcattgcgtcgcccactcaccccgtgcctcagtgggcggg-taagtgtgtgggcggatattggccccccgttcacattcgtgctcggtcggcctaaaaaagacggtcccgatgacggacatcacggcaagtggtggttgccaaaccgtcgcgtcatgtcgtgcatgccattctttgtcgtgggctggttcatcgacccttaagtaccatcaattgtggtacctcagctgcgaccccaggtcaggcgggattacccgctgagtttaagcatatcaataagcggaggaaaagaaacttacaaggattcccctagtaacggcgagcgaaccgggaatagcccagcttgaaaatcgggcaatctcattgttcgaattgtagtctggagaagcgtcctcagcgacggaccgggcccaagtcccctggaagggggcgccagagagggtgagagccccgtcgtgctcggaccctgtcgcaccacgaggcgctgtcggcgagtcgggttgtttgggaatgcagccccaatcgggcggtaaattccgtccaaggctaaatattggcgagagaccgatagcaaacaagtaccgcgagggaaagatgaaaaggactttgaaaagagagtcaaagagtgcttgaaattgtcgggagggaagcgaatgggggccggcgatgcgccccggtcggatgtggaacgggctaaaacccggtccgccaatcgactcggggtgtggaccggtgcggattgggacggaggccaaagcccaggaagtcgttaagcctgtggagacgccttcgcctcgatcgtggctggcagcgtgcgcctttggcgtgcttcggcatctgcacgctcccggcaccggccagtgggctctccattcggcccgtcttgaaacacggaccaaggagtctgacatgtgtgcgagtcaacgggcgagtaaacccgtaaggcgtaaggaagctgattggtgggatcccctagcgggttgcaccgccgaccgaccttgatcttctgagaagggttcgagtgtgagcatgcctgtcgggacccgaaagatggtgaactatgcctgagcggggcgaagccagaggaaactctggtggaggcccgcagcgatactgacgtgcaaatcgttcgtctgacttgggtataggggcgaaagactaatcgaaccgtctagtagctggttccctccgaagtttccctcaggatagctggagcccgtgtgcgagttctatcgggtaaagccaatgattagaggcatcgggggcgcaacgccctcgacctattctcaaactttaaataggtaggacggcgcggctgctctgctgagccgcgccacggaatcgagagctccaagtgggccatttttggtaagcagaactggcgatgcgggatgaaccggaagccaggttacggtgcccaactgcgcgctaacctagaacccacaaagggtgttggtcgattaagacagcaggacggtggtcatggaagtcgaaatccgctaaggagtgtgtaacaactcacctgccgaatcaactagccccgaaaatggatggcgcttaagcgcgcgacctatacctggccgtcggggcaagtgccaggcctcgatgagtaggagggcgcagcggtcgctgcaaaaccttaggcgtgagcctgggcggagcggccgttggtgcggatcttggtggtagtagcaaatattcaaatgagaactttgaaggccgaagaggggaaaggttccatgtgaacggcacttgcacatgggttagtcgatcctaagagtcgggggaagcccgacagagagcgcgttcagcgcgaacttcgaaagggaatcgggttaaaattcctgaaccgggacgtggcggctgacggcaacgttagggagtccggagacgtcggcgggggcctcgggaagagttatcttttctgtttaacaacctgcccaccctggaaacggctcagccggaggtagggtccagcggttggaagagcaccgcacgtcgcgtggtgtccggtgcgcccccggcggcccttgaaaatccggaggaccgagtgcctttcacgcccggtcgtactcataaccgcatcaggtctccaaggtgaacagcctctggtcgatggaacaatgtaggcaagggaagtcggcaaaatggatccgtaacttcgggaaaaggattggctctgaggactgggcacgggggtcccagtcctgaacccgtcggctgtcggtggactgctcgagctgcacccgcggcgagagcgggtcgtcgcgtgccggccgggggacggactgggaacggctctttgcggggccttccccgggcgtcgaacagtcaactcagaactggtacggacaaggggaatccgactgtttaattaaaacaaagcattgcgatggtccctgcggatgctcacgcaatgtgatttctgcccagtgctctgaatgtcaaagtgaagaaattcaaccaagcgcgggtaaacggcgggagtaactatgactctcttaaggtagccaaatgcctcgtcatctaattagtgacgcgcatgaatggattaacgagattcccactgtccctgtctactatccagcgaaaccacagccaagggaacgggcttggcagaatcagcggggaaagaagaccctgttgagcttgactctagtccgactttgtgaaatgacttgagaggtgtaggataagtgggagctcaaaaggcgaaagtgaaataccactacttttaacgttattttacttattccgtgaatcggaggcggggcaatgcccctctttttggaccgaaggctcgcttatgcgggccgatccgggcggaagacattgtcaggtggggagtttggctggggcggcacatctgttaaaagataacgcaggtgtcctaagatgagctcaacgagaacagaaatctcgtgtggaacagaagggtaaaagctcgtttgattctgatttccagtacgaatacgaaccgtgaaagcgtggcctaacgatcctttagaccttcggaatttgaagctagaggtgtcagaaaagttaccacagggataactggcttgtggcagccaagcgttcatagcgacgttgctttttgatccttcgatgtcggctcttcctatcattgtgaagcagaattcaccaagtgttggattgttcacccaccaatagggaacgtgagctgggtttagaccgtcgtgagacaggttagttttaccctactgatgacagtgtcgcaatagtaattcaacctagtacgagaggaaccgttgattcgcacaattggtcatcgcgcttggttgaaaagccagtggcgcgaagctaccgtgcgccggattatgactgaacgcctctaagtcagaatccgggctagaagcgatgcatgcgcccgccgcccgtttgccgaccagcagtaggggccatttggcccccaaaggcacgtgtctttggtgttagcctgcgcgatggatgcgtcgtgcaggccgccttgaattacaattcctatcgagcggcgggtagaatcctttgcagacgacttaaatacgcgacggggtattgtaagtggcagagtggccttgctgccacgatccactgagattcagccctgcgtcgctccgattcgtccctcccc--tccacccccatgcttattttctttttccaagagtaataaagaggctcgacggagaaaagtgaggggaaaagctactccta---------gtccttaggaacccgtgtgcctctaatactacgactttgtgct-tcgccgtttgccttcaatgcccttcgcgcactagcaaagcatgacgggaagtacacttgaaatggcacatga-----------gcacacgaaaaagcaaag--cgggcagtgccacgacttgacta------------------------------------aagccaaggcccaa-----------------------------------------catgaaaatacatggct-------------------------------------------------------------------------------------tttcgatgggtag-----------caaggcaaaag--------------ctgtgcaaggcgaggcatgacacaactctatgctcgaaagtaagaccgaa-----------aaagccaagggatagcaagccgattgcttgtcaatgggccatgcatgactcacggcatgccgagacaaggggtggccaaggtattgc----tcacggcaagccattacaagggt----tggctccagagt-tgccaagtaccgctgggta----acggc-cggtggccatggcaagccgattgcttgtcaccagg------------caaggcattg--c-----tcacggcatgccaagaccaagggtggccaagccctgactcacggcat--gccaagacaaggggtggccaagctattgctcacggc----aagccgttacaagggt------------------tggctcccaagttgccatgtagcgctgggtaacggccggtggccaaggcatggcaagc-----cgattgcttgtcaccgggcaatgcattgctcac--------------------------------ggcta----------------------aaaagctgctgggtaacggctaaaaagttgctgggtaacggctaaaawgttgctgggt--------------------------------------------------------------------------------------------------------------------------------------------------------------------------------------------------------------------------------------------------------------------------------------------------------------------------------------------------------------------------------------------------------------------------------------a----------------------------------------------------------------------------------------------------------------------------------------------------------------------------------------------------------------------------------------------------------------------------------------------------------------------------------------------------------------------------------------------------------------------------------------------------------------------------------------------------------------------------------------------------------------------------------------------------------------------------------------------------------------------------------------------------------------------------------------------------------------------------------------------------------------------------------------------------------------------------------------------------------------------------------------------------------------------------------------------------------------------------------------------------------------------------------------------------------------------------------------------------------------------------------------------------------------------------------------------------------------------------------------------------------------------------------------------------------------------------------------------------------------------------------------------------------------------------------------------------------------------------------------------------------------------------------------------------------------------------------------------------------------------------------------------------------------------------------------------------------------------------------------------------------------------------------------------------------------------------------------------------------------------------------------------------------------------------------------------------------------------------------------------------------------------------------------------------------------------------------------------------------------------------------------------------------------------------------------------------------------------------------------------------------------------------------------------------------------------------------------------------------------------------------------------------------------------------------------------------------------------------------------------------------------------------------------------------------------------------------------------------------------------------------------------------------------------------------------------------------------------------------------------------------------------------------------------------------------------------------------------------------------------------------------------------------------------------------------------------------------------------------------------------------------------------------------------------------------------------------------------------------------------------------------------------------------------------------------------------------------------------------------------------------------------------------------------------------------------------------------------------------------------------------------------------------------------------------------------------------------------------------------------------------------------------------------------------------------------------------------------------------------------------------------------------------------------------------------------------------------------------------------------------------------------------------------------------------------------------------------------------------------------------------------------------------------------------------------------------------------------------------------------------------------------------------------------------------------------------------------------------------------------------------------------------------------------------------------------------------------------------------------------------------------------------------------------------------------------------------------------------------------------------------------------------------------------------------------------------------------------------------------------------------------------------------------------------------------------------------------------------------------------------------------------------------------------------------------------------------------------------------------------------------------------------------------------------------------------------------------------------------------------------------------------------------------------------------------------------------------------------------------------------------------------------------------------------------------------------------------------------------------------------------------------------------------------------------------------------------------------------------------------------------------------------------------------------------------------------------------------------------------------------------------------------------------------------------------------------------------------------------------------------------------------------------------------------------------------------------------------------------------------------------------------------------------------------------------------------------------------------------------------------------------------------
>MiraAssembly69_c687RC
--------------------------------------------------------------------------------------------------------------------------------------------------------------------------------------------------------------------------------------------------------------------------------------------------------------------------------------------------------------------------------------------------------------------------------------------------------------------------------------------------------------------------------------------------------------------------------------------------------------------------------------------------------------------------------------------------------------------------------------------------------------------------------------------------------------------------------------------------------------------------------------------------------------------------------------------------------------------------------------------------------------------------------------------------------------------------------------------------------------------------------------------------------------------------------------------------------------------------------------------------------------------------------------------------------------------------------------------------------------------------------------------------------------------------------------------------------------------------------------------------------------------------------------------------------------------------------------------------------------------------------------------------------------------------------------------------------------------------------------------------------------------------------------------------------------------------------------------------------------------------------------------------------------------------------------------------------------------------------------------------------------------------------------------------------------------------------------------------------------------------------------------------------------------------------------------------------------------------------------------------------------------------------------------------------------------------------------------------------------------------------------------------------------------------------------------------------------------------------------------------------------------------------------------------------------------------------------------------------------------------------------------------------------------------------------------------------------------------------------------------------------------------------------------------------------------------------------------------------------------------------------------------------------------------------------------------------------------------------------------------------------------------------------------------------------------------------------------------------------------------------------------------------------------------------------------------------------------------------------------------------------------------------------------------------------------------------------------------------------------------------------------------------------------------------------------------------------------------------------------------------------------------------------------------------------------------------------------------------------------------------------------------------------------------------------------------------------------------------------------------------------------------------------------------------------------------------------------------------------------------------------------------------------------------------------------------------------------------------------------------------------------------------------------------------------------------------------------------------------------------------------------------------------------------------------------------------------------------------------------------------------------------------------------------------------------------------------------------------------------------------------------------------------------------------------------------------------------------------------------------------------------------------------------------------------------------------------------------------------------------------------------------------------------------------------------------------------------------------------------------------------------------------------------------------------------------------------------------------------------------------------------------------------------------------------------------------------attggaaatttctctgctccgtgcagtgaagtccatatcggacatatcgcttcaatagtatgcacgggaagaggaagttctcccgttgcaatatcttgggtttctgtgccccatacccaatgt-gtggaactattctccgaaaagtacctattctcgccttgcaccacttttggtggaggtgtgcctcgaagtgttgctagtgtttcatgcagattgcactttgattgtgcggcccccatgtccattagctgtgacttgtaatcgtggatgctgaaacttatgcgggtatacgtcttgcgatcgttatttacccaaaaaagcgttcgtcgcttgttgc-ggatgaccactgtgtccgtccttgccttctttgattattcaatggggggcttgggtcgtgccggtgtcgcagaaggaatgctacctggttgatcctgccagtagtcatatgcttgtctcaaagattaagccatgcatgtgtaagtatgaactaattcagactgtgaaactgcgaatggctcattaaatcagttatagtttgtttgatggtatcttctactcggataaccgtagtaattctagagctaatacgtgcaacaaaccccaacttctggaagggacgcatttattagataaaaggtcaacgcgggctttgcccgttgctctgatgattcatgataactcgacggatcgcacggccttcgtgccggcgacgcatcattcaaatttctgccctatcaactttcgatggtaggatagtggcctactatggtggtgacgggtgacggagaattagggttcgattccggagagggagcctgagaaacggctaccacatccaaggaaggcagcaggcgcgcaaattacccaatcctgacacggggaggtagtgacaataaataacaataccgggctcattgagtctggtaattggaatgagtacaatctaaatcccttaacgaggatccattggagggcaagtctggtgccagcagccgcggtaattccagctccaatagcgtatatttaagttgttgcagttaaaaagctcgtagttggattttgggttgggtcgatcggtccgcctttcggtgtgcacctgtcgactcgtcccttctgccggcgatgcgctcctggccttaatcggtcgggtcgtgcctccggcgctgttactttgaagaaattagagtgctcaaagcaagcctacgctctggatacattagcatgggataacaccataggatttcgatcctattctgttggccttcgggatcggagtaatgattaacagggacagtcgggggcattcgtatttcatagtcagaggtgaaattcttggatttatgaaagacgaacaactgcgaaagcatttgccaaggatgttttcattaatcaagaacgaaagttgggggctcgaagacgatcagataccgtcctagtctcaaccataaacgatgccgaccagggatcagcggatgttacttttaggactccgctggcaccttatgagaaatcaaagtttttgggttccggggggagtatggtcgcaaggctgaaacttaaaggaattgacggaagggcaccaccaggagtggagcctgcggcttaatttgactcaacacggggaaacttaccaggtccagacatagtaaggattgacagactgagagctctttcttgattctatgggtggtggtgcatggccgttcttagttggtggagcgatttgtctggttaattccgttaacgaacgagacctcagcctgctaactagctatgtggaggtgaccctcgacagctagcttcttagagggactatggcctttcaggccacggaagtttgaggcaataacaggtctgtgatgcccttagatgttctgggccgcacgcgcgctacactgatgtattcaacgagtttatagccttggccgaaaggcccgggtaatctttgaaatttcatcgtgatggggatagatcattgcaattgttggtcttaaacgaggaattcctagtaagcgtgagtcatcagctcacgttgactacgtccctgccctttgtacacaccgcccgtcgctcctaccgattgaatggtccggtgaagtgttcggatcgcggcgacgtgggcggttcgctgccggcgacgtcgcgagaagtccactgaaccttatcatttagaggaaggagaagtcgtaacaaggtttccgtaggtgaacctgcggaaggatcattg-------tcaaaacctg---acatctag-aaaactcgtgaacttgttcatagagaatggggaatgcatcggtttggcccagtgcct---ctccttttgctttcccttgcgagcagacgtgcatggagctttcgagcgatgtgttcgtctgcttgtcgaacaacgaaccccggcgcaaatcgcgccaaggataatggaat-gagtttgtgcatgcatggccctgcccgtctacgggtggcgttggcttgcacatcttttg---tataactaaatgactctcggcaacggatatctcggctcttgcatcgatgaagaacgtagcgaaatgcgatacttggtgtgaattgcagaatcccgtgaaccatcgagtctttgaacgcaagttgcgcctgaagccatcaggttgaaggcacgtctgcctgggcgtcacgcattgcgtcgctcactcaccccgtgcctcactgggcgggttacgtgcgtgggcggatattggccccccgtccacatttgtgctcggttggcctaaaaataaggtccctgatgacggacatcacaacaagtggtggttgccaaactgtcgcgacacgttgtgcatgcta--ctccgccgtcggtgggctcattgacccttaagtgccatggaacttggtacctcaactgcgaccccaggtcaggcgggattacccgctgagtttaagcatatcaataagcggaggaaaagaaacttacaaggattcccctagtaacggcgagcgaaccgggaatagcccagcttgaaaatcgggcaatctcattgttcgaattgtagtctggagaagcgtcctcagcgacggaccgggcccaagtcccctggaagggggcgccagagagggtgagagccccgtcgtgctcggaccctgtcgcaccacgaggcgctgtcgacgagtcgggttgtttgggaatgcagccccaatcgggcggtaaattctgtccaaggctaaatattggcgagagaccgatagcaaacaagtaccgcgagggaaagatgaaaaggactttgaaaagagagtcaaagagtgcttgaaattgtcgggagggaagcgaatgggggccggcgatgcgccccggtcggatgtggaacgggt--aaccccggtccgccaatcgactcgggacgtggaccggtgcggattggggcggaggccaaagcccaggaagtcgttaagcctgtggagacgcctttgcctcgatcgtggctggcagcgtgcgcctttggcgtgcttcggcatctgcgcgctcccggcaccggccagtgggctctccattcggcccgtcttgaaacacggaccaaggagtctgacatgtgtgcgagtcaacgggcgagtaaacccgtaaggcgcaaggaagctgattggcgggatcccctagtgggttgcaccgccgaccgaccttgatcttctgagaagggttcgagtgtgagcatgcctgtcgggacccgaaagatggtgaactatgcctgagcggggcgaagccagaggaaactctggtggaggcccgcagcgatactgacgtgcaaatcgttcgtctgacttgggtataggggcgaaagactaatcgaaccgtctagtagctggttccctccgaagtttccctcaggatagctggagcccgtgtgcgagttctatcgggtaaagccaatgattagaggcatcgggggcgcaacgccctcgacctattctcaaactttaaataggtaggacggcgcggctgctccgttgagccgcgccacggaatcgagagctccaagtgggccatttttggtaagcagaactggcgatgcgggatgaaccggaagccaggttacggtgcccaactgcgcgctaacctagaacccacaaagggtgttggtcgattaagacagcaggacggtggtcatggaagtcgaaatccgctaaggagtgtgtaacaactcacctgccgaatcaactagccccgaaaatggatggcgcttaagcgcgcgacctatacctggccgtcggggcaagtgccaggcctcgatgagtaggagggcgcagcggtcgctgcaaaaccttaggcgtgagcctgggcggagcggccgttggtgcggatcttggtggtagtagcaaatattcaaatgagaactttgaaggccgaagaggggaaaggttccatgtgaacggcacttgcacatgggttagtcgatcctaagagtcgggggaagcccgacagagagcgcattcagcgcgaacttcgaaagggaatcgggttaaaattcctgaaccgggacgtggcggctgacggcaacgttagggagtccggagacgtcggcgggggcctcgggaagagttatcttttctgtttaacaacctgcccaccctggaaacggctcagccggaggtagggtccagcggttggaagagcaccgcacgtcgcgtggtgtccggtgcgcccccggcggcccttgaaaatccggaggaccgagtgcctttcacgcccggtcgtactcataaccgcatcaggtctccaaggtgaacagcctctggtcgatggaacaatgtaggcaagggaagtcggcaaaatggatccgtaacttcgggaaaaggattggctctgaggactgggcacgggggtcccagtcctgaacccgtcggctgtcggtggactgctcgagctgcacccgcggcgagagcgggtcgtcgcgtgccggccgggggacggactgggaacggctcctcgcggggccttccccgggcgtcgaacagtcaactcagaactggtacggacaaggggaatccgactgtttaattaaaacaaagcattgcgatggtccctgcggatgctcacgcaatgtgatttctgcccagtgctctgaatgtcaaagtgaagaaattcaaccaagcgcgggtaaacggcgggagtaactatgactctcttaaggtagccaaatgcctcgtcatctaattagtgacgcgcatgaatggattaacgagattcccactgtccctgtctactatccagcgaaaccacagccaagggaacgggcttggcagaatcagcggggaaagaagaccctgttgagcttgactctagtccgactttgtgaaatgacttgagaggtgtagtataagtgggagctccaaaggcgaaagtgaaataccactacttttaacgttattttacttattccgtgaatcggaggcggggcaacgcccctctttttggaccgaaggcttgcttatgcaggtcgatccgggcggaagacattgtcaggtggggagtttggctggggcggcacatctgttaaaagataacgcaggtgtcctaagatgagctcaacgagaacagaaatctcgtgtggaacagaagggtaaaagctcgtttgattctgatttccagtacgaatacgaaccgtgaaagcgtggcctaacgatcctttagaccttcggaatttgaagctagaggtgtcagaaaagttaccacagggataactggcttgtggcagccaagcgttcatagcgacgttgctttttgatccttcgatgtcggctcttcctatcattgtgaagcagaattcaccaagtgttggattgttcacccaccaatagggaacgtgagctgggtttagaccgtcgtgagacaggttagttttaccctactgatgacagtgtcgcaatagtaattcaacctagtacgagaggaaccgttgattcgcacaattggtcatcgcgcttggttgaaaagccagtggcgcgaagctaccgtgcgtcggattatgactgaacgcctctaagtcagaatccgggctagaagcgatgcatgtgcccgccgcccgtttgccgaccagcagtaggggc---attgcccccaaaggcacgtgtctttggcgttagcccgtgcaacggatgcgttgtgtgggccgccttaaagtacaattcctatcgagcggcgggtagaatcctttgcagacgacttaaatacgcgacggggtattgtaagtggcagagtggccttgctgccacgatccactgagattcagccctgcgtcgctccgattcgtccctccccc-ttcacacaaacacaaatctccattttccaatatccggtaggaggttt--cggaaacgcctgcacctag-tccaactatcatgcctttgttacgatagcaaggcatggctcgcagttagc-catccatgcattattgaagtccactagcgcaatg--gaatggaatgaagggaatgaaggatgaaagcccaaagcaaggcatatggctaaggcatatctaagggcaaggccatggattggggcactgtccttgccttttgccatggcacccggtgattcctccaagcctaaggca--atgcaaggcctacc---tatata---------aggaggatgcaaggtcgcta--taaggccttacaaggtggtcgccatgtcgcgacaatgccgtgcaaggcaaagcaaggccataa--------caaggtggatgccatgtccggacaaggtggatgccagggccttg-----------caaggcaaagc--------------ggggccattac-------aagcaat------------------gtcccgagaaggcaatgccagggccttccaaggcaaggccaggcccttacaaggtggatgccatg--tcgsgacaaggtgg-------------------------------------------------------------------atgccagggccgtgcaaggc----aaagcggggccattacaaggtggatgcaatgtcccga-----------------------------gaaggcaaggccaggcccttacaaggtggtcgccatgtcgtgaaagggccgt-----------------------gcaagg--caaagca----aggccattacaagggggtggccatgtcgcgacaaggcaaagcaaggcca----------ttac----------------------------------------------------------------------------------------------------------------------------------------------------------------------------------------------------------------------------------------------------------------------------------------------------------------------------------------------------------------------------------------------------------------------------------------------------------------------------------------------------------------------------------------------------------------------------------------------------------------------------------------------------------------------------------------------------------------------------------------------------------------------------------------------------------------------------------------------------------------------------------------------------------------------------------------------------------------------------------------------------------------------------------------------------------------------------------------------------------------------------------------------------------------------------------------------------------------------------------------------------------------------------------------------------------------------------------------------------------------------------------------------------------------------------------------------------------------------------------------------------------------------------------------------------------------------------------------------------------------------------------------------------------------------------------------------------------------------------------------------------------------------------------------------------------------------------------------------------------------------------------------------------------------------------------------------------------------------------------------------------------------------------------------------------------------------------------------------------------------------------------------------------------------------------------------------------------------------------------------------------------------------------------------------------------------------------------------------------------------------------------------------------------------------------------------------------------------------------------------------------------------------------------------------------------------------------------------------------------------------------------------------------------------------------------------------------------------------------------------------------------------------------------------------------------------------------------------------------------------------------------------------------------------------------------------------------------------------------------------------------------------------------------------------------------------------------------------------------------------------------------------------------------------------------------------------------------------------------------------------------------------------------------------------------------------------------------------------------------------------------------------------------------------------------------------------------------------------------------------------------------------------------------------------------------------------------------------------------------------------------------------------------------------------------------------------------------------------------------------------------------------------------------------------------------------------------------------------------------------------------------------------------------------------------------------------------------------------------------------------------------------------------------------------------------------------------------------------------------------------------------------------------------------------------------------------------------------------------------------------------------------------------------------------------------------------------------------------------------------------------------------------------------------------------------------------------------------------------------------------------------------------------------------------------------------------------------------------------------------------------------------------------------------------------------------------------------------------------------------------------------------------------------------------------------------------------------------------------------------------------------------------------------------------------------------------------------------------------------------------------------------------------------------------------------------------------------------------------------------------------------------------------------------------------------------------------------------------------------------------------------------------------------------------------------------------------------------------------------------------------------------------------------------------------------------------------------------------------------------------------------------------------------------------------------------------------------------------------------------------------------------------------------------------------------------------------------------------------------------------------------------------------------------------------------------------------------------------------------------------------------------------------------------------------------------------------------------------------------------------------------------------------------------------------------------------------------------------------------------------------------------------------------------------------------------------------------------------------------------------------------------------------------------------------------------------------------------------------------------------------------------------------------------------------------------------------------a
>MiraAssembly72_c1333_merged_MiraAssembly72_c968RC
-----------------------------------------------------------------------------------------------------------------------------------------------------------------------------------------------------------------------------------------------------------------------------------------------------------------------------------------------------------------------------------------------------------------------------------------------------------------------------------------------------------------------------------------------------------------------------------------------------------------------------------------------------------------------------------------------------------------------------------------------------------------------------------------------------------------------------------------------------------------------------------------------------------------------------------------------------------------------------------------------------------------------------------------------------------------------------------------------------------------------------------------------------------------------------------------------------------------------------------------------------------------------------------------------------------------------------------------------------------------------------------------------------------------------------------------------------------------------------------------------------------------------------------------------------------------------------------------------------------------------------------------------------------------------------------------------------------------------------------------------------------------------------------------------------------------------------------------------------------------------------------------------------------------------------------------------------------------------------------------------------------------------------------------------------------------------------------------------------------------------------------------------------------------------------------------------------------------------------------------------------------------------------------------------------------------------------------------------------------------------------------------------------------------------------------------------------------------------------------------------------------------------------------------------------------------------------------------------------------------------------------------------------------------------------------------------------------------------------------------------------------------------------------------------------------------------------------------------------------------------------------------------------------------------------------------------------------------------------------------------------------------------------------------------------------------------------------------------------------------------------------------------------------------------------------------------------------------------------------------------------------------------------------------------------------------------------------------------------------------------------------------------------------------------------------------------------------------------------------------------------------------------------------------------------------------------------------------------------------------------------------------------------------------------------------------------------------------------------------------------------------------------------------------------------------------------------------------------------------------------------------------------------------------------------------------------------------------------------------------------------------------------------------------------------------------------------------------------------------------------------------------------------------------------------------------------------------------------------------------------------------------------------------------------------------------------------------------------------------------------------------------------------------------------------------------------------------------------------------------------------------------------------------------------------------------------------------------------------------------------------------------------------------------------------------------------------------------------------------------------------------------------------------------------------------------------------------------------------------------------------------------------------------------------------------------------------------------------------------------------------------------------------------------------------------------------------------------------------------------------------------------------------------------------------------------------------------------------------------------------------------------------------------------------------------------------------------------------------------------------------------------------------------------------------------------------------------------------------------------------------------------------------------------------------------------------------------------------------------------------------------------------------------------------------------------------------------------------------------------------------------------------------------------------------------------------------------------------------------------------------------------------------------------------------------------------------------------------------------------------------------------------------------------------------------------------------------------------------------------------------------------------------------------------------------------------------------------------------------------------------------------------------------------------------------------------------------------------------------------------------------------------------------------------------------------------------------------------------------------------------------------------------------------------------------------------------------------------------------------------------------------------------------------------------------------------------------------------------------------------------------------------------------------------------------------------------------------------------------------------------------------------------------------------------------------------------------------------------------------------------cgtgatggggatagatcattgcaattgttggtcttaaacgaggaattcctagtaagcgtgagtcatcagctcacgttgactacgtccctgccctttgtacacaccgcccgtcgctcctaccgattgaatggtccggtgaagtgttcggatcgcggcgacgtgggcnnnnnnnnnnnnnnnnnnnnnnnnnnnnnnnnnnnnnnnnnnnnnnnnnnnnnnnnnagaagtcgtaacaaggtttccgtaggtgaacctgcggaaggatcattg-------tcaaaacctg---acatctag-aaaactcgtgaacttgttcatagagaatggggaatccatcggtttggcccagtgcct---ctccttttgctttcccttgcgagcagacgtgcatggagctttcgagcgatgtgttcgtctgcttgtcgaacaacgaaccccggcgcaaatcgcgccaaggataatggaat-gagtttgtgcatgcatggccctgcccgtctacgggtggcgttggcttgcacatcttttg---tataactaaatgactctcggcaacggatatctcggctcttgcatcgatgaagaacgtagcgaaatgcgatacttggtgtgaattgcagaatcccgtgaaccatcgagtctttgaacgcaagttgcgcctgaagccatcaggttgaaggcacgtctgcctgggcgtcacgcattgcgtcgctcactcaccccgtgcctcactgggcgggttacgtgcgtgggcggatattggccccccgtccacatttgtgctcggttggcctaaaaataaggtccctgatgacggacatcacaacaagtggtggttgccaaactgtcgcgacacgttgtgcatgcta--ctccgccgtcggtgggctcattgacccttaagtgccatggaacttggtacctcaactgcgaccccaggtcaggcgggattacccgctgagtttaagcatatcaataagmggaggaaaagaaacttacaaggattcccctagtaacggcgagcgaaccgggaatagcccagcttgaaaatcgggca-----------------------------------------------------------------------------------------------------------------------------------------------------------------------------------------------------------------------------------------------------------------------------------------------------------------------------------------------------------------------------------------------------------------------------------------------------------------------------------------------------------------------------------------------------------------------------------------------------------------------------------------------------------------------------------------------------------------------------------------------------------------------------------------------------------------------------------------------------------------------------------------------------------------------------------------------------------------------------------------------------------------------------------------------------------------------------------------------------------------------------------------------------------------------------------------------------------------------------------------------------------------------------------------------------------------------------------------------------------------------------------------------------------------------------------------------------------------------------------------------------------------------------------------------------------------------------------------------------------------------------------------------------------------------------------------------------------------------------------------------------------------------------------------------------------------------------------------------------------------------------------------------------------------------------------------------------------------------------------------------------------------------------------------------------------------------------------------------------------------------------------------------------------------------------------------------------------------------------------------------------------------------------------------------------------------------------------------------------------------------------------------------------------------------------------------------------------------------------------------------------------------------------------------------------------------------------------------------------------------------------------------------------------------------------------------------------------------------------------------------------------------------------------------------------------------------------------------------------------------------------------------------------------------------------------------------------------------------------------------------------------------------------------------------------------------------------------------------------------------------------------------------------------------------------------------------------------------------------------------------------------------------------------------------------------------------------------------------------------------------------------------------------------------------------------------------------------------------------------------------------------------------------------------------------------------------------------------------------------------------------------------------------------------------------------------------------------------------------------------------------------------------------------------------------------------------------------------------------------------------------------------------------------------------------------------------------------------------------------------------------------------------------------------------------------------------------------------------------------------------------------------------------------------------------------------------------------------------------------------------------------------------------------------------------------------------------------------------------------------------------------------------------------------------------------------------------------------------------------------------------------------------------------------------------------------------------------------------------------------------------------------------------------------------------------------------------------------------------------------------------------------------------------------------------------------------------------------------------------------------------------------------------------------------------------------------------------------------------------------------------------------------------------------------------------------------------------------------------------------------------------------------------------------------------------------------------------------------------------------------------------------------------------------------------------------------------------------------------------------------------------------------------------------------------------------------------------------------------------------------------------------------------------------------------------------------------------------------------------------------------------------------------------------------------------------------------------------------------------------------------------------------------------------------------------------------------------------------------------------------------------------------------------------------------------------------------------------------------------------------------------------------------------------------------------------------------------------------------------------------------------------------------------------------------------------------------------------------------------------------------------------------------------------------------------------------------------------------------------------------------------------------------------------------------------------------------------------------------------------------------------------------------------------------------------------------------------------------------------------------------------------------------------------------------------------------------------------------------------------------------------------------------------------------------------------------------------------------------------------------------------------------------------------------------------------------------------------------------------------------------------------------------------------------------------------------------------------------------------------------------------------------------------------------------------------------------------------------------------------------------------------------------------------------------------------------------------------------------------------------------------------------------------------------------------------------------------------------------------------------------------------------------------------------------------------------------------------------------------------------------------------------------------------------------------------------------------------------------------------------------------------------------------------------------------------------------------------------------------------------------------------------------------------------------------------------------------------------------------------------------------------------------------------------------------------------------------------------------------------------------------------------------------------------------------------------------------------------------------------------------------------------------------------------------------------------------------------------------------------------------------------------------------------------------------------------------------------------------------------------------------------------------------------------------------------------------------------------------------------------------------------------------------------------------------------------------------------------------------------------------------------------------------------------------------------------------------------------------------------------------------------------------------------------------------------------------------------------------------------------------------------------------------------------------------------------------------------------------------------------------------------------------------------------------------------------------------------------------------------------------------------------------------------------------------------------------------------------------------------------------------------------------------------------------------------------------------------------------------------------------------------------------------------------------------------------------------------------------------------------------------------------------------------------------------------------------------------------------------------------------------------------------------------------------------------------------------------------------------------------------------------------------------------------------------------------------------------------------------------------------------------------------------------------------------------------------------------------------------------------------------------------------------------------------------------------------------------------------------------------------------------------------------------------------------------------------------------------------------------------------------------------------------------------------------------------------------------------------------------------------------------------------------------------------------------------------------------------------------------------------------------------------------------------------------------------------------------------------------------------------------------------------------------------------------------------------------------------------
>MiraAssembly71_c61
-----------------------------------------------------------------------------------------------------------------------------------------------------------------------------------------------------------------------------------------------------------------------------------------------------------------------------------------------------------------------------------------------------------------------------------------------------------------------------------------------------------------------------------------------------------------------------------------------------------------------------------------------------------------------------------------------------------------------------------------------------------------------------------------------------------------------------------------------------------------------------------------------------------------------------------------------------------------------------------------------------------------------------------------------------------------------------------------------------------------------------------------------------------------------------------------------------------------------------------------------------------------------------------------------------------------------------------------------------------------------------------------------------------------------------------------------------------------------------------------------------------------------------------------------------------------------------------------------------------------------------------------------------------------------------------------------------------------------------------------------------------------------------------------------------------------------------------------------------------------------------------------------------------------------------------------------------------------------------------------------------------------------------------------------------------------------------------------------------------------------------------------------------------------------------------------------------------------------------------------------------------------------------------------------------------------------------------------------------------------------------------------------------------------------------------------------------------------------------------------------------------------------------------------------------------------------------------------------------------------------------------------------------------------------------------------------------------------------------------------------------------------------------------------------------------------------------------------------------------------------------------------------------------------------------------------------------------------------------------------------------------------------------------------------------------------------------------------------------------------------------------------------------------------------------------------------------------------------------------------------------------------------------------------------------------------------------------------------------------------------------------------------------------------------------------------------------------------------------------------------------------------------------------------------------------------------------------------------------------------------------------------------------------------------------------------------------------------------------------------------------------------------------------------------------------------------------------------------------------------------agttcgaggagtgcttgggttgcctctatcttgccggtggtatcacctcgccaattgaaatggcgttggaaagtgatgccacgggcttgtggtagctctagctctttgacggctttagtagtgcatgacttggatgtgtatcacccttggacacgccgctgtccctatcgaaat---------------------------------------------------------------------------------------------------------------------------------------------------------------------------------------------------------------------------------------------------------------------------------------------actcctcgaagacgcattggcttctccttcgggggatgcctccttgccgagaggtgagcatgtggccaatggagatgctctttcgaaggaatgcaagaacaagttcgaggagtgcttgggttgcctcta-------tcttgccggtggtatcacctcgccaattgaaatggcgttggaaagtgatgccacgggcttgtggt--agctctagctctttgacggctttagtagtgcatgac-ttggatgtgtatcactcttggacacgccgctgtccct----------------atcgaaatactcctcgaagacgcattggcttctccttcgggggatgcctccttgccgagaggcaagctcatt-----------------------------------------------------gccccaaacttcggttttgcttatgtg-ttcatgctaaacggtgcttgccttgctcttgttggc-ctttgcttcttgttgggca-gtttgtccctcgaggtgcaattggttggag-gagttggtgcaaagtgtacgtaatggcgtatgggtggtagttgattttgtcgggattggaaatttctctgctccgtgcagtgaagtccatatcggacatatctcttcaatagtatgtacgggaagaggaagttctcccgttgcaatatcttgggtttctgtgcctcatacccaatgcggtggaactattctccgaaaagtacctattctcgccttgcaccacttttggtggaggtgagcctcgaagtcatgctagtgtttcatgcagattgcactttgattgtgcggcccccatgtccattagctgtgacttgtaatcgtggatgctgaaacttatgcgggtatacgtcttgcgatcgttatttacccaaaaaagcgttcgtcgcttgttgc-ggatgaccactgtgcctatccttgccttctttgattattcaatggggggcttgggtcgtgccggtgtcgcagaaggaatgctacctggttgatcctgccagtagtcatatgcttgtctcaaagattaagccatgcatgtgtaagtatgaactaattcagactgtgaaactgcgaatggctcattaaatcagttatagtttgtttgatggtatcttctactcggataaccgtagtaattctagagctaatacgtgcaacaaaccccaacttctggaagggacgcatttattagataaaaggtcaacgcgggctttgcccgttgctctgatgattcatgataactcgacggatcgcacggccttcgtgccggcgacgcatcattcaaatttctgccctatcaactttcgatggtaggatagtggcctactatggtggtgacgggtgacggagaattagggttcgattccggagagggagcctgagaaacggctaccacatccaaggaaggcagcaggcgcgcaaattacccaatcctgacacggggaggtagtgacaataaataacaataccgggctcattgagtctggtaattggaatgagtacaatctaaatcccttaacgaggatccattggagggcaagtctggtgccagcagccgcggtaattccagctccaatagcgtatatttaagttgttgcagttaaaaagctcgtagttggattttgggttgggtcgatcggtccgcctttcggtgtgcacctgtcgactcgtcccttctgccggcgatgcgctcctggccttaatcggtcgggtcgtgcctccggcgctgttactttgaagaaattagagtgctcaaagcaagcctacgctctggatacattagcatgggataacaccataggatttcgatcctattctgttggccttcgggatcggagtaatgattaacagggacagtcgggggcattcgtatttcatagtcagaggtgaaattcttggatttatgaaagacgaacaactgcgaaagcatttgccaaggatgttttcattaatcaagaacgaaagttgggggctcgaagacgatcagataccgtcctagtctcaaccataaacgatgccgaccagggatcagcggatgttacttttaggactccgctggcaccttatgagaaatcaaagtttttgggttccggggggagtatggtcgcaaggctgaaacttaaaggaattgacggaagggcaccaccaggagtggagcctgcggcttaatttgactcaacacggggaaacttaccaggtccagacatagtaaggattgacagactgagagctctttcttgattctatgggtggtggtgcatggccgttcttagttggtggagcgatttgtctggttaattccgttaacgaacgagacctcagcctgctaactagctatgtggaggtgaccctcgacagctagcttcttagagggactatggcctttcaggccacggaagtttgaggcaataacaggtctgtgatgcccttagatgttctgggccgcacgcgcgctacactgatgtattcaacgagtttatagccttggccgaaaggcccgggtaatctttgaaatttcatcgtgatggggatagatcattgcaattgttggtcttcaacgaggaattcctagtaagcgtgagtcatcagctcacgttgactacgtccctgccctttgtacacaccgcccgtcgctcctaccgattgaatggtccggtgaagtgttcggatcgcggcgacgtgggcggttcgctgccggcgacgtcgcgagaagtccactgaaccttatcatttagaggaaggagaagtcgtaacaaggtttccgtaggtgaacctgcggaaggatcattg-------tcaaaacctg---acatctag-aaaactcgtgaacttgttcatagagaatggggaatgcatcggtttggcccagtgcct---ctccttttgctttcccttgcgagcagacgtgcatggagctttcgagcgatgtgttcgtctgcttgtcgaacaacgaaccccggcgcaaatcgcgccaaggataatggaat-gagtttgtgcatgcatggccctgcccgtctacgggtggcgttggcttgcacatcttttg---tataactaaatgactctcggcaacggatatctcggctcttgcatcgatgaagaacgtagcgaaatgcgatacttggtgtgaattgcagaatcccgtgaaccatcgagtctttgaacgcaagttgcgcctgaagccatcaggttgaaggcacgtctgcctgggcgtcacgcattgcgtcgctcactcaccccgtgcctcactgggcgggttaagtgcgtgggcggatattggccccccgttcacatttgtgctcggttggcctaaaaataaggtccctgatgacggacatcacaacaagtggtggttgccaaactgtcgcgacacgttgtgcatgcta--ctccgtcgtcggtgggctcattgacccttaagtgccatggaacttggtacctcaactgcgaccccaggtcaggcgggattacccgctgagtttaagcatatcaataagcggaggaaaagaaacttacaaggattcccctagtaacggcgagcgaaccgggaatagcccagcttgaaaatcgggcaatctcattgttcgaattgtagtctggagaagcgtcctcagcgacggaccgggcccaagtcccctggaagggggcgccagagagggtgagagccccgtcgtgctcggaccctgtcgcaccacgaggcgctgtcgacgagtcgggttgtttgggaatgcagccccaatcgggcggtaaattctgtccaaggctaaatattggcgagagaccgatagcaaacaagtaccgcgagggaaagatgaaaaggactttgaaaagagagtcaaagagtgcttgaaattgtcgggagggaagcgaatgggggccggcgatgcgccccggtcggatgtggaacgggt--aaccccggtccgccaatcgactcgggacgtggaccggtgcggattggggcggaggccaaagcccaggaagtcgttaaacctgtggagacgcctttgcctcgatcgtggctggcagcgtgcgcctttggcgtgcttcggcatctgcgcgctcccggcaccggccagtgggctctccattcggcccgtcttgaaacacggaccaaggagtctgacatgtgtgcgagtcaacgggcgagtaaacccgtaaggcgcaaggaagctgattggcgggatcccctagtgggttgcaccgccgaccgaccttgatcttctgagaagggttcgagtgtgagcatgcctgtcgggacccgaaagatggtgaactatgcctgagcggggcgaagccagaggaaactctggtggaggcccgcagcgatactgacgtgcaaatcgttcgtctgacttgggtataggggcgaaagactaatcgaaccgtctagtagctggttccctccgaagtttccctcaggatagctggagcccgtgtgcgagttctatcgggtaaagccaatgattagaggcatcgggggcgcaacgccctcgacctattctcaaactttaaataggtaggacggcgcggctgctccgttgagccgcgccacggaatcgagagctccaagtgggccatttttggtaagcagaactggcgatgcgggatgaaccggaagccaggttacggtgcccaactgcgcgctaacctagaacccacaaagggtgttggtcgattaagacagcaggacggtggtcatggaagtcgaaatccgctaaggagtgtgtaacaactcacctgccgaatcaactagccccgaaaatggatggcgcttaagcgcgcgacctatacctggccgtcggggcaagtgccaggcctcgatgagtaggagggcgcagcggtcgctgcaaaaccttaggcgtgagcctgggcggagcggccgttggtgcggatcttggtggtagtagcaaatattcaaatgagaactttgaaggccgaagaggggaaaggttccatgtgaacggcacttgcacatgggttagtcgatcctaagagtcgggggaagcccgacagagagcgcattcagcgcgaacttcgaaagggaatcgggttaaaattcctgaaccgggacgtggcggctgacggcaacgttagggagtccggagacgtcggcgggggcctcgggaagagttatcttttctgtttaacaacctgcccaccctggaaacggctcagccggaggtagggtccagcggttggaagagcaccgcacgtcgcgtggtgtccggtgcgcccccggcggcccttgaaaatccggaggaccgagtgcctttcacgcccggtcgtactcataaccgcatcaggtctccaaggtgaacagcctctggtcgatggaacaatgtaggcaagggaagtcggcaaaatggatccgtaacttcgggaaaaggattggctctgaggactgggcacgggggtcccagtcctgaacccgtcggctgtcggtggactgctcgagctgcacccgcggcgagagcgggtcgtcgcgtgccggccgggggacggactgggaacggctcctcgcggggccttccccgggcgtcgaacagtcaactcagaactggtacggacaaggggaatccgactgtttaattaaaacaaagcattgcgatggtccctgcggatgctcacgcaatgtgatttctgcccagtgctctgaatgtcaaagtgaagaaattcaaccaagcgcgggtaaacggcgggagtaactatgactctcttaaggtagccaaatgcctcgtcatctaattagtgacgcgcatgaatggattaacgagattcccactgtccctgtctactatccagcgaaaccacagccaagggaacgggcttggcagaatcagcggggaaagaagaccctgttgagcttgactctagtccgactttgtgaaatgacttgagaggtgtagtataagtgggagctccaaaggcgaaagtgaaataccactacttttaacgttattttacttattccgtgaatcggaggcggggcaacgcccctctttttggaccgaaggcttgcttatgcaggtcgatccgggcggaagacattgtcaggtggggagtttggctggggcggcacatctgttaaaagataacgcaggtgtcctaagatgagctcaacgagaacagaaatctcgtgtggaacagaagggtaaaagctcgtttgattctgatttccagtacgaatacgaaccgtgaaagcgtggcctaacgatcctttagaccttcggaatttgaagctagaggtgtcagaaaagttaccacagggataactggcttgtggcagccaagcgttcatagcgacgttgctttttgatccttcgatgtcggctcttcctatcattgtgaagcagaattcaccaagtgttggattgttcacccaccaatagggaacgtgagctgggtttagaccgtcgtgagacaggttagttttaccctactgatgacagtgtcgcaatagtaattcaacctagtacgagaggaaccgttgattcgcacaattggtcatcgcgcttggttgaaaagccagtggcgcgaagctaccgtgcgtcggattatgactgaacgcctctaagtcagaatccgggctagaagcgatgcatgtgcccgccgcccgtttgccgaccagcagtaggggc---attgcccccaaaggcacgtgtcttaggcgttagcccgtgcaacggatgcgttgtgtgggccgccttaaagtacaattcctatcgagcggcgggtagaatcctttgcagacgacttaaatacgcgacggggtattgtaagtggcagagtggccttgctgccacgatccactgagattcagccctgcgtcgctccgattcgtccctccccc-ttcacacaaacacaaatctccattttccaatatccagtaggaggttt--cggaaacgcctgcacctag-tccaactatca---------tacgatagcaaggcatggctcgcagttagc-catcc-----------aagtccactagggcaatgcttaaagaaatgaagggaatgaaggatgacagcccaaagcaagggatatgg-----------ctaagggcaaggccatggattggggcgtgcctcttggcctctcacccacggcctaaggccgtccattacctaaagcca-----------ccacc---tatggc---------ctaaggccaccttcacctcactcacgccctcatggcctaacacacacccacggccaaccttggcctaagccacacatggcttggc--------cttagtctccttgaaagccacac---ttatggcctaaggccaca-----------caaggcctcactca-----------cggcccttggc-------caccctc------------------acggcctcttggccatttc--taccatgcatggccacccttggccttccca---cggcttcaaag--ctggcctaaggtca----------------------------------------ctcacacggcc-------taaggccacctcactcacccactcacggcttcaaagccattttcggcctaagccacttgtcacggcctaa----g-gccaccattcacgagccatggcctttggccactcaagg--cttgaaagccactttcgtggccttaaaatcaccct--gacggcctcttggacatttccaccatg--catggcc----accctt-------ggccttcccacggcttcaaagccacattcatggcctaaggccactcatac--ggcc-tcaaggcctcccctcacggctc------------------------------------------------------------------------------------ctaagccaactgacggcctcacggcctcaagg------ccaccctc-------acggccttcccatggcctcatggccttgccttggctcacgg----cctaagccacgcatggcttggccactc-------------atggccttcccatggctt----------caaagccacattcatggcctaaggtcactcacacggcctaaggccacctcactca--------------------------------------------------cccactcacggcttcaaagccattttcggcctaagccacttgtcacggcctaaggccaccattcacggccttaaggccaaagccatggcctttggccactcaaggcttgaaagccactttcgtggccttaaaatcaccctcacggccgcttggccatttccaccatgcatggccacccttggccttcccacggcttcaaagccacattcatggcctaaggtcactcacacggcctaaggccacctcactcacccactcacggcttcaaagccattttcggcctaagccacttgtcacggcctaaggccaccattcacggccttaaggccaaagccatggcctttggcca----ctcaaggcttcaaagccactttcgtggccttaaaatcaccct---cacggcctcttggccat---ttccaccatgcatggccaccgttggccttcccagggcttcaaagccacattcatggcctaaggacactcatacggcctcaaggcctcccctcacggccaaccttggccttggccacacggccctaacctcaaccttggcctctcggccaatcctatcccaaaaagtttaagtttgtatttcgacatggcatctatcccaaaaagtcggatgccatgtcgagacaaggcatattcctcaagggtagtacggatgcaatgtggcagttggatgttctacttgggacaaggcatattcctcgagaagtagtccgggacaaggccttgcaccttacaagg-tggatgcaatgtcccgagaaggcctt----------------------gcaaggcaatgcc----aggccgctttaaggggaatgcatggcctcgtaaggcaatgcattttattttgtcattcccatgccccaatatcctttcaatatgattgtgtatcaagtccaaattttttggaaatttttcctagaattttcggcatattttcgtatttttttattatttttcgtatttatttcgtaataa------------------------------------------------------------------------------------------------------------------------------------------------------------------------------------------------------------------------------------------------------------------------------------------------------------------------------------------------------------------------------------------------------------------------------------------------------------------------------------------------------------------------------------------------------------------------------------------------------------------------------------------------------------------------------------------------------------------------------------------------------------------------------------------------------------------------------------------------------------------------------------------------------------------------------------------------------------------------------------------------------------------------------------------------------------------------------------------------------------------------------------------------------------------------------------------------------------------------------------------------------------------------------------------------------------------------------------------------------------------------------------------------------------------------------------------------------------------------------------------------------------------------------------------------------------------------------------------------------------------------------------------------------------------------------------------------------------------------------------------------------------------------------------------------------------------------------------------------------------------------------------------------------------------------------------------------------------------------------------------------------------------------------------------------------------------------------------------------------------------------------------------------------------------------------------------------------------------------------------------------------------------------------------------------------------------------------------------------------------------------------------------------------------------------------------------------------------------------------------------------------------------------------------------------------------------------------------------------------------------------------------------------------------------------------------------------------------------------------------------------------------------------------------------------------------------------------------------------------------------------------------------------------------------------------------------------------------------------------------------------------------------------------------------------------------------------------------------------------------------------------------------------------------------------------------------------------------------------------------------------------------------------------------------------------------------------------------------------------------------------------------------------------------------------------------------------------------------------------------------------------------------------------------------------------------------------------------------------------------------------------------------------------------------------------------------------------------------------------------------------------------------------------------------------------------------------------------------------------------------------------------------------------------------------------------------------------------------------------------------------------------------------------------------------------------------------------------------------------------------------------------------------------------------------------------------------------------------------------------------------------------------------------------------------------------------------------------------------------------------------------------------------------------------------------------------------------------------------------------------------------------------------------------------------------------------------------------------------------------------------------------------------------------------------------------------------------------------------------------------------------------------------------------------------------------------------------------------------------------------------------------------------------------------------------------------------------------------------------------------------------------------a
>MiraAssembly83_c2657
----------------------------------------------------------------------------------------------------------------------------------------------------------------------------------------------------------------------------------------------------------------------------------------------------------------------------------------------------------------------------------------------------------------------------------------------------------------------------------------------------------------------------------------------------------------------------------------------------------------------------------------------------------------------------------------------------------------------------------------------------------------------------------------------------------------------------------------------------------------------------------------------------------------------------------------------------------------------------------------------------------------------------------------------------------------------------------------------------------------------------------------------------------------------------------------------------------------------------------------------------------------------------------------------------------------------------------------------------------------------------------------------------------------------------------------------------------------------------------------------------------------------------------------------------------------------------------------------------------------------------------------------------------------------------------------------------------------------------------------------------------------------------------------------------------------------------------------------------------------------------------------------------------------------------------------------------------------------------------------------------------------------------------------------------------------------------------------------------------------------------------------------------------------------------------------------------------------------------------------------------------------------------------------------------------------------------------------------------------------------------------------------------------------------------------------------------------------------------------------------------------------------------------------------------------------------------------------------------------------------------------------------------------------------------------------------------------------------------------------------------------------------------------------------------------------------------------------------------------------------------------------------------------------------------------------------------------------------------------------------------------------------------------------------------------------------------------------------------------------------------------------------------------------------------------------------------------------------------------------------------------------------------------------------------------------------------------------------------------------------------------------------------------------------------------------------------------------------------------------------------------------------------------------------------------------------------------------------------------------------------------------------------------------------------------------------------------------------------------------------------------------------------------------------------------------------------------------------------------------------------------------------------------------------------------------------------------------------------------------------------------------------------------------------------------------------------------------------------------------------------------------------------------------------------------------------------------------------------------------------------------------------------------------------------------------------------------------------------------------------------------------------------------------------------------------------------------------------------------------------------------------------------------------------------------------------------------------------------------------------------------------------------------------------------------------------------------------------------------------------------------------------------------------------------------------------------------------------------------------------------------------------------------------------------------------------------------------------------------------------------------------------------------------------------------------------------------------------------------------------------------------------------------------------------------------------------------------------------------------------------------------------------------------------------------------------------------------------------------------------------------------------------------------------------------------------------------------------------------------------------------------------------------------------------------------------------------------------------------------------------------------------------------------------------------------------------------------------------------------------------------------------------------------------------------------------------------------------------------------------------------------------------------------------------------------------------------------------------------------------------------------------------------------------------------------------------------------------------------------------------------------------------------------------------------------------------------------------------------------------------------------------------------------------------------------------------------------------------------------------------------------------------------------------------------------------------------------------------------------------------------------------------------------------------------------------------------------------------------------------------------------------------------------------------------------------------------------------------------------------------------------------------------------------------------------------------------------------------------------------------------------------------------------------------------------------------------------------------------------------------------------------------------------------------------------------------------------------------------------------------------------------------------------------------------------------------------------------------------------------------------------------ggaaggatcattg-------tcaaaacctg---acatctag-aaaactcgtgaacttgttcatagagaatggggaatgcatcggtttggcccagtgcct---ctccttttgctttcccttgcgagcagacgtgcatggagctttcgagcgatgtgtttgtctgcttgtcgaacaacgaaccccggcgcaaatcgcgccaaggataatggaat-gagtttgtgcatgcatggccctgcccgtctacgggtggcgttggcttgcacatcttttg---tataactaaatgactctcggcaacggatatctcggctcttgcatcgatgaagaacgt----------------------------------------------------------------------------------------------------------------------------------------------------------------------------------------------------------------------------------------------------------------------------------------------------------------------------------------------------------------------------------------------------------------------------------------------------------------------------------------------------------------------------------------------------------------------------------------------------------------------------------------------------------------------------------------------------------------------------------------------------------------------------------------------------------------------------------------------------------------------------------------------------------------------------------------------------------------------------------------------------------------------------------------------------------------------------------------------------------------------------------------------------------------------------------------------------------------------------------------------------------------------------------------------------------------------------------------------------------------------------------------------------------------------------------------------------------------------------------------------------------------------------------------------------------------------------------------------------------------------------------------------------------------------------------------------------------------------------------------------------------------------------------------------------------------------------------------------------------------------------------------------------------------------------------------------------------------------------------------------------------------------------------------------------------------------------------------------------------------------------------------------------------------------------------------------------------------------------------------------------------------------------------------------------------------------------------------------------------------------------------------------------------------------------------------------------------------------------------------------------------------------------------------------------------------------------------------------------------------------------------------------------------------------------------------------------------------------------------------------------------------------------------------------------------------------------------------------------------------------------------------------------------------------------------------------------------------------------------------------------------------------------------------------------------------------------------------------------------------------------------------------------------------------------------------------------------------------------------------------------------------------------------------------------------------------------------------------------------------------------------------------------------------------------------------------------------------------------------------------------------------------------------------------------------------------------------------------------------------------------------------------------------------------------------------------------------------------------------------------------------------------------------------------------------------------------------------------------------------------------------------------------------------------------------------------------------------------------------------------------------------------------------------------------------------------------------------------------------------------------------------------------------------------------------------------------------------------------------------------------------------------------------------------------------------------------------------------------------------------------------------------------------------------------------------------------------------------------------------------------------------------------------------------------------------------------------------------------------------------------------------------------------------------------------------------------------------------------------------------------------------------------------------------------------------------------------------------------------------------------------------------------------------------------------------------------------------------------------------------------------------------------------------------------------------------------------------------------------------------------------------------------------------------------------------------------------------------------------------------------------------------------------------------------------------------------------------------------------------------------------------------------------------------------------------------------------------------------------------------------------------------------------------------------------------------------------------------------------------------------------------------------------------------------------------------------------------------------------------------------------------------------------------------------------------------------------------------------------------------------------------------------------------------------------------------------------------------------------------------------------------------------------------------------------------------------------------------------------------------------------------------------------------------------------------------------------------------------------------------------------------------------------------------------------------------------------------------------------------------------------------------------------------------------------------------------------------------------------------------------------------------------------------------------------------------------------------------------------------------------------------------------------------------------------------------------------------------------------------------------------------------------------------------------------------------------------------------------------------------------------------------------------------------------------------------------------------------------------------------------------------------------------------------------------------------------------------------------------------------------------------------------------------------------------------------------------------------------------------------------------------------------------------------------------------------------------------------------------------------------------------------------------------------------------------------------------------------------------------------------------------------------------------------------------------------------------------------------------------------------------------------------------------------------------------------------------------------------------------------------------------------------------------------------------------------------------------------------------------------------------------------------------------------------------------------------------------------------------------------------------------------------------------------------------------------------------------------------------------------------------------------------------------------------------------------------------------------------------------------------------------------------------------------------------------------------------------------------------------------------------------------------------------------------------------------------------------------------------------------------------------------------------------------------------------------------------------------------------------------------------------------------------------------------------------------------------------------------------------------------------------------------------------------------------------------------------------------------------------------------------------------------------------------------------------------------------------------------------------------------------------------------------------------------------------------------------------------------------------------------------------------------------------------------------------------------------------------------------------------------------------------------------------------------------------------------------------------------------------------------------------------------------------------------------------------------------------------------------------------------------------------------------------------------------------------------------------------------------------------------------------------------------------------------------------------------------------------------------------------------------------------------------------------------------------------------------------------------------------------------------------------------------------------------------------------------------------------------------------------------------------------------------------------------------------------------------------------------------------------------------------------------------------------------------------------------------------------------------------------------------------------------------------------------------------------------------------------------------------------------------------------------------------------------------------------------------------------------------------------------------------------------------------------------------------------------------------------------------------------------------------------------------------------------------------------------------------------------------------------------------------------------------------------------------------------------------------------------------------------------------------------------------------------------------------------------------------------------------------------------------------------------------------------------------------------------------------------------------------------------------------------------------------------------------------------------------------------------------------------------------------------------------------------------------------------------------------
>MiraAssembly77_c22
---------------------------------------------------------------------------------------------------------------------------------------------------------------------------------------------------------------------------------------------------------------------------------------------------------------------------------------------------------------------------------------------------------------------------------------------------------------------------------------------------------------------------------------------------------------------------------------------------------------------------------------------------------------------------------------------------------------------------------------------------------------------------------------------------------------------------------------------------------------------------------------------------------------------------------------------------------------------------------------------------------------------------------------------------------------------------------------------------------------------------------------------------------------------------------------------------------------------------------------------------------------------------------------------------------------------------------------------------------------------------------------------------------------------------------------------------------------------------------------------------------------------------------------------------------------------------------------------------------------------------------------------------------------------------------------------------------------------------------------------------------------------------------------------------------------------------------------------------------------------------------------------------------------------------------------------------------------------------------------------------------------------------------------------------------------------------------------------------------------------------------------------------------------------------------------------------------------------------------------------------------------------------------------------------------------------------------------------------------------------------------------------------------------------------------------------------------------------------------------------------------------------------------------------------------------------------------------------------------------------------------------------------------------------------------------------------------------------------------------------------------------------------------------------------------------------------------------------------------------------------------------------------------------------------------------------------------------------------------------------------------------------------------------------------------------------------------------------------------------------------------------------------------------------------------------------------------------------------------------------------------------------------------------------------------------------------------------------------------------------------------------------------------------------------------------------------------------------------------------------------------------------------------------------------------------------------------------------------------------------------------------------------------------------------------------------------------------------------------------------------------------------------------------------------------------------------------------------------------------------------------------------------------------------------------------------------------------------------------------------------------------------------------gccgctgtccctatcgaaat---------------------------------------------------------------------------------------------------------------------------------------------------------------------------------------------------------------------------------------------------------------------------------------------gctcctcgaagacgcattggcttctccttcgggggatgcctccttgctgagaggtgagaatgtggccaatggagatgctctttcgaaggaatgcaagaacttgtttgaggagtgcttggactgcctcca-------tcttgccggttgtatcacctcgccaattgagatggcgttggaaagtgatgccacgggcttgtggt--agctctagctctttgacggctttagtagtgcatgac-tttgatgtgtatcacccttggacacgccgctgttcct----------------atcgaaatgctcctcgaagacgcattggcttccccttcgggggatgcctcattgttgagaggccagctcaat-----------------------------------------------------gccccaaacttcgattttgcttatgtg-ttcatgctaaacggtgcttgcctcgctcttgttggc-ctttgcttctagttgggca-gcttgtccctcgaggtgcaattggttggag-gagttggtgcaaagtgtacgtaatggcgtatgggtggtagttgattttgtcgggattggaaatttctctgctccgtgcagtgaagtccatatcggacatatctcttcaatagtatgcacgggaagaggaagttctcccgttgcaatatcttgggtttctgtgccccatacccaatgt-gtggaactattctccgaaaagtacctattctcgccttgcaccacttttggtggaggtgtgcctcgaagtgttgctagtgtttcatgcggattgcactttgattgtgcggcccccatgtccattagctgtgacttgtaatcgtggatgctgaaacttatgcgggtatacgtcttgcgatcgttatttacccaaaaaagcgttcgtcgcttgttgc-ggatgaccactgtgtccgtccttgccttctttgattattcaatggggggcttgggtcgtgccggtgtcgcagaaggaatgctacctggttgatcctgccagtagtcatatgcttgtctcaaagattaagccatgcatgtgtaagtatgaactaattcagactgtgaaactgcgaatggctcattaaatcagttatagtttgtttgatggtatcttctactcggataaccgtagtaattctagagctaatacgtgcaacaaaccccaacttctggaagggacgcatttattagataaaaggtcaacgcgggctttgcccgttgctctgatgattcatgataactcgacggatcgcacggccttcgtgccggcgacgcatcattcaaatttctgccctatcaactttcgatggtaggatagtggcctactatggtggtgacgggtgacggagaattagggttcgattccggagagggagcctgagaaacggctaccacatccaaggaaggcagcaggcgcgcaaattacccaatcctgacacggggaggtagtgacaataaataacaataccgggctcattgagtctggtaattggaatgagtacaatctaaatcccttaacgaggatccattggagggcaagtctggtgccagcagccgcggtaattccagctccaatagcgtatatttaagttgttgcagttaaaaagctcgtagttggattttgggttgggtcgatcggtccgcctttcggtgtgcacctgtcgactcgtcccttctgccggcgatgcgctcctggccttaatcggtcgggtcgtgcctccggcgctgttactttgaagaaattagagtgctcaaagcaagcctacgctctggatacattagcatgggataacaccataggatttcgatcctattctgttggccttcgggatcggagtaatgattaacagggacagtcgggggcattcgtatttcatagtcagaggtgaaattcttggatttatgaaagacgaacaactgcgaaagcatttgccaaggatgttttcattaatcaagaacgaaagttgggggctcgaagacgatcagataccgtcctagtctcaaccataaacgatgccgaccagggatcagcggatgttacttttaggactccgctggcaccttatgagaaatcaaagtttttgggttccggggggagtatggtcgcaaggctgaaacttaaaggaattgacggaagggcaccaccaggagtggagcctgcggcttaatttgactcaacacggggaaacttaccaggtccagacatagtaaggattgacagactgagagctctttcttgattctatgggtggtggtgcatggccgttcttagttggtggagcgatttgtctggttaattccgttaacgaacgagacctcagcctgctaactagctatgtggaggtgaccctcgacagctagcttcttagagggactatggcctttcaggccacggaagtttgaggcaataacaggtctgtgatgcccttagatgttctgggccgcacgcgcgctacactgatgtattcaacgagtttatagccttggccgaaaggcccgggtaatctttgaaatttcatcgtgatggggatagatcattgcaattgttggtcttaaacgaggaattcctagtaagcgtgagtcatcagctcacgttgactacgtccctgccctttgtacacaccgcccgtcgctcctaccgattgaatggtccggtgaagtgttcggatcgcggcgacgtgggcggttcgctgccggcgacgtcgcgagaagtccactgaaccttatcatttagaggaaggagaagtcgtaacaaggtttccgtaggtgaacctgcggaaggatcattg-------tcaaaacctg---acatctag-aaaactcgtgaacttgttcatagagaatggggaatgcatcggtttggcccagtgcct---ctccttttgctttcccttgcgagcagacgtgcatggagctttcgagcgatgtgttcgtctgcttgtcgaacaacgaaccccggcgcaaatcgcgccaaggataatggaat-gagtttgtgcatgcatggccctgcccgtctacgggtggcgttggcttgcacatcttttg---tataactaaatgactctcggcaacggatatctcggctcttgcatcgatgaagaacgtagcgaaatgcgatacttggtgtgaattgcagaatcccgtgaaccatcgagtctttgaacgcaagttgcgcctgaagccatcaggttgaaggcacgtctgcctgggcgtcacgcattgcgtcgctcactcaccccgtgcctcactgggcgggttacgtgcgtgggcggatattggccccccgtccacatttgtgctcggttggcctaaaaataaggtccctgatgacggacatcacaacaagtggtggttgccaaactgtcgcgacacgttgtgcatgcta--ctccgccgtcggtgggctcattgacccttaagtgccatggaacttggtacctcaactgcgaccccaggtcaggcgggattacccgctgagtttaagcatatcaataagcggaggaaaagaaacttacaaggattcccctagtaacggcgagcgaaccgggaatagcccagcttgaaaatcgggcaatctcattgttcgaattgtagtctggagaagcgtcctcagcgacggaccgggcccaagtcccctggaagggggcgccagagagggtgagagccccgtcgtgctcggaccctgtcgcaccacgaggcgctgtcgacgagtcgggttgtttgggaatgcagccccaatcgggcggtaaattctgtccaaggctaaatattggcgagagaccgatagcaaacaagtaccgcgagggaaagat------------------------------------------------------------------------------------------------------------------------------------------------------------------------------------------------------------------------------------------------------------------------------------------------------------------------------------------------------------------------------------------------------------------------------------------------------------------------------------------------------------------------------------------------------------------------------------------------------------------------------------------------------------------------------------------------------------------------------------------------------------------------------------------------------------------------------------------------------------------------------------------------------------------------------------------------------------------------------------------------------------------------------------------------------------------------------------------------------------------------------------------------------------------------------------------------------------------------------------------------------------------------------------------------------------------------------------------------------------------------------------------------------------------------------------------------------------------------------------------------------------------------------------------------------------------------------------------------------------------------------------------------------------------------------------------------------------------------------------------------------------------------------------------------------------------------------------------------------------------------------------------------------------------------------------------------------------------------------------------------------------------------------------------------------------------------------------------------------------------------------------------------------------------------------------------------------------------------------------------------------------------------------------------------------------------------------------------------------------------------------------------------------------------------------------------------------------------------------------------------------------------------------------------------------------------------------------------------------------------------------------------------------------------------------------------------------------------------------------------------------------------------------------------------------------------------------------------------------------------------------------------------------------------------------------------------------------------------------------------------------------------------------------------------------------------------------------------------------------------------------------------------------------------------------------------------------------------------------------------------------------------------------------------------------------------------------------------------------------------------------------------------------------------------------------------------------------------------------------------------------------------------------------------------------------------------------------------------------------------------------------------------------------------------------------------------------------------------------------------------------------------------------------------------------------------------------------------------------------------------------------------------------------------------------------------------------------------------------------------------------------------------------------------------------------------------------------------------------------------------------------------------------------------------------------------------------------------------------------------------------------------------------------------------------------------------------------------------------------------------------------------------------------------------------------------------------------------------------------------------------------------------------------------------------------------------------------------------------------------------------------------------------------------------------------------------------------------------------------------------------------------------------------------------------------------------------------------------------------------------------------------------------------------------------------------------------------------------------------------------------------------------------------------------------------------------------------------------------------------------------------------------------------------------------------------------------------------------------------------------------------------------------------------------------------------------------------------------------------------------------------------------------------------------------------------------------------------------------------------------------------------------------------------------------------------------------------------------------------------------------------------------------------------------------------------------------------------------------------------------------------------------------------------------------------------------------------------------------------------------------------------------------------------------------------------------------------------------------------------------------------------------------------------------------------------------------------------------------------------------------------------------------------------------------------------------------------------------------------------------------------------------------------------------------------------------------------------------------------------------------------------------------------------------------------------------------------------------------------------------------------------------------------------------------------------------------------------------------------------------------------------------------------------------------------------------------------------------------------------------------------------------------------------------------------------------------------------------------------------------------------------------------------------------------------------------------------------------------------------------------------------------------------------------------------------------------------------------------------------------------------------------------------------------------------------------------------------------------------------------------------------------------------------------------------------------------------------------------------------------------------------------------------------------------------------------------------------------------------------------------------------------------------------------------------------------------------------------------------------------------------------------------------------------------------------------------------------------------------------------------------------------------------------------------------------------------------------------------------------------------------------------------------------------------------------------------------------------------------------------------------------------------------------------------------------------------------------------------------------------------------------------------------------------------------------------------------------------------------------------------------------------------------------------------------------------------------------------------------------------------------------------------------------------------------------------------------------------------------------------------------------------------------------------------------------------------------------------------------------------------------------------------------------------------------------------------------------------------------------------------------------------------------------------------------------------------------------------------------------------------------------------------------------------------------------------------------------------------------------------------------------------------------------------------------------------------------------------------------------------------------------------------------------------------------------------------------------------------------------------------------------------------------------------------------------------------------------------------------------------------------------------------------------------------------------------------------------------------------------------------------------------------------------------------------------------------------------------------------------------------------------------------------------------------------------------------------------------------------------------------------------------------------------------------------------------------------------------------------------------------------------------------------------------------------------------------------------------------------------------------------------------------------------------------------------------------------------------------------------------------------------------------------------------------------------------------------------------------------------------------------------------------------------------------------------------------------------------------------------------------------------------------------------------------------------------------------------------------------------------------------------------------------------------------------------------------------------------------
>MiraAssembly80_c227
---------------------------------------------------------------------------------------------------------------------------------------------------------------------------------------------------------------------------------------------------------------------------------------------------------------------------------------------------------------------------------------------------------------------------------------------------------------------------------------------------------------------------------------------------------------------------------------------------------------------------------------------------------------------------------------------------------------------------------------------------------------------------------------------------------------------------------------------------------------------------------------------------------------------------------------------------------------------------------------------------------------------------------------------------------------------------------------------------------------------------------------------------------------------------------------------------------------------------------------------------------------------------------------------------------------------------------------------------------------------------------------------------------------------------------------------------------------------------------------------------------------------------------------------------------------------------------------------------------------------------------------------------------------------------------------------------------------------------------------------------------------------------------------------------------------------------------------------------------------------------------------------------------------------------------------------------------------------------------------------------------------------------------------------------------------------------------------------------------------------------------------------------------------------------------------------------------------------------------------------------------------------------------------------------------------------------------------------------------------------------------------------------------------------------------------------------------------------------------------------------------------------------------------------------------------------------------------------------------------------------------------------------------------------------------------------------------------------------------------------------------------------------------------------------------------------------------------------------------------------------------------------------------------------------------------------------------------------------------------------------------------------------------------------------------------------------------------------------------------------------------------------------------------------------------------------------------------------------------------------------------------------------------------------------------------------------------------------------------------------------------------------------------------------------------------------------atggtt---ctccgtcggctatggcaactcctcgaagacgcattggcttctccttcgggggatgcctccttgccgagaggtgagcatgtggccaatggagatgct-ctttcgaaggaatgcaagaacttgttcgaggagtgcttggactgcctccatcttgccggttgtatcacctcgccaattgagatggcgttggaaagtgatgccacgggcttgtggtagctctagctctttgacggctttagtagtgcatgacttggatg-tgtatcacccttggacacgccgctgtccctatcgaaatactcctcgaagacgcattggcttctccttcgggggatgcctccttgccgagaggtgagcatgtggccaatggagatgctctttcgaaggaatgcaagaacttgtttgaggagtgcttggactgcctccatcttgccggttgtatcacctcgccaattgaaatggcgttggaaagtgatgccacgggcttgtggtagctctagctctttgacggctttagtagtgcatgactttgatgtgtatcacccttggacacgccgctgtccctatcgaaatactcctcgaagacgcattggcttctccttcgggggatgcctccttgctgagaggtgagaatgttgaggggcaagttgctcgtcgccttggtggcgggcgccggtcgatggttctccgtcggctatggcaactcccccgatgatgcaatgtgaacttgcacattgttgagggtacccaatgatgcaatggctcccaaggtgtgggagct---tccatgttgaggggcaagttgctcgtcgccttggtggcgggcgccggtcgatggttctccgtcggctatggca-actcctcgaagacgcattggcttctccttcgggggatgcctccttgccgagaggtgagcatgtggccaatggagatgctctttctaaggaatgcaagaacttgttcgaggagtgcttggactgcctcca-------tcttgccggttgtatcacctcgccaattgagatggcgttggaaagtgatgccacgggcttgtggt--agctctagctctttgacggctttagtagtgcatgac-tttgatgtgtatcacccttggacacgcagctgttcct----------------atcgaaatgctcctcgaagatgcattggcttccccttcgggggatgcctcattgttgagaggccagctcatt-----------------------------------------------------gccccaaacttcgattttgcttatgtg-ttcatgctaaacggtgcttgcctcgctcttgttggc-ctttgcttctagttgggca-gcttgtccctcgaggtgcaattggttggag-gagttggtgcaaagtgtacgtaatggcgtatgggtggtagttgattttgtcgggattggaaatttctctgctccgtgcagtgaagtccatatcggacatatctcttcaatagtatgcacgggaagaggaagttctcccgttgcaatatcttgggtttctgtgccccatacccaatgt-gtggaactattctccgaaaagtacctattctcgccttgcaccacttttggtggaggtgtgcctcgaagtgttgctagtgtttcatgcagattgcactttgattgtgcggcccccatgtccattagctgtgacttgtaatcgtggatgctgaaacttatgcgggtatacgtcttgcgatcgttatttacccaaaaaagcgttcgtcgcttgttgc-gaatgaccactgtgtccgtccttgccttctttgattattcaatggggggcttgggtcgtgccggtgtcgcagaaggaatgctacctggttgatcctgccagtagtcatatgcttgtctcaaagattaagccatgcatgtgtaagtatgaactaattcagactgtgaaactgcgaatggctcattaaatcagttatagtttgtttgatggtatcttctactcggataaccgtagtaattctagagctaatacgtgcaacaaaccccaacttctggaagggacgcatttattagataaaaggtcaacgcgggctttgcccgttgctctgatgattcatgataactcgacggatcgcacggccttcgtgccggcgacgcatcattcaaatttctgccctatcaactttcgatggtaggatagtggcctactatggtggtgacgggtgacggagaattagggttcgattccggagagggagcctgagaaacggctaccacatccaaggaaggcagcaggcgcgcaaattacccaatcctgacacggggaggtagtgacaataaataacaataccgggctcattgagtctggtaattggaatgagtacaatctaaatcccttaacgaggatccattggagggcaagtctggtgccagcagccgcggtaattccagctccaatagcgtatatttaagttgttgcagttaaaaagctcgtagttggattttgggttgggtcgatcggtccgcctttcggtgtgcacctgtcgactcgtcccttctgccggcgatgcgctcctggccttaatcggtcgggtcgtgcctccggcgctgttactttgaagaaattagagtgctcaaagcaagcctacgctctggatacattagcatgggataacaccataggatttcgatcctattctgttggccttcgggatcggagtaatgattaacagggacagtcgggggcattcgtatttcatagtcagaggtgaaattcttggatttatgaaagacgaacaactgcgaaagcatttgccaaggatgttttcattaatcaagaacgaaagttgggggctcgaagacgatcagataccgtcctagtctcaaccataaacgatgccgaccagggatcagcggatgttacttttaggactccgctggcaccttatgagaaatcaaagtttttgggttccggggggagtatggtcgcaaggctgaaacttaaaggaattgacggaagggcaccaccaggagtggagcctgcggcttaatttgactcaacacggggaaacttaccaggtccagacatagtaaggattgacagactgagagctctttcttgattctatgggtggtggtgcatggccgttcttagttggtggagcgatttgtctggttaattccgttaacgaacgagacctcagcctgctaactagctatgtggaggtgaccctcgacagctagcttcttagagggactatggcctttcaggccacggaagtttgaggcaataacaggtctgtgatgcccttagatgttctgggccgcacgcgcgctacactgatgtattcaacgagtttatagccttggccgaaaggcccgggtaatctttgaaatttcatcgtgatggggatagatcattgcaattgttggtcttaaacgaggaattcctagtaagcgtgagtcatcagctcacgttgactacgtccctgccctttgtacacaccgcccgtcgctcctaccgattgaatggtccggtgaagtgttcggatcgcggcgacgtgggcggttcgctgccggcgacgtcgcgagaagtccactgaaccttatcatttagaggaaggagaagtcgtaacaaggtttccgtaggtgaacctgcggaaggatcattg-------tcaaaacctg---acatctag-aaaactcgtgaacttgttcatagagaatggggaatgcatcggtttggcccagtgcct---ctccttttgctttcccttgcgagcagacgtgcatggagctttcgagcgatgtgttcgtctgcttgtcgaacaacgaaccccggcgcaaatcgcgccaaggataatggaat-gagtttgtgcatgcatggccctgcccgtctacgggtggcgttggcttgcacatcttttg---tataactaaatgactctcggcaacggatatctcggctcttgcatcgatgaagaacgtagcgaaatgcgatacttggtgtgaattgcagaatcccgtgaaccatcgagtctttgaacgcaagttgcgcctgaagccatcaggttgaaggcacgtctgcctgggcgtcacgcattgcgtcgctcactcaccccgtgcctcactgggcgggttaagtgcgtgggcggatattggccccccgttcacatttgtgctcggttggcctaaaaataaggtccctgatgacggacatcacaacaagtggtggttgccaaactgtcgcgacacgttgtgcatgcta--ctccgccgtcggtgggctcattgacccttaagtgccatggaacttggtacctctactgcgaccccaggtcaggcgggattacccgctgagtttaagcatatcaataagcggaggaaaagaaacttacaaggattcccctagtaacggcgagcgaaccgggaatagcccagcttgaaaatcgggcaatctcattgttcgaattgtagtctggagaagcgtcctcagcgacggaccgggcccaagtcccctggaagggggcgccagagagggtgagagccccgtcgtgctcggaccctgtcgcaccacgaggcgctgtcgacgagtcgggttgtttgggaatgcagccccaatcgggcggtaaattctgtccaaggctaaatattggcgagagaccgatagcaaacaagtaccgcgagggaaagatgaaaaggactttgaaaagagagtcaaagagtgcttgaaattgtcgggagggaagcgaatgggggccggcgatgcgccccggtcggatgtggaacgggt--aaccccggtccgccaatcgactcgggacgtggaccggtgcggattggggcggaggccaaagcccaggaagtcgttaagcctgtggagacgcctttgcctcgatcgtggctggcagcgtgcgcctttggcgtgcttcggcatctgcgcgctcccggcaccggccagtgggctctccattcggcccgtcttgaaacacggaccaaggagtctgacatgtgtgcgagtcaacgggcgagtaaacccgtaaggcgcaaggaagctgattggcgggatcccctagtgggttgcaccgccgaccgaccttgatcttctgagaagggttcgagtgtgagcatgcctgtcgggacccgaaagatggtgaactatgcctgagcggggcgaagccagaggaaactctggtggaggcccgcagcgatactgacgtgcaaatcgttcgtctgacttgggtataggggcgaaagactaatcgaaccgtctagtagctggttccctccgaagtttccctcaggatagctggagcccgtgtgcgagttctatcgggtaaagccaatgattagaggcatcgggggcgcaacgccctcgacctattctcaaactttaaataggtaggacggcgcggctgctccgttgagccgcgccacggaatcgagagctccaagtgggccatttttggtaagcagaactggcgatgcgggatgaaccggaagccaggttacggtgcccaactgcgcgctaacctagaacccacaaagggtgttggtcgattaagacagcaggacggtggtcatggaagtcgaaatccgctaaggagtgtgtaacaactcacctgccgaatcaactagccccgaaaatggatggcgcttaagcgcgcgacctatacctggccgtcggggcaagtgccaggcctcgatgagtaggagggcgcagcggtcgctgcaaaaccttaggcgtgagcctgggcggagcggccgttggtgcggatcttggtggtagtagcaaatattcaaatgagaactttgaaggccgaagaggggaaaggttccatgtgaacggcacttgcacatgggttagtcgatcctaagagtcgggggaagcccgacagagagcgcattcagcgcgaacttcgaaagggaatcgggttaaaattcctgaaccgggacgtggcggctgacggcaacgttagggagtccggagacgtcggcgggggcctcgggaagagttatcttttctgtttaacaacctgcccaccctggaaacggctcagccggaggtagggtccagcggttggaagagcaccgcacgtcgcgtggtgtccggtgcgcccccggcggcccttgaaaatccggaggaccgagtgcctttcacgcccggtcgtactcataaccgcatcaggtctccaaggtgaacagcctctggtcgatggaacaatgtaggcaagggaagtcggcaaaatggatccgtaacttcgggaaaaggattggctctgaggactgggcacgggggtcccagtcctgaacccgtcggctgtcggtggactgctcgagctgcacccgcggcgagagcgggtcgtcgcgtgccggccgggggacggactgggaacggctcctcgcggggccttccccgggcgtcgaacagtcaactcagaactggtacggacaaggggaatccgactgtttaattaaaacaaagcattgcgatggtccctgcggatgctcacgcaatgtgatttctgcccagtgctctgaatgtcaaagtgaagaaattcaaccaagcgcgggtaaacggcgggagtaactatgactctcttaaggtagccaaatgcctcgtcatctaattagtgacgcgcatgaatggattaacgagattcccactgtccctgtctactatccagcgaaaccacagccaagggaacgggcttggcagaatcagcggggaaagaagaccctgttgagcttgactctagtccgactttgtgaaatgacttgagaggtgtagtataagtgggagctccaaaggcgaaagtgaaataccactacttttaacgttattttacttattccgtgaatcggaggcggggcaacgcccctctttttggaccgaaggcttgcttatgcaggtcgatccgggcggaagacattgtcaggtggggagtttggctggggcggcacatctgttaaaagataacgcaggtgtcctaagatgagctcaacgagaacagaaatctcgtgtggaacagaagggtaaaagctcgtttgattctgatttccagtacgaatacgaaccgtgaaagcgtggcctaacgatcctttagaccttcggaatttgaagctagaggtgtcagaaaagttaccacagggataactggcttgtggcagccaagcgttcatagcgacgttgctttttgatccttcgatgtcggctcttcctatcattgtgaagcagaattcaccaagtgttggattgttcacccaccaatagggaacgtgagctgggtttagaccgtcgtgagacaggttagttttaccctactgatgacagtgtcgcaatagtaattcaacctagtacgagaggaaccgttgattcgcacaattggtcatcgcgcttggttgaaaagccagtggcgcgaagctaccgtgcgtcggattatgactgaacgcctctaagtcagaatccgggctagaagcgatgcatgtgcccgccgcccgtttgccgaccagcagtaggggc---attgcccccaaaggcacgtgtctttggcgttagcccgtgcaacggatgcgttgtgtgggccgccttaaagtacaattcctatcgagcggcgggtagaatcctttgcagacgacttaaatacgcgacggggtattgtaagtggcagagtggccttgctgccacgatccactgagattcagccctgcgtcgctccgattcgtccctccccc-ttcacacaaacacaaatctccattttccaatatccggtaggaggttt--cggaaacgcctgcacctag-tccaactatcatgcctttgttacgatagcaaggcatggctcgcagttagc-catccatgcattattgaagtccactagcgcaatg--gaatggaatgaagggaatgaaggatgaaagcccaaagcaaggcatatggctaaggcatatctaagggcaaggccat--------------tccttgccttttgccatggcacccggtgattcctccaagcctaaggca--atgcaaggcctacc---tatata---------aggaggatgcaaggtcgcta--taaggccttacaaggtggtcgccatgtcgcgacaatgccgtgcaaggcaaagcaaggccataa--------caaggtggatgccatgtcgggacaaggtggatgccagggccttg-----------caaggcaaagc--------------ggggccattac-------aagcaat------------------gtcccgagaaggcaatgccagggccttccaaggcaaggccaggcccttacaaggtggtcgccatg--tcgtgaaagggccgtgcaaggcaatgccagggccttacaaggcaaggccaggcccttgcaaggt-----ggtcgccatgtcgtgacaaggccgtgcaaggc----aaagcggggccattacaaggtggatgccatgtcccga----g-aaggcaatgccagggcctta---caaggcaaggccaggcccttacaaggtggtcgccatgtcgtgaaagggccgt--gcaaggcaatgccagggccttacaagg--caaggcc----aggcccttgcaaggtggtcgccatgtcgtgacaaggccgggcaaggcaaagcggggccattac--aagg-tggatgccatgtcccgag------------------------------------------------------------------------------------------aaggcaatggcagggccttacaaggcaagg------ccaggcccwtscaaggtggtcgccatgtcgtgacaaggccgtgcaaggcaaagcggggccattacaaggtggatgcaatgtcccgag-------------aaggcaatgccagggccttac---aaggcaaggccaggcccttacaaggtgctcgccatgtcgtgaaagggccgtgcaaggca----------------------------------------------------------------------------------------------------------------------------------------------------------------------------------------------------------------------------------------------------------------------------------------------------------------------------------------------------------------------------------------------------------------------------------------------------------------------------------------------------------------------------------------------------------------------------------------------------------------------------------------------------------------------------------------------------atgccagggccttacaaggca----------------------------------------------------------------------------------aggccaggc------ccttgcaagg-tggtcgccatgtcgtgacaaggccgt----------------------gcaaggcaaagcg----gggccattacaaggtggatgcaatgtcccgagaaggca-----------------------------------------------------------------------------------------------------------------------------------------------------------------------------------------------------------------------------------------------------------------------------------------------------------------------------------------------------------------------------------------------------------------------------------------------------------------------------------------------------------------------------------------------------------------------------------------------------------------------------------------------------------------------------------------------------------------------------------------------------------------------------------------------------------------------------------------------------------------------------------------------------------------------------------------------------------------------------------------------------------------------------------------------------------------------------------------------------------------------------------------------------------------------------------------------------------------------------------------------------------------------------------------------------------------------------------------------------------------------------------------------------------------------------------------------------------------------------------------------------------------------------------------------------------------------------------------------------------------------------------------------------------------------------------------------------------------------------------------------------------------------------------------------------------------------------------------------------------------------------------------------------------------------------------------------------------------------------------------------------------------------------------------------------------------------------------------------------------------------------------------------------------------------------------------------------------------------------------------------------------------------------------------------------------------------------------------------------------------------------------------------------------------------------------------------------------------------------------------------------------------------------------------------------------------------------------------------------------------------------------------------------------------------------------------------------------------------------------------------------------------------------------------------------------------------------------------------------------------------------------------------------------------------------------------------------------------------------------------------------------------------------------------------------------------------------------------------------------------------------------------------------------------------------------------------------------------------------------------------------------------------------------------------------------------------------------------------------------------------------------------------------------------------------------------------------------------------------------------------------------------------------------------------------------------------------------------------------------------------------------------------------------------------------------------------------------------------------------------------------------------------------------------------------------------------------------------------------------------------------------------------------------------------------------------------------------------------------------------------------------------------------------------------------------------------------------------------------------------------------------------------------------------------------------------------------------------------------------------------------------------------------------------------------------------------------------------------------------------------------------------------------------------------------------------------------------------------------------------------------------------------------------------------------------------------------------------------------------------------------------------------------------------------------------------------------------------------------------------------------------------------------------------------------------------------------------------------------------------------------------------------------------------------------------------------------------------------------------------------------------------------------------------------------------------------------------------------------------------------------------------------------------------
>MiraAssembly73_c910RC
------------------------------------------------------------------------------------------------------------------------------------------------------------------------------------------------------------------------------------------------------------------------------------------------------------------------------------------------------------------------------------------------------------------------------------------------------------------------------------------------------------------------------------------------------------------------------------------------------------------------------------------------------------------------------------------------------------------------------------------------------------------------------------------------------------------------------------------------------------------------------------------------------------------------------------------------------------------------------------------------------------------------------------------------------------------------------------------------------------------------------------------------------------------------------------------------------------------------------------------------------------------------------------------------------------------------------------------------------------------------------------------------------------------------------------------------------------------------------------------------------------------------------------------------------------------------------------------------------------------------------------------------------------------------------------------------------------------------------------------------------------------------------------------------------------------------------------------------------------------------------------------------------------------------------------------------------------------------------------------------------------------------------------------------------------------------------------------------------------------------------------------------------------------------------------------------------------------------------------------------------------------------------------------------------------------------------------------------------------------------------------------------------------------------------------------------------------------------------------------------------------------------------------------------------------------------------------------------------------------------------------------------------------------------------------------------------------------------------------------------------------------------------------------------------------------------------------------------------------------------------------------------------------------------------------------------------------------------------------------------------------------------------------------------------------------------------------------------------------------------------------------------------------------------------------------------------------------------------------------------------------------------------------------------------------------------------------------------------------------------------------------------------------------------------------------------------------------------------------------------------------------------------------------------------------------------------------------------------------------------------------------------------------------------------------------------------------------------------------------------------------------------------------------------------------------------------------------------------------------------------------------------------------------------------------------------------------------------------------------------------------------------------------------------------------------------------------------------------------------------------------------------------------------------------------------------------------------------------------------------------------------------------------------------------------------------------------------------------------------------------------------------------------------------------------------------------------------------------------------------------------------------------------------------------------------------------------------------------------------------------------------------------------------------------------------------------------------------------------------------------------------------------------------------------------------------------------------------------------------------------------------------------------------------------------------------------------------------------------------------------------------------------------------------------------------------------------------------------------------------------------------------------------------------------------------------------------------------------------------------------------------------------------------------------------------------------------------------------------------------------------------------------------------------------------------------------------------------------------------------------------------------------------------------------------------------------------------------------------------------------------------------------------------------------------------------------------------------------------------------------------------------------------------------------------------------------------------------------------------------------------------------------------------------------------------------------------------------------------------------------------------------------------------------------------------------------------------------------------------------------------------------------------------------------------------------------------------------------------------------------------------------------------------------------------------------------------------------------------------------------------------------------------------------------------------------------------------------------------------------------------------------caccttatgagaaatcaaagtttttgggttccggggggagtatggtcgcaaggctgaaacttaaaggaattgacggaagggcaccaccaggagtggagcctgcggcttaatttgactcaacacggggaaacttaccaggtccagacatagtaaggattgacagactgagagctctttcttgattctatgggtggtggtgcatggccgttcttagttggtggagcgatttgtctggttaattccgttaacgaacgagacctcagcctgctaactagctatgtggaggtgaccctcgacagctagcttcttagagggactatggcctttcaggccacggaagtttgaggcaataacaggtctgtgatgcccttagatgttctgggccgcacgcgcgctacactgatgtattcaacgagtttatagccttggccgaaaggcccgggtaatctttgaaatttcatcgtgatggggatagatcattgcaattgttggtcttcaacgaggaattcctagtaagcgtgagtcatcagctcacgttgactacgtccctgccctttgtacacaccgcccgtcgctcctaccgattgaatggtccggtgaagtgttcggatcgcggcgacgtgggcggttcgctgccggcgacgtcgcgwgaagtccactgaaccttatcatttagaggaaggagaagtcgtaacaaggtttccgtaggtgaacctgcggaaggatcattg-------tcaaaacctg---acatctagaaaaactcgtgaacttgttcatagagaatggggaatgcatcggtttggcccagtgcct---ctccttttgctttcccttgcgagcagacgtgcatggagctttcgagcgatgtgttcgtctgcttgtcgaacaacgaaccccggcgcaaatcgcgccaaggataatggaat-gagtttgtgcatgcatggccctgcccgtctacgggtggcgttggcttgcacatcttttg---tataactaaatgactctcggcaacggatatctcggctcttgcatcgatgaagaacgtagcgaaatgcgatacttggtgtgaattgcagaatcccgtgaaccatcgagtctttgaacgcaagttgcgcctgaagccatcaggttgaaggcacgtctgcctgggcgtcacgcattgcgtcgctcactcaccccgtgcctcactgggcgggttaaatgcgtgggcggatattggccccccgttcacatttgtgctcggttggcctaaaaataaggtccctgatgacggacatcacaacaagtggtggttgccaaactgtcgcgacatgttgtgcgtgcta--ctctgtcgtcggtgggctcattgacccttaagtgccatggaacttggtacctcaactgcgaccccaggtcaggcgggattacccgctgagtttaagcatatcaataagcggaggaaaagaaacttacaaggattcccctagtaacggcg-----------------------------------------------------------------------------------------------------------------------------------------------------------------------------------------------------------------------------------------------------------------------------------------------------------------------------------------------------------------------------------------------------------------------------------------------------------------------------------------------------------------------------------------------------------------------------------------------------------------------------------------------------------------------------------------------------------------------------------------------------------------------------------------------------------------------------------------------------------------------------------------------------------------------------------------------------------------------------------------------------------------------------------------------------------------------------------------------------------------------------------------------------------------------------------------------------------------------------------------------------------------------------------------------------------------------------------------------------------------------------------------------------------------------------------------------------------------------------------------------------------------------------------------------------------------------------------------------------------------------------------------------------------------------------------------------------------------------------------------------------------------------------------------------------------------------------------------------------------------------------------------------------------------------------------------------------------------------------------------------------------------------------------------------------------------------------------------------------------------------------------------------------------------------------------------------------------------------------------------------------------------------------------------------------------------------------------------------------------------------------------------------------------------------------------------------------------------------------------------------------------------------------------------------------------------------------------------------------------------------------------------------------------------------------------------------------------------------------------------------------------------------------------------------------------------------------------------------------------------------------------------------------------------------------------------------------------------------------------------------------------------------------------------------------------------------------------------------------------------------------------------------------------------------------------------------------------------------------------------------------------------------------------------------------------------------------------------------------------------------------------------------------------------------------------------------------------------------------------------------------------------------------------------------------------------------------------------------------------------------------------------------------------------------------------------------------------------------------------------------------------------------------------------------------------------------------------------------------------------------------------------------------------------------------------------------------------------------------------------------------------------------------------------------------------------------------------------------------------------------------------------------------------------------------------------------------------------------------------------------------------------------------------------------------------------------------------------------------------------------------------------------------------------------------------------------------------------------------------------------------------------------------------------------------------------------------------------------------------------------------------------------------------------------------------------------------------------------------------------------------------------------------------------------------------------------------------------------------------------------------------------------------------------------------------------------------------------------------------------------------------------------------------------------------------------------------------------------------------------------------------------------------------------------------------------------------------------------------------------------------------------------------------------------------------------------------------------------------------------------------------------------------------------------------------------------------------------------------------------------------------------------------------------------------------------------------------------------------------------------------------------------------------------------------------------------------------------------------------------------------------------------------------------------------------------------------------------------------------------------------------------------------------------------------------------------------------------------------------------------------------------------------------------------------------------------------------------------------------------------------------------------------------------------------------------------------------------------------------------------------------------------------------------------------------------------------------------------------------------------------------------------------------------------------------------------------------------------------------------------------------------------------------------------------------------------------------------------------------------------------------------------------------------------------------------------------------------------------------------------------------------------------------------------------------------------------------------------------------------------------------------------------------------------------------------------------------------------------------------------------------------------------------------------------------------------------------------------------------------------------------------------------------------------------------------------------------------------------------------------------------------------------------------------------------------------------------------------------------------------------------------------------------------------------------------------------------------------------------------------------------------------------------------------------------------------------------------------------------------------------------------------------------------------------------------------------------------------------------------------------------------------------------------------------------------------------------------------------------------------------------------------------------------------------------------------------------------------------------------------------------------------------------------------------------------------------------------------------------------------------------------------------------------------------------------------------------------------------------------------------------------------------------------------------------------------------------------------------------------------------------------------------------------------------------------------------------------------------------------------------------------------------------------------------------------------------------------------------------------------------------------------------------------------------------------------------------------------------------------------------------------------------------------------------------------------------------------------------------------------------------------------------------------------------------------------------------------------------------------------------------------------------------------------------------------------------------------------------------------------------------------------------------------------------------------------------------------------------------------------------------------------------------------------------------------------------------------------------------------------------------------------------------------------------------------------------------------------------------------------------------------------------------------------------------------------------------------------------------------------------------------------------------------------------------------------------------------------------------------------------------------------------------------------------------------------------------------------------------------------------------------------------------------------------------------------------------------------------------------------------------------------------------------------------------------------------------------------------------------------------------------------------------------------------------------------------------------------------------------------------------------------------------------------------------------------------------------------------------------------------------------------------------------------------------------------------------------------------------------------------------------------------------------------------------------------------------------------------------------------------------------------------------------------------------------------------------------------------------------------------------------------------------------------------------------------------------------------------------------------------------------
>MiraAssembly74_c2126_merged_MiraAssembly74_c578RC
ggccaccattcacggccttaagcccaaagccatggcctttggccactcacacggcctaaggccacctcactcacccactcacggcttcaaagccattttcggggcctaagccacttgtcacggcctaaggccaccattcacggccttaaggccaaagccatggcctttggcctcactcacccactcacggcttcaaaagccattttcggggcctaagccacttgtcacggcctaaggccaccattcacggccttaagcccaaagccatggcctttggccactcacacggcctaaggccacctcactcacccactcacggcttcaaagccattttcgtggcctaagccacttgtcacggcctaaggccaccattcacggccttaaggccaaagccatggcctttggccactcaaggcttcaaagccactttcgtggccttaaaatcaccctcacggcctcttggccatttccaccatgcatggccacccttggccttcccacggcttcaaagccacattcatggcctaaggccactcatacggcctcaaggcctcccctcacggctcctaagccaactcacggcctcaaggccaccctcacggccttcccatggcctcatggccttgccttggctcacggcctaatccacgcatggcttggccactcatggccttcccatggccttacctcggcctaggccagccttggcctcacggccttgacctccaccttcccatggcctcacggccagccttggctaaggccattcacggccaaccttggccttggccacacggccctaacctcaaccttggcctctcggccaatcctaactccgaatactttgagggcattcgtttgagattccggcaggattgttacggaacattatgcttgaaaataaatatttttcaatacatcttccaaaaacaaatcattttcgatgcttggctttttccacaaaaagaaagtcaccggagacatgtcggatactacgtatgaacagcgccggatggccttcgaattatgaattgtatgttcagttcaatctgaacaaagcatgtcggatacataataataccttatgtatgaaaagcgccggatgaacaacgccgcatgtcggattcaaaaacttgagatagtttgactgccatgtcgaattgtatggcataatggacaaaaagtagtacggatgcaatgtggtagtatttataaatacattaggtttaagtttgtatttcgacatggcatctatcccaaaaagtcggatgccatgtcgagacaaggcatattcctcaagggtagtacggatgcaatgtggcagttggatgttctacttgggacaaggcatattcctcgagaagtagtccggcaccttacaaggttggatgcaatgtcccgagaaggccttgccttggcaaggccaggccccttacaaggcaaggcaaggcaaggcaaggccgctttaaggtgaatgcaaggccgctttaaggtgaatgcaaggccaatgacaaggaggatgcaaggtcgctgcaatgcaaggccgctttaaggggaatgcatggcctcgtaaggcattgcattttattttgtcattcccatgccccaatatcctttcaatatgattgtgtatcaagtccaaattttttggaaatttttccttgaattttcggcatattttcgtatttttttaattatttttcgtatttatttcgtaataaattaataaaaaattatgtatttaataaaaaattacgaaattttgtgtggagttgctttgtatttttatgaagtttttccaatttatacatcttaaaaaaaagtt--gtcttcctcaaaaaaaccccattatgactcctcgcccaagttgatgtttcatcctgccacaagagcaaaggctcataagcctactataggggggggtgggctctctcccagacggaagccttggccgcccgtgg--gggcgtcaaggcaaggccccgt-aagcccacgcaaggcgttttaaggccaaccgcacgggttggccatgaaatcgttgcytgaaagtaatgctcggaaaaaagaccaaaatgcccccgtatttgaaccttccaaagggaagccttggccacccgtgggggtgccaaggcaaggccgctaagcaaaccaca-------cgggcaaacctt-gtcctttggcattggatgctcgtgaaaacgttgcccgaaagtaatgctcggaaaaaagacctcaatgcccctgagttggaa----gccttggccacccgtgcgggtgccaaggcaaggccgctatggagatcaca-------cgggccaaaccttggcctccgacattagatgctagtgaaatcgttgctgctcccgtaaggtcttgcaccgaaatgcctccgagttggccaccctt--ccgaggggagccttggccactcgtgggggtgccgaggcaaggctgttat------gttggcaagcttcgagcttccttcccccgatgatacaatgtgaacttgcacattcttgaggggcctccccaatgatgcattggcgtccccaaggtgcgtagcccgtgggatgcctccttgttgaggggcaagttgctcgtcgccttggcggcgggcgccggtcgatggttctctgtcggctatggcaagtcccccgatgatgcaatgtgaacttgcacattgttgaggggttcccaatgatgcattggcgtcccaaggtgcgtagcccctgggatgcctccttgttgaggggcaagtcgcttgtcgccttggcggcgggtgccggttgatggttctccgtcggctatggcaagtccctcgtgaccccagtgatacaatgtgaacttgcacattgttgaggggtccccaccccagtgatacattggcgtcccaagatgcgtagctcgagggatgcctccttgttgaggggcaagtcgctcgtcgccttggtggcgggcgccggtcgatggttctccgtcggctatggcaactcccccgatgatgcaatgtgaacttgcacattgttgaggggtccccaatgatgcattggcgtcctaagatgcatacccttgggatgcctccttgttgaggggcaagtcgcttgtcgccttagcggcgggcgccggttgatggttctccgtcggctatggcaagtccctcgtga--ccccagtgatacaatgtgaacttgcaca-ttgttgaggggtttcaccccaatgatacattggcgtcccaaggtgcgtagcccgagggatgcctccttgttgaggggcaagtcgctcgtcgccttaggtggggggcgccggttgatggttagcacccatcggctatggcaatatcccagtgatgcattggcattcccttcggggcttgcctccttgttgagg-gtaaccttgtggctatcggataaaccaacaacaaagggatgcaagaactagttcaaagagtgctttggctgcctccatcttgccgctggtatcacttcgccaattgagatggtgctggaaagtgatgccaagggcttgtggtagacctagctctctggcggctttagtagtgcatggctttgttgatggatcacccttggctgtagtgctgtccctattgaaagactcctcgaagacgcattggcttctcctct-ggggatgcctccttgccgagaggtgagcatgtggccaatggagatgcactttcgaaggaatgcaagaacaagttcgaggagtgcttgggytgcctccatcttgccggtggtatcacttcgccaattgaaatggcgttggaaagtgatgccacgggcttgtggtagctctagctctttgacggctttagtagtgcatgacttggatgtgtatcacccttggacacgccgttgtccctatcgaaatactcctcgaagacgcattggcttctccttcgggggatgcctccttgccgagaggtgagcatgtggccaatggagatgctcttt----------cgaaggaatgcaagaacttgttcgaggagtgcttggactgcctccatcttgccggttgtatcacttcgccaattgagatggtgttggaaagtgatgccacgggcttgtggtagctctatctctttgacggctttagtagtgcatgacttgaatgtgtatcacccttggacatgccgctgtccctatcgaaatactcctcgaagacgcattggcttctccttcgggggatgcctccttgccgagaggtgagcatgtggccaatggagatgctcttttgaaggaatgcaagaacttgttcgaggagtgcttggactgcctcca-------tcttgccggttgtatcacttcgccaattgagatggcgttggaaagtgatgccacgggcttgtggt--agctctagctctttgacggctttagtagtgcatgac-ttggatgtgtatcacccttggacacgccgctgtccct----------------atcgaaatacacctcgaaaacgcattggcttctccttcgggggatgcctgattgttgagaggcaagctcatt-----------------------------------------------------gccccaaacttcggttttgcttatgtg-ttcatgctaaacggtgcttgccttgctcttgttggc-ctttgcttcttgttgggca-gtttgtccctcgaggtgcaattggttggag-gagttggtgcaaagtgtacgtaatggcgtatgggtggtagttgattttgtcgggattggaaatttctctgctccgtgcagtgaagtccatatcggacatatctcttcaatagtatgcacgggaagaggaagttctcccgttgcaatatcttgggtttctgtgcctcatacccaatgcggtggaactattctccgaaaagtacctattctcgccttgcaccacttttggtggaggtgagcctcgaagtgtagctagtgtttcatgcagattgcactttgattgtgcggcccccatgtccattagctgtgacttgtaatcgtggatgctgaaacttatgcgggtatacgtcttgcgatcgttatttacccaaaaaagcgttcgtcgcttgtagc-gaatgaccactgtgcctgtccttgccttctttgattattcaatggggggcttgggtcgtgccggtgtcgcagaaggaatgctacctggttgatcctgccagtagtcatatgcttgtctcaaagattaagccatgcatgtgtaagtatgaactaattcagactgtgaaactgcgaatggctcattaaatcagttatagtttgtttgatggtatcttctactcggataaccgtagtaattctagagctaatacgtgcaacaaaccccaacttctggaagggacgcatttattagataaaaggtcaacgcgggctttgcccgttgctctgatgattcatgataactcgacggatcgcacggccttcgtgccggcgacgcatcattcaaatttctgccctatcaactttcgatggtaggatagtggcctactatggtggtgacgggtgacggagaattagggttcgattccggagagggagcctgagaaacggctaccacatccaaggaaggcagcaggcgcgcaaattacccaatcctgacacggggaggtagtgacaataaataacaataccgggctcattgagtctggtaattggaatgagtacaatctaaatcccttaacgaggatccattggagggcaagtctggtgccagcagccgcggtaattccagctccaatagcgtatatttaagttgttgcagttaaaaagctcgtagttggattttgggttgggtcgatcggtccgcctttcggtgtgcacctgtcgactcgtcccttctgccggcgatgcgctcctggccttaatcggtcgggtcgtgcctccggcgctgttactttgaagaaattagagtgctcaaagcaagcctacgctctggatacattagcatgggataacaccataggatttcgatcctattctgttggccttcgggatcggagtaatgattaacagggacagtcgggggcattcgtatttcatagtcagaggtgaaattcttggatttatgaaagacgaacaactgcgaaagcatttgccaaggatgttttcattaatcaagaacgaaagttgggggctcgaagacgatcagataccgtcctagtctcaaccataaacgatgccgaccagggatcagcggatgttacttttaggactccgctggcaccttatgagaaatcaaagtttttgggttccggggggagtatggtcgcaaggctgaaacttaaaggaattgacggaagggcaccaccaggagtggagcctgcggcttaatttgactcaacacggggaaacttaccaggtccagacatagtaaggattgacagactgagagctctttcttgattctatgggtggtggtgcatggccgttcttagttggtggagcgatttgtctggttaattccgttaacgaacgagacctcagcctgctaactagctatgtggaggtgaccctcgacagctagcttcttagagggactatggcctttcaggccacggaagtttgaggcaataacaggtctgtgatgcccttagatgttctgggccgcacgcgcgctacactgatgtattcaacgagtttatagccttggccgaaaggcccgggtaatctttgaaatttcatcgtgatggggatagatcattgcaattgttggtcttcaacgaggaattcctagtaagcgtgagtcatcagctcacgttgactacgtccctgccctttgtacacaccgcccgtcgctcctaccgattgaatggtccggtgaagtgttcggatcgcggcgacgtgggcggttcgctgccggcgacgtcgcgagaagtccactgaaccttatcatttagaggaaggagaagtcgtaacaaggtttccgtaggtgaacctgcggaaggatcattg-------tcaaaacctg---acatctag-aaaactcgtgaacttgttcatagagaatggggaatgcawcggtttggcccagtgcct---ttcttttgctttccccttgcgagcagacgtgcctggagctttcgagcgatatgttcgtctgcttgccgaacaacgaaccccggcgcaaatcgcgccaaggataatggaat-gagtttgtgcatgcatggccctgcccgtctacgggtggtgttggcttgcacatcttttg---tataactaaatgactctcggcaacggatatctcggctcttgcatcgatgaagaacgtagcgaaatgcgatacttggtgtgaattgcagaatcccgtgaaccatcgagtctttgaacgcaagttgcgcctgaagccatcaggttgaaggcacgtctgcctgggcgtcacgcattgcgtcgctcactcaccccgtgcctcactgggcggg-taagtgcgtgggcggatattggccccccgttcacatttgtgctcggtcggcctaaaaataaggtccctgatgacggacatcacaacaagtggtggttgccaaactgtcgcgacacgttgtgcatgcta--ctccgtcgtcggtgggctcatcgacccttaagtgccatggaacttggtacctcaactgcgaccccaggtcaggcgggattacccgctgagtttaagcatatcaataagcggaggaaaagaaacttacaaggattcccctagtaacggcgagcgaaccgggaatagcccagcttgaaaatcgggcaatctcattgttcgaattgtagtctggagaagcgtcctcagcgacggaccgggcccaagtcccctggaagggggcgccagagagggtgagagccccgtcgtgctcggaccctgtcgcaccacgaggcgctgtcgacgagtcgggttgtttgggaatgcagccccaatcgggcggtaaattctgtccaaggctaaatattggcgagagaccgatagcaaacaagtaccgcgagggaaagatgaaaaggactttgaaaagagagtcaaagagtgcttgaaattgtcgggagggaagcgaatgggggccggcgatgcgccccggtcggatgtggaacgggt--aaccccggtccgccaatcgactcgggacgtggaccggtgcggattggggcggaggccaaagcccaggaagtcgttaagcctgtggagacgcctttgcctcgatcgtggctggcagcgtgcgcctttggcgtgcttcggcatctgcgcgctcccggcaccggccagtgggctctccattcggcccgtcttgaaacacggaccaaggagtctgacatgtgtgcgagtcaacgggcgagtaaacccgtaaggcgcaaggaagctgattggcgggatcccctagtgggttgcaccgccgaccgaccttgatcttctgagaagggttcgagtgtgagcatgcctgtcgggacccgaaagatggtgaactatgcctgagcggggcgaagccagaggaaactctggtggaggcccgcagcgatactgacgtgcaaatcgttcgtctgacttgggtataggggcgaaagactaatcgaaccgtctagtagctggttccctccgaagtttccctcaggatagctggagcccgtgtgcgagttctatcgggtaaagccaatgattagaggcatcgggggcgcaacgccctcgacctattctcaaactttaaataggtaggacggcgcggctgctccgttgagccgcgccacggaatcgagagctccaagtgggccatttttggtaagcagaactggcgatgcgggatgaaccggaagccaggttacggtgcccaactgcgcgctaacctagaacccacaaagggtgttggtcgattaagacagcaggacggtggtcatggaagtcgaaatccgctaaggagtgtgtaacaactcacctgccgaatcaactagccccgaaaatggatggcgcttaagcgcgcgacctatacctggccgtcggggcaagtgccaggcctcgatgagtaggagggcgcagcggtcgctgcaaaaccttaggcgtgagcctgggcggagcggccgttggtgcggatcttggtggtagtagcaaatattcaaatgagaactttgaaggccgaagaggggaaaggttccatgtgaacggcacttgcacatgggttagtcgatcctaagagtcgggggaagcccgacagagagcgcattcagcgcgaacttcgaaagggaatcgggttaaaattcctgaaccgggacgtggcggctgacggcaacgttagggagtccggagacgtcggcgggggcctcgggaagagttatcttttctgtttaacaacctgcccaccctggaaacggctcagccggaggtagggtccagcggttggaagagcaccgcacgtcgcgtggtgtccggtgcgcccccggcggcccttgaaaatccggaggaccgagtgcctttcacgcccggtcgtactcataaccgcatcaggtctccaaggtgaacagcctctggtcgatggaacaatgtaggcaagggaagtcggcaaaatggatccgtaacttcgggaaaaggattggctctgaggactgggcacgggggtcccagtcctgaacccgtcggctgtcggtggactgctcgagctgcacccgcggcgagagcgggtcgtcgcgtgccggccgggggacggactgggaacggctcctcgcggggccttccccgggcgtcgaacagtcaactcagaactggtacggacaaggggaatccgactgtttaattaaaacaaagcattgcgatggtccctgcggatgctcacgcaatgtgatttctgcccagtgctctgaatgtcaaagtgaagaaattcaaccaagcgcgggtaaacggcgggagtaactatgactctcttaaggtagccaaatgcctcgtcatctaattagtgacgcgcatgaatggattaacgagattcccactgtccctgtctactatccagcgaaaccacagccaagggaacgggcttggcagaatcagcggggaaagaagaccctgttgagcttgactctagtccgactttgtgaaatgacttgagaggtgtagtataagtgggagctccaaaggcgaaagtgaaataccactacttttaacgttattttacttattccgtgaatcggaggcggggcaacgcccctctttttggaccgaaggcttgcttatgcaggtcgatccgggcggaagacattgtcaggtggggagtttggctggggcggcacatctgttaaaagataacgcaggtgtcctaagatgagctcaacgagaacagaaatctcgtgtggaacagaagggtaaaagctcgtttgattctgatttccagtacgaatacgaaccgtgaaagcgtggcctaacgatcctttagaccttcggaatttgaagctagaggtgtcagaaaagttaccacagggataactggcttgtggcagccaagcgttcatagcgacgttgctttttgatccttcgatgtcggctcttcctatcattgtgaagcagaattcaccaagtgttggattgttcacccaccaatagggaacgtgagctgggtttagaccgtcgtgagacaggttagttttaccctactgatgacagtgtcgcaatagtaattcaacctagtacgagaggaaccgttgattcgcacaattggtcatcgcgcttggttgaaaagccagtggcgcgaagctaccgtgcgtcggattatgactgaacgcctctaagtcagaatccgggctagaagcgatgcatgtgcccgccgcccgtttgccgaccagcagtaggggc---attgcccccaaaggcacgtgtctttggcgttagcccgtgcgacggatgcgttgtgtgggccgccttaaagtacaattcctatcgagcggcgggtagaatcctttgcagacgacttaaatacgcgacggggtattgtaagtggcagagtggccttgctgccacgatccactgagattcagccctgcgtcgctccgattcgtccctccccc-ttcacacaaacacaaatctccattttccaatatccagtaggaggttt--cggaaacgcctgcacctag-tccaactatca---------tacgatagcaaggcatggctcgcagttagc-catgcatgcattattgaagtccactagcgcaatgcttaaagaaatgaagggaatgaaggatgacagcccaaagcaaggcatatgg-----------ctaagggcaaggccatggattggggcgtgcctcttggcctctcacccacggcctaaggccatccatgacctaaagccaccacctatggcctaa-----ggccaccttcacctcactgacggcctcatggcct--aacacacacccacggcc----------------------aaccttggcctaagccacacatggcttggccttagtctccttggccactct------------cacccacggcctttggccacctcacacggccctta--------------ggccatctcatgacttgaaagccacacttatgccc-----ttggccaccc-----------tcacggcctcttggccatttcta---ccatgcatggcc-------------acccttggccttcccacggc---ttcaaagccacattcatggcctaaagtcactcacacggcc----taaggccacctc---actcacccactcacggc----ttcaa-agccattttcggggcctaagccacttgtcacggcctaaggccaccattcacggcctt---aaggccaaagccatggcctt------tggcctcactcacccactcacggctt--caaagccattttcggggcct----aag--ccacttg----tcacggcctaaggcca-----------ccattcacggccttaaggccaaagccatggcctt---------------------------------------------------------------------------------------------------------------------------------tggcctcac--------------------------------------------------------------------tcacccactcacggcttcaaag-------------------------------------------------------------------------------------------------------------------------------------------------------------------------------------------------------------------------------------------------------------------------------------------------------------------------------------------------------------------------------------------------------------------------------------------------------------------------------------------------------------------------------------------------------------------------------------------------------------------------------------------------------------------------------------------------------------------------------------------------------------------------------------------------------------------------------------------------------------------------------------------------------------------------------------------------------------------------------------------------------------------------------------------------------------------------------------------------------------------------------------------------------------------------------------------------------------------------------------------------------------------------------------------------------------------------------------------------------------------------------------------------------------------------------------------------------------------------------------------------------------------------------------------------------------------------------------------------------------------------------------------------------------------------------------------------------------------------------------------------------------------------------------------------------------------------------------------------------------------------------------------------------------------------------------------------------------------------------------------------------------------------------------------------------------------------------------------------------------------------------------------------------------------------------------------------------------------------------------------------------------------------------------------------------------------------------------------------------------------------------------------------------------------------------------------------------------------------------------------------------------------------------------------------------------------------------------------------------------------------------------------------------------------------------------------------------------------------------------------------------------------------------------------------------------------------------------------------------------------------------------------------------------------------------------------------------------------------------------------------------------------------------------------------------------------------------------------------------------------------------------------------------------------------------------------------------------------------------------------------------------------------------------------------------------------------------------------------------------------------------------------------------------------------------------------------------------------------------------------------------------------------------------------------------------------------------------------------------------------------------------------------------------------------------------------------------------------------------------------------------------------------------------------------------------------------------------------------------------------------------------------------------------------------------------------------------------------------------------------------------------------------------------------------------------------------------------------------------------------------------------------------------------------------------------------------------------------------------------------------------------------------------------------------------------------------------------------------------------------------------------------------------------------------------------------------------------------------------------------------------------------------------------------------------------------------------------------------------------------------------------------------------------------------------------------------------------------------------------------------------------------------------------------------------------------------------------------------------------------------------------------------------------------------------------------------------------------------------------------------------------------------------------------------------------------------------------------------------------------------------------------------------------------------------------------------------------------------------------------------------------------------------------------------------------------------------------------------------------------------------------------------------------------------------------------------------------------------------------------------------------------------------------------------------------------------------------------------------------------------------------------------------------------------------------------------------------------------------------------------------------------------------------------------------------------------------------------------------------------------------------------------------------------------------------------------------------------------------------------------------------------------------------------------------------------------------------------------------------------------------------------------------------------------------------------------------------------------
>MiraAssembly82_c244RC
----------------------------------------------------------------------------------------------------------------------------------------------------------------------------------------------------------------------------------------------------------------------------------------------------------------------------------------------------------------------------------------------------------------------------------------------------------------------------------------------------------------------------------------------------------------------------------------------------------------------------------------------------------------------------------------------------------------------------------------------------------------------------------------------------------------------------------------------------------------------------------------------------------------------------------------------------------------------------------------------------------------------------------------------------------------------------------------------------------------------------------------------------------------------------------------------------------------------------------------------------------------------------------------------------------------------------------------------------------------------------------------------------------------------------------------------------------------------------------------------------------------------------------------------------------------------------------------------------------------------------------------------------------------------------------------------------------------------------------------------------------------------------------------------------------------------------------------------------------------------------------------------------------------------------------------------------------------------------------------------------------------------------------------------------------------------------------------------------------------------------------------------------------------------------------------------------------------------------------------------------------------------------------------------------------------------------------------------------------------------------------------------------------------------------------------------------------------------------------------------------------------------------------------------------------------------------------------------------------------------------------------------------------------------------------------------------------------------------------------------------------------------------------------------------------------------------------------------------------------------------------------------------------------------------------------------------------------------------------------------------------------------------------------------------------------------------------------------------------------------------------------------------------------------------------------------------------------------------------------------------------------------------------------------------------------------------------------------------------------------------------------------------------------------------------------------------------------------------------------------------------------------------------------------------------------------------------------------------------------------------------------------------------------------------------------------------------------------------------------------------------------------------------------------------------------------------------------------------------------------------------------------------------------------------------------------------------------------------------------------------------------------------------------------------------------------------------------------------------------------------------------------------------------------------------------------------------------------------------------------------------------------------------------------------------------------------------------------------------------------------------------------------------------------------------------------------------------------------------a-------tcttgccgctggtatcacttcgccaattgacatggcgttggaaggtgatgccatgggcttgtggt--agctccagctctttgacggctttagtagtgcatgac-ttggatgtgtatcacctttggacaxggcactgtccct----------------atcgaaatactcctcgaagacgcattggcttctccttcgggggatgcctcattgttgggaggcaagctcatt-----------------------------------------------------gcctcaaacttt-gttttgcttatgtg-ttcatgctaaacggtgcttgccttgctcttcttggc-ctttgcttctagttggaca-gcttgtccctcgaggtgcaattggttggag-gagttggtgcaaagtgtacgtaatggcatatgggtggtagttgattttgtcaggattggaaatttctctgctccgtgcagtgaagtccatatcggacatatctcttcaatagtatgcatgggaagaggaagttctcccgttgcaatatcttgggttcctgtgcctcatacccaatgcggtggaactattctccgaaaagtccctattctcgccttgcaccacttttggtggaggtgagcctcgaagtgttgctagtgtttcatgcagattgcactttgatcgtgcggcccccatgtccattagctgtgacttgtaatcgtggatgctgaaacttatgcgggtatacgtcttgcgatcgttatttacccaaaaaagcgttcgtcgcttgttgcggaatgaccactgtgcctgtccttgccttctttgattattcaatggggggcttgggtcgtgccggtgtcgcaaaaggaatgctacctggttgatcctgccagtagtcatatgcttgtctcaaagattaagccatgcatgtgtaagtatgaactaattcagactgtgaaactgcgaatggctcattaaatcagttatagtttgtttgatggtatcttctactcggataaccgtagtaattctagagctaatacgtgcaacaaaccccaacttctggaagggacgcatttattagataaaaggtcaacgcgggctttgcccgttgctctgatgattcatgataactcgacggatcgcacggccttcgtgccggcgacgcatcattcaaatttctgccctatcaactttcgatggtaggatagtggcctactatggtggtgacgggtgacggagaattagggttcgattccggagagggagcctgagaaacggctaccacatccaaggaaggcagcaggcgcgcaaattacccaatcctgacacggggaggtagtgacaataaataacaataccgggctcattgagtctggtaattggaatgagtacaatctaaatcccttaacgaggatccattggagggcaagtctggtgccagcagccgcggtaattccagctccaatagcgtatatttaagttgttgcagttaaaaagctcgtagttggattttgggttgggtcgatcggtccgcctttcggtgtgcacctgtcgactcgtcccttctgccggcgatgcgctcctggccttaatcggtcgggtcgtgcctccggcgctgttactttgaagaaattagagtgctcaaagcaagcctacgctctggatacattagcatgggataacaccataggatttcgatcctattctgttggccttcgggatcggagtaatgattaacagggacagtcgggggcattcgtatttcatagtcagaggtgaaattcttggatttatgaaagacgaacaactgcgaaagcatttgccaaggatgttttcattaatcaagaacgaaagttgggggctcgaagacgatcagataccgtcctagtctcaaccataaacgatgccgaccagggatcagcggatgttacttttaggactccgctggcaccttatgagaaatcaaagtttttgggttccggggggagtatggtcgcaaggctgaaacttaaaggaattgacggaagggcaccaccaggagtggagcctgcggcttaatttgactcaacacggggaaacttaccaggtccagacatagtaaggattgacagactgagagctctttcttgattctatgggtggtggtgcatggccgttcttagttggtggagcgatttgtctggttaattccgttaacgaacgagacctcagcctgctaactagctatgtggaggtgaccctcgacagctagcttcttagagggactatggcctttcaggccacggaagtttgaggcaataacaggtctgtgatgcccttagatgttctgggccgcacgcgcgctacactgatgtattcaacgagtttatagccttggccgaaaggcccgggtaatctttgaaatttcatcgtgatggggatagatcattgcaattgttggtcttcaacgaggaattcctagtaagcgtgagtcatcagctcacgttgactacgtccctgccctttgtacacaccgcccgtcgctcctaccgattgaatggtccggtgaagtgttcggatcgcggcgacgtgggcggttcgctgccggcgacgtcgcgagaagtccactgaaccttatcatttagaggaaggagaagtcgtaacaaggtttccgtaggtgaacctgcggaaggatcattg-------tcaaaacttg---acatctag-aaaactcgtgaacttgttcatatagaatggggaatgcatcggtttggcccagtgcct--ctccttttgctttccccttgcgagcagacgtgcttggagctttcgagcgacgtgttcgtctgcttgtcgaacaacgaaccccggcgcaaatcgcgccaaggataatggaat-gagtttgtgcatgcatgtccctgcccgtctacgggtggcgttggcttgcacatcttttg---tataactaaatgactctcggcaacggatatctcggctcttgcatcgatgaagaacgtagcgaaatgcgatacttggtgtgaattgcagaatcccgtgaaccatcgagtctttgaacgcaagttgcgcctgaagccatcaggttgaaggcacgtctgcctgggcgtcacgcattgcgtcgctcactcaccccgtgcctcactgggcggg-taagtgcgtgggcggatattggccccccgttcacatttgtgctcggttggcctaaaaataaggtccctgatgacggacatcacaacaagtggtggttgccaaactgtcgcgacacgttgtgcatgcta--ctccgtcctcggtgggctcattgacccttaagtgccatcgaacttggtacctcaactgcgaccccaggtcaggcgggattacccgctgagtttaagcatatcaataagcggaggaaaagaaacttacaaggattcccctagtaacggcgagcgaaccgggaatagcccagcttgaaaatcgggcaatctcattgttcgaattgtagtctggagaagcgtcctcagcgacggaccgggcccaagtcccctggaagggggcgccagagagggtgagagccccgtcgtgctcggaccctgtcgcaccacgaggcgctgtcgacgagtcgggttgtttgggaatgcagccccaatcgggcggtaaattctgtccaaggctaaatattggcgagagaccgatagcaaacaagtaccgcgagggaaagatgaaaaggactttgaaaagagagtcaaagagtgcttgaaattgtcgggagggaagcgaatgggggccggcgatgcgccccggtcggatgtggaacgggt--aaccccggtccgccaatcgactcgggacgtggaccggtgcggattggggcggaggccaaagcccaggaagtcgttaagcctgtggagacgcctttgcctcgatcgtggctggcagcgtgcgcctttggcgtgcttcggcatctgcgcgctcccggcaccggccagtgggctctccattcggcccgtcttgaaacacggaccaaggagtctgacatgtgtgcgagtcaacgggcgagtaaacccgtaaggcgcaaggaagctgattggcgggatcccctagtgggttgcaccgccgaccgaccttgatcttctgagaagggttcgagtgtgagcatgcctgtcgggacccgaaagatggtgaactatgcctgagcggggcgaagccagaggaaactctggtggaggcccgcagcgatactgacgtgcaaatcgttcgtctgacttgggtataggggcgaaagactaatcgaaccgtctagtagctggttccctccgaagtttccctcaggatagctggagcccgtgtgcgagttctatcgggtaaagccaatgattagaggcatcgggggcgcaacgccctcgacctattctcaaactttaaataggtaggacggcgtggctgctccgttgagccgcgccacggaatcgagagctccaagtgggccatttttggtaagcagaactggcgatgcgggatgaaccggaagccaggttacggtgcccaactgcgcgctaacctagaacccacaaagggtgttggtcgattaagacagcaggacggtggtcatggaagtcgaaatccgctaaggagtgtgtaacaactcacctgccgaatcaactagccccgaaaatggatggcgcttaagcgcgcgacctatacctggccgtcggggcaagtgccaggcctcgatgagtaggagggcgcagcggtcgctgcaaaaccttaggcgtgagcctgggcggagcggccgttggtgcggatcgtggtggtagtagcaaatattcaaatgagaactttgaaggccgaagaggggaaaggttccatgtgaacggcacttgcacatgggttagtcgatcctaagagtcgggggaagcccgacagagagcgcattcagcgcgaacttcgaaagggaatcgggttaaaattcctgaaccgggacgtggcggctgacggcaacgttagggagtccggagacgtcggcgggggcctcgggaagagttatcttttctgtttaacaacctgcccaccctggaaacggctcagccggaggtagggtccagcggttggaagagcaccgcacgtcgcgtggtgtccggtgcgcccccggcggcccttgaaaatccggaggaccgagtgcctttcacgcccggtcgtactcataaccgcatcaggtctccaaggtgaacagcctctggtcgatggaacaatgtaggcaagggaagtcggcaaaatggatccgtaacttcgggaaaaggattggctctgaggactgggcacgggggtcccagtcctgaacccgtcggctgtcggtggactgctcgagctgcacccgcggcgagagcgggtcgtcgcgtgccggccgggggacggactgggaacggctcctcgcggggccttccccgggcgtcgaacagtcaactcagaactggtacggacaaggggaatccgactgtttaattaaaacaaagcattgcgatggtccctgcggatgctcacgcaatgtgatttctgcccagtgctctgaatgtcaaagtgaagaaattcaaccaagcgcgggtaaacggcgggagtaactatgactctcttaaggtagccaaatgcctcgtcatctaattagtgacgcgcatgaatggattaacgagattcccactgtccctgtctactatccagcgaaaccacagccaagggaacgggcttggcagaatcagcggggaaagaagaccctgttgagcttgactctagtccgactttgtgaaatgacttgagaggtgtagtataagtgggagctccaaaggcgaaagtgaaataccactacttttaacgttattttacttattccgtgaatcggaggcggggcaacgcccctctttttggaccgaaggcttgcttatgcaggtcgatccgggcggaagacattgtcaggtggggagtttggctggggcggcacatctgttaaaagataacgcaggtgtcctaagatgagctcaacgagaacagaaatctcgtgtggaacagaagggtaaaagctcgtttgattctgatttccagtacgaatacgaaccgtgaaagcgtggcctaacgatcctttagaccttcggaatttgaagctagaggtgtcagaaaagttaccacagggataactggcttgtggcagccaagcgttcatagcgacgttgctttttgatccttcgatgtcggctcttcctatcattgtgaagcagaattcaccaagtgttggattgttcacccaccaatagggaacgtgagctgggtttagaccgtcgtgagacaggttagttttaccctactgatgacagtgtcgcaatagtaattcaacctagtacgagaggaaccgttgattcgcacaattggtcatcgcgcttggttgaaaagccagtggcgcgaagctaccgtgcgtcggattatgactgaacgcctctaagtcagaatccgggctagaagcgatgcatgtgcccgccgcccgtttgccgaccagcagtaggggc---attgcccccaaaggcacgtgtctttggcgtcagcccgtgcgacggatgcgttgtgcgggccgccttaaagtacaattcctatcgagcggcgggtagaatcctttgcagacgacttaaatacgcgacggggtattgtaagtggcagagtggccttgctgccacgatccactgagattcagccctgcgtcgcttcgattcgtccctccccctttcacacaaacacaaatctccattttccaatatccagtttgaggtt-----------------------------------------------------------------------------------------------------------------------------ggaaaaggatgacagcccaaagcaaggcatatgg-----------ctaagggcaaggccatggattggggcactgtccttgccttttgccatggtacccggtgattcctccaagcctaagcca--atgcaaggcctat-----atata---------aggaggatgcaaggtcgcta--agcgtccttgcaaggcc-----------------------atgaaggctaagaaaggccatagggaggxtxcaaggtggaagccatgtcg------------cgccaagggcctt-----------caaggcaaagc--------------caagcccttacgaggtggaagcaat------------------gtcccaa-----------caaggccttgcaaggcaatgcgagggccttacaaggca-------------aagccaggcccttacaaggcaaagccaagcccttacaaggcaatgccaagcccttacagggtt----tgttgccatgtcgcgacaaggccttacaaggc----aaggc-atgccgttacaaggtggaagccatgtcgcgc----------------caagggcctt---caaggcaaagccaagcccttacgaggxggaagcaatgtcccaacaaggcctt--gcaaggcaatgcgagggccttacaagg--caaagcc----aggcccttacaaggca-----------aagccaagcccttacaaggcaatgccaagcccttac--agggtttgttgccatgtcgcga-----------------------------------------------------------------------------------------------------caaggccttacaaggcaaggc--ataccaggccgttacaaggtggaagccatgtcgcgccaagggccttcaaggcaaagccaagcccttacgaggtggaagcaatgtcccaacaaggccttg---caaggcaatgcgagggccttac---aaggcaaagccaggcccttacaaggca-----------aagccaagcccttacaaggca----------------------------------------------------------------------------------------------------------------------------------------------------------------------------------------------------------------------------------------------------------------------------------------------------------------------------------------------------------------------------------------------------------------------------------------------------------------------------------------------------------------------------------------------------------------------------------------------------------------------------------------------------------------------------------------------------atgccaagcccttacaaggca----------------------------------------------------------------------------------atgccaagc------ccttacagggtttgttgccatgtcgcgacaaggcctt----------------------acaaggcaaggcataccaggccgttacaaggtg---------------------------------------------------------------------------------------------------------------------------------------------------------------------------------------------------------------------------------------------------------------------------------------------------------------------------------------------------------------------------------------------------------------------------------------------------------------------------------------------------------------------------------------------------------------------------------------------------------------------------------------------------------------------------------------------------------------------------------------------------------------------------------------------------------------------------------------------------------------------------------------------------------------------------------------------------------------------------------------------------------------------------------------------------------------------------------------------------------------------------------------------------------------------------------------------------------------------------------------------------------------------------------------------------------------------------------------------------------------------------------------------------------------------------------------------------------------------------------------------------------------------------------------------------------------------------------------------------------------------------------------------------------------------------------------------------------------------------------------------------------------------------------------------------------------------------------------------------------------------------------------------------------------------------------------------------------------------------------------------------------------------------------------------------------------------------------------------------------------------------------------------------------------------------------------------------------------------------------------------------------------------------------------------------------------------------------------------------------------------------------------------------------------------------------------------------------------------------------------------------------------------------------------------------------------------------------------------------------------------------------------------------------------------------------------------------------------------------------------------------------------------------------------------------------------------------------------------------------------------------------------------------------------------------------------------------------------------------------------------------------------------------------------------------------------------------------------------------------------------------------------------------------------------------------------------------------------------------------------------------------------------------------------------------------------------------------------------------------------------------------------------------------------------------------------------------------------------------------------------------------------------------------------------------------------------------------------------------------------------------------------------------------------------------------------------------------------------------------------------------------------------------------------------------------------------------------------------------------------------------------------------------------------------------------------------------------------------------------------------------------------------------------------------------------------------------------------------------------------------------------------------------------------------------------------------------------------------------------------------------------------------------------------------------------------------------------------------------------------------------------------------------------------------------------------------------------------------------------------------------------------------------------------------------------------------------------------------------------------------------------------------------------------------------------------------------------------------------------------------------------------------------------------------------------------------------------------------------------------------------------------------------------------------------------------------------------------------------------------------------------------------------------------------------------------------------------------------------------------------------------------------------------------------------------------
>MiraAssembly78_c2207RC
------------------------------------------------------------------------------------------------------------------------------------------------------------------------------------------------------------------------------------------------------------------------------------------------------------------------------------------------------------------------------------------------------------------------------------------------------------------------------------------------------------------------------------------------------------------------------------------------------------------------------------------------------------------------------------------------------------------------------------------------------------------------------------------------------------------------------------------------------------------------------------------------------------------------------------------------------------------------------------------------------------------------------------------------------------------------------------------------------------------------------------------------------------------------------------------------------------------------------------------------------------------------------------------------------------------------------------------------------------------------------------------------------------------------------------------------------------------------------------------------------------------------------------------------------------------------------------------------------------------------------------------------------------------------------------------------------------------------------------------------------------------------------------------------------------------------------------------------------------------------------------------------------------------------------------------------------------------------------------------------------------------------------------------------------------------------------------------------------------------------------------------------------------------------------------------------------------------------------------------------------------------------------------------------------------------------------------------------------------------------------------------------------------------------------------------------------------------------------------------------------------------------------------------------------------------------------------------------------------------------------------------------------------------------------------------------------------------------------------------------------------------------------------------------------------------------------------------------------------------------------------------------------------------------------------------------------------------------------------------------------------------------------------------------------------------------------------------------------------------------------------------------------------------------------------------------------------------------------------------------------------------------------------------------------------------------------------------------------------------------------------------------------------------------------------------------------------------------------------------------------------------------------------------------------------------------------------------------------------------------------------------------------------------------------------------------------------------------------------------------------------------------------------------------------------------------------------------------------------------------------------------------------------------------------------------------------------------------------------------------------------------------------------------------------------------------------------------------------------------------------------------------------------------------------------------------------------------------------------------------------------------------------------------------------------------------------------------------------------------------------------------------------------------------------------------------------------------------------------------------------------------------------------------------------------------------------------------------------------------------------------------------------------------------------------------------------------------------------------------------------------------------------------------------------------------------------------------------------------------------------------------------------------------------------------------------------------------------------------------------------------------------------------------------------------------------------------------------------------------------------------------------------------------------------------------------------------------------------------------------------------------------------------------------------------------------------------------------------------------------------------------------------------------------------------------------------------------------------------------------------------------------------------------------------------------------------------------------------------------------------------------------------------------------------------------------------------------------------------------------------------------------------------------------------------------------------------------------------------------------------------------------------------------------------------------------------------------------------------------------------------------------------------------------------------------------------------------------------------------------------------------------------------------------------------------------------------------------------------------------------------------------------------------------------------------------------------------------------------------------------------------------------------------------------------------------------------------------------------------------------------------------------------------------------------------------------------------------------------------------------------------------------------------------------------------------------------------------------------------------------------------------------------------------------------------------------------------------------------------------------------------------------------------------------------------------------------------------------------------------------------------------------------------------------------------------------------------------------------------------------------------------------------------------------cgctgccggcgacgtcgcgagaagtccactgaaccttatcatttagaggaaggagaagtcgtaacaaggtttccgtaggtgaacctgcggaaggatcattg-------tcaaaacctg---acatctag-aaaactcgtgaacttgttcataaagaacggggaatgcatcggtttggcccagtgcct---ctcctttgctttcccctcgcgagcagatgtgcatggagcttttgagcaatgtgttcgtctgcttgtcgaacaacgaaccccggcgcaaatcgcgccaaggaaaatggaat-gagtttgtgcatgcatgtccctgcccgtctacgggtggtgttggcttgcacatcttttg---tataattaaatgactctcggcaacggatatctcggctcttgcatcgatgaagaacgtagcgaaatgcgatacttggtgtgaattgcagaatcccgtgaaccatcgagtctttgaacgcaagttgcgcctgaagccatcaggttgaaggcacgtctgcctgggcgtcacgcattgcgtcgctcactcaccccgtgcctcactgggcggg-taagtgtgtgggcggatattggccctccgttcacatttgtgctcggttggcctaaaaataaggtccctgatgacggacatcacaacaagtggtggttgcaaaactgtcgcgacacgttgtgcatgcta--ctccatcgttggtgggctcgttgacccttaagtgccatcgaacttggtacctcaattgcgaccccaggtcaggcgggattacccgctgagtttaagcatatcaataagcggaggaaaagaaacttacaaggattcccctagtaacggcgagcgaaccgggaatagcccagcttgaaaatcgggca-----------------------------------------------------------------------------------------------------------------------------------------------------------------------------------------------------------------------------------------------------------------------------------------------------------------------------------------------------------------------------------------------------------------------------------------------------------------------------------------------------------------------------------------------------------------------------------------------------------------------------------------------------------------------------------------------------------------------------------------------------------------------------------------------------------------------------------------------------------------------------------------------------------------------------------------------------------------------------------------------------------------------------------------------------------------------------------------------------------------------------------------------------------------------------------------------------------------------------------------------------------------------------------------------------------------------------------------------------------------------------------------------------------------------------------------------------------------------------------------------------------------------------------------------------------------------------------------------------------------------------------------------------------------------------------------------------------------------------------------------------------------------------------------------------------------------------------------------------------------------------------------------------------------------------------------------------------------------------------------------------------------------------------------------------------------------------------------------------------------------------------------------------------------------------------------------------------------------------------------------------------------------------------------------------------------------------------------------------------------------------------------------------------------------------------------------------------------------------------------------------------------------------------------------------------------------------------------------------------------------------------------------------------------------------------------------------------------------------------------------------------------------------------------------------------------------------------------------------------------------------------------------------------------------------------------------------------------------------------------------------------------------------------------------------------------------------------------------------------------------------------------------------------------------------------------------------------------------------------------------------------------------------------------------------------------------------------------------------------------------------------------------------------------------------------------------------------------------------------------------------------------------------------------------------------------------------------------------------------------------------------------------------------------------------------------------------------------------------------------------------------------------------------------------------------------------------------------------------------------------------------------------------------------------------------------------------------------------------------------------------------------------------------------------------------------------------------------------------------------------------------------------------------------------------------------------------------------------------------------------------------------------------------------------------------------------------------------------------------------------------------------------------------------------------------------------------------------------------------------------------------------------------------------------------------------------------------------------------------------------------------------------------------------------------------------------------------------------------------------------------------------------------------------------------------------------------------------------------------------------------------------------------------------------------------------------------------------------------------------------------------------------------------------------------------------------------------------------------------------------------------------------------------------------------------------------------------------------------------------------------------------------------------------------------------------------------------------------------------------------------------------------------------------------------------------------------------------------------------------------------------------------------------------------------------------------------------------------------------------------------------------------------------------------------------------------------------------------------------------------------------------------------------------------------------------------------------------------------------------------------------------------------------------------------------------------------------------------------------------------------------------------------------------------------------------------------------------------------------------------------------------------------------------------------------------------------------------------------------------------------------------------------------------------------------------------------------------------------------------------------------------------------------------------------------------------------------------------------------------------------------------------------------------------------------------------------------------------------------------------------------------------------------------------------------------------------------------------------------------------------------------------------------------------------------------------------------------------------------------------------------------------------------------------------------------------------------------------------------------------------------------------------------------------------------------------------------------------------------------------------------------------------------------------------------------------------------------------------------------------------------------------------------------------------------------------------------------------------------------------------------------------------------------------------------------------------------------------------------------------------------------------------------------------------------------------------------------------------------------------------------------------------------------------------------------------------------------------------------------------------------------------------------------------------------------------------------------------------------------------------------------------------------------------------------------------------------------------------------------------------------------------------------------------------------------------------------------------------------------------------------------------------------------------------------------------------------------------------------------------------------------------------------------------------------------------------------------------------------------------------------------------------------------------------------------------------------------------------------------------------------------------------------------------------------------------------------------------------------------------------------------------------------------------------------------------------------------------------------------------------------------------------------------------------------------------------------------------------------------------------------------------------------------------------------------------------------------------------------------------------------------------------------------------------------------------------------------------------------------------------------------------------------------------------------------------------------------------------------------------------------------------------------------------------------------------------------------------------------------------------------------------------------------------------------------------------------------------------------------------------------------------------------------------------------------------------------------------------------------------------------------------------------------------------------------------------------------------------------------------------------------------------------------------------------------------------------------------------------------------------------------------------------------------------------------------------------------------------------------------------------------------------------------------------------------------------------------------------------------------------------------------------------------------------------------------------------------------------------------------------------------------------------------------------------------------------------------------------------------------------------------------------------------------------------------------------------------------------------------------------------------------------------------------------------------------------------------------------------------------------------------------------------------------------------------------------------------------------------------------------------------------------------------------------------------------------------------------------
>MiraAssembly78_c726RC
-----------------------------------------------------------------------------------------------------------------------------------------------------------------------------------------------------------------------------------------------------------------------------------------------------------------------------------------------------------------------------------------------------------------------------------------------------------------------------------------------------------------------------------------------------------------------------------------------------------------------------------------------------------------------------------------------------------------------------------------------------------------------------------------------------------------------------------------------------------------------------------------------------------------------------------------------------------------------------------------------------------------------------------------------------------------------------------------------------------------------------------------------------------------------------------------------------------------------------------------------------------------------------------------------------------------------------------------------------------------------------------------------------------------------------------------------------------------------------------------------------------------------------------------------------------------------------------------------------------------------------------------------------------------------------------------------------------------------------------------------------------------------------------------------------------------------------------------------------------------------------------------------------------------------------------------------------------------------------------------------------------------------------------------------------------------------------------------------------------------------------------------------------------------------------------------------------------------------------------------------------------------------------------------------------------------------------------------------------------------------------------------------------------------------------------------------------------------------------------------------------------------------------------------------------------------------------------------------------------------------------------------------------------------------------------------------------------------------------------------------------------------------------------------------------------------------------------------------------------------------------------------------------------------------------------------------------------------------------------------------------------------------------------------------------------------------------------------------------------------------------------------------------------------------------------------------------------------------------------------------------------------------------------------------------------------------------------------------------------------------------------------------------------------------------------------------------------------------------------------------------------------------------------------------------------------------------------------------------------------------------------------------------------------------------------------------------------------------------------------------------------------------------------------------------------------------------------------------------------------------------------------------------------------------------------------------------------------------------------------------------------------------------------------------------------------------------------------------------------------------------------------------------------------------------------------------------------------------------------------------------------------------------------------------------------------------------------------------aatactcctcgaagacgcattggtttctcccttgggggatgcctccttgcygagaggtgagcatgtggacaatggagatgctctttcgaaggaatgcaagaacttgtttgaggagagcttgggttgcctcca-------tcttgctggtggtatcacttcgtcaattgaaatggcgttggaaagtgatgcgacgggcttgtggt--agctcttgctctttgatggctttagtagtgcatgactttggacttggatcctctttggctacgtttctgtccct----------------atcgaaata-tcctcgttgaca---ttggccttccttttatggatgcctcattgttgagaggcaagcttgtt-----------------------------------------------------gccccaaacttc-gttttgcttatgtt-ttcatgctaaacggtgcttgcattgctcttgttggc-ctttgcttcttgttgggca-gcttgtccctcgaggtgcaattggttggag-gagttggtgcaaagtgtacgtaatggcgtgtgggttgtagttgattttgtcgggattggaaatttctctgctctgggcagtgaagtccatatcggacatatctcttcaatagtatgcatgggaagagaaagttctctcgttgcaatatctttggttcctgtgcctcattcccaatgcggtggaactattctccgaaaagtccctattctcgccttgcaccacttttggtggaggtgagcctcgaagtgttgctagtgtttcatgtagattgcactttgattgtgcggcccccatgtccattagctgtgacttgtaattgtggatgctgaaacttatgtgggtatacgtctcgtgatcgttatttacccaaaaaagcgtttgtcgcttgttgc-ggatgaccactgtgcttgtccttgccttctttgattattcaat-gggggcttgggttgtgccggtgtcgcaaaaggaatgctacctggttgatcctgccagtagtcatatgcttgtctcaaagattaagccatgcatgtgtaagtatgaactaattcagactgtgaaactgcgaatggctcattaaatcagttatagtttgtttgatggtatcttctactcggataaccgtagtaattctagagctaatacgtgcaacaaaccccaacttctggaagggacgcatttattagataaaaggtcaacgcgggctttgcccgttgctctgatgattcatgataactcgacggatcgcacggccttcgtgccggcgacgcatcattcaaatttctgccctatcaactttcgatggtaggatagtggcctactatggtggtgacgggtgacggagaattagggttcgattccggagagggagcctgagaaacggctaccacatccaaggaaggcagcaggcgcgcaaattacccaatcctgacacggggaggtagtgacaataaataacaataccgggctcattgagtctggtaattggaatgagtacaatctaaatcccttaacgaggatccattggagggcaagtctggtgccagcagccgcggtaattccagctccaatagcgtatatttaagttgttgcagttaaaaagctcgtagttggattttgggttgggtcgatcggtccgcctttgggtgtgcacctgtcgactcgtcccttctgccggcgatgcgctcctggccttaatcggtcgggtcgtgcctccggcgctgttactttgaagaaattagagtgctcaaagcaagcctacgctctggatacattagcatgggataacaccataggatttcgatcctattctgttggccttcgggatcggagtaatgattaacagggacagtcgggggcattcgtatttcatagtcagaggtgaaattcttggatttatgaaagacgaacaactgcgaaagcatttgccaaggatgttttcattaatcaagaacgaaagttgggggctcgaagacgatcagataccgtcctagtctcaaccataaacgatgccgaccagggatcagcggatgttacttttaggactccgctggcaccttatgagaaatcaaagtttttgggttccggggggagtatggtcgcaaggctgaaacttaaaggaattgacggaagggcaccaccaggagtggagcctgcggcttaatttgactcaacacggggaaacttaccaggtccagacatagtaaggattgacagactgagagctctttcttgattctatgggtggtggtgcatggccgttcttagttggtggagcgatttgtctggttaattccgttaacgaacgagacctcagcctgctaactagctatgtggaggtgaccctcgacagctagcttcttagagggactatggcctttcaggccacggaagtttgaggcaataacaggtctgtgatgcccttagatgttctgggccgcacgcgcgctacactgatgtattcaacgagtttatagccttggccgaaaggcccgggtaatctttgaaatttcatcgtgatggggatagatcattgcaattgttggtcttcaacgaggaattcctagtaagcgtgagtcatcagctcacgttgactacgtccctgccctttgtacacaccgcccgtcgctcctaccgattgaatggtccggtgaagtgttcggatcgcggcgacgtgggcggttcgctgccggcgacgtcgcgagaagtccactgaaccttatcatttagaggaaggagaagtcgtaacaaggtttccgtaggtgaacctgcggaaggatcattg-------tcaaaacctg---acatctag-aaaactcgtgaacttgttcataaagaatggggaatgcatcggtttggcctagtgcct---ctcctttgctttcccctcgtgagcagacgtgcatggagcttttgagcaatgtgttcgtttgcttgtcgaacaacgaaccccggcgcaaatcgcgccaaggataatggaat-gagtttgtgcatgcatgtccctgcccgtctatgggtggcgttggcttgcacatcttttg---tataattaaatgactctcggcaacggatatctcggctcttgcatcgatgaagaacgtagcgaaatgcgatacttggtgtgaattgcagaatcccgtgaaccatcgagtctttgaacgcaagttgcgcctgaagccatcaggttgaaggcacgtctgcctgggcgtcacgcattacgtcgctcactcaccccgtgcctcactgggcggg-taagtgtgtgggcggatattggtcctccgttcacatttgtgctcggttggcctaaaaataaggtccctgatgacggacatcacaacaagtggtggttgcaaaactgtcgcgacacgttgtgcatgcta--ctccatcgttggtgggctcgttgacccttaagtgccatcgaacttggtacctcaactgcgaccccaggtcaggcgggattacccgctgagtttaagcatatcaataagcggaggaaaagaaacttacaaggattcccctagtaacggcgagcgaaccgggaatagcccagcttgaaaatcgggcaatctcattgttcgaattgtagtctggagaagcgtcctcagcgacggaccgggcccaagtcccctggaagggggcgccagagagggtgagagccccgtcgtgctcggaccctgtcgcaccacgaggcgctgtcgacgagtcgggttgtttgggaatgcagccccaatcgggcggtaaattctgtccaaggctaaatattggcgagagaccgatagcaaacaagtaccgcgagggaaagatgaaaaggactttgaaaagagagtcaaagagtgcttgaaattgtcgggagggaagcgaatgggggccggcgatgcgcctcggtcggatgtggaacgggt--aaccccggtccgccaatcgactcgggacgtggaccggtgcggattggggcggaggccaaagcccaggaagtcgttaagcctgtggagacgcctttgcctcgatcgtggctggcagcgtgcgcctttggcgtgcttcggcatctgcgcgctcccggcaccggccagtgggctctccattcggcccgtcttgaaacacggaccaaggagtctgacatgtgtgcgagtcaacgggcgagtaaacccgtaaggcgcaaggaagctgattggcgggatcccctagtgggttgcaccgccgaccgaccttgatcttttgagaagggttcgagtgtgagcatgcctgtcgggacccgaaagatggtgaactatgcctgagcggggcgaagccagaggaaactctggtggaggcccgcagcgatactgacgtgcaaatcgttcgtctgacttgggtataggggcgaaagactaatcgaaccgtctagtagctggttccctccgaagtttccctcaggatagctggagcccgtgtgcgagttctatcgggtaaagccaatgattagaggcatcgggggcgcaacgccctcgacctattctcaaactttaaataggtaggacggcgcggctgctccgttgagccgcgccacggaatcgagagctccaagtgggccatttttggtaagcagaactggcgatgcgggatgaaccggaagccaggttacggtgcccaactgcgcgctaacctagaacccacaaagggtgttggtcgattaagacagcaggacggtggtcatggaagtcgaaatccgctaaggagtgtgtaacaactcacctgccgaatcaactagccccgaaaatggatggcgcttaagcgcgcgacctatacctggccgtcggggcaagtgccaggcctcgatgagtaggagggcgcagcggtcgctgcaaaaccttaggcgtgagcctgggcggagcggccgttggtgcggatcttggtggtagtagcaaatattcaaatgagaactttgaaggccgaagaggggaaaggttccatgtgaacggcacttgcacatgggttagtcgatcctaagagtcgggggaagcccgacagagagcgcattcagcgcgaacttcgaaagggaatcgggttaaaattcctgaaccgggacgtggcggctgacggcaacgttagggagtccggagacgtcggcgggggcctcgggaagagttatcttttctgtttaacaacctgcccaccctggaaacggctcagccggaggtagggtccagcggttggaagagcaccgcacgtcgcgtggtgtccggtgcgcccccggcggcccttgaaaatccggaggaccgagtgcctttcacgcccggtcgtactcataaccgcatcaggtctccaaggtgaacagcctctggtcgatggaacaatgtaggcaagggaagtcggcaaaatggatccgtaacttcgggaaaaggattggctctgaggactgggcacgggggtcccagtcctgaacccgtcggctgtcggtggactgctcgagctgcacccgcggcgagagcgggtcgtcgcgtgccggccgggggacggactgggaacggctccttgcggggccttccccgggcgtcgaacagtcaactcagaactggtacggacaaggggaatccgactgtttaattaaaacaaagcattgcgatggtccctgcggatgctcacgcaatgtgatttctgcccagtgctctgaatgtcaaagtgaagaaattcaaccaagcgcgggtaaacggcgggagtaactatgactctcttaaggtagccaaatgcctcgtcatctaattagtgacgcgcatgaatggattaacgagattcccactgtccctgtctactatccagcgaaaccacagccaagggaacgggcttggcagaatcagcggggaaagaagaccctgttgagcttgactctagtccgactttgtgaaatgacttgagaggtgtagtataagtgggagctccaaaggcgaaagtgaaataccactacttttaacgttattttacttattccgtgaatcggaggcggggcaacgcccctctttttggaccgaaggcttgcttatgcaggtcgatccgggcggaagacattgtcaggtggggagtttggctggggcggcacatctgttaaaagataacgcaggtgtcctaagatgagctcaacgagaacagaaatctcgtgtggaacagaagggtaaaagctcgtttgattctgatttccagtacgaatacgaaccgtgaaagcgtggcctaacgatcctttagaccttcggaatttgaagctagaggtgtcagaaaagttaccacagggataactggcttgtggcagccaagcgttcatagcgacgttgctttttgatccttcgatgtcggctcttcctatcattgtgaagcagaattcaccaagtgttggattgttcacccaccaatagggaacgtgagctgggtttagaccgtcgtgagacaggttagttttaccctactgatgacagtgtcgcaatagtaattcaacctagtacgagaggaaccgttgattcgcacaattggtcatcgcgcttggttgaaaagccagtggcgcgaagctaccgtgcgtcggattatgactgaacgcctctaagtcagaatccgggctagaagcgatgcatgtgcccgccgcccgtttgccgaccagcagtaggggc---attgcccccaaaggcacgtgtctttggcgttagcccgtgcgacggatgcgttgtgcgggccgccttaaagtacaattcctatcgagcggcgggtagaatcctttgcagacgacttaaatacgcgacggggtattgtaagtggcagagtggccttgctgccacgatccactgagattcagccctgcgtcgctccgattcgtccctccccc-ttaacacaaacacaaatctccattttccaatatccagtcggaggtt----gtccacgcctacacctag-tccaactatcatgcctttgttacgatagcaaggcatggctcgcaggtagc-------catattattgaagtccaccagcgcaatgcttaaagaaatgaagggaatgaaggatga----------caaggcatatgg-----------ctaagggcaaggccatggattggggcactgtccttggcttttgccatgg-----ggtgattcctccaagcctaaggca--atgcaaggcatggcctctatata---------aggaggatgcaaggttggta-----ggctctgcaaggccgct---------------------------ttaaggtgaatgccaggacttgcattacctttaaatcacgttg------------ctttgaagtccca-----------atggtcaaggcccggtaaaattaaggatgacaatgcccgggctaagtaat-------------------ggccaa-----------gaccaccgcttgtggagttgtccttgccttggcacccg-------------acgattcctctgagtgaaatgaagtagatctcatgcgaacataaataacgttgctttgaagtcccaatgtgggcatggtaaaatggtggatgatattgcc---cgggc-gtagcattacaaggtggatgcgatgtggcga----------------caaggcaatg---caag-------ccccttattacacggtggatgccatgtcgcgacaaggccct-----------tgcaaggcccttggaagc-----------------------aacgtc-----------ccgacaaggccttgcaaggcaatgccaggcccttcc--aagg-tgaaagcaatgtcccgac------------------------------------------------------------------------------------------------------aaggcttgcaagccaaggttgatgccatgtcgcgacaagggcaaggcaatgctaggc-------------------------------------------------------------------------------------------------------------------------------------------------------------------------------------------------------------------------------------------------------------------------------------------------------------------------------------------------------------------------------------------------------------------------------------------------------------------------------------------------------------------------------------------------------------------------------------------------------------------------------------------------------------------------------------------------------------------------------------------------------------------------------------------------------------------------------------------------------------------------------------------------------------------------------------------------------------------------------------------------------------------------------------------------------------------------------------------------------------------------------------------------------------------------------------------------------------------------------------------------------------------------------------------------------------------------------------------------------------------------------------------------------------------------------------------------------------------------------------------------------------------------------------------------------------------------------------------------------------------------------------------------------------------------------------------------------------------------------------------------------------------------------------------------------------------------------------------------------------------------------------------------------------------------------------------------------------------------------------------------------------------------------------------------------------------------------------------------------------------------------------------------------------------------------------------------------------------------------------------------------------------------------------------------------------------------------------------------------------------------------------------------------------------------------------------------------------------------------------------------------------------------------------------------------------------------------------------------------------------------------------------------------------------------------------------------------------------------------------------------------------------------------------------------------------------------------------------------------------------------------------------------------------------------------------------------------------------------------------------------------------------------------------------------------------------------------------------------------------------------------------------------------------------------------------------------------------------------------------------------------------------------------------------------------------------------------------------------------------------------------------------------------------------------------------------------------------------------------------------------------------------------------------------------------------------------------------------------------------------------------------------------------------------------------------------------------------------------------------------------------------------------------------------------------------------------------------------------------------------------------------------------------------------------------------------------------------------------------------------------------------------------------------------------------------------------------------------------------------------------------------------------------------------------------------------------------------------------------------------------------------------------------------------------------------------------------------------------------------------------------------------------------------------------------------------------------------------------------------------------------------------------------------------------------------------------------------------------------------------------------------------------------------------------------------------------------------------------------------------------------------------------------------------------------------------------------------------------------------------------------------------------------------------------------------------------------------------------------------------------------------------------------------------------------------------------------------------------------------------------------------------------------------------------------------------------------------------------------------------------------------------------------------------------------------------------------------------------------------------------------------------------------------------------------------------------------------------------------------------------------------------------------------------------------------------------------------------------------------------------------------------------------------------------------------------------------------------------------------------------------------------------------------------------------------------------------------------------------------------------------------------------------------------------------------------------------------------------------------------------------------------------------------------------------------------------------------------------------------------------------------------------------------------------------------------------------------------------------------------------------------------
>MiraAssembly81_c1367_merged_MiraAssembly81_c562RC
----------------------------------------------------------------------------------------------------------------------------------------------------------------------------------------------------------------------------------------------------------------------------------------------------------------------------------------------------------------------------------------------------------------------------------------------------------------------------------------------------------------------------------------------------------------------------------------------------------------------------------------------------------------------------------------------------------------------------------------------------------------------------------------------------------------------------------------------------------------------------------------------------------------------------------------------------------------------------------------------------------------------------------------------------------------------------------------------------------------------------------------------------------------------------------------------------------------------------------------------------------------------------------------------------------------------------------------------------------------------------------------------------------------------------------------------------------------------------------------------------------------------------------------------------------------------------------------------------------------------------------------------------------------------------------------------------------------------------------------------------------------------------------------------------------------------------------------------------------------------------------------------------------------------------------------------------------------------------------------------------------------------------------------------------------------------------------------------------------------------------------------------------------------------------------------------------------------------------------------------------------------------------------------------------------------------------------------------------------------------------------------------------------------------------------------------------------------------------------------------------------------------------------------------------------------------------------------------------------------------------------------------------------------------------------------------------------------------------------------------------------------------------------------------------------------------------------------------------------------------------------------------------------------------------------------------------------------------------------------------------------------------------------------------------------------------------------------------------------------------------------------------------------------------------------------------------------------------------------------------------------------------------------------------------------------------------------------------------------------------------------------------------------------------------------------------------------------------------------------------------------------------------------------------------------------------------------------------------------------------------------------------------------------------------------------------------------------------------------------------------------------------------------------------------------------------------------------------------------------------------------------------------------------------------------------------------------------------------------------------------------------------------------------------------------------------------------------------------------------------------------------------------------------------------------------------------------------------------------------------------------------------------------------------------------------------------------------------------------------------------------------------------------------------------------------------------------------------------------------------------------------------------------------------------------------------------------------------------------------------------------------------------------------------------------------------------------------------------------------------------------------------------------------------------------------------------------------------------------------------------------------------------------------------------------------------------------------------------------------------------------------------------------------------------------------------------------------------------------------------------------------------------------------------------------------------------------------------------------------------------------------------------------------------------------------------------------------------------------------------------------------------------------------------------------------------------------------------------------------------------------------------------------------------------------------------------------------------------------------------------------------------------------------------------------------------------------------------------------------------------------------------------------------------------------------------------------------------------------------------------------------------------------------------------------------------------------------------------------------------------------------------------------------------------------------------------------------------------------------------------------------------------------------------------------------------------------------------------------------------------------------------------------------------------------------------------------------------------------------------------------------------------------------------------------------------------------------------------------------------------------------------------------------------------------------------------------------------------------------------------------------------------------------------------------------------------------------------------------------------------------------------------------------------------------------------------------------------------------------------------------------------------------------------------------------------------------------------------------------------------------------------------------------------------------------------------------------------------------------------------------------------------------------------------------------------------------------------------------------------------------------------------------------------aacctg---acatctag-aaaactcgtgaacttgttcatagagaatggggaatgcatcggtttggcccagtgcct---ctcttttgctttccccttgcgagcagacgtgcctggagctttcgagcgatatgttcgtctgcttgccgaacaacgaaccccggcgcaaatcgcgccaaggataatggaat-gagtttgtgcatgcatggccctgcccgtctacgggtggtgttggcttgcacatcttttt--gtataactaaatgactctcggcaacggatatctcggctcttgcatcgatgaagaacgtagcgaaatgcgatacttggtgtgaattgcagaatcccgtgaaccatcgagtctttgaacgcaagttgcgcctgaagccatcaggttgaaggcacgtctgcctgggcgtcacgcattgcgtcgctcactcaccccgtgcctcactgggcggg-taagtgcgtgggcggatattggccccccgttcacatttgtgctcggttggcctaaaaataaggtccctgatgacggacatcacaacaagtggtggttgccaaactgtcgcgacacgttgtgcatgcta--ctccgtcgtcggtgggctcatcgacccttaagtgccatggaacttggtacctcaactgcgaccccaggtcaggcgggattacccgctgagtttaagcatatcaataagcggaggaaaagaaacttacaaggattcccctagtaacggcgagcgaaccgggaatagcccagcttgaaaatcgggcaatctcattgttcgaattgtagtctggagaagcgtcctcagcgacggaccgggcccaagtcccctggaagggggcgccagagagggtgagagccccgtcgtgctcggaccctgtcgcaccacgaggcgctgtcgacgagtcgggttgtttgggaatgcagccccaatcgggcggtaaattctgtccaaggctaaatattggcgagagaccgatagcaaacaagtaccgcgagggaaagatgaaaaggactttgaaaagagagtcaaagagtgcttgaaattgtcgggagggaagcgaatgggggccggcgatgcgccccggtcggatgtggaacgggt--aaccccggtccgccaatcgactcgggacgtggaccggtgcggattggggcggaggccaaagcccaggaagtcgttaagcctgtggagacgcctttgcctcgatcgtggctggcagcgtgcgcctttggcgtgcttcggcatctgcgcgctcccggcaccggccagtgggctctccattcggcccgtcttgaaacacggaccaaggagtctgacatgtgtgcgagtcaacgggcgagtaaacccgtaaggcgcaaggaagctgattggcgggatcccctagtgggttgcaccgccgaccgaccttgatcttctgagaagggttcgagtgtgagcatgcctgtcgggacccgaaagatggtgaactatgcctgagcggggcgaagccagaggaaactctggtggaggcccgcagcgatactgacgtgcaaatcgttcgtctgacttgggtataggggcgaaagactaatcgaaccgtctagtagctggttccctccgaagtttccctcaggatagctggagcccgtgtgcgagttctatcgggtaaagccaatgattagaggcatcgggggcgcaacgccctcgacctattctcaaactttaaataggtaggacggcgcggctgctccgttgagccgcgccacggaatcgagagctccaagtgggccatttttggtaagcagaactggcgatgcgggatgaaccggaagccaggttacggtgcccaactgcgcgctaacctagaacccacaaagggtgttggtcgattaagacagcaggacggtggtcatggaagtcgaaatccgctaaggagtgtgtaacaactcacctgccgaatcaactagccccgaaaatggatggcgcttaagcgcgcgacctatacctggccgtcggggcaagtgccaggcctcgatgagtaggagggcgcagcggtcgctgcaaaaccttaggcgtgagcctgggcggagcggccgttggtgcggatcttggtggtagtagcaaatattcaaatgagaactttgaaggccgaagaggggaaaggttccatgtgaacggcacttgcacatgggttagtcgatcctaagagtcgggggaagcccgacagagagcgcattcagcgcgaacttcgaaagggaatcgggttaaaattcctgaaccgggacgtggcggctgacggcaacgttagggagtccggagacgtcggcgggggcctcgggaagagttatcttttctgtttaacaacctgcccaccctggaaacggctcagccggaggtagggtccagcggttggaagagcaccgcacgtcgcgtggtgtccggtgcgcccccggcggcccttgaaaatccggaggaccgagtgcctttcacgcccggtcgtactcataaccgcatcaggtctccaaggtgaacagcctctggtcgatggaacaatgtaggcaagggaagtcggcaaaatggatccgtaacttcgggaaaaggattggctctgaggactgggcacgggggtcccagtcctgaacccgtcggctgtcggtggactgctcgagctgcacccgcggcgagagcgggtcgtcgcgtgccggccgggggacggactgggaacggctcctcgcggggccttccccgggcgtcgaacagtcaactcagaactggtacggacaaggggaatccgactgtttaattaaaacaaagcattgcgatggtccctgcggatgctcacgcaatgtgatttctgcccagtgctctgaatgtcaaagtgaagaaattcaaccaagcgcgggtaaacggcgggagtaactatgactctcttaaggtagccaaatgcctcgtcatctaattagtgacgcgcatgaatggattaacgagattcccactgtccctgtctactatccagcgaaaccacagccaagggaacgggcttggcagaatcagcggggaaagaagaccctgttgagcttgactctagtccgactttgtgaaatgacttgagaggtgtagtataagtgggagctccaaaggcgaaagtgaaataccactacttttaacgttattttacttattccgtgaatcggaggcggggcaacgcccctctttttggaccgaaggcttgcttatgcaggtcgatccgggcggaagacattgtcaggtggggagtttggctggggcggcacatctgttaaaagataacgcaggtgtcctaagatgagctcaacgagaacagaaatctcgtgtggaacagaagggtaaaagctcgtttgattctgatttccagtacgaatacgaaccgtgaaagcgtggcctaacgatcctttagaccttcggaatttgaagctagaggtgtcagaaaagttaccacagggataactggcttgtggcagccaagcgttcatagcgacgttgctttttgatccttcgatgtcggctcttcctatcattgtgaagcagaattcaccaagtgttggattgttcacccaccaatagggaacgtgagctgggtttagaccgtcgtgagacaggttagttttaccctactgatgacagtgtcgcaatagtaattcaacctagtacgagaggaaccgttgattcgcacaattggtcatcgcgcttggttgaaaagccagtggcgcgaagctaccgtgcgtcggattatgactgaacgcctctaagtcagaatccgggctagaagcgatgcatgtgcccgccgcccgtttgccgaccagcagtaggggc---attgcccccaaaggcacgtgtctttggcgttagcccgtgcaacggatgcgttgtgtgggccgccttaaagtacaattcctatcgagcggcgggtagaatcctttgcagacgacttaaatacgcgacggggtattgtaagtggcagagtggccttgctgccacgatccactgagattcagccctgcgtcgctccgattcgtccctccccc-ttcacacaaacacaaatctccattttccaatatccagtaggaggttt--cggaaacgcctgcacctggatgcaactaaca---------tacgatagcaaggcatggctcgcagttagcccatccatgcattattgaagtccactagcgcaatgcttaaagaaatgaagggaatgaaggatgacagcccaaagcaaggcatatgg-----------ctaagggcaaggccgtggattggggcgtgcctcaaggcctctc-------------------------------------acccacggcctaa-----------------------------------------agccaccacctatggcc---------------------------------------------------------------------------------t---------aaggccc-----------taaggccacct--------------tcacctcactcatggcctaacacacacccacggcc--aaccttggcctaa-----------gcccctaagccacacagggcttggccttagtctccttggccactctcacccacggcctttggccacctcacacggc------------------ccttaggccatctcatgact----tga-----------------------------------------------aagccacacttatggcctaaggccaca------------caaggcctca--c-----tcacggcccttggccttcccacggcttcaaagccacattcatggcctaaggccactcatacggcctcaaggcctcccctcacggctcctaagccaactcacggcc---------------tcacggcctcaaggccaccctcacggccttcccatggcctcatggccttgccttggctcacggccttagccacgcatggcttggccatggcttggccactcatggccttcccatggccttacctcggcctaggccagccttggcctcacggccttcccatggcctcatg-----------gccttgccttggctcacggcctaagccacgcatggcttggccatggcttggccactcatggccttcccatggccttacctcggcctaggccagccttggcctcacggccttcccatggccttgccttggctcacggcctaagccacgcatggct-----------tggccactcatggccttcccatggccttacctcggcctaggccagccttggcctcacggccttgacctccaccttcccatggcctcacggccagccttggctaaggccattc-------------acggccaaccttggccttggccacacggccctaacctc----------aaccccaatcctaactccgaatactttgagggcattcgtttgagattccggcaggattgttccttcgctgggatctctaacttttcaaaaacatcaaaacggaacattatgcttgaaaataa------------atatttttcaatacatcttccaaaaac----aaatcattttcgatgcttggctttttccac-----aaaaagaaagtcaccggagacatgtcggatactactacgtatgaacagcgccggatggccttcgaattatgaattgtatgttcagttcaatctgaacaaagcatgtcggatacataataccttatgtatgaaaagcgccggatgaacagcgccgc--atgtcggattcaaaaacttgagatagtttgactgccatgtcgaattgtatggc-----ataatggacaaagtagtacggatgcaatgtgg------------tagtatttataaatacattaagtttaagttt-tatttcgacatggcatctatcccaaatagtcggatgccatgtcgagacaaggcatattcctcaagggtagtacggatgcaatgtggcagttggatgttctacttgggacaaggcatattcctcgagaagtagtccgggacaaggccttgcaccttacaagg-tggatgcaatgtcccgagaaggccttgccttggcaaggccaggcccttacaaggcaaggca----aggccgctttaaggggaatgcatggcctcgtaaggcaatgcattttattttgtcatggccatgccccaatatcctttcaatatgattgtgtatcaagtccaaattttttggaaatttttccttgaattttcagcaaattttcgtatttttttattatttttcgtatttatttcgtaataaattaataaaaaataatgtatttaataaaaaattacgaaattttgtgtggagttgctttgtatttttatgaagtttttccaatttatagatcttaaaaaaaagttgtcttcctcaaaaaaaccccattatgactcctcgcccaagttgatgtttcatcctgccacaagagcaaaggctcataagcctactataggggggggtgggctctctcccagacggaagccttggccgcccgtgggggcgtcaaggcaaggccccgtaagcccacgcaaggcgttttaaggccaaccgcacgggttggccatgaaatcgttgcttgaaagtaatgctcggaaaaaagaccaaaatgcccccgtatttgaaccttccaaagggaagccttggccacccgtgggggtgccaaggcaaggccgctaaggagatcacacgggccaaccttggcctccgacattagatgctagtgaaatcgttgctgctcccgtaaggtcttgcaccgaaatgcctccgagttggccacccttccgaggggagccttggccacccgtgggggtgccgaggcaaggctgttatgttggcaagcttcgagcttccttccccgatgatacaatgtgaacttgcacattgttgagggtcctccccaatgatgcattggcgtcccaaggtgcgtagcccgtgggatgcctccttgttgaggggcaagttgctcgtcgccttggcggcgggcgccggtcgatggttctctgtcggctatggcaagtcccccgatgatgcaatgtgaacttgcacattgttgaggggcctccccaatgatgcattggcgtcccaaggtgcgtagcccgagggatgcctccttgttgaggggcaagtcgctcgttgccttggcagcgggcgccggtcaatggttctccgttggctatggcaactcccccgatgatgcaatgtgaacttgcacattgttgagggctcccaatgatgcattggcatcccaaggtgtgggatgcctccttgttgaggggcaagtcgcttgtcgccttagcggcgggcgccggttgatggttctccgtcggctatggcaagtccctcgtgaccccagtgatacaatgtgaacttgcacattgttgagggtccccaccccaatgatacattggcgtcccaaggtgcgtagcccgagggatgcctccttgttgaggggcaagtcgctcgtcgccttaggtggtgggcgccggttgatggttagcacccatcggctatggcaatttcccagtgatgcattggcattcccttcggggcttgcctccttgttgagggtaagcttgtggctatcggataaccaacaacaaagggatgcaagaacttgttcaaagagtgcttgggctgccttcatcttgccgctggtatcacttcgccaattgagatggtgctggaaagtgatgccaagggcttgtggtagacctagctctctggcggctttagtagtgcatggctttgttgatggatcacccttggctataatgctgtccctattgaaagactcctcgaagacgcattggcttctcctctggggatgcctccttgccgagaggtgcgcatgtggccaatggagatgctctttcgaaggaatgcaagaactagtttgaggagtgcttgggctgcctccatcttgccggtggtatcacttcgccaattgaaatggcgttggaaagtgatgccacgggcttgtggtagctctagctctttgacggctttagtagtgcatgacttggatgtgtatcacccttggacacgccgttgtccctatcgaaatactcctcgaagacgcattggcttctccttcgggggattcctccttgccgagaggtgagcatgtggccaatggagatgctctttcgaaggaatgcaagaacttgttcgaggagtgcttggactgcctccatcttgccggttgtatcacttcgccaattgagatggcgttggaaagtgatgccacgggcttgtggtagctctagctctttgacggctttagtagtgcatgacttggatgtgtatcacccttggacacgtcgctgtccctatcgaaatacacctcgaagacgcattggcttctccttcgggggatgcctgattgttgagaggcaagctcattgccccaaaattcggttttgcttatgtgttcatgctaaacggtgcttgccttgctcttgttggcctttgcttctagttgggcagcttgtccctcgaggtgcaattggttggaggagttggtgcaaagtgtacgtaatggcgtatgggtggtagttgattttgtcgggattggaaatttctctgctccgtgcagtgaagtccatatcggacatatctcttcaatagtatgcacgggaagaggaagttctcccgttgcaatatcttgggtttctgtgcctcatacccaatgcggtggaactattctccgaaaagtacctattctcgccttgcaccacttttggtggaggtgagcctcgaagtgtagctagtgtttcatgcagattgcactttgattgtgcggcccccatgtccattagctgtgacttgtaatcgtggatgctgaaacttatgcgggtatacgtcttgcgatcgttatttacccaaaaaagcgttcgtcgcttgtagcgaatgaccactgtgcctgtccttgccttctttgattattcaatggggggcttgggtcgtgccggtgtcgcagaaggaatgctacctggttgatcctgccagtagtcatatgcttgtctcaaagattaagccatgcatgtgtaagtatgaactaattcagactgtgaaactgcgaatggctcattaaatcagttatagtttgtttgatggtatcttctactcggataaccgtagtaattctagagctaatacgtgcaacaaaccccaacttctggaagggacgcatttattagataaaaggtcaacgcgggctttgcccgttgctctgatgattcatgataactcgacggatcgcacggccttcgtgccggcgacgcatcattcaaatttctgccctatcaactttcgatggtaggatagtggcctactatggtggtgacgggtgacggagaattagggttcgattccggagagggagcctgagaaacggctaccacatccaaggaaggcagcaggcgcgcaaattacccaatcctgacacggggaggtagtgacaataaataacaataccgggctcattgagtctggtaattggaatgagtacaatctaaatcccttaacgaggatccattggagggcaagtctggtgccagcagccgcggtaattccagctccaatagcgtatatttaagttgttgcagttaaaaagctcgtagttggattttgggttgggtcgatcggtccgcctttgggtgtgcacctgtcgactcgtcccttctgccggcgatgcgctcctggccttaatcggtcgggtcgtgcctccggcgctgttactttgaagaaattagagtgctcaaagcaagcctacgctctggatacattagcatgggataacaccataggatttcgatcctattctgttggccttcgggatcggagtaatgattaacagggacagtcgggggcattcgtatttcatagtcagaggtgaaattcttggatttatgaaagacgaacaactgcgaaagcatttgccaaggatgttttcattaatcaagaacgaaagttgggggctcgaagacgatcagataccgtcctagtctcaaccataaacgatgccgaccagggatcagcggatgttacttttaggactccgctggcaccttatgagaaatcaaagtttttgggttccggggggagtatggtcgcaaggctgaaacttaaaggaattgacggaagggcaccaccaggagtggagcctgcggcttaatttgactcaacacggggaaacttaccaggtccagacatagtaaggattgacagactgagagctctttcttgattctatgggtggtggtgcatggccgttcttagttggtggagcgatttgtctggttaattccgttaacgaacgagacctcagcctgctaactagctatgtggaggtgaccctcgacagctagcttcttagagggactatggcctttcaggccacggaagtttgaggcaataacaggtctgtgatgcccttagatgttctgggccgcacgcgcgctacactgatgtattcaacgagtttatagccttggccgaaaggcccgggtaatctttgaaatttcatcgtgatggggatagatcattgcaattgttggtcttcaacgaggaattcctagtaagcgtgagtcatcagctcacgttgactacgtccctgccctttgtacacaccgcccgtcgctcctaccgattgaatggtccggtgaagtgttcggatcgcggcgacgtgggcggttcgctgccggcgacgtcgcgagaagtccactgaaccttatcatttagaggaaggagaagtcgtaacaaggtttccgtaggtgaacctgcggaaggatcattgtcaaaacctgacatctagaaaactcgtgaacttgttcatagagaatggggaatgcatcggtttggcccagtgcctctcttttgctttccccttgcgagcagacgtgcctggagctttcgagcgatatgttcgtctgcttgccgaacaacgaaccccggcgcaaatcgcgccaaggataatggaatgagtttgtgcatgcatggccctgcccgtctacgggtggtgttggcttgcacatcttttgtataactaaatgactctcggcaacggatatctcggctc
