# Supplementary material for: Targeted NGS for species level phylogenomics: “made to measure” or “one size fits all”?
Source: PeerJ. 2017 Jul 25;5:e3569. doi: 10.7717/peerj.3569 (PMC5530999; doi:10.7717/peerj.3569)
Supplement: Data S2 — Sequences alignments (fasta format). [file peerj-05-3569-s002.gz › Final_Aln/SC/22988_AllSamples.aln]

>MiraAssembly68_rep_c2649
------------------------------------------------------------
------------------------------------------------------------
------------------------------------------------------------
------------------------------------------------------------
------------------------------------------------------------
---------------tcgtacatcagtttccacttctgggctttacaggtacatctatt-
---------actaaactatacatgaatcttttgactttcatcattag----ttttttttg
ggtgtgttttctgcatgacatg----tcctctaattaaatcatcatctgtatgact----
cgagcaggggcaataccagaatgacctcaaggggttgttttttgacaacgaacctccaag
tcttataaaaatcccgggcgaatacatactggagtatgtgttccagattgatgtaaaccg
atcaaagtggattgatctgagtgtaatcttcagcatgatagtcatataccggatcatttt
cttcatcatgatcaaaattagtgaggatgttaccccttggatcagaggttacatagccag
gagaagaatgcaacagaagcagatgaatggaaatcagaccactacagttgcagttgctcc
ct---atagtctcacccattctccttccttgaggacctacgtcgaccatagttccaatca
tcggacttctaaaagtcgtcttaggatctagaaactagattgagtaac-aaaaagtc---
---ctgttgtttcatgctatattataaccaaacaatgaagagctcagstagctagcttga
gccatacatgtctgtagtactagta-----------------------------------
------------------------------------------------------------
------------------------------------------------------------
------------------------------------------------------------
-----
>MiraAssembly68_c395RC_merged_MiraAssembly68_c654
------------------------------------------------------------
------------------------------------------------------------
------------------------------------------------------------
------------------------------------------------------------
----------------tctctgggtacttcagacttccaaatgacataccaaagcctgtg
tggcgttacccaatgtcgtacatcagtttccacttctgggctttacaggtacatctatt-
---------actaaactatacatgaatcttttgactttcatcattag----ttttttttg
ggtgtgttttctgcatgacatg----tcctctaattaaatcatcatctgtatgact----
cgagcaggggcaataccagaatgacctcaaggggttgttttttgacaacgaacctccaag
tcttataaaaatcccgggcgaatacatactggagtatgtgttccagattgatgtaaaccg
atcaaagtggattgatctgagtgtaatcttcagcatgatagtcatataccggatcatttt
cttcatcatgatcaaaattagtgaggatgttaccccttggatcagaggttacatagccag
gagaagaatgcaacagaagcagatgaatggaaatcagaccactacagttgcagttgctcc
ct---atagtctcacccattctccttccttgaggacctacgtcgaccatagttccaatca
tcggacttctaaaagtcgtcttaggatctagaaactagattgagtaac-aaaaagtc---
---ctgttgtttcatgctatattataaccaaacaatgaagagctcagctagctagcttga
gccatacatgtttgtagtactagtattattggtcctatcctatacatgtaagcaggtagg
tgtaattggtttact-tgatgctgagtttctgctgtgga------ggtcaataaactggg
gtgct-ataaaacaaagggaac----actttactaatgggtaatgactaacttatttgaa
acatcattttgcttttggtgcaatgtgaaattgtgttgattgcttaattacgtggatttc
ac---
>MiraAssembly68_rep_c3094_merged_MiraAssembly68_c252
---------------------acggtaatagttttctacgtctttcatttttacgtatta
atggtacaaaaaggggtggggatggaagagccggggagatacttggatcgcatgcaaatc
cattctcacaaacatcc--------taaccacgatcataatttgtagggtccgag-tatc
ctaatttattgacaatgggacttatagatgtacgtcttcatgttattgtccaaacttcag
ggaatattcatgttagtctctgggtacttcagacttccaaatgacataccaaagcctgtg
tggcgttacccaatgtcgtacatcagtttccacttctgggctttacaggtacatctatt-
---------actaaactatacatgaatcttttgactttcatcattagttttttttttttg
ggtgtgttttctgcatgacatg----tcctctaattaaatcatcatctgtatgact----
cgagcaggggcaataccagaatgacctcaaggggttgttttttgacaacgaacctccaag
tcttataaaaatcccgggcgaatacatactggagtatgtgttccagattgatgtaaaccg
atcaaagtggattgatctgagtgtaatcttcagcatgatagtcatataccggatcatttt
cttcatcatgatcaaaattagtgaggatgttaccccttggatcagaggttacatagccag
gagaagaatgcaacagaagcagatgaatggaaatcagaccactacagttgcagttgctcc
ct---atagtctcacccattctccttccttgaggacctatgtcgaccatagttccaatca
tcggacttctaaaagtcgtcttaggatctagaaactagattgagtaac-aaaaagtc---
---ctgttgtttcatgctatattataaccaaacaatgaagagctcaggtagctagcttga
gccatacatgtctgt---------------------------------------------
------------------------------------------------------------
------------------------------------------------------------
------------------------------------------------------------
-----
>MiraAssembly68_c395RC_merged_MiraAssembly68_c252
---------------------acggtaatagttttctacgtctttcatttttacgtatta
atggtacaaaaaggggtggggatggaagagccggggagatacttggatcgcatgcaaatc
cattctcacaaacatcc--------taaccacgatcataatttgtagggtccgag-tatc
ctaatttattgacaatgggacttatagatgtacgtcttcatgttattgtccaaacttcag
ggaatattcatgttagtctctgggtacttcagacttccaaatgacataccaaagcctgtg
tggcgttacccaatgtcgtacatcagtttccacttctgggctttacaggtacatctatt-
---------actaaactatacatgaatcttttgactttcatcattagttttttttttttg
ggtgtgttttctgcatgacatg----tcctctaattaaatcatcatctgtatgact----
cgagcaggggcaataccagaatgacctcaaggggttgttttttgacaacgaacctccaag
tcttataaaaatcccgggcgaatacatactggagtatgtgttccagattgatgtaaaccg
atcaaagtggattgatctgagtgtaatcttcagcatgatagtcatataccggatcatttt
cttcatcatgatcaaaattagtgaggatgttaccccttggatcagaggttacatagccag
gagaagaatgcaacagaagcagatgaatggaaatcagaccactacagttgcagttgctcc
ct---atagtctcacccattctccttccttgaggacctacgtcgaccatagttccaatca
tcggacttctaaaagtcgtcttaggatctagaaactagattgagtaac-aaaaagtc---
---ctgttgtttcatgctatattataaccaaacaatgaagagctcagctagctagcttga
gccatacatgtttgtagtactagtattattggtcctatcctatacatgtaagcaggtagg
tgtaattggtttact-tgatgctgagtttctgctgtgga------ggtcaataaactggg
gtgct-ataaaacaaagggaac----actttactaatgggtaatgactaacttatttgaa
acatcattttgcttttggtgcaatgtgaaattgtgttgattgcttaattacgtggatttc
ac---
>MiraAssembly69_c477RC_merged_MiraAssembly69_c840
------------------------------------------------------------
--------------gttccacacggcagwagttttgtaattcttccattttatgcgactc
cattctcaggaaaatctaaaccataaaaccacgattataatttattggttccgaa-tatc
ctaattttttgaaaatgggacttataaat----gtcttcatgttattgtccaaactttag
ggaatattcatgttagtctctgggtacttcagacttccaaatgacataccaaagcccgtg
tggcgttaccccatgtcatacatcagtttccacttctgggctttacaggtacagctctt-
---------actgaactacacatgaatcttttgaatttcatcagtaggatt----c----
--tgtgttttctgggtgacatg----tcttctaattaaaccatcatctgtgtgacc----
cgagcaggggcaataccaaaatgaccttaacgggttgcttttcgacaacgaacctccaag
tcttctaaaaatcccaggcgaatacatactggagaatgttttccagattgatataaaccg
atcaaagtggattgatctgagtgtaatcttctgcatgatagtcatataccggatcatttt
cttcatcatgatcaaagttagcgaggatgttaccccttggatcagaggttacatagccag
gagaaggatgcaacagaagcagatgaatggaaatcagcccactacggttgccgttgctcc
ct---atagtctcacccattctccgtccttgaggacctacgt---gcataaatccaatca
tcggacttccaagagttgtcttaggagctaaaaactggattattgtga--agaagtc---
---ctgttatttcatactataccataaccag-caatgaagtgcaagtattattgg-----
-------------------------------------acatatacatgtaagcaggcagg
tgcagttggtt-------------------------------------------------
------------------------------------------------------------
------------------------------------------------------------
-----
>MiraAssembly77_rep_c193
------------------------------------------------------------
------------------------------------------------------------
------------------------------------------------------------
---------------------------------------------------aaactttag
ggaatattcatgttagtctctgggtacttcagacttccaaatgacataccaaagcccgtg
tggcgttaccccatgtcatacatcagtttccacttctgggctttacaggtacagctctt-
---------actgaactacacatgaatcttttgaatttcatcagtaggatt----c----
--tgtgttttctgggtgacatg----tcttctaattaaaccatcatctgtgtgacc----
cgagcaggggcaataccaaaatgaccttaacgggttgcttttcgacaacgaacctccaag
tcttctaaaaatcccaggcgaatacatactggagaatgttttccagattgatataaaccg
atcaaagtggattgatctgagtgtaatcttctgcatgatagtcatataccggatcatttt
cttcatcatgatcaaagttagcgaggatgttaccccttggatcagaggttacatagccag
gagaaggatgcaacagaagcagatgaatggaaatcagcccactacggttgccgttgctcc
ct---atagtctcacccattctccgtccttgaggacctacgt---gcataaatccaatca
tcggacttccaagagttgtcttaggagctaaaaactagattattgtaa--agaagtc---
---ctgttatttcatactataccataaccag-caatg-----------------------
------------------------------------------------------------
------------------------------------------------------------
------------------------------------------------------------
------------------------------------------------------------
-----
>MiraAssembly69_c446RC_merged_MiraAssembly69_c2287RC
------------------------------------------------------------
------------------------------------------------------------
------------------------------------------------------------
------------------------------------------------------------
------------------------------agacttccaaatgacataccaaagcccgtg
tggcgttaccccatgtcatacatcagtttccacttctgggctttacaggtacagctctt-
---------actgaactacacatgcatcttttgactttcatcagtaggatt----c----
--tgtgttttctgggtgacatg----tcttctaattaaaccatcatctgtgtgacc----
cgagcaggggcaataccaaaatgaccttaacgggttgcttttcgacaacgaacctccaag
tcctctaaaaatcccaggcgaatacatactggagaatgttttccagattgatataaaccg
atcaaagtggattgatctgagtgtaatcttctgcatgatagtcatataccggatcatttt
cttcatcatgatcaaagttagcgaggatgttaccccttggatcagaggttacatagccag
gagaaggatgcaacagaagcagatgaatgggaatcagcccactacggttgccgttgctcc
ct---atagtctcacccattctccgtccttgaggacctacgt---gcatcaatccaatca
tcggacttccaagagttgtcttaggagctaaaaactrgattattgtga--asaagtc---
---ctgttatttcayactataccataaccag-caatgaagtgcaagtattattgg-----
-------------------------------------acatatacatgtaagcaggcagg
tgcagttggtttact-aaatcgtgagtttcttctgtggaggaggtggtcagttacctagg
atgct-atgaaacaaagggaac----gctgtatcgat-tacagtactaacttcttttgaa
atttcattttggttatttacttgtttggtgcaatgtgaaactgtgttaattg--------
-----
>22988_Sample71_Merged
--------------------------------------------ctagtaactttcttct
tgttttattttattgttccacacggcagtagttttgtaattcttccattttatgcgactc
cattctcaggaaaatctaaaccataaaaccacgattataatttattggttccgaa-tatc
ctaatttattgaaaatgggacttataaat----gtcttcatgttattgtccaaactttag
ggaatattcatgttagtctctgggtacttcagacttccaaatgacataccaaagcccgtg
tggcgttaccccatgtcatacatcagtttccacttctgggctttacaggtgcagctctt-
---------actgaactacacatgcatcttttgactttcatcagtaggatt----c----
--tgtgttttctgggtgacatg----tcttctaattaaaccatcatctgtgtgacc----
cgagcaggggcaataccaaaatgaccttaacgggttgcttttcgacaacgaacctccaag
tcttctaaaaatcccaggcgaatacatactggagaatgttttccagattgatataaaccg
atcaaagtggattgatctgagtgtaatcttctgcatgatagtcatataccggatcatttt
cttcatcatgatcaaagttagcgaggatgttaccccttggatcagaggttacatagccag
gagaaggatgcaacagaagcagatgaatggaaatcagcccactacggttgccgttgctcc
ct---atagtctcacccattctccgtccttgaggacctacgt---gcatcaatccaatca
tcggacttccaagagttgtcttaggagctaaaaactagattattgtga--acaagtc---
---ctgttatttcatactataccataaccag-caatgaagtgcaagtattattgg-----
-------------------------------------acatatacatgtaagcaggcagg
tgcagttggtttact-aaatcgtgagtttcttctgtggaggaggtggtcagttacctagg
atgct-atgaaacaaagggaac----gctgtatcgat-tacagtactaacttcttttgaa
atttcattttggttatttacttgtttggtgcaatgtgaaactgtgttaattgaattacca
aaaaa
>MiraAssembly72_c235
------------------------------------------------------------
------------------------------------------------------------
------------------------------------------------------------
------------------------------------------------------------
------------------------------------------------------------
------taccccatgtcatacatcagtttccacttctgggctttacaggtacagctctt-
---------actgaactacacatgaatcttttgaatttcatcagtaggatt----c----
--tgtgttttctgggtgacatg----tcttctaattaaaccatcatctgtgtgacc----
cgagcaggggcaataccaaaatgaccttaacgggttgcttttcgacaacgaacctccaag
tcttctaaaaatcccaggcgaatacatactggagaatgttttccagattgatataaaccg
atcaaagtggattgatctgagtgtaatcttctgcatgatagtcatataccggatcatttt
cttcatcatgatcaaagttagcgaggatgttaccccttggatcagaggttacatagccag
gagaaggatgcaacagaagcagatgaatggaaatcagcccactacggttgccgttgctcc
ct---atagtctcacccattctccgtccttgaggacctacgt---gcataaatccaatca
tcggacttccaagagttgtcttaggagctaaaaactagattattgtga--acaagtc---
---ctgttatttcatactataccataaccag-caatgaagtgcaagtattattgg-----
-------------------------------------acatatacatgtaagcaggcagg
tgcagttggttta-----------------------------------------------
------------------------------------------------------------
------------------------------------------------------------
-----
>MiraAssembly80_c188
------------------------------------------------------------
------------------------------------------------------------
------------------------------------------------------------
------------------------------------------------------------
------------------------------------------------------------
-----------------------cagtttccacttctgggctttacaggtacagctctt-
---------actgaactacacatgaatcttttgaatttcatcagtaggatt----c----
--tgtgttttctgggtgacatg----tcttctaattaaaccatcatctgtgtgacc----
cgagcaggggcaataccaaaatgaccttaacgggttgcttttcgacaacgaacctccaag
tcttctaaaaatcccaggcgaatacatactggagaatgttttccagattgatataaaccg
atcaaagtggattgatctgagtgtaatcttctgcatgatagtcatataccggatcatttt
cttcatcatgatcaaagttagcgaggatgttaccccttggatcagaggttacatagccag
gagaaggatgcaacagaagcagatgaatggaaatcagcccactacggttgccgttgctcc
ct---atagtctcacccattctccgtccttgaggacctacgt---gcataaatccaatca
tcggacttccaagagttgtcttaggagctaaaaactagattattgtga--agaagtc---
---ctgttatttcatactataccataaccag-caatgaagtgctagtattattgg-----
-------------------------------------acatatacatgtaagcagggagg
tgcagttggtttact-aaatcgtgagtttcttctgtggaggaggtggtcagttacctagg
atgct-atgaaacaaagggaac----gctgtatcgat-tacagtactaact---------
------------------------------------------------------------
-----
>MiraAssembly83_c194
------------------------------------------------------------
------------------------------------------------------------
----------------------------------------------gggtccgaa-tatc
cgaatttattgaaaatgggacttataaat----gtcttcatgttattgtccaaactttag
ggaatattcatgttagtctctgggtacttcagacttccaaatgacataccaaagcccgtg
tggcgttaccccatgtcatacatcagtttccacttctgggctttacaggtacagctctt-
---------actgaactacacatgaatcttttgaatttcatcagtaggatt----c----
--tgtgttttctgggtgacatg----tcttctaattaaaccatcatctgtgtgacc----
cgagcaggggcaataccaaaatgaccttaacgggttgcttttcgacaacgaacctccaag
tcttctaaaaatcccaggcgaatacatactggagaatgttttccagattgatataaaccg
atcaaagtggattgatctgagtgtaatcttctgcatgatagtcatataccggatcatttt
cttcatcatgatcaaagttagcgaggatgttaccccttggatcagaggttacatagccag
gagaaggatgcaacagaagcagatgaatggaaatcagcccactacggttgccgttgctcc
ct---atagtctcacccattctccgtccttgaggacctacgt---gcataaatccaatca
tcggacttccaagagttgtcttaggagctaaaaactagattattgtga--agaagtc---
---ctgttatttcatactataccataaccag-caatgaagtgctagtattattgg-----
-------------------------------------acatatacatgtaagcagggagg
tgcagttggtttact-aaatcgtgagtttcttctgtggaggaggtggtcagttacctagg
atgct-atgaaacaaagggaac----gctgtatcgat-tacagtactaacttcttttgaa
atttcattttggttatttacttgtttg---------------------------------
-----
>MiraAssembly73_c706RC_merged_MiraAssembly73_c334_merged_MiraAssembly73_rep_c2228_merged_MiraAssembly73_c334
------------------------------------------------------------
------------------------------------------------------------
------------------------------------------------------------
----------------------tataaat----ggcttcatgttattgtccaaactttag
ggaatattcatgttagtctctgggtacttcagacttccaaatgacataccaaagcctgtg
tggcgttaccccatgtcatacatcagtttccacttctgggctttacaggtacagctctt-
---------actgaactacacatgaatcttttgactttcatcagtaggatt----c----
--tgtgttttatgggtgacatg----tcttctaattaaaccatcatctgtgtgacc----
cgagcaggggcaataccaaaatgaccttaacgggttgcttttcgacaacgaacctccaag
tcttctaaaaatcccaggcgaatacatactggagaatgttttccagattgatataaaccg
atcaaagtggattgatctgagtgtaatcttctgcatgatagtcatataccggatcatttt
cttcatcatgatcaaagttagcgaggatgttaccccttggatcagaggttacatagccag
gagaaggatgcaacagaagcagatgaatggaaatcagcccactacggttgccgttgctcc
ct---atagtctcacccattctccgtccttgaggacctacgt---gcatcaatccaatca
tcggacttccaagagttgtcttaggagctaaaaactagattattgtga--acaagtc---
---ctgttatttcatactataccataaccag-caatgaagtgcaagtattgttgg-----
-------------------------------------acatatacatgtgagcaggtagg
tgcagttggtttact-aaatcgtgagtttcttctgtggaggaggtggtcagttacctagg
atgct-atgaaa------------------------------------------------
------------------------------------------------------------
-----
>MiraAssembly74_c229
------------------------------------------------------------
------------------------------------------------------------
----------------------------------------------------gaa-tatc
ctaatttattgaaaatgggacttataaat----gtcttcatgttattgtccaaactttag
ggaatattcatgttagtctctgggtacttcagacttccaaatgacataccaaagcccgtg
tggcgttaccccatgtcatacatcagtttccacttctgggctttacaggtacagctctt-
---------actgaactacacatgaatcttttgactttcatcagtaggatt----c----
--tgtgttttctgggtgacttg----tcttctaattaaaccatcatctgtatgacc----
cgagcaggggcaataccaaaatgaccttaacgggttgcttttcgacaacgaacctccaag
tcttctaaaaatcccaggcgaatacatactggagaatgttttccagattgatataaaccg
atcaaagtggattgatctgagtgtactcttctgcatgatagtcatataccggatcatttt
cttcatcatgatcaaagttagcgaggatgttaccccttggatcagaggttacatagccag
gagaaggatgcaacagaagcagatgaatggaaatcagcccaccacggttgccgttgctcc
ct---atagtctcacccattctccgtccttgaggacctacgt---gcataaatccaatca
tcggacttccaagagttgtcttaggagctaaaaactagattattgtga--acaagtc---
---ctgttatttcatwctataccataaccag-caatgaagtgcgagtattattgg-----
-------------------------------------acatatacatgtaagcaggtagg
tgcagttggtttgct-aaatcgtgagtttcttctgtggaggaggtggtcagttacctagg
atgct-atgaaacaaagggaac----gctgtatcgat-tacagtactaacttcttttgaa
atttcattttggttatttacttgt------------------------------------
-----
>MiraAssembly75_c137_merged_MiraAssembly75_c136
------------------------------------------------------------
------------------------------------------------------------
------------------------------------------------------------
------------------------------------------------------------
ggaatattcatgttagtctctgggtacttcagacttccaaatgacataccaaagcccgtg
tggcgttaccccatgtcatacatcagtttccacttctgggctttacaggtacagctctt-
---------actgaactacacatgaatcttttgactttcatcagtaggatt----c----
--tgtgttttctgggtgacatgtctttcttctaattaaaccatcatctgtatgacc----
cgagcaggggcaataccaaaatgaccttaacgggttgcttttcgacaacgaacctccaag
tcttctaaaaatcccaggcgaatacatactggagaatgttttccagattgatataaaccg
atcaaagtggattgatctgagtgtactcttctgcatgatagtcatataccggatcatttt
cttcatcatgatcaaagttagcgaggatgttaccccttggatyagaggttacatagccag
gagaaggatgcaacagaagcagatgaatggaaatcagcccactacggttgccgttgctcc
ct---atagtctcacccattctccgtccttgaggacctacgt---gcataaatccaatca
tcggacttccaagagttgtcttaggagctaaaaactagattattgtga--acaagtc---
---ctgttatttcatactataccataaccag-caatgaagtgcaagtattattgg-----
-------------------------------------acatatacatgtaagcaggcagg
tgcagttggtttact-aaatcgtgagtttcttctgtgga---------------------
------------------------------------------------------------
------------------------------------------------------------
-----
>MiraAssembly81_c201
------------------------------------------------------------
------------------------------------------------------------
------------------------------------------------------------
---------------------------------------------ttgtccaaactttag
ggaatattcatgttagtctctgggtacttcagacttccaaatgacataccaaagcccgtg
tggcgttaccccatgtcatacatcagtttccacttctgggctttacaggtacagctctt-
---------actcaactacacatgaatcttttgaatttcatcagtaggatt----c----
--tgtgttttctgggtgacatg----tcttctaattaaaccatcatctgtgtgacc----
cgagcaggggcaataccaaaatgaccttaacgggttgcttttcgacaacgaacctccaag
tcttctaaaaatcccaggcgaatacatactggagaatgttttccagattgatataaaccg
atcaaagtggattgatctgagtgtactcttctgcatgatagtcatataccggatcatttt
cttcatcatgatcaaagttagcgaggatgttaccccttggatcagaggttacatagccag
gagaaggatgcaacagaagcagatgaatggaaatcagcccaccacggttgccgttgctcc
ct---atagtctcacccattctccgtccttgaggacctacgt---gcataaatccaatca
tcggacttccaagagttgtcttaggagctaaaaactagattattgtgaagagaagtc---
---ctgttatttcatactataccataaccag-caatgaagtgcaagtattattgg-----
-------------------------------------acatatacatgtaagcaggtagg
tgcagttggtttact-aaatcgtgagtttcttctgtggaggaggtggtcagttacctagg
atgct-atgaaacaaagggaac----gctgtatcgat-tacagtactaacttcttttgaa
atttc-------------------------------------------------------
-----
>MiraAssembly82_c745
------------------------------------------------------------
------------------------------------------------------------
---------------------cataaaaccacgattataatttattgggtccgaattatc
ctaatttattgaaaatgggacttataaat----gtcttcatgttattgtccaaactttag
ggaatattcatgttagtctctgggtacttcagacttccaaatgacataccaaagcccgtg
tggcgttaccccatgtcatacatcagtttccacttctgggctttacaggtacagctctta
ctgaactgaactgaactacacatgaatcttttgactttcatcagtaggattctg-c----
--tgtgttttctgggtgacatg----tcttctaattaaaccatcatctgtatgacccgat
cgagcaggggcaataccaaaatgaccttaacgggttgcttttcgacaacgaacctccaag
tcttctaaaaatcccaggcgaatacatactggagaatgttttccagattgatataaaccg
atcaaagtggattgatctgagtgtactcttctgcatgatagtcatataccggatcatttt
cttcatcatgatcaaagttagcgaggatgttaccccttggatcagaggttacatagccag
gagaaggatgcaacagaagcagatgaatggaaatcagcccaccacggttgccgttgctcc
ct---acagtctcacccattctccgtccttgaggacctacgt---gcataaatccaatca
tcggacttccaaaagtagtcttaggagctaaaaactagattattgtga--agaagtc---
ctgctgttatttcataxtataccataaccag-caatgaagtgctagcattattgg-----
-------------------------------------acatatacatgtaagcaggtagg
tgcagttggtttact-aaatcgtgagtttcttctgtggaggaggtggtcagttacctagg
atgxtcatgaxacaaagggaacgctagctgtatcgat-tact------------------
------------------------------------------------------------
-----
>MiraAssembly82_c36RC
------------------------------------------------------------
----------------------------------------------attttatgcgactc
cattctcaggaaaatctaaaccataaaaccacgattataatttattgggtccgaattatc
ctaatttattgaaaatgggacttataaat----gtcttcatgttattgtccaaactttag
ggaatattcatgttagtctctgggtacttcagacttccaaatgacataccaaagcccgtg
tggcgttaccccatgtcatacatcagtttccacttctgggctttacaggtacagctctt-
---------actgaactacacatgaatcttttgactttcatcagtaggattctg-c----
--tgtgttttctgggtgacatg----tcttctaattaaaccatcatctgtatgacccgat
cgagcaggggcaataccaaaatgaccttaacgggttgcttttcgacaacgaacctccaag
tcttctaaaaatcccaggcgaatacatactggagaatgttttccagattgatataaaccg
atcaaagtggattgatctgagtgtactcttctgcatgatagtcatataccggatcatttt
cttcatcatgatcaaagttagcgaggatgttaccccttggatcagaggttacatagccag
gagaaggatgcaacagaagcagatgaatggaaatcagcccaccacggttgccgttgctcc
ct---acagtctcacccattctccgtccttgaggacctacgt---gcataaatccaatca
tcggacttccaaaagtagtcttaggagctaaaaactagattattgtga--agaagtc---
ctgctgttatttcatattataccataaccag-caatgaagtgctagcattattgg-----
-------------------------------------acatatacatgtaagcaggtagg
tgcagttggtttact-aaatcgtgagtttcttctgtggaggaggtggtcagttacctagg
atgct-atgaaacaaagggaacgctagctgtatcgat-tactgtactaacttcttttgaa
atttcattttggttatt-------------------------------------------
-----
>MiraAssembly78_rep_c2915RC_merged_MiraAssembly78_c1395RC
------------------------------------------------------------
------------------------------------------------------------
------------------------------------------------------------
------------------------------------------------------------
------------------------------------------------------------
------------------------------------------------------------
------------------------------------------------------------
------------------------------------------------------------
------------------------------------------------------------
-------------ccaggcgaatacatactggagaatgttttccagattgatataaaccg
atcaaagtggattgatctgagtgtaatcttctgcatgatagtcatataccggatcatttt
cttcatcatgatcaaagttagcgaggatgttaccccttggatcagaggttacatagcccg
gagaaggatgcaacagaagcagatgaatggaaatcagcccaccacggttgccgttgctcc
ctataatagtctcacccattctccgtccttgaggacctacgt---gcataaatccaatca
tcggacgcccaaaagttgtcttacgagctaaaaattggattattgtga--agaagtc---
ctgctgttatttcatactataccataaccag-caatgaagtgctagtattattgg-----
-------------------------------------acatatacatgtaagcaggtagg
tgcagttggtttactaaaatcgtgagtttcttctgtggaggaggtgctcagttacctg--
------------------------------------------------------------
------------------------------------------------------------
-----
>MiraAssembly78_c550RC_merged_MiraAssembly78_c776
ttcatatttctagtttatgcacaatatctattctcgatataatactagtaactttcttct
tgttttattttattgttccacacggcagtagttttgtaattcttccattttatgcgactc
cattctcaggaaaatctaaaccataaaaccacgattataatttattgggtccgaattatc
ctaatttaytgaaaatgggacttataaat----gtcttcatgttattgtccaaacttcag
ggaatattcatgttagtctctgggtacttcagacttccaaatgacataccaaagcccgtg
tggcgttaccccatgtcatacatcagtttccacttctgggctttacaggtacagctctt-
---------actgaactacacatgaatcttttgactttcatcagtaggattctgtc----
--tgtgttttctgggtgacatg----tcttctaattaaaccatcatctgtatgacc----
cgagcaggggcaataccaaaatgaccttaacgggttgcttttcgacaacgaacctccaag
tcttctaaaaatcccaggcgaatacatactggagaatgttttccagattgatataaaccg
atcaaagtggattgatctgagtgtaatcttctgcatgatagtcatataccggatcatttt
cttcatcatgatcaaagttagcgaggatgttaccccttggatcagaggttacatagccag
gagaaggatgcaacagaagcagatgaatggaaatcagcccaccacggttgccgttgctcc
ctataatagtctcacccattctccgtccttgaggacctacgt---gcataaatccaatca
tcggacgtccaaaagttgtcttacgagctaaaaactagattattgtga--agaagtcctg
ctgctgttatttcatactataccataaccag-caatgaagtgctagtattattgg-----
-------------------------------------acatatacatgtaagcaggtagg
tgcagttggtttactaaaatcgtgagtttcttctgtggaggaggtggtcagttacctggg
atgct-atgaaacaaagggaac----gctgtatcgat-tacagtactaacttcttttgaa
atttcattttggttatttaytwctttggtgcaatgtgaaactgtgt--------------
-----
