# Supplementary material for: Targeted NGS for species level phylogenomics: “made to measure” or “one size fits all”?
Source: PeerJ. 2017 Jul 25;5:e3569. doi: 10.7717/peerj.3569 (PMC5530999; doi:10.7717/peerj.3569)
Supplement: Data S2 — Sequences alignments (fasta format). [file peerj-05-3569-s002.gz › Final_Aln/MitPart_AllSamples.aln]

>MiraAssembly68_c746RC
gtagatgcgcgccgagctttcgggcaacgtgttcatttactcgtcgaacaacgaaccccggcgcaaaacgcgccaaggacaattgaacaaagtttgtgcacat---cccctgcccattttcgggtggtgttggcgtgcacatctttcgaaaaacaactaaacgactctcggcaacggatatctcggctcttgcatcgatgaagaacgtagcgaaatgcgatacttggtgtgaattgcagaatcccgtgaaccatcgagtctttgaacgcaagttgcgcctgaagccattaggttgaaggcacgtctgcctgggcgtcacgcattgcgtcgcccactcaccccgtgcctcagtgggcggg-taagtgtgtgggcggatattggccccccgttcacattcgtgctcggtcggcctaaaaaagacggtcccgatgacggacatcacggcaagtggtggttgccaaaccgtcgcgtcatgtcgtgcatgccattctttgtcgtgggctggttcatcgacccttaagtaccatcaattgtggtacctcagctgcgaccccaggtcaggcgggattacccgctgagtttaagcatatcaataagcggaggaaaagaaacttacaaggattcccctagtaacggcgagcgaaccgggaatagcccagcttgaaaatcgggcaatctcattgttcgaattgtagtctggagaagcgtcctcagcgacggaccgggcccaagtcccctggaagggggcgccagagagggtgagagccccgtcgtgctcggaccctgtcgcaccacgaggcgctgtcggcgagtcgggttgtttgggaatgcagccccaatcgggcggtaaattccgtccaaggctaaatattggcgagagaccgatagcaaacaagtaccgcgagggaaagat--gaaaaggactttgaaaagagagtcaaagagtgcttgaaattgtcgggagggaagcgaatgggggccggcgatgcgccccggtcggatgtggaacgggctaaaacccggtccgccaatcgactcggggtgtggaccggtgcggattgggacggaggccaaagcccaggaagtcgttaagcctgtggagacgccttcgcctcgatcgtggctggcagcgtgcgcctttggcgtgcttcggcatctgcacgctcccggcaccggccagtgggctctccattcggcccgtcttgaaacacggaccaaggagtctgacatgtgtgcgagtcaacgggcgagtaaacccgtaaggcgtaaggaagctgattggtgggatcccctagcgggttgcaccgccgaccgaccttgatcttctgagaagggttcgagtgtgagcatgcctgtcgggacccgaaagatggtgaactatgcctgagcggggcgaagccagaggaaactctggtggaggcccgcagcgatactgacgtgcaaatcgttcgtctgacttgggtataggggcgaaagactaatcgaaccgtctagtagctggttccctccgaagtttccctcaggatagctggagcccgtgtgcgagttctatcgggtaaagccaatgattagaggcatcgggggcgcaacgccctcgacctattctcaaactttaaataggtaggacggcgcggctgctctgctgagccgcgccacggaatcgagagctccaagtgggccatttttggtaagcagaactggcgatgcgggatgaaccggaagccaggttacggtgcccaactgcgcgctaacctagaacccacaaagggtgttggtcgattaagacagcaggacggtggtcatggaagtcgaaatccgctaaggagtgtgtaacaactcacctgccgaatcaactagccccgaaaatggatggcgcttaagcgcgcgacctatacctggccgtcggggcaagtgccaggcctcgatgagtaggagggcgcagcggtcgctgcaaaaccttaggcgtgagcctgggcggagcggccgttggtgcggatcttggtggtagtagcaaatattcaaatgagaactttgaaggccgaagaggggaaaggttccatgtgaacggcacttgcacatgggttagtcgatcctaagagtcgggggaagcccgacagagagcgcgttcagcgcgaacttcgaaagggaatcgggttaaaattcctgaaccgggacgtggcggctgacggcaacgttagggagtccggagacgtcggcgggggcctcgggaagagttatcttttctgtttaacaacctgcccaccctggaaacggctcagccggaggtagggtccagcggttggaagagcaccgcacgtcgcgtggtgtccggtgcgcccccggcggcccttgaaaatccggaggaccgagtgcctttcacgcccggtcgtactcataaccgcatcaggtctccaaggtgaacagcctctggtcgatggaacaatgtaggcaagggaagtcggcaaaatggatccgtaacttcgggaaaaggattggctctgaggactgggcacgggggtcccagtcctgaacccgtcggctgtcggtggactgctcgagctgcacccgcggcgagagcgggtcgtcgcgtgccggccgggggacggactgggaacggctctttgcggggccttccccgggcgtcgaacagtcaactcagaactggtacggacaaggggaatccgactgtttaattaaaacaaagcattgcgatggtccctgcggatgctcacgcaatgtgatttctgcccagtgctctgaatgtcaaagtgaagaaattcaaccaagcgcgggtaaacggcgggagtaactatgactctcttaaggtagccaaatgcctcgtcatctaattagtgacgcgcatgaatggattaacgagattcccactgtccctgtctactatccagcgaaaccacagccaagggaacgggcttggcagaatcagcggggaaagaagaccctgttgagcttgactctagtccgactttgtgaaatgacttgagaggtgtaggataagtgggagctcaaaaggcgaaagtgaaataccactacttttaacgttattttacttattccgtgaatcggaggcggggcaatgcccctctttttggaccgaaggctcgcttatgcgggccgatccgggcggaagacattgtcaggtggggagtttggctggggcggcacatctgttaaaagataacgcaggtgtcctaagatgagctcaacgagaacagaaatctcgtgtggaacagaagggtaaaagctcgtttgattctgatttccagtacgaatacgaaccgtgaaagcgtggcctaacgatcctttagaccttcggaatttgaagctagaggtgtcagaaaagttaccacagggataactggcttgtggcagccaagcgttcatagcgacgttgctttttgatccttcgatgtcggctcttcctatcattgtgaagcagaattcaccaagtgttggattgttcacccaccaatagggaacgtgagctgggtttagaccgtcgtgagacaggttagttttaccctactgatgacagtgtcgcaatagtaattcaacctagtacgagaggaaccgttgattcgcacaattggtcatcgcgcttggttgaaaagccagtggcgcgaagctaccgtgcgccggattatgactgaacgcctctaagtcagaatccgggctagaagcgatgcatgcgcccgccgcccgtttgccgaccagcagtaggggccatttggcccccaaaggcacgtgtctttggtgttagcctgcgcgatggatgcgtcgtgcaggccgccttgaattacaattcctatcgagcggcgggtagaatcctttgcagacgacttaaatacgcgacggggtattgtaagtggcagagtggccttgctgccacgatccactgagattcagccctgcgtcgctccgattcgtccctcccc--tccacccccatgcttattttctttttccaagagtaataaagaggctc
>MiraAssembly69_c687RC
gcagacgtgcatggagctttcgagcgatgtgttcgtctgcttgtcgaacaacgaaccccggcgcaaatcgcgccaaggataatggaat-gagtttgtgcatgcatggccctgcccgtctacgggtggcgttggcttgcacatcttttg---tataactaaatgactctcggcaacggatatctcggctcttgcatcgatgaagaacgtagcgaaatgcgatacttggtgtgaattgcagaatcccgtgaaccatcgagtctttgaacgcaagttgcgcctgaagccatcaggttgaaggcacgtctgcctgggcgtcacgcattgcgtcgctcactcaccccgtgcctcactgggcgggttacgtgcgtgggcggatattggccccccgtccacatttgtgctcggttggcctaaaaataaggtccctgatgacggacatcacaacaagtggtggttgccaaactgtcgcgacacgttgtgcatgcta--ctccgccgtcggtgggctcattgacccttaagtgccatggaacttggtacctcaactgcgaccccaggtcaggcgggattacccgctgagtttaagcatatcaataagcggaggaaaagaaacttacaaggattcccctagtaacggcgagcgaaccgggaatagcccagcttgaaaatcgggcaatctcattgttcgaattgtagtctggagaagcgtcctcagcgacggaccgggcccaagtcccctggaagggggcgccagagagggtgagagccccgtcgtgctcggaccctgtcgcaccacgaggcgctgtcgacgagtcgggttgtttgggaatgcagccccaatcgggcggtaaattctgtccaaggctaaatattggcgagagaccgatagcaaacaagtaccgcgagggaaagat--gaaaaggactttgaaaagagagtcaaagagtgcttgaaattgtcgggagggaagcgaatgggggccggcgatgcgccccggtcggatgtggaacgggt--aaccccggtccgccaatcgactcgggacgtggaccggtgcggattggggcggaggccaaagcccaggaagtcgttaagcctgtggagacgcctttgcctcgatcgtggctggcagcgtgcgcctttggcgtgcttcggcatctgcgcgctcccggcaccggccagtgggctctccattcggcccgtcttgaaacacggaccaaggagtctgacatgtgtgcgagtcaacgggcgagtaaacccgtaaggcgcaaggaagctgattggcgggatcccctagtgggttgcaccgccgaccgaccttgatcttctgagaagggttcgagtgtgagcatgcctgtcgggacccgaaagatggtgaactatgcctgagcggggcgaagccagaggaaactctggtggaggcccgcagcgatactgacgtgcaaatcgttcgtctgacttgggtataggggcgaaagactaatcgaaccgtctagtagctggttccctccgaagtttccctcaggatagctggagcccgtgtgcgagttctatcgggtaaagccaatgattagaggcatcgggggcgcaacgccctcgacctattctcaaactttaaataggtaggacggcgcggctgctccgttgagccgcgccacggaatcgagagctccaagtgggccatttttggtaagcagaactggcgatgcgggatgaaccggaagccaggttacggtgcccaactgcgcgctaacctagaacccacaaagggtgttggtcgattaagacagcaggacggtggtcatggaagtcgaaatccgctaaggagtgtgtaacaactcacctgccgaatcaactagccccgaaaatggatggcgcttaagcgcgcgacctatacctggccgtcggggcaagtgccaggcctcgatgagtaggagggcgcagcggtcgctgcaaaaccttaggcgtgagcctgggcggagcggccgttggtgcggatcttggtggtagtagcaaatattcaaatgagaactttgaaggccgaagaggggaaaggttccatgtgaacggcacttgcacatgggttagtcgatcctaagagtcgggggaagcccgacagagagcgcattcagcgcgaacttcgaaagggaatcgggttaaaattcctgaaccgggacgtggcggctgacggcaacgttagggagtccggagacgtcggcgggggcctcgggaagagttatcttttctgtttaacaacctgcccaccctggaaacggctcagccggaggtagggtccagcggttggaagagcaccgcacgtcgcgtggtgtccggtgcgcccccggcggcccttgaaaatccggaggaccgagtgcctttcacgcccggtcgtactcataaccgcatcaggtctccaaggtgaacagcctctggtcgatggaacaatgtaggcaagggaagtcggcaaaatggatccgtaacttcgggaaaaggattggctctgaggactgggcacgggggtcccagtcctgaacccgtcggctgtcggtggactgctcgagctgcacccgcggcgagagcgggtcgtcgcgtgccggccgggggacggactgggaacggctcctcgcggggccttccccgggcgtcgaacagtcaactcagaactggtacggacaaggggaatccgactgtttaattaaaacaaagcattgcgatggtccctgcggatgctcacgcaatgtgatttctgcccagtgctctgaatgtcaaagtgaagaaattcaaccaagcgcgggtaaacggcgggagtaactatgactctcttaaggtagccaaatgcctcgtcatctaattagtgacgcgcatgaatggattaacgagattcccactgtccctgtctactatccagcgaaaccacagccaagggaacgggcttggcagaatcagcggggaaagaagaccctgttgagcttgactctagtccgactttgtgaaatgacttgagaggtgtagtataagtgggagctccaaaggcgaaagtgaaataccactacttttaacgttattttacttattccgtgaatcggaggcggggcaacgcccctctttttggaccgaaggcttgcttatgcaggtcgatccgggcggaagacattgtcaggtggggagtttggctggggcggcacatctgttaaaagataacgcaggtgtcctaagatgagctcaacgagaacagaaatctcgtgtggaacagaagggtaaaagctcgtttgattctgatttccagtacgaatacgaaccgtgaaagcgtggcctaacgatcctttagaccttcggaatttgaagctagaggtgtcagaaaagttaccacagggataactggcttgtggcagccaagcgttcatagcgacgttgctttttgatccttcgatgtcggctcttcctatcattgtgaagcagaattcaccaagtgttggattgttcacccaccaatagggaacgtgagctgggtttagaccgtcgtgagacaggttagttttaccctactgatgacagtgtcgcaatagtaattcaacctagtacgagaggaaccgttgattcgcacaattggtcatcgcgcttggttgaaaagccagtggcgcgaagctaccgtgcgtcggattatgactgaacgcctctaagtcagaatccgggctagaagcgatgcatgtgcccgccgcccgtttgccgaccagcagtaggggc---attgcccccaaaggcacgtgtctttggcgttagcccgtgcaacggatgcgttgtgtgggccgccttaaagtacaattcctatcgagcggcgggtagaatcctttgcagacgacttaaatacgcgacggggtattgtaagtggcagagtggccttgctgccacgatccactgagattcagccctgcgtcgctccgattcgtccctccccc-ttcacacaaacacaaatctccattttccaatatccggtaggaggttt
>MiraAssembly72_c1113RC_merged_MiraAssembly72_c1304_merged_MiraAssembly72_c1134RC_merged_MiraAssembly72_c1433RC_merged_MiraAssembly72_c1462RC_merged_MiraAssembly72_c1236_merged_MiraAssembly72_c1333_merged_MiraAssembly72_c968RC_merged_MiraAssembly72_c1448R
gcagacgtgcatggagctttcgagcgatgtgttcgtctgcttgtcgaacaacgaaccccggcgcaaatcgcgccaaggataatggaat-gagtttgtgcatgcatggccctgcccgtctacgggtggcgttggcttgcacatcttttg---tataactaaatgactctcggcaacggatatctcggctcttgcatcgatgaagaacgtagcgaaatgcgatacttggtgtgaattgcagaatcccgtgaaccatcgagtctttgaacgcaagttgcgcctgaagccatcaggttgaaggcacgtctgcctgggcgtcacgcattgcgtcgctcactcaccccgtgcctcactgggcgggttacgtgcgtgggcggatattggccccccgtccacatttgtgctcggttggcctaaaaataaggtccctgatgacggacatcacaacaagtggtggttgccaaactgtcgcgacacgttgtgcatgcta--ctccgccgtcggtgggctcattgacccttaagtgccatggaacttggtacctcaactgcgaccccaggtcaggcgggattacccgctgagtttaagcatatcaataagmggaggaaaagaaacttacaaggattcccctagtaacggcgagcgaaccgggaatagcccagcttgaaaatcgggcannnnnnnnnnnnnnnnnnnnnnnnnnnnnnnnnnnnnnnnnnnnnnnnnnnnnnnnnnnnnnnnnnnnnnnnnnnnnagagagggtgagagccccgtcgtgctcggaccctgtcgcaccacgaggcgctgtcgacgagtcgggttgtttgggaatgcagccccaatcgggcggtaaattctgtccaaggctaaatattggcgagagaccgatagcaaacaagtaccgcgagggaaagat--gaaaaggactttgaaaagagagtcaaagagtgcttgaaattgtcgggagggaagcgaatgggggccggcgatgcgccccggtcggatgtggaacgggt--aaccccggtccgccaatcgactcgggacgtggaccggtgcggattggggcggaggccaaagcccaggaagtcgttaagcctgtggagacgcctttgcctcgatcgtggctggcagcgtgcgcctttggcgtgcttcggcatctgcgcgctcccnnnnnnnnnnnnnnnnnnnnnnnnnnnnnnnnnnnnnnnnnnnnnnnnnnnnnnnnnnnnnnnnnnnnnnnnnnnnnnnnnnnnnnnnnnnnnnnnnnnnnnnnnnnnnnnnnnnnnnnnnnnnnnnnnnnnnnnnnnnnnnnnnnnnnnnnnnnnnnnnnnnagggttcgagtgtgagcatgcctgtcgggacccgaaagatggtgaactatgcctgagcggggcgaagccagaggaaactctggtggaggcccgcagcgatactgacgtgcaaatcgttcgtctgacttgggtataggggcgaaagactaatcgaaccgtctagtagctggttccctccgaagtttccctcaggatagctggagcccgtgtgcgagttctatcgggtaaagccaatgattagaggcatcgggggcgcaacgccctcgacctattctcaaactttaaataggtaggacggcgcggctgctccgttgagccgcgccacggaatcgagagctccaagtgggccatttttggtaagcagaactggcgatgcgggatgaaccggaagccaggttacggtgcccaactgcgcgctaacctagaacccacaaagggtgttggtcgattaagacagcaggacggtggtcatggaagtcgaaatccgctaaggagtgtgtaacaactcacctgccgaatcaactagccccgaaaatggatggcgcttaagcgcgcgacctatacctggccgtcggggcaagtgccaggcctcgatgagtaggagggcgcagcggtcgctgcaaaaccttaggcgtgagcctgggcggagcggccgttggtgcggatcttggtggtagtagcaaatattcaaatgagaactttgaaggccgaagaggggaaaggttccatgtgaacggcacttgcacatgggttagtcgatcctaagagtcgggggaagcccgacagagagcgcattcagcgcgaacttcgaaagggaatcgggttaaaattcctgaaccgggacgtggcggctgacggcaacgttagggagtccggagacgtcggcgnnnnnnnnnnnnnnnnnnnnnnnnnnnnnnnnnnnnnnnnnnnnnnnnnnnnnnnnnnnnnnnnnnnnnnnnnnnnnnnnnnnnnnnnnnnnnnnnnnnnnnnnnnnnnnnnnnnnnnnnnnnnnnnnnnnnnnnnnnnnnnnnnnnnnnnnnnnnnnnnnnnnnnnnnnnnnnnnnnnnnnnnnnnnnnnnnnnnnnnnnnnnnnnnnnnnnnnnnnnnnnnnnnnnnnnnnnnnnnnnnnnnnnnnnnnnnnnnnnnnnnnnnnnnnnnnnnnnnnnnnnnnnnnnnnnnnnnnnnnnnnnnnnnnnnnnnnnnnnnnnnnnnnnnnnnnnnnnnnnnnnnnnnnnnnnnnnnnnnnnnnnnnnnnnnnnnnnnnnnnnnnnnnnnnnnnnnnnnnnnnnnnnnnnnnnnnnnnnnnnnnnnnnnnnnnnnnnnnnnnnnnnnnnnnnnnnnnnnnnnnnnnnnnnnnnnnnnnnnnnnnnnnnnnnnnnnnnnnnnnnnnnnnnnnnnnnnnnnnnnnnnnnnnnnnnnnnnnnnnnnnnnnnnnnnnnnnnnnnnnnnnnnnnnnnnnnnnnnnnnnnnnnnnnnnnnnnnnnnnnnnnnnnnnnnnnnnnntgcctcgtcatctaattagtgacgcgcatgaatggattaacgagattcccactgtccctgtctactatccagcgaaaccacagccaagggaacgggcttggcagaatcagcggggaaagaagaccctgttgagcttgactctagtccgactttgtgaaatgacttgagaggtgtagtataagtgggagctccaaaggcgaaagtgaaataccactacttttaacgttattttacttattccgtgaatcggaggcggggcaacgcccctctttttggaccnnnnnnnnnnnnnnnnnnnnnnnnnnnnnnnnnnnnnnnnnnnnnnnnnnnnnnnnnnnnnnnnnnnnnnnnnnnnnnnnnnnnnnnnnnnnnnnnnnnnnnnnnnnnnnnnnagaacagaaatctcgtgtggaacagaagggtaaaagctcgtttgattytgatttccagtacgaatacgaaccgtgaaagcgtggcctaacgatcctttagaccttcggaatttgaagctagaggtgtcagaaaagttaccacagggataactggcttgtggcagccaagcgttcatagcgacgttgctttttgatccttcgatgtcggctcttcctatcattgtgaagcagaattcaccaagtgttggattgttcacccaccaatagggaacgtgagctgggtttagaccgtcgtgagacaggttagttttaccctactgatgacagtgtcgcaatagtaattcaacctagtacgagaggaaccgttgattcgcacaattggtcatcgcgcttggttgaaaagccagtggcgcgaagctaccgtgcgtcggattatgactgaacgcctctaagtcagaatccgggctagaagcgatgcatgtgcccgccgcccgtttgccgaccagcagtaggggc---attgcccccaaaggcacgtgtctttggcgttagcccgtgcaacggatgcgttgtgtgggccgccttaaagtacaattcctatcgagcggcgggtagaatcctttgcagacgacttaaatacgcgacggggtattgtaagtggcagagtggccttgctgccacgatccactgagattcagccctgcgtcgctccgattcgtccctccccc-ttcacacaaacacaaatctccattttccaatatccggtaggaggttt
>MiraAssembly80_c227
gcagacgtgcatggagctttcgagcgatgtgttcgtctgcttgtcgaacaacgaaccccggcgcaaatcgcgccaaggataatggaat-gagtttgtgcatgcatggccctgcccgtctacgggtggcgttggcttgcacatcttttg---tataactaaatgactctcggcaacggatatctcggctcttgcatcgatgaagaacgtagcgaaatgcgatacttggtgtgaattgcagaatcccgtgaaccatcgagtctttgaacgcaagttgcgcctgaagccatcaggttgaaggcacgtctgcctgggcgtcacgcattgcgtcgctcactcaccccgtgcctcactgggcgggttaagtgcgtgggcggatattggccccccgttcacatttgtgctcggttggcctaaaaataaggtccctgatgacggacatcacaacaagtggtggttgccaaactgtcgcgacacgttgtgcatgcta--ctccgccgtcggtgggctcattgacccttaagtgccatggaacttggtacctctactgcgaccccaggtcaggcgggattacccgctgagtttaagcatatcaataagcggaggaaaagaaacttacaaggattcccctagtaacggcgagcgaaccgggaatagcccagcttgaaaatcgggcaatctcattgttcgaattgtagtctggagaagcgtcctcagcgacggaccgggcccaagtcccctggaagggggcgccagagagggtgagagccccgtcgtgctcggaccctgtcgcaccacgaggcgctgtcgacgagtcgggttgtttgggaatgcagccccaatcgggcggtaaattctgtccaaggctaaatattggcgagagaccgatagcaaacaagtaccgcgagggaaagat--gaaaaggactttgaaaagagagtcaaagagtgcttgaaattgtcgggagggaagcgaatgggggccggcgatgcgccccggtcggatgtggaacgggt--aaccccggtccgccaatcgactcgggacgtggaccggtgcggattggggcggaggccaaagcccaggaagtcgttaagcctgtggagacgcctttgcctcgatcgtggctggcagcgtgcgcctttggcgtgcttcggcatctgcgcgctcccggcaccggccagtgggctctccattcggcccgtcttgaaacacggaccaaggagtctgacatgtgtgcgagtcaacgggcgagtaaacccgtaaggcgcaaggaagctgattggcgggatcccctagtgggttgcaccgccgaccgaccttgatcttctgagaagggttcgagtgtgagcatgcctgtcgggacccgaaagatggtgaactatgcctgagcggggcgaagccagaggaaactctggtggaggcccgcagcgatactgacgtgcaaatcgttcgtctgacttgggtataggggcgaaagactaatcgaaccgtctagtagctggttccctccgaagtttccctcaggatagctggagcccgtgtgcgagttctatcgggtaaagccaatgattagaggcatcgggggcgcaacgccctcgacctattctcaaactttaaataggtaggacggcgcggctgctccgttgagccgcgccacggaatcgagagctccaagtgggccatttttggtaagcagaactggcgatgcgggatgaaccggaagccaggttacggtgcccaactgcgcgctaacctagaacccacaaagggtgttggtcgattaagacagcaggacggtggtcatggaagtcgaaatccgctaaggagtgtgtaacaactcacctgccgaatcaactagccccgaaaatggatggcgcttaagcgcgcgacctatacctggccgtcggggcaagtgccaggcctcgatgagtaggagggcgcagcggtcgctgcaaaaccttaggcgtgagcctgggcggagcggccgttggtgcggatcttggtggtagtagcaaatattcaaatgagaactttgaaggccgaagaggggaaaggttccatgtgaacggcacttgcacatgggttagtcgatcctaagagtcgggggaagcccgacagagagcgcattcagcgcgaacttcgaaagggaatcgggttaaaattcctgaaccgggacgtggcggctgacggcaacgttagggagtccggagacgtcggcgggggcctcgggaagagttatcttttctgtttaacaacctgcccaccctggaaacggctcagccggaggtagggtccagcggttggaagagcaccgcacgtcgcgtggtgtccggtgcgcccccggcggcccttgaaaatccggaggaccgagtgcctttcacgcccggtcgtactcataaccgcatcaggtctccaaggtgaacagcctctggtcgatggaacaatgtaggcaagggaagtcggcaaaatggatccgtaacttcgggaaaaggattggctctgaggactgggcacgggggtcccagtcctgaacccgtcggctgtcggtggactgctcgagctgcacccgcggcgagagcgggtcgtcgcgtgccggccgggggacggactgggaacggctcctcgcggggccttccccgggcgtcgaacagtcaactcagaactggtacggacaaggggaatccgactgtttaattaaaacaaagcattgcgatggtccctgcggatgctcacgcaatgtgatttctgcccagtgctctgaatgtcaaagtgaagaaattcaaccaagcgcgggtaaacggcgggagtaactatgactctcttaaggtagccaaatgcctcgtcatctaattagtgacgcgcatgaatggattaacgagattcccactgtccctgtctactatccagcgaaaccacagccaagggaacgggcttggcagaatcagcggggaaagaagaccctgttgagcttgactctagtccgactttgtgaaatgacttgagaggtgtagtataagtgggagctccaaaggcgaaagtgaaataccactacttttaacgttattttacttattccgtgaatcggaggcggggcaacgcccctctttttggaccgaaggcttgcttatgcaggtcgatccgggcggaagacattgtcaggtggggagtttggctggggcggcacatctgttaaaagataacgcaggtgtcctaagatgagctcaacgagaacagaaatctcgtgtggaacagaagggtaaaagctcgtttgattctgatttccagtacgaatacgaaccgtgaaagcgtggcctaacgatcctttagaccttcggaatttgaagctagaggtgtcagaaaagttaccacagggataactggcttgtggcagccaagcgttcatagcgacgttgctttttgatccttcgatgtcggctcttcctatcattgtgaagcagaattcaccaagtgttggattgttcacccaccaatagggaacgtgagctgggtttagaccgtcgtgagacaggttagttttaccctactgatgacagtgtcgcaatagtaattcaacctagtacgagaggaaccgttgattcgcacaattggtcatcgcgcttggttgaaaagccagtggcgcgaagctaccgtgcgtcggattatgactgaacgcctctaagtcagaatccgggctagaagcgatgcatgtgcccgccgcccgtttgccgaccagcagtaggggc---attgcccccaaaggcacgtgtctttggcgttagcccgtgcaacggatgcgttgtgtgggccgccttaaagtacaattcctatcgagcggcgggtagaatcctttgcagacgacttaaatacgcgacggggtattgtaagtggcagagtggccttgctgccacgatccactgagattcagccctgcgtcgctccgattcgtccctccccc-ttcacacaaacacaaatctccattttccaatatccggtaggaggttt
>MiraAssembly83_c615
gcagacgtgcatggagctttcgagcgatgtgttcgtctgcttgtcgaacaacgaaccccggcgcaaatcgcgccaaggataatggaat-gagtttgtgcatgcatggccctgcccgtctacgggtggcgttggcttgcacatcttttg---tataactaaatgactctcggcaacggatatctcggctcttgcatcgatgaagaacgtagcgaaatgcgatacttggtgtgaattgcagaatcccgtgaaccatcgagtctttgaacgcaagttgcgcctgaagccatcaggttgaaggcacgtctgcctgggcgtcacgcattgcgtcgctcactcaccccgtgcctcactgggcgggttaagtgcgtgggcggatattggccccccgttcacatttgtgctcggttggcctaaaaataaggtccctgatgacggacatcacaacaagtggtggttgccaaactgtcgcgacacgttgtgcatgcta--ctccgccgtcggtgggctcattgacccttaagtgccatggaacttggtacctcaactgcgaccccaggtcaggcgggattacccgctgagtttaagcatatcaataagcggaggaaaagaaacttacaaggattcccctagtaacggcgagcgaaccgggaatagcccagcttgaaaatcgggcaatctcattgttcgaattgtagtctggagaagcgtcctcagcgacggaccgggcccaagtcccctggaagggggcgccagagagggtgagagccccgtcgtgctcggaccctgtcgcaccacgaggcgctgtcgacgagtcgggttgtttgggaatgcagccccaatcgggcggtaaattctgtccaaggctaaatattggcgagagaccgatagcaaacaagtaccgcgagggaaagat--gaaaaggactttgaaaagagagtcaaagagtgcttgaaattgtcgggagggaagcgaatgggggccggcgatgcgccccggtcggatgtggaacgggt--aaccccggtccgccaatcgactcgggacgtggaccggtgcggattggggcggaggccaaagcccaggaagtcgttaagcctgtggagacgcctttgcctcgatcgtggctggcagcgtgcgcctttggcgtgcttcggcatctgcgcgctcccggcaccggccagtgggctctccattcggcccgtcttgaaacacggaccaaggagtctgacatgtgtgcgagtcaacgggcgagtaaacccgtaaggcgcaaggaagctgattggcgggatcccctagtgggttgcaccgccgaccgaccttgatcttctgagaagggttcgagtgtgagcatgcctgtcgggacccgaaagatggtgaactatgcctgagcggggcgaagccagaggaaactctggtggaggcccgcagcgatactgacgtgcaaatcgttcgtctgacttgggtataggggcgaaagactaatcgaaccgtctagtagctggttccctccgaagtttccctcaggatagctggagcccgtgtgcgagttctatcgggtaaagccaatgattagaggcatcgggggcgcaacgccctcgacctattctcaaactttaaataggtaggacggcgcggctgctccgttgagccgcgccacggaatcgagagctccaagtgggccatttttggtaagcagaactggcgatgcgggatgaaccggaagccaggttacggtgcccaactgcgcgctaacctagaacccacaaagggtgttggtcgattaagacagcaggacggtggtcatggaagtcgaaatccgctaaggagtgtgtaacaactcacctgccgaatcaactagccccgaaaatggatggcgcttaagcgcgcgacctatacctggccgtcggggcaagtgccaggcctcgatgagtaggagggcgcagcggtcgctgcaaaaccttaggcgtgagcctgggcggagcggccgttggtgcggatcttggtggtagtagcaaatattcaaatgagaactttgaaggccgaagaggggaaaggttccatgtgaacggcacttgcacatgggttagtcgatcctaagagtcgggggaagcccgacagagagcgcattcagcgcgaacttcgaaagggaatcgggttaaaattcctgaaccgggacgtggcggctgacggcaacgttagggagtccggagacgtcggcgggggcctcgggaagagttatcttttctgtttaacaacctgcccaccctggaaacggctcagccggaggtagggtccagcggttggaagagcaccgcacgtcgcgtggtgtccggtgcgcccccggcggcccttgaaaatccggaggaccgagtgcctttcacgcccggtcgtactcataaccgcatcaggtctccaaggtgaacagcctctggtcgatggaacaatgtaggcaagggaagtcggcaaaatggatccgtaacttcgggaaaaggattggctctgaggactgggcacgggggtcccagtcctgaacccgtcggctgtcggtggactgctcgagctgcacccgcggcgagagcgggtcgtcgcgtgccggccgggggacggactgggaacggctcctcgcggggccttccccgggcgtcgaacagtcaactcagaactggtacggacaaggggaatccgactgtttaattaaaacaaagcattgcgatggtccctgcggatgctcacgcaatgtgatttctgcccagtgctctgaatgtcaaagtgaagaaattcaaccaagcgcgggtaaacggcgggagtaactatgactctcttaaggtagccaaatgcctcgtcatctaattagtgacgcgcatgaatggattaacgagattcccactgtccctgtctactatccagcgaaaccacagccaagggaacgggcttggcagaatcagcggggaaagaagaccctgttgagcttgactctagtccgactttgtgaaatgacttgagaggtgtagtataagtgggagctccaaaggcgaaagtgaaataccactacttttaacgttattttacttattccgtgaatcggaggcggggcaacgcccctctttttggaccgaaggcttgcttatgcaggtcgatccgggcggaagacattgtcaggtggggagtttggctggggcggcacatctgttaaaagataacgcaggtgtcctaagatgagctcaacgagaacagaaatctcgtgtggaacagaagggtaaaagctcgtttgattctgatttccagtacgaatacgaaccgtgaaagcgtggcctaacgatcctttagaccttcggaatttgaagctagaggtgtcagaaaagttaccacagggataactggcttgtggcagccaagcgttcatagcgacgttgctttttgatccttcgatgtcggctcttcctatcattgtgaagcagaattcaccaagtgttggattgttcacccaccaatagggaacgtgagctgggtttagaccgtcgtgagacaggttagttttaccctactgatgacagtgtcgcaatagtaattcaacctagtacgagaggaaccgttgattcgcacaattggtcatcgcgcttggttgaaaagccagtggcgcgaagctaccgtgcgtcggattatgactgaacgcctctaagtcagaatccgggctagaagcgatgcatgtgcccgccgcccgtttgccgaccagcagtaggggc---attgcccccaaaggcacgtgtctttggcgttagcccgtgcaacggatgcgttgtgtgggccgccttaaagtacaattcctatcgagcggcgggtagaatcctttgcagacgacttaaatacgcgacggggtattgtaagtggcagagtggccttgctgccacgatccactgagattcagccctgcgtcgctccgattcgtccctccccc-ttcacacaaacacaaatctccattttccaatatccagtcggaggttt
>MiraAssembly77_c343RC_merged_MiraAssembly77_c764RC_merged_MiraAssembly77_c22
gcagacgtgcatggagctttcgagcgatgtgttcgtctgcttgtcgaacaacgaaccccggcgcaaatcgcgccaaggataatggaat-gagtttgtgcatgcatggccctgcccgtctacgggtggcgttggcttgcacatcttttg---tataactaaatgactctcggcaacggatatctcggctcttgcatcgatgaagaacgtagcgaaatgcgatacttggtgtgaattgcagaatcccgtgaaccatcgagtctttgaacgcaagttgcgcctgaagccatcaggttgaaggcacgtctgcctgggcgtcacgcattgcgtcgctcactcaccccgtgcctcactgggcgggttacgtgcgtgggcggatattggccccccgtccacatttgtgctcggttggcctaaaaataaggtccctgatgacggacatcacaacaagtggtggttgccaaactgtcgcgacacgttgtgcatgcta--ctccgccgtcggtgggctcattgacccttaagtgccatggaacttggtacctcaactgcgaccccaggtcaggcgggattacccgctgagtttaagcatatcaataagcggaggaaaagaaacttacaaggattcccctagtaacggcgagcgaaccgggaatagcccagcttgaaaatcgggcaatctcattgttcgaattgtagtctggagaagcgtcctcagcgacggaccgggcccaagtcccctggaagggggcgccagagagggtgagagccccgtcgtgctcggaccctgtcgcaccacgaggcgctgtcgacgagtcgggttgtttgggaatgcagccccaatcgggcggtaaattctgtccaaggctaaatattggcgagagaccgatagcaaacaagtaccgcgagggaaagatnnnnnnnnnnnnnnnnnnnnnnnnnnnnnnnnnnnnnnnnnnnnnnnnnnnnnnnnnnnnnnnnnnnnnnnnnnnnnnnnnnnnnnnnnnnnnnnnnnnn--nnnnnnnnnnnnnnnnnnnnnnnnnnnnnnnnnnnnnnnnnnnnnnnnnnnnnnnnnnnnnnnnnnnnnnnnnnnnnnnnnnnnnnnnnnnnnnnnnnnnnnnnnnnnnnnnnnnnnnnnnnnnnnnnnnnnnnnnnnnnnnnnnnnnnnnnnnnnnnnnnnnnnnnnnnnnnnnnnnnnnnnnnnnnnnnnnnnnnnnnnnnnnnnnnnnnnnnnnnnnnnnnnnnnnnnnnnnnnnnnnnnnnnnnnnnnnnnnnnnnnnnnnnnnnnnnnnnnnnnnnnnnnnnnnnnnnnnnnnnnnnnnnnnnnnnnnnnnnnnnnnnnnnnnnnnnnnnnnnnnnnnnnnnnnnnnnnnnnnnnnnnnnnnnnnnnnnnnnnnnnnnnnnnnnnnnnnnnnnnnnnnnnnnnnnnnnnnnnnnnnnnnnnnnnnnnnnnnnnnnnnnnnnnnnnnnnnnnnnnnnnnnnnnnnnnnnnnnnnnnnnnnnnnnnnnnnnnnnnnnnnnnnnnnnnnnnnnnnnnnnnnnnnnnnnnnnnnnnnnnnnnnnnnnnnnnnnnnnnnnnnnnnnnnnnnnnnnnnnnnnnnnnnnnnnnnnnnnnnnnnnnnnnnnnnnnnnnnnnnnnnnnnngttgagccgcgccacggaatcgagagctccaagtgggccatttttggtaagcagaactggcgatgcgggatgaaccggaagccaggttacggtgcccaactgcgcgctaacctagaacccacaaagggtgttggtcgattaagacagcaggacggtggtcatggaagtcgaaatccgctaaggagtgtgtaacaactcacctgccgaatcaactagccccgaaaatggatggcgcttaagcgcgcgacctatacctggccgtcggggcaagtgccaggcctcgatgagtaggagggcgcagcggtcgctgcaaaaccttaggcgtgagcctgggcggagcggccgttggtgcggatcttggtggtagtagcaaatattcaaatgagaactttgaaggccgaagaggggaaaggttccatgtgaacggcacttgcacatgggttagtcgatcctaagagtcgggggaagcccgacagagagcgcattcagcgcgaacttcgaaagggaatcgggttaaaattcctgaaccgggacgtggcggctgacggcaacgttagggagtccggagacgtcggcgggggcctcgggaagagttatcttttctgtttaacaacctgcccaccctggaaacggctcagccggaggtagggtccagcggttggaagagcaccgcacgtcgcgtggtgtccggtgcgcccccggcggcccttgaaaatccggaggaccgagtgcctttcacgcccggtcgtactcataaccgcatcaggtctccaaggtgaacagcctctggtcgatggaacaatgtaggcaagggaagtcggcaaaatggatccgtaacttcgggaaaaggattggctctgaggactgggcacgggggtcccagtcctgaacccgtcggctgtcggtggactgctcgagctgcacccgcggcgagagcgggtcgtcgcgtgccggccgggggacggactgggaacggctcctcgcggggccttccccgggcgtcgaacagtcaactcagaactggtacggacaaggggaatccgactgtttaattaaaacaaagcattgcgatggtccctgcggatgctcacgcaatgtgatttctgcccagtgctctgaatgtcaaagtgaagaaattcaaccaagcgcgggtaaacggcgggagtaactatgactctcttaaggtagccaaatgcctcgtcatctaattagtgacgcgcatgaatggattaacgagattcccactgtccctgtctactatccagcgaaaccacagccaagggaacgggcttggcagaatcagcggggaaagaagaccctgttgagcttgactctagtccgactttgtgaaatgacttgagaggtgtagtataagtgggagctccaaaggcgaaagtgaaataccactacttttaacgttattttacttattccgtgaatcggaggcggggcaacgcccctctttttggaccgaaggcttgcttatgcaggtcgatccgggcggaagacattgtcaggtggggagtttggctggggcggcacatctgttaaaagataacgcaggtgtcctaagatgagctcaacgagaacagaaatctcgtgtggaacagaagggtaaaagctcgtttgattctgatttccagtacgaatacgaaccgtgaaagcgtggcctaacgatcctttagaccttcggaatttgaagctagaggtgtcagaaaagttaccacagggataactggcttgtggcagccaagcgttcatagcgacgttgctttttgatccttcgatgtcggctcttcctatcattgtgaagcagaattcaccaagtgttggattgttcacccaccaatagggaacgtgagctgggtttagaccgtcgtgagacaggttagttttaccctactgatgacagtgtcgcaatagtaattcaacctagtacgagaggaaccgttgattcgcacaattggtcatcgcgcttggttgaaaagccagtggcgcgaagctaccgtgcgtcggattatgactgaacgcctctaagtcagaatccgggctagaagcgatgcatgtgcccgccgcccgtttgccgaccagcagtaggggc---attgcccccaaaggcacgtgtctttggcgttagcccgtgcaacggatgcgttgtgtgggccgccttaaagtacaattcctatcgagcggcgggtagaatcctttgcagacgacttaaatacgcgacggggtattgtaagtggcagagtggccttgctgccacgatccactgagattcagccctgcgtcgctccgattcgtccctccccc-ttcacacaaacacaaatctccattttccaatatccggtaggaggttt
>MiraAssembly71_c61
gcagacgtgcatggagctttcgagcgatgtgttcgtctgcttgtcgaacaacgaaccccggcgcaaatcgcgccaaggataatggaat-gagtttgtgcatgcatggccctgcccgtctacgggtggcgttggcttgcacatcttttg---tataactaaatgactctcggcaacggatatctcggctcttgcatcgatgaagaacgtagcgaaatgcgatacttggtgtgaattgcagaatcccgtgaaccatcgagtctttgaacgcaagttgcgcctgaagccatcaggttgaaggcacgtctgcctgggcgtcacgcattgcgtcgctcactcaccccgtgcctcactgggcgggttaagtgcgtgggcggatattggccccccgttcacatttgtgctcggttggcctaaaaataaggtccctgatgacggacatcacaacaagtggtggttgccaaactgtcgcgacacgttgtgcatgcta--ctccgtcgtcggtgggctcattgacccttaagtgccatggaacttggtacctcaactgcgaccccaggtcaggcgggattacccgctgagtttaagcatatcaataagcggaggaaaagaaacttacaaggattcccctagtaacggcgagcgaaccgggaatagcccagcttgaaaatcgggcaatctcattgttcgaattgtagtctggagaagcgtcctcagcgacggaccgggcccaagtcccctggaagggggcgccagagagggtgagagccccgtcgtgctcggaccctgtcgcaccacgaggcgctgtcgacgagtcgggttgtttgggaatgcagccccaatcgggcggtaaattctgtccaaggctaaatattggcgagagaccgatagcaaacaagtaccgcgagggaaagat--gaaaaggactttgaaaagagagtcaaagagtgcttgaaattgtcgggagggaagcgaatgggggccggcgatgcgccccggtcggatgtggaacgggt--aaccccggtccgccaatcgactcgggacgtggaccggtgcggattggggcggaggccaaagcccaggaagtcgttaaacctgtggagacgcctttgcctcgatcgtggctggcagcgtgcgcctttggcgtgcttcggcatctgcgcgctcccggcaccggccagtgggctctccattcggcccgtcttgaaacacggaccaaggagtctgacatgtgtgcgagtcaacgggcgagtaaacccgtaaggcgcaaggaagctgattggcgggatcccctagtgggttgcaccgccgaccgaccttgatcttctgagaagggttcgagtgtgagcatgcctgtcgggacccgaaagatggtgaactatgcctgagcggggcgaagccagaggaaactctggtggaggcccgcagcgatactgacgtgcaaatcgttcgtctgacttgggtataggggcgaaagactaatcgaaccgtctagtagctggttccctccgaagtttccctcaggatagctggagcccgtgtgcgagttctatcgggtaaagccaatgattagaggcatcgggggcgcaacgccctcgacctattctcaaactttaaataggtaggacggcgcggctgctccgttgagccgcgccacggaatcgagagctccaagtgggccatttttggtaagcagaactggcgatgcgggatgaaccggaagccaggttacggtgcccaactgcgcgctaacctagaacccacaaagggtgttggtcgattaagacagcaggacggtggtcatggaagtcgaaatccgctaaggagtgtgtaacaactcacctgccgaatcaactagccccgaaaatggatggcgcttaagcgcgcgacctatacctggccgtcggggcaagtgccaggcctcgatgagtaggagggcgcagcggtcgctgcaaaaccttaggcgtgagcctgggcggagcggccgttggtgcggatcttggtggtagtagcaaatattcaaatgagaactttgaaggccgaagaggggaaaggttccatgtgaacggcacttgcacatgggttagtcgatcctaagagtcgggggaagcccgacagagagcgcattcagcgcgaacttcgaaagggaatcgggttaaaattcctgaaccgggacgtggcggctgacggcaacgttagggagtccggagacgtcggcgggggcctcgggaagagttatcttttctgtttaacaacctgcccaccctggaaacggctcagccggaggtagggtccagcggttggaagagcaccgcacgtcgcgtggtgtccggtgcgcccccggcggcccttgaaaatccggaggaccgagtgcctttcacgcccggtcgtactcataaccgcatcaggtctccaaggtgaacagcctctggtcgatggaacaatgtaggcaagggaagtcggcaaaatggatccgtaacttcgggaaaaggattggctctgaggactgggcacgggggtcccagtcctgaacccgtcggctgtcggtggactgctcgagctgcacccgcggcgagagcgggtcgtcgcgtgccggccgggggacggactgggaacggctcctcgcggggccttccccgggcgtcgaacagtcaactcagaactggtacggacaaggggaatccgactgtttaattaaaacaaagcattgcgatggtccctgcggatgctcacgcaatgtgatttctgcccagtgctctgaatgtcaaagtgaagaaattcaaccaagcgcgggtaaacggcgggagtaactatgactctcttaaggtagccaaatgcctcgtcatctaattagtgacgcgcatgaatggattaacgagattcccactgtccctgtctactatccagcgaaaccacagccaagggaacgggcttggcagaatcagcggggaaagaagaccctgttgagcttgactctagtccgactttgtgaaatgacttgagaggtgtagtataagtgggagctccaaaggcgaaagtgaaataccactacttttaacgttattttacttattccgtgaatcggaggcggggcaacgcccctctttttggaccgaaggcttgcttatgcaggtcgatccgggcggaagacattgtcaggtggggagtttggctggggcggcacatctgttaaaagataacgcaggtgtcctaagatgagctcaacgagaacagaaatctcgtgtggaacagaagggtaaaagctcgtttgattctgatttccagtacgaatacgaaccgtgaaagcgtggcctaacgatcctttagaccttcggaatttgaagctagaggtgtcagaaaagttaccacagggataactggcttgtggcagccaagcgttcatagcgacgttgctttttgatccttcgatgtcggctcttcctatcattgtgaagcagaattcaccaagtgttggattgttcacccaccaatagggaacgtgagctgggtttagaccgtcgtgagacaggttagttttaccctactgatgacagtgtcgcaatagtaattcaacctagtacgagaggaaccgttgattcgcacaattggtcatcgcgcttggttgaaaagccagtggcgcgaagctaccgtgcgtcggattatgactgaacgcctctaagtcagaatccgggctagaagcgatgcatgtgcccgccgcccgtttgccgaccagcagtaggggc---attgcccccaaaggcacgtgtcttaggcgttagcccgtgcaacggatgcgttgtgtgggccgccttaaagtacaattcctatcgagcggcgggtagaatcctttgcagacgacttaaatacgcgacggggtattgtaagtggcagagtggccttgctgccacgatccactgagattcagccctgcgtcgctccgattcgtccctccccc-ttcacacaaacacaaatctccattttccaatatccagtaggaggttt
>MiraAssembly73_c1148_merged_MiraAssembly73_c1212RC_merged_MiraAssembly73_c910RC_merged_MiraAssembly73_c3173RC_merged_MiraAssembly73_c1162_merged_MiraAssembly73_c2074_merged_MiraAssembly73_c860
gcagacgtgcatggagctttcgagcgatgtgttcgtctgcttgtcgaacaacgaaccccggcgcaaatcgcgccaaggataatggaat-gagtttgtgcatgcatggccctgcccgtctacgggtggcgttggcttgcacatcttttg---tataactaaatgactctcggcaacggatatctcggctcttgcatcgatgaagaacgtagcgaaatgcgatacttggtgtgaattgcagaatcccgtgaaccatcgagtctttgaacgcaagttgcgcctgaagccatcaggttgaaggcacgtctgcctgggcgtcacgcattgcgtcgctcactcaccccgtgcctcactgggcgggttaaatgcgtgggcggatattggccccccgttcacatttgtgctcggttggcctaaaaataaggtccctgatgacggacatcacaacaagtggtggttgccaaactgtcgcgacatgttgtgcgtgcta--ctctgtcgtcggtgggctcattgacccttaagtgccatggaacttggtacctcaactgcgaccccaggtcaggcgggattacccgctgagtttaagcatatcaataagcggaggaaaagaaacttacaaggattcccctagtaacggcgnnnnnnnnnnnnnnnnnnnnnnnnnnnnnnnnnnnnnnnnnnnnnnnnnnnnnnnnnnnnnnnnnnnnnnnnnnnnnnnnnnnnnnnnnnnnnnnnnnnnnnnnnnnnnnnnnnnnnngggtgagagccccgtcgtgctcggaccctgtcgcaccacgaggcgctgtcgacgagtcgggttgtttgggaatgcagccccaatcgggcggtaaattctgtccaaggctaaatattggcgagagaccgatagcaaacaagtaccgcgagggaaagat--gaaaaggactttgaaaagagagtcaaagagtgcttgaaattgtcgggagggaagcgaatgggggccggcgatgcgccccggtcggatgtggaacgggt--aaccccggtccgccaatcgactcgggacgtggaccggtgcggattggggcggaggccaaagcccaggaagtcgttaagcctgtggagacgcctttgcctcgatcgtggctggcagcgtgcgcctttggcgtgcttcggcatctgcgcgctcccggcaccggccagtgggctctccattcggcccgtcttgaaacacggaccaaggagtctgacatgtgtgcgnnnnnnnnnnnnnnnnnnnnnnnnnnnnnnnnnnnnnnnnnnnnnnnnnnnnnnnnnnnnnnnnnnnnnnnnnnnnnnnnnnnnnnnnnnnnnnnnnnnnnnnnnnnnnnnnnnnnnnnnnnnnnnnnnnnnnnnnnnnnnnnnnnnnnnnnnnnnnnnnnnnnnnnnnnnnnnnnnnnnnnnnnnnnnnnnnnnnnnnnnnnnnnnnnnnnnnnnnnnnnnnnnnnnnnnnnnnnnnnnnnnnnnnnnnnnnnnnnnnnnnnnnnnnnnnnnnnnnnnnnnnnnnnnnnnnnnnnnnnnnnnnnnnnnnnnnnnnnnnnnnnnnnnnnnnnnnnnnnnnnnnnnnnnnnnnnnnnnnnnnnnnnnnnnnnnnnnnnnnnnnnnnnnnnnnnnnnnnnnnctccgttgagccgcgccacggaatcgagagctccaagtgggccatttttggtaagcagaactggcgatgcgggatgaaccggaagccaggttacggtgcccaactgcgcgctaacctagaacccacaaagggtgttggtcgattaagacagcaggacggtggtcatggaagtcgaaatccgctaaggagtgtgtaacaactcacctgccgaatcaactagccccgaaaatggatggcgcttaagcgcgcgacctatacctggccgtcggggcaagtgccaggcctcgatgagtaggagggcgcagcggtcgctgcaaaaccttaggcgtgagcctgggcggagcggccgttggtgcggatcttggtggtagtagnnnnnnnnnnnnnnnnnnnnnnnnnnnnnnnnnnnnnnnnnnnnnnnnnnnnnnnnnnnnnnnnnnnnnnnnnnnnnnnnnnnnnnnnnnnnnnnnnnnnnnnnnnnnnnnnnnnnnnnnnnnnnnnnnnnnnnnnnnnnnnnnnnnnnnnnnnnnnnnnnnnnnnnnnnnnnnnnnnnnnnnnnnnnnnnnnnnnnnnnnnnnnnnnnnnnnnnnnnnnnnnnnnnnnnnnnnnnnnnnnnnnnnnnnnnnnnnnnnnnnnnnnnnnnnnnnnnnnnnnnnnnnnnnnnnnnnnnnnnnnnnnnnnnnnnnnnnnnnnnnnnnnnnnnnnnnnnnnnnnnnnnnnnnnnnnnnnnnnnnnnnnnnnnnnnnnnnnnnnnnnnnnnnnnnnnnnnnnnnnnnnnnnnnnnnnnnnnnnnnnnnnnnnnnnnnnnnnnnnnnnnnnnnnnnnnnnnnnnnnnnnnnnnnnnnnnnnnnnnnnnnnnnnnnnnnnnnnnnnnnnnnnnnnnnnnnnnnnnnnnnnnnnnnnnnnnnnnnnnnnnnnnnnnnnnnnnnnnnnnnnnnnnnnnnnnnnnnnnnnnnnnnnnnnnnnnnnnnnnnnnnnnnnnnnnnnnnnnnnnnnnnnnnnnnnnnnnnnnnnnnnnnnnnnnnnnnnnnnnnnnnnnnnnnnnnnnnnnnnnnnnnnnnnnnnnnnnnnnnnnnnnnnnnnnnnnnngctcacgcaatgtgatttctgcccagtgctctgaatgtcaaagtgaagaaattcaaccaagcgcgggtaaacggcgggagtaactatgactctcttaaggtagccaaatgcctcgtcatctaattagtgacgcgcatgaatggattaacgagattcccactgtccctgtctactatccagcgaaaccacagccaagggaacgggcttggcagaatcagcggggaaagaagaccctgttgagcttgactctagtccgactttgtgaaatgacttgagaggtgtagtataagtgggagctccaaaggcgaaagtgaaataccactacttttaacgttattttacttattccgtgaatcggaggcggggcaacgcccctctttttggaccgaaggcttgcttatgcaggtcgatccgggcggaagacattgtcaggtgnnnnnnnnnnnnnnnnnnnnnnnnnnnnnnnnnnnnnnnnnnnnnnnnnnnnnnnnnnnnnnnnnnnnnnnnnnnnnnnnnnnnnnnnnnnnnnnnnnnnnnnnnnnnnnnnnnnntttccagtacgaatacgaaccgtgaaagcgtggcctaacgatcctttagaccttcggaatttgaagctagaggtgtcagaaaagttaccacagggataactggcttgtggcagccaagcgttcatagcgacgttgctttttgatccttcgatgtcggctcttcctatcattgtgaagcagaattcaccaagtgttggattgttcacccaccaatagggaacgtgagctgggtttagaccgtcgtgagacaggttagttttaccctactgatgacagtgtcgcaatagtaattcaacctagtacgagaggaaccgttgattcgcacaattggtcatcgcgcttggttgaaaagccagtggcgcgaagctaccgtgcgtcggattatgactgaacgcctctaagtcagaatccgggctagaagcgatgcatgtgcccgccgcccgtttgccgaccagcagtaggggc---attgcccccaaaggcacgtgtctttggcgttagcccgtgcgacggatgcgttgtgtgggccgccttaaagtacaattcctatcgagcggcgggtagaatcctttgcagacgacttaaatacgcgacggggtattgtaagtggcagagtggccttgctgccacgatccactgagattcagccctgcgtcgctccgattcgtccctcccct-ttcacacaaacacaaatctccattttccaatatctagtaggaggttt
>MiraAssembly74_c578RC
gcagacgtgcctggagctttcgagcgatatgttcgtctgcttgccgaacaacgaaccccggcgcaaatcgcgccaaggataatggaat-gagtttgtgcatgcatggccctgcccgtctacgggtggtgttggcttgcacatcttttg---tataactaaatgactctcggcaacggatatctcggctcttgcatcgatgaagaacgtagcgaaatgcgatacttggtgtgaattgcagaatcccgtgaaccatcgagtctttgaacgcaagttgcgcctgaagccatcaggttgaaggcacgtctgcctgggcgtcacgcattgcgtcgctcactcaccccgtgcctcactgggcggg-taagtgcgtgggcggatattggccccccgttcacatttgtgctcggtcggcctaaaaataaggtccctgatgacggacatcacaacaagtggtggttgccaaactgtcgcgacacgttgtgcatgcta--ctccgtcgtcggtgggctcatcgacccttaagtgccatggaacttggtacctcaactgcgaccccaggtcaggcgggattacccgctgagtttaagcatatcaataagcggaggaaaagaaacttacaaggattcccctagtaacggcgagcgaaccgggaatagcccagcttgaaaatcgggcaatctcattgttcgaattgtagtctggagaagcgtcctcagcgacggaccgggcccaagtcccctggaagggggcgccagagagggtgagagccccgtcgtgctcggaccctgtcgcaccacgaggcgctgtcgacgagtcgggttgtttgggaatgcagccccaatcgggcggtaaattctgtccaaggctaaatattggcgagagaccgatagcaaacaagtaccgcgagggaaagat--gaaaaggactttgaaaagagagtcaaagagtgcttgaaattgtcgggagggaagcgaatgggggccggcgatgcgccccggtcggatgtggaacgggt--aaccccggtccgccaatcgactcgggacgtggaccggtgcggattggggcggaggccaaagcccaggaagtcgttaagcctgtggagacgcctttgcctcgatcgtggctggcagcgtgcgcctttggcgtgcttcggcatctgcgcgctcccggcaccggccagtgggctctccattcggcccgtcttgaaacacggaccaaggagtctgacatgtgtgcgagtcaacgggcgagtaaacccgtaaggcgcaaggaagctgattggcgggatcccctagtgggttgcaccgccgaccgaccttgatcttctgagaagggttcgagtgtgagcatgcctgtcgggacccgaaagatggtgaactatgcctgagcggggcgaagccagaggaaactctggtggaggcccgcagcgatactgacgtgcaaatcgttcgtctgacttgggtataggggcgaaagactaatcgaaccgtctagtagctggttccctccgaagtttccctcaggatagctggagcccgtgtgcgagttctatcgggtaaagccaatgattagaggcatcgggggcgcaacgccctcgacctattctcaaactttaaataggtaggacggcgcggctgctccgttgagccgcgccacggaatcgagagctccaagtgggccatttttggtaagcagaactggcgatgcgggatgaaccggaagccaggttacggtgcccaactgcgcgctaacctagaacccacaaagggtgttggtcgattaagacagcaggacggtggtcatggaagtcgaaatccgctaaggagtgtgtaacaactcacctgccgaatcaactagccccgaaaatggatggcgcttaagcgcgcgacctatacctggccgtcggggcaagtgccaggcctcgatgagtaggagggcgcagcggtcgctgcaaaaccttaggcgtgagcctgggcggagcggccgttggtgcggatcttggtggtagtagcaaatattcaaatgagaactttgaaggccgaagaggggaaaggttccatgtgaacggcacttgcacatgggttagtcgatcctaagagtcgggggaagcccgacagagagcgcattcagcgcgaacttcgaaagggaatcgggttaaaattcctgaaccgggacgtggcggctgacggcaacgttagggagtccggagacgtcggcgggggcctcgggaagagttatcttttctgtttaacaacctgcccaccctggaaacggctcagccggaggtagggtccagcggttggaagagcaccgcacgtcgcgtggtgtccggtgcgcccccggcggcccttgaaaatccggaggaccgagtgcctttcacgcccggtcgtactcataaccgcatcaggtctccaaggtgaacagcctctggtcgatggaacaatgtaggcaagggaagtcggcaaaatggatccgtaacttcgggaaaaggattggctctgaggactgggcacgggggtcccagtcctgaacccgtcggctgtcggtggactgctcgagctgcacccgcggcgagagcgggtcgtcgcgtgccggccgggggacggactgggaacggctcctcgcggggccttccccgggcgtcgaacagtcaactcagaactggtacggacaaggggaatccgactgtttaattaaaacaaagcattgcgatggtccctgcggatgctcacgcaatgtgatttctgcccagtgctctgaatgtcaaagtgaagaaattcaaccaagcgcgggtaaacggcgggagtaactatgactctcttaaggtagccaaatgcctcgtcatctaattagtgacgcgcatgaatggattaacgagattcccactgtccctgtctactatccagcgaaaccacagccaagggaacgggcttggcagaatcagcggggaaagaagaccctgttgagcttgactctagtccgactttgtgaaatgacttgagaggtgtagtataagtgggagctccaaaggcgaaagtgaaataccactacttttaacgttattttacttattccgtgaatcggaggcggggcaacgcccctctttttggaccgaaggcttgcttatgcaggtcgatccgggcggaagacattgtcaggtggggagtttggctggggcggcacatctgttaaaagataacgcaggtgtcctaagatgagctcaacgagaacagaaatctcgtgtggaacagaagggtaaaagctcgtttgattctgatttccagtacgaatacgaaccgtgaaagcgtggcctaacgatcctttagaccttcggaatttgaagctagaggtgtcagaaaagttaccacagggataactggcttgtggcagccaagcgttcatagcgacgttgctttttgatccttcgatgtcggctcttcctatcattgtgaagcagaattcaccaagtgttggattgttcacccaccaatagggaacgtgagctgggtttagaccgtcgtgagacaggttagttttaccctactgatgacagtgtcgcaatagtaattcaacctagtacgagaggaaccgttgattcgcacaattggtcatcgcgcttggttgaaaagccagtggcgcgaagctaccgtgcgtcggattatgactgaacgcctctaagtcagaatccgggctagaagcgatgcatgtgcccgccgcccgtttgccgaccagcagtaggggc---attgcccccaaaggcacgtgtctttggcgttagcccgtgcgacggatgcgttgtgtgggccgccttaaagtacaattcctatcgagcggcgggtagaatcctttgcagacgacttaaatacgcgacggggtattgtaagtggcagagtggccttgctgccacgatccactgagattcagccctgcgtcgctccgattcgtccctccccc-ttcacacaaacacaaatctccattttccaatatccagtaggaggttt
>MiraAssembly78_c726RC
gcagacgtgcatggagcttttgagcaatgtgttcgtttgcttgtcgaacaacgaaccccggcgcaaatcgcgccaaggataatggaat-gagtttgtgcatgcatgtccctgcccgtctatgggtggcgttggcttgcacatcttttg---tataattaaatgactctcggcaacggatatctcggctcttgcatcgatgaagaacgtagcgaaatgcgatacttggtgtgaattgcagaatcccgtgaaccatcgagtctttgaacgcaagttgcgcctgaagccatcaggttgaaggcacgtctgcctgggcgtcacgcattacgtcgctcactcaccccgtgcctcactgggcggg-taagtgtgtgggcggatattggtcctccgttcacatttgtgctcggttggcctaaaaataaggtccctgatgacggacatcacaacaagtggtggttgcaaaactgtcgcgacacgttgtgcatgcta--ctccatcgttggtgggctcgttgacccttaagtgccatcgaacttggtacctcaactgcgaccccaggtcaggcgggattacccgctgagtttaagcatatcaataagcggaggaaaagaaacttacaaggattcccctagtaacggcgagcgaaccgggaatagcccagcttgaaaatcgggcaatctcattgttcgaattgtagtctggagaagcgtcctcagcgacggaccgggcccaagtcccctggaagggggcgccagagagggtgagagccccgtcgtgctcggaccctgtcgcaccacgaggcgctgtcgacgagtcgggttgtttgggaatgcagccccaatcgggcggtaaattctgtccaaggctaaatattggcgagagaccgatagcaaacaagtaccgcgagggaaagat--gaaaaggactttgaaaagagagtcaaagagtgcttgaaattgtcgggagggaagcgaatgggggccggcgatgcgcctcggtcggatgtggaacgggt--aaccccggtccgccaatcgactcgggacgtggaccggtgcggattggggcggaggccaaagcccaggaagtcgttaagcctgtggagacgcctttgcctcgatcgtggctggcagcgtgcgcctttggcgtgcttcggcatctgcgcgctcccggcaccggccagtgggctctccattcggcccgtcttgaaacacggaccaaggagtctgacatgtgtgcgagtcaacgggcgagtaaacccgtaaggcgcaaggaagctgattggcgggatcccctagtgggttgcaccgccgaccgaccttgatcttttgagaagggttcgagtgtgagcatgcctgtcgggacccgaaagatggtgaactatgcctgagcggggcgaagccagaggaaactctggtggaggcccgcagcgatactgacgtgcaaatcgttcgtctgacttgggtataggggcgaaagactaatcgaaccgtctagtagctggttccctccgaagtttccctcaggatagctggagcccgtgtgcgagttctatcgggtaaagccaatgattagaggcatcgggggcgcaacgccctcgacctattctcaaactttaaataggtaggacggcgcggctgctccgttgagccgcgccacggaatcgagagctccaagtgggccatttttggtaagcagaactggcgatgcgggatgaaccggaagccaggttacggtgcccaactgcgcgctaacctagaacccacaaagggtgttggtcgattaagacagcaggacggtggtcatggaagtcgaaatccgctaaggagtgtgtaacaactcacctgccgaatcaactagccccgaaaatggatggcgcttaagcgcgcgacctatacctggccgtcggggcaagtgccaggcctcgatgagtaggagggcgcagcggtcgctgcaaaaccttaggcgtgagcctgggcggagcggccgttggtgcggatcttggtggtagtagcaaatattcaaatgagaactttgaaggccgaagaggggaaaggttccatgtgaacggcacttgcacatgggttagtcgatcctaagagtcgggggaagcccgacagagagcgcattcagcgcgaacttcgaaagggaatcgggttaaaattcctgaaccgggacgtggcggctgacggcaacgttagggagtccggagacgtcggcgggggcctcgggaagagttatcttttctgtttaacaacctgcccaccctggaaacggctcagccggaggtagggtccagcggttggaagagcaccgcacgtcgcgtggtgtccggtgcgcccccggcggcccttgaaaatccggaggaccgagtgcctttcacgcccggtcgtactcataaccgcatcaggtctccaaggtgaacagcctctggtcgatggaacaatgtaggcaagggaagtcggcaaaatggatccgtaacttcgggaaaaggattggctctgaggactgggcacgggggtcccagtcctgaacccgtcggctgtcggtggactgctcgagctgcacccgcggcgagagcgggtcgtcgcgtgccggccgggggacggactgggaacggctccttgcggggccttccccgggcgtcgaacagtcaactcagaactggtacggacaaggggaatccgactgtttaattaaaacaaagcattgcgatggtccctgcggatgctcacgcaatgtgatttctgcccagtgctctgaatgtcaaagtgaagaaattcaaccaagcgcgggtaaacggcgggagtaactatgactctcttaaggtagccaaatgcctcgtcatctaattagtgacgcgcatgaatggattaacgagattcccactgtccctgtctactatccagcgaaaccacagccaagggaacgggcttggcagaatcagcggggaaagaagaccctgttgagcttgactctagtccgactttgtgaaatgacttgagaggtgtagtataagtgggagctccaaaggcgaaagtgaaataccactacttttaacgttattttacttattccgtgaatcggaggcggggcaacgcccctctttttggaccgaaggcttgcttatgcaggtcgatccgggcggaagacattgtcaggtggggagtttggctggggcggcacatctgttaaaagataacgcaggtgtcctaagatgagctcaacgagaacagaaatctcgtgtggaacagaagggtaaaagctcgtttgattctgatttccagtacgaatacgaaccgtgaaagcgtggcctaacgatcctttagaccttcggaatttgaagctagaggtgtcagaaaagttaccacagggataactggcttgtggcagccaagcgttcatagcgacgttgctttttgatccttcgatgtcggctcttcctatcattgtgaagcagaattcaccaagtgttggattgttcacccaccaatagggaacgtgagctgggtttagaccgtcgtgagacaggttagttttaccctactgatgacagtgtcgcaatagtaattcaacctagtacgagaggaaccgttgattcgcacaattggtcatcgcgcttggttgaaaagccagtggcgcgaagctaccgtgcgtcggattatgactgaacgcctctaagtcagaatccgggctagaagcgatgcatgtgcccgccgcccgtttgccgaccagcagtaggggc---attgcccccaaaggcacgtgtctttggcgttagcccgtgcgacggatgcgttgtgcgggccgccttaaagtacaattcctatcgagcggcgggtagaatcctttgcagacgacttaaatacgcgacggggtattgtaagtggcagagtggccttgctgccacgatccactgagattcagccctgcgtcgctccgattcgtccctccccc-ttaacacaaacacaaatctccattttccaatatccagtcggaggtt-
>MiraAssembly82_c244RC
gcagacgtgcttggagctttcgagcgacgtgttcgtctgcttgtcgaacaacgaaccccggcgcaaatcgcgccaaggataatggaat-gagtttgtgcatgcatgtccctgcccgtctacgggtggcgttggcttgcacatcttttg---tataactaaatgactctcggcaacggatatctcggctcttgcatcgatgaagaacgtagcgaaatgcgatacttggtgtgaattgcagaatcccgtgaaccatcgagtctttgaacgcaagttgcgcctgaagccatcaggttgaaggcacgtctgcctgggcgtcacgcattgcgtcgctcactcaccccgtgcctcactgggcggg-taagtgcgtgggcggatattggccccccgttcacatttgtgctcggttggcctaaaaataaggtccctgatgacggacatcacaacaagtggtggttgccaaactgtcgcgacacgttgtgcatgcta--ctccgtcctcggtgggctcattgacccttaagtgccatcgaacttggtacctcaactgcgaccccaggtcaggcgggattacccgctgagtttaagcatatcaataagcggaggaaaagaaacttacaaggattcccctagtaacggcgagcgaaccgggaatagcccagcttgaaaatcgggcaatctcattgttcgaattgtagtctggagaagcgtcctcagcgacggaccgggcccaagtcccctggaagggggcgccagagagggtgagagccccgtcgtgctcggaccctgtcgcaccacgaggcgctgtcgacgagtcgggttgtttgggaatgcagccccaatcgggcggtaaattctgtccaaggctaaatattggcgagagaccgatagcaaacaagtaccgcgagggaaagat--gaaaaggactttgaaaagagagtcaaagagtgcttgaaattgtcgggagggaagcgaatgggggccggcgatgcgccccggtcggatgtggaacgggt--aaccccggtccgccaatcgactcgggacgtggaccggtgcggattggggcggaggccaaagcccaggaagtcgttaagcctgtggagacgcctttgcctcgatcgtggctggcagcgtgcgcctttggcgtgcttcggcatctgcgcgctcccggcaccggccagtgggctctccattcggcccgtcttgaaacacggaccaaggagtctgacatgtgtgcgagtcaacgggcgagtaaacccgtaaggcgcaaggaagctgattggcgggatcccctagtgggttgcaccgccgaccgaccttgatcttctgagaagggttcgagtgtgagcatgcctgtcgggacccgaaagatggtgaactatgcctgagcggggcgaagccagaggaaactctggtggaggcccgcagcgatactgacgtgcaaatcgttcgtctgacttgggtataggggcgaaagactaatcgaaccgtctagtagctggttccctccgaagtttccctcaggatagctggagcccgtgtgcgagttctatcgggtaaagccaatgattagaggcatcgggggcgcaacgccctcgacctattctcaaactttaaataggtaggacggcgtggctgctccgttgagccgcgccacggaatcgagagctccaagtgggccatttttggtaagcagaactggcgatgcgggatgaaccggaagccaggttacggtgcccaactgcgcgctaacctagaacccacaaagggtgttggtcgattaagacagcaggacggtggtcatggaagtcgaaatccgctaaggagtgtgtaacaactcacctgccgaatcaactagccccgaaaatggatggcgcttaagcgcgcgacctatacctggccgtcggggcaagtgccaggcctcgatgagtaggagggcgcagcggtcgctgcaaaaccttaggcgtgagcctgggcggagcggccgttggtgcggatcgtggtggtagtagcaaatattcaaatgagaactttgaaggccgaagaggggaaaggttccatgtgaacggcacttgcacatgggttagtcgatcctaagagtcgggggaagcccgacagagagcgcattcagcgcgaacttcgaaagggaatcgggttaaaattcctgaaccgggacgtggcggctgacggcaacgttagggagtccggagacgtcggcgggggcctcgggaagagttatcttttctgtttaacaacctgcccaccctggaaacggctcagccggaggtagggtccagcggttggaagagcaccgcacgtcgcgtggtgtccggtgcgcccccggcggcccttgaaaatccggaggaccgagtgcctttcacgcccggtcgtactcataaccgcatcaggtctccaaggtgaacagcctctggtcgatggaacaatgtaggcaagggaagtcggcaaaatggatccgtaacttcgggaaaaggattggctctgaggactgggcacgggggtcccagtcctgaacccgtcggctgtcggtggactgctcgagctgcacccgcggcgagagcgggtcgtcgcgtgccggccgggggacggactgggaacggctcctcgcggggccttccccgggcgtcgaacagtcaactcagaactggtacggacaaggggaatccgactgtttaattaaaacaaagcattgcgatggtccctgcggatgctcacgcaatgtgatttctgcccagtgctctgaatgtcaaagtgaagaaattcaaccaagcgcgggtaaacggcgggagtaactatgactctcttaaggtagccaaatgcctcgtcatctaattagtgacgcgcatgaatggattaacgagattcccactgtccctgtctactatccagcgaaaccacagccaagggaacgggcttggcagaatcagcggggaaagaagaccctgttgagcttgactctagtccgactttgtgaaatgacttgagaggtgtagtataagtgggagctccaaaggcgaaagtgaaataccactacttttaacgttattttacttattccgtgaatcggaggcggggcaacgcccctctttttggaccgaaggcttgcttatgcaggtcgatccgggcggaagacattgtcaggtggggagtttggctggggcggcacatctgttaaaagataacgcaggtgtcctaagatgagctcaacgagaacagaaatctcgtgtggaacagaagggtaaaagctcgtttgattctgatttccagtacgaatacgaaccgtgaaagcgtggcctaacgatcctttagaccttcggaatttgaagctagaggtgtcagaaaagttaccacagggataactggcttgtggcagccaagcgttcatagcgacgttgctttttgatccttcgatgtcggctcttcctatcattgtgaagcagaattcaccaagtgttggattgttcacccaccaatagggaacgtgagctgggtttagaccgtcgtgagacaggttagttttaccctactgatgacagtgtcgcaatagtaattcaacctagtacgagaggaaccgttgattcgcacaattggtcatcgcgcttggttgaaaagccagtggcgcgaagctaccgtgcgtcggattatgactgaacgcctctaagtcagaatccgggctagaagcgatgcatgtgcccgccgcccgtttgccgaccagcagtaggggc---attgcccccaaaggcacgtgtctttggcgtcagcccgtgcgacggatgcgttgtgcgggccgccttaaagtacaattcctatcgagcggcgggtagaatcctttgcagacgacttaaatacgcgacggggtattgtaagtggcagagtggccttgctgccacgatccactgagattcagccctgcgtcgcttcgattcgtccctccccctttcacacaaacacaaatctccattttccaatatccagtttgaggtt-
>MiraAssembly75_c250_merged_MiraAssembly75_c448_merged_MiraAssembly75_c551RC_merged_MiraAssembly75_c620_merged_MiraAssembly75_c635RC_merged_MiraAssembly75_c615_merged_MiraAssembly75_c884RC_merged_MiraAssembly75_c555_merged_MiraAssembly75_c633RC_merged_Mir
gcagacgtgcatggagctttcgagcgatgtgttcgtctgcttgtcgaacaacgaaccccggcgcaaatcgcgccaaggataatggaat-gagtttgtgcatgcatggccctgcccgtctacgggtggcgttggcttgcacatcttttg---tataactaaatgactctcggcaacggatatctcggctcttgcatcgatgaagaacgtagcgaaatgcgatacttggtgtgaattgcagaatcccgtgaaccatcgagtctttgaacgcaagttgcgcctgaagccatcaggttgaaggcacgtctgcctgggcgtcacgcattgcgtcgctcactcaccccgtgcctcactgggcggg-tacgtgcgtgggcggatattggccccccgttcacatttgtgctcggttggcctaaaaataaggtccttgatgacggacatcacaacaagtggtggttgccaaactgtcgcgtcacgttgtgcatgcta--ctccgtcgtcggtgggctcattnnnnnnnnnnnnnnnnnnnnnnnnnnnnnnnnnnnnnnnnnnnnnnnnnnnnnnnnnnnnnngctgagtttaagcatatcaataagcggaggaaaagaaacttacaaggattcccctagtaacggcgagcgaaccgggaatagcccagcttgaaaatcgggcaatctcattgttcgaattgtagtctggagaagcgtcctcagcgacggaccgggcccaagtcccctggaagggggcgccagagagggtgagagccccgtcgtgctcggaccctgtcgcaccacgaggcgctgtcgacgagtcgggttgtttgggaatgcagccccaatcgggcggtaaattctgtccaaggctaaatattggcgagagaccgatagcaaacaagtaccgcgagggaaagat--gaaaaggactttgaaaagagagtcaaagagtgcttgaaattgtcgggagggaagcgaatgggggccggcgatgcgccccggtcggatgtggaacgggt--aaccccggtccgccaatcgactcgggacgtggaccggtgcggattggggcggaggccaaagcccaggaagtcgttaagcctgtggagacgcctttgcctcgatcgtggctggcagcgtgcgcctttggcgtgcttcggcatctgcgcgctcccnnnnnnnnnnnnnnnnnnnnnnnnnnnnnnnnnnnnnnnnnnnnnnnnnnggagtctgacatgtgtgcgagtcaacgggcgagtaaacccgtaaggcgcaaggaagctgattggcgggatcccctagtgggttgcaccgccgaccgaccttgatcttctgagaagggttcgagtgtgagcatgcctgtcgggacccgaaagatggtgaactatgcctgagcggggcgaagccagaggaaactctggtggaggcccgcagcgatactgacgtgcaaatcgttcgtctgacttgggtnnnnnnnnnnnnnnnnnnnnnnnnnnnnnnnnnnnnnnnnnnnnnnnnnnnnnnnnnnnnnnnnnnnnnnnnnnnnnnnnnnnnnnnnnnnnnnnnnnnnnnnnattagaggcatcgggggcgcaacgccctcgacctattctcaaactttaaataggtaggacggcgcggctgctccgttgagccgcgccacggaatcgagagctccaagtgggccatttttggtaagcagaactggcgatgcgggatgaaccggaagccaggttacggtgcccaactgcgcgctaacctagaacccacaaagggtgttggtcgattaagacagcaggacggtggtcatggaagtcgaaatccgctaaggagtgtgtaacaactcnnnnnnnnnnnnnnnnnnnnnnnnnnnnnnnnnnnnnnnnnnnnnnnnnnnnnnnnnnnnnnnnnnnnnnnnnnnnnnnnnnnnnnnnnnnnnnnnnnngcagcggtcgctgcaaaaccttaggcgtgagcctgggcggagcggccgttggtgcggatcttggtggtagtagcaaatattcaaatgagaactttgaaggccgaagaggggaaaggttccatgtgaacggcacttgcacatgggttagtcgatcctaagagtcgggggaagcccgacagagagcgcattcagcgcgaacttcgaaagggaatcgggttaaaattcctgaaccgggacgtggcggctgacggcaacgttagggagtccggagacgtcggcgggggcctcgggaagagttatcttttctgtttaacaacctgcccaccctggaaacggctcagccggaggtagggtccagcggttggaagagcaccgcacgtcgcgtggtgtccggtgcgcccccggcggcccttgaaaatccggaggaccgagtgcctttcacgcccggtcgtactcataaccgcatcaggtctccaaggtgaacagcctctggtcgatggaacaatgtaggcaagggaagtcggcaaaatggatccgtaacttcgggaaaaggattggctctgaggactgggcacgggggtcccagtcctgaacnnnnnnnnnnnnnnnnnnnnnnnnnnnnnnnnnnnnnnnnnnnnnnnnnnnnnnnnnnnnnnnnnnnnnnnnnnnnnnnnnnnnnnnnnnnnnnnnnnnnnnnnnnnnnnnnnnnnnnnnnnnnnnnnnnnnnnnnnnnnnnnnnnnnnnnnnnnnnnnnnnnnnnnnnnnnnnnnnnnnnnnnnnnnnnnnnnnnnnnngcaatgtgatttctgcccagtgctctgaatgtcaaagtgaagaaattcaaccaagcgcgggtaaacggcgggagtaactatgactctcttaaggtagccaaatgcctcgtcatctaattagtgacgcgcatgaatggattaacgagattcccactgtccctgtctactatccagcgaaaccacagccaagggaacgggcttggcagaatcagcggggaaagaagaccctgtwgagcttgmctctagtccgactttgtgaaatgmcttgagaggtgtagtataagtgggagctccaaaggcgaaagtgaaataccactacttttaacgttattttacttattccgtgaatcggaggcggggcaacgcccctctwtttggaccgaaggcttgcttatgcaggtcgatccgggcgnnngacattgtcaggtggggagtttggctggggcggcacatctgttaaaagataacgcaggtgtcctaagatgagctcaacgagaacagaaatctcgtgtggaacagaagggtaaaagctcgtttgattctgatttccagtacgaatacgaaccgtgaaagcgtggcctaacgatcctttagaccttcggaatttgaagctagaggtgtcagaaaagttaccacagggataactggcttgtggcagccaagcgttcatagcgacgttgctttttgatccttcgatgtcggctcttcctatcattgtgaagcagaattcaccaagtgttggattgttcacccaccaatagggaacgtgagctgggtttagaccgtcgtgagacaggttagttttaccctactgatgacagtgtcgcaatagtaattcaacctagtacgagaggaaccgttgattcgcacaattggtcatcgcgcttggttgaaaagccagtggcgcgaagctaccgtgcgtcggattatgactgaacgcctctaagtcagaatccgggctagaagcgatgcatgtgcccgccgcccgtttgccgaccagcagtaggggc---attgcccccaaaggcacgtgtctttggcgttagcccgtgcaacggatgcgttgtgtgggccgccttaaagtacaattcctatcgagcggcgggtagaatcctttgcagacgacttaaatacgcgacggggtattgtaagtggcagagtggccttgctgccacgatccactgagattcagccctgcgtcgctccgattcgtccctccccc-ttcacacaaatacaaatctccattttccaatatccagtaggaggttt
>MiraAssembly81_c1367_merged_MiraAssembly81_c562RC
gcagacgtgcctggagctttcgagcgatatgttcgtctgcttgccgaacaacgaaccccggcgcaaatcgcgccaaggataatggaat-gagtttgtgcatgcatggccctgcccgtctacgggtggtgttggcttgcacatcttttg---tataactaaatgactctcggcaacggatatctcggctcttgcatcgatgaagaacgtagcgaaatgcgatacttggtgtgaattgcagaatcccgtgaaccatcgagtctttgaacgcaagttgcgcctgaagccatcaggttgaaggcacgtctgcctgggcgtcacgcattgcgtcgctcactcaccccgtgcctcactgggcggg-taagtgcgtgggcggatattggccccccgttcacatttgtgctcggttggcctaaaaataaggtccctgatgacggacatcacaacaagtggtggttgccaaactgtcgcgacacgttgtgcatgcta--ctccgtcgtcggtgggctcatcgacccttaagtgccatggaacttggtacctcaactgcgaccccaggtcaggcgggattacccgctgagtttaagcatatcaataagcggaggaaaagaaacttacaaggattcccctagtaacggcgagcgaaccgggaatagcccagcttgaaaatcgggcaatctcattgttcgaattgtagtctggagaagcgtcctcagcgacggaccgggcccaagtcccctggaagggggcgccagagagggtgagagccccgtcgtgctcggaccctgtcgcaccacgaggcgctgtcgacgagtcgggttgtttgggaatgcagccccaatcgggcggtaaattctgtccaaggctaaatattggcgagagaccgatagcaaacaagtaccgcgagggaaagat--gaaaaggactttgaaaagagagtcaaagagtgcttgaaattgtcgggagggaagcgaatgggggccggcgatgcgccccggtcggatgtggaacgggt--aaccccggtccgccaatcgactcgggacgtggaccggtgcggattggggcggaggccaaagcccaggaagtcgttaagcctgtggagacgcctttgcctcgatcgtggctggcagcgtgcgcctttggcgtgcttcggcatctgcgcgctcccggcaccggccagtgggctctccattcggcccgtcttgaaacacggaccaaggagtctgacatgtgtgcgagtcaacgggcgagtaaacccgtaaggcgcaaggaagctgattggcgggatcccctagtgggttgcaccgccgaccgaccttgatcttctgagaagggttcgagtgtgagcatgcctgtcgggacccgaaagatggtgaactatgcctgagcggggcgaagccagaggaaactctggtggaggcccgcagcgatactgacgtgcaaatcgttcgtctgacttgggtataggggcgaaagactaatcgaaccgtctagtagctggttccctccgaagtttccctcaggatagctggagcccgtgtgcgagttctatcgggtaaagccaatgattagaggcatcgggggcgcaacgccctcgacctattctcaaactttaaataggtaggacggcgcggctgctccgttgagccgcgccacggaatcgagagctccaagtgggccatttttggtaagcagaactggcgatgcgggatgaaccggaagccaggttacggtgcccaactgcgcgctaacctagaacccacaaagggtgttggtcgattaagacagcaggacggtggtcatggaagtcgaaatccgctaaggagtgtgtaacaactcacctgccgaatcaactagccccgaaaatggatggcgcttaagcgcgcgacctatacctggccgtcggggcaagtgccaggcctcgatgagtaggagggcgcagcggtcgctgcaaaaccttaggcgtgagcctgggcggagcggccgttggtgcggatcttggtggtagtagcaaatattcaaatgagaactttgaaggccgaagaggggaaaggttccatgtgaacggcacttgcacatgggttagtcgatcctaagagtcgggggaagcccgacagagagcgcattcagcgcgaacttcgaaagggaatcgggttaaaattcctgaaccgggacgtggcggctgacggcaacgttagggagtccggagacgtcggcgggggcctcgggaagagttatcttttctgtttaacaacctgcccaccctggaaacggctcagccggaggtagggtccagcggttggaagagcaccgcacgtcgcgtggtgtccggtgcgcccccggcggcccttgaaaatccggaggaccgagtgcctttcacgcccggtcgtactcataaccgcatcaggtctccaaggtgaacagcctctggtcgatggaacaatgtaggcaagggaagtcggcaaaatggatccgtaacttcgggaaaaggattggctctgaggactgggcacgggggtcccagtcctgaacccgtcggctgtcggtggactgctcgagctgcacccgcggcgagagcgggtcgtcgcgtgccggccgggggacggactgggaacggctcctcgcggggccttccccgggcgtcgaacagtcaactcagaactggtacggacaaggggaatccgactgtttaattaaaacaaagcattgcgatggtccctgcggatgctcacgcaatgtgatttctgcccagtgctctgaatgtcaaagtgaagaaattcaaccaagcgcgggtaaacggcgggagtaactatgactctcttaaggtagccaaatgcctcgtcatctaattagtgacgcgcatgaatggattaacgagattcccactgtccctgtctactatccagcgaaaccacagccaagggaacgggcttggcagaatcagcggggaaagaagaccctgttgagcttgactctagtccgactttgtgaaatgacttgagaggtgtagtataagtgggagctccaaaggcgaaagtgaaataccactacttttaacgttattttacttattccgtgaatcggaggcggggcaacgcccctctttttggaccgaaggcttgcttatgcaggtcgatccgggcggaagacattgtcaggtggggagtttggctggggcggcacatctgttaaaagataacgcaggtgtcctaagatgagctcaacgagaacagaaatctcgtgtggaacagaagggtaaaagctcgtttgattctgatttccagtacgaatacgaaccgtgaaagcgtggcctaacgatcctttagaccttcggaatttgaagctagaggtgtcagaaaagttaccacagggataactggcttgtggcagccaagcgttcatagcgacgttgctttttgatccttcgatgtcggctcttcctatcattgtgaagcagaattcaccaagtgttggattgttcacccaccaatagggaacgtgagctgggtttagaccgtcgtgagacaggttagttttaccctactgatgacagtgtcgcaatagtaattcaacctagtacgagaggaaccgttgattcgcacaattggtcatcgcgcttggttgaaaagccagtggcgcgaagctaccgtgcgtcggattatgactgaacgcctctaagtcagaatccgggctagaagcgatgcatgtgcccgccgcccgtttgccgaccagcagtaggggc---attgcccccaaaggcacgtgtctttggcgttagcccgtgcaacggatgcgttgtgtgggccgccttaaagtacaattcctatcgagcggcgggtagaatcctttgcagacgacttaaatacgcgacggggtattgtaagtggcagagtggccttgctgccacgatccactgagattcagccctgcgtcgctccgattcgtccctccccc-ttcacacaaacacaaatctccattttccaatatccagtaggaggttt
