# Supplementary material for: Targeted NGS for species level phylogenomics: “made to measure” or “one size fits all”?
Source: PeerJ. 2017 Jul 25;5:e3569. doi: 10.7717/peerj.3569 (PMC5530999; doi:10.7717/peerj.3569)
Supplement: Data S2 — Sequences alignments (fasta format). [file peerj-05-3569-s002.gz › Final_Aln/SC/18584_AllSamples.aln]

>Consensus18584_Sample83
-------------------------------------------------------------------------------------------------------------------------------------------------------------------------------------------------------------------------------------------------------------------gtgtttaatgaatgtcataagagtaagaytagtcttat-atacaaagtcttccacatgttttaatcact--------------------------tttaatatcctacatgtt--tatctatctaaacaaaatcccacttactcctaatttcctcaagcctatgtttgaatgaatctggtcagaccgcaaaaaaaccaccattgggtattgaatccagcctataa-ggttactattccg-------tcac-------tagttattcttccctttctttttctacagctggttggaacgcttgttgctggtacagtaaaccttgcagtttcatggtggatgttggagaacatcgaaaacatatgtgatattgaaactcaacatcctgatagcccatggacgtgccccaagttccgagtaacctttgatgcctcagtaatatggggcctaatcgggccagcccgcctgtttgggcccggaggattgtacaggaacttggtatggttatttctcattggagctgttttgccagtacctgtttggatactcagcaaaatcttccctgagaagaaatggattcccttgattaacatacctgttatatcatatggattcgcgggaatgccaccggcgactccaaccaatattgctagttggctcatcactggaacgatcttcaactattttgtgttcaagtatcgaaaggggtggtggcagaaatataactatgttctgtctgcggcattggatgccggcacagctttcatgggggttctgttgttctttgctctgcagaatgaaggccggaatttgaagtggtgggggactgagctagaccattgtcctctagcctcgtgcccaactgcacctgggatcgtggttgaagggtgtccagttttcaagtagaaac-ttgtgaactagccatg--------------------------------tacttta-gtgttgggtcttagaagatccatggtcaagtaagaaaatgcatttccttgacaaaatagttggcagtttagaaattaaataatcgacatcattgagctgtttacagaaaa---tttgccgtaattcgaataacaagttgatgcccgctagcggtattgtaaatgcatccttattgg-tgtcgggattgttttcccatcatgatttgtcctggaattttgtagtgctag-------------------------------------------------------------------------------------------------------------------------------------------------------------------
>MiraAssembly68_c289RC_merged_MiraAssembly68_c343
-------------------------------------------------------------------------------------------------------------ggcgaattagcaccattcatgctctatctttcctctctgatcttaagcttggtcactacatgaaaatcccgccacgcagcatgtacatggctcaggtcagcacttctaacaatctcgtgcactactatatcaaaatttctctttaaggtcacgtttaatgaatgttataagggtaggattagtcatatagtacaaattcttccgagtattttaatccat--------------------------tctaatatcctacgtgttactatctacctgaacaaaatcccacttactcctaatttcctcaatcctatggttggatgaatctggtcagaccaccaaaaacccaccatcggatattaaatccggcctataagggttactattccc-------tcacaaaaatatgtttattcttccctttctttttctccagctggtgggaacgcttgttgctggtaccgttaaccttgcagtttcatggtggatgttggggaacatcgaaaacatctgtgatattgaatctcaacatcctgatagcccatggacatgccctaagttccgagtcacctttgacgcctcagtaatatggggcctaattgggccagcccgcctgtttgggcctggagggttgtacaggaacttggtatggttattcctaatcggagctgttttaccagtacctgtttggatactcagcaaaatcttccctgagaagaaatggattcccttgattaacatacccgttatatcatacggatttgccggaatgccgccggcgactccaaccaatatcgctagttggctcatcactggaatgatcttcaactattttgtgttcaagtacagaaaggggtggtggcagaaatatawctatgttctgtctgcggcattggatgccggcacagctttcatgggggktctgttgttctttgctctgcagaatgaaggccagaatttgaagtggtgggggmctgagctagaccattgtcctctagccacgtgcccaattgcacctgggatcgtggttgaagggkgtccagttttcaagtagcaactttttgaactagccatgtaacttaaatgttggggccgataaaaaaaaaatacttaa-atgttgggtgtttgaagattcatggtcaagtaagaaaaagca-taccttaacagaatagtt-gcagcttagaaattaaagaattgcaatcgtagagctggttacagagaa---tctgccataattcgaataacaagttgatcttcactagcgttattgtaaatgcatctttattggatgtggagattgttttcccatcatgattcgtcctgg-attttgttgtgctagtgagacacctatgactactaaaatgttaatatgctgcatctgccagaaattttggatg-ttttgattccccataatttgttgggttt----gctcttgccttcttactcgtctactatttgggcttta-------tgccacctctgtatgccaggattc----
>MiraAssembly68_rep_c3188_merged_MiraAssembly68_c343
-------------------------------------------------------------------------------------------------------------ggcgaattagcaccattcatgctctatctttcctctctgatcttaagcttggtcactacatgaaaatcccgccacgcagcatgtacatggctcaggtcagcacttctaacaatctcgtgcactactatatcaaaatttctctttaaggtcacgtttaatgaatgttataagggtaggattagtcatatagtacaaattcttccgagtattttaatccat--------------------------tctaatatcctacgtgttactatctacctgaacaaaatcccacttactcctaatttcctcaatcctatggttggatgaatctggtcagaccaccaaaaacccaccatcggatattaaatccggcctataagggttactattccc-------tcacaaaaatatgtttattcttccctttctttttctccagctggtgggaacgcttgttgctggtaccgttaaccttgcagtttcatggtggatgttggggaacatcgaaaacatctgtgatattgaatctcaacatcctgatagcccatggacatgccctaagttccgagtcacctttgacgcctcagtaatatggggcctaattgggccagcccgcctgtttgggcctggagggttgtacaggaacttggtatggttattcctaatcggagctgttttaccagtacctgtttggatactcagcaaaatcttccctgagaagaaatggattcccttgattaacatacccgttatatcatacggatttgtcggaatgccgccggcgactccaaccaatatcgctagttggctcatcactggaatgatcttcaactattttgtgttcaagtacagaaaggggtggtggcagaaatataactatgttctgtctgcggcattggatgccgacacagctttcatgggggttctgttgttctttgctctgcagaatgaaggccagaakttgaagtggt----------------------------------------------------------------------------------------------------------------------------------------------------------------------------------------------------------------------------------------------------------------------------------------------------------------------------------------------------------------------------------------------------------------------------------------------------------------------------------------------------------------------------------------------------------
>MiraAssembly69_c165RC_merged_MiraAssembly69_rep_c2724_merged_MiraAssembly69_c204RC
--------------------------------------------------------------------------------------------------------------------------------------------------------------------------------------------------------------------------------------------tatcaaattctctctttta--ctgtgtttaa-------cataagagtaagattagtcttat-atacaatgtcttccacatgttttaatcact--------------------------tttaatatcctacgtgtt--tatctatctaaacaaaatcccagttactcctaatttcctcaagcctatgtttgaatgaatctggtcagaccgccaaaaaaccaccattgggtattgaatccagcctataa-ggttactattccg-------tcac-------tagttattcttccctttctttttctgcagctggttggaacgcttgttgctggtacagtaaaccttgcagtttcatggtggatgttggcgaacatcgaaaacatatgtgatattgaaactcaacatcctgatagcccatggacgtgccccaagttccgagtaacctttgatgcctcagtaatatggggcctaatcgggccagcccgcctgtttgggcccggaggattgtacaggaacttggtatggttatttctcattggagctgttttgccagtacctgtttggatactcagcaaaatcttccctgagaagaaatggattcccttgattaacatccctgttatatcatatggattcgcgggaatgccaccggcgactccaaccaatattgctagttggctcatcactggaacgatcttcaactattttgtgttcaagtatcgaaaggggtggtggcagaaatataactatgttctgtctgcggcattggatgccggcacagctttcatgggggttctgttgttctttgctctgcagaatgaaggccggaatttgaagtggtgggggactgagctagaccattgtcctctagcctcgtgcccaactgcacctgggatcgtggttgaagggtgtccagttttcaagtagaaac-ttgtgaactagccatg--------------------------------tacttta-gtgttgggtcttagaagatccatggtcaagtaagaaaatgcatttccttgacaaaatagttggcagtttagaaattaaataatcgaaatcattgagctgtttacagaaaa---tctgctgtmattcgaataacaagttgatgcccgctagcsgtattgtaaatgcatccttattgg-tgtcgggattgttwtcccatcatgatttgtcctggaattttgtagtgctagtaagacacctgc-acttctgaaatgtttatatgctgcatccacaagaaattttggatgtttttcatt-cccataatttgttggtttttttggctgttgcctt-------------------------------------------------------------
>MiraAssembly69_rep_c2383RC_merged_MiraAssembly69_c238
-----------------------------------------------------------------------------------------------------------------------------------------------------------------------------------------------------------------c--------------------tcactaaatcaaattctctctttta--ctgtgtttaatgaatgtcataagagtaaga-----------atacaaagtcttccacatgttttaatcact--------------------------tttaatatcctacgtgtt--tatctgtctaaacaaaatcccac---ctcctaatttcctcaagcctatgtttgaatgaatctggtcagaccgccaaaaaaccaccattgcgtattgaatccagcctataa-ggttactattccgtcactactcac-------tagttattcttccctttctttttctacagctggttggaacgcttgttgctggtacagtaaaccttgcagtttcatggtggatgttggagaacatcgaaaacatatgtgatattgaaactcaacatcctgatagcccatggacgtgccccaagttccgagtaacctttgatgcctcagtaatatggggcctaatcgggccagcccgcctgtttgggcccggaggattgtacaggaacttggtatggttatttctcattggagctgttttgccagtacctgtttggatactcagcaaaatcttccctgagaagaaatggattcccttgattaacatacctgtcatatcatatggattcgcgggaatgccaccggcgactccaaccaatattgctagttggctcatcactggaacgatcttcaactattttgtgttcaagtatcgaaaggggtggtggcagaaatataactatgttctgtctgcggcattggatgccggcacagctttcatgggggktctgttgttctttgctctgcagaatgaaggccggaacttgaagtggtgggggactgagctagaccattgtcctctagcctcgtgcccaactgcacctgggatcgtggttgaagggtgtccagttttcaagtagaaac-ttgtgaactagccatg--------------------------------tacttta-gtgttgggtcttagaagatccatggtcaagtaagaaaatgcatttccttgacaaaata---------------------------------------------------------------------------------------------------------------------------------------------------------------------------------------------------------------------------------------------------------------------------------------------------------------------------------------------
>MiraAssembly71_c658RC_merged_MiraAssembly71_c3016RC_merged_MiraAssembly71_rep_c4199RC_merged_MiraAssembly71_rep_c4199RC_merged_MiraAssembly71_c2017
-------------------------------------------------------------------------------------------------------------------------------------------------------------------------------------------------------------------------------------------------------------------------------------------------------------------cttccacatgttttaatcactaaaacaaaataaacaaaatcccaccattctctcttttacgtgtt--tatctatataaacaaaatcccacttactcctaatttcctcaagcctatgtttgaatgaatctggtcagaccgccaaaaaaccaccattgggtattgaatccagcctataa-ggttactattccg-------tcac-------tagttattcttccctttctttttctacagctggttggaacgcttgttgctggtacagtaaaccttgcagtttcatggtggatgttggagaacatcgaaaacatatgtgatattgaaactcaacatcctgatagcccatggacgtgccccaagttccgagtaacctttgatgcctcagtaatatggggcctaatcgggccagcccgcctgtttgggcccggaggattgtacaggaacttggtatggttatttctcattggagctgttttgccagtacctgtttggatactcagcaaaatcttccctgagaagaaatggattcccttgattaacatacctgttatatcatatggattcgcgggaatgccaccggcgactccaaccaatattgctagttggctcatcactggaacgatcttcaactattttgtgttcaagtatcgaaaggggtggtggcagaaatataactatgttctgtctgcggcattggatgccggcacagctttcatgggggttctgttgttctttgctctgcagaatgaaggccggaatttgaagtggtgggggactgagctagaccattgtcctctagcctcgtgcccaactgcacctgggatcgtggttgaagggtgtccagttttcaagtagaaac-ttgtgaactagccatg--------------------------------tacttta-gtgttgggtcttagaagatccatggtcaagtaagaaaatgcatttccttgacaaaatagttggcagtttagaaattaaataatcgaaatcattgagctgtttacagaaaa---tttgccgtaattcgaataacaagttgatgcccgctagcgatattgtaaatgcatccttattgg-tgtcgggattgttttcccatcatgatttgtcctggaattttgtagtgctagtaagacacctgcgacttctgaaatgtttatatgctgcatccacaagaaattttggatg-ttttcatt-cccataatttgttagtttttttggctgttgcct--------------------------------------------------------------
>MiraAssembly71_rep_c3936RC_merged_MiraAssembly71_c780
gttatgtggactgtaatgcagcaaccggggtatgatatcattgcccagttcatctttgggtatatcctgccagggaaacccattgcaaacttgattttcaagatttatgggcgaattagcaccattcatgccctatctttcctatctgatcttaagcttggtcactacatgaaaatcccaccacgtagcatgtacatggctcaggtcagc--------------------tcactatatcaaattctctctttta--ctgtgtttaatgaatgtcataagagtaagattagtcttat-atacaaagtcttccacattttttaatcact--------------------------tttaatatcctacgtgtt--tatctatctaaacaaaatcccacttactcctaatttcctcaagcctatgtttgaatgaatctggtcagaccgccaaaaaaccaccattgggtattgaatccagcctataa-ggttattattccg-------tcac-------tagttattcttccctttctttttctacagctggttggaacgcttgttgctggtacagtaaaccttgcagtttcatggtggatgttggagaacatcgaaaacatatgtgatattgaaactcaacatcctgatagcccatggacgtgccccaagttccgagtaacctttgatgcctcagtaatatggggcctaatcgggccagcccgcctgtttgggcccggaggattgtacaggaacttggtatggttatttctcattggagctgttttgccagtacctgtttggatactcagcaaaatcttccctgagaagaaatggattcccttgattaacatacctgttatatcatatggattcgctggaatgccaccggcgactccaaccaatattgctagttggctcatcactggaacgatcttcaactattttgtgttcaagtatcgaaaggggtggtggcagaaatataactatgttctgtctgcggcattggatgccggcacagctttcatgggggtkctgttgttctttgctctgcagaatgaaggccggaatttgaagtggtgggggmctgagctagaccattgtcctctagcctcgtgcccaactgcacctgggatcgtggttgaagggtgtccagttttcaagtagaaac-ttgtgaactagccatg--------------------------------tacttwa-gtgttgggtcttagaagatccatggtcaagtaagaaaatgcatttccttgac---------------------------------------------------------------------------------------------------------------------------------------------------------------------------------------------------------------------------------------------------------------------------------------------------------------------------------------------------
>MiraAssembly72_c1221RC_merged_MiraAssembly72_c558RC_merged_MiraAssembly72_c631RC
------------------------------------------------------------------------------------------------------------------------------------------------------------------------------------------------------------------------------------------------------------------------------------------------------------------------------tttaatcact--------------------------tctaatatcctacgggtt--tatctatctaaacaaaatcccacttactcctaatttcctcaagcctatgtttgaatgaatctggtcagaccgccaaaaaaccaccattgggtattgaatccagcctataa-ggttactattcca-------tcac-------tagttattcttccctttctttttctacagctggttggaacgcttgttgctggtacagtaaaccttgcagtttcatggtggatgttggagaacatcgaaaacatatgtgatattgaaactcaacatcctgatagcccatggacgtgccccaagttccgagtaacctttgatgcctcagtaatatggggcctaatcgggccagcccgcctgtttgggcccggaggattgtacaggaacttggtatggttatttctcattggagctgttttgccagtacctgtttggatactcagcaaaatcttccctgagaagaaatggattcccttgattaacatacctgttatatcatatggattcgcgggaatgccacctgcgactccaaccaatattgctagttggctcatcactggaacgatcttcaactattttgtgttcaagtatcgaaaggggtggtggcagaaatataactatgttctgtctgcggcattggatgccggcacagctttcatgggggttctgttgttctttgctctgcagaatgaaggnnnnnatttgaagtggtgggggactgagctagaccattgtcctctagcctcgtgcccaactgcacctgggatcgtggttgaagggtgtccagttttcaagtagaaac-ttgtgaactagccatg--------------------------------tacttta-gtgttkggtcttagaagatccatggtcaagtaagaaaatgcatttccttgacaaaatagttggcagtttagaaattaaataatcgaaatcattgagctgtttacagaaaa---tttgccgtaattc-------------------------------------------------------------------------------------------------------------------------------------------------------------------------------------------------------------------------------------------------------------------------
>MiraAssembly72_c48RC
------------------------------------------------------------------------------------------------------------------------------------------------------------------------------------------------------------------------------------------------------------------------------------------------------------------------------tttaatcact--------------------------tctaatatcctacgggtt--tatctatctaaacaaaatcccacttactcctaatttcctcaagcctatgtttgaatgaatctggtcagaccgccaaaaaaccaccattgggtattgaatccagcctataa-ggttactattccg-------tcac-------tagttattcttccctttctttttctacagctggttggaacgcttgttgctggtacagtaaaccttgcagtttcatggtggatgttggcgaacatcgaaaacatatgtgatattgaaactcaacatcctgatagcccatggacgtgccccaagttccgagtaacctttgatgcctcagtaatatggggcctaatcgggccagcccgcctgtttgggcccggaggattgtacaggaacttggtatggttatttctcattggagctgttttgccagtacctgtttggatactcagcaaaatcttccctgagaagaaatggattcccttgattaacatacctgttatatcatatggattcgcgggaatgccaccggcgactccaaccaatattgctagttggctcatcactggaacgatcttcaactattttgtgttcaagtatcgaaaggggtggtggcagaaatataactatgttctgtctgcggcattggatgccggcacagctttcatgggggttctgttgttctttgctctgcagaatgaaggccggaatttgaagtggtgggggmctgagctagaccattgtcctctagcctcgtgcccaactgcacctgggatcgtggttgaagggtgtccagttttcaagtagaaac-ttgtgaactagccatg--------------------------------tacttta-gtgttkggtcttagaagatccatggtcaagtaagaaaatgcatttccttgacaaaatagttggcagtttagaaattaaataatcgaaatcattgagctgtttacagaaaa---tttgccgtaattc-------------------------------------------------------------------------------------------------------------------------------------------------------------------------------------------------------------------------------------------------------------------------
>MiraAssembly73_rep_c2894_merged_MiraAssembly73_c1920RC_merged_MiraAssembly73_rep_c2894_merged_MiraAssembly73_c697_merged_MiraAssembly73_c754RC_merged_MiraAssembly73_rep_c2235RC
-----------------------------------------------------------------------------------------------------------------------------------------------------------------------------------------------------------------------------------------------------------------------------------------------------------------------------------------------------------------------------acgtgtt--tatctwtccaaacaaaatcccacttactcctaatttactcaagcctatgtttgaatgaatctggtcagaccgccaaaaaaccaccattgggtattgaatccagcctataa-ggttactattccg-------tcac-------tagttattcttccctttctttttctacagctkgttggaacgcttgttgctggtacagtaaaccttgcagtttcatggtggatgttggcaaacatcgaaaacatatgtgatattgaaactcaacatcctgatagcccatggacgtgccccaagttccgagtaacctttgatgcctcagtaatatggggcctaatcgggccagcccgcctgtttgggcccggaggattgtacaggaacttggtatggttatttctcattggagctgttttgccagtacctgtttggatactcagcaaaatcttccctgagaagaaatggattcccttgattaacatacctgttatatcatatggattcgcgggaatgccaccggcgactccaaccaatattgctagttggctcatcactggaacgatcttcaactattttgtgttcaagtatcgaaaggggtggtggcagaaatataactatgttctgtctgcggcattggatgccggcacagctttcatgggggttctgttgttctttgctctgcagaatgaaggccggaacttgaagtggtgggggactgagctagaccattgtcctctagcctcgtgcccaactgcacctgggatcgtggttgaagggtgtccagttttcaagtagaaac-ttgtgaactagccatg--------------------------------tacttta-gtgttgggtcttagaagatccatggtcaagtaagaaaatgcatttccttgacaaaatagttggcagtttagaaattaaataatcgaaatcattgagctgtttacagaaaa---tctgtcgtaattcgaataacaagttgatgcccgctagcggtattgtaaatgcatccttattgg-tgtcgggattgttttcccatcatgatttgtcctggaattttgaagtg-----------------------------------------------------------------------------------------------------------------------------------------------------------------------
>MiraAssembly74_c326RC_merged_MiraAssembly74_c523
--------------------------------------------------------------------------------------------------------------------------------------------------------------------------------------------------------------------------------------------------------------------------------------------------------------------------------taatcact--------------------------tttaatatcctacgtgtt--tatctatataaacaaaatcccacttactcctaatttcctcaagcctacgtttgaatgaatctggtcagaccgccaaaaaaccaccattgggtattgaatccagcctataa-ggttactattccg-------tcac-------taattattcttccctttctttttctacagctggttggaacgcttgttgctggtacagtaaaccttgcagtttcatggtggatgttggagaacatcgaaaacatatgtgatattgaaactcaacatcctgatagcccatggacgtgccccaagttccgagtaacctttgatgcctcagtaatatggggcctaatcgggccagcccgcctgtttgggcccggaggattgtacaggaacttggtatggttatttctcattggagctgttttgccagtacctgtttggatactcagcaaaatcttccctgagaagaaatggattcccttgattaacatacctgttatatcatatggattcgcgggaatgccaccggcgactccaaccaatattgctagttggctcatcactggaacgatcttcaactattttgtgttcaagtatcgaaaggggtggtggcagaaatataactatgttctgtctgcggcattggatgccggcacagctttcatgggggttctgttgttctttgctctgcagaatgaaggccggaatttgaagtggtgggggactgagctagaccattgtcctctagcctcgtgcccaactgcacctggaatcgtggttgaagggtgtccagttttcaagtagaaac-ttgtgaactagccatg--------------------------------tacttta-gtgttgggtcttagaagatccatggtcaagtaagaaaatgcatttccttgacaaaatagttggcagtttagaaattaaataatcgaaatc-------------------------------------------------------------------------------------------------------------------------------------------------------------------------------------------------------------------------------------------------------------------------------------------------------------
>MiraAssembly74_c72RC
-----------------------------------------------------------------------------------------------------------------------------------------------------------------------------------accacgtagcatgtacatggctcaggtcagc--------------------tcactatatcaaattctctctttta--ctgtgtttaatgaatgtcatgagagtaagattagtcttat-atacaaagtcttccacatgttttaatcact--------------------------tttaatatcctacgtgtt--tatctatataaacaaaatcccacttactcctaatttcctcaagcctatgtttgaatgaatctggtcagaccgccaaaaaaccaccattgggtattgaatccagcctataa-gattactattccg-------tcac-------tagttattcttccctttctttttctacagctggttggaacgcttgttgctggtacagtaaaccttgcagtttcatggtggatgttggagaacatcgaaaacatatgtgatattgaaactcaacatcctgatagcccatggacgtgccccaagttccgagtaacctttgatgcctcagtaatatggggcctaatcgggccagcccgcctatttgggcccggaggattgtacaggaacttggtatggttatttctcattggagctgttttgccagtacctgtttggatactcagcaaaatcttccctgagaagaaatggattcccttgattaacatacctgttatatcatatggattcgcgggaatgccaccggcaactccaaccaatattgctagttggctcatcactggaacgatcttcaactattttgtgttcaagtatcgaaaggggtggtggcagaaatataactatgttctgtctgcggcattggatgccggcacagctttcatgggggttctgttgttctttgctctgcagaatgaaggccggaacttgaagtggtgggggactgagctagaccattgtcctctagcctcgtgcccaactgcacctgggatcgtggttgaagggtgtccagttttcaagtagaaac-ttgtgaactagccatg--------------------------------tacttta-gtgttgggtcttagaagatccatggtcaagtaagaaaatgcatttccttgacaaaatagttggcagtttagaaattaaataatcgaaatcattgagctgtttacagaaaa---tctgccgtaattcgaataacaagttgatgcccgctagcggtattgtaaatgcatccttattgg-tgtcgggattgttttcccatcatgatttgtcctggaattttgtagtgctagtaagacacctgcgacttctgaaatgtttatatgctgcatccacaagaaattttggatg-ttttcatt-cccataatttgttagtttttttggctgttgccttctaagtcgtctacta----------------------------------------------
>MiraAssembly75_c48
-----------------------------------------------------------------------------------------------------------------------------------------------------------------------------------------------------------------------------------------------------------------------------------------------------------------------------ttttaatcact--------------------------tttaatatcctacgtgtt--tatctatctaaacaaaatcccacttactcctaatttcctcaagcctatgtttgaatgaatctggtcagaccgccaaaaaaccaccattgggtattgaatccagcctataa-ggttactattccg-------tcac-------tagttattcttccctttctttttctacagctggttggaacgcttgttgctggtacagtaaaccttgcagtttcatggtggatgttggagaacatcgaaaacatttgtgatattgaaactcaacatcctgatagcccatggacgtgccccaagttccgagtaacctttgatgcctcagtaatatggggcctaatcgggcctgcccgcctgtttgggcccggaggattgtacaggaacttggtatggttatttctcattggagctgttttgccagtacctgtttggatactcagcaaaatcttccctgagaagaaatggattcccttgattaacatacctgttatatcatatggattcgcgggaatgccaccggcgactccaaccaatattgctagttggctcatcactggaacgatcttcaactattttgtgttcaagtatcgaaaggggtggtggcagaaatataactatgttctgtctgcagcattggatgccggcacagctttcatgggggttctgttgttctttgcactgcagaatgaaggccggaacttgaagtggtgggggactgagctagaccattgtcctctagcctcgtgcccaactgcacctgggatcgtggttgaagggtgtccagttttcaagtagaaac-ttgtgaactagccatg--------------------------------tacttta-gtgttgggtcttagaagatccatggtcaagtaagaaaatgcatttccttgacaaaacagttggcagtttagaaattaaataatcgaaatcatttagctgtttacagaaaa---tctgctgtaattcgaataacaagttgatgcccgctagcggtattgtaaatgcatccttatt-------------------------------------------------------------------------------------------------------------------------------------------------------------------------------------------------------------------------
>MiraAssembly77_c1166RC
------------------------------------------------------------------------------------------------------------------------------------------------------------------------------------------------------------------------------------------------------------------------------------------------------------------------------------------------------------------------------------------------------------------------------------------gaatgaatctggtcagaccgccaaaaaaccaccattgggtattgaatccagcctataa-ggttactattccg-------tcac-------tagttattcttccctttctttttctacagctggttggaacgcttgttgctggtacagtaaaccttgcagtttcatggtggatgttggcgaacatcgaaaacatatgtgatattgaaactcaacatcctgatagcccatggacgtgccccaagttccgagtaacctttgatgcctcagtaatatggggcctaatcgggccagcccgcctgtttgggcccggaggattgtacaggaacttggtatggttatttctcattggagctgttttgccagtacctgtttggatactcagcaaaatcttccctgagaagaaatggattcccttgattaacatacctgttatatcatatggattcgcgggaatgccaccggcgactccaaccaatattgctagttggctcatcactggaacgatcttcaactattttgtgttcaagtatcgaaaggggtggtggcagaaatataactatgttctgtctgcggcattggatgccggc--------------------------------------------------------------------------------------------------------------------------------------------------------------------------------------------------------------------------------------------------------------------------------------------------------------------------------------------------------------------------------------------------------------------------------------------------------------------------------------------------------------------------------------------------------------------------------------------------------------------------
>MiraAssembly77_rep_c157
--------------------------------------------------------------------------------------------------------------------------------------------------------------------------------------------------------------------------------------------------------------------------------------------------------------------------------------------------------------------------------------------------------------------------------------gtttgaatgaatctgatcagaccgccaaaaaaccaccattgggtattgaatccagcctataa-agttactattccg-------tcac-------tagttattcttccctttctttttctacagctggttggaacgcttgttgctggtacagtaaaccttgcagtttcatggtggatgttggagaacatcgaaaacatatgtgatattgaaactcaacatcctgatagcccatggacgtgccccaagttccgagtaacctttgatgcctcagtaatatggggcctaatcgggccagcccgcctgtttgggcccggaggattgtacaggaacttggtatggttatttctcattggagctgttttgccagtacctgtttggatactcagcaaaatcttccctgagaagaaatggattcccttgattaacatacctgttatatcatatggattcgcgggaatgccaccggcgactccaaccaatattgctagttggctcatcactggaacgatcttcaactattttgtgttcaagtatcgaaaggggtggtggcagaaatataactatgttctgtctgcggcattggatgccggcacagctttcatgggggttctgttgttctttgctctgcagaatgaaggccggaacttgaagtggtgggggactgagctagaccattgtcctctagcctcgtgcccaactgcacctgggatcgtggttgaagggtgtccagttttcaagtagaaac-ttgtgaactagccatg--------------------------------tactttaggtgttgggtcttagaagatccatggtcaagtaagaaaatgcatttccttgacaaaatagttggcagtt-----------------------------------------------------------------------------------------------------------------------------------------------------------------------------------------------------------------------------------------------------------------------------------------------------------------------------------
>MiraAssembly78_rep_c2504_merged_MiraAssembly78_c976_merged_MiraAssembly78_c777RC_merged_MiraAssembly78_c976
------------------------------------------------------------------------------------------------------------------------------------------------------------------------------------------------------------------------------------------------------------------------------------------------------------------tcttccacatgttttaatcact--------------------------tttaatatcctacgtgtt--tatctatctaaacaaaatcccacttactcctaatttcctcaagcctatgtttgaatgaatctggtcagaccgccaaaacaccaccattgggtattgaatccagcctataa-ggttactattccg-------tcac-------tagttcttcttccctttctttttctacagctggttggaacgcttgttgctggtacagtaaaccttgcagtttcatggtggatgttggagaacatcgaaaacatatgtgatattgaaactcaacatcctgatagcccatggacgtgccccaagttccgagtaacctttgatgcctcagtaatatggggcctaatcgggccagcccgcctgtttgggcccggaggattgtacaggaacttggtatggttatttctcattggagctgttttgccagtacctgtttggatactcagcaaaatcttccctgagaagaaatggattcccttgattaacatacctgttatatcatatggattcgcgggaatgccaccggcgactccaaccaatattgctagttggctcatcactggaacgatcttcaactattttgtgttcaagtatcgaaaggcgtggtggcagaaatataactatgttctgtctgcggcattggatgccggcacagctttcatgggggttctgttgttctttgctctgcagaatgaaggccggaatttgaagtggtgggggactgagctagaccattgtcctctagcctcgtgcccaactgcacctgggatcgtggttgaagggtgtccagttttcaagtagaaac-ttgtgaactagccatg--------------------------------tacttaa-gtgttgggtcttagaagatccatggtcaagtaagaaaatgcatttccttgacaaaatagttggcaktttagaaattaaataatcgaaatcattgagctgtttacagaaaatagttagccgtaattcgaataacaagttgatgcccgctggcggtattgtaaatgcatccttattgg-tgtcgggattgttttcccatcatgatttgtcctggaattttgtagtgctagtaagacacctgcgacttctgaaatgtttatatgctgcatccacaagaaa-tttggatg-ttttcatt-cccataatctgttgg--tttttggctgttgccttctaagtcgtctactatttgaacatta-----------------------------------
>MiraAssembly78_rep_c2874RC_merged_MiraAssembly78_c534
---------------------------------------------------------------------------aaacccattgcaaacttgattttcaagatttatgggcgaattagcaccattcatgccctatctttcctatctgatcttaagcttggtcactacatgaaaatcccaccacgtagcatgtacatggctcaggtcagc--------------------tcactatatcaaattctctctttta--ctgtgtttaatgaatgtcataakwgtaagattagtcttat-atacaaagtcttccacatgttttaatcact--------------------------tttaatatcctacgtgtt--tatctatctaaacaaaatcccacttactcctaatttcctcaagcctatgtttgaatgaatctggtcagaccgccaaaacaccaccattgggtattgaatccagcctatga-ggttactattccg-------tcac-------tagttcttcttccctttctttttctacagctggttggaacgcttgttgctggtacagtaaaccttgcagtttcatggtggatgttagagaacatcgaaaacatatgtgatattgaaactcaacatcctgatagcccatggacgtgccccaagttccgagtaacctttgatgcctcagtaatatggggcctaatagggccagcccgcctgtttgggcccggaggattgtacaggaacttggtatggttatttctcattggagctgttttgccagtacctgtttggatactcagcaaaatctaccctgagaagaaatggattcccttgattaacatacctgttatatcatatggattcgcgggaatgccaccggcgactccaaccaatattgctagttggctcatcactggaacgatcttcaactattttgtgttcaagtatcgaaaggcgtggtggcagaaatataactatgttctgtctgcggcattggatgccgacacagctttcatgggggttctgttgttctttgctctgcagaatgaaggccggaatttgaagtggtgggggactgagctagaccattgtcctctagcctcgtgcccaactgcacctgggatcgtggttg-------------------------------------------------------------------------------------------------------------------------------------------------------------------------------------------------------------------------------------------------------------------------------------------------------------------------------------------------------------------------------------------------------------------------------------------------------------------------------------------
>MiraAssembly80_c389RC
-------------------------------------------------------------------------------------------------------------------------------------------------------------------------------------------------------------------------------------------------------------------------------------------------------------------------------------------------------------------ttaatatcctacgtgtt--tatctatctaaacaaaatcccacttactcctaatttcctcaagcctatgtttgaatgaatctggtcagaccgccaaaaaaccaccattgggtattgaatccagcctataa-ggttactattccg-------tcac-------tagttattcttccctttctttttctacagctggttggaacgcttgttgctggtacagtaaaccttgcagtttcatggtggatgttggagaacatcgaaaacatatgtgatattgaaactcaacatcctgatagcccatggacgtgccccaagttccgagtaacctttgatgcctcagtaatatggggcctaatcgggccagcccgcctgtttgggcccggaggattgtacaggaac-----------------------------------------------------------------------------------------------------------------------------------------------------------------------------------------------------------------------------------------------------------------------------------------------------------------------------------------------------------------------------------------------------------------------------------------------------------------------------------------------------------------------------------------------------------------------------------------------------------------------------------------------------------------------------------------------------------------------------------------------------------------------------------------------------------------------------------------------------------------------------------------------
>MiraAssembly80_c56
----------------------------------------------------------------------------------------------------------------------------------------------------------------------------------------------------------------------------------------------------------------------------------------------------------------------------------------------------------------------------------------------------------------------------------------------------ggtcagaccgccaaaaaaccaccattgggtattgaatccagcctataa-ggttactattctg-------tcac-------tagttattcttccctttctttttctacagctggttggaacgcttgttgctggtacagtaaaccttgcagtttcatggtggatgttggcgaacatcgaaaacatatgtgatattgaaactcaacatcctgatagcccatggacgtgccccaagttccgagtaacctttgatgcctcagtaatatggggcctaatcgggccagcccgcctgtttgggcccggaggattgtacaggaacttggtatggttatttctcattggagctgttttgccagtacctgtttggatactcagcaaaatcttccctgagaagaaatggattcccttgattaacatacctgttatatcatatggattcgcgggaatgccaccggcgactccaaccaatattgctagttggctcatcactggaacgatcttcaactattttgtgttcaagtatcgaaaggggtggtggcagaaatataactatgttctgtctgcggcattggatgccggcacagctttcatgggggttctgttgttctttgctctgcagaatgaaggccggaacttgaagtggtgggggactgagctagaccattgtcctctagcctcgtgcccaactgcacctgggatcgtggttgaagggtgtccagttttcaagtagaaac-ttgtgaactagccatg--------------------------------tacttta-gtgttgggtcttagaagatccatggtcaagtaagaaaatgcatttccttgacaaaatagttggcagtttagaaattaaataatcgaaat--------------------------------------------------------------------------------------------------------------------------------------------------------------------------------------------------------------------------------------------------------------------------------------------------------------
>MiraAssembly81_c65RC
----------------------------------------------------------------------------------------------------------------------------------------------------------------------------------------------------------------------------------------------------------------------------------------------------------atacaaagtcttccacatgttttaatcact--------------------------tttaatatcctacgtgtt--tatctatmtaaacaaaatcccacttactcctaatttcctaaagcctatgtttgaatgaatctggtcagaccgccaaaaaaccaccattgggtattgaatccagcctataa-ggttactattccg-------tcac-------tagttattcttccctttctttttctacagctggttggaacgcttgttgctggtacagtaaaccttgcagtttcatggtggatgttggagaacatcgaaaacatatgtgatattgaaactcaacatcctgatagcccatggacgtgccccaagttccgagtaacctttgatgcctcagtaatatggggcctaatcgggccagcccgcctgtttgggcccggaggattgtacaggaacttggtatggttatttctcattggagctgttttgccagtacctgtttggatactcagcaaaatcttccctgagaagaaatggattcccttgattaacatacctgttatatcatatggattcgctggaatgccaccggcgactccaaccaatattgctagttggctcatcactggaacgatcttcaactattttgtgttcaagtatcgaaaggggtggtggcagaaatataactatgttctgtctgcggcattggatgccggcacagctttcatgggggttctgttgttctttgctctgcagaatgaaggccggaatttgaagtggtgggggactgagctagaccattgtcctctagcctcgtgcccaactgcacctggaatcgtagttgaagggtgtccagttttcaagtagaaac-ttgtgaactagccatg--------------------------------tacttaa-gtgttgggtcttagaagatccatggtcaagtaagaaaatgcatttccttgacaaaatagttggcagtttagaaattaaataatcgaaatcattgagctgtttacagaaaa---tttgccgtaattcraataacaagttgatgcccgctagcgatattgtaaatgcatccttattgg-ygtcgggattgttttc------------------------------------------------------------------------------------------------------------------------------------------------------------------------------------------------------
>MiraAssembly81_c710_merged_MiraAssembly81_c490RC
------------------------------------------------------------------------------------------------------------------------------------------------------------------------------------------------------------------------------------------------------------------------------------------------------------------------------------------------------------------------------------------------------------------------------------------------------------------------------------------------------------------------------------------------------------------------------------------------------------------------------------aaaacatatgtgatattgaaactcaacatcctgatagcccatggacgtgccccaagttccgagtaacctttgatgcctcagtaatatggggcctaatcgggccagcccgcctgtttgggcccggaggattgtacaggaacttggtatggttatttctcattggagctgttttgccagtacctgtttggatactcagcaaaatcttccctgagaagaaatggattcccttgattaacatacctgttatatcatatggattcgcgggaatgccaccggcgactccaaccaatattgctagttggctcatcactggaacgatcttcaactattttgtattcaagtatcgaaaggggtggtggcagaaatataactatgttctgtctgcggcattggatgccggcacagctttcatgggggttctgttgttctttgctctgcagaatgaaggccggaatttgaagtggtgggggactgagctagaccattgtcctctagcctcgtgcccaactgcacctggaatcgtggttgaagggtgtccagttttcaagtagaaac-ttgtgaactagccatg--------------------------------tacttta-gtgttgggtcttagaagatccatggtcaagtaagaaaatgcatttccttgacaaaatagttggcagtttagaaattaaataatcgaaatcatt----------------------------------------------------------------------------------------------------------------------------------------------------------------------------------------------------------------------------------------------------------------------------------------------------------
>MiraAssembly82_c199
-----------------------------------------------------------------------------------------------tttcaagatttatgggcgaattagcaccattcatgccctatctttcctatctgatcttaagcttggtcactacatgaaaatcccaccacgtagcatgtacatggctcaggtcagc--------------------tcactatatcaaattctctctttta--ctgtgtttaa-------cataagagtaagattagtcttat-atacaaagtcttccacatgtttttatcact--------------------------tttaatatcctacgtgtt--tatctatctaaacaaaatcccacttactcctaatttcctcaagcctatgtttgaatgaatctggtcagaccgccaaaaaaccaccattgggtattgaatccagcctataa-ggttactattccg-------tcac-------tagttattcttccctttctttttctacagctggttggaacgcttgttgctggtacagtaaaccttgcagtttcatggtggatgttggagaacatcgaaaacatatgtgatattgaaactcaacatcctgatagcccatggacgtgccccaagttccgagtaacctttgatgcctcagtaatatggggcctaattgggccagcccgcctgtttgggcccggaggattgtacaggaacttggtatggttatttctcattggagctgttttgccagtacctgtttggatactcagcaaaatcttccctgagaagaaatggattcccttgattaacatacctgttatatcatatggattcgcgggaatgccaccggcgactccaaccaatattgctagttggctcatcactggaacgatcttcaactattttgtgttcaagtatcgaaaggggtggtggcagaaatataactatgttctgtctgcggcattggatgccggcacagctttcatgggggttctgctgttctttgctctgcagaatgaaggccggaacttgaagtggtgggggactgagctagaccattgtcctctagcctcgtgcccaactgcacctgggatcgtggttgaagggtgtccagttttcaagtagaaac-ttgtgaactagccatg--------------------------------tacttta-gtgttgggtcttagaagatccatggtcaagtaagaaaatgc--------------------------------------------------------------------------------------------------------------------------------------------------------------------------------------------------------------------------------------------------------------------------------------------------------------------------------------------------------------
>MiraAssembly82_rep_c381
------------------------------tatgatatcattgcccagttcatctttgggtatatcctgccagggaaacccattgcaaacttgattttcaagatttatgggcgaatcagcaccattcatgccctatctttcctatctgatcttaagcttggtcactacatgaaaatcccaccacgtagcatgtacmtsrctc---------------------------------akrtcaaatkctctctttta--ctgtgtttaa-------cataagagtaagattagtcttat-atacaaagtcttccacatgttttaatcact--------------------------tttaatatcctacgtgtt--tatctatctaaacaaaatcccacttactcctaatttcctcaagcctatgtttgaatgaatctggtcagaccgccaaaaaaccaccattgggtattgaatccagcctataa-ggttactattccg-------tcac-------tacttattcttccctttctttttctacagctggttggaacgcttgttgctggtacagtaaaccttgcagtttcatggtggatgttggcgaacatcgaaaacatatgtgatattgaaactcaacatcctgatagcccatggacgtgccccaagttccgagtaacttttgatgcctcagtaatatggggcctaattgggccagcccgcctgtttgggcccggaggattgtacaggaacttggtatggttatttctcattggagctgttttgccagtacctgtttggatactcagcaaaatcttccctgagaagaaatggattcccttgattaacatacctgttatatcatatggattcgcgggaatgccaccggcgactccaaccaatattgctagttggctcatcactggaacgatcttcaactattttgtgttcaagtatcgaaaggggtggtggcagaaatataactatgttctgtctgcggcattggatgccggcacagctttcatgggggttctgttgttctttgctctgcagaatgaaggccggaacttgaagtggtgggggactgagctagaccattgtcctctagcctcgtgcccaactgcacctgggatcgtggttgaagggtgtccagttttcaagtagaaac-ttgtgaactagccatg--------------------------------tacttta-gtgttgggtcttagaagatccatggtcaagtaagaaaatgcatttccttgacaaaatagttggcagtttagaaattaaataatctaaatcattgagctgtttacagaaaa---tttgccgtaattcgaataacaagttgatgcccgctagcggtattgtaaatgcatccttattgg-tgtcgggattgttttcccatcatgatttgtcctggaattttgtagtgctagtaagacacctgcgacttctgaaatgtttatatgctgcatccwcaagaaattttggatg-ttttcatt-cccataatttgttggtttttttggctgttgccttctaagtcgtctactatttgaacattatgtgaaatgccacaagtgtatgctagtatactagc
