# Supplementary material for: Targeted NGS for species level phylogenomics: “made to measure” or “one size fits all”?
Source: PeerJ. 2017 Jul 25;5:e3569. doi: 10.7717/peerj.3569 (PMC5530999; doi:10.7717/peerj.3569)
Supplement: Data S2 — Sequences alignments (fasta format). [file peerj-05-3569-s002.gz › Final_Aln/MC/12927_AllSamples.aln]

>MiraAssembly69_rep_c2363RC_merged_MiraAssembly69_c501_merged_MiraAssembly69_c250RC
--------------------------------------------------------------------------------------------------------------------------------------------------------------------------------------------------------------------------------------------------------------------------------------------------------------------------------------------------------------------------tgtttt--ggtttgttattagttctgattggaatgcagttatttttgtttcttaaatgcgtgctgtgggagaataacgtccccatctagagtgttttcgtgtactgcaagcaggtatta--------aaattgcactatggtggtgtcattacaaattagaaattggatggttgtgaccaawtttttwgggaaaaga--------gttgtgactgcgtaatctgtgtcaaaac-----------ttgtt--tatgtgaaattacttaacaaac------ttcggttccttcttccattatctctgccttccttaccattc--atatatacttgtatgggtccatggctgcaggttaaccatggagatacactgaggcgcattaatggatgtgtca---aagatggacatctggaccttgacatggatggtttgagagcgaaggtccgtgggcttttcaaatttgctgctgaagttgatattacgctcacttatgttgatgaagatggtgacatagtcacactcgttgatgacgaggatctccgtgatgccatgagccagtccttaaatcctttgaggattactgtgaagctgaatgaaagaagtggaagatcttatactagatctagtggaagktccacacccatgaggtcccccagcgttcataatccagtaccaaacctggatagaagcgtttctgaaatcttgaaatctgtcccagagccattacgtgaagcactctcaaaaatctcgcacaatttgg---------------tctctgttcctggactagctgagtttgttgaccatttttctaaaatgggacaggcctacacaaatcctcgttctgatatccagcctggcacagaatctagtgcacaaattgaggcttctggaagcgccatgtgtccatcaatgaataaagagccagaggctttgaaggatggtcggggcaatgaaggcccaagttacacaaacaatcagaagcttgtgcttgaaggtatcagagctgtggaggccagtgttaaccctgatgcatcttgtgacggggaggataaggk---------cagagggtgcgattatatcccgaaggctggagatttcgcatggttcgaagatggcaagccagttgcatctgatttgcctgctagttggaaaaaggctgggaaatcaaaggaaccgtggaagcctgttggtgctggtgcttctgcaagcrcaactgtttctttggggcaggcaaccacggattccaaagacggctttggcgttgggttccctagtcttaatatcatgaatgaatgtccatttactgggatgcctgtagctgatggttcagctctgccttttaagcatcatggttctcgtttccctccatttttaagaaaccacaatcatagtgaaggcctcgctggtatattccacagaggtattcgttgtgatggctgtggggttttcccaataactggaccccggttcaagtcgaaagtgtgagaatttaacttgtcatctggtggttagctatagaaagag-aaaatactgaaaaatctgattc-ttttttcattccctgcagaaaagaggattatgacctgtgcaatatctgcttcactgagatgggagatgaatctgac--------------------------------------------------------------------------------------------------------------------------------------------------------------------------------------------------------------------------------------------------------------------------------------------------------------------------------------------------------------------------------------------------------------------------------------------------------------------------------------------------------------------------------------------------------------------------------------------------------------------------------------------------------------------------------------------------------------------------------------------------------------------------------------------------------------------------------------------------------------------------------------------------------------------------------------------------------------------------------------------------------------------------------------------------------------------------------------
>MiraAssembly77_rep_c62RC
------------------------------------------------------------------------------------------------------------------------------------------------------------------------------------------------------------------------------------------------------------------------------------------------------------------------------------------------------------------------------------------------------------------------------------------------------------------------------------------------------------ttgcactatggtggtgtcattacaaattagaaattggatggttgtgaccaaatttttagggaaaaga--------gttgtgactgcgtaatctgtgtcaaaac-----------ttgtt--tatgtgaaattacttaacaaac------tttggttccttcttccattatctctgccttccttaccattc--atatatacttgtatgggtccatggctgcaggttaaccatggagatacactgaggcgcattaatggatgtgtca---aagatggacatctggaccttgacatggatggtttgagagcgaaggtccgtgggcttttcaaatttgctgctgaagttgatattacgctcacttatgttgatgaagatggtgacatagtcacactcgttgatgacgaggatctacgtgatgccatgagccagtccttaaatccgttgaggattactgtgaagctgaatgaaagaagtggaagatcttatactagatctagtggaacttccacacccatgaggtcccccagcgttcataatccagtaccaaacctggatagaagcgtttctgaaatcttgaaatctgtcccagagccattacgtgaagcactctcaaaaatctcgcacaatttgg---------------tctctgttcctggactagctgagtttgttgaccatttttctaaaatgggacaggcctacacaaatcctcgttctgatatccagcctggcacagaatctagtgcacaaattgaggcttctggaagcgccatgtgtccatcaatgaataaagagccagaggctttgaaggatggtcggggcaatgaaggcccaagttacacaaacaatcagaagcttgtgcttgaaggtatcagagctgtggaggccagtgttaaccctgatgcatcttgtgacggggaggataaggt---------cagagggtgcgattatatcccgaaggctggagatttcgcatggttcgaagatggcaagccagttgcatctgatttgcctgctagttggaaaaaggctgggaaatcaaaggaaccgtggaagcctgttggtgctggtgcttctgcaagtgcaactgtttctttggggcaggcaaccacggattccaaagacggctttggcgttgggttccctagtcttaatatcatgaatgaatgtccatttactgggatgcctgtagctgatggttcagctctgccttttaagcatcatggttctcgtttccctccatttttaagaaaccacaatcatagtgaaggcctcgctggtatattccacagaggtattcgttgtgatggctgtggggttttcccaataactggaccccggttcaagtcgaaagtgtgagaatttaacttgtcatctggtggttagctatagaaagag-aaaatactgaaaaatctgattc-ttttttcat---------------------------------------------------------------------------------------------------------------------------------------------------------------------------------------------------------------------------------------------------------------------------------------------------------------------------------------------------------------------------------------------------------------------------------------------------------------------------------------------------------------------------------------------------------------------------------------------------------------------------------------------------------------------------------------------------------------------------------------------------------------------------------------------------------------------------------------------------------------------------------------------------------------------------------------------------------------------------------------------------------------------------------------------------------------------------------------------------------------------------------------------------------
>MiraAssembly72_c4_merged_MiraAssembly72_c349
----------------------------------------------------------------------------------------------------------------------------------------------------------------------------------------------------------------------------------------------------------------------------------------------------------------------------------------------------------------------------------------------------------------------------------------------------------------------gttttcgtgtgctgcaaacaggtatta--------aaattgcactatggtggtgtcattacaaattagaaattggatggttgtgaccaaatttttagggaaaaga--------gttgtgactgcgtaatctgtgtcaaaac-----------ttgtt--tatgtgaaattacttaacaaac------ttcggttccttcttccattatctctgccttccttaccattc--atatatacttgtatgggtccatggctgcaggttaaccacggagatacactgaggcgcattaatggatgtgtca---aagatggacatctggaccttgacatggatggtttgagagcgaaggtccgtgggcttttcaaatttgctgctgaagttgatattacgctcacttatgttgatgaagatggtgacatagtcacactcgttgatgacgaggatctccgtgatgccatgagccagtccttaaatcctttgaggattactgtgaagctgaatgaaagaagtggaagatcttatactagatctagtggaagttccacacccatgaggtcccccagcgttcataatccagtaccaaacctggatagaagcgtttctgaaatcttgaaatctgtcccagagccattacgtgaagcactctcaaaaatctcgcacaatttgg---------------tctctgttcctggactagctgagtttgttgaccatttttctaaaatgggacaggcctacacaaatcctcgttctgatatccagcctggcacagaatctagtgcacaaattgaggcttctggaagcgccatgtgtccatcaatgaataaagagccagaggctttgaaggatggtcggggcaatgaaggcccaagttacacaaacaatcagaagctggtgcttgaaggtatcagagctgtggaggccagtgttaaccctgatgcatcttgtgacagggaggataaggt---------cagagggtgcgattatatcccgaaggctggagatttcgcttggttcgaagatggcaagccagttgcatctgatttgcctgctagttggaaaaaggctgggaaatcaaaggaaccgtggaagcctgttggtgctggtgcttctgcaagcacaactgtttctttggggcaggcaaccacggattccaaagacggctttggcgttgggttccctagtcttaatatcatgaatgaatgtccatttactgggatgcctgtagctgatggttcagctctgccttttaagcatcatggctctcgtttccctccatttttaaggaaccacaatcacagtgaaggcctcggtggtatattccacagaggtattcgttgtgatggctgtggggttttcccaataactggaccccggttcaagtcgaaagtgtgagaatttaacttgtcatctggtggttagctatagaaagag-aaaatactgaaaaatctgattc-ttttttcattccctgcagaaaagaggattatgacctgtgcaatatctgcttcactgagatgggagatgaatctgactacatccgaatggaccgtcctgttccctatcgtcatccttattaccaccgtaaaggagtgagtgatcctgtatgtattttcca-gtcatgagtttct------tgttgatgctagatacg--------------------------------------------------------------------------------------------------------------------------------------------------------------------------------------------------------------------------------------------------------------------------------------------------------------------------------------------------------------------------------------------------------------------------------------------------------------------------------------------------------------------------------------------------------------------------------------------------------------------------------------------------------------------------------------------------------------------------------------------------------------------------------------------------------------------------------------------------------------------------------------------------------------------------------------------------------------
>MiraAssembly74_c246RC_merged_MiraAssembly74_c90RC_merged_MiraAssembly74_c90RC_merged_MiraAssembly74_c251RC
-----------------------------------------------------------------------------------------------------------------------------------------------------------------------------------------------------------------------------------------------------------------------------------------------------------------------------gtg-atggcataggcagtatgaatgttaaaatccaattggggtcttgtttt--ggtttgttattagttctgattggaatgcagttatttttgtttcttaaatgcgtgctgtgggagaataatgtccccatctagagtgttttcgtgtactgcaagcaggtatta--------aaattgcactatggtggtgtcattacaaattagaaattggatggttgtgaccaaatttttagggaaaaga--------gttgtgactgcgtaatctgtgtcaaaac-----------ttgtt--tatgtgaaattacttaacaaaa------ttcggttccttcttccattatctctgccttccttaccattc----atatacttgtatgggtccatggctgcaggttaaccatggagatacactgaggcgcattaatggatgtgtca---aagatggacatctggaccttgacatggatggtttgagagcgaaggtccgtgggcttttcaaatttgctgctgaagttgatattacgctcacttatgttgatgaagatggtgacatagtcacactcgttgatgacgaggatctccgtgatgccatgagccagtccttaaatcctttgaggattactgtgaagctgaatgaaagaagtggaagatcttatactagatctagtggaagttccacacccatgaggtcccccagcgttcataatccagtaccaaacctggatagaagcgtttctgaaatcttgaaatctgtcccagagccattacgtgaagcactctcaaaaatctcgcacaatttgg---------------tctctgttcctggactagctgagcttgttgacaatttttctaaaatgggacaggcctacacaaatcctcgttctgatatccagcctggcacagaatctagtgcacaaattgaggcttctggaagtgccatgtgtccatcaatgaataaagagccagaggctttgaaggatggtcggagcaatgaaggcccaagttacacaaacaatcagaagctggtgcttgaaggtatcagagctgtggaggccagtgttaaccctgatgcatcttgtgacggggaggataaggk---------cagagggtgcgattatatcccgaaggctggagatttcgcatggttcgaagatggcaagccagttgcatctgatttgcctgctagttggaaaaaggctgggaaatcaaaggaaccgtggaagcctgttggtgctggtgcttctgcaagcacaactgtttctttggggcaggcaaccacggattccaaagacggctttggcgttgggttccctagtcttaatagcatgaatgaatgtccatttactgggatgcctgtagctgatggttcagctctgccttttaagcatcatggctctcgtttccctccatttttaagaaaccacaatcatagtgaaggcctcggtggtatattccacagaggtattcgttgtgatggctgtggggttttcccaataactggaccccggttcaagtcgaaagtgtgagaatttaacttgtcatctggtggttagctatagaaagag-aaaatactgaaaaatctgattc-ttttttcattccctgcagaaaagaggattatgacctgtgcaatatctgcttcactgagatgggagatgaatctgactacatccgaatggaccgtcctgttccctatcgtcatccttattaccaccgtaaaggagtgagtgatcctgtatgtattttcca-gtcatgagtttct------tgttgatgctagatacgttgttccttttgttcac-------------------------------------------------------------------------------------------------------------------------------------------------------------------------------------------------------------------------------------------------------------------------------------atattggttgttgatct---------------------------------------------------------------------------------------------------------------------------------------------------------------------------------------------------------------------------------------------------------------------------------------------------------------------------------------------------------------------------------------------------------------------------------------------------------------------------------------------------------------------------------------------------------------------------------------------------------------------------------------
>MiraAssembly80_rep_c1948_merged_MiraAssembly80_c7RC_merged_MiraAssembly80_c7RC_merged_MiraAssembly80_c366
-----------------------------------------------------------------------------------------------------------------------------------------------------------------------------------------------------------------------------------------------------------------------------------------------------------------------------------------------------------------------------------------------------------------------------------------------------------------------------------------------------------attgcactatggtggtgtcattacaaattagaaattggatggttgtgaccaaatttttagggaaaaga--------gttgtgactgcgtaatctgtgtcaaaac-----------ttgtt--tatgtgaaattacttaacaaac------ttcggttccttcttccattatctctgccttccttaccattc--atatatacttgtatgggtccatggctgcaggttaaccatggagatacactgaggcgcattaatggatgtgtca---aagatggacatctggaccttgacatggatggtttgagagcgaaggtccgtgggcttttcaaatttgctgctgaagttgatattacgctcacttatgttgatgaagatggtgacatagtcacactcgttgatgacgaggatctccgtgatgccatgagccagtccttaaatcctttgaggattactgtgaagctgaatgaaagaagtggaagatcttatactagatctagtggaagttccacacccatgaggtcccccagcgttcataatccagtaccaaacctggatagaagcgtttctgaaatcttgaaatctgtcccagagccattgcgtgaagcactctcaaaaatctcgcacaatttgg---------------tctctgttcctggactagctgagcttgttgacaatttttctaaaatgggacaggcctacacaaatcctcgttctgatatccagcctggcacagaatctagtgcacaaattgaggcttctggaagcgccatgtgtccatcaatgaataaagagccagaggctttgaaggatggtcggagcaatgaaggcccaagttacacaaacaatcagaagctggtgcttgaaggtatcagagctgtggaggccagtgttaaccctgmtgcatcttgtgacggggaggataaggt---------cagagggtgcgattatatcccgaaggctggagatttcgcatggttcgaagatggcaagccagttgcatctgatttgcctgctagttggaaaaaggctgggaaatcaaaggaaccgtggaagcctgttggtgctggtgcttctgcaagcgcaactgtttctttggggcaggcaaccacggattccaaagacggctttggcgttgggttccctagtcttaatatcatgaatgaatgtccatttactgggatgcctgtagctgatggttcagctctgccttttaagcatcatggctctcgtttccctccatttttaagaaaccacaatcatagtgaaggcctcggtggtatattccacagaggtattcgttgtgatggctgtggggttttcccaataact------------------------------------------------------------------------------------------------------------------------------------------------------------------------------------------------------------------------------------------------------------------------------------------------------------------------------------------------------------------------------------------------------------------------------------------------------------------------------------------------------------------------------------------------------------------------------------------------------------------------------------------------------------------------------------------------------------------------------------------------------------------------------------------------------------------------------------------------------------------------------------------------------------------------------------------------------------------------------------------------------------------------------------------------------------------------------------------------------------------------------------------------------------------------------------------------------------------------------------------------------------
>MiraAssembly83_c232_merged_MiraAssembly83_c375_merged_MiraAssembly83_c395RC
-----------------------------------------------------------------------------------------------------------------------------------------------------------------------------------------------------------------------------------------------------------------------------------------------------------------------------------------------------gttaaaatccaattggggtcttgtttt--ggtttgttattagttctgattggaatgcagttatttttgtttcttaaatgcgtgctgtgggagaataatgtccccatctagagtgttttcgtgtactgcaaacaggtatta--------aaattgcactatggtggtgtcattacaaattagaaattggatggttgtgatcaaatttttagggaaaaga--------gttgtgactgcgtaatctgtgtcaaaac-----------ttgtt--tatgtgaaattacttaacaaac------ttcggttccttcttccattatctctgccttccttaccattc--atatatacttgtatgggtccatggctgcaggttaaccatggagatacactgaggcgcattaatggatgtgtca---aagatggacatctggaccttgacatggatggtttgagagcgaaggtccgtgggcttttcaaatttgctgctgaagttgatattacgctcacttatgttgatgaagatggtgacatagtcacactcgttgatgacgaggatctccgtgatgccatgagccagtccttaaatcctttgaggattactgtgaagctgaatgaaagaagtggaagatcttatactagatctagtggaagttccacacccatgaggtcccccagcgttcataatccagtaccaaacctggatagaagcgtttctgaaatcttgaaatctgtcccagagccattacgtgaagcactctcaaaaatctcgcacaatttgg---------------tctctgttcctggactagctgagcttgttgacaatttttctaaaatgggacaggcctacacaaatcctcgttctgatatccagcctggcacagaatctagtgcacaaattgaggcttctggaagcgccatgtgtccatcaatgaataaagagccagaggctttgaaggatggtcggagcaatgaaggcccaagttacacaaacaatcagaagctggtgcttgaaggtatcagagctgtggaggccagtgttaaccctgatgcatcttgtgacggggaggataaggt---------cagagggtgcgattatatcccgaaggctggagattttgcatggttcgaagatggcaagccagttgcatctgatttgcctgctagttggaaaaaggctgggaaatcaaaggaaccgtggaagcctgttggtgctggtgcttctgcaagcacaactgtttctttggggcaggcaaccacggattccaaagacggctttggcgttgggttccctagtcttaatatcatgaatgaatgtccatttactgggatgcctgtagctgatggttcagctctgccttttaagcatcatggctctcgtttccctccatttttaagaaaccacaatcatagtgaaggcctcggtggtatattccacagaggtatccgttgtgatggctgtggggttttcccaataactggaccccggttcaagtcgaaagtgtgagaatttaacttgtcatctggtggttagctatagaaagag-aaaatactgaaaaatctgattc-ttttttcattmyctgcagaaaagaggattatgacctgtgcaatatctgcttcactgagatgggagatgaatctgactacatccgaatggaccgtcctgttccctatcgtcatcctttttaccaccgtaaaggagtgagtgatcctgtatgtattttcca-gtcatgagtttct------tgttgatgct---------------------------------------------------------------------------------------------------------------------------------------------------------------------------------------------------------------------------------------------------------------------------------------------------------------------------------------------------------------------------------------------------------------------------------------------------------------------------------------------------------------------------------------------------------------------------------------------------------------------------------------------------------------------------------------------------------------------------------------------------------------------------------------------------------------------------------------------------------------------------------------------------------------------------------------------------------------------
>MiraAssembly83_c603_merged_MiraAssembly83_rep_c3004RC
--------------------------------------------------------------------------------------------------------------------------------------------------------------------------------------------------------------------------------------------------------------------------------------------------------------------------------------------------------------------------------------------------------------------------------------------------------------------------------------------------------------------------------------------------------------------------------------------------------------------------------------------------------------------------------------------------------------------------------------------------------------------------------------------------------------------------------------------------------------------------------------------------------------------------------------------------------------------------------------------------------------------------------------------------------------------------------------------------------------------------------------------------------------------------------------------------------------------------------------------------------------------------------------------------------------------------------------------agaggctttgaaggatggtcggagcaatgaaggcccaagttacacaaacaatcagaagctggtgcttgaaggtatcagagctgtggaggccagtgttaaccctgatgcatcttgtgacggggaggataaggt---------cagagggtgcgattatatcccgaaggctggagatttcgcatggttcgaagatggcaagccagttgcatctgatttgcctgctagttggaaaaaggctgggaaatcaaaggaaccgtggaagcctgttggtgctggtgcttctgcaagcacaactgtttctttggggcaggcaaccacggattccaaagacggctttggcgttgggttccctagtcttaatatcatgaatgaatgtccatttactgggatgcctgtagctgatggttcagctctgccttttaagcatcatggctctcgtttccctccatttttaagaaaccacaatcatagtgaaggcctcggtggtatattccacagaggtatccgttgtgatggctgtggggttttcccaataactggaccccggttcaagtcgaaagtgtgagaat-----------------------------------------------------------------------------------------------------------------------------------------------------------------------------------------------------------------------------------------------------------------------------------------------------------------------------------------------------------------------------------------------------------------------------------------------------------------------------------------------------------------------------------------------------------------------------------------------------------------------------------------------------------------------------------------------------------------------------------------------------------------------------------------------------------------------------------------------------------------------------------------------------------------------------------------------------------------------------------------------------------------------------------------------------------------------------------------------------------------------------------------------------------------------------------------------------------------------------
>MiraAssembly83_c395RC_merged_MiraAssembly83_c232_merged_MiraAssembly83_c382RC
------------------------------------------------------------------------------------------------------------------------------------------------------------------------------------------------------------------------------------------------------------------------------------------------------------------------------------------------------------------------------------------------------------------------------------------------------------------------------------------ggtatta--------aaattgcactatggtggtgtcattacaaattagaaattggatggttgtgatcaaatttttagggaaaaga--------gttgtgactgcgtaatctatgtcaaaacttgttttttatttgtt--tatgtgaaattacttaacaaac------ttcggttccttcttccattatctctgccttccttaccattc--atttatacttgtatgggtccatggctgcaggttagccatggagatacactgaggcgcattaatggatgtgtcaatgaagttggacatctggaccttgacatggatggtttgagagcgaaggtccgtgggcttttcaaatttgctgctgaagttgatattacgctcacttatgttgatgaagatggtgacatagtcacactcgttgatgacgaggatctacgtgatgccatgagccagtccttaaatcctttgaggattactgtgaagctgaatgaaagaagtggaagatcttatactagatctagtggaacttccacacccatgaggtcccccagcgttcataatccagtaccaaacctggatagaagcgtttctgaaatcttgaaatctgtcccagagccattacgtgaagcactctcaaaaatctcgcacaatttgg---------------tctctgttcctggactagctgagcttgttgacaatttttctaaaatgggacaggcctacacaaatcctcgttctgatatccagcctggcacagaatctagtgcacaaattgaggcttctggaagcgccatgtgtccatcaatgaataaagagccagaggctttgaaggatggtcggagcaatgaaggcccaagttacacaaacaatcagaagctggtgcttgaaggtatcagagctgtggaggccagtgttaaccctgatgcatcttgtgacggggaggataaggt---------cagagggtgcgattatatcccgaaggctggagattttgcatggttcgaagatggcaagccagttgcatctgatttgcctgctagttggaaaaaggctgggaaatcaaaggaaccgtggaagcctgttggtgctggtgcttctgcaagcacaactgtttctttggggcaggcaaccacggattccaaagacggctttggcgttgggttccctagtcttaatatcatgaatgaatgtccatttactgggatgcctgtagctgatggttcagctctgccttttaagcatcatggctctcgtttccctccatttttaagaaaccacaatcatagtgaaggcctcggtggtatattccacagaggtatccgttgtgatggctgtggggttttcccaataactggaccccggttcaagtcgaaagtgtgagaatttaacttgtcatctggtggttagctatagaaagag-aaaatactgaaaaatctgattc-ttttttcattmyctgcagaaaagaggattatgacctgtgcaatatctgcttcactgagatgggagatgaatctgactacatccgaatggaccgtcctgttccctatcgtcatcctttttaccaccgtaaaggagtgagtgatcctgtatgtattttcca-gtcatgagtttct------tgttgatgct---------------------------------------------------------------------------------------------------------------------------------------------------------------------------------------------------------------------------------------------------------------------------------------------------------------------------------------------------------------------------------------------------------------------------------------------------------------------------------------------------------------------------------------------------------------------------------------------------------------------------------------------------------------------------------------------------------------------------------------------------------------------------------------------------------------------------------------------------------------------------------------------------------------------------------------------------------------------
>MiraAssembly81_c18_merged_MiraAssembly81_c296RC
-----------------------------------------------------------------------------------------------------------------------------------------------------------------------------------------------------------------------------------------------------------------------------------------------------------------------------------------------------------------------------------gtttgttattagttctgattggaatgcagttattttttattcttaaatgcgtgctgtgggagaataatgtccccatctagagtgttttcgtgtactgcaaacaggtatta--------aaattgcactatggtggtgtcattacaaattagaaattggatggttgtgaccaaatttttagggaaaaga--------gttgtgactgcgtaatctgtgtcaaaac-----------ttgtt--tatgtgaawttacttaacaaacttcggtttcggttccttcttccattatctctgccttccttaccattc--atatatacttgtatgggtccatggctgcaggttaaccatggagatacactgaggcgcattaatggatgtgtca---aagatggacatctggaccttgacatggatggtttgagagcgaaggtccgtgggcttttcaaatttgctgctgaagttgatattacgctcacttatgttgatgaagatggtgacatagtcacactcgttgatgacgaggatctccgtgatgccatgagccagtccttaaatcctttgaggattactgtgaagctgaatgaaagaagtggaagatcttatactagatctagtggaagttccacacccatgaggtcccccagcgttcataatccagtaccaaacctggatagaagcgtttctgaaatcttgaaatctgtcccagagccattacgtgaagcactctcaaaaatctcgcacaatttgg---------------tctctgttcctggactagctgagtttgttgaccatttttctaaaatgggacaggcctacaaaaatcctcgttctgatatccagcctggcacagaatctagtgcacaaattgaggcttctggaagcgccatgtgtccatcaatgaataaagagccagaggctttgaaggatggtcggggcaatgaaggcccaagttacacaaacaatcagaagctggtgcttgaaggtatcagagctgtggaggccagtgttaaccctgatgcatcttgtgacagggaggataaggt---------cagagggtgcgattatatcccgaaggctggagatttcgcatggttcgaagatggcaagccagttgcatctgatttgcctgctagttggaaaaaggctgggaaatcaaaggaaccgtggaagcctgttggtgctggtgcttctgcaagcacaactgtttctttggggcaggcaaccacggattccaaagacggctttggcgttgggttccctagtcttaatatcatgaatgaatgtccatttactgggatgcctgtagctgatggttcagctctgccttttaagcatcatggctctcgttttcctccatttttaagaaaccacaatcatagtgaaggcctcggtggtatattccacagaggtattcgttgtgatggctgtggggttttcccaataactggaccccggttcaagtcgaaagtgtgagaatttaacttgtcatctggtggttagctatakaaagag-aaaatactgaaaaatctgattc-ttttttcattccctgcagaaaagaggattatgacctgtgcaatatctgcttcactgagatgggagatgaatctgactacatccgaatggaccgtcctgttccctatcgtcatcctttttaccaccgtaaaggagtgagtgatcctgtatgtattttcca-gtcatgagtttct------tgttgatgctagatacgttgttccttttgttcacat-----------------------------------------------------------------------------------------------------------------------------------------------------------------------------------------------------------------------------------------------------------------------------------atattggttgttgatctcacct---------------------------------------------------------------------tccaattactataat---------------ttctctcctaga-------------------------------------------------------------------------------------------------------------------------------------------------------------------------------------------------------------------------------------------------------------------------------------------------------------------------------------------------------------------------------------------------------------------------------------------------------------------------------------------------------------------
>MiraAssembly81_c707RC_merged_MiraAssembly81_c19_merged_MiraAssembly81_c19_merged_MiraAssembly81_c296RC
-----------------------------------------------------------------------------------------------------------------------------------------------------------------------------------------------------------------------------------------------------------------------------------------------------------------------------------------------------------------------------------gtttgttattagttctgattggaatgcagttattttttattcttaaatgcgtgctgtgggagaataatgtccccatctagagtgttttcgtgtactgcaaacaggtatta--------aaattgcactatggtggtgtcattacaaattagaaattggatggttgtgaccaaatttttagggaaaaga--------gttgtgactgcgtaatctgtgtcaaaac-----------ttgtt--tatgtgaawttacttaacaaacttcggtttcggttccttcttccattatctctgccttccttaccattc--atatatacttgtatgggtccatggctgcaggttaaccatggagatacactgaggcgcattaatggatgtgtca---aagatggacatctggaccttgacatggatggtttgagagcgaaggtccgtgggcttttcaaatttgctgctgaagttgatattacgctcacttatgttgatgaagatggtgacatagtcacactcgttgatgacgaggatctccgtgatgccatgagccagtccttaaatcctttgaggattactgtgaagctgaatgaaagaagtggaagatcttatactagatctagtggaagttccacacccatgaggtcccccagcgttcataatccagtaccaaacctggatagaagcgtttctgaaatcttgaaatctgtcccagagccattacgtgaagcactctcaaaaatctcgcacaatttgg---------------tctctgttcctggactagctgagtttgttgaccatttttctaaaatgggacaggcctacacaaatcctcgttctgatatccagcctggcacagaatctagtgcacaaattgaggcttctggaagcgccatgtgtccatcaatgaataaagagccagaggctttgaaggatggtcggggcaatgaaggcccaagttacacaaacaatcagaagctggtgcttgaaggtatcagagctgtggaggccagtgttaaccctgatgcatcttgtgacagggaggataaggt---------cagagggtgcgattatatcccgaaggctggagatttcgcatggttcgaagatggcaagccagttgcatctgatttgcctgctagttggaaaaaggctggaaaatcaaaggaaccgtggaagcctgttggtgctggtgcttctgcaagcacaactgtttctttggggcaggcaaccacggattccaaagacggctttggcgttgggttccctagtcttaatatcatgaatgaatgtccatttactgggatgcctgtagctgatggttcagctctgccttttaagcatcatggctctcgtttccctccatttttaagaaaccacaatcatagtgaaggcctcggtggtatattccacagaggtattcgttgtgatggctgtggggttttcccaataactggaccccggttcaagtcgaaagtgtgagaatttaacttgtcatctggtggttagctatataa--ag-aaaatactgaaaaatctgattc-ttttttcattccctgcagaaaagaggattatgacctgtgcaatatctgcttcactgagatgggagatgaatctgactacatccgaatggaccgtcctgttccctatcgtcatcctttttaccaccgtaaaggagtgagtgatcctgtatgtattttcca-gtcatgagtttct------tgttgatgctagatacgttgttccttttgttcacat-----------------------------------------------------------------------------------------------------------------------------------------------------------------------------------------------------------------------------------------------------------------------------------atattggttgttgatctcacct---------------------------------------------------------------------tccaattactataat---------------ttctctcctaga-------------------------------------------------------------------------------------------------------------------------------------------------------------------------------------------------------------------------------------------------------------------------------------------------------------------------------------------------------------------------------------------------------------------------------------------------------------------------------------------------------------------
>MiraAssembly71_rep_c3956RC_merged_MiraAssembly71_rep_c4812_merged_MiraAssembly71_c707_merged_MiraAssembly71_c705RC
---------------catttagatgcctatgccatt------------------------------------------------------------------------------------------------------------------------------------------------------------------------------------------------------------------------------gtgacgggttaagagttgttttcgcaacccactgcatcac---aatccttgggaatagcgtg-atggcataggcagtatgaatgttaaaatccaattggggtcttgtttt--agtttgttattagttctgattggaatgcagttatttttgtttcttaaatgcgtgctgtgggagaataatgtccccatctagagtgttttcgtgtactgcaarcaggtatta--------aaaatgcactatggtggtgtcattacaaattagaaattggatggttgttaccaaatttttagggaaaaga--------gttgtgactgcgtaatctgtgtcaaaac-----------ttgtt--tatgtgaaattacttaacaaac------ttcggttccttcttccattatctctgccttccttaccattc--atatatacttgtatgggtccatggctgcaggttaaccatggagatacactgaggcgcattaatggatgtgtca---aagatggacatctggaccttgacatggatggtttgagagygaaggtccgtgggcttttcaaatttgctgctgaagttgatattacgctcacttatgttgatgaagatggtgacatagtcacactcgttgatgacgaggatctccgtgatgccatgagccagtccttaaatcctttgaggattactgtgaagctgaatgaaagaagtggaagatcttatactagatctagtggaagttccacacccatgaggtcccccagtgttcataatccagcaccaaacctggataggagcgtttctgaaatcttgaaatctgtcccagagccattacgtgaagcactctcaaaaatctcgcacaatttgg---------------tctctgttcctggactagctgagtttgttgaccatttttctaaaatgggacaggcctacacaaatcctcgttctgatatccagcctggcacagaatctagtgcacaaattgaggkttctggaagcgccatgtgtccatcaatgaataaagagccggaggctttgaaggatggtcggggcaatgaaggcccaagttacacaaacaatcagaagcttgtgcttgaaggtatcagagctgtggaggccagtgttaaccctgatgcatcttgtgacggggaggataaggt---------cagagggtgcgattatatcccgaaggctggagatttcgcatggttcgaagatggcaagccagttgcatctgatttgcctgctagttggaaaaaggctgggaaatcaaaggaaccgtggaagcctgttggtgctggtgcttctgcaagcacaactgtttctttggggcaggaaaccacggattccaaagacggctttggcgttgggttccctagtcttaatatcatgaatgaatgtccatttactgggatgcctgtagctgatggttcagctctgccttttaagcatcatggctctcgtttccctccatttttaagaaaccacaatcatagtgaaggcctcggtggtatattccacagaggtattcgttgtgatggctgtggggttttcccaataactggaccccggttcaagtcgaaagtgtgagaatttaacttgtcatctggtggttagctatagaaagag-aaaatactgaaaaatctgattc-ttttttcattccctgcagaaaagaggattatgacctgtgcaatatctgcttcactgagatgggagatgaatctgactacatccgaatggaccgtcctgttccctatcgtcatccttattaccatcgtaaaggagtgagtgatcctgtatgtattttcca-gtcatgagtttct------tgttgatgctagatacgttgttccttttgttcac-------------------------------------------------------------------------------------------------------------------------------------------------------------------------------------------------------------------------------------------------------------------------------------atattggttgttgatctcrcct---------------------------------------------------------------------tccaattactataat------------aatttctctcct----------------------------------------------------------------------------------------------------------------------------------------------------------------------------------------------------------------------------------------------------------------------------------------------------------------------------------------------------------------------------------------------------------------------------------------------------------------------------------------------------------------------
>MiraAssembly71_rep_c3880RC
---------------------------------------------------------------------------------------------------------------------------------------------------------------------------------------------------------------------------------------------------------------------------------------------------------------------------------------------------------------------------------------------------------------------------------------------------------------------------------------------------------------------------------------------------------taccaaatttttagggaaaaga--------gttgtgactgcgtaatctgtgtcaaaac-----------ttgtt--tatgtgaaattacttaacaaac------ttcggttccttcttccattatctctgccttccttaccattc--atatatacttgtatgggtccatggctgcaggttaaccatggagatacactgaggcgcattaatggatgtgtca---aagatggacatctggaccttgacatggatggtttgagagcgaaggtccgtgggcttttcaaatttgctgctgaagttgatattacgctcacttatgttgatgaagatggtgacatagtcacactcgttgatgacgaggatctccgtgatgccatgagccagtccttaaatcctttgaggattactgtgaagctgaatgaaagaagtggaagatcttttactagatctagtggaagttccacacccatgaggtcccccagcgttcataatccagtaccaaacctggatagaagcgtttctgaaatcttgaaatctgtcccagagccattacgtgaagcactctcaaaaatctcgcacaatttgg---------------tctctgttcctggactagctgagcttgttgacagtttttctaaaatgggacaggcctacacaaatcctcgttctgatatccagcctgtcacagaatctagtgcacaaattgaggcttctggaagcgccatgtgtccatcaatgaataaagagccagaggctttgaaggatggtcggggcaatgaaggcccaagttacacaaacaatcagaagctggtgcttgaaggtatcagagctgtggaggccagtgttaaccctgatgcatcttgtgacggggaggataaggt---------cagagggtgcgattatatcccgaaggctggagatttcgcatggttcgaagatggcaagccagttgcatctgatttgcctgctagttggaaaaaggctgggaaatcaaaggaaccgtggaagcctgttggtgctggtgcttctgcaagcgcaactgtttctttggggcaggcaaccacggattccaaagacggctttggcgttgggttccctagtcttaatatcatgaatgaatgtccatttactgggatgcctgtagctgatggttcagctctgccttttaagcatcatggttctcgtttccctccatttttaagaaaccacaatcatagtgaaggcctcgctggtatattccacagaggtattcgttgtgatggctgtggggttttcccaataactggaccccggttcaagtcgaaagtgtgagaatttaacttgtcatctggtggttagctatagaaagag-aaaatactgaaaaatctgatac-ttttttcattccctgcagaaaagaggattatgacctgtgcaatatctgcttcactgagatgggagatgaatctgactacatccgaatggaccgtcctgttcc------------------------------------------------------------------------------------------------------------------------------------------------------------------------------------------------------------------------------------------------------------------------------------------------------------------------------------------------------------------------------------------------------------------------------------------------------------------------------------------------------------------------------------------------------------------------------------------------------------------------------------------------------------------------------------------------------------------------------------------------------------------------------------------------------------------------------------------------------------------------------------------------------------------------------------------------------------------------------------------------------------------------------------------------------------
>MiraAssembly69_rep_c2520_merged_MiraAssembly69_c249RC
----------------------------------------------------------------------------------------------------------------------------------------------------------------------------------------------------------------------------------------------------------------------------------------------------------------------------------------------------------------------------------------------------------------------------------------------------------------------------------------------------------------------------------------------------------------------------aga--------gttgtgactgcgtaatctgtgtcaaaac-----------ttgtt--tatgtgaaattacttaacaaac------ttcggttccttcttccattatctctgccttccttaccattc--atatatacttgtatgggtccatggctgcaggttaaccatggagatacactgaggcgctttaatggatgtgtca---aagatggacatctggaccttgacatggatggtttgagagcgaaggtccgtgggcttttcaaatttgctgctgaagttgatattacgctcacttatgttgatgaagatggtgacatagtcacactcgttgatgacgaggatctctgtgatgccatgagccagtccttaaatcctttgaggattactgtgaagctgaatgaaagaagtggaagatcttatactagatctagtggaagttccacacccatgaggtcccccagcgttcataatccagtaccaaacctggatagaagcgtttctgaaatcttgaaatctgtcccagagccattacgtgaagcactctcaaaaatctcgcacaatttgg---------------tctctgttcctggactagctgagcttgttgaccatttttctaaaatgggacaggcctacacaaatcctcgttctgatatccagcctggcacagaatctagtgcacaaattgaggcttctggaagcgccatgtgtccatcaatgaataaagagccagaggctttgaaggatggtcggggcaatgaaggcccaagttacacaaacaatcagaagctggtgcttgaaggtatcagagctgtggaggccagtgttaaccctgatgcatcttgtgacggggaggataaggt---------cagagggtgcgattatatcccgaaggctggagatttcgcatggttcgaagatggcaagccagttgcatctgatttgcctgctagttggaaaaaggctgggaaatcaaaggaaccgtggaagcctgttggtgctggtgcttctgcaagcrcaactgtttctttggggcaggcaaccacggattccaaagacggctttggcgttgggttccctagtcttaatatcatgaatgaatgtccatttactgggatgcctgtagctgatggttcagctctgccttttaagcatcatggctctcgtttccctccatttttaagaaaccacaatcatagtgaaggcctcggtggtatattccacagaggtattcgttgtgatggctgtggggttttcccaataactggaccccggttcaagtcgaaagtgtgagaatttaacttgtcatctggtggttagctatagaaagag-aaaatactgaaaaatctgattc-ttttttcattccctgcagaaaagaggattatgacctgtgcaatatctgcttcactgagatgggagatgaatctgactacatccgaatggaccgtcctgttccctatcgtcatccttattaccatcgtaaaggagtgagtgatcctgtatgtattttcca-gtcatgagtttct------tgttgatgctagatacgttgttccttttgttcac-------------------------------------------------------------------------------------------------------------------------------------------------------------------------------------------------------------------------------------------------------------------------------------atattggttgttgatctcacct---------------------------------------------------------------------tccaattactataat------------aatttctctcctagatgcag----------------------------------------------------------------------------------------------------------------------------------------------------------------------------------aatgcctggatgcgtcctccttcagg------------------------------------------------accaaatg--------------------------------------------tcttaagatg-------------tggtggcatgcagccaca-----------------------------------------------------------------------------------------------------------------------------------------------------
>MiraAssembly73_c170RC_merged_MiraAssembly73_rep_c2148RC
----------------------------------------------------------------------------------------------------------------------------------------------------------------------------------------------------------------------------------------------------------------------------------------------------------------------------------------------------------------------------------------------------------------------------------------------------------------------------------------------------------------------------------------------------------------------------------------------------------------------------------------gtgaaattacttaacaaac------ttcggttccttcttccattatctctgccttccttaccattcatatatatacttgtatgggtccatgtctgcaggttaaccatggagatacactgaggcgcattaatggatgtgtca---aagatggacatctggaccttgacatggatggtttgagagcgaaggtccgtgggcttttcaaatttgctgctgaagttgatattackctcacttatsttgatgaagatggtgacatagtcacactcgttgatgacgaggatctccgtgatgccatgagccagtccttaaatcctttgaggattactgtgaagctgaatgaaagaagtggaagatcttatactagatctagtggaagttccacacccatgaggtcccccagcgttcataatccagtaccaaacctggatagaagcgtttctgaaatcttgaaatctgtcccagagccattacgtgaagcactctcaaaaatctcgcacaatttgg---------------tctctgttcctggactagctgagcttgttgaccatttttctaaaatgggacaggcctacacaaatcctcgttctgatatccagcctggcacagaatctagtgcacaaattgaggcttctggaatcgccatgtgtccatcaatgaataaagagccagagactttgatggatggtcggggcaatgaaggcccaagttacacaaacaatcagaagctggtgcttgaaggtatcagagctgtggaggccagtgttaaccctgatgcatcttgtgacggggaggataaggt---------cagagggtgcgattatatcccgaaggctggagatttcgcatggttcgaagatggcaagccagttgcatctgatttgcctgctagttggaaaaaggctgggaaatcaaaggaaccgtggaagcctgttggtgctggtgcttctgcaagcacaactgtttctttggggcaggcaaccacggattccaaagacggctttggcgttgggttccccagtcttaatatcatgaatgaatgtccatttactgggatgcctgtagctgatggttcagctctgccttttaagcatcatggctctcgtttccctccatttttaagaaaccacaatcatagtgaaggcctcggtggtatattccacagaggtattcgttgtgatggctgtggggttttcccaataactggaccccggttcaagtcgaaagtgtgggaatttaacttgtcatctggtggttagctatagaaagag-aaaatactgaaaaatctgattc-ttttttcattccctgcagaaaagaggattatgacctgtgcaatatctgcttcactgagatgggagatgaatctgactacatccgaatggaccgtcctgttccctatcgtcatcc------------------------------------------------------------------------------------------------------------------------------------------------------------------------------------------------------------------------------------------------------------------------------------------------------------------------------------------------------------------------------------------------------------------------------------------------------------------------------------------------------------------------------------------------------------------------------------------------------------------------------------------------------------------------------------------------------------------------------------------------------------------------------------------------------------------------------------------------------------------------------------------------------------------------------------------------------------------------------------------------------------------------------------------------
>MiraAssembly73_rep_c2200_merged_MiraAssembly73_rep_c2148RC
----------------------------------------------------------------------------------------------------------------------------------------------------------------------------------------------------------------------------------------------------------------------------------------------------------------------------------------------------------------------------------------------------------------------------------------------------------------------------------------------------------------------------------------------------------------------------------------------------------------------------------------gtgaaattacttaacaaac------ttcggttccttcttccattatctctgccttccttaccattcatatatatacttgtatgggtccatgtctgcaggttaaccatggagatacactgaggcgcattaatggatgtgtca---aagatggacatctggaccttgacatggatggtttgagagcgaaggtccgtgggcttttcaaatttgctgctgaagttgatattackctcacttatsttgatgaagatggtgacatagtcacactcgttgatgacgaggatctccgtgatgccatgagccagtccttaaatcctttgaggattactgtgaagctgaatgaaagaagtggaagatcttatactagatctagtggaagttccacacccatgaggtcccccagcgttcataatccagtaccaaacctggatagaagcgtttctgaaatcttgaaatctgtcccagagccattacgtgaagcactctcaaaaatctcgcacaatttgg---------------tctctgttcctggactagctgagcttgttgaccatttttctaaaatgggacaggcctacacaaatcctcgttctgatatccagcctggcacagaatctagtgcacaaattgaggcttctggaatcgccatgtgtccatcaatgaataaagagccagagactttgatggatggtcggggcaatgaaggcccaagttacacaaacaatcagaagctggtgcttgaaggtatcagagctgtggaggccagtgttaaccctgatgcatcttgtgacggggaggataaggt---------cagagggtgcgattatatcccgaaggctggagatttcgcatggttcgaagatggcaagccagttgcatctgatttgcctgctagttggaaaaaggctgggaaatcaaaggaaccgtggaagcctgttggtgctggtgcttctgcaagcacaactgtttctttggggcaggcaaccacggattccaaagacggctttggcgttgggttccccagtcttaatatcatgaatgaatgtccatttactgggatgcctgtagctgatggttcagctctgccttttaagcatcatggctctcgtttccctccatttttaagaaaccacaatcacagtgaaggcctcggtggtatattccacagaggtattcgttgtgatggctgtggggttttcccaataactgtaccccgtttcaagtcgatagtgtgtgaatttaacttgtcatctggtggttagctata-------------------------------------------------------------------------------------------------------------------------------------------------------------------------------------------------------------------------------------------------------------------------------------------------------------------------------------------------------------------------------------------------------------------------------------------------------------------------------------------------------------------------------------------------------------------------------------------------------------------------------------------------------------------------------------------------------------------------------------------------------------------------------------------------------------------------------------------------------------------------------------------------------------------------------------------------------------------------------------------------------------------------------------------------------------------------------------------------------------------------------------------------------------------------------------------------
>MiraAssembly73_c322_merged_MiraAssembly73_rep_c2871RC_merged_MiraAssembly73_rep_c2941_merged_MiraAssembly73_rep_c2941_merged_MiraAssembly73_c313
----------------------------------------------------------------------------------------------------------------------------------------------------------------------------------------------------------------------------------------------------------------------------------------------------------------------------------------------------------------------------------------------------------------------------------------------------------------------------gtgtactgcaaacaggtatta--------aaattgcactatggtggtgtcattacaaattagaaattggatggttgtgaccaaatttttagggaaaaga--------gttgtgactgcgtaatctgtgtcaaaac-----------ttgtt--tatgtgaaattacttaacaaac------ttcggttccttcttccattatctctgccttccttaccattcatatatatacttgtatgggtccatggctgcaggttaaccatggagatacactgaggcgcattaatggatgtgtca---aagatggacatctggaccttgacatggatggtttgagagcgaaggtccgtgggcttttcaaatttgctgctgaagttgatattacgctcacttatgttgatgaagatggtgacatagtcacactcgttgatgacgaggatctccgtgatgccatgagccagtccttaaatcctttgaggattactgtgaagctgaatgaaagaagtggaagatcttatactagatctagtggaagttcctcacccatgaggtcccccagcgttcataatccagtaccaaacctggatagaagcgtttctgaaatcttgaaatctgkcccagagccattacgtgaagcactctcaaaaatctcgcacaatttgg---------------tctctgttcctggactagctgagcttgttgaccatttttctaaaatgggacaggcctactcaaatcctcgttctgatatccagcctggcacagaatctagtgcacaaattgaggcttctggaagcgccatgtgtccatcaatgaataaagagccagagactttgatggatggtcggggcaatgaaggcccaagttacacaaacaatcannnnnnnnnnnnnnnnnnnnnnnnnnnnnnnnnnnnnnnnnnnnnnnnnnnnnnnnnnnnnnnnnnnnnnnnnnnnnn---------nnnnnnnnnnnnnnnnnnnnnnnnnnnnnnnnnnnnnnnnnnnnnnnnnnnnnnnnnnnnnnnnnnnnnnnnnnnnnnnnnnnnnnnnnnnnnnnnnnnnnnnnnnnnnnnnnnnnnnnnnnnnnnnnnnnnnnnnnnttctgcaagcacaactgtttctttggggcaggcaaccacggattccaaagacggctttggcgttgggttccccagtcttaatatcatgaatgaatgtccatttactgggatgcctgtagctgatggttcagctctgccttttaagcatcatggctctcgtttccctccatttttaagaaaccacaatcacagtgaaggcctcggtggtatattccacagaggtattcgttgtgatggctgtggggttttcccaataactggaccccggttcaagtcgaaagtgtgagaatttaacttgtcatctggtggttagctatagaaagag-aaaatactgaaaaatctgattc-ttttttcattccctgcagaaaagaggattatgacctgtgcaatatctgct----------------------------------------------------------------------------------------------------------------------------------------------------------------------------------------------------------------------------------------------------------------------------------------------------------------------------------------------------------------------------------------------------------------------------------------------------------------------------------------------------------------------------------------------------------------------------------------------------------------------------------------------------------------------------------------------------------------------------------------------------------------------------------------------------------------------------------------------------------------------------------------------------------------------------------------------------------------------------------------------------------------------------------------------------------------------------------------------------------------
>MiraAssembly73_c322_merged_MiraAssembly73_rep_c2871RC_merged_MiraAssembly73_rep_c2941_merged_MiraAssembly73_rep_c2941_merged_MiraAssembly73_c327RC
--------------------------------------------------------------------------------------------------------------------------------------------------------------------------------------------------------------------------------------------------------------------------------------------------------------------------------------------------------------------------------------------------------------------------------------------------------------------------------------------------------------------------------------------------------tgaccaaatttttagggaaaaga--------gttgtgactgcgtaatctgtgtcaaaac-----------ttgtt--tatgtgaaattacttaacaaac------ttcggttccttcttccattatctctgccttccttaccattcatatatatacttgtatgggtccatgtctgcaggttaaccatggagatacactgaggcgcattaatggatgtgtca---aagatggacatctggaccttgacatggatggtttgagagcgaaggtccgtgggcttttcaaatttgctgctgaagttgatattacgctcacttatgttgatgaagatggtgacatagtcacactcgttgatgacgaggatctccgtgatgccatgagccagtccttaaatcctttgaggattactgtgaagctgaatgaaagaagtggaagatcttatactagatctagtggaagttcctcacccatgaggtcccccagcgttcataatccagtaccaaacctggatagaagcgtttctgaaatcttgaaatctgkcccagagccattacgtgaagcactctcaaaaatctcgcacaatttgg---------------tctctgttcctggactagctgagcttgttgaccatttttctaaaatgggacaggcctactcaaatcctcgttctgatatccagcctggcacagaatctagtgcacaaattgaggcttctggaagcgccatgtgtccatcaatgaataaagagccagagactttgatggatggtcggggcaatgaaggcccaagttacacaaacaatcannnnnnnnnnnnnnnnnnnnnnnnnnnnnnnnnnnnnnnnnnnnnnnnnnnnnnnnnnnnnnnnnnnnnnnnnnnnnn---------nnnnnnnnnnnnnnnnnnnnnnnnnnnnnnnnnnnnnnnnnnnnnnnnnnnnnnnnnnnnnnnnnnnnnnnnnnnnnnnnnnnnnnnnnnnnnnnnnnnnnnnnnnnnnnnnnnnnnnnnnnnnnnnnnnnnnnnnnnttctgcaagcacaactgtttctttggggcaggcaaccacggattccaaagacggctttggcgttgggttccccagtcttaatatcatgaatgaatgtccatttactgggatgcctgtagctgatggttcagctctgccttttaagcatcatggctctcgtttccctccatttttaagaaaccacaatcacagtgaaggcctcggtggtatattccacagaggtattcgttgtgatggctgtggggttttcccaataactggaccccggttcaagtcgaaagtgtgagaatttaacttgtcatctggtggttagctatagaaagag-aaaatactgaaaaatctgattc-ttttttcattccctgcagaaaagaggattatgacctgtgcaatatctgct----------------------------------------------------------------------------------------------------------------------------------------------------------------------------------------------------------------------------------------------------------------------------------------------------------------------------------------------------------------------------------------------------------------------------------------------------------------------------------------------------------------------------------------------------------------------------------------------------------------------------------------------------------------------------------------------------------------------------------------------------------------------------------------------------------------------------------------------------------------------------------------------------------------------------------------------------------------------------------------------------------------------------------------------------------------------------------------------------------------
>MiraAssembly82_rep_c180RC_merged_MiraAssembly82_rep_c84RC
--------------gcatttagatgcctatgccatt------------------------------------------------------------------------------------------------------------------------------------------------------------------------------------------------------------------------------gtgacgggttaagagttgttttcgcaacccactgcatcac---aatccttgggaatagcgtg-atggcataggcagtatgaatgttaaaatccaattggggtcttgtttt--ggtttgttattagttctgattggaatgcagttatttttgtttcttaaatgcgtgctgtgggagaataatgtccccatctagagtgttttcgtgtactgcaaacaggtatta--------aaattgcactatggtggtgtcattacaaattagaaattggaaggttgtgaccaaatttttagggataaga--------gttgtgactgcataatctgtgtcaaaacttgttttttatttgtt--tatgtgaaattacttaacaaac------ttcggttccttcttccattatctctgccttccttaccattc--atttatacttgtat-----catggctgcaggttaaccatggagatacactgaggcgcattaatggatgtgtcaatgaagatggacatctggaccttgacatggatggtttgagagcgaaggtccgtgggcttttcaaatttgctgctgaagttgatattacgctcacttatgttgatgaagatggtgacatagtcacacttgttgatgacgaggatctccgtgatgccatgagccagtccttaaatcctttgaggattactgtgaagctgaatgaaagaagtggaagatcttatactagatctagtggaagttccacacccatgaggtcccccagcgttcataatccagtaccaaacctggatagaagcgtttctgaaatcttgaaatctgtcccagagccattacttcaagcagtctcaaaaatctcgcacaatttgg---------------tctctgttcctggactagctgagcttgttgaccaattttctaaaatgggacaggcctacacaaatcctcgttctgatatccagcctggcacagaatctagtgcacaaattgaggcttctggaagcgccatgtgtccatcaatgaataaagagccagaggcttcgaaggatggtcggggcaatgaaggcccaagttacacaaacaatcagaagctggtgcttgaaggtatcagagctgtggaggccagtgttaaccctgatgcatcttgtgacggggaggacaaggt---------caaagggtgcgattatatcccgaaggctggagatttcggatggttcgaagatggcaagccagttgcatctgatttgcctgctagttggaaaaaggctgggaaatcaaaggaaccatggaagcctgttggtgctggtgcttctgcaagcacaactgtttctttggggcaggcaaccacggattccagagacggctttggcgttgggttccctagtcttaatatcatgaatgaatgtccatttwctgggatgcctgtagcygatggttcagctctgccttttaagcatcatggctctcgtttccctccatttttaagaaaccacaatcatagtgaaggccttggtggtatattccacagaggtattcgttgtgatggctgtggggttttcccaataactggaccccggttcaagtcgaaagtgtgagaatttaacttgtcatcttgtggttagctatagaaagag-aaaatactgaaaaatctgattc-ttttttcattccctgcagaaaagaggattatgacctgtgcaatatctgcttcactgagatgggagatgaatctgactacatccgaatggaccgtcctgttccctatcgtcatccttattaccaccgtaaaggagtgagtgatcctgtatgtattttcca-gtcatgagtttct------tgttgatgctagatacgttgttccttttgttcac-------------------------------------------------------------------------------------------------------------------------------------------------------------------------------------------------------------------------------------------------------------------------------------atattggttgttgatctcacct---------------------------------------------------------------------tccaattactataat------------aatttctctcctagatgcag----------------------------------------------------------------------------------------------------------------------------------------------------------------------------------aatgcctggatgcgtcctccttcagg------------------------------------------------accaaatg--------------------------------------------tcttaagatg-------------tggtggcatgcagccacatcgccgaaagttggaca------------------------------------------------------------------------------------------------------------------------------------
>MiraAssembly78_c424RC_merged_MiraAssembly78_rep_c3276RC_merged_MiraAssembly78_rep_c2455
--------------------------------------------------------------------------------------------------------------------------------------------------------------------------------------------------------------------------------------------------------------------------------------------------------------------------------------------------------------------------------------------------------------------------------------------------------------------------------------------------------------------------------------------------------------aatttttagggaaaaga--------gtagtgactgcgtaatctgtgtcaaaacttgttttttatttgtt--tatgtgaaattacttaacaaac------ttcggttccttcttccattatctctgccttccttaccattc--atttatacttgtatgggtccatggctgcaggttacccatggggatacactgaggcgcattaatggatgtgtcaatgaagatggacatctggaccttgacatggatggtttgagagcgaaggtccgtgggcttttcaaatttgctgctgaagttgatattacgctcacttatgttgatgaagatggtgacatagtcacactcgttgatgacgaggatctccgtgatgccatgagccagtccttaaatcctttgaggattactgtgaagctgaatgaaagaagtggaagatcttatactagatctagtggaagttccacacccatgaggtcccccagcgttcataatccagtaccaaacctggatagaagcgtttctgaaatcttgaaatctgtcccagagccattacttgaagcagtctcaaaaatctcgcacaatttgg---------------tctctgttcctggactakctgagcttgttgaccatttttctaaaatgggacaggcctacacaaatcctcgttctgatatccagcctggcacagaatctagtgcacaaactgaggcttctggaagcgccatgtgtccatcaatgaataaagagccagaggctttgaaggatggtcggggcaatgaaggcccaagttacacaaacaatcagaagctggtgcttgaaggtatcagagctgtggaggccagtgttaaccctgatgcatcttgtgacggggaggataaggk---------cagagggtgcgaktgtatcccgaaggctggagatttcgcatggttcgaagatggcaagccagttgcatctgatttgcctgctagttggaaaaaggctgggaaatcaaaggaaccatggaagcctgttggtgctggtgcttctgcaagcacaactgtttctttggggcaggcaaccacggattccagagacggctttggcgttcggttccctagtcttaatagcatgaatgaatgtccatttactgggatgcctgtagctgatggttcagctctgccttttaagcatcatggctctcgtttccctccatttttaagaaaccacaatcagagtgaaggcckcggtggtatattccacagaggtattcgttgtgatggctgtggggttttcccaataactggaccccggttcaagtcgaaagtgtgagaatttaacttgtcatctggtggttagctatagaaagag-aaaatactgaaaaatctgattc-ttttttcattccctgcagaaaagaggattatgacctgtgcaatatctgcttcactgagatgggagatgaatctgactacatccgaatggaccgtcctgttccctatcgtcatccatattaccaccgtaaaggagtgagtgatcctgtatgtatttttca-gtcatgagtttct------tgttgatgctagatacgttgttccttttgttcac-------------------------------------------------------------------------------------------------------------------------------------------------------------------------------------------------------------------------------------------------------------------------------------atattggttgttgatctcacct---------------------------------------------------------------------tccaattactataat------------aatttctctcctagatgcag----------------------------------------------------------------------------------------------------------------------------------------------------------------------------------aatgcctggatgcgtcctccttcagg------------------------------------------------accaaatg--------------------------------------------tcttaagatg-------------tggtggcatgcagccacatcgccgaaagttggaca-----------------------------------------------------------------------------------------gtcgct----------------------------------tca
>MiraAssembly78_rep_c2877RC
-------------------------------------------------------------------------------------------------------------------------------------------------------------------------------------------------------------------------------------------------------------------------------------------------------------------------------------------------------------------------------------------------------------------------------------------------------------------------------------------------------------------------------------------------------------------------------------------------------------------------------------------------------------------------------------------------------------------------------------------------------------------------------------------------------------------------------------------------------------------------------------------------------------------------------------------------------------------------------------------------------------------------------------------------------------------------------------------------------------------------------------------------------------------------------------------------------------------------------------------------------gttctgatatccagcctggcacagaatctagtgcacatactgagkcttctggaagcgccatgtgtccatcaatgaatatagwgscwgaggctttgaaggatggtcggggcaatgaaggcccaagttacacaaacaatcagaagctggtgcttgaaggtatcagagctgtggaggccagtgttaaccctgatgcatcttgtgacggggaggataaggt---------cagagggtgcgattgtatcccgaaggctggagattttgcatggttcgaagatggcaagcgagttgcatctgatttgcctgctagttggaaaaaggctgggaaatcaaaggaaccatggaagcctgttggtgctggtgcttctgcaagcacaactgtttctttggggcaggcaaccacggattccagagacggctttggctttgggttccctagtcttaatatcatgaatgaatgtccatttactgggatgcctgtagctgatggttcagctctgccttttaagcatcatggctctcgtttccctccacttttaagaaaccacaatcagagtgaaggcctcggtggtatattccacagaggtattcgttgtgatggctgtggggttttcccaataactggaccccggttcaagtcgaaagtgtgagaatttaacttgtcatctggtggttagctatagaaagag-aaaatactgaaaaatctgattc-ttttttcattccctgcagaaaagaggatt-------------------------------------------------------------------------------------------------------------------------------------------------------------------------------------------------------------------------------------------------------------------------------------------------------------------------------------------------------------------------------------------------------------------------------------------------------------------------------------------------------------------------------------------------------------------------------------------------------------------------------------------------------------------------------------------------------------------------------------------------------------------------------------------------------------------------------------------------------------------------------------------------------------------------------------------------------------------------------------------------------------------------------------------------------------------------------------------------------------------------------------
>MiraAssembly75_c261_merged_MiraAssembly75_c381RC
---------------------------------------------------------------------------------------------------------------------------------------------------------------------------------------------------------------------------------------------------------------------------------------------------------------------------------------------------------------------------------------------------------------------------------------------------------------------------------------------------------------------------------------------------------------------------------------------------------------------------------------------------------------------------------------------------------------------------------------------------ggagatacactgaggcgcattaatggatgtgtcaatgaagttggacatctggaccttgacatggatggtttgagagcgaaggtccgtgggcttttcaaatttgctgctgaagttgatattacgctcacttatgttgacgaagatggtgacgtagtcacactcgttgatgacgaggatctccatgatgccatgagccagtccttaaatcctttgaggattactgtgaagctgaatgaaagaagtggaagatcttatactagatctagtggaagttccacacccatgaggtcccccagcgttcaaaatccagtaccaaacctggatagannnnnnnnnnnnnnnnnnnnnnnnnnnnnnnnnnnnnnnnnnnnnnnnnnnnnnnnnnnnnnnnnnnnnnnnn---------------nnnnnnnnnnnnnnnnnnnnnnnnnnnnnnnnnnnnnnnnnnnnnnnnnnnnnnnnnnnnnnnnnnnnnnnnnnnnnnnnnnnnnnnnnnnnnnnnnnnnnnnnnnnnnnnnnnnnnnnnnnnnnnnnnnnnnnnnnnnnnnnnnnnnnnnnnnnnnnnnnnnnnnnnnnnnnnnnnnnnnnnaaggcccaagttacacaaacaatcagaagctggtgcttgaaggtatcagagctgtggaggccagtgttaaccctgatgcatcttgtgacgggaaggataaggt---------cagagggtgcgattatatcccgaaggctggagatttcgcatggttcgaagatggcaagccagttgcatctgatttgcctgctagttggaacaaggctgggaaatcaaaggaaccatggaagcctgttggtgctggtgcttctgcaagcacaactgtttctttggggcaggcaaccacggattccagagacggcaaagccattgggtttcctagtcttaatatcatgaatgaatgtccatttactgggatgcctgtagctgatggttcagctctgccttttaagcatcatggctctcgtttccctccatttttaagaaatcacaatcatagtgaaggcctcggtggtat-------------------------------------------------------------------------------------------------------------------------------------------------------------------------------------------------------------------------------------------------------------------------------------------------------------------------------------------------------------------------------------------------------------------------------------------------------------------------------------------------------------------------------------------------------------------------------------------------------------------------------------------------------------------------------------------------------------------------------------------------------------------------------------------------------------------------------------------------------------------------------------------------------------------------------------------------------------------------------------------------------------------------------------------------------------------------------------------------------------------------------------------------------------------------------------------------------------------------------------------------------------------------------------------------------------
>MiraAssembly75_c69
-----------------------------------------------------------------------------------------------------------------------------------------------------------------------------------------------------------------------------------------------------------------------------------------------------------------------------------------------------------------------------------------------------------------------------------------------------------------------------------acaaacaggtattaaaaattagaaattggatgatggtggtgtcattacaaatgagaaattggatggttgtgaccaaatttttagggaaaaga--------gttgtgactgcgtaatctgtgtcaaaacttgttttgtatttgtttatgtgaaaaattacttamcaaac------ttcggttccttcttccattatctctgccttccttaccattc--atttatacttgtatgggtccatggctgcaggttagccatggagatacactgaggcgcattaatggatgtgtcaatgaagttggacatctggaccttgacatggatggtttgagagcgaaggtccgtgggcttttcaaatttgctgctgaagttgatattacgctcacttatgttgatgaagatggtgacatagtcacactcgttgatgacgaggatctccgtgatgccatgagccagtccttaaatcctttgaggattactgtgaagctgaatgaaagaagtggaagatcttatactagatctagtggaagttccacacccatgaggtcccccagcgttcaaaatccagtaccaaacctggatagaagcgtttctgaaatcttgaaatctgtcccagagccattacttgaagcactttcaaaaatctcgcacaatttgg---------------tctctgttcctggactagctgagcttgttgacaattttactaaaatgggacaggcctacacaaatcctcgttctgatatccagcctggcacagaatctagtgcacaaattgaggcttctggaagcgccatgtgtccatcaatgaataaagagccagaggctttgaaggatggtcggggcaatgaaggcccaagttacacaaacaatcagaagctggtgcttgaaggtatcagagctgtggaggccagtgttaaccctgatgcatcttgtgacgggaaggataaggt---------cagagggtgcgattatatcccgaaggctggagatttcgcatggttcgaagatggcaaaccagttgcatctgatttgcctgctagttggaacaaggctgggaaatcaaaggaaccatggaagcctgttggtgctggtgcttctgcaagcacaactgtttctttggggcaggcaaccacggattccagagacggcaaagccgttgggtttcctagtcttaatatcatgaatgaatgtccatttactgggatgcctgtagctgatggttcagctctgccttttaagcatcatggctctcgtttccctccatttttaagaaatcacaatcatagtgaaggcctcggtggtatattccacagaggtattcgttgtgatggctgtggggttttcccaataactggaccccggttcaagtcgaaagtgtgagaatttaacttgtcatctggtggttagctatagaaagag-aaaatactgataaatctgattc-ttttttcattccctgcagaaaagaggattatgacctgtgcaatatctgcttcactgagatgggagatgaatctgactacatccgaatggaccgtcctgttccctatcgtcatccttattaccaccgtaaaggagtgagtgatcctgtatgtattttcca-gtcatgagtttct------tgttgatgctagatacgtt------------------------------------------------------------------------------------------------------------------------------------------------------------------------------------------------------------------------------------------------------------------------------------------------------------------------------------------------------------------------------------------------------------------------------------------------------------------------------------------------------------------------------------------------------------------------------------------------------------------------------------------------------------------------------------------------------------------------------------------------------------------------------------------------------------------------------------------------------------------------------------------------------------------------------------------------------------
>MiraAssembly77_c292RC
--------------------------------------------------------------------------------------------------------------------------------------------------------------------------------------------------------------------------------------------------------------------------------------------------------------------------------------------------------------------------------------------------------------------------------------------------------------------------------------------------------------------------------------------------------------------------------------------------------------------------------------------------------------------------------------------------------------------------------------------------------------gaggcgcattaatggatgtctca---aagatggacatctggaccttgacatggatggtttgagagcgaaggtccgtgggcttttcaaatttgctgctgaagttgatattacgctcacttatgttgatgaagatggtgacatagtcacactcgttgatgacgaggatctacgtgatgccatgagccagtccttaaatccgttgaggattactgtgaagctgaatgaaagaagtggaagatcttatactagatctagtggaacttccacacccatgaggtcccccagcgttcataatccagtaccaaacctggatagaagcgtttctgaaatcttgaaatctgtcccagagccattacgtgaagcactctcaaaaatctcgcacaatttgg---------------tctctgttcctggactagctgagcttgttgacaatttttctaaaatgggacaggcctacacaaatcctcgttctgatatccagcctggcacagaatctagtgcacaaattgaggcttctggaagcgccatgtgtccatcaatgaataaagagccagaggctttgaaggatggtcggagcaatgaaggcccaagttacacaaacaatcagaagctggtgcttgaaggtatcagagctgtggaggccagtgttaaccctgatgcatcttgtgacggggaggataaggt---------cagagggtgcgattatatcccgaaggctggagatttcgcatggttcgaagatggcaagccagttgcatctgatttgcctgctagttggaaaaaggctgggaaatcaaaggaaccgtggaagcctgttggxgctggtgcttctgcaagtgcaaxtgtttctttggggcaggcaaccacggattccaaagacggctttggcgttgggttccctagtcttaata--------------------------------------------------------------------------------------------------------------------------------------------------------------------------------------------------------------------------------------------------------------------------------------------------------------------------------------------------------------------------------------------------------------------------------------------------------------------------------------------------------------------------------------------------------------------------------------------------------------------------------------------------------------------------------------------------------------------------------------------------------------------------------------------------------------------------------------------------------------------------------------------------------------------------------------------------------------------------------------------------------------------------------------------------------------------------------------------------------------------------------------------------------------------------------------------------------------------------------------------------------------------------------------------------------------------------------------------------------------------------------------------------------------------------------------------
>MiraAssembly77_rep_c1245
-------------------------------------------------------------------------------------------------------------------------------------------------------------------------------------------------------------------------------------------------------------------------------------------------------------------------------------------------------------------------------------------------------------------------------------------------------------------------------------------------------------------------------------------------------------------------------------------tgactgcgtaatctgtgtcaaaac-----------ttgtt--tatgtgaaattactcaacaaac------ttcggttccttcttccattatctctgccttccttaccattc--atatatacttgtatgggtccatggctgcaggttaaccatggagatacactgaggcgcattaatggatgtgtca---aagatggacatctggaccttgacatggatggtttgagagcgaaggtccgtgggcttttcaaatttgctgctgaagttgatattacgctcacttatgttgatgaagatggtgacatagtcaxacttgttgatgaccaggaactccgtgatgccatgagccagtccttaaatccttt-------------------------------------------------------------------------------------------------------------------------------------------------------------------------------------------------------------------------------------------------------------------------------------------------------------------------------------------------------------------------------------------------------------------------------------------------------------------------------------------------------------------------------------------------------------------------------------------------------------------------------------------------------------------------------------------------------------------------------------------------------------------------------------------------------------------------------------------------------------------------------------------------------------------------------------------------------------------------------------------------------------------------------------------------------------------------------------------------------------------------------------------------------------------------------------------------------------------------------------------------------------------------------------------------------------------------------------------------------------------------------------------------------------------------------------------------------------------------------------------------------------------------------------------------------------------------------------------------------------------------------------------------------------------------------------------------------------------------------------------------------------------------------------------------------------------------------------------------------------------------------------------------------------------------------------------------------------------------------------------------------------------------------------------------------------------------------------------------------------------------------------------------------------------------------------------
>MiraAssembly71_rep_c4812_merged_MiraAssembly71_rep_c4640RC
atatcagaacgaggatttgtgtaggcctgtcccattttagaaaaactgtcaacaagctcagctagtccaggaacagagaccaaattgtgcgagatttttgagagtgcttcacgtaatggctctgggacagatttcaagatttcagaaacgcttctatccaggtttggtactggattatgaacgctgggggacctcatgggtgtggaacttccactagatctagtaaaagatcttccacttctttcattcagcttcacagtaatcctcaaaggatttaaggactggctcatggcatcacggagatcctcgtcatcaacgagtgtgactatgtcaccatcttcatcaacat--aagtgagcgtaatatca--acttcagcagcaaatttgaaaagcccacggaccttcactctcaaaccatccatgtcaaggtccagatgtccatctttgacacatccattaatgcgcctcagtgtatctcca--------tggttaacctgcagccatggacccatacaagtatatatgaatgg---------------taaggaaggca--------gagataatggaagaa--ggaaccgaagt-----------ttgtt--tatgcgaaattacttaacaaac------ttcggttccttcttccattatctctgccttccttaccattc--atatatacttgtatgggtccatggctgcaggttaaccatggagatacactgaggcgcattaatggatgtgtca---aagatggacatctggaccttgacatggatggtttgagagcgaaggtccgtgggcttttcaaatttgctgctgaagttgatattacgctcacttatgttgatgaagatggtgacatagtcacactcgttgatgacgaggatctccgtgatgccatgagccagtccttaaatcctttgaggattactgtgaagctgaatgaaagaagtggaagatcttatactagatctagtggaagttccacacccatgaggtcccccagtgttcataatccagcaccaaacctggataggagcgtttctgaaatcttgaaatctgtcccagagccattacgtgaagcactctcaaaaatctcgcacaatttgg---------------kctctgttcctggactagctgagtttgttgaccatttttctaaaatgggacaggcctacacaaatcctcgttctgatatccagcctggcacagaatctagtgcacaaattgagggttctggaagcgccatgtgtccatcaatgaataaagagcc----------------------------------------------------------------------------------------------------------------------------------------------------------------------------------------------------------------------------------------------------------------------------------------------------------------------------------------------------------------------------------------------------------------------------------------------------------------------------------------------------------------------------------------------------------------------------------------------------------------------------------------------------------------------------------------------------------------------------------------------------------------------------------------------------------------------------------------------------------------------------------------------------------------------------------------------------------------------------------------------------------------------------------------------------------------------------------------------------------------------------------------------------------------------------------------------------------------------------------------------------------------------------------------------------------------------------------------------------------------------------------------------------------------------------------------------------------------------------------------------------------------------------------------------------------------------------------------------------------------------------------------------------------------------------------------------------------------------------------------------------------------------------------------------------------------------
>MiraAssembly68_c369RC_merged_MiraAssembly68_rep_c2556_merged_MiraAssembly68_c733
----------------------------------------------------------------------------------------------------------------------------------------------------------------------------------------------------------------------------------------------------------------------------------------------------------------------------------------------tatgaatgttaaattccaattggggtcctgttttgggttttgttattgttctgattggaaatgcagttagtgtcgtttgttaaacacgggctgttgtagaataatgtccctgtcagac-tgtgttcat--attgcaaacaggtatta--------aaattgcactttggc----tttcttggggtgtcaaattggatggttgtggccgatttttttaagggaaaatgcaacttttcacgtctgtataatctgtgttaaaccttttttttgatttgtt--tatgtgaagtgatttaacaaac------ttcggttccctcttccattatctctgccttccttactgttc--atttatactcgtatgggtacatggctgcaggttaaccacggagaaacactgaggcgcattactggacgtgttaatgaagatggacatctggaccttgacctggatggcttgagagtgaaggtctgcgggctcttcaaatttgctgctgaagctgattttacactcacttatgttgatgaagatggtgacatagtcacacttgtcgatgatgaggatctccgtgatgccatgggccagtccttaaatcccttgaggattgctgtgaagttgaacgaaagaagtggaagatcttataccagatcaagtggaagttccacacccatgaggtcccccagcgttcagaatccagtaccaaacctggatagaagwgtttctgaaatcttgaaatctgtcccagagccattacgcgaagcactctcaaaaatctcgctcgatttggcctctaaagcttcatcctctgttcctggactagctgagcttgttgatggkttttctaaaatgggacagtcctacacaaatcctctttctgagatccaggctggcaca------agcacacagattgaggcttctagaagtgcgatgagtccatcaatgaataaagagccagaggctttaaaggatggkcggggcaatgaagggccaagttacataaacaaccagaagctggtgcttgaaggcatcagagctgtggaggcctctgttacccctgmtgcatcttgtgacagagaggataaagttgagaaggkcggaggatgtgattatattccgaaggctggagatttcggatggttc---gatagcaagtcagttgcatctaatttgcctgctagtggaaaaaaggctgtgaaagcaaaggaaccacggaaacctgctggtgttggtgcttctgcaagcactactggttccttggggcaggctaccatggattccagatatggcttcggcgtagggttccctagtcttaatctgatgaatgaatgtccatttactgggatgcctgtagctgatgattcagctcttccttttaagcgtaattgttctcgtttccctccattttcaagaaactacaatcacggtgaaggccttggtggtatattccacagaggtgttcgttgtgatggctgtggggtttatccgataactggacctcgtttcaagtcgaaagtgtaagaatttaagtagccatctggtggttagctgtcgaaagagaaaaatactgaaaaatctgattctttttttccccccttgcagaaaagaggattatgacctgtgccttatctgcttcactgagatgggagatgaatctgattacatccgaatggaccgtccagttccctatcgacatccttattaccaccgtaaaggattgagtgatcctgtatgtattttccatgtcatgaatttct------tgtggatgttagttaagtttttccttttgttcac-------------------------------------------------------------------------------------------------------------------------------------------------------------------------------------------------------------------------------------------------------------------------------------gtagtttttgttgatctctgtt---------------------------------------------------------------------gcttttatttataat------------aattcgt---------------------------------------------------------------------------------------------------------------------------------------------------------------------------------------------------------------------------------------------------------------------------------------------------------------------------------------------------------------------------------------------------------------------------------------------------------------------------------------------------------------------------
>MiraAssembly68_rep_c3171
-------------------------------------------------------------------------------------------------------------------------------------------------------------------------------------------------------------------------------------------------------------------------------------------------------------------------------------------------------------------------------------------------------------------------------------------------------------------------------------------------------------------------------------------------------------------------------------------------------------------------------------------------------------------------------------------------------------------------------------------------------------------------------------------------------------------------------------------------------------------------------------------------------------------------------------------------------------------------------------------------------------------------------------------------------------------------taccaaacctggatagaagtgtttctgaaatcttgaaatctgtcccagagccattacgcgaagcactctcaaaaatctcgctcgatttggcctctaaagcttcatcctctgttcctggactagctgagcttgttgatggtttttctaaaatgggacagtcctacacaaatcctctttctgagatccaggctggcaca------agcacacagattgaggcttctagaagtgcgatgagtccatcaatgaataaagagccagaggctttaaaggatggtcggggcaatgaagggccaagttacataaacaaccagaagctggtgcttgaaggcatcagagctgtggaggcctctgttacccctgatgcatcttgtgacagagagg-----------------------------------------------------------------------------------------------------------------------------------------------------------------------------------------------------------------------------------------------------------------------------------------------------------------------------------------------------------------------------------------------------------------------------------------------------------------------------------------------------------------------------------------------------------------------------------------------------------------------------------------------------------------------------------------------------------------------------------------------------------------------------------------------------------------------------------------------------------------------------------------------------------------------------------------------------------------------------------------------------------------------------------------------------------------------------------------------------------------------------------------------------------------------------------------------------------------------------------------------------------------------------------------------------------------------------------------------------------------------------------------------------------------------------------------------------------------------------------------------------------------------------------------------------------------------------------------------------------------------------------------------------------------------------------------
