# Supplementary material for: Targeted NGS for species level phylogenomics: “made to measure” or “one size fits all”?
Source: PeerJ. 2017 Jul 25;5:e3569. doi: 10.7717/peerj.3569 (PMC5530999; doi:10.7717/peerj.3569)
Supplement: Data S2 — Sequences alignments (fasta format). [file peerj-05-3569-s002.gz › Final_Aln/SC/3192_AllSamples.aln]

>Consensus3192_Sample71
----------------------------------------------------------tgcgacaatggaaccgttcatcttggcggcgcacaggcaattgagcgcgatgcatcccatattcaagcttctagacccgcacatgagatacacgctggagatcaacgcactggcccgccaaaacctggtcaatgctgatggtgtgattgaggcttgcttcactcctggccgctactgcatggagatgagtgctgctgcttacaagaatttctggcgctttgatctcgagggcctgcctgctgatctcattagaaggtaccaagaacaattcagt--accatttactc---------aattttatctcctcctattaa--tcatggaaaagc---acaagacattttcgtgtgtgt--------agcaagcaagatttaa-------------------tcttttga----attattatttgc--acaaccaaactgaggaaagttttaat--------cttgaatcaggggcatggcagtaagggactcaaaggaaccacatgggttaaagctcctaatcaaggactacccatatgcatcagacgggctcatgatctggtctgcaatcgagaaatgggtcaaaacttacgtggaccgttactacccagactcggcccgcgtatgcaacgacagagagctccaagcttggtatgctgagtccatcaacgtgggccacgcagacctccgtcatgaggactggtggcccacgcttgctacgcctgaggatctgacatccatcctcaccaccatcatctggctggcttcggcccaacacgcggccctcaactttggtcagtacccatatggaggatacgtgcccaatcgaccccctctgatgcgccgattgatacccgaagaaggtgakccggagtacaaaaatttcttggcagacccacagaagtacttcctcttgtcattgccaagtttgttgcaagccaccaagtatatggcagtggtggacacgctctcgactcactcgcccgatgaggaatacatcggggagagaaatcactcgtccatctggacgggtgatgcagagatggtgcatgaatttttcgggttctcggctgagatcggacgggtggaaaaagagattgagaaaaggaatagtgatccaacgctgcggaataggtgcggggccggggttttgccgtatgagctacttgcgcctagttcggagcctggggttacttgtagaggtgtgcctaatagtgtgtcgatatgagccaaatctcaattggtggtggtttaa--ctatggttcttttgggcat---tttagttggaagaatacttagagc---taatgtaaa---------tcctggatgcagaattgtgattttcaattcgagttgtatatccatgcatatagatagaagaagcatagaagtaaccggaaacatgatga---------tgactactaagttcaatttcaataa--agctactcttttcatacattttttagtcattggagtgtttctctcctgctggatccagcacgggacttcccgtgctggacagggcccgagggctcggttcccgatattttttgaaaaaataaactacggggttgtgtccggaacgtgattttaggagggggtaygttcgggttttttgcgaaaaaagaccgtttaggcctcggttttggcaat
>MiraAssembly68_c345RC_merged_MiraAssembly68_c312
-------------------------------------------------------------------------------------------------------------------------------------------------------------------------------------------------------------------------------------------------------------tgattaattagatgtcgttttatatgatcaataaagcatg--------ttgttttcgaagaaaatgaacagttagcattataacctttactcgtcgaagacaaatgtgattcgttgagtcga-gtcgtagtattg----acgtgacattttcgtgtgtgt--------agcaagcaagatttaaaaagaattacaattccacttgttttga----attggta-ttgcaaaaaaccaaactaacgagcgtgtttttatgtgttgattcattcaggggcatggcagtaccggacccgacccaaccacatggactaaagctcctaatcaaggactacccatacgcatcggacgggctcatgatctggtccacaatcaagaactgggtccaaaccaatgtgacccgttactacccggactcagcccaagtctgcaacgacaaagagctccaagcctggtacgccgaggccatcaacgtgggccacgccgacctccgccacgaggcctggtggcccacacttgccacgcccgacgacctcacctctgtcctaaccaccatcatctggcttggttccgcccaacacgctgccctcaacttcggtcagtacccgtacggcggatacgtgcccaatcgacctcctctaatgcgccgattaattcccgaagaaggtgatccggaatacaagaattttgtggcggacccgcagaagtactttcttttgtcattgccgagtttattgcaagcgaccaagtatatggcggtggtggacgcgctctcgactcacgcacccgatgaggaatacatcggggagagaaatcagccgtccatctggacgggtgatgcggagatggtggaagggkttttcgggttctcggcggagatcggacgggtggaaaaagagattgagaaaaggaacagagatccaacgctgaggaataggtgtggggccggggkkttaccgtatgagctgcttgcgcctagttcggagcccggggttacttgtagaggtgtgcccaatagtgtgtcaatttgaggc------ccattagttgggtcgtat--ttatagtggttttaactatagactaagtaagagttaaaataatagct--taatgtaaa---------tgagggatgcagaattgtgatctccaattagagttgtatatccatgagt-----------------agaagtaactagaaacatggttgggtctattgactcgactaaattgaatttcaataaagaggtactcttttcattca-ttttgggtgattttaaactcg-----------------------------------------------------------------------------------------------------------------------------------------------------------------------------
>MiraAssembly69_c194RC_merged_MiraAssembly69_rep_c2436_merged_MiraAssembly69_c788
ataggggagagaagaattgacttgctaaattacctctgatcgacaggttgcgaacccatgcggcaatggaaccgttcatcttggcggcgcacaggcaattgagcgcgatgcatcccatattcaagcttctagacccgcacatgagatacacgctggagatcaacgctctggcccgccaaaacctgatcaatgctgatggtgtgattgaggcttgcttcactcctggccgctactgcatggagatgagtgctgctgcttacaagaatttctggcgctttgatcttgagggcctgcctgctgatctcattagaaggtaccaagaacaattcagt--accatttactc---------aattttatctcctcctattaa--tcatggaaaagc---agaagacatgttcgtgtgtgt--------agcaagcaagatttaa-------------------tcttttga----attatta-ttgc--acaaccaaactgaggaaagttttaat--------cttgaatcaggggcatggcagtaagggactcaaaggaaccacatgggttaaagctcctaatcaaggactacccatatgcatcagacgggctcatgatctggtctgcaatcgagaaatgggtcaaaacttacgtggaccattactacccagactcggcccgagtatgcaacgacagagagctccaagcttggtatgctgagtccgtcaacgtgggccacgcagacctccgtcatgagacctggtggcccacgcttgctacacccgaggatctgacatccatcctcaccaccatcatctggctggcttcggcccaacacgcggccctcaactttggtcagtacccatatggaggatacgtgcccaatcgaccccctctgatgcgccgattgatacccgaagaaggtgatccggagtacaaaaatttcttggcagacccacagaagtacttcctcttgtcattgccaagtttgttgcaagccaccaagtatatggcagtggtggacacgctctcgactcactcgcccgatgaggaatacatcggggagagaaatcactcgtccatctggacgggtgatgcagagatggtgcatgaatttttcgggttctcggctgagatcggacgggtggaaaaagagattgagaaaaggaatagtgatccaacgctgcggaataggtgtggggccggggttttgccgtatgagctacttgcgcctagttcggagccaggggttacttgtagaggtgtgcctaatagtgtgtcgatatgagccaaatctcaattggtggtggtttaa--ctatggttcttttgggcat---tttagttggaagaatacttagagc---taatgtaaa---------tcctggatgcagaattgtgattttcaattcgagttgtatatccatgcatatagatagaagaagcatagaagtaaccggaaacatgatta---------tgactactaagttcaat-------------------------------------------------------------------------------------------------------------------------------------------------------------------------------------------------------------------------------
>MiraAssembly69_c2150_merged_MiraAssembly69_c54RC_merged_MiraAssembly69_c1930
--------------------------------------------------------------------------------------------------------------------------------------------atgagatacacgctggagatcaacgctctggcccgccaaaacctgatcaatgctgatggtgtgattgaggcttgcttcactcctggccgctactgcatggagatgagtgctgctgcttacaagaatttctggcgctttgatctcgagggcctgcctgctgatctcattagaaggtaccaagaacacttcagt--accatttactc---------aattttatctcctcctattaa--tcatggaaaagc---acaagacattttcgtgtgtgt--------agcaagcaagatttaa-------------------tcttttga----attatta-ttgc--acaaccaaactgaggaaagttttaat--------cttgaatcaggggcatggcagtaagggactcaaaggaaccacatgggttaaagctcctaatcaaggactacccatatgcatcagacgggctcctgatctggtctgcaatcgagaaatgggtcaaaacttacgtggaccattactacccagmctcggcccgagtatgcaacgacagagagctccaagcttggtatgctgagtccgtcaacgtgggccacgcagacctccgtcatgagacctggtggcccacgcttgctacgcctgaggatctgacatccatcctcaccaccatcatctggctgggttcggcccaccacgcggccctcaactttggtcagtacccatatggaggatacgtgcccaatcgaccccctctgatgcgccgattgatacccgaagaaggtgatccggagtacaaaaatttcttggcagacccacagaagtacttcctcttgtcattgccaagtttgttgcaagccaccaagtacatggcagtggtggacacgctctcgactcactcgcccgatgaggaatacatcggggagagaaatcactcgtccatctggacgggtgatgcagagatccggcatgaatttttcgagttctcggctgagatcgtacgggtggaaaaagagattgagaaaaggaatagtgatccaacgctgcggaataggtgcggggccggggttttgccgtatgagctacttgcgcctagttcggagcctggggttacttgtagaggtgtgcctaatagtgtgtcgatatgagccaaatctcaat---tggtggtttaa--ctatggttcttttgggcat---tttagttggaagaatacttagagc---taatgtaaa---------tcctggatgcagaattgtgattttcaattcgagttgtatatccatgcatatagatagaagcatagaagaagtaaccggaagaaacatga---------tgactactaagttcaatttcaataa--agctactcttttcatacatttttgagtgattcgaa----------------------------------------------------------------------------------------------------------------------------------------------------------------------------------
>MiraAssembly69_rep_c3283
--------------------------------------------------------------------------------------------------------------------------------------------------------------------------------------------------------------------------------------------------------------------------------------------------------------------------------------------------------------------------------------------------------------------------------------------------------------------------------------------------------------------------------------------------------------------------------------------------------------------------------------------------------------------------------------------------------------------------------------------------------------------------------------------------------------------------------------------------------------cacgcggccctcaactttggtcagtaccaatatggaggatacgtgcccaatcgaccccctctgatgcgccgmttgatacccgaagaaggtgatccggagtacaaaaatttcttggcagacccacagaagtacttcctcttgtcattgccaagtttgttgcaagccaccaagtacatggcagtggtggacacgctctcgactcactcgccagatgaggaatacatcggggagagaaatcactcgtccatctggacgagtgatgcagagatggtgcatgaatttttcgggttctcggctgagatcggacgggtggaaaaagagattgagaaaaggaatagtgatccaacgctgcggaataggtgaggggccggggttttgccgtatgagctacttgcgcctagttcggagcctg-------------------------------------------------------------------------------------------------------------------------------------------------------------------------------------------------------------------------------------------------------------------------------------------------------------------------------------------------------------------------------------------------------------------------------------------------------------------------------------------
>MiraAssembly72_c293RC_merged_MiraAssembly72_c52
---------------------------------------------------------------------------------------------------------------------------------------------------------------------------------------------------------------------------------------------------------------------------------------------------------------------------------------------------------------------------------------------------------------------------------------------------aa-------------------tyttttga----attatta-ttgc--acaaccaaactgaggaaagttttaat--------cttgaatcaggggcatggcagtaagggactcaaaggagccacatgggttaaagctcctaatcaaggactacccatatgcatcagacgggctcatgatctggtctgcaatcgagaaatgggtcaaaacttacgtggaccgttactacccagactcggcccgagtatgcaacgacatagagctccaagcttggtatgatgagtccgtcaacgtgggccacgcagacctccgtcatgagacctggtggcccacgcttgctacgcctgaggatctgacatccatcctcaccaccatcatctggctgggttcggcccaacacgcggccctcaactttggtcagtacccatatggaggatacgtgcccaatcgaccccctctgatgcgccgattgatacccgaagaaggtgatccggagtacaaaaatttcttggcagacccacagaagtacttcctcttgtcattgccaagtttgttgcaagccaccaagtatatggcagtggtggacacgctctcgactcactcgcccgatgaggaatacatcggggagagaaatcactcgtccatctggacgggtgatgcagagatccggcatgaatttttcgagttctcggctgagatcgtacgggtggaaaaagagattgagaaaaggaatagtgatccaacgctgcggaataggtgcggggcaggggttttgccgtatgagctacttgcgcctagttcggagcctggggttacttgtagaggtgtgcctaatagtgtgtcgatatgagccaaatctcaat---tggtggtttaa--ctatggttcttttgggcat---tttagttggaagaatacttagagc---taatgtaaa---------tcctggatgcagaattgtgattttcaattcgagttgtatatccatgcatatagat-------------------------------------------------------------------------------------------------------------------------------------------------------------------------------------------------------------------------------------------------------------------------------------------
>MiraAssembly72_c3
---------------------------------------------------------------------------------------------------------------------------------------------------------------------------------------------------------------------------------------------------------------cttacaagaatttctggcgctttgatctcgagggcctgcctgctgatctcattagaaggtaccaagaacaattcagt--accatttactc---------aattttatctcctcctattaa--tcatggaaaagc---a------------gtgtgtgt--------agcaagcaagatttaa-------------------tcttttga----attatta-ttgc--acaaccaaactgaggaaagttttaat--------cttgaatcaggggcatggcagtaagggactcaaaggagccacatgggttaaagctcctaatcaaggactacccatatgcatcagacgggctcatgatctggtctgcaatcgagaattgggtcaaaacttacgtgaaccgttactacccagactcggcccgagtatgcaacgacagagagctccaagcttggtatgctgagtccgtcaacgtgggccacgcagacctccgtcatgagacctggtggcccacgcttgctacgcctgaggatctgacatccatcctcaccaccatcatctggctggcttcggcccaacacgcggccctcaactttggtcagtacccatatggaggatacgtgcccaatcgaccccctctgatgcgccgattgatacccgaagaaggtgatccggagtacaaaaatttcttggcagacccacagaagtacttcctcttgtcattgccaagtttgttgcaagccaccaagtatatggcagtggtggacacgctctcgactcactcccccgatgaggaatacatcggggagagaaatcactcgtccatctggacgggtgatgcagagatggtggatggatttttcgggttctcggctgagatcggacgggtggaaaaagagattgagaaaaggaatagtgatccaacgctgcggaataggtgtggggccggggttttgccgtatgagctacttgcgcctagttcggagcctggggttacttgtagaggtgtgcctaatagcgtgtcgatatgagccaaatctcaattggtggtggtttaa--ctatggttcttttgggcat---tttagttggaagaatacttagagc---taatgtaaa---------tcctggatgcagaattgtgattttcaattcgagttgtatatccatgcatatagat-------------------------------------------------------------------------------------------------------------------------------------------------------------------------------------------------------------------------------------------------------------------------------------------
>MiraAssembly72_c902
--------------------------------------------------------------------------------------------------------------------------------------------------------------------------------------------------------------------------------------------------------------------------------------------------------------------------------------------------tttactc---------aattttatctcctcctattaa--tcatggaaaagcagaagaagacattttcgtgtgtgt--------agcaagcaagatttaa-------------------tcttttgaattaattatta-ttgc--acaaccaaactgaggaaagttttaat--------cttgaatcaggggcatggcagtaagggactcaaaggagccacatgggttaaagctcctaatcaaggactacccatatgcatcagacgggctcatgatct----------------------------------------------------------------------------------------------------------------------------------------------------------------------------------------------------------------------------------------------------------------------------------------------------------------------------------------------------------------------------------------------------------------------------------------------------------------------------------------------------------------------------------------------------------------------------------------------------------------------------------------------------------------------------------------------------------------------------------------------------------------------------------------------------------------------------------------------------------------------------------------------------------------------------------------------------------------------------------------------------------------------------------------------------------------------------------------------------------------------------------------------
>MiraAssembly73_c456_merged_MiraAssembly73_rep_c2314RC
-------------------------------------------------------------------------------------------------------------------------------------------------------------------------------------------------------------------------------------------------------------------------------------------------------------------------------------------------------------------------------------------------------------------------------------------------------------------------------------------------------------------------------------------------------------------------------------------------------------------------------------------tgcaatcgagaaatgggtcaaaacttacgtggaccattactacccagactcggcccgagtatgcaacgacatagagctccaagcttggtatgatgagtccgtcaacgtgggccacgcagacctccgtcatgagacctggtggcccacgcttgctacgcctgaggatctgacatccatcctcaccaccatcatctggctggcttcggcccaacacgcggccctcaactttggtcagtacccatatggaggatacgtgcccaatcgaccccctctgatgcgccgattgatacccgaagaaggtgatccggagtacaaaaatttcttggcagacccacagaagtacttcctcttgtcattgccaagtttgttgcaagccaccaagtatatggcagtggtggacacgctctcgactcactcgcccgatgaggaatacatcggggagagaaatcactcgtccatctggacgggtgatgcagagatccggcatgaatttttcgagttctcggctgagatcgtacgggtggaaaaagagattgagaaaaggaatagtgatccaacgctgcggaataggtgtggggccggggtkttgccgtatgagctacttgcgcctagttcggagcctggggttacttgtagaggtgtgcctaatagtgtgtcgatatgagccaaatctcaattggtggtggtttaa--ctatggttcttttgggcat---tttagttggaagaatacttagagc---taatgtaaa---------tcctggatgcagaattg---------------------------------------------------------------------------------------------------------------------------------------------------------------------------------------------------------------------------------------------------------------------------------------------------------------------------------
>MiraAssembly73_c71RC_merged_MiraAssembly73_c139RC
-----------------------------------------------------------------------------------------------------------------------------------------------------------------------------------aacctgatcaatgctgatggtgtgattgaggcttgcttcactcctggccgctactgcatggagatgagtgctgctgcttacaagaatttctggcgctttgatctcgagggcctgcctgctgatctcattagaaggtaccaagaacaattcagt--accatttactc---------aattttatctcctcctattaa--tcatggaaaagc---agaagacattttcgtgtgtgt--------agcaagcaagatttaa-------------------tcttttga----attatta-ttgc--acaa-caaactgaggaaagttttgat--------cttgaatcaggggcatggcagtaagggactcaaaggaaccacatgggttaaagctcctaatcaaggactacccatatgcatcagacgggctcatgatctggtctgcaatcgagaaatgggtcaaaacttacgtggaccattactacccagactcggcccgagtatgcaacgacatagagctccaagcttggtatgatgagtccgtcaacgtgggccacgcagacctccgtcatgagacctggtggcccacgcttgctacgcctgaggatctgacatccatcctcaccaccatcatctggctggcttcggcccaacacgcggccctcaactttggtcagtacccatatggaggatacgtgcccaatcgaccccctctgatgcgccgattgatacccgaagaaggtgatccggagtacaaaaatttcttggcagacccacagaagtacttcctcttgtcattgccaagtttgttgcaagccaccaagtatatggcagtggtggacacgctctcgactcactcgcccgatgaggaatacatcggggagagaaatcactcgtccatctggacgggtgatgcagagatccggcatgaatttttcgagttctcggctgagatcgtacgggtggaaaaagagattgagaaaaggaatagtgatccaacgctgcggaataggtgcggggccggggttttgccgtatgagctacttgcgcctagttcggagcctggggttacttgtagaggtgtgcctaatagtgtgtcgatatgagccaaatctcaat---tggtggtttaa--ctatggttcttttgggcat---tttagttggaagaatacttagagc---taatgtaaa---------tcctggatgcagaattgtgattttcaattcgagttgt-------------------------------------------------------------------------------------------------------------------------------------------------------------------------------------------------------------------------------------------------------------------------------------------------------------
>MiraAssembly73_c71RC_merged_MiraAssembly73_c148
--------------------------------------------------------------------------------------------------------------------------------------------------------------------------------------------------------------------------------------------------------------------------------------------------------------------------------gaacaattcagt--accatttactc---------aattttatctcctcctattaatctcatggaaaagc---agaagacattttcgtgtgtgt--------ag------agatttaa-------------------tcttttga----attatta-ttgc--acaaccaaactgaggaaagttttaat--------cttgaatcaggggcatggcagtaagggactcaaaggaaccacatgggttaaagctcctaatcaaggactacccatatgcatcagacgggctcatgatctggtctgcaatcgagaaatgggtcaaaacttacgtggaccgttactacccagactcggcccgagtatgcaacgacgtagagctccaagcttggtatgatgagtccgtcaatgtgggccacgcagacctccgtcatgagacctggtggcccacgcttgctacgcctgaggatctgacatccatcctcaccaccatcatctggctggcttcggcccaacacgcggccctcaactttggtcagtacccatatggaggatacgtgcccaatcgaccccctctgatgcgccgattgatacccgaagaaggtgatccggagtacaaaaatttcttggcagacccacagaagtacttcctcttgtcattgccaagtttgttgcaagccaccaagtatatggcagtggtggacacgctctcgactcactcgcccgatgaggaatacatcggggagagaaatcactcgtccatctggacgggtgatgcagagatccggcatgaatttttcgagttctcggctgagatcgtacgggtggaaaaagagattgagaaaaggaatagtgatccaacgctgcggaataggtgcggggccggggttttgccgtatgagctacttgcgcctagttcggagcctggggttacttgtagaggtgtgcctaatagtgtgtcgatatgagccaaatctcaat---tggtggtttaa--ctatggttcttttgggcat---tttagttggaagaatacttagagc---taatgtaaa---------tcctggatgcagaattgtgattttcaattcgagttgt-------------------------------------------------------------------------------------------------------------------------------------------------------------------------------------------------------------------------------------------------------------------------------------------------------------
>MiraAssembly74_c582RC_merged_MiraAssembly74_c443_merged_MiraAssembly74_c443_merged_MiraAssembly74_c1191
-----------------------------------------------------------------------------------------------------------------------------------------------------------------------------------------------------------------------------------------------------------------tacaagaatttctggcgctttgatctcgagggcctgcctgctgatctcattagaaggtaccaagaacaattcagt--accatttactc---------aattttatctcctcc---taa--tcatggaaaagc---agaagacattttcgtgtgtgt--------agcaagcaagatttaa-------------------tcttttga-------atta-ttgc--acaaccaaactgaggaaagttttaat--------cttgaatcaggggcatggcagtaagggactcaaaggaaccacatgggttaaagctcctaatcaaggactacccatatgcatcagacgggctcatgatctggtctgcaatcgagaaatgggtcaaaacttacgtggaccgttactacccagactcggcccgcgtatgcaacgacagagagctccaagcttggtatgctgagtccatcaacgtgggccacgcagacctccgtcatgaggactggtggcccacgcttgctacgcccgaggatctgacatccatcctcaccaccatcatctggctggcttcggcccaacacgcggccctcaactttggtcagtacccatatggaggatacgtgcccaatcgaccccctctgatgcgccgattgatacccgaggaaggtgatccggagtacaaaaatttcttggcagacccacagaagtacttcctcttgtcattgccaagtttgttgcaagccaccaagtatatggcagtggtggacacgctctcgactcactcgcccgatgaggaatacatcggggagagaaatcactcgtccatctggacgggtgatgcagagatggtgcatgaatttttcgggttctcggctgagatcggacgggtggaaaaagagattgagaaaaggaatagtgatccaacgct---------------------------------------------------------------------------------------------------------------------------------------------------------------------------------------------------------------------------------------------------------------------------------------------------------------------------------------------------------------------------------------------------------------------------------------------------------------------------------------------------------------------------------------------------------
>MiraAssembly74_c7
-----------------------------------------------------------------------------------------------------------atgcatcccatattcaagcttctagacccgcacatgagatacacgctggagatcaacgctctggcccgccaaaacctggtcaatgctgatggtgtgattgaggcttgcttcactcctggccgctactgcatggagatgagtgctgctgcttacaagaatttctggcgctttgatctcgagggcctgcctgctgatctcattagaaggtaccaagaacaattcagt--accatttactc---------gattttatctcctcctattaa--tcatggaaaagc---agaagacattttcgtgtgtgt--------agcaagcaagatttaa-------------------tcttttga-------atta-ttgc--acaaccaaactgaggaaagttttaat--------cttgaatcaggggcatggcagtaagggactcaaaggaaccacatgggttaaagctcctaatcaaggactacccatatgcatcagacgggctcatgatctggtctgcaatcgagaaatgggtcaaaacttacgtggaccgttactacccagactcggcccgagtatgcaacgacagagagctgcaagcttggtatgctgagtccatcaacgtgggccacgcagacctccgtcatgaggactggtggcccacgcttgctacgcccgaggatctgacatccatcctcaccaccatcatctggctggcttcggcccaacacgcggccctcaactttggtcagtacccatatggaggatacgtgcccaatcgaccccctctgatgcgccgattgatacccgaagaaggtgatccggagtacaaaaatttcttggcagacccacagaagtacttcctcttgtcattgccaagtttgttgcaagccaccaagtatatggcagtggtggacacgctctcgacccactcgcccgatgaggaatacatcggggagagaaatcactcgtccatctggacgggtgatgcagagatggtgcatgaatttttcgggttctcggctgagatcggacgggtggaaaaagagattgagaaaaggaatagtgatccaacgctgcggaataggtgcggggccggggktttgccgtatgagctacttgcgcctagttcggagcctggggttacttgtagaggtgtgcctaatagtgtgtcgatatgagccaaatctcaattggtggtggtttaa--ctatggttcttttgggcat---tttagttggaagaatacttagagc---taatgtaaa---------tcctggatgcagaattgtgattttcaattcgagttgtatatccatgcatatagatagaagaagcatagaagtaaccggaaacatgat------------gactactaagttcaatttcaataa--ag-------------------------------------------------------------------------------------------------------------------------------------------------------------------------------------------------------------------
>MiraAssembly75_c309RC
------------------------------------------------------------------------------------------------------------------------------------------------------------------------------------------------------------------------------------------------------------------------------------------------------------------------ggtaccaagaacaattcagt--accatttactc---------aattttatctcctcc---taa--tcatggaaaagc---agaagacattttcgtgtgtgt--------agcaagcaaggtttaa-------------------tcttttga----attatta-ttgc--acaaccaaactgaggaaagttttaat--------cttgaatcaggggcatggcagtaagggactcaaaggaaccacatgggttaaagctcctaatcaaggactacccatatgcatcagacgggctcatgatctggtctgcaatcgagaaatgggtcaaaacttacgtggaccgttactacccagactcggcccgagtatgcaacgacatagagctccaagcttggtatgatgagtccgtcaacgtgggccacgcagacctccgtcatgagacctggtggcccacgcttgctacgcctgaggatctgacatccatcctcaccaccatcatctggctgggttcggcccaacacgcggcccttaactttggtcagtacccatatggaggatacgtgcccaatcgaccccctctgatgcgccgattgatacccgaagaaggtgatccggagtacaaaaatttcttggcagacccacagaagtacttcctcttgtcattgccaagtttgttgcaagccaccaagtatatggcagtggtggacacgctctcgactcactcgcccgatgaggaatacatcggggagagaaatcactcgtccatctggacgggtgatgcagagatggtggatggatttttcgggttctcggctgagatcggacgggtg-----------------------------------------------------------------------------------------------------------------------------------------------------------------------------------------------------------------------------------------------------------------------------------------------------------------------------------------------------------------------------------------------------------------------------------------------------------------------------------------------------------------------------------------------------------------------------------------------
>MiraAssembly75_c31RC
----------------------------------------------------------------------------------------------------------------------------------------------------------------------------------------------------------------------------------------------------------------------------------------------------gcctgctgatctcattagaaggtaccaagaacaattcagt--accatttactc---------aattttatctcctcctattaa--tcatggaaaagc---agaagacattttcgtgtgtgt--------agcaagcaagatttaa-------------------tcttttga----attatta-ttgc--acaaccaaactgaggaaagttttaat--------cttgaatcaggggcatggcagtaagggactcaaaggaaccacatgggttaaagctcctaatcaaggactacccatatgcatcagacgggctcatgatctggtctgcaatcgagaaatgggtcaaaacttacgtgaaccgttactacccagactcggcccgagtatgcaacgacagagagctccaagcttggtatgctgagtccgtcaacgtgggccacgcagacctccgtcatgagacctggtggcccacgcttgctacgcctgaggatctgacatccatcctcaccaccatcatctggctgggttcggcccaacacgcggccctcaactttggtcagtacccatatggaggatacgtgcccaatcgaccccctctgatgcgccgattgatacccgaagaaggtgatccggagtacaaaaatttcttggcagacccacagaagtacttcctcttgtcattgccaagtttgttgcaagcgaccaagtatatggcagtggtggacacgctctcgactcactcgcccgatgaggaatacatcggggagagaaatcactcgtccatctggacgggtgatgcagagatggtggatggatttttcgggttctcggctgagatcggacgggtggaaaaagagattgagaaaaggaatagtgatccaacgctgcggaataggtgcggggccggggttttgccgtatgagctacttgcgcctagttcggagcctggggttacttgtagaggtgtgcctaatagtgtgtcgatatgagccaaatctcaattggtggtggtttaa--ctatggttcttttgggcat---tttagttggaagaatacttagagc---taatgtaaa---------tcctggatgcagaattgtgattttcaattcgagttgtatatccatgcatatagatagaagaagc----------------------------------------------------------------------------------------------------------------------------------------------------------------------------------------------------------------------------------------------------------------------------------
>MiraAssembly77_c12RC
----------------------------------------------------------------------------------------------------------------------------------------------------------------------------------------------------------------------------------------------------gagtgctgctgcttacaagaatttctggcgctttgatctcgagggcctgcctgctgatctcattagaaggtaccaagaacaattcagt--accatttactc---------aattttatctcctcctattaa--tcataa----------------------------------------------------ca-------------------tcttttga----attatta-ttgc--acaaccaaactgaggaaagttttaat--------cttgaatcaggggcatggcagtaagggactcaaaggaaccacatgggttaaagctcctaatcaaggactacccatatgcatcagacgggctcatgatctggtctgcaatcgagaaatgggtcaaaacttacgtggaccgttactacccagactcggcccgagtatgcaacgacagagagctccaagcttggtatgctgagtccgtcaacgtgggccacgcagacctccgtcatgagacctggtggcccacgcttgctacgcctgaggatctgacatccatcctcaccaccatcatctggctgggttcggcccaacacgcggccctcaactttggtcagtacccatatggaggatacgtgcccaatcgaccccctctgatgcgccgattgatacccgaagaaggtgatccggagtacaaaaatttcttggcagacccacagaagtacttcctcttgtcattgccaagtttgttgcaagccaccaagtatatggcagtggtggacacgctctcgactcactcgcccgatgaggaatacatcggggagagaaatcactcgtccatctggactgstgatgcagagatggtkcatgaatttttcgagttctcggctgagatcgtacgggtggaaaaagagattgagaaaaggaatagtgatccaacgctgcggaataggtgtggggccggggttttgccgtatgagctacttgcgcctagttcggagcctggggttacttgtagaggtgtgcctaatagtgtgtcgatatgagccaaatctcaattggtggtggtttaa--ctatggttcttttgggcat---tttagttggaagaatacctaatgt---aaat----------------------------------------------------------------------------------------------------------------------------------------------------------------------------------------------------------------------------------------------------------------------------------------------------------------------------------------------------------------
>MiraAssembly77_rep_c177RC
----------------------------------------------------------------------------------------------------------------------------------------------------------------------------------------------------------------------------------------------------------------------------------------------------------------------aaggtaccaagaacaattcagt--accatttactc---------aattttatctcctcctattaa--tcatggaaaagc---acaagacattttcgtgtgtgt--------agcaagcaagatttaa-------------------tcttttga----attatta-ttgc--acaaccaaactgaggaaagttttaat--------cttgaatcaggggcatggcagtaagggactcaaaggaaccacatgggttaaagctcctaatcaaggactacccatatgcatcagacgggctcctgatctggtctgcaatcgagaaatgggtcaaaacttacgtggaccgttactacccagactcggcccgagtatgcaacgacagagagctccaagcttggtatgctgagtccgtcaacgtgggccacgcagacctccgtcacgagacctggtggcccacgcttgctacgcctgaggatctgacatccatcctcaccaccatcatctggctgggttcggcccaacacgcggccctcaactttggtcagtacccatatggaggatacgtgcccaatcgaccccctctgatgcgccgattgatacccgaagaaggtgatccggagtacaaaaatttcttggcagacccacagaagtacttcctcttgtcattgccaagtttgttgcaagccaccaagtatatggcagtggtggacacgctctcgactcactcgcccgatgaggaatacatcggggagagaaatcactcgtccatctggacgggtgatgcagagatccggcatgaatttttcgagttctcggctgagatcgtacgggtggaaaaagagattgagaaaaggaatagtgatccaacgctgcggaataggtgtggggccggggttttgccgtatgagctacttgcgcctagttcggagcctggggttacttgtagaggtgtgcctaatagtgtgtcgatatgagccaaatctcaattggtggtggtttaa--ctatggttcttttgggcat---tttagttggaagaatacttagagc---taatg---------------------------------------------------------------------------------------------------------------------------------------------------------------------------------------------------------------------------------------------------------------------------------------------------------------------------------------------------------------
>MiraAssembly78_c540_merged_MiraAssembly78_rep_c2654RC
-----------------------------------------------------------------atggaaccgttcatcttggcggcgcacaggcaattgagcgcgatgcatcccatattcaagcttctagacccgcacatgagatacacgctggagatcaacgctctggcccgccaaaacctgatcaatgctgatggtgtgattgaggcttgcttcactcctggccgctactgcatggagatgagtgctgctgcttacaagaatttctggcgctttgatctcgagggcctgcctgctgatctcattagaaggtaccaagaacaattcagtacaccatttactc---------aattttatctcmtcc---taa--tcatggaaaagc---asaagacattttcgtgtgtgtagcaagcaagcaagcaagatttaa-------------------tcttttga-------atta-ttgc--acaaccaaactgaggaaagttttaat--------cttgaatcaggggcatggcagtaagggactcaaaggaaccacatgggttaaagctcctaatcaaggactacccatatgcatcagacgggctcttgatctggtctgcaatcgagaaatgggtcaaaacttacgtgamccgttactacccagactcggcccgagtatgcaacgacagagagctccaagcttggtatgctgagtccatcaacgtgggccacgcagacctccgtcatgaggcctggtggcccacgcttgcttcccctgaggatctgacmtccatcctcaccaccatcatctggctgggttcggcccaacacgcggccctcaactttggtcagtacccatatggaggatacgtgcccaatcgaccccctctgatgcgccgattgatacccgaagaaggtgatccggagtacaaaaatttcttggcagmcccacagaagtacttcctcttgtcattgccaagtttgttgcaagccaccaagtatatggcagtggtggacacgctctcgactcactcgcccgatgaggaatacatcggggagagaaatcacccgtccatctggacgggtgatgcagagatggtggatggatttttcgggttctcggctgagatcggacgggtggaaaaagagattgagaaaaggaatagtgatccaacgctgcggaataggtgcggggccggggttttgccgtatgagctacttgcgcctagttcggagcctggggttacttgtagaggtgtgcctaatagtgtgtcgatatgagccaaaaaatctcaattggtggtttaactctatggttcttttgggcat---tttagttggaagaatgctta---------------------------------------------------------------------------------------------------------------------------------------------------------------------------------------------------------------------------------------------------------------------------------------------------------------------------------------------------------------------------
>MiraAssembly78_c814RC_merged_MiraAssembly78_c1666
---------------------------------------------------------------------------------------------------------------------------------------------------------------------------------------------------------------------------------------------------------------------------------------------agggcctgcctgctgatctcattagaaggtaccaagaacaattcagtacaccatttactc---------aattttatctcctcc---taa--tcatggaaaagc---acaagacattttcgtgtgtgtagcaagcaagcaagcaagatttaa-------------------tcttttga-------atta-ttgc--acaaccaaactgaggaaagttttaat--------cttgaatcaggggcatggcagtaagggactcaaaggaaccacatgggttaaagctcctaatcaaggactacccatatgcatcagacgggctcatgatctggtctgcaatcgagaaatgggtcaaaacttacgtgaaccgttactacccagactcggcccgagtatgcaacgacagggagctccaagcttggtatgctgagtccatcaacgtgggccacgcagacctccgtcatgaggcctggtggcccacacttgcttcgcctgaggatctgacatccatcctcaccaccatcatctggctgggttcggcccaacacgcggccctcaactttggtcagtacccatatggaggatacgtgcccaatcgmccccctctgatgcgccgattgatacccgaagaaggtgatctggagtacaaaaatttcttggcagacccacagaagtacttcctcttgtcattgccaagtttgttgcaagccaccaagtatatggcagtggtggacacgctctcgactcactcgcccgatgaggaatacatcggggagaggaatcacccgtccatctggacgggtgatgcagagatggtggatggatttttcgggttctcggctgagatcggacgggtggaaaaagagattgagaaaaggaatagtgatccaacgctgcggaataggtgcggggccggggkkttgccgtatgagctacttgcgcctagttcggagcctggggttacttgtagaggtgtgcctaatagtgtgtcgatatgagccaaaaaatctcaattggtggtttaactctatggttcttttgggcat---tttagttggaagaatrcttagagctaataatgtaaa---------tcctggatgcagaattgtgattttcaattcgagttgtatatccatgcatatagatagaagcat---agaagtaaccggaaacatgat------------gactactaagttcaatttcaataa--agctactcttttcatacattttttagtgatttgaaactttata--------------------------------------------------------------------------------------------------------------------------------------------------------------------------
>MiraAssembly80_c127
----------------------------------------------------------------------------------------------------------------------------------------------------------------------------------------------------------------------------------------------------------------------------------------------------------------cattagaaggtaccaagaacaattcagt--accatttactc---------aattttatctcctcctattaa--tcataa----------------------------------------------------ca-------------------tcttttga----attatta-ttgc--acaaccaaactgaggaaagttttaat--------cttgaatcaggggcatggcagtaagggactcaaaggagccacatgggttaaagctcctaatcaaggactacccatatgcagcagacgggctcctgatctggtctgcaatcgagaaatgggtcaaaacttacgtggaccgttactacccagactcggcccgagtatgcaacgacagagagctccaagcttggtatgctgagtctgtcaacgtgggccacgcagacctcagtcatgagacctggtggcccacgcttgctacgcctgaggatctgacatccatcctcaccaccatcatctggctgggttcggcccaacacgcggccctcaactttggtcagtacccatatggaggatacgtgcccaatcgaccccctctgatgcgccgattgatacccgaggaaggtgatccggagtacaaaaatttcttggcagacccacagaaatacttcctcttgtcattgccaagtttgttgcaagccaccaagtatatggcagtggtggacacgctctcgactcactcgcccgatgaggaatacatcggggagagaaatcactcgtccatctggacgggtgatgcagagatccggcatgaatttttcgagttctcggctgagatcgtacgggtggaaaaagagattgagaaaaggaatagtgatccaacgctgcggaatagatgcggggccggggttttgccgtatgagctactggcgcctagttcggagcctggggttacttgtagaggtgtgcctaatagtgtgtcgatatgagccaaatctcaattggtggtggtttaa--ctatggttctcttgggcat---tttagttggaagaatacttagagc---taatgtaaa---------tcctggatgcagaattgtg-------------------------------------------------------------------------------------------------------------------------------------------------------------------------------------------------------------------------------------------------------------------------------------------------------------------------------
>MiraAssembly80_c169RC
---------------------------------------------------------------------------------------------------------------------------------------------------------------------------------------------------------------------------------------------------------------------------------------------------------------------------------------------------------------------------tcctcctattaa--tcataa----------------------------------------------------ca-------------------tcttttga----attatta-ttgc--acaaccaaactgaggaaagttttaat--------cttgaatcaggggcatggcagtaagggactcaaaggagccacatgggttaaagctcctaatcaaggactacccatatgcatcagacgggctcctgatctggtctgcaatcgagaaatgggtcaaaacttacgtggaccgttactacccagactcggcccgagtatgcaacgacagagagctccaagcttggtatgctgagtccatcaacgtgggccacgcagacctccgtcatgaggcctggtggcccacgcttgctacgcctgaggatctgacatccatcctcaccaccatcatctggctgggttcggcccaacacgcggccctcaactttggtcagtacccatatggaggatacgtgcccaatcgaccccctctgatgcgccgattgatacccgaagaaggtgatccggagtacaaaaatttcttggcagacccacagaagtacttcctcttgtcattgccaagtttgttgcaagccaccaagtatatggcagtggtggacactctctcgactcactcgcccgatgaggaatacatcggggagagaaatcactcgtccatctggacgggtgatgcagagatccggcatgaattttttgagttctcggctgagatcgtacgggtggaaaaagagattgagaaaaggaatagtgatccaacgctgcggaataggtgcggggccggggttttgccgtatgagctacttgcgcctagttcggagcctggggttacttgtagaggtgtgcctaatagtgtgtcgatatgagccaaatctcaattggtggtggtttaa--ctatggttcttttgggcat---tttagttggaagaatacttagagc---taatgtaaa---------tcctggatgcagaattgtg-------------------------------------------------------------------------------------------------------------------------------------------------------------------------------------------------------------------------------------------------------------------------------------------------------------------------------
>MiraAssembly81_c59RC
----------------------------------------------------------------------------------------------------------------------------------------------gagatacacgctggagatcaacgctctggcccgccaaaacctggtsaatgctgatggtgtgattgaggcttgcttcactcctggccgctactgcatggagatgagtgctgctgcttacaagaatttctggcgctttgatctcgagggcctgcctgctgatctcattagaaggtaccaagaacaattcagt--accatttactc---------aattttatctcctcctattaa--tcatggaaaagc---agaagacattttcgtgtgtgt--------agcaagcaagatttaa-------------------tcttttga-------atta-ttgc--acaaccaaactgaggaaagttttaat--------cttgaatcaggggcatggcagtaagggactcaaaggaaccacatgggttaaagctcctaatcaaggactacccatatgcatcagacgggctcatgatctggtctgcaatcgagaaatgggtcaaaacttatgtgaaccgttactacccagactcggcccgagtatgcaacgacagagagctccaagcttggtatgctgagtccgtcaacgtgggccacgcagacctccgtcatgagacctggtggcccacgcttgctacgcctgaggatctgacatccatcctcaccaccatcatctggctggcttcggcccaacacgcggccctcaactttggtcagtacccatatggaggatacgtgcccaatcgaccccctctgatgcgccgattgatacccgaagaaggtgatccggagtacaaaaatttcttggcagacccacagaagtacttcctcttgtcattgccaagtttgttgcaagccaccaagtatatggcagtggtggacacgctctcgactcactcgcccgatgaggaatacatcggggagagaaatcactcgtccatctggacgggtgatgcagagatccggcatgaatttttcgagttctcggctgagatcgtacgggtggaaaaagagattgagaaaaggaatagtgatccaacgctgcggaataggtgcggggccggggttttgccgtatgagctacttgcgcctagttcggagcctggggttacttgtagaggtgtgcctaatagtgtgtcgatatgagccaaatctcaattggtggtggtttga--ctatggttcttttgggcattattatagttggaagaatacttagagc---taacgtaaa---------tcctggatgcagaattgtgattttcaattcgagttgtatatccatgcatatagatagaagcatagaagaagtaaccggaaacatcat------------gactactaagttcaatttcaataa--agctactctttccatccatttttgagtgatttgaaactt------------------------------------------------------------------------------------------------------------------------------------------------------------------------------
>MiraAssembly81_c703_merged_MiraAssembly81_c86
--------------------------------------------------------------------------------------------------------------------------------------------------------------------------------------------------gatggtgtgattgaggcttgcttcactcctggccgctactgcatggagatgagtgctgctgcttacaagaatttctggcgctttgatctcgagggcctgcctgctgatctcattagaaggtaccaagaacaattcagt--accatttactc---------aattttatctcctcc---taa--tcagggaaaagc---agaagacattttcgtgtgtgt--------agcaagcaagatttaa-------------------tcttttga-------atta-ttgc--acaaccaaactgaggaaagttttaat--------cttgaatcaggggcatggcagtaagggactcaaaggaaccacatgggttaaagctactaatcaaggactacccatatgcatcagacgggctcatgatctggtctgcaatcgagaaatgggtcaaaacttacgtggaccgttactacccagactcggcccgcgtatgcaacgacagagagctccaagcttggtatgctgagtccatcaacgtgggccacgcagacctccgtcatgaggactggtggcccacgcttgctacgcctgaggatctgacatccatcctcaccaccatcatctggctggcttcggcccaacacgcggccctcaactttggtcagtacccatatggaggatacgtgcccaatcgaccccctctgatgcgccgattggtacccgaagaaggtgatccggagtacaaaaatttcttggcagacccacagaagtacttcctcttgtcattgccaagtttgttgcaagccaccaagtatatggcagtggtggacacgctctcgactcactcgcccgatgaggaatacatcggggagagaaatcactcgtccatctggacgggtgatgcagagatccggcatgaatttttcgagttctcggctgagatcgtacgggtggaaaaagagattgagaaaaggaatagtgatccaacgctgcggaataggtgtggggccggggttttgccgtatgagctacttgcgcctagttcggagcctggggttacttgtagaggtgtgcctaatagtgtgtcgatatgagccaaatctcaattggtggtggtttga--ctatggttcttttgggcat---tattatagttgga----------------------------------------------------------------------------------------------------------------------------------------------------------------------------------------------------------------------------------------------------------------------------------------------------------------------------------------------------------------------------------
>MiraAssembly82_rep_c211RC
----------------------------------------------------aacccatgcggcaatggaaccgttcatattggcggcgcacaggcagttgagcgcgatgcatcccatattcaagcttctagacccgcacatgagatacacgctggagatcaacgctctggcccgccaaaacctgatcaatgctgatggtgtgattgagtcttgcttcactcctggccgctactgcatggagatgagtgctgctgcttacaagaatttctggcgctttgatctcgagggcctgcctgctgatctcattagaaggtacxaagaacaattcagt--accatttactc---------aattttatctcctcc---taa--tcatggaaaagc---agaagacattttcgtgtgtgt--------agcaagcaagatttaa-------------------tcttttga-------atta-ttgc--acaaccaaactgaggaaagttttaat--------cttgaatcaggggcatggcagtaagggacccaaaggaaccacatgggttaaagctcctaatcaaggactacccatatgcatcagacgggctcatgatctggtctgcaatcgagaaatgggtcaaaacttacgtgaaccgttactacccagactcggcccgagtatgcaacgacagagagctccaagcttggtatgctgagtccatcaacgtgggccacgcagacctccgtcatgaggcctggtggcccacgcttgctacgcctgaggatctgacatccatcctcaccaccatcatctggctgggttcggcccaacatgcggccctcaactttggtcagtacccgtatggaggatacgtgcccaatcgaccccctctgatgcgccgattgatacccgaagaaggtgacccggagtacaaaaatttcttggcagacccacagaagtacttcctcttgtcattgccaagtttgttgcaagccaccaagtatatggcagtggtggacacgctctcgactcactcgcccgatgaggaatacatcggggagagaaatcactcgtccatctggacgggtgatgcagagatggtggatggatttttcgggttctcggcggagatcggacgggtggaaaaagagattgagaaaaggaatagtgatccaacgctgcggaataggtgcggggccggggttttgccgtatgagctacttgcgcctagttcggagcctggggttacttgtagaggtgtgcctaatagtgtgtcgatatgagccaaatctcaat---tggtggtttaa--ctatggttcttttgggcat---tttagttggaagaatacttagagc---taatgtaaatcctggatttcctggatgcagaattgtgattttmaattcgagttgtatatccatgcatatagatagaagcat---agaagtaaccggaaacatgat------------gact-------------------------------------------------------------------------------------------------------------------------------------------------------------------------------------------------------------------------------------------
>MiraAssembly82_rep_c241RC
----------------------------------------------------------------------------------------------------------------------------------------------------------------------------------------------------------------------------------------------------------------------------------------tctcgagggcctgcctgctgatctcattagaaggtaccaagaacaattcagt--accatttactc---------aattttatctcctcc---taa--tcatggaaaagc---agaagacattttcgtgtgtgt--------agcaagcaagatttaa-------------------tcttttga-------atta-ttgc--acaaccaaactgaggaaagttttaat--------cttgaatcaggggcatggcagtaagggactcaaaggaaccacatgggttaaagctcctaatcaaggactacccatatgcatcagacgggctcatgatctggtctgcaatcgagaaatgggtcaaaacttacgtgaaccgttactacccagactcggcccgagtatgcaacgacagagagctccaagcttggtatgctgagtccatcaacgtgggccacgcagacctccgtcatgaggcctggtggcccacgcttgctacgcctgaggatctgacatccatcctcaccaccatcatctggctgggttcggcccaacatgcggccctcaactttggtcagtacccatatggaggatacgtgcccaatcgaccccctctgatgcgccgattgatacccgaagaaggtgatccggagtacaaaaatttcttggcagacccacagaagtacttcctcttgtcattgccaagtttgttgcaagccaccaagtatatggcagtggtggacacgctctcgactcactcgcccgatgaggaatacatcggggagagaaatcactcgtccatctggacgggtgatgcagagatggtggatggatttttcgggttctcggctgagatcggacgggtggaaaaagagattgagaaaaggaatagtgatccaacgctgcggaataggtgcggggccggggttttgccgtatgagctacttgcgcctagttcggagcctggggttacttgtagaggtgtgcctaatagtgtgtc---------------------------------------------------------------------------------------------------------------------------------------------------------------------------------------------------------------------------------------------------------------------------------------------------------------------------------------------------------------------------------------------------------------------------------------------------------
>MiraAssembly83_c113RC
-------------------------------------------------------------------------------------------------------------------------------------------------------------------------------------------------------------------------------------ctactgcatggagatgagtgctgctgcttacaagaatttctggcgctttgatctcgagggcctgcctgctgatctcattagaaggtaccaagaacaattcagt--accatttactc---------aattttatctcctcctattaa--tcataa----------------------------------------------------ca-------------------tcttttga----attatta-ttgc--acaaccaaactgaggaaagttttaat--------cttgaatcaggggcatggcagtaagggactcaaaggaaccacatgggttaaagctcctaatcaaggactacccatatgcatcagacgggctcatgatctggtctgcaatcgagaaatgggtcaaaacttacgtggaccgttactacccagactcggcccgagtattcaacgacatagagctccaagcttggtatgctgagtccatcaacgtgggccacgcagacctccgtcatgaggcctggtggcccacgcttgctacgcctgaggatctgacatccatcctcaccaccatcatctggctgggttcggcccaacacgcggccctcaacttcggtcagtacccatatggaggatacgtgcccaatcgaccccctctgatgcgccgattgatacccgaagaaggtgatccggagtacaaaaatttcttggcagacccacagaagtacttcctcttgtcattgccaagtttgttgcaagccaccaagtatatggcagtggtggacacgctctcgactcactcgcccgatgaggaatacatcggggagagaaatcactcgtccatctggacgggtgatgcagagatggtgcatgaatttttcgggttctcggctgagatcggacgggtggaaaaagagattgagaaaaggaatagtgatccaacgctgcggaataggtgcggggccggggttttgccgtatgagctacttgcgcctagttcggagcctggggttacttgtagaggtgtgcctaatagtgtgtcgatatgagccaaatctcaattggtggtggtttaa--ctatggttcttttgggcat---tttagttggaagaatacttagagc---taatgtaaa---------tcctggatgcagaattgtgattttcaattcgagttgtatatccatgcatatagatagaagaagcatagaagtaaccggaaacatgat-----------------------------------------------------------------------------------------------------------------------------------------------------------------------------------------------------------------------------------------------------------
>MiraAssembly83_c71RC
-------------------------------------------------------------------------------------------------------------------tatattcaagcttctagacccgcacatgagatacacgctggagatcaacgctctggcccgccaaaacctgatcaatgctgatggtgtgattgaggcttgcttcactcctggccgctactgcatggagatgagtgctgctgcttacaagaatttctggcgctttgatctcgagggcctgcctgctgatctcattagaaggtaccaagaacaattcagt--accatttactc---------aattttatctcctcctattaa--tcatggaaaagc---agaagacatgttcgtgtgtgt--------agcaagcaagatttaa-------------------tcttttga----attatta-ttgc--acaaccaaactgaggaaagttttaat--------cttgaatcaggggcatggcagtaagggactcaaaggagccacatgggttaaagctcctaatcaaggactacccatatgcatcagacgggctcatgatctggtctgcaatcgagaaatgggtcaaaacttacgtggaccgttactacccagactcggcccgagtatgcaacgacatagagctccaagcttggtatgatgagtccgtcaacgtgggccacgcagacctccgtcatgagacctggtggcccacgcttgctacgcctgaggatctgacatccatcctcaccaccatcatctggctggcttcggcccaacacgcggccctcaactttggtcagtacccatatggaggatacgtgcccaatcgaccccctctgatgcgccgattgatacccgaagaaggtgatccggagtacaaaaatttcttggcagacccacagaagtacttcctcttgtcattgccaagtttgttgcaagccaccaagtatatggcagtggtggacacgctctcgactcactcgcccgatgaggaatacatcggggagagaaatcactcgtccatctggacgggtgatgcagagatccggcatgaatttttcgagttctcggctgagatcgtacgggtggaaaaagagattgagaaaaggaatagtgatccaacgctgcggaataggtgtggggccggggttttgccgtatgagctacttgcgcctagttcggagcctggggttacttgtagaggtgtgcctaatagtgtgtcgatatgagccaaatctcaattggtggtggtttaa--ctatggttcttttgggcat---tttagttggaagaatacttagagc---taatgtaaa---------tcctggatgcagaattgtgattttcaattcgagttgtatatccatgcatatagatagaagaagcatagaagtaaccggaaacatgatga---------tgactactaagttcaatttcaataa--agctactcttttcatacatttttgagtgatttgaaactttatagcc-----------------------------------------------------------attctgtgattatataacttt---------------------------------------------------------------------------------------
