# Supplementary material for: Targeted NGS for species level phylogenomics: “made to measure” or “one size fits all”?
Source: PeerJ. 2017 Jul 25;5:e3569. doi: 10.7717/peerj.3569 (PMC5530999; doi:10.7717/peerj.3569)
Supplement: Data S2 — Sequences alignments (fasta format). [file peerj-05-3569-s002.gz › Final_Aln/SC/17213_AllSamples.aln]

>Consensus17213_Sample71
---------------------------------ttctatcagttcctgcacttcat---ttattgttgtactactaaactcctgaaaaacaattgtttct-ttaacaataaattcttagcccacgctgttcctttctggcagagagatttcacacactggctttggaaggtgtaccaattttcggactccacaacaggacagcagcatatcggtttgtcactctggttgatgttagttcctttccttccaaa-ttgttgtgaccattcattagttaaataatccagaaaaaaggtacttgttatttgggaaatatattacccctcagaacgacctgaccgaaatcagaagattgt------------------tataagcactcagttgtggagtca---tatttcagc-----------aagttgatgtttctt--ttgtatcaaaatcttatgctttccaatct-acctcaataacaggtgatgtacgagaacaaagcaagacttttgtgtactgctgaggggaccccttttgaacttttccagaggattgtgaccatctctgatgctaaccaaatggcacccagaacctcttcaagatcaaggaaaactgatgatatggacctctgcgtggacaatgaattggggtttgcgaaagatcgcaccattagtaggtaaggtcttctgccaatgccttttttctggttttcctaaatctgttttaaga---aat-aatatcttggcaatgttggtttttaatgttcttggaaaaacatgtggcccagagt-cagacaataaaccattttgtatc--tttaaagacctaccagtggtttccacagttctagacgtcagtata-agttctgatcgattttagattagtggctttggttttcaaaggtgcttcaagaactttctgcatcctcgttcatagttttatctgaccattgcattgatcaatatatgcagattaacagagatg---aatagcagtgagtacttagagcagcacgacgccat----------------------------atta
>Consensus17213_Sample75
--------------------------------------------------------------------------------------------------------------------------------------------------------------------------------------------ccacaacaggacagcagcatatcggtttgtcactctggttgatgttagtttctttccttccaaattttttgtgaccattcattagttaaataatccagaaaaaaggtacttgttatttgggaaatatattacccctcagaacgacctgaccgaaatcagaagattgt------------------tataagcactcagttgtggagtca---tatttcagc-----------aagttgatgtttctt--ttgtatcaaaatcttatgctttccaatct-acctccataacaggtgatgtacgagaacaaagcaagacttttgtgtactgctgaggggaccccttttgaacttttccagaggattgtgaccatctctgatgctaaccaaatggcacccagaacctcttcaagatcaaggaaaactgatgatatggacctctgcgtggacaatgaattggggtttgcgaaagatcgcaccattagtaggtaaggtcttctgccattgccttttttctggttttcctaaatctgttttaaga---aat-aatatcttggcaatgttggtttttaatgttcttggaaaaacatgtggcccagagtccagacaataaaccattttgtatc--ttt--------------------------------------------------------------------------------------------------------------------------------------------------------------------------------------------------------------------------------------------
>MiraAssembly68_c721RC_merged_MiraAssembly68_c363
------------------------------------------------cacttcatttattattgttgtacaactaaactcgtcgaaaacaatagtttctgttaacaataaattcttagccaatgctgttcctttctggcagagagatttcacacactggctttggaaggtgtaccaattttcgcactccacaacaggacagcagcatatcggtttgtcactctagttgatgttagttcttttccttccaaa-ttgtt-tgactgttcattagttaaataatccag-aagaaggtacttgttagttgggaaatatgttacctctcagaaggacctggctgaaatcagaagattataatctcaaaacttatatggatgagcactcagttgtggagttattttattccagcaagttgataggaagctgatgttccttcatagtatcaaaagcttatgcttttcactcc-acctctattacaggtgatgtatgagaacaaagcaagatttttgtgcactgctgaggggaccccttttgaacttttccaaaggattgtgaccatctctgatgctcaacaaatggcacccagaacctcttcaagatcaaggaaaactgatgatatggacctttgcgtggacaatgaattggggtttgcaaaagatcgcaccattagtaggtaaggtcttctgccatcgccttttttctggttttcctaaatttggttataga---aat-aatatcttggcaatattggtttttaatgttcttgaaacaaaa------atgtggtcaagacaataaactattttggaacattttaagaccctatcagtggtttccgcagttctacatgtcagtagatagttatgatcagttttagattagtagctttgggtttctagggtgcttcaagaactttctgcaacgtcgttcatagtagac--cgagtattatgtc---------atgaaaatggatctagaccttgtattatgatgaaagcaaaaagatccaattcgccgtcaatttctgattt-------------------
>MiraAssembly68_c721RC_merged_MiraAssembly68_rep_c2655RC
-------------------------------------------------------------------------------------------------------------------------------------------------------------------------------------------------------------------------------------------------------------------------------------------------------------------------------cctctcagaaggacctggctgaaatcagaagattataatctcaaaacttatatggatgagcactcagttgtggagttattttattccagcaagttgataggaagctgatgttccttcatagtatcaaaagcttatgcttttcactcc-acctctattacaggtgatgtatgagaacaaagcaagatttttgtgcactgctgaggggaccccttttgaacttttccaaaggattgtgaccatctctgatgctcaacaaatggcacccagaacctcttcaagatcaaggaaaactgatgatatggacctttgcgtggacaatgaattggggtttgcaaaagatcgcaccattagtaggtaaggtcttctgccatcgccttttttctggttttcctaaatttggttataga---aat-aatatcttggcaatattggtttttaatgttcttgaaacaaaa------atgtggtcaagacaataaactattttggaacattttaagaccctatcagtggtttccgcagttctacatgtcagtagatagttatgatcagttttagattagtagctttgggtttctagggtgcttcaagaactttctgcaacgtcgttcatagtagac--cgagtattatgtc---------atgaaaatggatctagaccttgtattatgatgaaagcaaaaagatccaattcgccgtcaatttctgattt-------------------
>MiraAssembly68_rep_c2655RC_merged_MiraAssembly68_c363
------------------------------------------------cacttcatttattattgttgtacaactaaactcgtcgaaaacaatagtttctgttaacaataaattcttagccaatgctgttcctttctggcagagagatttcacacactggctttggaaggtgtaccaattttcgcactccacaacaggacagcagcatatcggtttgtcactctagttgatgttagttcttttccttccaaa-ttgtt-tgactgttcattagttaaataatccag-aagaaggtacttgttagttgggaaatatgttacctctcagaaggacctggctgaaatcagaagattataatctcaaaacttatatggatgagcactcagttgtggagttattttattccagcaagttgataggaagctgatgttccttcatagtatcaaaagcttatgcttttcactcc-acctctattacaggtgatgtatgagaacaaagcaagatttttgtgcactgctgaggggaccccttttgaacttttccaaaggattgtgaccatctctgatgctcaacaaatggcacccagaacctcttcaagatcaaggaaaactgatgatatggacctttgcgtggacaatgaattggggtttgcaaaagatcgcaccattagtaggtaaggtcttctgccatcgccttttttctggttttcctaaatttggttataga---aat-aatatcttggcaatattggtttttaatgttcttgaaacaaaa------atgtggtcaagacaataaactattttggaacattttaag-----------------------------------------------------------------------------------------------------------------------------------------------------------------------------------------------------------------------------------------
>MiraAssembly69_c554RC_merged_MiraAssembly69_c968
------------------------------------------------------------------------------------------------------------------------------------------------------------------------------------------------------------------------------------------agttcctttccttccaaa-ttgttgtgaccattcattagttaaataatccagaaaaaaggtacttgttatttgggaaatatattacccctcagaacgacctgaccgaaatcagaagattgt------------------tataagcactcagttgtggagtca---tatttcagcaagttgataggaagttgatgtttctt--ttgtatcaaaatcttatgctttccaatct-acctcaataacaggtgatgtacgagaacaaagcaagacttttgtgtactgctgaggggaccccttttgaacttttccagaggattgtgaccatctctgatgctaaccaaatggcacccagaacctcttcaagatcaaggaaaactgatgatatggacctctgcgtggacaatgaattggggtttgcgaaagatcgcaccattagcaggtaaggtcttctgccaatgccttttttctggttttcctaaatctgttttaaga---aat-aatatcttggcaatgttggtttttaatgttcttggaaaaacatgtggcccagagtccagacaataaaccattttgtatc--tttaaagacctaccggtggtttccacagttctagacgtcagtata--------------------------------------------------------------------------------------------------------------------------------------------------------------------------------------------------
>MiraAssembly69_c568RC_merged_MiraAssembly69_c549
-------------------------------------------------------------------------------------------------------------------------------------------------gatttcacacactggctttggaaggtgtaccaattttcggactccacaacaggacagcagcatatcggtttgtcactctggttgatgttagttcctttccttccaaa-ttgttgtgaccattcattagttaaataatccagaaaaaaggtacttgttatttgggaaatatattacccctcagaacgacctgaccgaaatcagaagattgt------------------tataagcactcagttgtggagtca---catttcagcaagttgataggaagttgatgtttctt--ttgtatcaaaatcttatgctttccaatct-acctcaataacaggtgatgtacgagaacaaagcaagacttttgtgtactgctgaggggaccccttttgaacttttccagaggattgtgaccatctctgatgctaaccaaatggcacccagaacctcttcaagatcaaggaaaactgatgatatggacctctgcgtggacaatgaattggggtttgcgaaagatcgcaccattagtaggtaaggtcttctgccaatgccttttttctggttttcctgaatctgttttaaga---aat-aatatcttggcaatgttggtttttaatgttcttggaaaaacatgtggcccagagtccagacaataaaccatgttgcatc--tttaaagacctaccggtggtttccacagttctagacgtcatttta-agttctgatcgattttagattagtggctttgggtttcaaaggtgcttcaagaactttctccatcctcgttcat------------------------------------------------------------------------------------------------------------------------
>MiraAssembly72_c277
---------------------------------------------------------------------------------------------------------------------------------------------------------------------------------------------------------------------------------------------------------------------------------------------------aggtacttggtatttgggaaatatattacccctcagaacgacctgaccgaaatcagaagattgt------------------tataagcactcagttgtggagtca---tatttcagc-----------aagttgatgtttctt--ttgtatcaaaatcttatgctttccaatct-acctcaataacaggtgatgtacgagaacaaagcaagacttttgtgtactgctgaggggacccctttcgaacttttccagaggattgtgaccatctctgatgctaaccaaatggcacccagaacctcttcaagatcaaggaaaactgatgatatggacctctgcgtggacaatgaattggggtttgcgaaagatcgcaccattagtaggtaaggtcttctgccaatgcctttttcctggttttcctaaatctgttttaaga---aat-aatatcttggcaatgttggtttttaatgttcttggaaaaacatgtggcccagagtccagacaataaaca-----------------------------------------------------------------------------------------------------------------------------------------------------------------------------------------------------------------------------------------------------------
>MiraAssembly72_c306RC
-----------------------------------------------------------------------------------------------------------------------------------------------------------------------------------------------------------------------------------------------------------------------------------------------------gtacttggtatttgggaaatatattacccctcagaacgacctgaccgaaatcagaagattgt------------------tataagcactcagttgtggagtca---tatttcagc-----------aagttgatgtttctt--ttgtatcaaaatcttatgctttccaatct-acctcaataacaggtgatgtacgagaacaaagcaagacttttgtgtactgctgaagggaccccttttgaacttttccagaggattgtgaccatctctgatgctaaccaaatggcacccagaacttcttcaagatcaaggaaaactgatgatatggacctctgcgtggacaatgaattggggtttgcgaaagatcgtaccattagtaggtaaggtcttctgccaatgccttttttctggttttcctaaatctgttttaaga---act-aatatcttggcaatgttggtttttaatgttcttggaaaaacatgtggcccagagtccagacaat----------------------------------------------------------------------------------------------------------------------------------------------------------------------------------------------------------------------------------------------------------------
>MiraAssembly73_c786RC_merged_MiraAssembly73_c1977
----------------------------------------------------------------------------------------------------------------------------------------------------------------------------------------------------------------------------------------------------------------------------------------------aaaaaaggtacttgttatttgggaaatatattacccctccgaacgacctgaccgaaatcagaagattgt------------------tataagcactcagttgtggagtca---tatttcagcaagttgattggaagttgatgtttctt--ttgtatcaaaatcttatgctttccaatct-acctcaataacaggtgatgtacgagaacaaagcaagacttttgtgtactgctgaggggaccccttttgaacttttccagaggattgtgaccatctctgatgctaaccaaatggcacccagaacctcttcaagatcaaggaaaactgatgatatggacctctgcgtggacaatgaattggggtttgcgaaagatcgcaccattagtaggtaaggtcttctgccattgccttttttctggttttcctaaatctgttttaaga---aat-aatatcttggcaatgttggtttttaatgttcttggaaaaacaygtggcccagagtccagacaataaaccattttgtatc--tttaaagacc-------------------------------------------------------------------------------------------------------------------------------------------------------------------------------------------------------------------------------------
>MiraAssembly73_c786RC_merged_MiraAssembly73_c577RC
----------------------------------------------------------------------------------------------------------------------------------------------------------------------------------------------------------------------------------------------------------------------------------------------aaaaaaggtacttgttatttgggaaatatattacccctcagaacgacctaaccgaaatcagaagattgt------------------tataagcactcagttgtggagtca---tatttcagcaagttgataggaagttgatgtttctt--ttgtatcaaaatcttatgctttccaatct-acctcaataacaggtgatgtacgagaacaaagcaagacttttgtgtactgctgaggggaccccttttgaacttttccagaggattgtgaccatctctgatgctaaccaaatggcacccagaacctcttcaagatcaaggaaaactgatgatatggacctctgcgtggacaatgaattggggtttgcgaaagatcgcaccattagtaggtaaggtcttctgccattgccttttttctggttttcctaaatctgttttaaga---aat-aatatcttggcaatgttggtttttaatgttcttggaaaaacaygtggcccagagtccagacaataaaccattttgtatc--tttaaagacc-------------------------------------------------------------------------------------------------------------------------------------------------------------------------------------------------------------------------------------
>MiraAssembly74_c27RC
--------------------------------------------------------------------------------------------------------------------------------------------------------------ggctttggaaggtgtaccaattttcggactccacaacaggacagcagcatatcggtttgtcactctggttgatgttagttcctttccttccaaa-ttgttgtgaccattcattagttaaataatccagaaaaaaggtacttgttatttgggaaatatattacccctcagaacgacctgaccgaaatcagaagattgt------------------tataagcactcagttgtggagtca---tatttcagc-----------aagttgatgtttctt--ttgtatcaaaatcttatgctttccaatct-acctcaataacaggtgatgtacgagaacaaagcaagacttttgtgtactgctgaggggaccccttttgaacttttccagaggattgtgaccatctctgatgctaaccaaatggcacccagaacctcttcaagatcaaggaaaactgatgatatggacctctgcgtggacaatgaattggggtttgcgaaagatcgcaccattagtaggtaaggtcttctgccaatgcc-tttttctggttttcctaaatctgttttaaga---aat-aatatcttggcaatgttggtttttaatgttcttggaaaaacatgtggcccagagtccagacaataaaccattttgtatc--tttaaagacctaccagtggtttccacagttctcgacgtcagtata-agttctgatcgattttagattagtggctttggttttcaaaggtgcttcaagaac-------------------------------------------------------------------------------------------------------------------------------------------
>MiraAssembly75_c267
--------------------------------------------------------------------------------------------------------------------------------------------------------------------------------------------ccacaacaggacagcagcatatcggtttgtcactctggttgatgttagtttctttccttccaaattttttgtgaccattcattagttaaataatccagaaaaaaggtacttgttatttgggaaatatattacccctcagaacgacctgaccgaaatcagaagattgt------------------tataagcactcagttgtggagtca---tatttcagc-----------aagttgatgtttctt--ttgtatcaaaatcttatgctttccaatct-acctccataacaggtgatgtacgagaacaaagcaagacttttgtgtactgctgaggggaccccttttgaacttttccagaggattgtgaccatctctgatgctaaccaaatggcacccagaacctcttcaagatcaaggaaaactgatgatatggacctctgcgtggacaatgaattggggtttgcaaaagatcgcaccattagtaggtaaggtcttctgccattgccttttttctggttttcctaaatctgttttaaga---aat-aatatcttggcaatgttggtttttaatgttcttggaaaaacatgtggcccagagtccagacaataaaccattttgtatc--ttt--------------------------------------------------------------------------------------------------------------------------------------------------------------------------------------------------------------------------------------------
>MiraAssembly75_c275RC
------------------------------------------------------------------------------------------------------------------------------------------------------------------------------------------------------------------------------------------------------------------------------------------------------------------------------------------------------atcagaagattgt------------------tataagcactcagttgtggagtca---tatttcagc-----------aagttgatgtttctt--ttgtatcaaaatcttatgctttccaatct-acctccataacaggtgatgtacgagaacaaagcaagacttttgtgtactgctgaggggactccttttgaacttttccagaggattgtgaccatctctgatgctaaccaaatggcacccagaacctcttcaagatcaaggaaaactgatgatatggacctctgcgtggacaatgaattggggtttgcgaaagatcgcaccattagtaggtaaggtcttctgccattgccttttttctggttttcctaaatctgttttaaga---aat-aatatcttggcaatgttggtttttaatgttcttggaaaaacatgtggcccagagtcc-----------------------------------------------------------------------------------------------------------------------------------------------------------------------------------------------------------------------------------------------------------------------
>MiraAssembly75_c364
----------------------------------------------------------------------------------------------------------------------------------------------------------------------------------------------------------------------------------------------------------------------------------------------------------------ttgggaaatatattacccctcagaacgacctgaccgaaatcagaagattgt------------------tataagcactcagttgtggagtca---tatttcagc-----------aagttgatgtttctt--ttgtatcaaaatcttatgctttccaatct-acctcaataacaggtgatgtacgagaacaaagcaagacttttgtgtactgctgaggggaccccttttgaacttttccagaggattgtgaccatctctgatgctaaccaaatggcacccagaacctcttcaagatcaaggaaaactgatgatatggacctctgcgtggacaatgaattggggtttgcgaaagatcgc-------------------------------------------------------------------------------------------------------------------------------------------------------------------------------------------------------------------------------------------------------------------------------------------------------------------------------------------------------------------------------------------------------
>MiraAssembly77_c1083
-----------------------------------------------------------------------------------------------------------------------------------------------------------------------------------------------------------------------------------------------------------------------------------------------------------------------atatattacccctcagaacgacctgaccgaaatcagaagattgt------------------tataagcactcagttgcggaggca---tatttcagcaagttgataggaagttgatgtttctt--ttgtatcaaaatcttatgctttccaatct-acctcaataacaggtgatgtacgagaacaaagcaagacttttgtgtactgctgaggggaccccttttgaacttttccagaggattgtgaccatatctgatgctaaccaaatggcacccagaacctcatcgagatcaaggaaaactgatgatatggacctctgcgtggacaatgaattggggtttgcgaaagatcgcaccattagtaggtaaggtcttctgccaatgccttttttctggttttcctaaatctgttttaaga---aat-aatatcttggcaat------------------------------------------------------------------------------------------------------------------------------------------------------------------------------------------------------------------------------------------------------------------------------------------------------------------
>MiraAssembly77_c1084
--------------------------------------------------------------------------------------------------------------------------------------------------------------------------------------------------------------------------------------------------------------------------------------------------------------------------------------------cctgaccgaaatcagaagattgt------------------tataagcactcagttgtggagtca---tatttcagc-----------aagttgatgtttctt--ttgtatcaaaatcttatgctttccaatct-acctcaataacaggtgatgtacgagaacaaagcaagacttttgtgtactgctgaggggaccccttttgaacttttccagaggattgtgaccatctctgatgctaaccaaatggcacccagaacctcttcaagatcaaggaaaactgatgatatggacctctgcgtggacaatgaattggggtttgcgaaagatcgcaccattagtaggtaaggtcttctgccattgccttttttctggttttcctaaatctgttttaaga---aat-aatatcttggcaatgttggtttttaatgttcttg----------------------------------------------------------------------------------------------------------------------------------------------------------------------------------------------------------------------------------------------------------------------------------------------
>MiraAssembly78_rep_c2742RC_merged_MiraAssembly78_c799RC
tgcatagtcattgaacaagctgtgattctaattttctatcagttcctgcacttcat---ttattgttgtactactaaactcctgaaaaacaattgtttct-ttaacaataaattcttagcccacgctgttcctttctggcagagagatttcacacactggctttggaaggtgtaccaattttcggactccacaacaggacagcagcatatcggtttgtcactctggttgatgttagttcctttccttccaaa-ttgttgtgaccattcattagttaaataatccagaaaaaaggtacttgttatttgggaaatatattacccctcagaacgacctgaccgaaatcaraagattgt------------------tataagctctcagttgtggagtca---tatttcagc-----------aagttgatgtttctt--ttgtatcaaaatcttatgctttccaatct-acctcaataacaggtgatctacgagaacaaagcaagacttttgtgtactgctgaggggaccccttttgaacttttccagaggattgtgaccatctctgatgctaaccaaatggcacccagaacctcttcaagatcaaggaaaactgatgatatggacctctgcgtggacaatgaattggggtttgcgaaagatcgcaccattagtaggtaaggtcttctgccaatgccttttttctggttttcstaaatctgttttaaga---aataaatatcttggcaatgttggtttttaatgttcttggaaaaacatgtgacccagagtccagacaataaaccattttgtatc--tttaaagacctaccagtgrtttccacagttctagacgtcagtatr-agttctgatcgattttagattagtggctttgggtttcaaaggtgcttcaagaactttctgcatcctcgttcatagtagactttgagtattctgtc---------atgaaaatggatctagacc---tattatgctaaatgcaaaaagaaccaattcacygtcaatttcttatttgaaatagtaaacgcagtag
>MiraAssembly80_c384
-----------------------------------------------------------------------------------------------------------------------------------------------------------------------------------------------------------------------------------------------------------------------------------------------------------gttatttgggaaatatattacccctccgaacgacctgaccgaaatcagaagattgt------------------tataagcactcagttgtggagtca---tatttcagcaagttgataggaagttgatgtttctt--ttgtatcaaaatcttatgctttccaatct-acctcaataacaggtgatgtacgagaacaaagcaagacttttgtgtactgctgaggggaccccttttgaacttttccagaggattgtgaccatctctgatgctaaccaaatggcacccagaacctcttcaagatcaaggaaaactgatgatatggacctctgcgtggacaatgaattggggtttgcgaaagatcgcaccattagtaggtaaggtcttctgccaatgccttttttctggtttccctaaatctgttttaaga---aat-aatatcttggcaatgttggtttttaatgtttttggaaa--------------------------aaaccattttgtatc--tttaaag----------------------------------------------------------------------------------------------------------------------------------------------------------------------------------------------------------------------------------------
>MiraAssembly80_c41RC
-----------------------------------------------------------------------------------------------------------------------------------------------------------------------------------------------------------------------------------------------------------------------------------------------------------gttatttgggaaatatattacccctcagaacgacctgaccgaaatcagaagattgt------------------tataagcactcagttgtggagtca---tatttcagc-----------aagttgatgtttctt--ttgtatcaaaatcttatgctttccaatct-acctcaataacaggtgatgtacgagaacaaagcaagacttttgtgtactgctgaggggaccccttttgaacttttccagaggattgtgaccatctctgatgctaaccaagtggcacccagaacctcttcaagatcaaggaaaactgatgatatggacctctgcgtggacaatgaattggggtttgcgaaagatcgcaccattagtaggtaaggtcttctgccaatgccttttttctggttttcctgaatctgttttaaga---aat-aatatcttggcaatgttggtttttaatgttcttggaaaaacatgtggcccagagtccagacaataaaccattttgtatc--tttaaagacctaccagtggtttccacagttctagacgtcagtata-agttctgatccattttagattagtggctttgggtttcaaaggtgcttcaagaacttcctgcatcctcgttcatagtagactttgagtattctgtc---------atgaaaatgg-------------------------------------------------------------------------------
>MiraAssembly81_c554RC_merged_MiraAssembly81_c623
----------------------------------------------------------------------------------------------------------------------------------------------------------------------------------------------------------------------------------------------------------ga-ttgttgtgaccattcattagttaaataagccagaaaaaaggtacttgttatttgggaaatatattacccctcagaacgacctgaccgaaatcagaagattgt------------------tataagcactcagttgtggagtca---tatttcagc-----------aagttgatgtttctt--ttgtatcaaaatcttatgctgtccaatct-acctcaataacaggtgatgtacgagaacaaagcgagacttttgtgtactgctgaggggaccccttttgaacttttccagaggattgtgaccatctctgatgctaaccaaatggcacccagaacctcttcaagatcaaggaaaactgatgatatggacctctgcgtggacaatgaattggggtttgcgaaagatcgcaccattagtaggtaaggtcttctgccaatgccttttttctggttttctt-----------------------atatcttggcaatgttggtttttaatgttcttggaaaaacatgcggcccagagttcagacaataaaccattttgtatc--tttaaagacctaccagtggtttccacagttctagacgtcagtata-agttctgatcgattttagattagtggctttggtttt-------------------------------------------------------------------------------------------------------------------------------------------------------------
>MiraAssembly81_c60RC
--------------------------------------------------------------------------------------------------------------------------------------------------------------------------------------------------------------------gtttctcactctggttgatgttagttcctttccttccaaa-ttgttgtgaccattcattagttaaataatccagaaaaaaggtacttgttatttgggaaatatattacccctccgaacgacctgaccgaaatcagaagattgt------------------tataagcactcggttgtggagtca---tatttcagcaagttgataggaagttgatgtttctt--ttgtatcaaaatcttatgcttcccaatct-acctcaataacaggtgatgtacgagaacaaagcaagacttttgtgtactgctgaggggaccccttttgaacttttccagaggattgtgaccatctctgatgctaaccaaatggcacccagaacctcttcaagatcaaggaaaactgatgatatggacctctgcgtggacaatgaattggggtttgcgaaagatcgcaccattagtaggtaaggtcttctgccaatgccttttttctggttttcctaaatctgttttaagaaataat-aatatcttggcaatgttggtttttaatgttcttggaaaaacatgcggcccagagttcagacaataaaccattttgtatc--tttaaagacctaccagtggtttccacagttctagacgtcagtata-agttctgatcgattttagattagtggctttgggtttcaaaggt------------------------------------------------------------------------------------------------------------------------------------------------------
>MiraAssembly82_c324
---------------------------------------------------------------------------------------------------------------------------------------------------------------------------------------------------------------------------actctggttgatgttagttcctttccttccaaa-ttgttgtgaccattcattagttaaataatccagaaaaaaggtacttgttatttgggaaatatattacccctcagaacgaccagaccgaaatcagaagattgt------------------tataagcactcagttgtggagtca---tatttcagcaagttgattggaagttgatgtttctt--ttgtatcaaaatcttatgctttccaatct-acctcaataacaggtgatgtacgagaacaaagcaagacttttgtgtactgctgaggggaccccttttgaacttttccagaggattgtgaccatctctgatgctaaccaaatggcacccagaacctcttcaagatcaaggaaaactgatgatatggacctctgcgtggacaatgaattggggtttgcgaaagatcgcaccattagtaggtaaggtcttctgccaatgccttttttctggttttcctaaatctgttttaaga---aat-aatatcttggcaatgttggtttttaatgttcttggaaaaacatgtggcccagagtccagxcaaxaaaccattttgtatc--tttaaagacctaccagtggtttccacagttctagacgtcagtata-agttctgatcgattttagattagtggctttgggtttcaaaggtgcttcaagagctttctgcatcctcgttcatagtagactttgagtattctgt---------------------------------------------------------------------------------------------------
>MiraAssembly82_c42
----------------------------------tctatcagttcctgcacttcat---ttattgttgtactactaaactcctgaaaaacaattgtttct-ttaacaataaattcttagcccacgctgttcctttctggcagagagatttcacacactggctttggaaggtgtaccaattttxggactccacaacaggacagcagcatatcggtttgtcactctggttgatgttagttcctttccttccaaa-ttgttgtgaccattcattagttaaataatccagaaaaaaggtacttgttatttgggaaatatattacccctcagaacgacctgaccgaaatcagaagattgt------------------tataagcactcagttgtggagtca---tatttcagcaagttgataggaagttgatgtttctt--ttgtatcaaaatcttatgctttccaatct-acctcaataacaggtgatgtacgagaacaaagcaagacttttgtgtactgctgaggggaccccttttgaacttttccagaggattgtgaccatctctgatgctaaccaaatggcacccagaacctcttcaagatcaaggaaaactgatgatatggacctctgcgtggacaatgaattggggtttgcgaaagatcgcaccattagtaggtaaggtcttctgccaatgccttttttctggttttcctaaatctgttttaaga---aat-aatatcttggcaatgttggtttttaatgttcttggaaaaacatgtggcccagagtccaggcaaaaaaccattttgtatc--tttaaagacctaccagtggtttccacagttctagacgtcagtata-agttctgatcgattttagattagtggctttgggtttcaaaggtgcttcaagagctttctgcatcctcgttcatagtagactttgagtat--------------------------------------------------------------------------------------------------------
>MiraAssembly83_c494RC_merged_MiraAssembly83_c693
-----------------------------------------------------------------------------------------------------------------------------------------------------tcacacactggctttggaaggtgtaccaattttcggactccacaacaggacagcagcatatcggtttgtcactctggttgatgttagttcctttccttccaaa-ttgttgtgaccattcattagttaaataagccagaaaaaaggtacttgttatttgggaaatatattacccctcagaacgacctgaccgaaatcagaagattgt------------------tataagcactcagtt------------catttcagcaagttgataggaagttgatgtttctt--ttgtatcaaaatcttatgctttccaatct-acctcaataacaggtgatgtacgagaacaaagcaagacttttgtgtactgctgaggggaccccttttgaacttttccagaggattgtgaccatctctgatgctaaccaaatggcacccagaacctcttcaagatcaaggaaaactgatgatatggacctctgcgtggacaatgaattggggtttgcgaaagatcgcaccattagtaggtaaggtcttctgccaatgccttttttctggctttcctaaatctgttttaaga---aat-aatatcttggcaatgttggtttttaatgttcttggaaaaacatgtggcccagagtccagacaataaaccattttgtat--------------------------------------------------------------------------------------------------------------------------------------------------------------------------------------------------------------------------------------------------
>MiraAssembly83_c63RC
-------------------------------------------------------------------------------------------------------------------------------------------------------------------------------------------------------------------------------------------------------------------------------------------cagaaaaaaggtacttgttatttgggaaatatattacccctcagaacgacctgaccgaaatcagaagattgt------------------tataagcactcagttgtggagtca---tatttcagc-----------aagttgatgtttctt--ttgtatcaaaatcttatgctttccaatctaacctcaataacaggtgatgtacgagaacaaagcaagacttttgtgtactgctgaggggaccccttttgaacttttccagaggattgtgaccatctctgatgctaaccaaatggcacccagaacctcttcaagatcaaggaaaactgatgatatggacctctgcgtggacaatgaattggggtttgcgaaagatcgcaccattagtaggtaaggtcttctgccaatgccttttttctggttttcctaaatctgttttaaga---aat-aatatcttggcaacgttggtttctaatgttcttggaaaaacatgtggcccagagtccagacaataaaccattttgtatc--tttaaagacctaccagtggtttccacagttctagacgtcagtata-agttctgatcgattttagattagtggc----------------------------------------------------------------------------------------------------------------------------------------------------------------------
