# Supplementary material for: Targeted NGS for species level phylogenomics: “made to measure” or “one size fits all”?
Source: PeerJ. 2017 Jul 25;5:e3569. doi: 10.7717/peerj.3569 (PMC5530999; doi:10.7717/peerj.3569)
Supplement: Data S2 — Sequences alignments (fasta format). [file peerj-05-3569-s002.gz › Final_Aln/SC/18328_AllSamples.aln]

>Consensus18328_Sample69
---------------------------------------------------------------------------------------------------------------------------------------------------------------------------------------------------gaagtagtgtaaaatgtarakcaatgagaagtttgattatttctttgtttgcatttgtaactctagagaatgccaccagttcagttgcttctgcattctggtaccctcgaccagcgacatcagtagaattcagtcacttaggtagtattacggctgatgtccaaagtaatgaaagccaagctgtatggactccaaatcaaaaagatctgcatagcagttacmcaaataacaatagctgct---cctcgatggcatgggcagatggaatctggcctctttctccacttgggaatggttctcgaaatctgcatggcaactcaataggcaacaacaaaaatgcagcagctcctcgatccatttccagctgtgcctctcatagcattaatgcaacaccaggtcaggtggagagggcgggaaattctgagactatttctactggttgtcggatatttgggattgatctgaaaaattactctagctgtcctactcatctagagagggaagtgtcgtgcccaaatgctgtgcctagtggtgcaaaagatacywsagcaattctggtttctgaagtggagacgcctcaaaatgaagaccttttgaagcccacaaaggaacaaaagcaagttcaatcagagggattaacaaaagagatacagagcaagcatgcttgcaataattccacaagaacgcgaacaaaggtgaaacaaa-tttcttgttggcttcaggtgatatgtagtgtatcaatcatgattccactggaytatatttgttggtaacttgttatgtatgccaggttcatatgcaaggggttgctgttggtcgtgctgttgacttgactgctttggaa---gggtatggtctgctaattgatgagctggaa--aagatgtttgagattaaaggggagcttcacctgagaaataaatgggaagttgtttacactgatgatgagggtgatatgatgctcgtgggwgatgatccgtggccgtgagtagcttgaaaattttaacttwwmtcaattctctttaattacgcc--aagttcttattttgattcagctttcgtttttaaattttgtctcagagagttctgtaagatggttaagaagatcttcatatatggcagcgaggaagtgaagaagatgcatcctgggtgcaagcttccattgtcatcattagaaggtgaaggaaccattttaagcttggagtcagatctcaaatctgaacagtgagatttgattactatttcaagttcaaatcttttggcagtcttcg-tcgccgaaaggggtatatgaagtaaaaaaatggggttgctcaggttttttt-------------------------------------------------------------------------------------------------------------
>MiraAssembly68_rep_c3484RC_merged_MiraAssembly68_rep_c2982_merged_MiraAssembly68_rep_c3168_merged_MiraAssembly68_c869_merged_MiraAssembly68_c340RC_merged_MiraAssembly68_c869
------------------------------------------------------------------------------------------------------------------------------------------------------------------------------------------------------------tttactgtaaaccaatgccgagtttgagtatttctttgtttgcatttgtaactgcagaaaatactaccagctcagttgcttctgctttctggtatcctagaccagcaacatcagtagaattcagccacttaggtagtagtatgactgatgtccaaagtaacgaaagccaagctgtctggactccaaatcagaaagatctccatagcagttacgctaataacaatagctgctgtagctcaggggcatgggtagatggaatctggcctccttctccactcgggaatggttctctaaatctgcatggcaacacaatgggcgacaacaaaaatgcagcagcccctcgatctatttccaattatgcctctcattgcattaatgcaacaccaggtcaggtggagaggggggggaaatatgagactatttctactggttgtcggttatttggtattgatctgaaaaattactctaacagtcctgctcatctagagaaggaactgccatgcccaaatgctgcgcatagtggtgccaaaagtaccttgccggttttggtttctgaagcggagaagcctcaaaatcaagaccttttgacacccacaaaggaacaaaagcaagttcaatcggagggattaacaaaagagatacaaagcaagcaggcttgcactaattccacaagaacatgtacaaaggtgaaacaaagcttcttgttggcttcaggtgatttgtagtgtataaatcatgattccactaaactatgtttgttggtaccttgttatatatgccaggttcatatgcaaggggttgctgtcggtcgtgctgttgacttgactgctttggaaggggggtatggtctgctaattgatgagctggaa--aagatgtttgagattaaaggggagcttcacctgagaaataaatgggaagttgtttacactgatgatgagggtgatatgatgctcgtgggcgatgatccgtggccgtgagtagcttg-aaattttaacttttctcaattctctttaaatacacccaagtttcttattttgatttagttttcgtttttaaatttcttctcagagagttctgtaagatggttaagaagatcttaatatatagcagtgaggaagtgaagaagatgcgtcctgggtgcaagcttccattgtcatcattggaaggtgaaggaaccattgtaagcttcgagtcggatctcaaatctgaacagtgaggattgattactttttgaagttaaaatcttttggcggtctttgatcgccaaaaggggtacatgaagtaaatg---ggggttgctcag---ttttttttggagcttgctcaagagacagctgaagtaaattacaatggttggttcttgttcttttggattgaaaaagtggtagactactagttgtagyacttaagaaacatggtg
>MiraAssembly71_rep_c3864RC
------------------------------------------------------------------------------------------------------------------------------------------------------------------------------------------------------------------------------------------------------------------------------------------------------------------------------------------------------------------------------------aagctgtatggactccaaatcaaaaagatctgcatagcagttacacaaataacaatagctgct---cctcgatggcatgggcagatggaatctggcctctttctccacttgggaatggttctcgaaatctgcatggcaactcaataggcaacaacaaaaatgcagcagctcctcgatccatttccagctgtgcctctcatagcattaatgcaacaccaggtcaggtggagagggcgggaaattctgagactatttctactggttgtcggatatttgggattgatctgaaaaattactctagctgtcctactcatctagagagggaagtgtcgtgcccaaatgctgtgcctagtggtgcaaaagatacctcagcaattctggtttctgaagtggagacgcctcaaaatgaagaccttttgaagcccacaaaggaacaaaagcaagttcaatcagagggattaacaaaagagatacagagcaagcatgcttgcaataattccacaagaacgcgaacaaaggtgaaacaaa-tttcttgttggcttcaggtgatatgtagtgtatcaatcatgattccactggactatatttgttggtaacttgttatgtatgccaggttcatatgcaaggggktgctgttggtcgtgctgttgacttgactgctttggaa---gggtatggkctgctaattgatgagctggaa--aagatgtttgagattaaaggggagcttcacctgagaaataaatgggaagttgtttacactgatgatgagggtgatatgatgcttgtgggtgatgatccgtggccgtgagtagcttgaaaattttaacttttctcaattctctttaattacgcc--aagttcttattttgattcagctttcgtttttaaa--ttgtctcagagagttctgtaagatggttaagaagatcttcatatatggcagcgaggaagtgaagaagatgcatcctgggtgcaagcttccattg---------------------------------------------------------------------------------------------------------------------------------------------------------------------------------------------------------------------------------------------------------------------------
>MiraAssembly71_rep_c4146RC_merged_MiraAssembly71_c462
------------------------------------------------------------------------------------------------------------------------------------tgaagaacaagaggccaagatccattgatcttcctgctgcaggtatgttacaccagcatttttgaagtagtgtaaaatgtagatcaatgagaagtttgattatttctttgtttgcatttgtaactctagagaatgccaccagttcagttgcttctgcattctggtatcctcgaccagcgacatcagtagaattcagtcacttaggtagtattacggctgatgtccaaagtaatgaaagccaagctgtatggactccaaatcaaaaagatctgcatagcagttacacaaataacaatagctgct---cctcgatggcatgggcagatggaatctggcctctttctccacttgggaatggttctcgaaatctgcatggcaactcaataggcaacaacaaaaatgcagcagctcctcgatccatttccagctgtgcctctcatagcattaatgcaacaccaggtcaggtggagagggcgggaaattctgagactatttctactggttgtcggatatttggtattgatctgaaaaattactctagctgtccgactcatctagagagggaagtgtcgtgcccaaatgctgtgcctagtggtgcaaaagatacctcagtaattctggtttctgaagtggagacgcctcaaaatgaagaccttttgaagcccacaaaggaacaaaagcaagttcaatcagagggattaacaaaagagatacagagcaagcatgcttgcaataattccacaagaacgcgaacaaaggtgaaacaaa-tttcttgttggcttcaggtgatatgtagtgtatcaatcatgattccactggactatatttgttggtaactt-------------------------------------------------------------------------------------------------------------------------------------------------------------------------------------------------------------------------------------------------------------------------------------------------------------------------------------------------------------------------------------------------------------------------------------------------------------------------------------------------------------------------------------------------------------------------------------------------------------------------------------------------------------------------------
>MiraAssembly71_rep_c4477RC_merged_MiraAssembly71_rep_c4479RC_merged_MiraAssembly71_c182RC_merged_MiraAssembly71_rep_c4479RC
--------------------------------------------------------------------------------------------------------------------------------------------------------------------------------------------------------------------------------------------------------------------------------------------------------------------------------------------------------------------------------------------------------------------------------------------------------------------------------------------------------------------------------------------------------------------------------------------------------------------------------------------------------------------------------------aattactctagctgtcctactcatctagagagggaagtgtcgtgcccaaatgctgtgcctagtggtgcaaaagatacctcagcaattctggtttctgaagtggagacgcctcaaaatgaagaccttttgaagcccacaaaggaacaaaagcaagttcaatcagagggattaacaaaagagatacagagcaagcatgcttgcaataattccacaagaacacgaacaaaggtgaaacaaa-tttcttgttggcttcaggtgatatgtagtgtatcaatcatgattccactggactatatttgttggtaacttgttatgtatgccaggttcatatgcaaggggttgctgttggtcgtgctgttgacttgactgctttggaa---gggtatggtctgctaattgatgagctggaa--aagatgtttgagattaaaggggagcttcacctgagaaataaatgggaagttgtttacactgatgatgagggtgatatgatgctygtgggtgatgatccgtggccgtgagtagcttgaaaattttaacttttctcaattctctttaattacgcc--aagttcttattttgattcagctttcgtttttaaattttgtctcagagagttctgtaagatggttaagaagatcttcatatatggcagcgaggaagtgaagaagatgcatcctgggtgcaagcttccattgtcatcattagaaggtgaaggaaccattttaagcttggagtcagatctcaaatctgaacagtgagatttgattactatttcaagttcaaatcttttggcagtcttcg-tcgccgaaaggg----------------------------------------------------------------------------------------------------------------------------------------------------
>MiraAssembly72_c724RC_merged_MiraAssembly72_c33RC
-------------------------------------------------------------------------------------------------------------------------------------------------------------------------------------------------------------------------------------------------------------------------------cagttcagttgcttctgcattctggtaccctcgaccagcgacatcagtagaattcagtcacttaggtagtattacggctgatgtccaaagtaatgaaagccaagctgtatggactccaaatcaaaaagatctgcatagcagttacacaaataacaatagctgct---cctcgatggcatgggcagatggaatctggcctctttctccacttgggaatggttctcgaaatctgcatggcaactcaataggcaacaacaaaaatgcagcagctcctcgatccatttccagctgtgcctctcatagcattaatgcaacaccaggtcaggtggagagggcgggaaattctgagactatttctactggttgtcggatatttggtattgatctgaaaaattactctagctgtcctactcatctagagagggaagtgtcgtgcccaaatgctgtgcctagtggtgcaaaagatactagagcaattctggtttctgaagtggagacgcctcaaaatgaagaccttttaaagcccacaaaggaacaaaagcaagttcaatcagagggattaacaaaagagatacagagcaagcatgcttgcaataattccacaagaacgcgaacaaaggtgaaacaaa-tttcttgttggcttcaggtgatatgtagtgtatcaatcatgattccactggactatatttgttggtaacttgttatgtatgccaggttcatatgcaaggggttgctgttggtcgtgctgttgacttgactgctttggaa---gggtatggtctgctaattgatgagctggaa--aagatgtttgagattaaaggggagcttcacctgagaaataaatgggaagttgtttacactgatgatgagggtgatatgatgctcgtgggagatgatccgtggccgtgagtagcttgaaaattttaacttttctcaattctctttaattacgcc--aagttcttattttgattcagctttcgtttttaaa--ttgtctcagagagttctgtaagatggttaagaagatcttcatatatggcagcgaggaagtgaagaagatgcatcctgggtgcaagcttccattgtcatcattagaag--------------------------------------------------------------------------------------------------------------------------------------------------------------------------------------------------------------------------------------------------------------
>MiraAssembly72_rep_c2085RC
---------------------------------------------------------------------------------------------------------------------------------------------------------------------------------------------------------------------------------------------------------------------------------------------------------------------------------------------------------------------------------------------------------------------------------------------------------------------------------------------------------------------------------------------------------------------------------------------------------------------------------------------------------------------------------------------------------------------------------------------------------------------------------------------------------------------------------------------------------------------------------------------------------------------------------------tcttgttggcttcaggtgatatgtagtgtatcaatcatgattccactggactatatttgttggtaacttgttatgtatgccaggttcatatgcaaggggttgctgttggtcgtgctgttgacttgactgctttggaa---gggtatggtctgctaattgatgagctggaaggaagatttttgagattaaaggggagcttcacctgagaaataaatgggaagttgtttacactgatgatgagggtgatatgatgctcgtgggagatgatccgtggccgtgagtagcttgaaaattttaacttttctcaattctctttaattacgcc--aag----------------------------------------------------------------------------------------------------------------------------------------------------------------------------------------------------------------------------------------------------------------------------------------------------------------------------------------------------------------------------------------------------------
>MiraAssembly73_c873RC_merged_MiraAssembly73_rep_c2319RC
-------------------------------------------------------------------------------------------------------------------------------------------------------------------------------------------------------------------------------------------------------------------------------------------------------------------------------------------------------------------------------------------------------------------------------------------------------------------------------------------------------------------------------------------------------------------------------------------------------------------------------------------------------------------------------------------------------------------------------------------------------------------------------------------------------------------------------------------------------------------------------------------------------------aacgcgaacaaaggtgaaacaaa-tttcttgttcgcttcaggtgatatgtagtctatcaatcatgattccactggactttatttgttggtaacttgttatgtatgccaggttcatatgcaaggggttgctgttggtcgtgctgttgacttgactgctttggaa---gggtatggtctgctaattgatgagctggaa--aagatgtttgagattaaaggggagcttcacctgagaaataaatgggaagttgtttacactgatgatgagggtgatatgatgctcgtgggagatgatccgtggccgtgagtagcttgaaaattttaacttttctcaattctctttaattacgcc--aagttcttattttgattcagctttcgtttttaaa--ttgtctcagagagttctgtaagatggttaagaagatcttcatatatggcagcgaggaagtgaagaagatgcatcctgggtgcaagcttccattgtcatcattagaaggt------------------------------------------------------------------------------------------------------------------------------------------------------------------------------------------------------------------------------------------------------------
>MiraAssembly73_rep_c2230_merged_MiraAssembly73_c292RC_merged_MiraAssembly73_c780
-----------------------------------------------------------------------------------------------------------------------------------------------------------------------------------------------------------------------------------------------------------------------------------------------------------------------------gtagaattcagtcacttaggtagtattacggctgatgtccaaagtaatgaaagccaagctgtatggactccaaatcaaaaagatctgcatagcagttacacaaataacaatagctgct---cctcgatggcatgggcagatggaatctggcctctttctccacttgggaatggttctcgaaatctgcatggcaactcaataggcaacaacaaaaatgcagcagctcctcgatccatttccagctgtgcctctcatagcattaatgcaacaccaggtcaggtggagagggcgggaaattctgagactatttctactggttgtcggatatttggtattgatctgaaaaattactctagctgtcctactcatctagagagggaagtgtcgtgcccaaatgctgtgcctagtggtgcaaaagatacctcagcaattctggtttctgaagtggagacgcctcaaaatgaagaccttttaaagcccacaaaggaacaaaagcaagttcaatcagagggattaacaaaagagatacagagcaagcatgcttgcaataattccacaagaacgcgaacaaaggtgaaacaaa-tttcttgttggcttcaggtgatatgtagtgtatcaatcatgattccactggactttatttgttggtaacttgttatgtatgccaggttcatatgcaaggggttgctgttggtcgtgctgttgacttgactgctttggaa---gggtatggtctgctaattgatgagctggaa--aagatgtttgagattaaaggggagcttcacctgagaaataaatgggaagttgtttacactgatgatgagggtgatatgatgctcgtgggagatgatccgtggccgtgagtagcttgaaaattttaacttttctcaattctctttaattacgcc--aagttcttattttgattcagctttcgtttttaaa--ttgtctcagagagttctgt------------------------------------------------------------------------------------------------------------------------------------------------------------------------------------------------------------------------------------------------------------------------------------------------------------------------------------------------------
>MiraAssembly74_rep_c2330_merged_MiraAssembly74_c1512RC_merged_MiraAssembly74_c304_merged_MiraAssembly74_c274RC_merged_MiraAssembly74_c304
----------------------------------------------------------------------------------------------------------------------------------------------------------------------------------------------------------------------atcaatgagaagtttgattatttctttgtttgcatttgtaactctagagaatgccaccagttcagttgcttctgcattctggtatcctcgaccagcgacatcagtagaattcagtcacttaggtagtattacggctgatgtccaaagtaatgaaagccaagctgtatggactccaaatcaaaaagatctgcatagcagttacacaaataacaatagctgct---cctcgatggcatgggcagatggaatctggcctctttctccacttgggaatggttctcgaaatctgcatggcaactcagtaggcaacaacaaaaatgcagcagctcctcgatccatttccagctgtgcctctcatagcattaatgcaacaccaggtcaggtggagagggcgggaaattctgagactatttctactggttgtcggatatttggtattgatctgaaaaattactctagctgtccgactcatctagagagggaagtgtcgtgcccaaatgctgtgcctagtggtgcaaaagatacctcagtaattctggtttctgaagtggagacgcctcaaaatgaagaccttttgaagcccacaaaggaacaaaagcaagttcaatcagagggattaacaaaagagatacagagcaagcatgcttgcaataattccacaagaacgcgaacaaaggtgaaacaaa-tttcttgttggcttcaggtgatatgtagtgtatcaatcatgattccactggactatatttgttggtaacttgttatgtatgccaggttcatatgcaaggggttgctgttggtcgtgctgttgacttgactgctttggaa---gggtatggtctgctaattgatgagctggaa--aagatgtttgagattaaaggggagcttcacctgagaaataaatgkgaagttgtttacactgatgatgagggtgatatgatgctcgtgggtgatgatccgtggccgtgagtagcttgaaaattttaacttttctcaattctctttaattacgcc--aagttcttattttgattcagctttcgtttttaaattttgtctcagagagttctgtaagatggttaagaagatcttcatatatggcagcgaggaagtgaagaagatgcatcctgggtgcaagcttccattgtcatcattagaaggtgaaggaaccattttaagcttggagtcagatctcaaatctgaacagtgagatttgattactatttcaagttcaaatcttttggcagtcttcg-tcgccgaaaggggtatatgaagtaaaaaaatggggttgctcaggtttttt--------------------------------------------------------------------------------------------------------------
>MiraAssembly75_c20
------------------------------------------------------------------------------------------------------------------------------------------------------------------------------------------------tttgaagtagtgtaaaatgtagatcaatgagaagtttgattatttctttgtttgcatttgtaactctagagaatgccaccagttcagttgcttctgcattctggtatcctcgaccagcgacatcagtagaattcagtcacttaggtagtattacggctgatgtccaaagtaatgaaagccaagctgtatggactccaaatcaaaaagatctgcatagcagttacacaaataacaatagctgct---cctcgatggcatgggcagatggaatctggcctctttctccacttgggaatggttctcgaaacctgcatggcaactcaataggcaacaagaaaaatgcagcagctcctcgatccatttccagctgtgcctctcatagcattaatgcaacaccaggtcaggtggagagggcgggaaattctgagactatttctactggttgtcggatatttggtattgatctgaaaaattactctagctgtccgactcatctagagagggaagtgtcgtgcccaaatgctgtgcctagtggtgcaaaagatacctcagtaattctggtttctgaagtggagacgcctcaaaatgaagaccttttgaagcccacaaaggaacaaaagcaagttcaatcagagggattaacaaaagagatacagagcaagcatgcttgcaataattccacaagaacccgaacaaaggtgaaacaaa-tttcttgttggcttcaggtgatatgtagtgtatcaatcatgattccactggactatatttgttggtaacttgttatgtatgccaggttcatatgcaaggggttgctgttggtcgtgctgttgacttgactgctttggaa---gggtatggtctgctaattgatgagctggaa--aagatgtttgagattaaaggggagcttcacctgagaaataaatgggaagttgtttacactgatgatgagggtgatatgatgctcgtgggtgatgatccgtggccgtgagtagcttgaaaattttaacttttctcaattctctttaattacgcc--aagttcttattttgattcagctttcgtttttaaattttgtctcagagagttctgtaagatggttaagaagatcttcatatatggcagcgaggaagtgaagaagatgcatcctgggtgcaagcttccattgtcatcattagaaggtgaaggaaccattttaagcttggagtcagatctcaaatctgaacagtgagatttgattactatttcaagttcaaatcttttggcagtcttcg-tcgccgaaaggggtatatgaagtaaaaaaatggggttgctcaggtttttttgtcagagct----------------------------------------------------------------------------------------------------
>MiraAssembly77_rep_c402RC
--------------------------------------------------------------------------------------------------------------------------------------------------------------------------------------------------------------------------------------------------------------------------------------------------------------------------------------------------------------------------------------------------------------------------------------------------------------------------------------------------------------------------------------------------------------------------------------------------------------------------------------------------------------------------------------------------------------------------------------------------------------------------------------------------------------------------------------------------------------------aaagagatacagagcaagcatgcttgcaataattccacaagaacccgaacaaaggtgaaacaaa-tttcttgttggcttcaggtgatatgtagtgtatcaatcatgattccactggactatatttgttggtaacttgttatgtatgccaggttcatatgcaaggggttgctgttggtcgtgctgttgacttgactgctttggaa---gggtatggtctgctaattgatgagctggaa--aagatgtttgagattaaaggggagcttcacctgagaaataaatgggaagttgtttacactgatgatgagggtgatatgatgctcgtgggtgatgatccgtggccgtgagtagcttgaaaattttaacttttctcaattctctttaattacgcc--aagttcttattttgattcagctttcgtttttaaattttgtctcagagagttctgtaagatggttaagaagatcttcatatatggcagcgaggaagtgaagaagatgcatcctgggtgcaagcttccattgtcatcat--------------------------------------------------------------------------------------------------------------------------------------------------------------------------------------------------------------------------------------------------------------------
>MiraAssembly77_rep_c59RC
-----------------------------------------------------------------------------------------------------------------------------------------------------------------------------------------------------------------------------------------------------------------------------------------------------------------------------------------------------------------------------------------------actccaaatcaaaaagatctgcatagcagttacacaaataacaatagctgct---cctcgatggcatgggcagatggaatctggcctctttctccacttgggaatggttctcgaaacctgcatggcaactcaataggcaacaacaaaaatgcagcagctcctcgatccatttccagctgtgcctctcatagcattaatgcaacaccaggtcaggtggagagggcgggaaattctgagactatttctactggttgtcggatatttggtattgatctgaaaaattactctagctgtccgattcatctagagagggaagtgtcgtgcccaaatgctgtgcctagtggtgcaaaagatacctcagtaattctggtttctgaagtggagacgcctcaaaatgaagaccttttgaagcccacaaaggaacaaaagcaagttcaatcagagggattaacaaaagagatacagagcaagcatgcttgcaataattccacaagaacccgaacaaaggtgaaacaaa-tttcttgttggcttcaggtgatatgtagtgtatcaatcatgattccactggactatatttgttggtaacttgttatgtatgccaggttcatatgcaaggggttgctgttggtcgtgctgttgacttgactgctttggaa---gggtatggtctgctaattgatgagctggaa--aagatgtttgagattaaaggggagcttcacctgagaaataaatgggaagttgtttacactgatgatgagggtgatatgatgctcgtgggagatgatccgtggccgtgagtagcttgaaaattttaacttttctcaattctctttaaatacgcc--tagttcttattttgattcagctttcgtttttaaa--ttgtctcagagagttctgtaagatggttaagaagatcttcatatatggcagcgag------------------------------------------------------------------------------------------------------------------------------------------------------------------------------------------------------------------------------------------------------------------------------------------------------------------
>MiraAssembly78_c227RC_merged_MiraAssembly78_rep_c2902RC_merged_MiraAssembly78_rep_c3346_merged_MiraAssembly78_c214
--------------------------------------------------------------------------------------------------------------------tctccaccaccagcagtgaagaacaagaggccaagatccattgatcttcctgctgcaggtatgttacaccagcatttttgaagtagtgtaaaatgtagatcaatgagaagtttgattatttctttgtttgcatttktaactctagagaatgccaccagttcagttgcttctgcattctggtatcctcgaccagcgacatcagtagaattcagtcacttaggtagtattacggctgatgtccaaagtaatgaaagccaagctgtatggactccaaatcaaaaagatcttcatagcagttacacaagtaacaatagctgct---cctcgatggcatgggcagatggaatctggcctctttctccacttgggaatggttctcgaaatctgcatggcaacttaataggcaacaacaaaaatgcagcagctcctcgatccatttccagctgtgcctctcatagcactaatgcaacaccaggtcaggtggagagggcgggaaattctgagactatttctactggttgtcggatatttggtattgatctgaaaaattactctagctgtcctactcatctagagagggaagtgtcgtgcccaaatgctgtgcctagtggtgcaaaagatacctcagcaattctggtttctgaagtggagatgcctcaaaatgaagaccttttgaagcccacaaaggaacaaaagcaagttcaatcagagggattaacaaaagagatacagagcaagcatgcttgcaataattccacaagaacgcgaacaaaggtgaaacaaa-tttcttgttggcttcaggtgatatgtagtgtatcaatcatgattccactg--ctatatttgttggtaacttgttatgtatgccaggttcatatgcaaggggttgctgttggtcgtgctgttgacttgactgctttggaa---gggtatggtctgctaattgatgagctggaa--aagatgdttgagattaaaggggagcttcacctgagaaataaatgggaagttgtttacactgatgatgagggtgatatgatgctcgtgggtgatgatccgtggccgtgagtagcttgaaaattttaacttttctcaattctctttaattacgcc--aagttcttattttgattcagctttcgtttttaaattttgtctcagagagttctgtaagatggttaagaagatcttcatatatggcagcgaggaagtgaagaagatgcatcctgggtgcaagcttccattgtcatcattagaaggtgaaggaaccattttaagcttggagtcagatctcaaatctgaacagtgagatttgattactatttcaatttcaaatcttttggcagtcttcg-tcgccgaaaggggtatatgaagtaaaaaaatggggttgctcaggtttttttttcagagcttgctcaagagacagctgaagtaaattacaatggttggttcttgttctttttgattgaaaaaaaggtagacgactagc-----------------------
>MiraAssembly78_rep_c2525RC
------------------------------------------------------------------------------------------------------------------------------------------------------------------------------------------------------------------------------------------------------------------------------------------------------------------------------------------------------------------------------------------------------atcaaaaagatcttcatagcagttacacaagtaacaatagctgct---cctcgatggcatgggcagatggaatctggcctctttctccacttgggaatggttctcgaaatctgcatggcaacttaataggcaacaacaaaaatgcagcagctcctcgatccatttccagctgtgcctctcatagcactaatgcaacaccaggtcaggtggagagggcgggaaattctgagactatttctactggttgtcggatatttggtattgatctgaaaaattactctagctgtcctactcatctagagagggaagtgtcgtgcccaaatgctgtgcctagtggtgcaaaagatamctcagcaattctggtttctgaagtggagatgcctcaaaatgaagaccttttgaagcccacaaaggaacaaaagcaagttcaatcagagkgattaacaaaagagatacagagcaagcatgcttgcaataattccacaagaacgcgaacaaaggtgaaacaaa-tttcttgttggcttcaggtgatatgtagtgtatcaatcatgattccactggactatatttgttggtaacttgttatgtatgccaggttcatatgcaaggggttgctgttggtcgtgctgttgacttgactgctttggaa---gggtatggtctgctaattgatgagctggaa--aagatgtttgagattaaaggggagcttcacctgagaaataaatgggaagttgtttacactgatgatgagggtgatatgatgctcgtgggtgatgatccgtggccgtgagtagcttgaaaattttaacttttctcaattctctttaattacgcc--aagttcttattttgattcagctttcgtttttaaattttgtctcagagagttctgtaagatggttaagaagatcttcatatatggcagcgaggaagtgaagaagatgcatcctggg------------------------------------------------------------------------------------------------------------------------------------------------------------------------------------------------------------------------------------------------------------------------------------------
>MiraAssembly80_c762_merged_MiraAssembly80_c67
------------------------------------------------------------------------------------------------------------------------------------------------------------------------------------------------------------------------------------------------------------------------------------------------------------------------------------------------------------------------gtaatgaaagccaagctgtatggactccaaatcaaaaagatctgcatagcagttacacaaataacaatagctgct---cctcgatgccatgggcagatggaatctggcctctttctccacttgggaatggttctcgaaacctgcatggcaactcaataggcaacaacaaaaatgcagcagctcctcgatccatttccagctgtgcctctcatagcattaatgcaacaccaggtcaggtggagagggcaggaaattctgagactatttctactggttgtcggatatttggtattgatctgaaaaattactctagctgtccgactcatctagagagggaagtgtcgtgcccaaatgctgtgcctagtggtgcaaaagatacctctgcaattctggtttctgaagtggagacgcctcaaaatgaagaccttttgaagcccacaaaggaacaaaagcaagttcaatcagagggattaacaaaagagatacagagcaagcatgcttgcaataattccacaagaacgcgaacaaaggtgaaacaaa-tttattgttggcttcaggtgatatgtagtgtatcaatcatgattccactggactatatttgttggtaacttgttatgtataccaggttcatatgcaaggggttgctgttggtcgtgctgttgacttgactgctttggaa---gggtatggtctgctaattgatgagctggaa--aagatgtttgagattaaaggggagcttcacctgagaaataaatgggaagttgtttacactgatgatgagggtgatatgatgctcgtgggagatgatccgtggccgtgagtagcttgaaaattttaacttttctcaattctctttaattacgcc--aagttcttattttgattgagcttccgtttttaaa--ttgtctcagagagttctgtaagatggttaagaagatcttcatatatggcagtgaggaagtgaagaagatgcatcctgggtgcaagcttccattgtcatcattagaaggtgaaggaaccattttaagcttggagtcagatctcaaatctgaacagtgagatttgattactattt--------------------------------------------------------------------------------------------------------------------------------------------------------------------------------------------
>MiraAssembly80_rep_c1859_merged_MiraAssembly80_c86RC
----------------------------------------------------------------------------------------------------------------------------------------------------------------------------------------------------------------------------------------------------------------------------------------------------------------------------------------------------------------------------------------------------------------tctgcatagcagttacacaaataacaatagctgct---cctcgatggcatgggcagatggaatctggcctctttctccacttgggaatggttctcgaaatctgcatggcaactcaataggcaacaacaaaaatgcagcagctcctcgatccatttccagctgtgcctctcatagcattaatgcaacaccaggtcaggtggagagggcgggaaattctgagactatttctactggttgtcggatatttggtatagatctgaaaaattactctagctgtcctactcatctagagagggaagtgtcgtgcccaaatgctgtgcctagtggtgcaaaagatacctcagcaattctggtttctgaagtggagacgcctcaaaatgaagaccttttgaagcccacaaaggaacaaaagcaagttcaatcagagggattaacaaaagagatacagagcaagcatgcttgcaataattccacaagaacgcgaacaaaggtgaaacgaa-tttcttgttggcttcaggtgatatgtagtgtatcaatcatgattccactggactatatttgttggtaacttgttatgtatgccaggttcatatgcaaggggttgctgttggtcgtgctgttgacttgactgctttggaa---gggtatggtctgctaattgatgagctggaa--aagatgtttgagattaaaggggagcttcacctgagaaataaatgggaagttgtttacactgatgatgagggtgatatgatgctcgtgggagatgatccgtggccgtgagtagcttgaaaattttaacttttctcaattctctttaattacgcc--aagttcttattttgat---------------------------------------------------------------------------------------------------------------------------------------------------------------------------------------------------------------------------------------------------------------------------------------------------------------------------------------------------------------------------------------------
>MiraAssembly80_rep_c2031_merged_MiraAssembly80_c67_merged_MiraAssembly80_c1680RC_merged_MiraAssembly80_c67
------------------------------------------------------------------------------------------------------------------------------------------------------------------------------------------------------------------------------------------------------------------------------------------------------------------------------------------------------------------------gtaatgaaagccaagctgtatggactccaaatcaaaaagatctgcatagcagttacacaaataacaatagctgct---cctcgatgccatgggcagatggaatctggcctctttctccacttgggaatggttctcgaaacctgcatggcaactcaataggcaacaacaaaaatgcagcagctcctcgatccatttccagctgtgcctctcatagcattaatgcaacaccaggtcaggtggagagggcaggaaattctgagactatttctactggttgtcggatatttggtattgatctgaaaaattactctagctgtccgactcatctagagagggaagtgtcgtgcccaaatgctgtgcctagtggtgcaaaagatacctctgcaattctggtttctgaagtggagacgcctcaaaatgaagaccttttgaagcccacaaaggaacaaaagcaagttcaatcagagggattaacaaaagagatacagagcaagcatgcttgcaataattccacaagaacgcgaacaaaggtgaaacaaa-tttattgttggcttcaggtgatatgtagtgtatcaatcatgattccactggactatatttgttggtaacttgttatgtataccaggttcatatgcaaggggttgctgttggtcgtgctgttgacttgactgctttggaa---gggtatggtctgctaattgatgagctggaa--aagatgtttgagattaaaggggagcttcacctgagaaataaatgggaagttgtttacactgatgatgagggtkatatgatgctcgtgggagatgatccgtggccgtgagtagcttgaaaattttaacttttctcaattctctttaattatgcc--aagttcttattttgattcagctttcgtttttaaa--ttgtctcagagagttctgtaagatggt----------------------------------------------------------------------------------------------------------------------------------------------------------------------------------------------------------------------------------------------------------------------------------------------------------------------------------------------
>MiraAssembly81_c1315RC_merged_MiraAssembly81_c273RC_merged_MiraAssembly81_rep_c2181RC
------------------------------------------------------------------------------------------------------------------------------------------------------------------------------------------------------------------------------------------------------------------------------------------------------------------------------------------------------------------------------------------------------------------------------------------atagctgct---cctcgatggcatgggcagatggaatctggcctctttctccacttgggaatggttctcgaaatctgcatggcaactcaataggcaacaacaaaaatgcagcagctcctcgatccatttccagctgtgcctctcatagcattaatgcaacaccaggtcaggtggagagggcgggaaattctgagactatttctactggttgtcggatatttggtattgatctgaaaaattactctagctgtccgactcatctagagagggaagtgtcgtgcccaaatgctgtgcctagtggtgcaaaagatacctcagtaattctggtttctgaagtggagacgcctcaaaatgaagaccttttgaagcccacaaaggaacaaaagcaagttcaatcagagggattaacaaaagagatacagagcaagcatgcttgcaataattccacaagaacgcgaacaaaggtgaaacaaa-tttcttgttggcttcaggtgatatgtagtgtatcaatcatgattccactggactatatttgttggtaacttgttatgtatgccaggttcatatgcaaggggttgctgttggtcgtgctgttgacttgactgctttggaa---gggtatggtctgctaattgatgagctggaa--aagatgtttgagattaaaggggagcttcacctgagaaataaatgggaagttgtttacactgatgatgagggtgatatgatgctcgtgggtgatgatccgtggccgtgagtagcttgaaaattttaacttttctcaattctctttaattacgcc--aagttcttattttgattcagctttcgtttttaaattttgtctcagagagttctgtaagatggttaagaagatcttcatatatggcagcgaggaagt-------------------------------------------------------------------------------------------------------------------------------------------------------------------------------------------------------------------------------------------------------------------------------------------------------------
>MiraAssembly81_c736RC_merged_MiraAssembly81_c273RC_merged_MiraAssembly81_rep_c2262RC_merged_MiraAssembly81_c250RC
----------------------------------------------------------------------------------------------------------------------------------------------gaggccaagatccattgatcttcctgctgcaggtatgttacaccagcatttttgaagtagtgtaaaatgtagatcaatgagaagtttgattatttctttgtttgcatttgtaactctagagaatgccaccagttcagttgcttctgcattctggtatcctcgaccagcgacatcagtagaattcagtcacttaggtagtattacggctgatgtccaaagtaatgaaagccaagctgtatggactccaaatcaaaaagatctgcatagcagttacacaaataacaatagctgct---cctcgatggcatgggcagatggaatctggcctctttctccacttgggaatggttctcgaaatctgcatggcaactcaataggcaacaacaaaaatgcagcagctcctcgatccatttccagctgtgcctctcatagcattaatgcaacaccaggtcaggtggagagggcgggaaattctgagactatttctactggttgtcggatatttggtattgatctgaaaaattactctagctgtcckactcatctagagagggaagtgtcrtgcccaaatgctgtgcctagtggtgcaaaagatacctcagyaattctggtttctgaagtggagacgcctcaaaatgaagaccttttgaagcccacaaaggaacaaaagcaagttcaatcagagggattaacaaaagagatacagagcaagcatgcttgcaataattccacaagaacgcgaacaaaggtgaaacaaa-tttcttgttggcttcaggtgatatgtagtgtatcaatcatgattccactggactatatttgttggtaacttgttatgtatgccaggttcatatgcaaggggttgctgttggtcgtgctgttgacttgactgctttggaa---gggtatggtctgctaattgatgagctggaa--aagatgtttgagattaaaggggagcttcacatgagaaataaatgggaagttgtttacactgatgatgagggtgatatgatgctcgtgggtgatgatccgtggccgtgagtagcttgaaaac-----cttttctcaattctctttaattacgcc--aagttcttattttgattcagctt-cgtttttaaattttgtctcagagagttctgtaagatggttaagaagatcttcatatatggcagcgaggaagtgaagaagatgcatcctgggtgcaagcttccattgtcatcattagaaggtgaaggaaccattttaagcttggagtcagatctcaaatctgaacagtgagatttgattactatttcaagttcaaatcttttggcagtcttcg-tcgccgaaaggggtatatgaagtaaaaaaatggggttgctcaggtttttttttcagagcttgctcaagagacagctgaagtaaattacaatggttagttcttgttctttttgattgaaaaaa-ggtagactac---------------------------
>MiraAssembly82_rep_c100RC
cccttattatgtcctttgtttaggtccaatgggatgaaccagcaaccataccaaggccagagagggtttcaccatgggagatagaaccctttgtagcttctgctccagtcaacctatctccaccaccagcagtgaagaacaagaggccaagatccattgatcttcctgctgcaggtatgttacaccagcacttttgaagtagtgtaaactgtagatcaatgagaagtttgattatttctttgtttgcatttgtaactctagagaatgccaccagttcagttgcttctgcattctggtatcctcgaccagcgacatcagtagaattcagtcacttaggtagtattacggctgatgtccaaagtaatgaaagccaagctgtatggactccaaatcaaaaagatctgcatagcagttacacaaataacaatagctgct---cctcgatggcatgggcagatggaatctggcctctttctccacttgggaatggttctcgaaatctgcatggcaactcaataggcaacaacaaaaatgcagcagctcctcgatccatttccagctgtgcctctcatagcattaatgcaacaccaggtcaggtggagagggcgggaaattctgagactatttctactggttgtcggatatttggtattgatctgaaaaattactctagctgtcctactcatctagagagggaagtgtcgtgcccaaatgctgtgcctagtggtgcaaaagatacctcagcaattctggtttctgaagtggagacgcctcaaaatgaagaccttttgaagcccacaaaggaacaaaagcaagttcaatcagagggattaacaaaagagatacagagcaagcatgcttgcaataattccacaagaacacgaacaaaggtgaaacaaa-tttcttgttggcttcaggtgatatgtagtgtatcaatcatgattccactggactatatttgttggtaacttgttatgtatgccaggttcacatgcaaggggttgctgttggtcgtgctgttgacttgactgctttggaa---gggtatggtctgctaattgatgagctggaa--aagatgtttgagattaaaggggagcttcacctgagaaataaatgggaagttgtttacactgatgatgagggtgatatgatgctcgtgggtgatgatccgtggccgtgagtagcttgaaaatgttaacttttctcaattctctttaattacgcc--aagttcttattttgattcagctttcgtttttaaattttgtcccagagagttctgtaagatggttaagaagatcttcatatatggcagcgaggaagtgaagaagatgcatcctggatgcaagcttccattgtcatcattagaaggtgaaggaaccattttaagcttggagtcagatctcaaatctgaacagtgagatttgattactatttcaagttcaaatcttttggcagtcttcg-tcgccgaaaggggtatatgaagtaaaaaaatggggttgctcaggtttttttttcagagcttgctcaagagacagctgaagtaaattacaatggttggtttttgttctttttgattgaaaaaatg------------------------------------
>MiraAssembly83_c287_merged_MiraAssembly83_c591RC_merged_MiraAssembly83_c304RC
--------------------------------------------------------------------------------------------------------------------------------------------------------------------------------------------------------------------------------------------------------------------------gccaccagttcagttgcttctgcattctggtatcctcgaccagcgacatcagtagaattcagtcacttaggtagtattacggctgatgtccaaagtaatgaaagccaagctgtatggactccaaatcaaaaagatctgcatagcagttacacaaataacaatagctgct---cctcgatggcatgggcagatggaatctggcctctttctccacttgggaatggttctcgaaacctgcatggcaactcaataggcaacaacaaaaatgcagcagctcctcgatccatttccagctgtgcctctcatagcattaatgcaacaccaggtcaggtggagagggcgggaaattctgagactatttctactggttgtcggatatttggtattgatctgaaaaattactctagctgtccgactcatctagagagggaagtgtcgtgcccaaatgctgtgcctagtggtgcaaaagatacctcagtaattctggtttctgaagtggagacgcctcaaaatgaagaccttttgaagcccacaaaggaacaaaagcaagttcaatcagagggattaacaaaagagatacagagcaagcatgcttgcaataattccacaagaacccgaacaaaggtgaaacaaa-tttcttgttggcttcaggtgatatgtagtgtatcaatcatgattccactggactatatttgttggtaacttgttatgtatgccaggttcatatgcaaggggttgctgttggtcgtgctgttgacttgactgctttggaa---gggtatggtctgctaattgatgagctggaa--aagatgtttgagattaaaggggagcttcacctgagaaataaatgggaagttgtttacactgatgatgagggtgatatgatgctcgtgggtgatgatccgtggccgtgagtagcttgaaaattttaacttttctcaattctctttaattacgcc--aagttcttattttgattcagctttcgtttttaaattttgtctcagagagttctgtaagatggttaagaagatcttcatatatggcagcgaggaagtgaagaagatgcatcctgggtgcaagcttccattgtcatcattagaaggtgaaggaaccattttaagcttggagtcagatctcaaatctgaacagtgagatttgattactttttcaagttcaaatctttcggcagtcttcg-tcgccgaaaggggtatatgaag------------------------------------------------------------------------------------------------------------------------------------------
