# Supplementary material for: Targeted NGS for species level phylogenomics: “made to measure” or “one size fits all”?
Source: PeerJ. 2017 Jul 25;5:e3569. doi: 10.7717/peerj.3569 (PMC5530999; doi:10.7717/peerj.3569)
Supplement: Data S2 — Sequences alignments (fasta format). [file peerj-05-3569-s002.gz › Final_Aln/SC/22527_AllSamples.aln]

>Consensus_Sample68
--------------------------------------------------------------------------------------------------------------------------------------------------------------------------------------------------------caaaaaggcttaatggggaaatagaaagtggggttgctaagttgaagggtgccgaagaacaatgtgctttgttggaaagatcgaatcagtctcttcactccgagttggaatctttggtcgtgaaagtgaatggtcaaagcgaagaacttacggagaagcagaaggagttaggaagattgtgggcatgcttgcaagaagagcgattgcggtttgtggaggctgaaactgctttccaaactttacaacatttgcactgtcaaactcaggaagaattgaggactctggctgctgagctccagaacggggccctactcttgagggatgctgaaactcataatcgcagtttgaaggatgaaaccatgaagcttaaggaagagaacaagagcctcaatgagattaacttgtcttcaacaatgtcgataaaagatatgcaaaatgagatatttggcctgagggatactcaagggaaactccaagaggagattgagctccgggtggatcaaaggaatgctcttcaacaagagatttactgtcttaaggaggaattgaaggagctgaacaggaatcaccaggctacgatggaccaggttaaggcagtaggcttcagcacagagaattttgaatcatcagttaaggaactgcagggcgagaatgcaagcctgaagggaaaatgggagatagaaagaagtgagaaagtagccattttggagaagttggaagtcatggaacagcttattgagaaaaatgcccttttggagaagtcactttcagatgctagtgctgagttagaagcggctaaaagcaagataattgcactggaagagtccttgcaatctcttctggaagaaaaatctaatcttgtttctgagaaggcaactgtaatgactcggttacagatgacaactgagaatttggggaaactctctgaagaaaacatctttctggggaattccctttcggatgcacaagatgaacttgaagggttgaagataagatcaaaaagcttggaagattcataccaattgcttgaaaatgagaagtctggtcttattcatgagaaggttaccttagtttctcaggtggaaatgactcggctaagattagaagaccttgataaaagatatagagaattagaagaaaaatactcagccctggaggaagagaaggagtccaaacttcgtgaaatagaagaactacgtgtttccttggatttggaaaagcaagaacagtcgagttttgcccaaatgagtgagacacagttggcttttatgacaaaccaaatctgtctcttacaagaagaaggtcacagcaggaggagagatttcgaagaagagctagatagatccatgaaataccagcttgagattttcattttgcagagatgcgtacgtgatctggaacaaaagagccagtctctgtcaattgagtttcagaagctcctggaggaatccaaattgtcagaaaagctgatctctgaattagagcgtgagaatcttgagcaacaggtggaagtgaaatccttgtctgatcaaaccagtagatttagaattgggatgtttgagctgttgagagctttggacattcatctcgatcatgggtgtgaagataagattgggaaggaccaaacttattggaaccacatgctaagcaaacttgaagatacaaagaatgaaaatcaacagctggcgattgagatgtcggttcttgtaacagtgcttgagcatctaaaattggaagcatcaacccttgaaacggaaagaaactggcttgataaggaacttggaatcaagaatgaacagttgtctgcattgcagtttgaggcaaacaagcttcttaaaacgaatgaagaactgcgattaaaactgagggagagggaccaaaaagagaaagtactaacaactgagctagagaatcttcatggggagttctcagatatgcatggagcttgccagaatttacagaaggagaacttaaatgcacttgaagaaaacagatccttgacaaaggaactctcgaacttggaggggaaaaatcgtactcttgaaggggaaaacttttctatcgttggtgagatawtgtctctgagcaccctctctttgattttccagaatgttattaatgagaaatctcttgaactgaaagaggttggtgaagatctagacaaacttcatggtgtcaatagtgcccttgaggccaatctgagaacaataggaggaaaattggtagaggtggaaaatgaaaattttcatctgaaggggcggttgaagaactcagaggatgagttgagaacagttagatttgtcagtgctcagttgaatgatgaaattgcaagtggcaagaatctgttgagtcagaaggatgtcaaacttttcgaagcagaacgcaagcttactgccatggaaaacgagaaatctgagttgcaaaaagtagtggaggatatgaaaatggaacatgatgaggtcacaaagtgttttggtgaagtgcagatctccactgtcttgctggctgtgttagaaggaaaggttgttgagctcactgaagcatgcaaaagccttgaagatggaactgcttccaaagatgcgcacatcaaactgcttgaagaaaaaaagagcactttggaaggtgaaaatggagtgcttaaagctcagttggctgcatatgcccctgccatcaattctttgaaggattgcatatcttccctggagaacctcagttgtttgcatagagagcttcaggagaccaacgacgagaaagttaaggtactgttgattcctatgaatatttgaattttaactgacgcattaaatctacgagggcaactgctgctccctgcttgtggcatctttcc-tcactattggatcttttgtctttt-acttctttgtta---acaaccgatttttatgtccgactgtctgagtatgcttttctgttatcttctaccttgaacctccttcaaaaagctgtagtcgactagtcgtataggttgtgttgatatttggccttcaggttgccagagaaatagtgtctttcggagccataccact-----gttggtcatgtcatcga-gcctaaaatcccaagtcctctttctagttgtttgagttttggcatctgaattccttgcatagttacatgcctggttcc-atgcaagttcytt
>Consensus_Sample69
------------------------------------------------------------------------------------------------------------------------------------------------------------------------------------------------------------------taatggggagatagaaagtggggttgctaagttgaactgtgccgaagaacaatgtgttctgttggaaagatcgaatcaatctcttggctctgagttggaatctttggtcgtgaaagtgaatggtcaaagcgaagaacttgtggagaagcagaaggagttaggaagattgtggtcatgcttgcaagaagagcgattgcggtttgtggaggctgaaactgctttccagactytrcagcatttgcactgtcaaactcaagaagaattgaggactctggctgccgagctccagaatggggccctcctcttaagggatgctgaatctcataattgtagtttgaaggatgaaaccatgaagcttaaggaggagaacaagagcctcaatgagattaacttgtcttcaacaatgtcgataaaagacatgcaaaatgagatatttggcctgagggatattcagggtaaactccaagagcaggttgagctccgggtggaccaaaggaatgctcttcaacaagagatttactgtcttaatgaggaattgaaggagctgaataggaatcaccaggctacaatggaccaggttaaggcagtaggcttcagcactgaaaattttgaatcatcagttaaggaactgcagggtgagtatgcaagcctaaaggaaaagtgggagacagaaagaagtgagaaaatagcacttttggagaagttggaagtcatggaacagcttattcagaaaaatgcccttttggagaagtcactttcagatgctggtgctgagttagaagcagctaagagcaagataattgcactggaagagtccttgcaatctcttctggaggagaaatctaatcttgtttctgagaaggcaactgtaatgactcagttacagatgacaactgagaatttagggaaactctctgaagaaaacacatttctggggaattccctttcggatgcacaggatgaacttgaagggttgaagatgagatcaaaaagcttagaagattcatgccagttgcttcagaatgagaagtctggtcttattcatgagaaggttaccgtagttgctcaggtggaaatgactcggctaagactagaagaccttgataaaagatttagagaattggaagaaaaatactcggctctcgaggaagagaaagagtccaaacttcgtgaaatagaagagctgcgttattccttggatttggaaaagctagaacattcgagttttacgcggatgagtgagtcacaattggcttttatgacaaaccagatctgtctcttacaagaagaaggtcacagcaggaggagagatttcgaagaagagctagacaaatccatgaaataccagcttgagatcttcattttgcagagatgcttatgtgatctggaacaaaagagtcagtccctgtcaattgagtttcagaagctcctggaggaatccaaactgtcagaaaagctgatctctgaattagagcatgagaatcttgagcaacagatggtagtgaaatccttgtctgatcaaacctgtagatttagaactgggatgtttgagctgttgagagctttcgacattcatctagatcatggttgtgaggataagattgggaaggaccaaacttattggaaccacatgcttagcaaacttgaagatacgaagaatgaaaataaacagttggcgattgagatgtcggttcttgtgacagtgcttgggcatctaaga------------------------------------------------------------------------tctgcattgcagtttgaggcaaacaagcttcttgaaatgaacgaagaactgcgattaaaactgmgggagagggaccaaaacgaggaattactaacracagagctagagaatyttcgtgcggagttttcggatatgcgtggggcttgccagaatttacagaaggagaacttaaatgcacatgaagaaaagagatccttgacaaaggaactctcgaacwtggaggggaaaaaccatactcttgaaggggaaaacatwtctatcgttgatgagatattgtctctaagcaccctctctttgattttccagaatgttattaatgagaaatctcttraactgaaagaggtwgctgaagatctagacaaacttcatggtgttaatagtgcctttgaggataatctgagaacaataggaggaaaattggcagaggtggaaaatgaaaattttcatctgaaggagaggttgaawaacacggaggatgagttgagaacagttagatttgtcagtgccsagttgaatgaggaaattgcaagcagcaagaatctgttgagtcaaaaggatatcaaactttttgaagcagaatgcaagcttactgccatggaaaacgagaaatctgagttgcaaatagtagtggaggatatgaagatggaacatgatgagatcacgaagtgctttggtgaagtgcagatctccastgtcttgctggctgtgttagaaggaaaggtccttgagctcactgaagcatgcaaaagccttgaagatggaactgcttccaaagatgcacacataaaactgctcgaagaaagaaagagctctttggaaggcgaaaatggagtgcttaaagctcagttggctgcatatgcccctgccatcaattctttgaatgatagcatcgcttccctggagaatctaagctgtttggatagagagcttc---agacaaacgacatgaaagttaaggtactgttgattcctttgaattcttggattttaactgatgcatgaaatctacaagggcaaccacttccacctgcttgtggcatcttcccctcactattggatctttggtatttt-gcctatttgatg---ataaccaatttata--------tgtctgagtatgcttttccgtaatcttctacatttaacctttttcaaaaagctgtagtcgtatagttgtgaagatattttt----------cggcaggttgccagagaa--agtctctttaggagccatattactggtcagtcagtcatgtcattgaggcctaacatcccaagcactctttcttattgtttgagttttggcatctgaatt----------------------------------------
>Consensus_Sample71
---------------------------------------------------------------------------------------------------------------------------------------------------------------------------------------------tcaagaggaggcaaaaaggcttaatggggagatagaaagtggggttgctaagttgaactgtgccgaagaacaatgtgttctgttggaaagatcgaatcaatctcttcgctctgagttggaatctttggtcgtgaaagtgaatggtcaaagcgaagaacttgtggagaagcagaaggagttaggaagattgtggtcatgcttgcaagaagagcgattgcggtttgtggaggctgaaactgctttccagactttacagcatttgcactgtcaaactcaagaagaattgaggactctggctgccgagctccagaacggggccctcctcttaagggatgctgaatctcataattgtagtttgaaggatgaagccatgaagcttaaggaggagaacaagagcctcaatgagattaacttgtcttcaacaatgtcgataaaagacatgcaaaatgagatatttggcctgagggatattcagggtaaactccaagaacaggttgagctccgggtggaccaaaggaatgctcttcaacaagagatttactgtcttaatgaggaattgaaggagctgaataggaatcaccaggctacaattgaccaggttaaggcagtaggcttcagcactgaaaattttgaatcatcagttaaggaactgcagggtgagtatgcaagcctaaaggaaaagtgggagacagaaagaagtgagaaaatagcacttttggagaagttggaagtcatggaacagcttattcagaaaaatgcccttttggagaagtcactttcagatgctggtgctgagttagaagcagctaagagcaagataattgcactggaagagtccttgcaatctcttctggaggagaaatctaatcttgtttctgagaaggcaactgtaatgactcagttacagatgacaactgagaatttagggaaactctctgaagaaaacacatttctggggaattccctktcggatgcacaggatgaacttgaagggttgaagatgagatcaaaaagcttagaagattcatgccagttgcttcagaatgagaagtctggtcttattcatgagaaggttaccgtagttgctcaggtggaaatgactcggctaagactagaagaccttgataaaagatttagagaattggaagaaaaatactcggctctcgaggaagagaaagagtccaaacttcgtgaaatagaagagctgcgttattccttggatttggaaaagctagaacattcgagttttacgcagatgagtgagtcacaattggcttttatgacaaaccagatctgtctcttacaagaagaaggtcacagcaggaggagagatttcgaagaagagctagacaaatccatgaaataccagcttgagatcttcattttgcagagatgcttatgtgatctggaacaaaagagtcagtccctgtcaattgagtttcagaagctcctggaggaatccaaactgtcagaaaagctgatctctgaattagagcatgagaatcttgagcaacagatggtagtgaaatccttgtctgatcaaaccagtagatttagaactgggatgtttgagctgttgagagctttcgacattcatctagatcatggttgtgaggataagattgggaaggaccaaacttattggaaccacatgcttagcaaacttgaagatacaaagaatgaaaatcaacagttggcgattgagatgtcggttcttgtgacagtgcttgggcatctaaga------------------------------------------------------------------------tctgcwttgcagtttgaggcaaacaagcttcttgaaatgaacgaagaactgcgattaaaactgagggagagggaccaaaacgaggaattactaacgacagagctagagaattttcgtgcggagttttcggatatgcgtggggyttgccagaatttacagaaggagaacttaaatgcacatgaagaaaagagatccttgacaaaggaactctcgaacttggaggggaaaaaccatactcttgaaggggaaaacatttctatcgttgatgagatattgtctctaagcaccctctctttgattttccagaatgttattaatgagaaatctcttaaactgaaagaggttgctgaagatctagacaaacttcatggtgttaatagtgcctttgaggataatctgagaacaataggaggraaattggcagaggtggaaaatgaaaattttcatctgaaggagaggttgaakaacacggaggatgagttgagaacagttagatttgtcagtgcccagttgaatgaggaaattgcaagcagcaagaatctgttgagtcaaaaggatatcaaactttttgaagcagaatgcaagcttactgccatggaaaacgagaaatctgagttgcaaatagtagtggaggatatgaagatggaacatgatgagatcacgaagtgctttggtgaagtgcagatctccactgtcttgctggctgtgttagaaggaaaggtccttgagctcactgaagcatgcaaaagccttgaagatggaactgcttccaaagatgcacacataaaactgctcgaagaaagaaagagctctttggaaggcgaaaatggagtgcttaaagctcagttggctgcatatgcccctgccatcaattctttgaaggatagcatcgcttccctggagaacctaagctgtttggatagagagcttc---agacaaacgacatgaaagttaaggtactgttgattcctttgaattcttggattttaactgatgcatgaaatctacaagggcaaccacttccacctgcttgtggcrtcttcccctcactattggatctttggtattttggcctctttgatg---ataaccaatttata--------tgtctgagt-------------------------------------------------------------------------------------------------------------------------------------------------------------------------------------------------------------------------------------------------
>Consensus_Sample78
--------------------------------------------------------------------------------------------------------------------------------ctattcagtaccagaagtgcttggagactatttcaagtctagagagcaaactcatttttgytcaagaggaggcaaaaaggcttaatggggagatagaaagtggggttgctaagttgaactgtgccgaagaacaatgtgttctgttggaaagatcraatcaatctcttcgctctgagttggaatctttggtcgtgaaagtgagtggtcaaagygaagaacttgtggagaagcagaaggagttaggaagattgtggtcatgcttgcaagaagagcgattgcggtttgtggaggctgaaactgctttccagactttacagcatttgcactgtcaaactcaagaagaattgaggactctggctgccgagctccagaacggggccctcctcttaagggatgctgaatctcataattgtagtttgaaggatgaaaccatgaagcttaaggaggagaacaagagcctcaatgagattaacttgtcttcaacaatgtcgataaaagacatgcaaaatgagatatttggcctgagggatattcagggtaaactccaagagcaggttgagctccgggtggaccaaaggaatgctcttcaacaagagatttactgtcttacggaggaattgaaggagcagaataggaatcaccaggctacaatggaccaggttaaggcagtaggcttcagcactgaaaattttgaatcatcagttaaggaactgcagggtgagtatgcaagcctaaaggaaaartgggagacagaaagaagtgagaaaatagcacttttggagaagttggaagtcatggaacagcttattcagaaaaatgcccttttggagaagtcactttctgatgctggtgctgagttagaagcagctaagagcaagataattgcactggaagagtccttgcaatctcttctggaggagaaatctaatcttgtttctgagaaggcaactgtaatgactcagttacagatgacaactgagaatttagggaaactctctgaagaaaacacatttctggggaattccctttcggatgcacaggatgaacttgaagggttgaagatgagatcaaaaagcttagaagattcatgccagttgcttcagaatgagaagtctggtcttattcatgagaaggttaccgtagttgctcaggtggaaatgactcggctaagactagaagaccttgataaaagatttagggaattggaagaaaaatactcggctctcgaggaagagaaagagtccaaacttcgtgaaatagaagagctgcgttattccttggatttggaaaagctagaacattcgagttttacgaagatgagtgagtcacaattggcttttatgacaaaccagatctgtctcttacaagaagaaggtcacagcaggaggagagatttcgaagaagagctagacaaatccatgaaataccagcttgagatcttcattttgcagagatgcttatgtgatctggaacaaaagagtcagtccctgtcaattgagtttcagaagctcctggaggaatccaaactgtcagaaaagctgatctctgaattagagcatgagaatcttgagcaacagatggtagtgaaatccttgtctgatcaaaccagtagattyagaactgggatgtttgagctgttgagagctttcgacattcatctagatcatggttgtgaggataagattgggaaggaccaaacttattggaaccacatgcttagcaaacttgawcatacaaagaatgaaaatcaacagttggcgattgagatgtcggttcttgtgacagtgcttgggcatctaaga------------------------------------------------------------------------tctgcattgcagtttgaggcaaacaagcttcttgaaatgaatgaagaactgcgattaaaactgagggagagggaccaaaacgaggaattactaacaacagagctagagaatcttcgtgyggagttttyggatatgcgtggggcttgccagaatttacagaaggagaacttaaatgcacatgaagaaaagagatccttgacaaaggaactctygaacttggaggggaaaaaccatactcttgaaggggaaaacatttctatcgttgatgagatattgtctctaagcaccctctctttgattttccagaatgttattaatgagaaatctcttgaactgaaagaggttgctgaagatctagacaaacttcatggtgttaatagtgcctttgaggataatctgagaacaataggaggaaaattggcagwggtggaaaatgaaaattttcatctgaaggagaggttgaagaacacggaggatgagttgakaacagttagatttgtcagtgcccagttgaatgaggaaattgcaagcagcaagaatctgttgagtcaaaaggatatcaaactttttgaagcagaatgcaagcttactgccatggaaaacgagaaatctgagttgcaaatagtagtggaggatatgaagatggaacatgatgagatcacgaagtgctttggtgaagtgcagatctccactgtcttgctggctgtgttagaaggaaaggtccttgagctcactgaagcatgcaaaagccttgaagatggaactgcttccaaagatgcacacataaaactgctcgaagaaagaaagagctctttggaaggcgaaaatggagtgcttaaagctcagttggctgcatatgcccctgccatcaattctttgaaggatagcatcggttccctggagaacctaagctgtttggatagagagcttc---agacaaaykacatgaaagttaaggtactgttgattcctttgaattcttggattttaactgatgcatgaaatctacaagggcaaccacttccacctgcttgtggtatcttcccctcactattggatctttgktatttt-gcctctttgatg---ataaccaatttata--------tgtctgagtatgcttttctgtaatcttctacatttaacctttttcaaaatgctgtagtygtatagttgtgaagatattttt----------cggcaggttgccagagaa--agtctctttaggagccatattactggtcagtcagtcatgtcattgaggcctaacatcccaagcactctttctatttgtttgagttttggcatctgaattctttgcatatttac--------------------------
>Consensus_Sample81
--------------------------------------------------------------------------------------------------------------------------------------------------------------------------------------------------------------------------------------------------------------------------------------------------------gctctgagttggaatctttggtcgtgaaagtgaatggtcaaagcgaagaacttgtggagaagcagaaggagttaggaagattgtggtcatgcttgcaagaagagcgattgcggtttgtggaggctgaaactgctttccagactttacagcatttgcactgtcaaactcaagaagaattgaggactctggctgccgagctccagaacggggccctcctcttaagggatgctgaatctcataattgtagtttgaaggatgaagccatgaagcttaaggaggagaacaagagcctcaatgagattaatttgtcttcaacaatgtcgataaaagacatgcaaaatgagatatttggcctgagggatattcagggtaaactccaagaacaggttgagctccgggtggaccaaaggaatgctcttcaacaagagatttactgtcttaatgaggaattgaaggagctgaataggaatcaccaggctacaattgaccaggttaaggcagtaggcttcagcactgaaaattttgaatcatcagttaaggaactgcagggtgagtatgcaagcctaaaggaaaagtgggagacagaaagaagtgagaaaatagcacttttggagaagttggaagtcatggaacagcttattcagaaaaatgcccttttggagaagtcactttcagatgctggtgctgagttagaagcagctaagagcaagataattgcactggaagagtccttgcaatctcttctggaggagaaatctaatcttgtttctgagaaggcaactgtaatgactcagttrcagatgrcaactgagaatttagggaaactctctgaagaaaacacatttctggggaattccctttcggatgcacaggatgaacttgaagggttgaagatgagatcaaaaagcttagaagattcatgccagttgcttcagaatgagaagtctggtcttattcatgagaaggttaccgtagttgctcaggtggaaatgactcggctaagactagaagaccttgataaaagatttagagaattggaagaaaaatactcggctctcgaggaagagaaagagtccaaacttcgtgaaatagaagagctgcgttattccttggatttggaaaagctagaacattcgagttttacgcggatgagtgagtcacaattggcttttatgacaaaccagatctgtctcttacaagaagaaggtcacagcaggaggagagatttcgaagaagagctagacaaatccatgaaataccagcttgagatcttcattttgcagagatgcttatgtgatctggaacaaaagagtcagtccctgtcaattgagtttcagaagctccttgaggaatccaaactgtcagaaaagctgatctctgaattagagcatgagaatcttgagcaacagatggtagtgaaatccttgtctgatcaaaccagtagatttagaactgggatgtttgagctgttgagagctttcgacattcatctagatcatggttgtgaggataagattgggaaggaccaaacttattggaaccacatgcttagcaaacttgaagatacaaagaatgaaaatcaacagttggcgattgagatgtcggttcttgtgacagtgcttgggcatctaaga------------------------------------------------------------------------tctgcattgcagtttgaggcaaacaagcttcttgaaatgaacgaagaactgcgattaaaactgagggagagggaccaaaacgaggaattactaacaacagagctagagaatcttcgtgcggagttttcggatatgcgtggggcttgccagaatttacagaaggagaacttaaatgcacatgaagaaaagagatccttgacaaaggaactctcgaacttggaggggaaaaaccatactcttgaaggggaaaacatttctatcgttgatgagatattgtctctaagcaccctctctttgattttccagaatgttgttaatgagaaatctcttgaactgaaagaggttgctgaagatctagacaaacttcatggtgttaatagtgccttcgaggataatctgagaacaataggaggaaaattggcagaggtggaaaatgaaaattttcatctgaaggagaggttgaagaacacggaggatgagttgagaacagttagatttgtcagtgcccagttgaatgaggaaattgcaagcagcaagaatctgttgagtcaaaaggatatcaaactttttgaagcagaatgcaagcttactgccatggaaaacgagaaatctgagttgcaaatagtagtggaggatatgaagatggaacatgatgagatcacgaagtgctttggtgaagtgcagatctccactgtcttgctggctgtgttagaaggaaaggtccttgagctcactgaagcatgcaaaagccttgaagatggaactgcttccaaagatgcacacataaaactgctcgaagaaagaaagagctctttggaaggcgaaaatggagtgcttaaagctcagttggctgcatatgcccctgccatcaattctttgaatgatagcatcgcttccctggagagcctaagctgtttggatagagagcttc---agacaaacgacatgaaagttaaggtactgttgattcctttgaattcttggattttaactgatgcatgaaatatacaatggcaaccacttccacctgcttgtggcgtcttcccctcactattggatctttggtatttt-gcctctttgatg---ataaccaatttata--------tgtctgagtatgcttttccgtaatcttctacmtttaacctttttcaaaaagc------------------------------------------------------------------------------------------------------------------------------------------------------------------------------------------------------
>Consensus_Sample83
--------------------------------------------------------------------------------------------------------------------------------------------------------------------------------------------------------------------------------------------------------------------------------------------------------------------------------------------gtcaaagcgaagaacttgtggagaagcagaaggagttgggaagattgtggtcatgcttgcaagaagagcgattgcggtttgtggaggctgaaactgctttccagactttacagcatttgcactgtcaaactcaagaagaattgaggactctggctgccgagctccagaatggggccctcctcttaagagatgctgaatctcataattgtagtttgaaggatgaaaccatgaagcttaaggaggagaacaagagcctcaatgagattaacttgtcttcaacaatgtcgataaaagacatgcaaaatgagatatttggcctgagggatattcagggtaaactccaagaacaggttgagctccgggtggaccaaaggaatgctcttcaacaagagatttactgtcttaatgaggaattgaaggagctgaataagaatcaccaggctacacttgaccaggttacggcagtaggcttcagcactgaaaattttgaatcatcagttaaggaactgcagggtgagtatgcaagcctaaaggaaaagtgggagacagaaagaagtgagaaaatagcacatttggagaagttggaagtcatggaacagcttattcagaaaaatgcccttttggagaagtcactttcagatgctggtgctgagttagaagcagctaagagcaagataattgcactggaagagtccttgcaatctcttctggaggagaaatctaatcttgtttctgagaaggcaactgtaatgactcagttacagatgacaactgagaatttagggaaactctctgaagaaaacacatttctggggaattccctttcggatgcacaggatgaacttgaagggttgaagatgagatcaaaaagcttagaagattcatgccagttgcttcagaatgagaagtctggtcttattcatgagaaggttaccgtagttgctcaggtggaaatgactcggctaagactagaagaccttgataaaagatttagagaattggaagaaaaatactcggctctcgaggaagagaaagagtccaaacttcgtgaaatagaagagctgcgttattccttggatttggaaaagcwagaacattcgagttttacgcagatgagtgagtcacaattggcttttatgacaaaccagatctgtctcttacaagaagaaggtcacagcaggaggagagatttcgaagaagagctagacaaatccatgaaataccagcttgagatcttcattttgcagagatgcttatgtgatctggaacaaaagagtcagtccctgtcaattgagtttcagaagctcctggaggaatccaaactgtcagaaaagctgatctctgaattagagcatgagaatcttgagcaacagatggtagtgaaatccttgtctgatcaaaccagtagatttagaactgggatgtttgagctgttgagagctttcgacattcatctagatcatggttgtgaggataagattgggaaggaccaaacttattggaaccacatgcttagcaaacttgaagatacaaagaatgaaaatcaacagttggcgattgagatgtcggttcttgtgacagtgcttgggcatctaaga------------------------------------------------------------------------tctgcattgcagtttgaggcaaacaagcttcttgaaatgaacgaagaactgcgattaaaattgagggagagggaccaaaacgaggaattactgacgacagagctagagaattttcgtgcggagttttcggatatgcgtggggcttgccagaatttacagaaggagaacttaaatgcacatgaagaaaagagatccttgacaaaggaactctcgaacttggaggggaaaaaccatactcttgaaggggaaaacatttmtatcgttgatgagatattgtctctaagcaccctctctttgattttccagaatgttrttaatgagaaatctcttaaactgaaagaggttgctgaagatctagacaaacttcatggtgttaatagtgcctttgaggataatctgagaacaataggaggaaaattggcagaggtggaaaatgaaaattttcatctgaaggagaggttgaagaacacggaggatgagttgagaacagttagatttgtcagtgcccagttgaatgaggaaattgcaagcagcaagaatctgttgagtcaaaaggatatcaaactttttgaagcagaatgcaagcttactgccatggaaaacgagaaatctgagttgcaaatagtagtggaggatatgaagatggaacatgatgagatcacgaagtgctttggtgaagtgcagatctccactgtcttgctggctgtgttagaaggaaaggtccttgagctcactgaagcatgcaaaagccttgaagatggaactrcttccaaagatgcacacataaaactgctcgaagaaagaaagagctctttggaaggcgaaaatggagtgcttaaagctcagttggctgcatatgcccctgccatcaattctttgaaggatagcatcgcttccctggagaatctaagctgtttggatagagagcttc---agacaaacgacatgaaagttaaggtactgttgattcctttgaattcttggattttaactgatgcatgaaatctacaagggcaaccacttccacctgcttgtggcatcttcccctcactattgggtctttggtatttt-gcctctttgatg---ataaccaatttata--------tgtctgagtatgcttttccgtaatcttctacatttaacctttttcaaaaagctgtagtcgtatagttgtgaag---------------------------------------------------------------------------------------------------------------------------------------------------------------------------------
>MiraAssembly73_c254RC_merged_MiraAssembly73_rep_c2194RC_merged_MiraAssembly73_c194RC_merged_MiraAssembly73_c283_merged_MiraAssembly73_c283_merged_MiraAssembly73_c223RC
-------------------------------------------------------------------------------------------------------------------------------------------------------------------------------------------------------------------------------------------------------------------------------------------------------------------------------------------------------------------------------------------------------------------------------------------------------ttacagcatttgcactgtcaaactcaagaagaattgaggactctggctgccgagctccagaacggggccctcctcttaagggatgctgaatctcataattgtagtttgaaggatgaaaccatgaagcttaaggaggagaacaagagcctcaatgagattaacttgtcttcaacaatgtcgataaaagacatgcaaaatgagatatttggcctgagggatattcagggtaaactccaagaacaggttgagctccgggtggaccaaaggaatgctcttcaacaagagatttactgtcttaatgaggaattgaaggagctgaataggaatcaccaggctacaattgaccaggttaaggcagtaggcttcagcactgaaaattttgaatcatcagttaaggaactgcagggtgagtatgcaagcctaaaggaaaagtgggagacagaaagaagtgagaaaatagcacttttggagaagttggaagtcatggaacagcttattcagaaaaatgcccttttggagaagtcactttcagatgctggtgctgagttagaagcggctaagagcaagataattgcactggaagagtccttgcaatctcttctggaggagaaatctaatcttgtttctgagaaggcaactgtaatgactcagttacagatgacaactgagaatttagggaaactctctgaagaaaacacatttctggggaattccctttcggatgcacaggatgaacttgaagggttgaagatgagatcaaaaagcttagaagattcatgccagttgcttcagaatgagaagtctggtcttattcatgagaaggttaccgtagttgctcaggtggaaatgactcggctaagactagaagaccttgataaaagatttagagaattggaagaaaaatactcagctctcgaggaagagaaagagtccaaacttcgtgaaatagaagagctgcgttattccttggatttggaaaagctagaacattcgagttttacgcggatgagtgagtcacaattggcttttatgacaaaccagatctgtctcttacaagaagaaggtcacagcaggaggagagatttcgaagaagagctagacaaatccatgaaataccagcttgagatcttcattttgcagagatgcttatgtgatctggaacaaaagagtcagtccctgtcaattgagtttcagaagctcctggaggaatccaaactgtcagaaatgctgatctctgaattagagcatgagaatcttgagcaacagatggtagtgaaatccttgtctgatcaaaccagtagatttagaactgggatgtttgagctgttgagagctttcgacattcatctagatcatggttgtgaggataagattgggaaggaccaaacttattggaaccacatgcttagcaaacttgaagatacaaagaatgaaaatcaacagttggcgattgagatgtcggttcttgtgacagtgcttgggcatctaaga------------------------------------------------------------------------tctgcattgcagtttgaggcaaacaaacttcttgaaatgaacgaagaactgcgattaaaactgagggagagggaccaaaacgaggaattactaacgacagagctagagaattttcgtgcggagttttcggatttgcgtggggcttgccagaatttacagaaggagaacttaaatgcacatgaagaaaagagatccttgacaaaggaactctcgaacttggaggggaaaaaccatactcttgaaggggaaaacatttctatcgttgatgagatattgtctctaagcaccctctctttgattttccagaatgttattaatgagaaatctcttaaactgaaagaggttgctgaagatctagacaaacttcatggtgttaatagtgcctttgaggataatctgagaacaataggaggaaaattggcagaggtggaaaatgaaaattttcatctgaaggagaggttgaagaacacggaggatgagttgagaacagttagatttgtcagtgcccagttgaatgaggaaattgcaagcagcaagaatctgttgagtcaaaaggatatcaaactttttgaagcagaatgcaagcttactgccatggaaaacgagaaatctgagttgcaaatagtagtggaggatatgaagatggaacatgatgagatcacgaagtgctttggtgaagtgcagatctccactgtcttgctggctgtgttagaaggaaaggtccttgagctcactgaagcatgcaaaagccttgaagatggaactgcttccaaagatgcacacataaaactactcgaagaaagaaagagctctttggaaggcgaaaatggagtgcttaaagctcagttggctgcatatgcccctgccatcaattctttgaaggatagcatcgcttccctggagaatctaagctgtttggatagagagcttc---agacaaacgacatgaaagttaaggtactgttgattcctttgaattcttggattttaactgatgcatgaaatctacaagggcaaccacttccacctgcttgtggcatcttcc--------------------------------------------------------------------------------------------------------------------------------------------------------------------------------------------------------------------------------------------------------------------------------------------------------------------------
>MiraAssembly73_c254RC_merged_MiraAssembly73_rep_c2194RC_merged_MiraAssembly73_c93RC_merged_MiraAssembly73_c283_merged_MiraAssembly73_c283_merged_MiraAssembly73_c223RC
-------------------------------------------------------------------------------------------------------------------------------------------------------------------------------------------------------------------------------------------------------------------------------------------------------------------------------------------------------------------------------------------------------------------------------------------------------ttacagcatttgcactgtcaaactcaagaagaattgaggactctggctgccgagctccagaacggggccctcctcttaagggatgctgaatctcataattgtagtttgaaggatgaaaccatgaagcttaaggaggagaacaagagcctcaatgagattaacttgtcttcaacaatgtcgataaaagacatgcaaaatgagatatttggcctgagggatattcagggtaaactccaagaacaggttgagctccgggtggaccaaaggaatgctcttcaacaagagatttactgtcttaatgaggaattgaaggagctgaataggaatcaccaggctacaattgaccaggttaaggcagtaggcttcagcactgaaaattttgaatcatcagttaaggaactgcagggtgagtatgcaagcctaaaggaaaagtgggagacagaaagaagtgagaaaatagcacttttggagaagttggaagtcatggaacagcttattcagaaaaatgcccttttggagaagtcactttcagatgctggtgctgagttagaagcggctaagagcaagataattgcactggaagagtccttgcaatctcttctggaggagaaatctaatcttgtttctgagaaggcaactgtaatgactcagttacagatgacaactgagaatttagggaaactctctgaagaaaacacatttctggggaattccctttcggatgcacaggatgaacttgaagggttgaagatgagatcaaaaagcttagaagattcatgccagttgcttcagaatgagaagtctggtcttattcatgagaaggttaccgtagttgctcaggtggaaatgactcggctaagactagaagaccttgataaaagatttagagaattggaagaaaaatactcagctctcgaggaagagaaagagtccaaacttcgtgaaatagaagagctgcgttattccttggatttggaaaagctagaacattcgagttttacgcggatgagtgagtcacaattggcttttatgacaaaccagatctgtctcttacaagaagaaggtcacagcaggaggagagatttcgaagaagagctagacaaatccatgaaataccagcttgagatcttcattttgcagagatgcttatgtgatctggaacaaaagagtcagtccctgtcaattgagtttcagaagctcctggaggaatccaaactgtcagaaatgctgatctctgaattagagcatgagaatcttgagcaacagatggtagtgaaatccttgtctgatcaaaccagtagatttagaactgggatgtttgagctgttgagagctttcgacattcatctagatcatggttgtgaggataagattgggaaggaccaaacttattggaaccacatgcttagcaaacttgaagatacaaagaatgaaaatcaacagttggcgattgagatgtcggttcttgtgacagtgcttgggcatctaaga------------------------------------------------------------------------tctgcattgcagtttgaggcaaacaagcttcttgaaatgaacgaagaactgcgattaaaactgagggagagggaccaaaacgaggaattactaacgacagagctagagaattttcgtgcggagttttcggatatgcgtggggcttgccagaatttacagaaggagtacttaaatgcacatgaagaaaagagatccttgacaaaggaactctcgaacttggaggggaaaaaccatactcttgaaggggaaaacatttctatcgttgatgagatattgtctctaagcaccctctctttgattttccagaatgttattaatgagaaatctcttaaactgaaagaggttgctgaagatctagacaaacttcatggtgttaatagtgcctttgaggataatctgagaacaataggaggaaaattggcagaggtggaaaatgaaaattttcatctgaaggagaggttgaagaacacggaggatgagttgagaacagttagatttgtcagtgcccagttgaatgaggaaattgcaagcagcaagaatctgttgagtcaaaaggatatcaaactttttgaagcagaatgcaagcttactgccatggaaaacgagaaatctgagttgcaaatagtagtggaggatatgaagatggaacatgatgagatcacgaagtgctttggtgaagtgcagatctccactgtcttgctggctgtgttagaaggaaaggtccttgagctcactgaagcatgcaaaagccttgaagatggaactgcttccaaagatgcacacataaaactactcgaagaaagaaagagctctttggaaggcgaaaatggagtgcttaaagctcagttggctgcatatgcccctgccatcaattctttgaaggatagcatcgcttccctggagaatctaagctgtttggatagagagcttc---agacaaacgacatgaaagttaaggtactgttgattcctttgaattcttggattttaactgatgcatgaaatctacaagggcaaccacttccacctgcttgtggcatcttcc--------------------------------------------------------------------------------------------------------------------------------------------------------------------------------------------------------------------------------------------------------------------------------------------------------------------------
>MiraAssembly73_c254RC_merged_MiraAssembly73_rep_c2194RC_merged_MiraAssembly73_rep_c2194RC_merged_MiraAssembly73_rep_c2174_merged_MiraAssembly73_c1859RC_merged_MiraAssembly73_c262_merged_MiraAssembly73_c223RC
-------------------------------------------------------------------------------------------------------------------------------------------------------------------------------------------------------------------------------------------------------------------------------------------------------------------------------------------------------------------------------------------------------------------------------------------------------ttacagcatttgcactgtcaaactcaagaagaattgaggactctggctgccgagctccagaacggggccctcctcttaagggatgctgaatctcataattgtagtttgaaggatgaaaccatgaagcttaaggaggagaacaagagcctcaatgagattaacttgtcttcaacaatgtcgataaaagacatgcaaaatgagatatttggcctgagggatattcagggtaaactccaagaacaggttgagctccgggtggaccaaaggaatgctcttcaacaagagatttactgtcttaatgaggaattgaaggagctgaataggaatcaccaggctacaattgaccaggttaaggcagtaggcttcagcactgaaaattttgaatcatcagttaaggaactgcagggtgagtatgcaagcctaaaggaaaagtgggagacagaaagaagtgagaaaatagcacttttggagaagttggaagtcatggaacagcttattcagaaaaatgcccttttggagaagtcactttcagatgctggtgctgagttagaagcggctaagagcaagataattgcactggaagagtccttgcaatctcttctggaggagaaatctaatcttgtttctgagaaggcaactgtaatgactcagttacagatgacaactgagaatttagggaaactctctgaagaaaacacatttctggggaattccctttcggatgcacaggatgaacttgaagggttgaagatgagatcaaaaagcttagaagattcatgccagttgcttcagaatgagaagtctggtcttattcatgagaaggttaccgtagttgctcaggtggaaatgacttggctaagactagaagaccttgataaaagatttagagaattggaagaaaaatactctgctctcgaggaagagaaagagtccaaacttcgtgaaatagaagagctgcgttattccttggatttggaaaagctagaacattcgagttttacgcagatgagtgagtcacaattggcttttatgacaaaccagatctgtctcttacaagaagaaggtcacagcaggaggagagatttcgaagaagagctagacaaatccatgaaataccagcttgagatcttcattttgcagagatgcttatgtgatctggaacaaaagagtcagtccctgtcaattgagtttcagaagctcctggaggaatccaaactgtcagaaatgctgatctctgaattagagcatgagaatcttgagcaacagatggtagtgaaatccttgtctgatcaaaccagtagatttagaactgggatgtttgagctgttgagagctttcgacattcatctagatcatggttgtgaggataagattgggaaggaccaaacttattggaaccacatgcttagcaaacttgaagatacaaagaatgaaaatcaacagttggcgattgagatgtcggttcttgtgacagtgcttgggcatctaaga------------------------------------------------------------------------tctgcattgcagtttgaggcaaacaagcttcttgaaatgaacgaagaactgcgattaaaactgagggagagggaccaaaacgaggaattactaacgacagagctagagaattttcgtgcggagttttcggatatgcgtggggcttgccagaatttacagaaggagaacttaaatgcacatgaagaaaagagatccttgacaaaggaactctcgaacttggaggggaaaaaccatactcttgaaggggaaaacatttctatcgttgatgagatattgtctctaagcaccctctctttgattttccagaatgttattaatgagaaatctcttaaactgaaagaggttgctgaagatctagacaaacttcatggtgttaatagtgcctttgaggataatctgagaacaataggaggaaaattggcagaggtggaaaatgaaaattttcatctgaaggagaggttgaagaacacggaggatgagttgagaacagttagatttgtcagtgcccagttgaatgaggaaattgcaagcagcaagaatctgttgagtcaaaaggatatcaaactttttgaagcagaatgcaagcttactgccatggaaaacgagaaatctgagttgcaaatagtagtggaggatatgaagatggaacatgatgagatcacgaagtgctttggtgaagtgcagatctccactgtcttgctggctgtgttagaaggaaaggtccttgagctcactgaagcatgcaaaagccttgaagatggaactgcttccaaagatgcacacataaaactactcgaagaaagaaagagctctttggaaggcgaaaatggagtgcttaaagctcagttggctgcatatgcccctgccatcaattctttgaaggatagcatcgcttccctggagaatctaagctgtttggatagagagcttc---agacaaacgacatgaaagttaaggtactgttgattcctttgaattcttggattttaactgatgcatgaaatctacaagggcaaccacttccacctgcttgtggcatcttcc--------------------------------------------------------------------------------------------------------------------------------------------------------------------------------------------------------------------------------------------------------------------------------------------------------------------------
>MiraAssembly74_c292RC_merged_MiraAssembly74_c286_merged_MiraAssembly74_c130RC
------------------------------------------------------------------------------------------------------------------------------------------------------------------------------------------------------------------------------------------------------------------------------------------------------------------------------------------------------------------------------------------------------------------------------------------------------------------------------------------------------------------------------------------------------------------------------------------------------------------------------------------------------------------------------------------------------------------------------------------------------------------------------------------------------------------------------------------------------------------------------------------------------------------------------------------------------------------------------------------------------------------------------------------------------------------------------------------------------------------------------------------------------------------------------------------------------------------------------------------------------------------------------------------------------------------------------------------------------------------------------------------------------------------------------------------------------------------------------------------------------------------------------------------------------------------------------------------------------------------------------------------------------------------------------------------------------------------------------------------------------------------------------------------------------------atttagaactgggatgtttgagctgttgagagctttcgacattcatctagatcatggttgtgaggataagattgggaaggaccaaacttattggaaccacatgcttagcaaacttgaagatacaaagaatgaaaatcaacagttggcgattgagatgtcggttcttgtgacagtgcttgggcatctaaga------------------------------------------------------------------------tctgcattgcagtttgaggcaaacaagcttcttgaaatgaacgaagaactgcgattaaaactgagggagagggaccaaaacgaggaattactaacgacagagctagagaattttcgtgcggagttttcggatatgcgtggggcttgccagaatttacagaaggagaacttaaatgcacatgaagaaaagagatccttgacaaaggaactctcgaacttggaggggaaaaaccatactcttgaaggggaaaacatttctatcgttgatgagatattgtctctaagcaccctctctttgattttccagaatgttattaatgagaaatctcttaaactgaaagaggttgctgaagatctagacaaacttcatggtgttaatagtgcctttgaggataatctgagaacaataggaggaaaattggcagaggtggaaaatgaaaattttcatctgaaggagaggttgaagaacacggaggatgagttgagaacagttagatttgtcagtgcccagttgaatgaggaaattgcaagcagcaagaatctgttgagtcaaaaggatatcaaactttttgaagcagaatgcaagcttactgccatggaaaatgagaaatctgagttgcaaatagtagtggaggatatgaagatggaacatgatgagatcacgaagtgctttggtgaagtgcagatctccactgtcttgctggctgtgttagaaggaaaggtccttgagctcactgaagcatgcaaaagccttgaagatggaactgcttccaaagatgcacacataaaactgctcgaagaaagaaagagctctttggaaggcgaaaatggagtgcttaaagctcagttggctgcatatgcccctgccatcaattctttgaaggatagcatcgcttccctggagaacctaagctgtttggatagagagcttc---agacaaacgacatgaaagttaaggtaytgttgattcctttgaattcttggattttaactgatgcatgaaatctacaagrgcaaccacttccacctgcttgtggcatcttcccctcactattggatctttggtatttt-gcctctttgatg---ataaccaatttata--------tgtctgagtatgcttttccgtaatcttctacctttaacctttttcaaaaagctgtagtcgtgtagttgtgaagatattttt-------------------------------------------------------------------------------------------------------------------------------------------------------------------------
>MiraAssembly74_rep_c2294RC_merged_MiraAssembly74_c197RC_merged_MiraAssembly74_c252RC
----------------------------------------------------------------------------------------------------------------------------------------------------------------------------------------------------------------------------------------------------------------------------------------------caatctcttcgctctgagttggaatctttggtcgtgaaagtgaatggtcaaagcgaagaacttgtggagaagcagaaggagttaggaagattgtggtcatgcttgcaagaagagcgattgcggtttgtggaggctgaaactgctttccagactttacagcatttgcactgtcaaactcaagaagaattgaggactctggctgccgagctccagaacggggccctcctcttaagggatgctgaatctcataattgtagtttgaaggatgaagccatgaagcttaaggaggagaacaagagcctcaatgagattaacttgtcttcaacaatgtcgataaaasacawkcaaaatgagatatttggcctgagggatattcagggtaaactccaagaacaggttgagctccgggtggaccaaaggaatgctcttcaacaagagatttactgtcttaatgaggaattgaaggagctgaataggaatcaccaggctacaattgaccaggttaaggcagtaggcttcagcactgaaaattttgaatcatcagttaaggaactgcagggtgagtatgcaagcctaaaggaaaagtgggagacagaaagaagtgagaaaatagcacttttggagaagttggaagtcatggaacagcttattcagaaaaatgcccttttggagaagtcactttcagatgctggtgctgagttagaagcagctaagagcaagataattgcactggaagagtccttgcaatctcttctggaggagaaatctaatcttgtttctgagaaggcaactgtaatgactcagttacagatgacaactgagaatttagggaaactctctgaagaaaacacatttctggggaattccctttcggatgcacaggatgaacttgaagggttgaagatgagatcaaaaagcttagaagattcatgccagttgcttcagaatgagaagtctggtcttattcatgagaaggttaccgtagttgctcaggtggaaatgactcggctaagactagaagaccttgataaaagatttagagaattggaagaaaaatactcggctctcgaggaagagaaagagtccaaacttcgtgaaatagaagagctgcgttattccttggatttggaaaagctagaacattcgagttttacgcagatgagtgagtcacaattggcttttatgacaaaccagatctgtctcttacaagaagaaggtcacagcaggaggagagatttcgaagaagagctagacaaatccatgaaataccagcttgagatcttcattttgcagagatgcttatgtgatctggaacaaaagagtcagtccctgtcaattgagtttcagaagctcctggaggaatccaaactgtcagaaaagctgatctctgaattagagcatgagaatcttgagcaacagatggtagtgaaatccytgtctgatcaaaccagtagatttagaactgggatgtttgagctgttgagagctttcgacattcatctagatcatggttgtgaggataagattgggaaggaccaaacttattggaaccacatgcttagcaaacttgaagatacaaagaatgaaaatcaacagttggcgattgagatgtcggttcttgtgacagtgcttgggcatctaaga------------------------------------------------------------------------tctgcattgcagtttgaggcaaacaagcttcttgaaatgaacgaagaactgcgattaaaactgagggagagggaccaaaacgaggaattactaacaacagagctagagaattttcgtgcagagttttcggatatgcatggggcttgccagaatttacagaaggagaacttaaatgcacatgaagaaaagagatccttgacaaaggaactctcgaacttggaggggaaaaaccatactcttgaaggggaaaacatttctatcgttgatgagatattgtctctaagcaccctctctttgattttccagaatgttattaatgagaaatctcttaaactgaaagaggttgctgaagatctagacaaacttcatggtgttaatagtgcctttgaggataatctgagaacaataggagggaaattggcagaggtggaaaatgaaaattttcatctgaaggagaggttgaataacacggaggatgagttgagaacagttagatttgtcagtgcccagttgaatgaggaaattgcaagcagcaagaatctgttgagtcaaaaggatatcaaactttttgaagcagaatgcaagcttactgccatggaaaacgagaaatctgagttgcaaatagtagtggaggatatgaagatggaacatgatgagatcacgaagtgctttggtgaagtgcagatctccactgtcttgctggctgtgttagaaggaaaggtccttgagctcactgaagcatgcaaaagccttgaagatggaactgcttccaaagatgcacacataaaactactcgaagaaagaaagagctctttggaaggcgaaaatggagtgcttaaagctcagttggctgcatatgcccctgccatcaattctttgaaggatagcatcgcttccctggagaacctaagctgtttggatagagagcttc---agacaaacg--------------------------------------------------------------------------------------------------------------------------------------------------------------------------------------------------------------------------------------------------------------------------------------------------------------------------------------------------------------------------------------------------------------------------------
>MiraAssembly75_c376_merged_MiraAssembly75_c257RC
------------------------------------------------------------------------------------------------------------------------------------------------------------------------------------------------------------------------------------------------------------------------------------------------------------------------------------------------------------------------------------------------------------------------------------------------------------------------------------------------------------------------------------------------------------------------------------------------------------caatgagattaacttgtcttcaacaatgtcgataaaagacatgcaaaatgagatatttggcctgagggatattcagggtaaactccaagagcaggttgagctccgggtggaccaaaggaatgctcttcaacaagagatttactgtcttaacgaggaattgaaggagctgaataggaatcaccaggctacaatggaccaggttaaggcagtaggcttcagcactgaaaattttgaatcatcagttaaggaactgcagggtgagtatgcaagcctaaaggaaaagtgggagacagaaagaagnnnnnnnnnnnnnnnnnnnnnnnnnnnnnnnnnnnnnnnnnnnnnnnnnnnnnnnnnnnnnnnnnnnnnnnnnnnnnnnnnnnnnnnnnnnnnnnnnnnnnnnnnnnnnnnnnnnnnnnnnnnnnnnnnnnnnnnnnnnnnnnnnnnnnnnnnnnnnnnnnnnnnnnnnnnnnnnnnnnnnnnnnnnnnnnnnnnnnnnnnnnnnnnnnnnnnnnnnnnnnnnnnnnnnnnnnnnnnnnnnnnnnnnnnnnnnnnnnnnnnnnnnnnnnnnnnnnnnnnnnnnnnnnnnnnnnnnnnnnnnnnnnnnnnnnnnnnnnnnnnnnnnnnnnnnnnnnnnnnnnnnnnnnnnnnnnnnnnnnnnnntcatgagaaggttaccgtagttgctcaggtggaaatgactcggctaagactagaagaccttgataaaagatttagagaattggaagaaaaatactcggctctcgaggaagagaaagagtccaaacttcgtgaaatagaacagctgcgttattccttggatttggaaaagctagaacattcgagttttacgcggatgagtgagtcacaattggcttttatgacaaaccagatctgtctcttacaagaagaaggtcacagcaggaggagagatttcgaagaagagctagacaaatccatgaaataccagcttgagatcttcattttgcagagatgcttatgtgatctggaacaaaagagtcagtccctgtcaattgagtttcagaagctcctggaggaatccaaactgtcagaaaagctgatctctgaattagagcatgagaatcttgagcaacagatggtagtga--------------------------------------------------------------------------------------------------------------------------------------------------------------------------------------------------------------------------------------------------------------------------------------------------------------------------------------------------------------------------------------------------------------------------------------------------------------------------------------------------------------------------------------------------------------------------------------------------------------------------------------------------------------------------------------------------------------------------------------------------------------------------------------------------------------------------------------------------------------------------------------------------------------------------------------------------------------------------------------------------------------------------------------------------------------------------------------------------------------------------------------------------------------------------------------------------------------------------------------------------------------------------------------------------------------------------------------------------------------------------------------------------------------------------------------------------------------------------------------------------------------------------------------------------------------------------------------------------------------------------------------------------------------------------------------------------------------
>MiraAssembly75_c4RC
----------------------------------------------------------------------------------------------------------------------------------------------------------------------------------------------------------------------------------------------------------------------------------------------------------------------------------------------------gaagaacttgtggagaagcagaaggagttaggaagattgtggtcatgcttgcaagaagagcgattgcggtttgtggaggctgaaactgctttccagactttacagcatttgcactgtcaaactcaagaagaattgaggactctggctgccgagctccagaatggggccctcctcttaagggatgctgaatctcataattgtagtttgaaggatgaaaccatgaagcttaaggaggagaacaagagcctcaatgagattaacttgtcttcaacaatgtcgataaaagacatgcaaaatgagatatttggcctgagggatattcagggtaaactccaagagcaggttgagctccgggtggaccaaaggaatgctcttcaacaagagatttactgtcttaaggaggaattgaaggagctgaataggaatcaccaggctacaatggaccaggttaaggcagtaggcttcagcactgaaaattttgaatcatcagttaaggaactgcagggtgagtatgcaagcctaaaggaaaagtgggagacagaaagaagtgagaaaatagcacttttggagaagttggaagtcatggaacagcttattcagaaaaatgcccttttggagaagtcactttcagatgctggtgctgagttagaagcagctaagagcaagataattgcactggaagagtccttgcaatctcttctggaggagaaatctaatcttgtttctgagaaggcaactgtaatgactcagttacagatgacaactgagaatttagggaaactctctgaagaaaacacatttctggggaattccctttcggatgcacaggatgaacttgaagggttgaagatgagatcaaaaagcttagaagattcatgccagttgcttcagaatgagaagtctggtcttattcatgagaaggttaccgtagttgctcaggtggaaatgactcggctaagactagaagaccttgataaaagatttagagaattggaagaaaaatactcggctctcgaggaagagaaagagtccaaacttcgtgaaatagaagagctgcgttattccttggatttggaaaagctagaacattcgagttttacgcgcatgagtgagtcacaattggcttttatgacaaaccagatctgtctcttacaagaagaaggtcacagcaggaggagagatttcgaagaagagctagacaaatccatgaaataccagcttgagatcttcattttgcagagatgcttatgtgatctggaacaaaagagtcagtccctgtcaattgagtttcagaagctcctggaggaatccaaactgtcagaaaagctgatctctgaattagagcatgagaatcttgagcaacagatggtagtgaaatccttgtctgatcaaaccagtagatttagaactgggatgtttgagctgttgagagctttcgacattcatctagatcatggttgtgaggataagattgggaaggaccaaacttattggaaccacatgctcagcaaacttgaagatacaaagaatgaaaatcaacagttggcgattgagatgtcggttcttgtgacagtgcttgggcatctaaga------------------------------------------------------------------------tctgcattgcagtttgaggcaaacaagcttcttgaaatgaacgaagaactgcgattaaaactgagggagagggaccaaaacgaggaattactaacaacagagctagagaattttcgtgcggagttttcggatatgcgtggggcttgccagaatttacagaaggagaacttaaatgcacatgaagaaaagagatccttgacaaaggaactctcgaacttggaggggaaaaaccatactcttgaaggggaaaacatttctatcgttgatgagatattgtctctaagcaccctctctttgattttccagaatgttattaatgagaaatctcttaaactgaaagaggttgctgaagatctagacaaacttcatggtgttaatagtgcctttgaggataatctgagaacaataggaggaaaattggcagaggtggaaaatgaaaattttcatctgaaggagaggttgaagaacacggaggatgagttgagaactgttagatttgtcagtgcccagttgaatgaggaaattgcaagcagcaagaatctgttgagtcaaaaggatatcaaactttttgaagcagaatgcaagcttactgccatggaaaacgagaaatctgagttgcaaatagtagtggaggatatgaagatggaacatgatgagatcacgaagtgctttggtgaagtgcagatctccactgtcttgctggctgtgttagaaggaaaggtccttgagctcactgaagcatgcaaaagccttgaagatggaactgcttccaaagatgcacacataaaactgctcgaagaaagaaagagctctttggaaggtgaaaatggagtgcttaaagctcagttggctgcatatgcccctgccatcaattctttgaaggatagcatcgcttccctggagaacctaagctgtttggatagagagcttc---agacaaacgacatgaaagttaaggtactgttgattcctttgaattcttggattttaactgatgcatgaaatctacaagggcaaccacttccacctgcttgt-gcatcttcccctcactattggatctttggtatttt-gcctctttgatgataataaccaatttatg--------tgtctgagtatgcttttccgtaatcttctac---------------------------------------------------------------------------------------------------------------------------------------------------------------------------------------------------------------------------
>MiraAssembly77_rep_c121RC
-------------------------------------------------------------------------------------------------------------------------------------------------------------------------------------------------------------------------------------------------------------------------------------------------------------------------------------------------------------------------------------------tggtcatgcttgcaagaagagcgattgcggtttgtggaggctgaaactgctttccagactttxcagcatttgcactgtcaaactcaagaagaattgaggactctggctgccgagctccagaacggggccctcctcttaagggatgctgaatctcataattgtagtttgaaggatgaaaccatgaagcttaaggaggagaacaagagcctcaatgagattaacttgtcttcaacaatgtcgatacaagacatgcaaaatgagatatttggcctgagggatattcagggtaaactccaagagcaggttgagctccgggtggaccaaaggaatgctcttcaacaagagatttactgtcttaaggaggaattgaaggagctgaataggaatcaccaggctacaatggaccaggttaaggcagtaggcttcagcactgaaaattttgaatcatcagttaaggaactgcagggtgagtatgcaagcctaaaggaaaagtgggagacagaaagaagtgagaaaatagcacttttggagaagttggaagtcatggaacagcttattcagaaaaatgcccttttggagaagtcactttcagatgctggtgctgagttagaagcagctaagagcaagataattgcactggaagagtccttgcaatctcttctggaggagaaatctaatcttgtttctgagaaggcaactgtaatgactcagttacagatgacaactgagaatttagggaaactctctgaagaaaacacatttctggggaattccctttcggatgcacaggatgaacttgaagggttgaagatgagatcaaaaagcttagaagattcatgccagttgcttcagaatgagaagtctggtcttattcatgagaaggttaccgtagttgctcaggtggaaatgactcggctaagactagaagaccttgataaaagatttagagaattggaagaaaaatactcggctctcgaggaagagaaagagtccaaacttcgtgaaatagaagagctgcgttattccttggatttggaaaagcaagaacattcgagttttacgcagatgagtgagtcacaattggcttttatgacaaaccagatctgtctcttacaagaagaaggtcacagcaggaggagagatttcgaagaagagctagacaaatccatgaaataccagcttgagatcttcattttgcagagatgcttatgtgatctggaacaaaagagtcagtccctgtcaattgagtttcagaagctmctggaggaatccaaactgtcagaaaagctgatctctgaattagagcatgagaatcttgagcaacagatggtagtgaaatccttgtctgatcaaaccagtagatttagaactgggatgtttgagctgttgagagctttcgacattcatctagatcatggttgtgaggataagattgggaaggaccaaacttattggaaccacatgcttagcaaacttgaagatacgaagaatgaaaataaacagttggcgattgagatgtcggttcttgtgacagtgcttgggcatctaaga------------------------------------------------------------------------tctgcattgcagtttgaggcaaacaagcttcttgaaatgaacgaagaactgcgattaaaactgagggagagggaccaaaacgaggaattactaacgacagagctagagaattttcgtgcggagttttcggatatgcgtggggcttgccagaatttacagaaggagaacttaaatgcacatgaagaaaagagatccttgacaaaggaactctcgaacttggaggggaaaaaccatactcttgaaggggaaaacatttctatcgttgatgagatattgtctctaagcaccctctctttgattttccagaatgttattaatgagaaatctcttaaactgaaagaggttgctgaagatctagacaaacttcatggtgttaatagtgcctttgaggataatctgagaacaataggaggaaaattggcagaggtggaaaatgaaaattttcatctgaaggagaggttgaagaacacggaggatgagttgagaacagttagatttgtcagtgcccagttgaatgaggaaattgcaagcagcaagaatctgttgagtcaaaaggatatcaaactttttgaagcagaatgcaagcttactgccatggaaaacgagaaatctgagttgcaaatagtagtggaggatatgaagatggaacataatgagatcacgaagtgctttggtgaagtgcagatctccactgtcttgctggccgtgttagaaggaaaggtccttgagctcactgaagcatgcaaaagccttgaagatggaactgcttccaaagatgcacacataaaactgctcgaagaaagaaagagctctttggaaggcgaaaatggagtggttaaagctcagttggctgcatatgcccctgccatcaattctttgaaggatagcatcgcttccctggagaacctaagctgtttggataaagagcttc---agacaaacgacatgaaagttaaggtactgttgattcctttgaattcttggattttaactgatgcatg----------------------------------------------------------------------------------------------------------------------------------------------------------------------------------------------------------------------------------------------------------------------------------------------------------------------------------------------------------------------
>MiraAssembly77_rep_c240
------------------------------------------------------------------------------------------------------------------------------------------------------------------------------------------------------------------------------------------------------------------------------------------------------------------------------------------------------------------------------------------------------------------------------------------------------------------------------------------------------tgccgagctccagaacggggccctcctcttaagggatgctgaatctcataattgtagtttgaaggatgaaaccatgaagcttaaggaggagaacaagagcctcaatgagattaacttgtcttcaacaatgacgataaaagacatgcaaaatgagatatttggcctgagggatattcagggtaaactccaagagcaggttgagctccgggtggaccaaaggaatgctcttcaacaagagatttactgtcttaatgaggaattgaaggagctgaataggaatcaccaggctacaattcaccaggttaaggcagtaggcttcagcactgaaaattttgaatcatcagttaaggaactgcagggtgagtatgcaagcctaaaggaaaagtgggagacagaaagaagtgagaaaatagcacttttggagaagttggaagtcatggaacagcttattcagaaaaatgcccttttggagaagtcactttcagatgctggtgctgagttagaatcagctaagagcaagataattgcactggaagagtccttgcaatctcttctggaggagaaatctaatcttgtttctgagaaggcaactgtaatgactcagttacagatgacaactgagaatttagggaaactctctgaagaaaacacatttctggggaattccctttcggatgcacaggatgaacttgaagggttgaagatgagatcaaaaagcttagaagattcatgccagttgcttcagaatgagaagtctggtcttattcatgagaaggttaccgtagttgctcaggtggaaatgactcggctaagactagaagaccttgataaaagatttagagaattggaagaaaaatactcggctctcgaggaagagaaagagtccaaacttcgtgaaatagaagagctgcgttattccttggatttggaaaagcaagaacattcgagttttacgcagatgagtgagtcacaattggcttttatgacaaaccagatctgtctcttacaagaagaaggtcacagcaggaggagagatttcgaagaagagctagacaaatccatgaaataccagcttgagatcttcattttgcagagatgcttatgtgatctggaacaaaagagtcagtccctgtcaattgagtttcagaagctcctggaggaatccaaactgtcagaaaagctgatctctgaattagagcatgagaatcttgagcaacagatggtagtgaaatccttgtctgatcaaaccagtagatttagaactgggatgtttgagctgttgagagctttcgacattcatctagatcatggttgtgaggataagattgggacggaccaaacttattggaaccacatgcttagcaaacttgaagatacgaagaatgaaaataaacagttggcgattgagatgtcggttcttgtgacagtgcttgggcatctaaga------------------------------------------------------------------------tctgcattgcagtttgaggcaaacaagcttcttgaaatgaacgaagaactgcgattaaaactgagggagagggaccaaaacgaggaattactgacgacagagctagagaattttcgtgcggagttttcggatatgcgtggggcttgccagaatttacagaaggagaacttaaatgcacatgaagaaaagagatccttgacaaaggaactctcgaacttggaggggaaaaaccatactcttgaaggggaaaacatttctatcgttgatgagatattgtctctaagcaccctctctttgattttccagaatgttattaatgagaaatctcttaaactgaaagaggttgctgaagatctagacaaacttcatggtgttaatagtgcctttgaggataatctgagaacaataggaggaaaattggcagaggtggaaaatgaaaattttcatctgaaggagaggttgaagaacacggaggatgagttgagaacagttagatttgtcagtgcccagttgaacgaggaaattgcaagcagcaagaatctgttgagtcaaaaggatatcaaactttttgaagcagaatgcaagcttactgccatggaaaacgagaaatctgagttgcatatagtagtggaggatatgaagatggaacatgatgagatcacgaagtgctttggtgaagtgcagatctccactgtcttgctggctgtgttagaaggaaaggtccttgagctcactgaagcatgcaaaagccttgaagatggcactgcttccaaagatgcacacataaaactgctcgaagaaagaaagagctctttggaaggcgaaaatggagtgcttaaagctcagttggctgcatatgcccctgccatcaattctttgaacgatagcatcgcttccctggagaacctaagctgtttggatagagagcttc---agacaaacgacatgaaagttaaggtactgttgattcctttgaattcttggattttaactgatgcatgaaatctacaagggcaaccacttccacctgcttgtgg----------------------------------------------------------------------------------------------------------------------------------------------------------------------------------------------------------------------------------------------------------------------------------------------------------------------------------
>MiraAssembly80_c356_merged_MiraAssembly80_c2RC
-------------------------------------------------------------------------------------------------------------------------------------------------------------------------------------------------------------------------------------------------------------------------------------------------------------------------------------------------------------------------------------------------------------------------------------gaaactgctttccagactttacagcatttgcactgtcaaactcaagaagaattgaggactctggctgccgagctccagaatggggccctcctcttaagggatgctgaatctcataattgtagtttgaaggatgaagccatgaagcttaaggaggagaacaagagcctcaatgagattaacttgtcttcaacaatgtcgataaaagacatgcaaaatgagatatttggcctgagggatattcagggtaaactccaagagcaggttgagcttcgggtggaccaaaggaatgctcttcaacaagagatttactgtcttaatgaggaattgaaggagctgaataggaatcaccaggctacaattgaccaggttaaggcagtaggcttcagcactgaaaattttgaatcatcagttaaggaactgcagggtgagtatgcaagcctaaaggaaaagtgggagacagaaagaagtgagaaaatagcacttttggagaagttggaagtcatggaacagcttattcagaaaaatgcccttttggagaagtcactttcagatgctggtgctgagttagaagcagctaagagcaagataattgcactggaagagtccttgcaatctcttctggaggagaaatctaatcttgtttctgagaaggcaactgtaatgactcagttacagatgacaactgagaatttagggaaactctctgaagaaaacacatttctggggaattccctttcggatgcacaggatgaacttgaagggttgaagatgagatcaaaaagcttagaagattcatgccagttgcttcagaatgagaagtctggtcttattcatgagaaggttaccgtagttgctcaggtggaaatgactcggctaagactagaagaccttgataaaagatttagagaattggaagaaaaatactcggctctcgaggaagagaaagagtccaaacttcgtgaaatagaagagctgcgttattccttggatttggaaaagctagaacattcgagttttacgcggatgagtgagtcacaattggcttttatgacaaaccagatctgtctcttacaagaagaaggtcacagcaggaggagagatttcgaagaagagctagacaaatccatgaaataccagcttgagatcttcattttgcagagatgcttatgtgatctggaacaaaagagtcagtccctgtcaattgagtttcagaagctcctggaggaatccaaactgtcagaaaagctgatctctgaattagagcatgagaatcttgagcaacagatggtagtgaaatccttgtctgatcaaaccagtagatttagaactgggatgtttgagctgttgagagctttcgacattcatctagatcatggttgtgaggataagattgggaaggaccaaacttattggaaccacatgcttagcaaacttgaagatacaaagaatgaaaatcaacagttggcgattgagatgtcggttcttgtgacagtgcttgggcatctaaga------------------------------------------------------------------------tctgcattgcagtttgaggccaacaagcttcttgaaatgaacgaagaactgcgattaaaactgagggagagggaccaaaacgaggaattactaacgacagagctagagaattttcgtgtggagttttcggatatgcgtggggcttgccagaatttacagaaggagaacttaaatgcacatgaagaaaagagatccttgacaaaggaactctcgaacttggaggggaaaaaccatactcttgaaggggaaaacatttctatcgttgatga----------------------------------------------------------------------------------------------------------------------------------------------------------------------------------------------------------------------------------------------------------------------------------------------------------------------------------------------------------------------------------------------------------------------------------------------------------------------------------------------------------------------------------------------------------------------------------------------------------------------------------------------------------------------------------------------------------------------------------------------------------------------------------------------------------------------------------------------------------------------------------------------------------------------------------------------------------------------------------------------------------------------------------------------------------------------------------------------------------------------------------
>MiraAssembly80_c393
----------------------------------------------------------------------------------------------------------------------------------------------------------------------------------------------------------------------------------------------------------------------------------------------------------------------------------------------------------------------------------------------------------------------------------------------------------------------------------------------------------------------------------------------------------------------------------------------------------------------------------------------------------------------------------------------------------------------------------------------------------------------------------------------------------------------------------------------------------------------------------------------------------------------------------------------------------------------------------------------------------------------------------------------------------------------------------------------------------------------------------------------------------------------------------------------------------------------------------------------------------------------------------------------------------------------------------------------------------------------------------------------------------------------------------------------------------------------------------------------------------------------------------------------------------------------aggaggagagatttcgaagaagagctagacaaatccatgaaataccagcttgagatcttcattttgcagagatgcttatgtgatctggaacaaaagagtcagtccctgtcaattgagtttcagaagctcctggaggaatccaaactgtctgaaatgctgatctctgaattagagcatgagaatcttgagcaacagatggtagtgaaatccttgtctgatcaaaccagtagatttagaactgggatgtttgagctgttgagagctttcgacattcatctagatcatggttgtgaggataagattgggaaggaccaaacttattggaaccacatgcttagcaaacttgaagatacaaagaatgaaaatcaacagttggcgattgagatga-----------------------------------------------------------------------------------------------------------------------------------------------------------------------------------------------------------------------------------------------------------------------------------------------------------------------------------------------------------------------------------------------------------------------------------------------------------------------------------------------------------------------------------------------------------------------------------------------------------------------------------------------------------------------------------------------------------------------------------------------------------------------------------------------------------------------------------------------------------------------------------------------------------------------------------------------------------------------------------------------------------------------------------------------------------------------------------------------------------------------------------------------------------------------------------------------------------------------------------------------------------------------------------------------------------------------------------------------------------------------------------------------------------------------------------------------------------------------------------------------------------------------
>MiraAssembly80_c799_merged_MiraAssembly80_rep_c1933_merged_MiraAssembly80_rep_c1933_merged_MiraAssembly80_c13_merged_MiraAssembly80_c482RC
-------------------------------------------------------------------------------------------------------------------------------------------------------------------------------------------------------------------------------------------------------------------------------------------------------------------------------------------------------------------------------------------------------------------------------------gaaactgctttccagactttacagcatttgcactgtcaaactcaagaagaattgaggactctggctgccgagctccagaacggggccctcctcttaagggatgctgaatctcataattgtagtttgaaggatgaagccatgaagctcaaggaggagaacaagagcctcaatgagattaacttgtcttcaacaatgtcgataaaagacatgcaaaatgagatatttggcctgagggatattcagggtaaactccaagagcaggttgagctccgggtggaccaaaggaatgctcttcaacaagagatttactgtcttaatgaggaattgaaggagctgaataggaatcaccaggctacaatggaccaggttaaggcagtaggcttcagcactgaaaattttgaatcatcagttaaggaactgcagggtgagtatgcaagcctaaaggaaaagtgggagacagaaagaagtgagaaaatagcacttttggagaagttggaagtcatggaacagnnnnnnnnnnnnnnnnnnnnnnnnnnnnnnnnnnnnnnnnnnnnnnnnnnnnnnnnnnnnnnnnnnnnnnnnnnnnnnnnnnnnnnnnnnnnnnnnnnnnnnnnnnnnnnnnnnnnnnnnnnnnnnnnnnnnnnnnnnnnnnnnnnnnnnnnnnnnnnnnnnnnnnnnnnnnnnnnnnnnnnnnnnnnnnnnnnnnnnnnnnnnnnnnnnnnnnnnnnnnnnnnnnnnnnnnnnnnnnnnnnnnnnnnnnnnnnnnnnnnnnnnnnnnnnnnnnnnnnnnnnnnnnnnnnnnnnnnnnnnnnnnnnnnnnnnnnnnnnnnnnnnnnnnnnnnnnnnnnnnnnnnnnnnnnnnnnnnnnnnnnnnnnnnnnnnnnnnnnnnnnnnnnnnnnnnnnnnnnnnnnnnnnnnnnnnnnnnnnnnnnnnnnnnnnnnnnnnnnnnnnnnnnnnnnnnnnnnnnnnnnnnnnnnnnnnnnnnnnnnnnnnnnnnnnnnnnnnnnnnnnnnnnnnnnnnnnnnnnnnnnnnnnnnnnnnnnnnnnnnnnnnnnnnnnnnnnnnnnnnnnnnnnnnnnnnnnnnnnnnnnnnnnnnnnnnnnnnnnnnnnnnnnnnnnnnnnnnnnnnnnnnnnnnnnnnnnnnnnnnnnnnnnnnnnnnnnnnnnnnnnnnnnnnnnnnnnnnnnnnnnnnnnnnnnnnnnnnnnnnnnnnnnnnnnnnnnnaatccaaactgtcagaaaagctgatctctgaattagagcatgagaatcttgagcaacagattgtagtgaaatccttgtctgatcaaaccagtagatttagaactgggatgtttgagctgttgagagctttcgacattcatctagatcatggttgtgaggataagattgggaaggaccaaacttattggaaccacatgcttagcaaacttgaagatacaaagaatgaaaatcaacagttggcgattgagatgtcggttcttgtgacagtgcttgggcatctaaga------------------------------------------------------------------------tctgcattgcagtttgaggcaaacaagcttcttgaaatgaacgaagaactgcgattaaaactgagggaaagggaccaaaacgaggaattactaacgacagagctagagaattttcgtgcggagttttcggatatgcgtggggcttgccagaatttacagaaggagaacttaaatgcacatgaagaaaagagatccttgacaaaggaactctcgaacttggaggggaaaaaccatactcttgaaggggaaaacatttctatcgttgatgagatattgtctctaagcaccctctctttgattttccagaatgttattaatgagaaatctcttaaactgaaagaggttgctgaagatctagacaaacttcatggtgttaatagtgcctttgaggataatctgagaacaataggaggaaaattggcagaggtggaaaatgaaaattttcatctgaaggagaggttgaagaacacggaggatgagttgataacagttagatttgtcagtgcccagttgaatgaggaaattgcaagcagcaagaatctgttgagtcaaaaggatatcaaactttttgaagcagaatgcaagcttactgccatggaaaacgagaaatctgagttgcaaatagtagtggaggatatgaagatggaacatgatgagatcacgaagtgctttggtgaagtgcagatctccactgtcttgctggctgtgttagaaggaaaggtccttgagctcactgaagcatgcaaaagccttgaagatggaactgcttccaaagatgcacacataaaactgctcgaagaaagaaagagctctttggaaggcgaaaatggagtgcttaaagctcagttggctgcatatgcccctgccatcaattctttgaaggatagcatcgcttccctggagaacctaagctgtttggatagagagcttc---agacaaacgacatgaaagttaaggtactgttgattcctttgaattcttggattttaactgatg-----------caagggcaaccacttccacctgcttgtggcatcttccc-------------------------------------------------------------------------------------------------------------------------------------------------------------------------------------------------------------------------------------------------------------------------------------------------------------------------
>MiraAssembly82_c864RC_merged_MiraAssembly82_rep_c67RC
ggagaacaagttgctgcttgctgacgaggatgctaagaggcttagtgaaagagctagcagagctgaaaaggaagtagaaagcctaaagcaagctcttgtgaagttgaatgaagagaaggaatctgctgctattcagtaccagaagtgcttggagactatttcaagtctagagagcaaaatcatttttgctcaagaggaggcaaaaaggcttaatggggagatagaaagtggggttgctaagttgaactgtgccgaagaacaatgygttctgttggaaagatcgaatcaatctcttcgctctgagttkgaatctttggtygygaaagtgaatggtcaaagcgaagaacttgtggagaagcagaaggagttaggaagattgtggtcatgcttgcaagaagagcgattgcggtttgtrgaggctgaaactgctttccagactttacagcatttgcactgtcaaactcaagacgaattgaggactctggctgccgagctccagaacggggccctcctcttaagggatgctgaatctcataattgtagtttgaaggatgaaaccatgaagcttaaggaggagaacaagagcctcaatgagattaacttgtcttcaacaatgtcgataaaagacatgcaaaatgagatatttggcctgagggatattcagggtaaactccaagagcaggttgagctccgggtggaccaaaggaatgctcttcaacaagagatttactgtcttaaggaggaattgaaggagctgaataggaatcaccaggctacaatggaccaggttaaggcagtaggcttcagcactgaaaattttgaatcatcagttaaggaactgcagggtgagtatgcaagcctaaaggaaaagtgggagacagaaagaagtgagaaaatagcacttttggagaagttggaagtcatggaacagcttattcagaaaaatgcccttttggagaagtcactttcagatgctggtgctgagttagaagcagctaagagcaagataattgcactggaagagtccttgcaatctcttctggaggagaaatctaatcttgtttctgagaaggcaactgtaatgactcagttacagatgacaactgagaatttagggaaactctctgaagaaaacacatttctggggaattccctttcggatgcacaggatgaacttgaagggttgaagatgagatcaaaaagcttagaagattcatgccagttgcttcagaatgagaagtgtggtcttattcatgagaaggttaccgtagttgctcaggtggaaatgactcggctaagactagaagaccttgataaaagatttagagaattggaagaaaaatactcggctctcgaggaagagaaagagtccaaacttcgtgaaatagaagagctgcgttattccttggatttggaaaagctagaacattcgagttttacgaagatgagtgagtcacaattggcttttatgacaaaccagatctgtctcttacaagaagaaggtcacagcaggaggagagatttcgaagaagagctagacaaatccatgaaataccagcttgagatcttcattttgcagagatgcttatgtgatctggaacaaaagagtcagtccctgtcaattgagtttcagaagctcctggaggaatccaaactgtcagaaaagctgatctctgagttagagcatgagaatcttgagcaacagatggtagtgaaatccttgtctgatcaaaccagtagatttagaactgggatgtttgagctgttgagagctttcgacattcatctagatcatggttgtgaggataagattgggaaggaccaaacttattggaaccacatgcttagcaaacttgaagatacaaagaatgaaaatcaacagttggcgattgagatgtcggttcttgtgacagtgcttgggcatctaaga------------------------------------------------------------------------tctgcattgcagtttgaggcaaacaagcttcttgaaatgaacgaagaactgcgattaaaactgagggagagggaccaaaacgaggaattactaacaacagagctagagaatcttcgtgcggagttttcggatatgcgtggggcttgccagaatttacagaaggagaacttaaatgcacatgaagaaaagagatccttgacaaaggaactctcgaacttggaggggaaaaaccatactcttgaaggggaaaacatttctatcgttgatgagatattgtctctaagcaccctctctttgattttccagaatgttattaatgagaaatctcttgaactgawagaggttgctgaagatctagacaaacttcatggtgttaatagtgcctttgaggataatctgagaacaataggaggaaaattggcagaggtggaaaatgaaaattttcatctgaaggagaggttgaagaacacggaggatgagttgagaacagttagatttgtcagtgcccagttgaatgaggaaattgcaagcagcaagaatctgttaagtcaaaaggatatcaaactttttgaagcagaatgcaagcttactgccatggaaaacgagaaatctgagttgcaaatagtagtggaggatatgaagatggaacatgatgagatcacgaagtgctttggtgaagtgcagatctccactgtcttgctggctgtgttagaaggaaaggtccttgagctcactgaagcatgcaaaagccttgaagatggaactgcttccaaagatgcacacataaaactgctcgaagaaagaaagagctctttggaaggcgaaaatggagtgcttaaagctcagttggctgcatat---------------------------------------------------------------------------------------------------------------------------------------------------------------------------------------------------------------------------------------------------------------------------------------------------------------------------------------------------------------------------------------------------------------------------------------------------------------------------------------------------------------------
>MiraAssembly82_rep_c186
----------------------------------------------------------------------------------------------------------------------------------------------------------------------------------------------------------------------------------------------------------------------------------------------------------------------------------------------------------------------------------------------------------------------------------------------------------------------------------------------------------------------------------------------------------------------------------------------------------------------------------------------------------------------------------------------------------------------------------------------------------------------------------------------------------------------------------------------------------------------------------------------------------------------------------------------------------------------------------------------------------------------------------------------------------------------------------------------------------------------------------------------------------------------------------------------------------------------------------------------------------------------------------------------------------------------------------gaaatgactcggctaagactagaagaccttgataaaagatttagagaattggaagaaaaatactcggctctcgaggaagagaaagagtccaaacttcgtgaaatagaagagctgcgttattccttggatttggaaaagctagaacattcgagttttacgaagatgagtgagtcacaattggcttttatgacaaaccagatctgtctcttacaagaagaaggtcacagcaggaggagagatttcgaagaagagctagacaaatccatgaaataccagcttgagatcttcattttgcagagatgcttatgtgatctggaacaaaagagtcagtccctgtcaattgagtttcagaagctcctggaggaatccaaactgtcagaaaagctgatctctgagttagagcatgagaatcttgagcaacagatggtagtgaaatacttgtctgatcaaaccagcagatttagaactgggatgtttgagctgttgagagcttttgacattcatctagatcatggttgtgaggataagattgggaaggaccaaacttattggaaccacatgcttagcaaacttgaagatacaaagaatgaaaatcaacagttggcgattgagatgtcggttcttgtgacagtgcttgggcatctaaga------------------------------------------------------------------------tctgcattgcagtttgaggcaaacaagcttcttgaaatgaacgaagaactgcgattaaaactgagggagagggaccaaaacgaggaattactaacaacagagctagagaatattcgtgcggagttttcggatatgcgtggggcttgccagaatttacagaaggagaacttaaatgcacatgaagaaaagagatccttgacaaaggaactctcgaacttggaggggaaaaaccatactcttgaaggggaaaacatttctatcgttgatgagatattgtctctaagcaccctctctttgattttccagaatgttattaatgagaaatctcttgaactgaaagaggttgctgaagatctagacaaacttcatggtgttaatagtgcctttgaggataatctgagaacaataggaggaaaattggcagaggtggaaaatgaaaattttcatctgaaggagaggttgaagaacacggaggatgagttgagaacagttagatttgtcagtgcccagttgaatgaggaaattgcaagcagcaagaatctgttgagtcaaaaggatatcaaactttttgaagcagaatgcaagcttactgccatggaaaacgagaaatctgagttgcaaatagtagtggaggatatgaagatggaacatgatgagatcacgaagtgctttggtgaagtgcagatctccactgtcttgctggctgtgttagaaggaaaggtccttgagctcactgaagcatgcaaaagccttgaagatggaactgcttccaaagatgcacacataaaactgctcgaagaaagaaagagctctttggaaggcgaaaatggagtgcttaaagctcagttggctgcatatgcccctgccatcaattctttgaaggatagcatcgcttccctggagaacctaagctgtttggatagagagcttc---agacaaatgacatgaaagttaaggtactgttgattcctttgaattcttggattttaactgatgcatgaaatctacaagggcaaccac-tccacctgcttgtggcatcttcccctcactattggatctttggtatttt-gcctctttgatg---ataaccaatttata--------tgtctgagtatgcttttccgtaatcttctacatttaacctttttcaaaaagctgtagtcgtatagttgtgaagatattttt----------cggcaggttgccagagaa--agtctctttaggagccatattactggtcagtcagtcatgtcattgaggcctaacatcccaagcactctttctatttgtttgagttttggcatctgaattctttgcatatttacatgcctggttcctaagtaagttcctt
>Consensus_Samples72
---------------------------------------------------------------------------------------------------------------------------------------------------------------------------------------------------------------------------------------------------------------------------------------------------------------------------------------------------------------------------------------------------------------------------------------------------------------------------aactcaagaagaattgaggactctggctgccgagctccagaacggggccctcctcttaagggatgctgaatctcataattgtagtttgaaggatgaaaccatgaagcttaaggaggagaacaagagcctcaatgagattaacttgtcttcaacaatgtcgataaaagacatgcaaaatgagatatttggcctgagggatattcagggtaaactccaagarsaggttgagctccgggtggaccaaaggaatgctcttcaacaagagatttactgtcttaakgaggaattgaaggagctgaataggaatcaccaggctacamtkgaccaggttamggcagtaggcttcagcactgaaaattttgaatcatcagttaaggaactgcagggtgagtatgcaagcctaaaggaaaagtgggagacagaaagaagtgagaaaatagcacttttggagaagttggaagtcatggaacagcttattcagaaaaatgcccttttggagaagtcactttcagatgctggtgctgagttagaagcagctaagagcaagataattgcactggaagagtccttgcaatctcttctggaggagaaatctaatcttgtttctgagaaggcaactgtaatgactcagttacagatgacaactgagaatttaggtaaactctctgaagaaaacacatttctggggaattccctttcggatgcacaggatgaacttgaagggttgaagatgagatcaaaaagcttagaagattcatgccagttgcttcagaatgagaagtctggtcttattcatgagaaggttaccgtagttgctcaggtggaaatgactcggctaagactagaagaccttgataaaaaatttagagaattggaagaaaaatactcggctctcgagcaagagaaagagtccaaacttcgtgaaatagaagagctgcgttattccttggatttggaaaagctagaacattcgagttttacgcggatgagtgagtcacaattggcttttatgacaaaccagatctgtctcttacaagaagaaggtcacagcaggaggagagatttcgaagaagagctagacaaatccatgaaataccagcttgagatcttcattttgcagagatgcttatgtgatctggaacaaaagagtcagtccctgtcaattgagtttcagaagctcctggaggaatccaaactgtcagaaaagctgatctctgaattagagcatgagaatcttgagcaacagatggtagtgaaatccttgtctgatcaaaccagtagatttagaactgggatgtttgagctgttgagagctttcgacattcatctagatcatggttgtgaggataagattgggaaggaccaaacttattggaaccacatgcttagcaaacttgaagatacgaagaatgaaaatmaacagttgkcgattgagatgtcggttcttgtgacagtgcttgggcatctaaga------------------------------------------------------------------------tctgcattgcagtttgaggcaaacaagcttcttgaaatgaacgaagaactgcgattaaaactgagggagagggaccaaaacgaggaattactaacgacagagctagagaattttcgtgcggagttttcggatatgcgtggggcttgccagaatttacagaaggagaacttaaatgcacatgaagaaaagagatccttgacaaaggaactctcgaacttggaggggaaaaaccatactcttgaaggggaaaacatttctatcgttgatgagatattgtctctaagcaccctctctttgattttccagaatgttattaatgagaaatctcttaaactgaaagaggttgctgaagatctagacaaacttcatggtgttaatagtgcctttgaggataatctgagaacaataggaggaaaattggcagaggtggaaaatgaaaattttcatctgaaggagaggttgaagaacacggaggatgagttgataacagttagatttgtcagtgcccagttgaatgaggaaattgcaagcagcaagaatctgttgagtcaaaaggatatcaaactttttgaagcagaatgcaagcttactgccatggaaaacgagaaatctgagttgcaaatagtagtggaggatatgaagatggaacatgatgagatcacgaagtgctttggtgaagtgcagatctccactgtcttgctggctgtgttagaaggaaaggtccttgagctcactgaagcatgcaaaagccttgaagatggaactgcttccaaagatgcacacataaaactgctcgaagaaagaaagagctctttggaaggcgaaaatggagtgcttaaagctcagttggctgcatatgcccctgccatcaattctttgaacgatagcatcgcttccctggagaacctaagctgtttggatagagagcttc---agacaaacgacatgaaagttaaggtactgttgattcctttgaattcttggattttaactgatgcatgaaatctacaagggcaaccacttccacctgcttgtggcatcttcccctcactattggatc-----------------------------------------------------------------------------------------------------------------------------------------------------------------------------------------------------------------------------------------------------------------------------------------------------------
