# Supplementary material for: Targeted NGS for species level phylogenomics: “made to measure” or “one size fits all”?
Source: PeerJ. 2017 Jul 25;5:e3569. doi: 10.7717/peerj.3569 (PMC5530999; doi:10.7717/peerj.3569)
Supplement: Data S2 — Sequences alignments (fasta format). [file peerj-05-3569-s002.gz › Final_Aln/SC/18014_AllSamples.aln]

>MiraAssembly68_rep_c3223_merged_MiraAssembly68_rep_c2911_merged_MiraAssembly68_rep_c3149_merged_MiraAssembly68_rep_c3232_merged_MiraAssembly68_rep_c2547RC_merged_MiraAssembly68_c419RC_merged_MiraAssembly68_c500
--------------------------aattggttcctttgtcctctcttt----ctctctatttgagtactgataatgggaataaaacttttcccatttcattgaggattccttgactcaagttcacgctcagagaatgtatagagaaattagagcttctgaagacaccagaggaacgccagcgcaggttgcatgagattcctgaggttcatgccgatcctaagatggatccaaattgtgactctgatcaagatgttggagaagttgacgataagaaacaaggtcccttgcattgcctagagaatatagaacttgacctttataaaccattcacttttcttcatt------gttcagaaaagtctatcatattgactattgctggtgatatatgcaggtgataatgttaaaccaagatattctgggttcggtagaaaaaggagggagtcaatctctgcacagaatggtgatagtcaaaagaattctgggacttggccgtggaaaaagttaaatacctgtgggcaaaatagaagcctgcctactaaattttatttggaaaatggagctcctagcagggttgtacagagagcctatgactcctgttatgagggcaaggattcatgttcaacaaatagtttggcaaaaccagggaaccgggttgactcttgtggktctgtggktggtggkcggaacaatcaagctgtgctgagatctgaatcttttcgtgtgcatgcaccagaaacttccatttcatctctctctgctgggagtgcaccatctgcgaatgatagtgaaacagacaaattgtggcactaccgggacccaaatggaaaaattcaaggaccattttgtgttgtgcagctgcgcaagtggagtacaactggatact-tcccgcctgaaatgaggatatggtgtataaataatgaagaagtcgactctgttctcttgactgatgtattgaacgggaagttctgtaaagtctttccattgcagtccaatatctctttaccatctcagggagttattgcccctggtagtagattaaattacttggatgataggagcagtggcattgtgaatacaactagcatggacggtaataaggtactagccccatttacttgtaacaacgaatccgcgaatagtgatggttggggctctcaatcctccaattggacagcgcctgttaataaaact-gacggtcctactggaagttcttctcagttcttggactcgctcaagtctaacaatgtttattctgaccatccccaggtgaattgtccactcgaacagcaggatggaacttctttrcatcaagggaagagacaagagggaaaaatatgtagttctgcttcaaacgatggaaatttgacttcacatgaaagcacaacatttcagactagtggtgaagagagtcatgtgaaccaatctcagggctctccaggacagtcatctggtggaaattcaaagaatggggaktctaactctggktttgcatctgtggctaggtcatctgattcatcagatccaaaattggaaaccaatatcccaaatctgcccagtccaacgccaatgactagcaatggkgacttggaaggtcaggctattaaagccgagccttctgcgcctttaagtcttcctgttcaagattctggwttgtatamcctgccaagtccaagtcccacaccagmgctgagttatagtgmcgagaaagctgactcaaacatgcaaaatctgccaagtcccccactgatgctaggggatgkgaacaagaaaactgaggctgctgaaaataamcamccmgcctcctcaaaatgtcctgttcaagattctggctccagtgggagcagtgcttctagtctggtggtgggkggcgagagacaatgtcgtgmaacagtggatgaatggagtggatsttcccctgckcgcgcaaaaccckctgttgaggaaggggattcaggccktggttctgtgacttcgttgaaactgcctgaattggcgaatgatcatgcagctactccaacttcgaagtgtgmccaacttactcctccttccccaccacaacctgtattcaatgaatccacatggcggcttgagcccattgagtttagcactttggatgaagaatcggtctcagatctgttagctgaagttgatgca-atggagtctcaatgcggcttggcttcccctacttcaatgatgtactctgatgatgaattgtttcaggatcctaataatgattgtttcaccaacattggtgtattaagccatccgcctgatttaggcagaagtgatgctttgagctccatgagggatataactctaccttgtcaatccatgatgacagatgaaccacttggtgcggctcaggctcatgttattgatcatataaaaaggtatagtgtgaaatcctctagaacctttgaagtggatctagaaacgcagctcactgatttttcaggtaacaaaactgaagctggtcctaacaggcaaacaaacacttctcagagagcagagcagaaacccatgaacgctagctggggaacaatgcagggaaatatgaacttgggtttgggaggaataaataacgtgggatggggatctggtttggagacaatacagggaaacataaacatgaactggagcacttcagctggatttatggggtctgagagctttccagtatatggtggggagaaatttgtaggtctaagtgactggga---gtcatcatggaggaggcagtcaatacatggcgatggcggcggcggtggagaaagttactctagggctcctcccaaagggcagcgagcttgtaaattttacgagaatggaaattgcacgaagggagcattttgtgactacttccacccatgatgaggaggtttctgtctatccagtgcattagaattactgtaaaatca-tttttttggtagaacaagcgtcatctacatattgctgatgttgatttgtagctgagaaatagtactcggttacaatggcataatacaat----ttttttgcttcaggtagcttggctgttttgcagaacgattgtgggtagatatcgacctggaatagcttggcaggatagagtgacat-----------------t
>MiraAssembly69_c368RC_merged_MiraAssembly69_rep_c2462_merged_MiraAssembly69_c409
--------------------------------------------------------------------------------------------------------------------------------------------------------------------------------------------------------------------------------------------------------------------------------------------cccttgcattgcctagtgactatgaaacttgacctttctaaaccatctatttcacttttatttgtgcattcatgtaagtctatcacgttgactattgctggtaatatatgcaggtggtaatgttaagccaatatattctgggtatggtagaaaaaggagggggtcaatctctgcacagaatggtgatagtcgaaagaattctgggactaggccatggacaaagttaaatacttgtgggcaaaatagaagcctgcctactaaattttatttagagaatggagcttctagcagggttgtacagagatcctatgacacccattatgagggcaaggattcatgtgcatcaaatagtttggcaaaaccaggcaaccgggttgactcttgtggttctctgggtggtggtttgaacaatcaagctgtgctgaggtctgaatcttttcgtgtgcgtgcaccagaaacttccatttcatctctctctgctgagaaagcaaaatatgcaagcaatagtgaaacagacaaattgtggcactaccgggacccaaatggaaaaattcaaggaccattttgtgttgtgcagctgcgcaagtggaatacaactggatact-tccmacctgaaatgaggatatggtgtgtaaataatgaagaagttgattctgttctcttgacggatgtattgaatgggaagttctgtaaagtctttccattgcagtccaatatctcttcactatctcagggatttattgcccctggtagtagattaaattacttggatgataggagcagtggcattgtgagtacaactagcatggatggtaataaggtactagctgcatatacttgtaacaatgaatccacgaatagtgatggttggggctctcaatcatccaattggacagtgcctgttaataaaact-gatgggcccactggaagttcttctcagttctcagactccctcaagtctaacaatgtttatactgaccgcccccaggtgaattgttcgcttgaacagcaggacggaacttctttacatcaagggaagagacaagaggaaaaaatttgtagctctgcttcaaacgatggaaattcgacttcacatgaaagcaaaacatatcagactagtggtgaagagagtcatgttaaccaatctcagggctctccaggacagtcatccgacagaaattcaaagaatggggattctgactttggttttgcatatgtggctaggtcatctgattcatcagatttaaaattagaagccaatatcccaaatctgcccagtccaacgccaacgactagcaatggggacttgaaaggtcaggctattaacgttgagccttctgcgcctttaagtcttcctgttccagattctggtttgtgtaacctgccaagtccaagtcccacaccagagctgagttatagtgacgagaaagctgactcaaatatgcaaaatcttccaagtcccccgctgatgctagggaatgggaacaagaaaactgaggctgctgaaaataaacagccagccgcctcaaaatgtcctgtccaagattctggctccagcgggagctgtgcatctagtctggtggtgggtggtgagcgacaatgtcgtgaaacagccgatgaatggagtggatgttcccctgctcacgcaaaaccttctgtcgaggaaggggattcaggccttggttctgtgacttcgttgaaaccgcctgaattggccagtgatcatgcagctactccaacttctaagtgtgaccaacttactcctccttcgccaccacaatctgtatgtaatgaatccacgtggcggcctgagcccattgagtttagcactttggatgaagaatcagtgtcagatctgttagctgaagttgatgca-atggagtctcaacacggtttggcttctcctacttcaatgatgtactctgatgatgagttgtttcaggttcctaataatgactgttttgctaacattggtgtatttagccatccaattgatttaagcaaaagtgacgctttgagctccatgagctataaaagtctacctcatcaatccgtgatgacagatgaaccacttggtgcggcgcaggctcatgttattgattatgtaaaagggtctagtgtgaaatcctctacaacctttgaagttgatgtagaaatgcagtccattgatttttcagttaacaaaactgaaggtggtcctaacgggcaaacaaacacttcccagagagcagagcagaaacttatgaacgttagctggggaactatgctgggaaatatgaacttgggtttgggaggaataaataacttgggctggggatctggtatggagacaatacagggaaatataaacgtgaactggagcacttcagctggatttctggggcctgatagctttccagtttatactggggagaaatttgtag------gtgattggga---ctcatcatggaggaggcagtcaacacacggtgat---------ggtggagaaagttgctctggggctcctcttaaagggcagggagtttgtaaattttacgagaacggaaattgcacgaagggagcgttttgtgactacttccacccatgatgaggaggttcctgtctttccggtacattagaattactgtaaaatcattttttttggtagaacaagcgtcgtctacatattactgatgttgaagtgtaactgagaaatagtactcagttacgatggcataata-----caattttttacttcaggtagcttggctgttctgcagaacgattgtcggtagatgtcgacctggaatagcttggcaggatagagt----------------------g
>MiraAssembly69_c394RC_merged_MiraAssembly69_rep_c2531RC_merged_MiraAssembly69_rep_c2531RC_merged_MiraAssembly69_rep_c2791RC
----------------------------------------------------------------------------------------------------------------------------------------------------------------------------------------------------------------------------------------------------------------------------------------------------------------------------------------------------------------------------------gttgactattgctggtaatatatgcaggtggtaatgttaagccaatatattctgggtttggtagaaaaaggagggggtcaatctctgcacagaatggtgatagtcgaaagaattctgggactaggccgtggacaaagttaaatacttgtgggcaaaatagaagcctgcctactaaattttatttagagaatggagcttctagcagggttgtacagagatcctatgactcccattatgagggcaaggattcatgtgcatcaaatagtttggcaaaaccaggcaaccgggttgactcttgtggttctctgggtggtggtttgaacaatcaagctgtgctgaggtctgaatcttttcgtgtgcgtgcaccagaaacttccatttcatctctctctgctgagaaagcaaaatatgcaagcaatagtgaaacagacaaattgtggcactaccggtacccaaatggaaaaattcaaggaccattttgtgttgtgcagctgcgcaagtggaatacaactggatact-tcccacctgaaatgaggatatggtgtgtaaataatgaagaagttgattctgttctcttgacggatgtattgaatgggaagttctgtaaagtctttccattgcagtccaatatctcttcactatctcagggatttattgcccctggtagtagattaaattacttggatgataggagcagtggcattgtgagtacaactagcatggatggtaataaggtactagctgcatatacttgtaacaatgaatccacgaatagtgatggttggggctctcaatcatccaattggacggtgcctgttaataaaact-gatgggcccactggaagttcttctcagttctcagactccctcaagtctaacaatgtttatactgaccgcccccaggtgaattgttcgcttgaacagcaggacggaacttctttacatcaagggaagagacaagaggaaaaaatttgtagctctgcttcaaacgatggaaattcgacttcacatgaaagcaaaacatatcagactagtggtgaagagagtcatgttaaccaatctcagggctctccaggacagtcatctggcagaaattcaaagaatggggattctgactttggttttgcatatgtggctaggtcatctgattcgtcagatttaaaattagaagccaatatcccaaatctgcccagtccaacgccaacgactagcaatggggacttgaaaggtcaggcgattaacgttgagccttctgcgcctttaagtcttcctgttccagattctggtttgtgtaacctgccaagtccaagtcccacaccagagctgagttatagtgacgagaaagctgactcaaatatgcaaaatcttccaagtcccccgctgatgctagggaatgggaacaagaaaactgaggctgctgaaaataaacagccagccacctcaaaatgtcctgtccaagattctggctccagcgggagctgtgcatctagtctggtggtgggtggtgagagacaatgtcgtgaaacagccgatgaatggagtggatgttcccctgctcacgcaaaaccttctgtcgaggaaggggattcaggccttggttctgtgacttcgttgaaactgcctgaattggccagtgatcatgcagctactccaacttctaagtgtgaccaacttactcctccttcgccaccacaatctgtatgtaatgaatccacgtggcggcctgagcccattgagtttagcactttggatgaagaatcagtgtcagatctgttagctgaagttgatgca-atggagtctcaacacggtttggcttctcctacttcaatgatgtactctgatgatgagttgtttcaggttcctaataatgactgttttgctaacattggtgtatttagccatccaattgatttaagcaaaagtgacgctttgagctccatgagcgataaaagtctacctcatcaatccgtgatgacagatgaaccacttggtgcggcgcaggctcatgttattgattatgtaaaagggtctagtgtgaaatcctctacaacctttgaagttgatgtagaaatgcagtccattgatttttcagttagcaaaactgaaggtggtcctaacgggcaaacaaacacttcccagagagcagagcagaaacttatgaacgttagctggggaacaatgctgggaaatatgaacttgggtttgggaggaataaataacttgggctggggatctggtatggagacaatacaaggaaatataaacgtgaactggagcacttcagctggattcatggggcctgatagctttccagtttatactggggataaatttgtag------gtgattggga---ctcatcatggaggaggcagtcaacacacggtgat---------ggtggagaaagttgctctggggctcctcttaaagggcagggagtttgtaaattttacgagaacggaaattgcacgaagggagcgttttgtgactac-----------------------------------------------------------------------------------------------------------------------------------------------------------------------------------------------------------------------------------------------------------------
>MiraAssembly69_c394RC_merged_MiraAssembly69_rep_c3092RC_merged_MiraAssembly69_rep_c3092RC_merged_MiraAssembly69_rep_c3554RC_merged_MiraAssembly69_c251RC
--------------------------------------------------------cgctatttgagtactaatgttgagaataagac-tttcctatatcattgaggattccttgactcaacttcacgcttagggaatgtatagagaaattagagcttctgaagacaccagaggaacgccaacgcaggttgcatgagattcctgaggttcatgtcgatcctaagatggatccaaattgtgactcagatcaagatattggagaagttgacaataagaaacaaggtcccttgcattgcctagtgactatgaaacttgacctttctaaaccatctatttcacttttatttgtgcattcatgtaagtctatcacgttgactattgctggtaatatatgcaggtggtaatgttaagccaatatattctgggtttggtagaaaaaggagggggtcaatctctgcacagaatggtgatagtcgaaagaattctgggactaggccgtggacaaagttaaatacttgtgggcaaaatagaagcctgcctactaaattttatttagagaatggagcttctagcagggttgtacagagatcctatgactcccattatgagggcaaggattcatgtgcatcaaatagtttggcaaaaccaggcaaccgggttgactcttgtggttctctgggtggtggtttgaacaatcaagctgtgctgaggtctgaatcttttcgtgtgcgtgcaccagaaacttccatttcatctctctctgctgagaaagcaaaatatgcaagcaatagtgaaacagacaaattgtggcactaccgggacccaaatggaaaaattcaaggaccattttgtgnnnnnnnnnnnnnnnnnnnnnnnnnnnnnnnnnnnn-nnnnnnnnnnnnnnnnnnnnnnnnnnnnnnnnnnnnnnnnnnnnnnnnnnnnnnnnnnnnnnnnnnnnnnnnnnnnnnnnnnnnnnnnnnnnnnnnnnnnnnnnnnnnnnnnnnnnnnnnnnnnnnnnnnnnnnnnnnnnnnnnnnnnnnnnnnnnnnnnnnnnnnnnnnnnnnnnnnnnnnnnnnnnnnnnnnnnnnnnnnnnnnnnnnnnnnnnnnnnnnnnnnnnnnnnnnnnnnnnnnnnnnnnnnnnnnnnnnnnnnnnnnnnnnnnnnnnnnnnnnnnnnnnnnnnnnnnnnnnnnnnnnnn-nnnnnnnnnnnnnnnnnnnnnnnnnnnnnnnnnnnnnnnnnnnnnnnnnnnnnnnnnnnnnnnnnnnnnnnnnnnnnnnnnnnnnnnnnnnnnnnnnnnnnnnnnnnnnnnnnnnnnnnnnnnnnnnnnnnnnnnnnnnnnnnnnnnnnnnnnnnnnnnnnnnnnnnnnnnncgacttcacatgaaagcaaaacatatcagactagtggtgaagagagtcatgttaaccaatctcagggctctccaggacagtcatccgacagaaattcaaagaatggggattctgactttggttttgcgtatgtggctaggtcatctgattcatcagatttaaaattagaagccaatatcccaaatctgcccagtccaacgccaacgactagcaatggggacttgaaaggtcaggctattaacgttgagccttctgcgcctttaagtcttcctgttccagattctggtttgtgtaacctgccaagtccaagtcccacaccagagctgagttatagtgacgagaaagctgactcaaatatgcaaaatcttccaagtcccccgctgatgctagggaatgggaacaagaaaactgaggctgctgaaaataaacagccagccacctcaaaatgtcctgtccaagattctggctccagcgggagctgtgcatctagtctggtggtgggtggtgagcgacaatgtcgtgaaacagccgatgaatggagtggatgttcccctgctcacgcaaaaccttctgtcgaggaaggggattcaggccttggttctgtgacttcgttgaaaccgcctgaattggccagtgatcatgcagctactccaacttctaagtgtgaccaacttactcctccttcgccaccacaatctgtatgtaatgaatccacgtggcggcctgagcccattgagtttagcactttggatgaagaatcagtgtcagatctgttagctgaagttgatgca-atggagtctcaacacggtttggcttctcctacttcaatgatgtactctgatgatgagttgtttcaggttcctaataatgactgttttgctaacattggtgtatttagccatccaattgatttaagcaaaagtgacgctttgagctccatgagcgataaaagtctacctcatcaatccgtgatgacagatgaaccacttggtgcggcgcaggctcatgttattgattatgtaaaagggtctagtgtgaaatcctctacaacctttgaagttgatgtagaaatgcagtccattgatttttcagttagcaaaactgaaggtggtcctaacgggcaaacaaacacttcccagagagcagagcagaaacttatgaacgttagctggggaacaatgctgggaaatatgaacttgggtttgggaggaataaataacttgggctggggatctggtatggagacaatacaaggaaatataaacgtgaactggagcacttcagctggattcatggggcctgatagctttccagtttatactggggataaatttgtag------gtgattggga---ctcatcatggaggaggcagtcaacacacggtgat---------ggtggagaaagttgctctggggctcctcttaaagggcagggagtttgtaaattttacgagaacggaaattgcacgaagggagcgttttgtgactac-----------------------------------------------------------------------------------------------------------------------------------------------------------------------------------------------------------------------------------------------------------------
>MiraAssembly71_c336RC_merged_MiraAssembly71_rep_c3898_merged_MiraAssembly71_rep_c4271RC_merged_MiraAssembly71_c433
--------------------------------------------------------------ttgagtactaatgttgagaataagac-tttcctatatcattgaggattccttgactcaacttcacgcttagggaatgtatagagaaattagagcttctgaagacaccagaggaacgccaacgcaggttgcatgagattcctgaggttcatgtcgatcctaagatggatccaaattgtgactcagatcaagatattggagaagttgacaataagaaacaaggtcccttgcattgcctagtgactatgaaacttgacctttctaaaccatctatttcacttttatttgtgcattcatgtaagtctatcacgttgactattgctggtaatatatgcaggtggtaatgttaagccaatatattctgggtttggtagaaaaaggagggggtcaatctctgcacagaatggtgatagtcgaaagaattctgggactagaccgtggacaaagttaaatacttgtgggcaaaatagaagcctgcctactaaattttatttagagaatggagcttctagcagggttgtacagagatcctatgactcccattatgagggcaaggattcatgtgcatcaaatagtttggcaaaaccaggcaaccgggttgactcttgtggttctctgggtggtggtttgaacaatcaagctnnnnnnnnnnnnnnnnnnnnnnnnnnnnnnnnnnnnnnnnnnnnnnnnnnnnnnnnnnnnnnnnnnnnnnnnnnnnnnnnnnnnnnnnnnnnnnnnnnnnnnnnnnnnnnnnnnnnnnnnnnnnnnnnnnnnnnnnnnnnnnnnnnnnnnnnnnnnnnnnnnnnnnnnnnnnnnnnnnnnnnnnnnn-nnnnnnnnnnnnnnnnnnnnnnnnnnnnnnnnnnnnnnnnnnnnnnnnnnnnnnnnnnnnnnnnnnnnnnnnnnnnnnnnnnnnnnnnnnnnnnnnnnnnnnnnnnnnnnnnnnnnnnnnnnnnnnnnnnnnnnnnnnnnnnnnnnnnnnnnnnnnnnnnnnnnnnnnnnnnnnnnnnnnnnnnnnnnnnnnnnnnnnnnnnnnnnnnnnnnnnnnnnnnnnnnnnnnnnnnnnnnnnnnnnnnnnnnnnnnnnnnnnnnnnnnnnnnnnnnnnnnnnnnnnnnnnnnnnnnnnnnnnnnnnnnnnnn-nnnnnnnnnnnnnnnnnnnnnnnnnnnnnnnnnnnnnnnnnnnnnnnnnnnnnnnnnnnnnnnnnnnnnnnnnnnnnnnnnnnnnnnnnnnnnnnnnnnnacggaacttctttacatcaagggaagagacaagaggaaattttttgtagctctgcttcaaacgatggaaattcgacttcacatgaaagcaaaacatatcagactagtggtgaagagagtcatgttaaccaatctcagggctctccaggacagtcatccggcagaaattcaaagaatggggatcctgactttggttttgcatatgtggctaggtcatctgattcatcagatttaaaattagaagccaatatctcaaatctgcccagtccaacgccaacgactagcaatggggacttgaaaggtcaggcgattaacgttgagccttctgcgcctttaagtcttcctgttccagattctggtttgtgtaacctgccaagtccaagtcccacaccagagctgagttatagtgacgaaaaagctgactcaaatatgcaaaatcttccaagtcccccgctgatgctagggaatgggaacaagaaaactgaggctgctgaaaataaacagccagccgcttcaaaatgtcctgtccaagattctggctccagcgggagctgtgcatctagtctggtggtgggtggtgagagacaatgtcgtgaaacagccgatgaatggagtggatgttcccctgctcacgcaaaaccttctgtcgaggaaggggattcaggccttggttctgtgacttcgttgaaaccgcctgaattggccagtgatcatgcagctactccaacttctaagtgtgaccaacttactcctccgtcaccaccacaatctgtatgtaatgaatccacgtggcggcctgagcccattgagtttagcactttggatgaagaatcaatgtcagatctgttagctgaagttgatgca-atggagtctcaacacggtttggcttctcctacttcaatgatgtactctgatgatgagttgtttcaggttcctaataatgactgttttgctaacattggtgtatttagccatccaattgatttaagcaaaagtgacgctttgagctccatgagcgataaaaatctacctcatcaatccgtgatgacagatgaaccacttggtgcggcgcaggctcatgttattgattatgtaaaagggtctagtgtgaaatcctctacaacctttgaagttgatgtagaaatgcagtccattgatttttcagttaacaaaactgaaggtggtcctaatgggcaaacaaacacttcccagagagcagagcagaaacttatgaacgttagctggggaacaatgctgggaaatatgaacttgggtttgggaggaataaataacttgggctggggatctggtatggagacaatacagggaaatataaacgtgaactggagcacttcagctggatttatggggcctgatagctttccagtttatactggggataaatttgtag------gtgattggga---ctcatcatggaggaggcagtcaacacacggtgat---------ggtggagaaagttgctctggggctcctcttaaagggcagggagtttgtaaattttacgagaacggaaattgcacgaagggagcgttttgtgactacttccacccatgatgaggaggttcctgtctttccggtacattagaattactgtaaaatcattttttttggtagaacaagcgtcgtctacatattactgatgttgaagtgtaactgagaaatagtactcagttacgatggcataa------------------------------------------------------------------------------------------------------------------
>MiraAssembly71_rep_c3850
---------------------------------------------------------------------------------------------------------------------------------------------------------------------------------------------------------------------------------------------------------------------------------------------ccttgcattgcctagtgactatgaaacttgacctttctaaaccatctatttcacttttatttgtgcattcatgtaagtctatcacgttgactattgctggtaatatatgcaggtggtaatgttaagccaatatattctgggtttggtagaaaaaggagggggtcaatctctgcacagaatggtgatagtcgaaagaattctgggactaggccgtggacaaagttaaatacttgtgggcaaaatagaagcctgcctactaaattttatttagagaatggagcttctagcagggttgtacagagatcctatgactcccattatgagggcaaggattcatgtgcatcaaatagtttggcaaaaccaggcaaccgggttgactcttgtggttctctgggtggtggtttgaacaatcaagctgtgctgaggtctgaatcttttcgtgtgcgtgcaccagaaacttccatttcatctctctctgctgagaaagcaaaatatgcaagcaatagtgaaacagacaaattgtggcactaccgggacccaaatggaaaaattcaaggaccattttgtgttgtgcagctgcgcaagtggaatacaactggatact-tcccacctgaaatgaggatatggtgtgtaaataatgaagaagttgattctgttctcttgacggatgtattgaatgggaagttctgtaaagtctttccattgcagtccaatatctcttcactatctcagggatttattgcccctggtagtagattaaattacttggatgataggagcagtggcattgtgagtacaactagcatggatggtaataaggtactagctgcatatacttgtaacaatgaatccacgaatagtgatggttggggctctcaatcatccaattggacagtgcctgttaataaaact-gatgggccccctggaagttcttctcagttctcagactccctcaagtctaacaatgtttatactgaccgcccccaggtgaattgttcgcttgaacagcaggacggaacttctttacatcaagggaagagacaagaggaaattttttgtagctctgcttcaaacgatggaaattcgacttcacatgaaagcaaaacatatcagactagtggtgaagagagtcatgttaaccaatctcagggctctccaggacagtcatccggcagaaattcaaagaatggggattctgactttggttttgcatatgtggctaggtcatctgattcatcagatttaaaattagaagccaatatcccaaatctgcccagtccaacgccaacgactagcaatggggacttgaaaggtcaggctattaacgttgagccttctgcgcctttaagtcttcctgttccagattctggtttgtgtaacctgccaagtccaagtcccacaccagagctgagttatagtgacgagaaagctgactcaaatatgcaaaatcttccaagtcccccgctgatgctaggggatgggaacaagaaagctgaggctgctgaaaataaacagccagccgcctcaaaatgtcctgtccaagattctggctccagcgggagctgtgcatctagtctggtggtgggkggtgagagacaatgtcgtgaaacagccgatgaatggagtggatgttcccctgctcacgcaaaaccttctgtcgaggaaggggattcaggccttggttctgtgacttcgttgaaaccgcctgaattggccagtgatcatgcagctactccaacttctaagtgtgaccaacttactcctccttcgccaccacaatctgtatgtaatgaatccacgtggcggcctgagcccattgagtttagcactttggatgaagaatcagtgtctgatctgttagctgaagttgatgca-atggagtctcaacacggtttggcttctcctacttcaatgatgtactctgatgatgagttgtttcaggttcctaataatgactgttttgctaacattggtgtatttagccatccaattgatttaagcaaaagtgacgctttgagctccatgagcgataaaagtctacctcatcaatccgtgatgacagatgaaccacttggtgcggcgcaggctcatgttattgattatgtaaaagggtctagtgtgaaatcctctacaacctttgaagttgatgtagaaatgcagtccattgatttttcagttaacaaaactgaaggtggtcctaacgggcaaacaaacacttcccagagagcagagcagaaacttatgaacgttagctggggaacaatgctgggaaatatgaacttgggtttgggaggaataaataacttgggctggggatctggtatggagacaatacagggaaatataaacgtgaactggagcacttcagctggatttatggggcctgatagctttccagtttatactggggataaatttgtag------gtgattggga---ctcatcatggaggaggcagtcaacacacggtgat---------ggtggagaaagtt----------------------------------------------------------------------------------------------------------------------------------------------------------------------------------------------------------------------------------------------------------------------------------------------------------------------------------------------------
>MiraAssembly72_c116RC_merged_MiraAssembly72_c105RC
----------------------------------------------------------------------------------------------------------------------------------------------------------------------------------------------------------------------------------------aaattgtgactcagatcaagatattggagaagttgacaataagaaacaaggtcccttgcattgcctagtgactatgaaacttgacctttctaaaccatctatttcacttttatttgtgcattcatgtaagtctatcacgttgactattgctggtaatatatgcaggtagtattgttaagccaatatattctgggtttggtagaaaaaggagggggtcaatctctgcacagaatggtgatagtcgaaagaattctgggactaggccgtggacaaagttaaatacttgtgggcaaaatagaagcctgcctactaaattttatttagagaatggagcttctagcagggttgtacagagatcctatgactcccattatgagggcaaggattcatgtgcatcaaatagtttggcaaaaccaggcaaccgggttgactcttgtggttctctgggtggcggtttgaacaatcaagctgtgctgaggtctgaatcttttcgtgtgcgtgcaccagaaacttccatttcatctctctctgctgagaaagcaaaatatgcaagcaatagtgaaacagacaaattgtggcactaccgggacccaaatggaaaaattcaaggaccattttgtgttgtgcagctgcgcaagtggaatacaactggatact-tcccacctgaaatgaggatatggtgtgtaaataatgaagaagttgattctgttctcttgacggatgtattgaatgggaagttctgtaaagtctttccattgcagtccaatatctcttcactatctcagggatttattgcccctggtagtagattaaattacttggatgataggagcagtggcattgtgagtacaactagcatggatggtaataagctactagctgcatatacttgtaacaatgaatccacgaatagtgatggttggggctctcaatcatccaattggacagtgcctgttaataagact-gatgggcccactggaagttcttctcagttctcagactccctcaagtctaacaatgtttatactgaccgcccccaggtgaattgttcgcttgaacagcaggacggaacttctttacatcaagggaagagacaagaggaaaaaatttgtagctctgcttcaaacgatggaaattcgacttcacatgaaagcaaaacatatcagactagtggtgaagagagtcatgttaaccaatctcagggctctccaggacagtcatccggcagaaattcaaagaatggggattctgactttggttttgcatatgtggctaggtcatctgattcatcagatttaaaattagaagccaatatctcaaatctgcccagtccaacgccaacgactagcaatggggacttgaaaggtcaggcgattaacattgagccttctgcgcctttaagtcttcctgttccagattctggtttgtgtaacctgccaagtccaagtcccagaccagagctgagttatagtgacgagaaagctgactcaaatatgcaaaatcttccaagtcccccgctgatgctagggaatgggaacaagaaaactgaggctgctgaaaataaacagccagccgcctcaaaatgtcctgtccaagattctggctccagcgggagctgtgcatctagtctggtggtgggtggtgagagacaatgtcgtgaaacagccgatgaatggagtggatgttcccctgctcacgcaaaaccttctgtcgaggaaggggattcaggccttggttctgtgacttcgttgaaaccgcctgaattggccagtgatcatgcagctactccaacttctaagtgtgaccaacttactcctccttcgccaccacaatctgtatgtaatgaatccacgtggcggcctgagcccattgagtttagcactttggatgaagaatcagtgtcagatctgttagctgaagttgatgca-atggagtctcaacacggtttggcttctcctacttcaatgatgtactctgatgatgagttgtttcaggttcctaataacgactgttttgctaacattggtgtatttagccatccaattgatttaagcaaaagtgacgctttgagctccatgagcgataaaagtctacctcatcaatccgtgatgacagatgaaccacttggtgcggcgcaggctcatgttattgattatgtaaaagggtctagtgtgaaatcctctacaacctttgaagttgatgtagaaatgcagtccattgatttttcagttagcaaaactgaaggtggtcctaacgggcaaacaaacacttcccagagagcagagcagaaacttatgaacgttagctggggaacaatgctgggaaatatgaacttgggtttgggaggaataaataacttgggctggggatctggtatggagacaatacaaggaaatataaacgtgaactggagcacttcagctggattcatggggcctgatagctttccagtttatactggggataaatttgtag------gtgattggga---ctcatcatggaggaggcagtcaacacacggtgat---------ggtggagaaagttgctctgggg-------------------------------------------------------------------------------------------------------------------------------------------------------------------------------------------------------------------------------------------------------------------------------------------------------------------------------------------
>MiraAssembly72_c116RC_merged_MiraAssembly72_c680RC_merged_MiraAssembly72_c110_merged_MiraAssembly72_c519_merged_MiraAssembly72_c680RC_merged_MiraAssembly72_c110_merged_MiraAssembly72_c519_merged_MiraAssembly72_c165
-----------------------------------------------------------------------------------------------------------------------------------------------------------------------------------------------------------------------------------------------------------------------------aataagaaacaaggtcccttgcattgcctagtgactatgaaacttgacctttctaaaccatctattttacttttatttgtgcattcatctaagtctgtcacgttgactattgctggtaatatatgcaggtggtaatgttaagccaatatattctgggtttggtagaaaaaggagggggtcaatctctgcacagaatggtgatagtcgaaagaattctgggactaggccgtggacaaagttaaatacttgtgggcaaaatagaagcctgcctactaaattttattcagagaatggagcttctagcagggttgtacagagatcctatgactcccattatgagggcaaggattcatgtgcatcaaattgtttggcaaaaccaggcaaccgggttgactcttgtggttctctgggtggtggtttgaacaatcaagctgtgctgaggtctgaatcttttcatgtgcgtgcaccagaaacttccatttcatctctctctgctgagaaagcaaaatatgcaagcaatagtgaaacagacaaattgtggcactaccgggacccaaatggaaaaattcaaggaccattttgtgttgtgcagctgcgcaagtggaatacaactggatact-tcccacctgaaatgaggatatggtgtgtaaataatgaagaagttgattctgttctcttgacggatgtattgaatgggaagttctgtaaagtctttccattgcagtccaatatctcttcactatctcagggatctattgcccctggtagtagattaaattacttggatgataggagcagtggcattgtgagtacaactagcatggatggtaataaggtactagctgcatatacttgtaacaatgaatccacgaatagtgatggttggggctctcaatcatccaattggacagtgcctgttaataaaact-gatgggcccactggaagttcttctcagttctcagactccctcaagtctaacaatgtttatactgaccgcccccaggtgaattgttcgcttgaacagcaggacgggacttctttacgtcaagggaagagacaagaggaaaaaatttgtagctctgcttcaaacgatggaaattcgacttcacatgaaagcaaaacatatcagactagtggtgaagagagtcatgttaaccaatctcagggctctccaggacagtcatccggcagaaattcaaagaatggggattctgactttggttttgcatatgtggctaggtcatctgattcatcagatttaaaattagaagccaatatcccaaatctgcccagtccaacgccaacgactagcaatggggacttgaaaggtcaggcgattaacgttgagccttctgcgcctttaagtcttcctgttccagattctggtttgtgtaacctgccaagtccaagtcccacaccagagctgagttatagtgacgagaaagctgactcaaatatgcaaaatcttccaagtcccccgctgatgctagggaatgggaacaagaaaactgaggctgctgaaaataaacagccagccgcctcaaaatgtcctgtccaagattctggctccagcgggagctgtgcatctagtctggtggtgggtggtgagagacaatgtcgtgaaacagccgatgaatggagtggatgttcccctgctaacgcaaaaccttctgtcgaggaaggggattcaggccttggttctgtgacttcgttgaaaccgcctgaattggccagtgatcatgcagctactccaacttctaagtgtgaccaacttactcctccttcgccaccacaatctgtatgtaatgaatccacgtggcggcctgagcccattgagtttagcactttggatgaagaatcagtgtcagatctgttagctgaagttgatgca-atggagtctcaacacggtttggcttctcctacttcaatgatgtactctgatgatgagttgtttcaggttcctaataacgactgttttgctaacattggtgtatttagccatccaattgatttaagcaaaagtgacgctttgagctccatgagcgataaaagtctacctcatcaatccgtgatgacagatgaaccacttggtgcggcgcaggctcatgttattgattatgtaaaagggtctagtgtgaaatcctctacaacctttgaagttgatgtagaaatgcagtccattgatttttcagttagcaaaactgaaggtggtcctaacgggcaaacaaacacttcccagagagcagagcagaaacttatgaacgttagctggggaacaatgctgggaaatatgaacttgggtttgggaggaataaataacttgggctggggatctggtatggagacaatacaaggaaatataaacgtgaactggagcacttcagctggattcatggggcctgatagctttccagtttatactggggataaatttgtag------gtgattggga---ctcatcatggaggaggcagtcaacacacggtgat---------ggtggagaaagttgctctgggg-------------------------------------------------------------------------------------------------------------------------------------------------------------------------------------------------------------------------------------------------------------------------------------------------------------------------------------------
>MiraAssembly72_c425RC
-----------------------------------------------------------------------------------------------------------------------------------------------------------------------------------------------------------------------------------------------------------------------------------------------------------------------------------------------------------------------------------------------------------------------------------------------------------------------------------------------------------------------------------------------------------------------------------------------------------------------------------------------------------------------------------------------------------------------------------------------------------------------------------------------------------------------------------------------------------------------------------------------------------------------------------------------------------------------------------------------------------------------------------------------------------------------------------------------------------------------------------------------------------------------------------------------------------------------------------------------------------------------------------------------------------------------------------------------------------------------------------------------------------------------------------------------------------------------------------------------------------------------------------------------------------------------------------------------------------------------------------------------------------------------------------------------------------------------------------------------------------------------------------------------------------------------------------------------------------------------------------------------------------------------------------------------------------------------------------------------------------------------------------------------------------------------------------------------------------------------------------------ccaccacamtctgtatgtaatgaatccacgtggcggcctgagcccattgagtttagcactttggatgaagaatcagtgtcagatctgttagctgaagttgatgca-atggagtctcaacacggtttggcttctcctacttcaatgatgtactctgatgatgagttgtttcaggttcctaataatgactgttttgctaacattggtgtatttagccatccaattgatttaagcaaaagtgacgctttgagctccatgagcgataaaagtctacctcatcaatccgtgatgacagatgaaccacttggtgcggcgcaggctcatgttattgattatgtaaaagggtctagtgtgaaatcctctacaacctttgaagttgatgtagaaatgcagtccatcgatttttcagttaacaaaactgaaggtggtcctaacgggcaaacaaacacttcccagagagcagagcagaaacttatgaacgttagctggggaacaatgctgggaaatatgaacttgggtttgggaggaataaataacttgggctggggatctggtatggagacaatacagggaaatataaacgtgaactggagcacttcagctggatttatggggcctgatagctttccagtttatactggggagaaatttgtag------gtgattggga---ctcatcatggaggaggcagtcaacacacggtgat---------ggtggagaaagttgctctggggctcctcttaaagggcagggagtttgtaaattttacgagaacgga-----------------------------------------------------------------------------------------------------------------------------------------------------------------------------------------------------------------------------------------------------------------------------------------------
>MiraAssembly73_c22_merged_MiraAssembly73_rep_c2762_merged_MiraAssembly73_c363_merged_MiraAssembly73_rep_c2430_merged_MiraAssembly73_c453RC_merged_MiraAssembly73_c343RC_merged_MiraAssembly73_c215RC
------------------------------------------------------------------------------------------------------------------------------------------------------------------------------------------------------------------------------------------------------------atattggagaagttgacaataagaaacaaggtcccttgcattgcctagtgactatgaaacttgacctttctaaaccatctatttcacttttatttgtgcattcatgtaagtctatcacgttgactattgctggtaatatatgcaggtggtaatgctaagccaatatattctgggtttggtagaaaaaggagggggtcaatctctgcacagaatggtgatagtcgaaagaattctgggactaggccgtggacaaagttaaatacttgtgggcaaaatagaagcctgcctactaaattttatttagagaatggagcttctagcagggttgtacagagatcctatgactcccattatgagggcaaggattcatgtgcatcaaatagtttggcaaaaccaggcaaccgggttgactcttgtggttctctgggtggtggtttgaacaatcaagctgtgctgaggtctgaatcttttcgtgtgcgtgcaccagaaacttccatttcatctctctctgctgagaaagcaaaatatgcaagcaatagtgaaacagacaaattgtggcactaccgggacccaaatggaaaaattcaaggaccattttgtgttgtgcagctgcgcaagtggaatacaactggatact-tcccacctgaaatgaggatatggtgtgtaaataatgaagaagttgactctgttctcttgacggatgtattgaatgggaagttctgtaaagtcttcccattgcagtccaatatctcttcactatctcagggatttattgcccctggtagtagattaaattacttggatgataggagcagtggcattgtgagtacaactagcatggatggtaataaggtactagctgcatatacttgtaacaatgaatccacgaatagtgatggttggggctctcaatcatccaattggacagtgcctgttaataaaact-gatgggcccactggaagttcttctcagttctcagactccctcaagtctaacaatgtttatactgaccgcccccaggtgaattgttcgcttgaacagcaggacggaacttctttacatcaagggaagagaccagaggaaaaaatttgtagctctgcttcaaacgatggaaattcgacttcacatgaaagcaaaacatatcagactagtggtgaagagagtcatgttaaccaatctcagggctctccaggacagtcatccgacagaaattcaaagaatggggattctgactttggttttgcatatgtggctaggtcatctgattcatcagatttaaaattagaagccaatatcccaaatctgcccagtccaacgccaacgactagcaatggggacttgaaaggtcaggctattaacgttgagccttctgcgcctttaagtcttcctgttccagattctggtttgtgtaacctgccaagtccaagtcccacaccagagctgagttatagtgacgagaaagctgactcaaatatgcaaaatcttccaagtcccccgctgatgctagggaatgggaacaagaaaactgaggctgctgaaaataaacagccagccacctcaaaatgtcctgtccaagattctggctccagcgggagctgtgcatctagtctggtggtgggtggtgagagacaatgtcgtgaaacagccgatgaatggagtggatgttcccctgctcacgcaaaaccttctgtcgaggaaggggattcaggccttggttctgtgacttcgttgaaaccgcctgaattggccagtgatcatgcagctactccaacttctaagtgtgaccaacttactcctccttcgccaccacaatctgtctgtaatgaatccacgtggcggcctgagcccattgagtttagcactttggatgaagaatcagtgtcagatctgttagctgaagttgatgca-atggagtctcaacacggtttggcttctcctacttcaatgatgtactctgatgatgagttgtttcaggttcctaataatgactgttttgctaacattggtgtatttagccatccaattgatttaagcaaaagtgacgctttgagctccatgagcgataaaagtctacctcatcaatccgtgatgacagatgaaccacttggtgcggcgcaggctcatgttattgattatgtaaaagggtctagtgtgaaatcctctacaacctttgaagttgatgtagaaatgcagtccattgatttttcagttaacaaaactgaaggtggtcctaacgggcaaacaaacacttcccagagagcagagcagaaacttatgaacgttagctggggaacaatgctgggaaatatgaacttgggtttgggaggaataaataacttgggctggggatctggtatggagacaatacagggaaacataaacgtgaactggagcacttcagctggatttatggggcctgatagctttccagtttatactggggataaatttgtag------gtgattggga---ctcatcatggcggaggcagtcaacacacggtgat---------ggtggagaaagttgctctggggctcctcttaaagggcagggagtttgtaaattttacgagaacggaaattg------------------------------------------------------------------------------------------------------------------------------------------------------------------------------------------------------------------------------------------------------------------------------------------
>MiraAssembly73_rep_c2260RC_merged_MiraAssembly73_c215RC_merged_MiraAssembly73_c22_merged_MiraAssembly73_rep_c2762_merged_MiraAssembly73_c363_merged_MiraAssembly73_c363_merged_MiraAssembly73_rep_c2430_merged_MiraAssembly73_c453RC_merged_MiraAssembly73_c34
------------------------------------------------------------------------------------------------------------------------------------------------------------------------------------------------------------------------------------------------------------atattggagaagttgacaataagaaacaaggtcccttgcattgcctagtgactatgaaacttgacctttctaaaccatctatttcacttttatttgtgcattcatgtaagtctatcacgttgactattgctggtaatatatgcaggtggtaatgctaagccaatatattctgggtttggtagaaaaaggagggggtcaatctctgcacagaatggtgatagtcgaaagaattctgggactaggccgtggacaaagttaaatacttgtgggcaaaatagaagcctgcctactaaattttatttagagaatggagcttctagcagggttgtacagagatcctatgactcccattatgagggcaaggattcatgtgcatcaaatagtttggcaaaaccaggcaaccgggttgactcttgtggttctctgggtggtggtttgaacaatcaagctgtgctgaggtctgaatcttttcgtgtgcgtgcaccagaaacttccatttcatctctctctgctgagaaagcaaaatatgcaagcaatagtgaaacagacaaattgtggcactaccgggacccaaatggaaaaattcaaggaccattttgtgttgtgcagctgcgcaagtggaatacaactggatact-tcccacctgaaatgaggatatggtgtgtaaataatgaagaagttgattctgttctcttgacggatgtattgaatgggaagttctgtaaagtctttccattgcagtccaatatctcttcactatctcagggatttattgcccctggtagtagattaaattacttggatgataggagcagtggcattgtgagtacaactagcatggatggtaataaggtactagctgcatatacttgtaacaatgaatccacgaatagtgatggttggggctctcaatcatccaattggacagtgcctgttaataaaact-gatgggcccactggaagttcttcycagttctcagactccctcaagtctaacaatgtttatactgaccgcccccaggtgaattgttcgcttgaacagcaggacggaacttctttacatcaagggaagagaccagaggaaaaaatttgtagctctgcttcaaacgatggaaattcgacttcacatgaaagcaaaacatatcagactagtggtgaagagagtcatgttaaccaatctcagggctctccaggacagtcatccgacagaaattcaaagaatggggattctgactttggttttgcatatgtggctaggtcatctgattcatcagatttaaaattagaagccaatatcccaaatctgcccagtccaacgccaacgactagcaatggggacttgaaaggtcaggctattaacgttgagccttctgcgcctttaagtcttcctgttccagattctggtttgtgtaacctgccaagtccaagtcccacaccagagctgagttatagtgacgagaaagctgactcaaatatgcaaaatcttccaagtcccccgctgatgctagggaatgggaacaagaaaactgaggctgctgaaaataaacagccagccacctcaaaatgtcctgtccaagattctggctccagcgggagctgtgcatctagtctggtggtgggtggtgagagacaatgtcgtgaaacagccgatgaatggagtggatgttcccctgctcacgcaaaaccttctgtcgaggaaggggattcaggccttggttctgtgacttcgttgaaaccgcctgaattggccagtgatcatgcagctactccaacttctaagtgtgaccaacttactcctccttcgccaccacaatctgtctgtaatgaatccacgtggcggcctgagcccattgagtttagcactttggatgaagaatcagtgtcagatctgttagctgaagttgatgca-atggagtctcaacacggtttggcttctcctacttcaatgatgtactctgatgatgagttgtttcaggttcctaataatgactgttttgctaacattggtgtatttagccatccaattgatttaagcaaaagtgacgctttgagctccatgagcgataaaagtctacctcatcaatccgtgatgacagatgaaccacttggtgcggcgcaggctcatgttattgattatgtaaaagggtctagtgtgaaatcctctacaacctttgaagttgatgtagaaatgcagtccattgatttttcagttaacaaaactgaaggtggtcctaacgggcaaacaaacacttcccagagagcagagcagaaacttatgaacgttagctggggaacaatgctgggaaatatgaacttgggtttgggaggaataaataacttgggctggggatctggtatggagacaatacagggaaacataaacgtgaactggagcacttcagctggatttatggggcctgatagctttccagtttatactggggataaatttgtag------gtgattggga---ctcatcatggcggaggcagtcaacacacggtgat---------ggtggagaaagttgctctggggctcctcttaaagggcagggagtttgtaaattttacgagaacggaaattg------------------------------------------------------------------------------------------------------------------------------------------------------------------------------------------------------------------------------------------------------------------------------------------
>MiraAssembly73_rep_c2651RC_merged_MiraAssembly73_c343RC_merged_MiraAssembly73_c343RC_merged_MiraAssembly73_c215RC_merged_MiraAssembly73_c22_merged_MiraAssembly73_rep_c2762_merged_MiraAssembly73_c507RC_merged_MiraAssembly73_rep_c2762_merged_MiraAssembly73
------------------------------------------------------------------------------------------------------------------------------------------------------------------------------------------------------------------------------------------------------------atattggagaagttgacaataagaaacaaggtcccttgcattgcctagtgactatgaaacttgacctttctaaaccatctatttcacttttatttgtgcattcatgtaagtctatcacgttgactattgctggtaatatatgcaggtggtaatgctaagccaatatattctgggtttggtagaaaaaggagggggtcaatctctgcacagaatggtgatagtcgaaagaattctgggactaggccgtggacaaagttaaatacttgtgggcaaaatagaagcctgcctactaaattttatttagagaatggagcttctagcagggttgtacagagatcctatgactcccattatgagggcaaggattcatgtgcatcaaatagtttggcaaaaccaggcaaccgggttgactcttgtggttctctgggtggtggtttgaacaatcaagctgtgctgaggtctgaatcttttcgtgtgcgtgcaccagaaacttccatttcatctctctctgctgagaaagcaaaatatgcaagcaatagtgaaacagacaaattgtggcactaccgggacccaaatggaaaaattcaaggaccattttgtgttgtgcagctgcgcaagtggaatacaactggatact-tcccacctgaaatgaggatatggtgtgtaaataatgaagaagttgaytctgttctcttgacggatgtattgaatgggaagttctgtaaagtcttyccattgcagtccaatatctcttcactatctcagggatttattgcccctggtagtagattaaattacttggatgataggagcagtggcattgtgagtacaactagcatggatggtaataaggtactagctgcatatacttgtaacaatgaatccacgaatagtgatggttggggctctcaatcatccaattggacagtgcctgttaataaaact-gatgggcccactggaagttcttctcagttctcagactccctcaagtctaacaatgtttatactgactgcccccaggtgaattgttcgcttgaacagcaggacggaacttctttacatcaagggaagagaccagaggaaaaaatttgtagctctgcttcaaacgatggaaattcgacttcacatgaaagcaaaacatatcagactagtggtgaagagagtcatgttaaccaatctcagggctctccaggacagtcatccggcagaaattcaaagaatggggattctgactttggttttgcatatgtggctaggtcatctgattcatcagatttaaaattagaagccaatatcccaaatctgcccagtccaacgccaacgactagcaatggggacttgaaaggtcaggctattaacgttgagccttctgcgcctttaagtcttcctgttccagattctggtttgtgtaacctgccaagtccaagtcccacaccagagctgagttatagtgacgagaaagctgactcaaatatgcaaaatcttccaagtcccccgctgatgctagggaatgggaacaagaaaactgaggctgctgaaaataaacagccagccgcctcaaaatgtcctgtccaagattctggctccagcgggagctgtgcatctagtctggtggtgggtggtgagagacaatgtcgtgaaacagccgatgaatggagtggatgttcccctgctcacgcaaaaccttctgtcgaggaaggggattcaggccttggttctgtgacttcgttgaaaccgcctgaattggccagtgatcatgcagctactccaacttctaagtgtgaccaacttactcctccttcgccaccacaatctgtctgtaatgaatccacgtggcggcctgagcccattgagtttagcactttggatgaagaatcagtgtcagatctgttagctgaagttgatgca-atggagtctcaacacggtttggcttctcctacttcaatgatgtactctgatgatgagttgtttcaggttcctaataatgactgttttgctaacattggtgtatttagccatccaattgatttaagcaaaagtgacgctttgagctccatgagcgataaaagtctacctcatcaatccgtgatgacagatgaaccacttggtgcggcgcaggctcatgttattgattatgtaaaagggtctagtgtgaaatcctctacaacctttgaagttgatgtagaaatgcagtccattgatttttcagttaacaaaactgaaggtggtcctaacgggcaaacaaacacttcccagagagcagagcagaaacttatgaacgttagctggggaacaatgctgggaaatatgaacttgggtttgggaggaataaataacttgggctggggatctggtatggagacaatacagggaaacataaacgtgaactggagcacttcagctggatttatggggcctgatagctttccagtttatactggggataaatttgtag------gtgattggga---ctcatcatggcggaggcagtcaacacacggtgat---------ggtggagaaagttgctctggggctcctcttaaagggcagggagtttgtaaattttacgagaacggaaattg------------------------------------------------------------------------------------------------------------------------------------------------------------------------------------------------------------------------------------------------------------------------------------------
>MiraAssembly74_c8RC
------------------------------------------------------ctcgctatttgagtactaatgttgagaataagac-tttcctatatcattgaggattccttgactcaacttcacgcttagggaatgtatagagaaattagagcttctgaagacaccagaggaacgccaacgcaggttgcatgagattcctgaggttcatgtcgatcctaagatggatccaaattgtgactcagatcaagatattggagaagttgacaataagaaacaaggtcccttgcattgcctagtgactatgaaacttgacctttctaaaccatctatttcacttttatttgtgcattcatgtaagtctatcacgttgactattgctggtaatatatgcaggtggtaatgttaagccaatatattctgggtttggtagaaaaaggagggggtcaatctctgcacagaatggtgatagtcgaaagaattctgggactaggccgtggacaaagttaaatacttgtgggcaaaatagaagcctgcctactaaattttatttagagaatggagcttctagcagggttgtacagagatcctatgactcccattatgagggcaaggattcatgtgcatcaaatagtttggcaaaaccaggcaaccgggttgactcttgtggttctctgggtggtggtttgaacaatcaagctgtgctgaggtctgaatcttttcgtgtgcgtgcaccagaaacttccatttcatctctctctgctgagaaagcaaaatatgcaagcaatagtgaaacagacaaattgtggcactaccgggacccaaatggaaaaattcaaggaccattttgtgttgtgcagctgcgcaagtggaatacaactggatact-tcccacctgaaatgaggatatggtgtgtaaataatgaagaagttgattctgttctcttgacggatgtattgaatgggaagttctgtaaagtctttccattgcagtccaatatctcttcactatctcagggatttattgcccctggtagtagattaaattacttggatgataggagcagtggcattgtgagtacaactagcatggatggtaataaggtactagctgcatatacttgtaacaatgaatccacgaatagtgatggttggggctctcaatcatccaattggacagtgcctgttaataaaact-gatgggcccactggaagttcttctcagttctcagactccctcaagtctaacaatgtttatactgaccgcccccaggtgaattgttcgcttgaacagcaggacggaacttctttacatcaagggaagagacaagaggaaaaaatttgtagctctgcttcaaacgatggaaattcgacttcacatgaaagcaaaacatatcagactagtggtgaagagagtcatgttaaccaatctcagggctctccaggacaatcatccgacagaaattcaaagaatggggattctgactttggttttgcatatgtggctaggtcatctgattcatcagatttaaaattagaagccaatatcccaaatctgcccagtccaacgccaacgactagcaatggggacttgaaaggtcaggctattaacgttgagccttctgcgcctttaagtcttcctgttccagattctggtttgtgtaacctgccaagtccaagtcccacaccagagctgagttatagtgacgagaaagctgactcaaatatgcaaaatcttccaagtcccccgctgatgctagggaatgggaacaagaaaactgaggctgctgaaaataaacagccagccgcctcaaaatgtcctgtccaagattctggctccagcgggagctgtgcatctagtctggtggtgggtggtgagagacaatgccgtgaaacagccgatgaatggagtggatgttcccctgctcacgcaaaaccttctgtcgaggaaggggattcaggccttggttctgtgacttcgttgaaaccgcctgaattggccagtgatcatgcagctactccaacttctaagtgtgaccaacttactcctccttcgccaccacaatctgtatgtaatgaatccacgtggcggcctgagcccattgagtttagcactttggatgaagaatcagtgtcagatctgttagctgaagttgatgca-atggagtctcaacacggtttggcttctcctacttcaatgatgtactctgatgatgagttgtttcaggttcctaataatgactgttttgctaacattggtgtatttagccatccaattgatttaagcaaaattgacgctttgagctccatgagcgataaaagtctacctcatcaatccgtgatgacagatgaaccacttggtgcggcgcaggctcatgttattgattatgtaaaagggtctagtgtgaaatcctctacaacctttgaagttgatgtagaaatgcagtccattgatttttcagttaacaaaactgaaggtggtcctaacgggcaaacaaacacttcccagagagcagagcagaaacttatgaacgttagctggggaacaatgctgggaaatatgaacttgggtttgggaggaataaataacttgggctggggatctggtatggagacaatacagggaaatataaacgtgaactggagcacttcagctggatttatggggcctgatagctttccagtttatactggggataaatttgtag------gtgattggga---ctcatcatggaggaggcagtcaacacacggtgat---------ggtggagaaagttgctctggggctcctcttaaagggcagggagtttgtaaattttacgagaacggaaattgcacgaagggagcgttttgtgactacttccacccatgatgaggaggttcctgtctttccggtacattagaattactgtaaaatcattttttttggtagaacaagc----------------------------------------------------------------------------------------------------------------------------------------------------------------------------------
>MiraAssembly74_rep_c2414_merged_MiraAssembly74_c1219_merged_MiraAssembly74_c1219_merged_MiraAssembly74_c552RC
--------------------------------------------------------------------------------------------------------------------------------------------------------------------------------------------------------------------------------------------------------------------gaagttgacaataagaaacaaggtcccttgcattgcctagtgactatgaaacttgacctttctaaaccatctatttcacttttatttgtgcattcatgtaagtctatcacgttgactattgctggtaatatatgcaggtggtagtgttaagccaatatattctgggtttggtagaaaaaggagggggtcaatctctgcacagaatggtgatagtcgaaagaattctgggactaggccgtggacaaagttaaatacttgtgggcaaaatagaagcctgcctactaaattttatttagagaatggagcttctagcagggttgtacagagatcctatgactcccattatgagggcaaggattcatgtgcatcaaatagtttggcaaaaccaggcaaccgggttgactcttgtggttctctgggtggtggtttgaacaatcaagctgtgctgaggtctgaatcttttcgtgtgcgtgcaccagaaacttccatttcatctctctctgctgagaaagcaaaatatgcaagcaatagtgaaacagacaaattgtggcactaccgggacccaaatggaaaaattcaaggaccattttgtgttgtgcagctgcgcaagtggaatacaactggatact-tcccacctgaaatgaggatatggtgtgtaaataatgaagaagttgattctgttctcttgacggatgtattgaatgggaagttctgtaaagtctttccattgcag-------------------------------------------------------------------------------------------------------------------------------------------------------------------------------------------------------------------------------------------------------------------------------------------------------------------------------------------------------------------------------------------------------------------------------------------------------------------------------------------------------------------------------------------------------------------------------------------------------------------------------------------------------------------------------------------------------------------------------------------------------------------------------------------------------------------------------------------------------------------------------------------------------------------------------------------------------------------------------------------------------------------------------------------------------------------------------------------------------------------------------------------------------------------------------------------------------------------------------------------------------------------------------------------------------------------------------------------------------------------------------------------------------------------------------------------------------------------------------------------------------------------------------------------------------------------------------------------------------------------------------------------------------------------------------------------------------------------------------------------------------------------------------------------------------------------------------------------------------------------------------------------------------------------------------------------------------------------------------------------------------------------------------------------------------------------------------------------------------------------------------------------------------------------------------------------------------------------
>MiraAssembly75_c5RC
-------------------------------------------------------------------------------------------------------------------------------------------------------------------------------------------------------------ggttcatgtcgatcctaagatggatccaaattgtgactcagatcaagatattggagaagttgacaataagaaacaaggtcccttgcattgcctagtgactatgaaacttgacctttctaaaccatctatttcacttttatttgtgcattcatgtaagtctatcacgttgactattgctggtaatatatgcaggtggtaatgttaagccaatatattctgggtttggtagaaaaaggagggggtcaatctctgcacagaatggtgatagtcgaaagaattctgggactaggccgtggacaaagttaaatacttgtgggcaaaatagaagcctgcctactaaattttatttagagaatggagcttctaccagggttgtacagagatcctatgactcccattatgagggcaaggattcatgtgcatcaaatagtttggcaaaaccaggcaaccgggttgactcttgtggttctctgggtggtggtttgaacaatcaagctgtgctgaggtctgaatcttttcgtgtgcgtgcaccagaaacttccatttcaactctctctgctgagaaagcaaaatatgcaagcaatagtgaaacagacaaattgtggcactaccgggacccaaatggaaaaattcaaggaccattttgtgttgtgcaactgcgcaagtggaatacaactggatact-tcccacctgaaatgaggatatggtgtgtaaataatgaagaagttgattctgttctcttgacggatgtattgaatgggaagttctgtaaagtctttccattgcagtccaatatctcttcactatctcagggatttattgcccctggtagtagattaaattacttggatgataggagcagtggcattgtgagtacaactagcatggatggtaataaggtactagctgcatatacttgtaacaatgaatccacgaatagtgatggttggggctctcaatcatccaattggacagtgcctgttaataaaact-gatgggcccactggaagttcttctcagttctcagactccctcaagtctaacaatgtttatactgaccgcccccaggtgaattgttcgcttgaacagcaggatggaacttctttacatcaagggaagagacaagaggaaaaaatttgtagctctgcttcaaacgatggaaattcgacttcacatgaaagcaaaacatatcagactagtggtgaagagagtcatgttaaccaatctcagggctctccaggacagtcatccggcagaaattcaaagaatggggattctgactttggttttgcatatgtggctaggtcatctgattcatcagatttaaaagtagaagccaatatcccaaatctgcccagtccaacgccaacgactagcaatggggacttgaaatgtcaggctattaacgttgagccttctgcgcctgtaagtcttcctgttccagattctggtttgtgtaacctgccaagtccaagtcccacaccagagctgagttatagtgacgagaaagctgactcaaatatgcaaaatcttccaagtcccccgctgatgctagggaatgggaacaagaaaactgaggctgctgaaaataaacagccagccgcctcaaaatgtcctgtccaagattctggctccagcgggagctgtgcatctagtctggtggtgggtggtgagagacaatgtcgtgaaacagccgatgaatggagtggatgctcccctgctcacgcaaaaccttctgtcgaggaaggggattcaggccttggttctgtgacttcgttgaaaccgcctgaattggccagtgatcatgcagctactccaacttctaagtgtgaccaacttactcctccttcgccaccacaatctgtatgtaatgaatccacatggcggcctgagcccattgagtttagcactttggatgaagaatcagtgtcagatctgttagctgaagttgatgca-atggagtctcaacacggtttggcttctcctacttcaatgatgtactctgatgatgagttgtttcaggttcctaataatgactgttttgctaacattggtgtatttagccatccaattgatttaagcaaaagtgacgctttgagctccatgagcgataaaagtctacctcatcaatccgcgatgacagatgaaccacttggtgcggcgcaggctcatgttattgattatgtaaaagggtctagtgtgaaatcctctacaacctttgaagttgatgtagaaatgcagtccattgatttttcagttaacaaaactgaaggtggtcctaacgggcaaacaaacacttcccagagagcagagcagaaacttatgaacgttagctggggaacaatgctgggaaatatgaacttgggtttgggaggaataaataacttgggctggggatctggtatggagacaatacagggaaatataaacgtgaactggagcacttcagctggatttatggggcctgatagctttccagtttatactggggagaaatttgtag------gtgattggga---ctcatcatggaggaggcagtcaacacacggtgat---------ggtggagaaagttgctctggggctcctcttaaagggcagggagtttgtaaattttacgagaacggaaattgcacgaagggagcgttttgtgactacttccacccatgatgaggaggttcctgtctttccggtacattagaattactgt-------------------------------------------------------------------------------------------------------------------------------------------------------------------------------------------------------------
>MiraAssembly77_c1139_merged_MiraAssembly77_rep_c173RC_merged_MiraAssembly77_rep_c278RC
--------------------------------------------------------------------------------------------------------------------------------------------------------------------------------------------------------------------------------------------------------------attggagaagttgacaataagaaacaaggtcccttgcattgcctagtgactatgaaacttgacctttctaaaccatctatttcacttttatttgtgcattcatgtaagtctatcacgttgactattgctggtaatatatgcaggtggtaatgctaagccaatatattctgggtttggtagaaaaaggagggggtcaatctctgcacagaatggtgatagtcgaaagaattctgggactaggccgtggacaaagttaaatacttgtgggcaaaatagaagcctgcctactaaattttatttagagaatggagcttctagcagggttgtacagagatcctatgactcccattatgagggcaaggattcatgtgcatcaaatagtttggcaaaaccaggcaaccgggttgactcttgtggttctctgggtggtggtttgaacaatcaagctgtgctgaggtctgaatcttttcgtgtgcgtgcaccagaaacttccatttcatctctctctgctgagaaagcaaaatatgcaagcaatagtgaaacagacaaattgtggcactaccgggacccaaatggaaaaattcaaggaccattttgtgttgtgcagctgcgcaagtggaatacaactggatact-tcccacctgaaatgaggatatggtgtgtaaataatgaagaagttgattctgttctcttgacggatgtattgaatgggaagttctgtaaagtctttccattgcagtccaatatctcttcactatctcagggatttattgcccctggtagtagattaaattacttggatgataggagcagtggcattgtgagtacaactagcatggatggtaataaggtactagctgcatatacttgtaacaatgaatccacgaatagtgatggttggggctctcaatcatccaattggacagtgcctgttaataaaact-gatgggcccactggaagttcttctcagttctcagactccctcaagtctaacaatgtttatactgaccgcccccaggtgaattgttcgcttgaacagcaggacggaacttctttacatcaagggaagagaccagaggaaaaaatttgtagctctgcttcaaacgatggaaattcgacttcacatgaaagcaaaacatatcagactagtggtgaagagagtcatgttaaccaatctcagggctctccaggacagtcatccggcagaaattcaaagaatggggattctgactttggttttgcatatgtggctaggtcatctgattcatcagatttaaaattagaagccaatatcccaaatctgcccagtccaacgccaatgactagcaatggggacttgaaaggtcaggcgattaacgttgagccttctgcgcctttaagtcttcctgttccagattctggtttgtgtaacctgccaagtccaagtcccacaccagagctgagttatagtgacgagaaagctgactcaaatatgcaaaatcttccaagtcccccgctgatgctagggaatgggaacaagaaaactgaggctgctgaaaataaacagccagccgcctcaaaatgtcctgtccaagattctggctccagcgggagctgtgcatctagtctggtggtgggtggtgagagacaatgtcgtgaaacagccgatgaatggagtggatgttcccctgctcacgcaaaaccttctgtcgaggaaggggattcaggccttggttctgtgacttcgytgaaaccgcctgaattggccagtgatcatgcagctactccaacttctaagtgtgaccaacttactcctccttcgccaccacaatctatatgtaatgaatccacgtggcggcctgagcccattgagtttagcactttggatgaagaatcaatgtcagatctgttagctgaagttgatgca-atggagtctcaacacggtttggcttctcctacttcaatgatgtactctgatgatgagttgtttcaggttcctaataatgactgttttgctaacattggtgtatttagccatccaattgatttaagcaaaattgacgctttgagctccatgagcgataaaagtctacctcatcaatccgtgatgacagatgaaccacttggtgcggcgcaggctcatgttattgattatgtaaaagggtctagtgtgaaatcctctacaacctttgaagttgatgtagaaatgcagtccattgatttttcagttaacaaaactgaaggtggtcctaacgggcaaacaaacacttcccagagnnnnnnnnngaaacttatgaacgttagctggggaacaatgctgggaaatatgaacttgggtttgggaggaataaataacttgggctggggatctggtatggagacaatacagggaaatataaacgtgaactggagcacttcagctggatttatggggccggatagctttccagtttatactggggagaaatttgtag------gtgattggga---ctcatcatggaggaggcagtcaacacacggtgat---------g----------------------------------------------------------------------------------------------------------------------------------------------------------------------------------------------------------------------------------------------------------------------------------------------------------------------------------------------------------------
>MiraAssembly77_rep_c140
--------------------------------------------------------------------------------------------------------------------------------------------------------------------------------------------------------------------------------------------------------------attggagaagttgacaataagaaacaaggtcccttgcattgcctagtgactatgaaacttgacctttctaaaccatctagttcacttttatttgtgcattcatgtaagtctatcacgttgactattgctggtaatatatgcaggtggtaatgttaagccaatatattctgggtttggtagaaaaaggagggggtcaatctctgcacagaatggtgatagtcgaaagaattctgggactaggccgtggacaaagttaaatacttgtgggcaaaatagaagcctgcctactaaattttatttagagaatggagcttctagcagggttgtacagagatcctatgactcccattatgagggcaaggattcatgtgcatcaaatggtttggcaaaaccaggcaaccgggttgactcttgtggttctctgggtggtggtttgaacaatcaagctgtgctgaggtctgaatcttttcgtgtgcgtgcaccagaaacttccatttcatctctctctgctgagaaagcaaaatatgcaagcaatagtgaaacagacaaattgtggcactaccgggacccaaatggaaaaattcaaggaccattttgtgttgtgcagctgcgcaagtggaatacaactggatact-tcccacctgaaatgaggatatggtgtgtaaataatgaagaagttgattctgttctcttgacggatgtattgaatgggaagttctgtaaagtctttccattgcagtccaatatctcttcactatctcagggatttattgcccctg---gtagattaaattacttggatgataggagcagtggcattgtgagtacaactagcatggatggtaataaggtactagctgcatatacttgtaacaatgaatccacgaatagtgatggttggggctctcaatcatccaattggacagtgcctgttaataaaact-gatgggcccactggaagttcttctcagttctcagactccctcaagtctaacaatgtttatactgaccgcccccaggtgaattgttcgcttgaacagcaggacggaacttctttacatcaagggaagagacaagcggaaaaaatttgtagctctgcttcaaacgatggaaattcgacttcacatgaaagcaaaacatatcagacaagtggtgaagagagtcatgttaaccaatctcagggctctccaggacagtcatccggcagaaattcaaagaatggggattctgactttggttttgcatatgtggctaggtcatctgattcatcagatttaaaattagaagccaatatcccaaatctgcccagtccaacgccaacgactagcaatggggacttgaaaggtcaggctattaacgttgagccttctgcgcctttaagtcttcctgttccagattctagtttgtgtaacctgccaagtccaagtcccacaccagagctgagttatagtgacgagaaagctgactcaaatatgcaaaatcttccaagtcccccgctgatgctagggaatgggaacaagaaaactgaggctgctgaaaataaacagccagccgcctcaaaatgtcctgtccaagattctggctccagcgggagctgtgcatctagtctggtggtgggtggtgagagacaatgtcgtgaaacagccgatgaatggagtggatgttcccctgctcacgcaaaaccttctgtcgaggaaggggattcaggccttggttctgtgacttcgctgaaaccgcctgaattggccagtgatcatgcagctactccaacttctaagtgtgaccaacttactcctccttcgccaccacaatctgtatgtaatgaatccacgtggcggcctgagcccattgagtttagcactttggatgaagaatcaatgtcagatctgttagctgaagttgatgca-atggagtctcaacacggtttggcttctcctacttcaatgatgtactctgatgatgagttgtttcaggttcctaataatgactgttttgctaacattggtgtatttagccatccaattgatttaagcaaaattgacgctttgagctccatgagcgataaaagtctacctcatcaatccgtgatgacagatgaaccacttggtgtggcgcaggctcatgttattgattatgtaaaagggtctagtgtgaaatcctctacaacctttgaagttgatgtagaaatgcagtccattgatttttcagttaacaaaactgaaggtggtcctaacgggcaaacaaacacttcccagagagcagagcagaaacttatgaacgttagctggggaacaatgctgggaaatatgaacttgggtttgggaggaataaataacttgggctggggatctggtatggagacaatacagggaaatataaacgtgaactggagcacttcagctggatttatggggcctgatagctttccagtttatactggggagaaatttgtag------gtgattggga---ctcatcatggaggaggcagtcaacacacggtgat---------gg---------------------------------------------------------------------------------------------------------------------------------------------------------------------------------------------------------------------------------------------------------------------------------------------------------------------------------------------------------------
>MiraAssembly78_c2215_merged_MiraAssembly78_rep_c2516RC_merged_MiraAssembly78_c801RC_merged_MiraAssembly78_rep_c2657_merged_MiraAssembly78_c331
gttca----------------------------------------------------------------------------------------------tgtttgtgatttgtaacttctattttttacattgcatgtctcgtaggtttctgctgattatgacgagcctttgaggatagaacttc----tgcagctggctaccttgcttcttaagcatcttcaaagtgatc----ttgtgcatcataggaaggaactgatcaagtt-----------------tggctggaaccatct--taagcgtgaagatagtgccagtaaacaatgggcattttttaacgtttgccacttcttggaggcctatca----agccccagagaaaattatactccaggtaaactattaaacatccaagctcaagatctatgaa---------------acttcctttcttctttattacgtactgagcaattcttttgtgcatttttttgctgctcacaagaccttgttagttcatatcttgatccatgaatagcttttcctttctgccaggagcttctagcagggttgtacagagatcctatgactcccattatgagggcaaggattcatgtgcatcaaatagtttggcaaaaccaggcaaccgggttgactcttgtggttctctgggtggtggtttgaacaatcgagctgtgctgaggtctgaatcttttcgtgtgcgtgcaccagaaacttccatttcatctctctctgctgagaaagcaaaatatgcaagcaatagtgaaacagacaaattgtggcactaccgggacccaaatggaaaaattcaaggaccattttgtgttgtgcagctgcgcaagtggaatacaactggatact-tcccacctgaaatgaggatatggtgtgtaaataatgaagaagttgattctgttctcttgacggatgtattgaatgggaagttctgtaaagtctttccattgcagtccaatatctcttcactatctcagggatttattgcccctggtagtagattaaattacttggatgataggagcagtggcattgtgagtacaactagcatggttggtaataaggtactagctgcatatacttgtaacaatgaatccacgaatagtgatggttggggctctcaatcatccaattggacagtgccagttaataaaact-gatgggcccactggaagttcttctcagttctcagactccctcaagtctaacaatgtttatactgaccgcccccaggtgaattgttcgcttgaacagcaggacggaacttctttacatcaagggaagagacaagaggaaaaaatttgtagctctgcttcaaacgatggaaattcgacttcacatgaaagcaaaacatatcagactagtggtgaagagagtcatgttaaccaatctcagggctctccaggacagtcatccggcagaaattcaaagaatggggattctgactttggttttgcatatgtggctaggtcatctgattcatcagatttaaaattagaagccaatatcccaaatctgcccagtccaacgccaacgactagcaatggggacttgaaaggtcaggctattaacgttgagccttctgcgcctttaagtcttcctgttccagattctggtttgtgtaacctgccaagtccaagtcccacaccagagctgagttaaagtgacgagaaagctgactcaaatatgcaaaatcttccaagtcccccgctgatgctagggaatgggaacaagaaaactgaggatgctgaaaataaacagctagccgcctcgaaatgtcctgtccaagattctggctccagcgggagctgtgcatctagtctggtggtgggtggtgagagacaatgtcgtgaaacaaccgatgaatggagtggatgttcccctgctcacgcaaaaccttctgtcgaggaaggggattcaggccttggttctgtgacttcgttgaaaccgcctgaattggccagtgatcatgcagctactccaacttctaagtgtgaccaacttactcctccttcgccaccacaatctgtatgtaatgaatccacgtggcggcctgagcccattgagtttagcactttggatgaagaatcagtgtcagatctgttagctgaagttgatgcatatggagtctcaacacggtttggcttctcctacktcaatgatgtactctgatgatgagttgtttcaggttcctaataatgactgttttgctaacattggtgtatttagccatccaattgatttaagcaaaagtgacgctttgagctccatgagcgataaaagtctacctcatcaatccgtgatgacagatgaaccacttggtgcggcgcaggctcatgttattgattatgtaaaagggtctagtgtgaaatcctctacaacctttgaagttgatgtagaaatgcagtccattgatttttcagttaacaaaactgaaggtggtcctaacgggcaaacaaacacttcccagagagcagagcagaaacttatgaacgttagctggggaacaatgctgggaaatatgaacttgggtttgggaggaataaataacttgggctggggatctggtayggagacaatacagggaaatataaacgtgaactggagcacttcagctggatttatggggcctgatagctttccagtttatactggggagaaatttgtag------gtgattggga---ctcatcatggaggaggcagtcaacacacggygat---------ggtggagaaagttgctctggggctcctcttaaagggcagggagtttgtaaattttacgagaacggaaattgcacgaagggagcgttttgtgactacttccacccatgatgaggaggttcctgtctttccggtacattagaattactgtaaaatcattttttttggtagaacaagcgtcgtctacatattactgatgttgaagtgtaactgagaaatagtactcagttacgatggcatggcataatacaattttttacttcaggtagcttggctgttctgcagaacgattgtcggtagatgtcgacctggaatagcttggcaggatagagtggcattgatgcctaagagatagt
>MiraAssembly78_rep_c2517RC_merged_MiraAssembly78_c372
----------------------------------------------------------------------------------------------------------------------------------------------------------------------------------------------------------------------------------------------------------------------------------------------------ttgcctagtgactatgaaacttgccctttctaaaccatctatttcacttttatttgtgcattcatgtaagtctatcacgttgactattgctggtaatatatgcaggtggtaatgttaagccaatatattctgggtttggtagaaaaagaagggggtcaatctctgcacagaatggtgatagtcgaaagaattctgggactaggccgtggacaaagttaaatacttgtgggcaaaatagaagcctgcctactaaattttatttagagaatggagcttctagcagggttgtacagagatcctatgactcccattatgagggcaaggattcatgtgcatcaaatagtttggcaaaaccaggcaaccgggttgactcttgtggttctctggatggtggtttgaacaatcaagctatgctgaggtctgaatcttttcgtgtgcgtgcaccagaaacttccatttcatctctctctgctgagaaagcaaaatatgcaagcaatagtgaaacagacaaattgtggcactaccgggacccaaatggaaaaattcaaggaccattttgtgttgtgcagctgcgcaagtggaatacaactggatact-tcccacctgaaatgaggatatggtgtgtaaataatgaagaagttgattctgttctcttgacggatgtattgaatgggaagttctgtaaagtttttccattgcagtccaatatctcttcaccatctcagggatttattgcccctggtagtagattaaattacttggatgataggagcagtggcatcgtgagtacaactagcatggatggtaataaggtactagctgcatatacttgcaacaatgaatccacgaatagtgatggttggggctctcaatcatccaattggacagtgcctgttaataaaact-gatgggccctctggaagttcttctcagttctcagactccctcaagtctaacaatgtttatactgaccgcccccaggtgaattgttcgcttgaacagcaggacggaacttctttacatcaagggaagagacaagaggaaaaaatttgtagctctgcttcaaacgatggaaattcgacttcacatgaaagcaaaacatatcagactagtggtgaagagagtcatgttaaccaatctcagggatctccaggacagtcatccggcagaaattcaaagaatgggaattctgactttggtttagcatatgtggctaggtcatctgattcatcagatttaaaattagaagccaatatcccaaatctgcccagtccaacgccaacgactagcaatggggacttgaaaggtcaggctattaacgttgagccttctgcgcctttaagtcttcctgttccagattctggtttgtgtaacctgccaagtccaagtcccacaccagagctgagttatagtgacgagaaagctgactcaaatatgcaaaatcttccaagtcccccactgatgctagggaatgggaacaagaaaactgaggctgctgaaaataaacagccagccgcctcaaaatgtcctgtccaagattctggctccagcgggagctgtgcatctagtctggtggtgggkggkgagagacaatgtcgtgaaacagccgatgaatggagtggatgttcccctgctcacgcaaaaccttctgtcgaggaaggggattcaggccttggttctgtgacttcgttgaaaccgcctgaattggccagtgatcatgcagctactccaacttctaagtgtgaccaacttactcctccttcgccaccacaa-------ggggtggagtgaggagaaagttatggaggtttgaattttcggaaatggtgggttagatagagagagttttgtgggtgagaagagaagaa-gtgagggagaaagggggtat--------------------------------------------------------------------------ctcgcgtgttta----------------------------------------------------------------------------------------------------------------------------------------------------------------------------------------------------------------------------------------------------------------------------------------------------------------------------------------------------------------------------------------------------------------------------------------------------------------------------------------------------------------------------------------------------------------------------------------------------------------------------------------------------------------------------------------------------------------------------------------------------------------------------------------------------------------------------------------------------------------------------------------
>MiraAssembly78_rep_c2656
--------------------------------------------------------------------------------------------------------------------------------------------------------------------------------------------------------------------------------------------------------------------------------------------------------------------------------------------------------------------------------------------------------------------------------------------------------------------------------------------------------gtgcatttttttgctgctcacaagaccttgttagttcatatcttgatccatgaatagcttttcctttctgccaggagcttctagcagggttgtacagagatcctatgactcccattatgagggcaaggattcatgtgcatcaaatagtttggcaaaaccaggcaaccgggttgactcttgtggttctctgggtggtggtttgaacaatcgagctgtgctgaggtctgaatcttttcgtgtgcgtgcaccagaaacttccatttcatctctctctgctgagaaagcaaaatatgcaagcaatagtgaaacagacaaattgtggcactaccgggacccaaatggaaaaattcaaggaccattttgtgttgtgctgctgcgcaagtggaatacaactggatact-tcccacctgaaatgaggatatggtgtgtaaataatgaagaagttgattctgttctcttgacggatgtattgaatgggaagttctgtaaagtctttccattgcagtccaatatctcttcactatctcagggatttattgcccctggtagtagattaaattacttggatgataggagcagtggcattgtgagtacaactagcatggatggtaataaggtactagctgcatatacttgtaacaatgaatccacgaatagtgatggttggggctctcaatcgtccaattggacagtacctgttaataaaact-gatgggcccactggaagttcttctcagttctcagactccctcaagtctaacaatgtttattatgaccgcccccaggtgaattgttcgcttgaacagcaggacggaacttctttacatcaagggaagagacaagaggaaaaaatttgtagctctgcttcaaacgatggaaattcgacttcacatgaaagcaaaacatatcagactagtggtgaagagagtcatgttaaccaatctcgcggctctccaggacggtcatccggcagaaattcaaagaatggggattctgactttggttttgcatatgtggctaggtcatctgattcatcagatttaaaattagaagccaatatcccaaatctgcccagtccaacgccaacgactagcaatggggacttgaaaggtcaggctattaacgttgagccttctgtgcctttaagtcttcctgttccagattctggtttgtgtaacctgccaagtccaagtcccacaccagagctgagttatagtgacgagaaagctgactcaaatatgcaaaatcttccaagtcccccgctgatgctagggaatgggaacaagaaaactgaggctgctgaaaataaacagccagccgcctcaaaatgtcctgtccaagattctggctccagcgggagctgtgcatctagtctggtggtgggtggtgagagacaatgtcgtgaaacagccgatgaatggagtggatgttcccctgctcacacaaaacmttctgtcgaggaaggggattcaggccttggttctgtgacttcgttgaaaccgcctgaattggccagtgatcatgcagctactccaacttctaagtgtgaccaacttactcctccttcgccaccacaa-------ggggtggagtgaggagaaagttatggaggtttgaattt-----------------------------------------------------------------------------------------------------------------------------------------------------------------------------------------------------------------------------------------------------------------------------------------------------------------------------------------------------------------------------------------------------------------------------------------------------------------------------------------------------------------------------------------------------------------------------------------------------------------------------------------------------------------------------------------------------------------------------------------------------------------------------------------------------------------------------------------------------------------------------------------------------------------------------------------------------------------------------------------------------------------------------------------------------t
>MiraAssembly78_rep_c3112_merged_MiraAssembly78_rep_c2916RC_merged_MiraAssembly78_c255RC
tcgcataaaagataaaatggcaaggaaattggttcctttgtcctccctttttctctcgctatttgagtactaatgttgagaataagac-tttcctatatcattgaggattccttgactcaacttcacgcttagggaatgtatagagaaattagagcttctgaagacaccagaggaacgccgacgcaggttgcatgagattcctgaggttcatgtcgatcctaagatggatccaaattgtgactcagatcaagatattggagaagttgacaataagaaacaaggtcccttgcattgcctagtgactatgaaacttgmcctttctaaaccatctatttcacttttatttgtgcattcatgtaagtctatcacgttgactattgctggtaatatatgcaggtggtaatgttaagccaatatattctgggtttggtagaaaaaggagggggtcaatctctgcacagaatggtgatagtcgaaagaattctgggactaggccgtggacaaagttaaatacttgtgggcaaaatagaagcctgcctactaaattttatttagagaatggagcttctagcagggttgtacagagatcctatgactcccattatgagggcaaggattcatgtgcatcaaatagtttggcaaaaccaggcaaccgggttgactcttgtggttctctgggtggtggtttgaacaatcaagctgtgctgaggtctgaatcttttcgtgtgcgtgcaccagaaacttccatttcatctctctctgctgagaaagcaaaatatgcaagcaatagtgaaacagacaaattgtggcactaccgggacccaaatggaaaaattcaaggaccattttgtgttgtgctgctgcgcaagtggaatacaactggatact-tcccccctgaaatgaggatatggtgtgtaaataatgaagaagttgattctgttctcttgnnnnnnnnnnnnnnnnnnnnnnnnnnnnnnnnnnnnnnnnnnnnnnnnnnnnnnnnnnnnnnnnnnnnnnnnnnnnnnnnnnnnnnnnnnnnnnnnnnnnnnnnnnnnnnnnnnnnnnnnnnnnnnnnnnnnnnnnnnnnnnnnnnnnnnnnnnnnnnnnnnnnnnnnnnnnnnnnnnnnnnnnnnnnnnnnnnnnnnnnnnnnnnnnnnnnnnnnnnnnnnnnnnnnnnnnnnnnnnnnnnnnnnnnn-nnnnnnnnnnnnnnnnnnnnnnnnnnnnnnnnnnnnnnnnnnnnnnnnnnnnnnnnnnnnnnnnnnnnnnnnnnnnnnnnnnnnnnnnnnnnnnnnnnnnnnnnnnnnnnnnnnnnnnnnnnnnnnnnnnnnnnnnnnnnnnnnnnnnnnnnnnnnnnnnnnnnnnnnnnnnnnnnnnnnnnnnnnnnnnnnnnnnnnnnnnnnnnnnnnnnnnnnnnnnnnnnnnnnnnnnnnnnnnnnnnnnnnnnnnnnnnnnnnnnnnnnnnnnnnnnnnntggggattctgactttggttttgcatatgkggctaggkcatctgattcatcagatytaaaattagaagccaatatcccaaatctgcccagtccaacgccaacgactagcaatggggacttgaaaggtcaggctattaacgttgagccttctgcgcctttaagtcttcctgttccagattctggtttgtgtaacctgccaagtcaaagtcccacaccagagctgagttatagtgacgagaaagctgactcaaatatgcaaaatcttccaagtcccccgctgatgcwagggaatgggaacaagaaaactgaggctgctgaaaataaa------------------------------------------------------------------------------------------------------------------------------------------------------------------------------------------------------------------------------------------------------------------------------------------------------------------------------------------------------------------------------------------------------------------------------------------------------------------------------------------------------------------------------------------------------------------------------------------------------------------------------------------------------------------------------------------------------------------------------------------------------------------------------------------------------------------------------------------------------------------------------------------------------------------------------------------------------------------------------------------------------------------------------------------------------------------------------------------------------------------------------------------------------------------------------------------------------------------------------------------------------------------------------------------------------------------------------------------------------------------------------
>MiraAssembly80_c1445RC_merged_MiraAssembly80_c367
-----------------------------------------------------------------------------------------------------------------------------------------------------------------------------------------------------------------------------------------------------------------------------------------------------------------------------------------------------------------------------------------------------------------------------------------------------------------------------------------------------------------------------------------------------------------------------------------------------------------------------------------------tgcatcaaatagtttggcaaaaccaggcaaccgggttgactcttgtggttctct-ggtggtggtttgaacaatcaagctgtgctgaggtctgaatcttttcgtgtgcgtgcaccagaaatttccatttcatctctctctgctgagaaagcaaaatatgcaagcaatagtgaaacagacaaattgtggcactaccgggacccaaatctaaaaattcaaggaccaaattgtgttgtgcagctgcgcaagtggaatacaactggatactnnnnnnnnnnnnnnnnnnnnnnnnnnnnnnnnnnnnnnnnnnnnnnnnnnnnnnnnnnnnnnnnnnnnnnnnnnnnnnnnnnnnnnnnnnnnnnnnnnnnnnnnnnnnnnnnnnnnnnnnnnnnnnnnnnnnnnnnnnnnnnnnnnnnnnnnnnnnnnnnnnnnnnnnnnnnnnnnnnnnnnnnnnnnnnnnnnnnnnnnnnnnnnnnnnnnnnnnnnnnnnnnnnnnnnnnnnnnnnnnnnnnnnnnnnnnnnnnnnnnnnnnnnnnnnnnnnnnnnnnnnnnnnnnnnnnnnnnnnnnnnnnnnnnn-nnnnnnnnnnnnnnnnnnnnnnnnnnnnnnnnnnnnnnnnnnnnnnnnnnnnnnnnnnnnnnnnnnnnnnnnnnnnnnnnnnnnnnnnnnnnnnnncaggacggaacttctttacatcaagggaagagacaagaggaaaaaatttgtagctctgcttcaaacgatggaaattcgacttcacatgaaagcaaaacatatcagactagtggtgaagagagtcatgttaaccaatctcagggctctcctggacagtcatccgacagaaattcaaagaatggggattctgactttggttttgcatatgtggctaggtcatctgattcctcagatttaaaattagaagccaatatcccaaatctgcccagtccaacgccaacgactagcaatggggacttgaaaggtcaggctattaacgttgagccttctgcgcctttaagtcttcctgttccagattctggtttgtgtaacctgccaagtccaagtcccacaccagagctgagttatagtgacgagaaagctgactcaaacatgcaaaatcttccaagtcccccgctgatgctagggaatgggaacaagaaaactgaggctgctgaaaataaacagccagccgcctcaaaatgtcctgtccaagattctggctccagcgggagctgtgcatctagtctggtgatgggtggtgagagacaatgtcgtgaaacagccgatgaatggagtggatgttcccctgctcacgcaaaaccttctgtcgaggaaggggattcaggccttggttctgtgacttcgttgaaaccgcctgaattggccagtgatcatgcagctactccaacttctaagtgtgaccaacttactcctccttcgccaccacaatctgtatgtaatgaatccacgtggcggcctgagcccattgagtttagcactttggatgaagaatcagtgtcagatctgttagctgaagttgctgca-atggagtctcaacacggtttggcttctcctacttcaatgatgtactctgatgatgagttgtttcaggttcctaataatgactgttttgctaacattggtgtatttagccatccaattgatttaagcaaaagtgacgctttgagctccatgagcgataaaagtctacctcatcaatccgtgatgacagatgaaccacttggtgcggcgcaggctcatgttattgattatgtaaaagggtctagtgtgaaatcctcta----------------------------------------------------------------------------------------------------------------------------------------------------------------------------------------------------------------------------------------------------------------------------------------------------------------------------------------------------------------------------------------------------------------------------------------------------------------------------------------------------------------------------------------------------------------------------------------------------------------------------------------------------------------------------------------------------------------------------------
>MiraAssembly80_c9_merged_MiraAssembly80_c27
--------------------------------------------------------------------------------------------------------------------------------------------------------------------------------------------------------------------------------------------------------caagatattggagaagttgacaataagaaacaaggtcccttgcattgcctagtgactatgaaacttgacctttctaaaccatctatttcacttttatttgtgcattcatgtaagtctatcacgttgactattgctggtaatatatgcaggtggtaatgttaagccaatatattctgggtttggtagaaaaaggagggggtcaatctctgcacagaatggtgatagtcgaaagaattctgggactaggccgtggacaaagttaaatacttgtgggcaaaatagaagcctgcctactaaattttatttagagaatggagcttctagcagggttgtacaaagatcctatgactcccattatgagggcaaggattcatgtgcatcaaatagtttggcaaaaccaggcaaccgggttgactcttgtggttctctgggtggtggtttgaacaatcaagctgtgctgaggtctgaatcttttcgtgtgcgtgcaccagaaatttccatttcatctctctctgctgagaaagcaaaatatgcaagcaatagtgaaacagacaaattgtggcactaccgggacccaaatggaaaaattcaaggaccattttgtgttgtgcagctgcgcaagtggaatacaactggatact-ttccacctgaaatgaggatatggtgtgtaaataatgaagaagttgattctgttctcttgacggatgtattgaatgggaagttctgtaaagtctttccattgcagtctaatatctcttcactatctcagggatttattgcccctggtagtagattaaattacttggatgataggagcagtggcattgtgagtacaactagcatggatggtaataaggtactagctgcatatacttgtaacaatgaatccacgaatagtgatggttggggctctcaatcatccaattggacagtgcctgttaataaaactggatgggcccactggaagttcttctcagttctcagactccctcaagtctaacaatgtttatactgaccgcccccaggtgaattgttcgcttgaacagcaggacggaacttctttacatcaagggaagagacaagaggaaaaaatttgtagctctgcttcaaacgatggaaattcgacttcacatgaaagcaaaacatatcagactagtggtgaagagagtcatgttaaccaatctcagggctctccaggacagtcatccgacagaaattcaaagaatggggattctgactttggttttgcatatgtggctaggtcatctgattcatcagatttaaaattagaagccaatatcccaaatctgcccagtccaacgccaacgactagcaatggggacttgaaaggtcaggctattaacgttgagccttctgcgcctttaagtcttcctgttccagattctggtttgtgtaacctgccaagtccaagtcccacaccagagctgagttatagtgacgagaaagctgactcaaatatgcaaaatcttccaagtcccccgctgatgctagggaatgggaacaagaaaactgaggctgctgaaaataaacagccagccgcctcaaaatgtcctgtccaagattctggctccagcgggagctgtgcatctagtctggtggtgggtggtgagagacaatgtcgtgaaacagccgatgaatggagtggatgttcccctgctcacgcaaaaccttctgtcgaggaaggggattcaggccttggttctgtgacttcgttgaaaccgcctgaattggccagtgatcatgcagctactccaacttcgaagtgtgaccaacttactcctccttcgccaccacaatctgtatgtaatgaatccacgtggcggcctgagcccattgagtttagcactttggatgaagaatcaatgtcagatctgttagctgaagttgatgca-atggagtctcaacacggtttggcttctcctacttcaatgatgtactctgatgatgagttgtttcaggttcctaataatgactgttttgctaacattggtgtatttggccatccaattgatttaagcaaaagtgacgctttgagctccatgagcgataaaagtctacctcatcaatccgtgatgacagatgaaccacttggtgcggcgcaggctcatgttattgattatgtaaaagggtctagtgtgaaatcctctacaacctttgaagttgatgtagaaatgcagtccattgatttttcagttaacaaaactgaaggtggtcctaacgggcaaacaaacacttcccagagagcagagcagaaacttatgaacgttagctggggaacaatgctgggaaatatgaacttgggtttgggaggaataaataacttgggctggggatctggtatggagacaatacagggaaatataaacgtgaactggagcacttcagctggatttatggggcctgatagctttccagtttatactggggagaaatttgtag------gtgattgggactcctcatcatggaggaggcagtcaacacacggtgat---------ggtggagaaagttgctctgggg-------------------------------------------------------------------------------------------------------------------------------------------------------------------------------------------------------------------------------------------------------------------------------------------------------------------------------------------
>MiraAssembly81_c1RC
--------------------------------------------------------------------------------------------------------------------------------------------------------------------------gaggaacgccaacgcaggttgcatgagattcctgaggttcatgtcgatcctaagatggatccaaawtgtgactcagatcaagatattggagaagttgacaataagaaacaaggtcccttgcattgcctagtgactatgaaacttgacctttctaaaccatctatttcacttttatttgtgcattcatgtaagtctatcacgttgactattgctggtaatatatgcaggtggtaatgttaagccaatatattctgggtttggtagaaaaaggagggggtcaatctctgcacagaatggtgatagtcgaaagaattctgggactaggccgtggacaaagttaaatacttgtgggcaaaatagaagcctgcctactaaattttatttagagaatggagcttctagcagggttgtacagagatcctatgactcccattatgagggcaaggattcatgtgcatcaaatagtttggcaaaaccaggcaaccgggttgactcttgtggttctctgggtggtggtttgaacaatcaagctgtgctgaggtctgaatcttttcgtgtgcgtgcaccagaaacttccatttcatctctctctgctgagaaagcaaaatatgcaagcaatagtgaaacagacaaattgtggcactaccgggacccaaatggaaaaattcaaggaccattttgtgttgtgcagctgcgcaagtggaatacaactggatact-tcccacctgaaatgaggatatggtgtgtaaataatgaagaagttgattctgttctcttgacggatgtattgaatgggaagttctgtaaagtctttccattgcagtccaatatctcttcactatctcagggatttattgcccctggtagtagattaaattacttggatgataggagcagtggcattgtgagtacaactagcatggatggtaataaggtactagctgcatatacttgtaacaatgaatccacgaatagtgatggttggggctctcaatcatccaattggacagtgcctgttaataaaact-gatgggcccactggaagttcttctcagttctcagactccctcaagtctaacaatgtttatactgaccgcccccaggtgaattgttcgcttgaacagcaggacggaacttctttacatcaagggaagagacaagaggaaaaaatttgtagctctgcttcaaacgatggaaattcgacttcacatgaaagcaaaacatatcagactagtggtgaagagagtcatgttaaccaatctcagggctctccaggacagtcatccgacagaaattcaaagaatggggattctgactttggttttgcatatgtggctaggtcatctgattcatcagatttaaaattagaagccaatatcccaaatctgcccagtccaacgccaacgactagcaatggggacttgaaaggtcaggctattaacgttgagccttctgcgcctttaagtcttcctgttccagattctggtttgtgtaacctgccaagtccaagtcccacaccagagctgagttatagtgacgagaaagctgactcaaatatgcaaaatcttccaagtcccccgctgatgctagggaatgggaacaagaaaactgaggctgctgaaaataaacagccagccgcctcaaaatgtcctgtccaagattctggctccagcgggagctgtgcatctagtctggtggtgggtggtgagagacaatgtcgtgaaacagccgatgaatggagtggatgttcccctgctcacgcaaaaccttctgtcgaggaaggggattcaggccttggttctgtgacttcgttgaaaccgcctgaattggccagtgatcatgcagctactccaacttctaagtgtgaccaacttactcctccttcgccaccacaatctgtatgtaatgaatccacgtggcggcctgagcccattgagtttagcactttggatgaagaatcagtgtctgatctgttagctgaagttgatgca-atggagtctcaacacggtttggcttctcctacttcaatgatgtactctgatgatgagttgtttcaggttcctaataatgactgttttgctaacattggtgtatttagccatccaattgatttaagcaaaattgacgctttgagctccatgagcgataaaagtctacctcatcaatccgtgatgacagatgaaccacttggtgcggcgcaggctcatgttattgattatgtaaaagggtctagtgtgaaatcctctacaacctttgaagttgatgtagaaatgcagtccattgatttttcagttaacaaaactgaaggtggtcctaacgggcaaacaaacacttcccagagagcagagcagaaacttatgaacgttagctggggaacaatgctgggaaatatgaacttgggtttgggaggaataaataacttgggctggggatctggtatggagacaatacagggaaatataaacgtgaactggagcacttcagctggatttatggggcctgatagctttccagtttatactggggataaatttgtag------gtgattggga---ctcatcatggaggaggcagtcaacacacggtgat---------ggtggagaaagttgctctggggctcctcttaaagggcagggagtttgtaaattttacgagaacggaaattgcacgaagggagcgttttgtgactacttccacccatgatgaggaggttcctgtctttccggtacattagaattactgtaaaatcattttttttggtagaacaagcgtcgtctacatattactgatgtt-----------------------------------------------------------------------------------------------------------------------------------------------------------
>MiraAssembly81_c496_merged_MiraAssembly81_c435_merged_MiraAssembly81_c629_merged_MiraAssembly81_rep_c2258RC_merged_MiraAssembly81_c435_merged_MiraAssembly81_c629_merged_MiraAssembly81_rep_c2258RC_merged_MiraAssembly81_rep_c2253RC
-----------------------------------------------------------------------------------------------------------------------------------------------------------------------------------------------------------------------------------------------------------------------------------------------------------------------------------------------------------------------------------------------------------------------------------------------------------------------------------------------------------------------------------------------------------------------------------------------------------------------------------------------------------------------------------------------------------------------------------------------------------------------------------------------------------------------------------------------------------------------------------------------------------------------------------------------------------------------------------------------------------------------------------------------------------------------------------------------------------------------------------------------------------------------------------------------------------------------------------------------------------------------------------tccctcaagtctaacaatgtttatactgaccgcccccaggtgaattgttcgcttgaacagcaggacggaacttctttacatcaagggaagagacaagaggaaaaaatttgtagctctgcttcaaacgatggaaattcgacttcacatgaaagcaaaacatatcagactagtggtgaagagagtcatgttaaccaatctcagggctctccaggacagtcatccgacagaaattcaaagaatggggattctgactttggttttgcatatgtggctaggtcatctgattcatcagatttaaaattagaagccaatatcccaaatctgcccagtccaacgccaacgactagcaatggggacttgaaaggtcaggctattaacgttgagccttctgcgcctttaagtcttcctgttccagattctggtttgtgtaacctgccaagtccaagtcccacaccagagctgagttatagtgacgagaaagctgactcaaatatgcaaaatcttccaagtcccccgctgatgctagggaatgggaacaagaaaactgaggctgctgaaaataaacagccagccgcctcaaaatgtcctgtccaagattctggctccagcgggagctgtgcatctagtctggtggtgggtggtgagagacaatgtcgtgaaacagctgatgaatggagtggatgttcccctgctcacgcaaaaccttctgtcgaggaaggggattcaggccttggttctgtgacttcgttgaaaccgcctgaattggccagtgatcatgcagctactccaacttctaagtgtgaccaacttactcctccttcgccaccacaatctgtatgtaatgaatccacgtggcggcctgagcccattgagtttagcactttggatgaagaatcagtgtctgatctgttagctgaagttgatgca-atggagtctcaacacggtttggcttctcctacttcaatgatgtactctgatgatgagttgtttcaggttcctaataatgactgttttgctaacattggtgtatttagccatccaattgatttaagcaaaagtgacgctttgagctccatgagcgataaaagtctacctcatcaatccgtgatgacagatgaaccacttggtgcggcgcaggctcatgttattgattatgtaaaagggtctagtgtgaaatcctctacaacctttgaagttgatgtagaaatgcagtccattgatttttcagttaacaaaactgaaggtggtcctaatgggcaaacaaacacttcccagagagcagagcagaaacttatgaacgttagctggggaacaatgctgggaaatatgaacttgggtttgggaggaataaataacttgggctggggatctggtatggagacaatacagggaaatataaacgtgaactggagcacttcagctggatttatggggcctgatagctttccagtttatactggggacaaatttgtag------gtgattggga---ctcatcatggaggaggcagtcaacacacggtgat---------ggtggagaaagttgctctggggctcctcttaaagggcagggagtttgtaaattttacgagaacggaaat--------------------------------------------------------------------------------------------------------------------------------------------------------------------------------------------------------------------------------------------------------------------------------------------
>MiraAssembly82_c251RC
-----------------------------------------------------------------------------------------------------------------------------------------------------------------------------------------------------------------------------------------------------------------------------------------------------------------------------------------------------------------------------------------------------------------------------------------------------------------------------------------------------------------------------------------------------------------------------------------------------------------------------------------------------------------------------------------------------------------------------------------------------------------------------------------------------------------------------------------------------------------------------------------------------------------------------------------------------------------------------------------------------------------------------------------------------------------------------------------------------------------------------------------------------------------cttgtaacaatgaatccacgaatagtgatggttggggctctcaatcatccaattggacagtgcctgttaataaaact-gatgggcccactggaagttcttctcagttctcagactccctcaagtctaacaatgtttatactgaccgcccccagctgaattgttcgcttgaacagcaggacggaacttctttacatcaagggaagagacaagaggaaaaaatttgtagctctgcttcaaacgatggaaattcgacttcacatgaaagcaaaacatatcagactagtggtgaagagagtcatgttaaccaatctcagggctctccaggacagtcatccggcagaaattcaaagaatggggattctgaatttggttttgcatatgtggctaggtcatctgattcatcagatttaaaattagaagccaatatcccaaatctgcccagtccaacgccaacgactagcaatggggacttgaaaggtcaggcgattaacgttgagccttctgcgcctttaagtcttcctgttccagattctggtttgtgtaacctgccaagtccaagtcccacaccagagctgagttatagtgacgagaaagctgactcaaatatgcaaaatcttccaagtcccccgctgatgctagggaatgggaacaagaaaactgaggctgctgaaaataaacagccagccgcctcaaaatgtcctgtccaagattctggctccagcgggagctgtgcatctagtctggtggtgggtggtgagagacaatgtcgtgaaacagccgatgaatggagtggatgttcccctgctcacgcaaaaccttctgtcgaggaaggggattcaggccttggttctgtgacttcgttgaaaccgcctgaattggccagtgatcatgcagctactccaacttctaagtgtgaccaacttactcctccttcgccaccacaatctgtatgtaatgaatccacgtggcggcctgagcccattgagtttagcactttggatgaagaatcagtgtcagatctgttagctgaagttgatgca-atggagtctcaacacggtttggcttctcctacttcaatgatgtactctgatgatgagttgtttcaggttcctaataatgactgttttgctaacattggtgtatttagccatccaattgatttaagcaaaagtgacgctttgagctccatgagcgataaaagtctacctcatcaatccgtgatgacagatgaaccacttggtgcggcgcaggctcatgttattgattatgtaaaagggtctagtgtgaaatcctctacaacctttgaagttgatgtagaaatgcagtccattgatttttcagttaacaaaactgaaggtggtcctaacgggcaaacaaacacttcccagagagcagagcagaaacttatgaacgttagctggggaacaatgctgggaaatatgaacttgggtttgggaggaataaataacttgggctggggatctggtatggagacaatacagggaaatataaacgtgaactggagcacttcagctggatttatggggcctgatagctttccagtttttactggggagaaatttgtag------gtgattggga---ctcatcatggaggaggcagtcaacacacggcgat---------ggtggagaaagttgctctggggctcctcttaaagggcagggagtttgtaaattttacgagaacggaaattgcacgaagggagcgttttgtgactacttccacccatgatgaggaggttcctgtctttccggtacattagaattactgtaaaatcattttttttggtagaacaagcgtcgtctacatattactgatgttgaagtgtaactgagaaatagtactcagttacgatggcataata-----caattttttacttcaggtagcttggctgttctg--------------------------------------------------------------------------
>MiraAssembly82_rep_c77RC
g-------------------caaggaaattggttcctttgtcctccctttttctctcgctatttgagtactaatgttgagaataagac-tttcctatatcattgaggattccttgactcaacttcacgcttagggaatgtatagagaaattagagcttctgaagacaccagaggaacgccaacgcaggttgcatgagattcctgaggttcatgtcgatcctaagatggatccaaattgtgactcagatcaagatattggagaagttgacaataagaaacaaggtcccttgcattgcctagtgactatgaaacttgacctttctaaaccatctatttcacttttatttgtgcattcatgtaagtctatcacgttgactattgctggtaatatatgcaggtggtaatgttaagccaatatattctgggtttggtagcaaaaggagggggtcaatctctgcacagaatggtgatagtcgaaagaattctgggactaggccgtggacaaagttaaatacttgtgggcaaaatagaagcctgcctactaaattttatttagagaatggtgcttctagcagggttgtacagagatcctatgactcccattatgagggcaaggattcatgtgcatcaaatagtttggcaaaaccaggcaaccgggttgactcttgtggttctctgggtggtggtttgaacaatcaagctgtgctgaggtctgaatcttttcgtgtgcgtgcaccagaaacttccatttcatctctctctgctgagaaagcaaaatatgcaagcaatagtgaaacagacaaattgtggcactaccgggacccaaatggaaaaattcaaggaccattttgtgttgtgcagctgcgcaagtggaatacaactggatact-ttccacctgaaatgaggatatggtgtgtaaataatgaagaagttgattctgttctcttgacggatgtattgaatgggaagttctgtaaagtctttccattgcagtccgatatctcttcactatctcagggatttattgcccctggtagtagattaaattacttggatgataggagcagtggcattgtgagtacaactagcatggatggtaataaggtactagctgcatatacttgtaacaatgaatccacgaatagtgatggttggggctctcaatcatccaattggacagtgcctgttaataaaact-gatgggcccactggaagttcttctcagttctcagactccctcaagtctaacaatgtttatactgaccgccccccggtgaattgttcgcttgaacagcaggacggaacttctttacatcaagggaagagacaagaggaaaaaatttgtagctctgcttcaaatgatggaaattcgacttcacatgaaagcaaaacatatcagactagtggtgaagagagtcatgttaaccaatctcagggctctccaggacagtcatccggcagaaattcaaagaatggggattctgactttggttttgcatatgtggctaggtcatctgactcatcagatttaaaattagaagccaatatcccaaatctgcccagtccaacgccaacgactagcaatggggacttgaaaggtcaggcgattaacgttgagccttctgcgcctttaagtcttcctgttccagattctggtttgtgtaacctgccaagtccaagtcccacaccagagctgagttatagtgacgagaaagctgactcaaatatgcaaaatcttccaagtcccccgctgatgctagggaatgggaacaagaaaactgaggctgctgaaaacaaacagccagccgcctcaaaatgtcctgtccaagattctggctccagcgggagctgtgcatctagtctggtggtgggtggtgagagacaatgtcgtgaaacagccgatgaatggagtggatgttcccctgctcacgcaaaaccttctgtcgaggaaggggattcaggccttggttctgtgacttcgttgaaaccgcctgaattggccagtgatcatgcagctactccaacttctaagtgtgaccaacttactcctccttcgccaccacaatctgtatgtaatgaatccacgtggcggcctgagcccattgagtttagcactttggatgaagaatcagtgtcagatctgttagctgaagttgatgca-atggagtctcaacacggtttggcttctcctacttcaatgatgtactctgatgatgagttgtttcaggttcctaataatgactgctttgctaacattggtgtatttagccatccaattgatttaagcaaaagtgacgctttgagctccatgagcgataaaagtctacctcatcaatccgtgatgacagatgaaccacttggtgcggcgcaggctcatgttattgattatgtaaaagggtctagtgtgaaatcctctacaacctttgaagttgatgtagaaatgcagtccattgatttttcagttaacaaaactgaaggtggtcctaacgggcaaacaaacacttcccagagagcagagcagaaacttatgaacgttagctggggaacaatgctgggaaatatgaacttgggtttgggaggaataaataacttgggctggggatctggtatggagacaatacagggaaatataaacgtgaactggagcacttcagctggatttatggggcctgatagctttccagtttatactggggagaaatttgtag------gtgattggga---ctcatcatggaggaggcagtcaacacacggtgat---------ggtggagaaagttgctctggggctcctcttaaagggcagggagtttgtaaattttacgagaacggaaattgcacgaagggagcgttttgtgactacttccacccatgatgaggaggttcctgtctttccggtacattagaattactgtaaaatcattttttttggtagaacaagcgtcgtctacatatta-------------------------------------------------------------------------------------------------------------------------------------------------------------------
>MiraAssembly83_c9_merged_MiraAssembly83_c1849
------------------------------------------------------------------------------------------------------------------------------------------------------------------------------aacgccaacgcaggttgcatgagattcctgaggttcatgtcgatcctaagatggatccaaattgtgactcagatcaagatattggagaagttgacaataagaaacaaggtcccttgcattgcctagtgactatgaaacttgacctttctaaaccatctatttcacttttatttgtgcattcatgtaagtctatcacgttgactattgctggtaatatgtgcaggtggtaatgttaagccaatatattctgggtttggtagaaaaaggagggggtcaatctctgcacagaatggtgatagtcgaaagaattctgggactaggccgtggacaaagttaaatacttgtgggcaaaatagaagcctgcctactaaattttatttagagaatggagcttctagcagggttgtacagagatcctatgactcccattatgagggcaaggattcatgtgcatcaaatagtttggcaaaaccaggcaaccgtgttgactcttgtggttctctgggtggtggtttgaacaatcaagctgtgctgaggtcagaatcttttcgtgtgcgtgcaccagaaatttccatttcatctctctctgctgagaaagcaaaatatgcaagcaatagtgaaacagacaaattgtggcactaccgggacccaaatggaaaaattcaaggaccattttgtgttgtgcagctgcgcaagtggaatacaactggatact-tcccacctgaaatgaggatatggtgtgtaaataatgaagaagttgattctgttctcttgacggatgtattgaatgggaagttctgtaaagtctttccattgcagtccaatatctcttcactatctcagggatttattgcccctggtagtagattaaattacttggatgataggagcagtggcattgtgagtacaactagcatggatggtaataaggtactggctgcatatacttgtaacaatgaatccacgaatagtgatggttggggctctcaatcatccaattggacagtgcctgttaataaaact-gatgggcccactggaagttcttctcagttctcagactccctcaagtctaacaatgtttatactgaccgcccccaggtgaattgttcgcttgaacagcaggacggaacttctttacatcaagggaagagacaagaggaaaaaatttgtagctctgcttcaaacgatggaaattcgacttcacatgaaagcaaaacatatcagactagtggtgaagagagtcatgttaaccaatctcagggctctccaggacagtcatccggcagaaattcaaagaatggggattctgactttggttttgcatatgtggctaggtcatctgattcatcagatttaaaattagaagccaatatcccaaatctgcccagtccaacgccaacgactagcaatggggacttgaaaggtcaggcgattaacgttgagccttctgcgcctttaagtcttcctgttccagattctggtttgtgtaacctgccaagtccaagtcccacaccagagctgagttatagtgacgagaaagctgactcaaatatgcaaaatcttccaagtcccccgctgatgctagggaatgggaacaagaaaactgaggcagctgaaaataaacagccagccgcctcaaaatgtcctgtccaagattctggctccagcgggagctgtgcatctagtctggtggtgggtggtgagagacaatgtcgtgaaacagccgatgaatggagtggatgttcccctgctcacgcaaaaccttctgtcgaggaaggggattcaggccttggttctgtgacttcgttgaaaccgcctgaattggccagtgatcatgcagctactccaacttctaagtgtgaccaacttactcctccttcgccaccacaatctgtatgtaatgaatccacgtggcggcctgagcccattgagtttagcactttggatgaagaatcagtgtcagatctgttagctgaagttgatgca-atggagtctcaacacggtttggcttctcctacttcaatgatgtactctgatgatgagttgtttcaggttcctaataatgactgttttgctaacattggtgtatttagccatccaattgatttaagcaaaattgacgctttgagctccatgagcgataaaagtctacctcatcaatccgtgatgacagatgaaccacttggtgcggcgcaggctcatgttattgattatgtaaaagggtctagtgtgaaatcctctacaacctttgaagttgatgtagaaatgcagtccattgatttttcagttaacaaaactgaaggtggtcctaacgggcaaacaaacacttcccagagagcagagcagaaacttatgaacgttagctggggaacaatgctgggaaatatgaacttgggtttgggaggaataaataacttgggctggggatctggtatggagacaatacagggaaatataaacgtgaactggagcacttcagctggatttatggggcctgatagctttccagtttatactggggagaaatttgtag------gtgattggga---ctcatcatggaggaggcagtcaacacacggtgat---------ggtggagaaagttgctctggggctcctcttaaagggcagggagtttgtaaattttacgagaacggaaattgcacgaagggagcgttttgtgactacttccacccatgatgaggagtttcctgtctttccggtacattagaattactgtaaaatcattttttttggtagaacaagcgtcgtctacatattactgatgttgaagtgtaactgagaaatagtactcagttacgatggcataata----------------------------------------------------------------------------------------------------------------
