# Supplementary material for: Targeted NGS for species level phylogenomics: “made to measure” or “one size fits all”?
Source: PeerJ. 2017 Jul 25;5:e3569. doi: 10.7717/peerj.3569 (PMC5530999; doi:10.7717/peerj.3569)
Supplement: Data S2 — Sequences alignments (fasta format). [file peerj-05-3569-s002.gz › Final_Aln/SC/22640_AllSamples.aln]

>MiraAssembly68_c237RC
--------------------------------------------------------------------------------------------------------------------------------------------ac-ttacggggtattttacatagattgcgatactacacggttttatttatgtctatgtgtttctaaattgatct-tcagacaataatatcctt-ctttattttagtat--gagatatgatgttatgttacctccaatttattcaggaccaaaaaaagcttcaagacctgcttcttatcgaaaaggaagcgatgtatgggtctaaacctagtccaagaagaaccagtagctttagaaaggctaatgggtatcatgctaatgggaatggatccatgactcccacccctcgccgtaaatcatccggtagcccgaatgcagaacttttaacaccacgttcatattctgggcatcaaaacgggtatttcaaggaaatgagaaggttgaatactgcacctctgaactttgtggccatcgcaaaagaagatactatctcattctcatctgtttgtggttctgagccagaatctccccctcaagttcgaacctgaggcttgagcggtatgtt-------ccctcacctatcctattacctatttcgaggccttttagcatcacaggaaaatgctttattcttcagtatggtcccataggt--gaaaaaaggttgaacaatttcaaatgtcaaa-----ctgctacttgcatgtgtcctactctatgcattgttgttctgaccaacactagcggtaacgaaagtgaataagaagggactcatacatggctaaaagttccttatg----acactcaacccaccgagtggatttatgaacttggaattatgcacacaccattttttatttaa-----------------------------------------------------------------------------------------------------------
>MiraAssembly69_c239
-----------------------------------------------------------------------------atatcttttccattcatcagcacccaaaaccgtgtccaatttattaagcaaacacactggtatat-cttaagggtattttacataga-tatggaaggttacggctttatttttgtcgatgtgctcgtaaattgatctgcttgacaagaatatccttccttcattttagtat----gatacgatgttatgtgacctctaatttattcaggaccaaaagaagcttcaagacctgctgcttatcgaaaaggaagcaatgtatgggtctaaacctagtccgagaagaaccagtagctttagaaaggctaatggatatcatgctaatgggaatggatccatgactcccacacctcgccgtaaatcatctggtagcccgagtgcagaacttctaacaccacgttcatattctgggcatcaaaacggatatttcaaggaaatgagaaggttgaatactgcacctctgaactttgtggccattgcaaaagaagatactatctccttctcatctgtttgtggttcggagccagaatctccccctcaatttcaaacatgagtctagagtggtatgtcccttcggccttcacctatcctattgcct-tttaaaggcattttggcattgcaggaaaatgttttattctgaaatttggtcccataggttwaaaaaaaagttgaacagtttcaaatgtcaaagtatgatgctacgtgcatgtgtcctatcttatctgctgttgttgcgaccaacgctaaccatgaataa-------caacaaggacttatac-tgggtaggatttctttatg----atattcaacccatgaag--------------------------------------------------------------------------------------------------------------------------------------------------------
>MiraAssembly71_rep_c4076_merged_MiraAssembly71_c337_merged_MiraAssembly71_c295RC_merged_MiraAssembly71_c337
-------------------------------------ttcaaaagcttaaaatcagcttttgaatcattttgatttcatatcttttccattcatcagcacccaaaaccgtgtccaatttattaagcaaacacactggtatat-cttaagggtattttacataga-tatggaaggttacggctttatttttgtcgatgtgctcctaaattgatctgcttgacaagaatatccttccttcattttagtat----gatacgatgtcatgtgacctctaatttattcaggaccaaaagaagcttcaagacctgctgcttatcgaaaaggaagcaatgtatgggtctaaacctagtccgagaagaaccagtagctttagaaaggctaatggatatcatgctaatgggaatggatccatgactcccacacctcgccgtaaatcatctggtagcccgagtgcagaacttctaacaccacgttcatattctgggcatcaaaacggatatttcaaggaaatgagaaggttgaatactgcacctctgaactttgtggccattgcaaaagaagatactatctccttctcatctgtttgtggttcggagccagaatctccccctcaatttcaaacatgagtctagagtggtatgtcccttcggccttcacctatcctattgcct-tttaaaggcattttggcattgcaggaaaatgttttattctgaaatttggtcccataggttaaaaaaaaggttgaacagtttcaaatgtcaaagtatgatgctacgtgcatgtgtcctatcctatctgctgttgttgcgaccaacgctaaccatgaataa-------caacaaggacttatac-tgggtaggatttctttatg----atattcaacccatgaagtggatatatcaatttggaattatgcacacatttcatttctatttaagatgtgctagtcaaaatcatgctgaaaacttatctccagacgcttgaatgaccctaggattgctcattttttctgggtctaatgtcttgactaacagataggctca
>MiraAssembly72_c212
-----------------------------------------------------------------------------------------------------------------------------------------------------------------------------------------------------------------------------------------------------------------------atgtgacctccaatttattcaggaccaaaagaagcttcaagacctgctgcttatcgaaaaggaagcaatgtatgggtctaaacctagtccgagaagaaccagtagctttagaaaggctaatggatatcatgctaatgggaatggatccatgactcccacacctcgccgtaaatcatctggtagcccgagtgcagaacttctaacaccacgttcatattctgggcatcaaaacggatatttcaaggaaatgagaaggttgaatactgcacctctgaactttgtggccattgcaaaagaagatactatctccttctcatctgtttgtggttcggagccagaatctccccctcaatttcaaacatgagtctagagtggtatgtcccttcggccttcacctatcgtattgcct-ttttaaggcattttggcattgcaggaaaatgttttattctgaaatttgg--------------------------------------------------------------------------------------------------------------------------------------------------------------------------------------------------------------------------------------------------------------------------------------------------------------------------------------
>MiraAssembly73_c5RC
--------------------------------------------------------------------------------------------------------------------------------------------------------------------------------------------------------------------------------------------------------------tacgatgttatgtgacctctaatttattcaggaccaaaagaagcttcaagacctgctgcttatcgaaaaggaagcaatgtatgggtctaaacctagtccgagaagaaccagtagctttagaaaggctaatggatatcatgctaatgggaatggatccatgactcccacacctcgccgtaaatcatctggtagcccgagtgcagaacttctaacaccacgttcatattctgggcatcaaaacggatatttcaaggaaatgagaaggttgaatactgcacctctgaactttgtggccattgcaaaagaagatactatctccttctcatctgtttgtggttcggagccagaatctccccctcaatttcaaacatgagtctagagtggtatgtcccttcggccttcacctatcctattgcct-tttaaaggcattttggcattgcaggaaaatgttttattctgaaatctggtcccataggtt---------------------------------------------------------------------------------------------------------------------------------------------------------------------------------------------------------------------------------------------------------------------------------------------------------------------------
>MiraAssembly74_c85
----------------------------------------------------------------------------------------------------------------------tattaagcaaacacactggtatat-cttaagggtattttacataga-tatggaaggttacggctttatttttgtcgatgtgctcctaaattgatctgcttgacaagaatatccttccttcattttagtat----gatacgatgttatgtgacctctaatttattcaggaccaaaagaagcttcaagacctgctgcttatcgaaaaggaagcaatgtatgggtctaaacctagtccgagaagaaccagtagctttagaaaggctaatggatatcatgctaatgggaatggatccatgactcccacacctcgccgtaaatcatctggtagcccgagtgcagaacttctaacaccacgttcatattctgggcatcaaaacggatatttcaaggaaatgagaaggttgaatactgcacctctgaactttgtggccattgcaaaagaagatactatctccttctcatctgtttgtggttcggagccagaatctccccctcaatttcaaacatgagtctagagtggtatgtcccttcggccttcacctatcctattgcct-tttaaaggcattttggcattgcaggaaaatgttttattctgaaatttggtcccataggttaaaaaaaaggttgaacagtttcaaatgtcaaagtatgatgctacgtgcatgtgtcctatcctatctgctgttgttgcgaccaacgctaaccatgaataa-------caacaaggacttatac-tgggtaggatttctttatg----atattcaacccatgaagtggatatatcaattt-----------------------------------------------------------------------------------------------------------------------------------------
>MiraAssembly75_c212RC
--------------------------------------------------------------------------------------------------------------------------------------------at-cttaagggtattttacataga-tatggaaggttacggctttatttttgttgatgtgctcctaaattgatctgcttgacaagaatatccttcctttattttagtat----gatacgatgttatgtgacctctaatttattcaggaccaaaagaagcttcaagacctgctgcttatcgaaaaggaagcaatgtatgggtctaaacctagtccgagaagaaccagtagctttagaaaggctaatggatatcatgctaatgggaatggatccatgactcccacacctcgccgtaaatcatctggtagcccgagtgcagaacttctaacaccacgttcatattctgggcatcaaaacggatatttcaaggaaatgagaaggttgaatactgcacctctgaactttgtggccattgcaaaagaagatactatctccttctcatctgtttgtggttcggagccagaatctccccctcaatttcaaacatgagtctagagtggtatgtcccttcggccttcacctatcctattgcct-tttaaaggcattttggcattgcaggaaaat---------------------------------------------------------------------------------------------------------------------------------------------------------------------------------------------------------------------------------------------------------------------------------------------------------------------------------------------------------
>MiraAssembly78_c157
gttggagctgtaagttgcaacatgcttcagtgctttcttcaaaagcttaaaatcatcttttgaatcattttgatttcatatcttttccattcatcagcacccaaaaccgtgtccaatttattaagcaaacacactggtatatccctaagggtattttacataga-tatggaaggttacggctttatttttgtcgatgtgctcctaaattgatctgcttgacaagaatatccttccttcattttagtatgagagatacgatgttatgtgacctctaatttattcaggaccaaaagaagcttcaagacctgctgcttatcgaaaaggaagcaatgtatggatctaaacctagtccgagaagaaccagtagctttagaaaggctaatggatatcatgctaatgggaatggatccatgactcccacacctcgccgtaaatcatctggtagcccgagtgcagaacttctaacaccacgttcatattctgggcatcaaaacggatatttcaaggaaatgagaaggttgaatactgcacctctgaactttgtggccattgcaaaagaagatactatctccttctcatctgtttgtggttcggagccagaatctccccctcaatttcaaacatgagtctagagtggtatgtcccttcggccttcacctatcctattgcct-ttttaaggcattttggcattgcaggaaaatgttttattctgaaatttggtcccataggttaaaaaaaaggttgaacagtttcaaatgtcaaagtatgctgctacgtgcatgtgtcctaccctatctgctgttgttacgaccaacgctaaccatgaataa-------caacaaggacttatac-tgggtaggatttctttatg----atattcaacccatgaagtggatatatcaatttggaattatgcacacatttcatttctatttaagatgtgctagtcaaaatcatgctgaaaacttatctccagacgcttgaatgaccctaggattgctcattttttctgggtctaatgtctt------------------
>MiraAssembly80_c763_merged_MiraAssembly80_c190RC
----------------------------------------------------------------------------------------------------------------------------------------------------------------------------------------------------------------------------------------------------------------------------------------------------agaagcttcaagacctgctgcttatcgaaaaggaagcaatgtatgggtctaaacctagtccgagaagaaccagtagctttagaaaggctaatggatatcatgctaatgggaatggatccatgactcccacacctcgccgtaaatcatctggtagcccgagtgcagaacttctaacaccacgttcatattctgggcatcaaaacggatatttcaaggaaatgagaaggttgaatactgcacctctgaactttgtggccattgcaaaagaagatactatctccttctcatctgtttgtggttcggagccagaatctccccctcaatttcaaacatgagyctagagtggtatgtcccttcggccttcacctatcctattgcct-tttwaaggcattttggcattgcaggaaaatgttttattctgaaatttggtcccataggttaaaaa----------------------------------------------------------------------------------------------------------------------------------------------------------------------------------------------------------------------------------------------------------------------------------------------------------------------
>MiraAssembly81_c84RC
-----------------------------------------------------------------------------------------------------------------------------------------------------------------------tgcaaggttatggctttatttttgtcgatgtgctcctaaattgatctgcttgacaagaata----tccttcattttagtat----gatacgatgttatgtgacctctaatttattcaggaccaaaagaagcttcaagacctgctgcttatcgaaaaggaagcaatgtatgggtctaaacctagtccgagaagaaccagtagctttagaaaggctaatggatatcatgctaatgggaatggatccatgactcccacacctcgccgtaaatcatctggtagcccgagtgcagaacttctaacaccacgttcatattctgggcatcaaaacggatatttcaaggaaatgagaaggttgaatactgcacctctgaactttgtggccattgcaaaagaagatactatctccttctcatctgtttgtggttcggagccagaatctccccctcaatttcaaacatgagtctagagtggtatgtcccttcggccttcacctatcctattgcct-ttttaaggcattttggcattgcaggaaaatgttttattctgaaatttggtcccataggttaaaaaaaaggttgaacagtttcaaatgtcaaagtatgctgctacgtgcatgtgtcctaccctatctgctgttgttgcgaccaacgctaaccatgaataa-------caacaaggacttatac-tgggtaggatttctttatg----atat---------------------------------------------------------------------------------------------------------------------------------------------------------------------
>MiraAssembly82_c914RC_merged_MiraAssembly82_c237RC
-------------------------------------------------------------------------------------------------cacccaaaaccgtgtccaatttattaagcaaacacactggtataa-cttaagggtattttccataga-tatggaaggttacggctttatttttgtcgatgtgctcctaaattgatctgcttgacaagaatatccttccttcattttagtag----gatacgatgttatgtgacctctaatttattcaggaccaaaagaagcttcaagacctgctgcttatcgaaaaggaagcaatgtatgggtctaaacctagtccgagaagaaccagtagctttagaaaggctaatggatatcatgctaatgggaatggatccatgactcccacacctcgccgtaaatcatctggtagcccgagtgcagaacttctracaccacgttcatattctgggcatcaaaacggatatttcaaggaaatgagaaggttgaatactgcacctctgaactttgtggccattgcaaaggaagatactatctccttctcatctgtttgtggttcggagccagaatctccccctcaatttcaaacatgagtctagagtggtatgtcccttcggccttcacctatcctattgcct-ttttaaggcattttggcattgca-gaaaatgttttattctgaaatttggtcccataggttaaaaaaaaggttgaacagtttcaaatgtcaaagtatgctgctacgtgcatgtgtcctaccctatctgctgttgttgcgaccaacgctaaccatgaataa-------caacaaggacttatac-tgggtaggatttctttgtgatatatattcaacccatgaagtggatatatcaatttggaattatgcacacatttcatttctatttaggcttt-----------------------------------------------------------------------------------------------------
>MiraAssembly83_c151
---------------------------------------------------------------------------------------------------------------------------------------------------------------------------------------------------------------------------acaagaatatccttccttcattttagtat----gatacgatgttatgtgacctctaatttattcaggaccaaaagaagcttcaagacctgctgcttatcgaaaaggaagcaatgtatgggtctaaacctagtccgagaagaaccagtagctttagaaaggctaatggatatcatgctaatgggaatggatccatgactcccacacctcgccgtaaatcatctggtagcccgagtgcagaacttctaacaccacgttcatattctgggcatcaaaacggatatttcaaggaaatgagaaggttgaatactgcacctctgaactttgtggccattgcaaaagaagatactatctccttctcatctgtttgtggttcggagccagaatctccccctcaatttcaaacatgagtctagagtggtatgtcccttcggccttcacctatcctattgcct-tttaaaggcattttggcattgcaggaaaatgttttattctgaaatttggtcccataggtttaaaaaaaggttgaacagtttcaaatgtcaaagtatgatgctacgtgcatgtgtcctatcctatctgctgttgttgcgaccaacgctaaccatgaataa-------caacaaggacttatac-tgggtaggatttctttatg----atattcaacccatgaagtggatatatcaatttggaattatgcacacattt-----------------------------------------------------------------------------------------------------------------------
