# Supplementary material for: Targeted NGS for species level phylogenomics: “made to measure” or “one size fits all”?
Source: PeerJ. 2017 Jul 25;5:e3569. doi: 10.7717/peerj.3569 (PMC5530999; doi:10.7717/peerj.3569)
Supplement: Data S2 — Sequences alignments (fasta format). [file peerj-05-3569-s002.gz › Final_Aln/SC/22130_AllSamples.aln]

>Consensus22130_Sample68
actctttcgagtaacctttctgctaatggagtagtcttaaagtttttcaaaataatattgtcttgaatggttgcagcgaaggtgttccttagaggattggatgcagaaaatattatcagacattgatttttcaagaagtgctcctgttgccatttttcttgagctagaagaagctgcaaggaca-tgtacgtttctcctgctgctgcttcacattgttttgtattgaactttcacaaaatatatgaagacatgttcttactcaacctgcaatgagtttgaaaaggcaaaatatgtaccttat---------gttgccagtaccaacacactaagatattctgttggtcttgta--tacttttcagccttttatgattcaaatcagcacagtttagatgcaaattcttctgctggcgttatagttccgtcgtaccgattacaatcctccacatcaatggcgtcagattgtgctaatgattcag---------attatgaaacatctgagcttggaacaccaaagcatggaagggataactactctgagctcaacctggaaaatgaaactaaaacatctgagcaagataagttcttttggcgctcaaagcattcaattgttaacaacagaggtttggacaaggatgaag---ctactcataatagttccaaagttgcatttcatcctgtggatgaaatggagccttcttctgaaccagggaatcacagacaaggtacccatcttcggaggttgtcgacggagagtattggaagtgatgtaagctctataagagctagtgaactttcaaagcaacattctctcggtgttaactcccttgaccttcctgaaggtgctgaaaattcaagatccatggatattatagttgagtccgacttacaatttcctaaggacgtattagtggctcttccatcagatcagcgctataaaatgaatagggttcttaccacattgcggcggagattggctgcagcaaaaacggatatggaagatcttatagcaagattaaaccaagagctggctgtaagacagtaccttacaacaaaggtattaccagtacctatcttgtttcatcataaatgttgtacctgttcactattggaacatggtatttgtttctca--gttcaatcct-------ttgtaatatgtat--agttgtaaagggtattaccaaagaagcaactgaaggaaaagtcgaatatgctttcaaggttagggcaccctgtaaaattaactcaaagagctatttggatttgatgggtttgaaaaagaggaaaacagtttagtttctgggactcattttcagtttaatgctcaaattgactttgtttagattctggcaatccc---------------------------------------------------------------------------------------------------
>Consensus22130_Sample78
------------------cctcaccattgtttcttattgaactttcacaaaa----------------------------------------------------------------------------atacaagaaatgttcgtact-caacccgcaatgagtttggaaaagcgaagtatataccttatgttgccagtaccagtgtatgggtttggtccataaggcgtatcttgcaattttct---atttgatgcttgatctacacgtatcaacttcaataaaatgtcacttctgccaatcaaaaaaacagttg-ccgtactagcacattaacatattctgtgggtcttgtga-tacttttcagccttctatgattcaaatcagcacagttttgatgcaaattcttctgctggtgttataa---------acsggttacaatccaatacatcgattgcgtcagattattgtaatgattcag---------attacgaaacatctgagcttggaacaccaaagcatggaagggataactacttggagctcagcctggaaaatgaaactaaaacatctgcccaagaaaagttcttttggcgttcaaagcatttaagtgctaataacaggggtttggacaaggatgaagctactactaataatagttccaaagttgcatttcatcatgtagatgaaat---gccttcttctgaaccagggaattgcaggcgaggtaaccatgttcggagcttgtcgacagagagtgttggaagtgatgtaagctctataagagctagtgaactttcaaagcaatattctcttggtgataactccactgagcttccggaaggtgctgaaatttcaagatctgtggatagcattgctgagtctgatttacaatttcctaaggatgttttagtggctcttccatcagatcagcggaataaaatgaatagggttcttactactatgcggcggagattggctgcagcaaaaacggatatggaagatcttatagcaagattaaaccaagagcttgccgtaagacagtaccttacaacaaaggtacttccggcacctatcttgtttcatcataaatgttctacctgttcactgttgaaacacgtattttattctcaattcttcaatcccctgtagactgtagtatgtatatagttataaagggtattaccaaagaagcaaaagacaaaaaagtt-aaacagttaacaaggttagcacactgtgtataattagctcaaagagctaactggattcaatgggttcgaaaaagaggcaaacagtttagcttct--gacttactctcagtt-aatgttggaaaaa----------------------------------------------------------------------------------------------------------------------------
>MiraAssembly69_c245RC_merged_MiraAssembly69_c580RC
------------------------------------------------------------------------------------------------------------------------------------------------------------------------------------------------------------------------------------------------------------------gatctacacgtatcaacttcaataaaatgtcacttctgccgatcaaaaaaacagttgcccgtactagcacattaacatattctgtgggtcttgtga-tacttttcagccttctatgattcaaatcagcacagttttgatgcaaattcttctgctggtgttataa---------accggttacaatccaatacatcgattgcgtcagattattgtaatgattcag---------attacgaaacatctgagcttggaacaccaaagcatggaagggataactacttggagctcagcctggaaaatgaaactaaaacatctgaccaagaaaagttcttttggcgttcaaagcattcaagtgctaataacaggggtttggacaaggatgaagctactactaataatagttccaaagttgcatttcatcatgtagatgaaat---gccttcttctgaaccagggaattgcaggcgaggtaaccatgttcggagcttgtcgacagagagtgttggaagtgatgtaagctctataagagctagtgaactttcaaagcaatattctcttggtgataactccactgagcttccggaaggtgctgaaatttcaagatccgtggatagtattgctgagtctgatttacagtttcctaaggatgttttagtggctcttccatcagatcagcggaataaaatgaatagggttcttactactatgcggcggagattggctgcagcaaaaacggatatggaagatcttatagcaagattaaaccaagagcttgccgtaagacagtaccttacaacaaaggtacttccggcacctatcttgtttcatcataaatgttctacctgttcactgttgaaacacgtrttttattctcaattcttcaatccc-------ctgtagtatgtatatagttataaagggtattaccaaagaagcaaaagacgaaaaagtt-aaacagttaacaaggttagcgcactgtgtataattagctcaaagagctaactggattcaatgggttcgaaaaagaggcaaacagtttaggttct--gacttattctcagtt-aatgttggaaaaattggtctckcraactagaa---------------------------------------------------------------------------------------------------------
>MiraAssembly69_c476
-----------------------ccattgtttcttattgaactttcacaaaa----------------------------------------------------------------------------atacaagaaatgttcatayt-caacccgcaatgagtttggaaaagcgaagtatataccttatgttgccagtaccagtgtatgggtttggtccataaggcgtatcttgcaattttct---atttgatgcttgatctacacgtatcaacttcaataaaatgtcacttctgccgatcaaaaaaacagttgcccgtactagcacattaacatattctgtgggtcttgtga-tacttttcagccttctatgattcaaatcagcacagttttgatgcaaattcttctcctggtgttataa---------accggttacaatccaatacatcgattgcgtcagattattgtaatgattcag---------attacgaaacatctgagcttggaacaccaaagcatggaagggataactacttggagctcagcctggaaaatgaaactaaaacatctgaccaagaaaagttcttttggcgttcaaagcattcaagtgctaataacaggggtttggacaaggatgaagctactactaataatagttccaaagttgcatttcatcatgtagatgaaat---gccttcttctgaaccagggaattgcaggcgaggtaacc--------------------------------------------------------------------------------------------------------------------------------------------------------------------------------------------------------------------------------------------------------------------------------------------------------------------------------------------------------------------------------------------------------------------------------------------------------------------------------------------------------------------------------------------------------------------------------------------------------------------------------------------------------------------------------------------------------------------------------------------------------
>MiraAssembly69_rep_c2373RC
------------------------------------------------------------------------------------------------------------------------------------------------------------------------------------------------------------------------------------------------------------------------------------------------------------------------------------------------------------------------ttcagccttctatgattcaaatcagcacagttttgatgcaaattcttctgctggtgttataa---------accggttacaatccaatacatcgattgcgtcagattattgtaatgattcag---------attacgaaacatctgagcttggaacaccaaagcatggaagggataactacttggagctcagcctggaaaatgaaactaaaacatctgaccaagaaaagttcttttggcgttcaaagcattcaagtgctaataacaggggtttggacaaggatgaagctactactaataatagttccaaagttgcatttcatcatgtagatgaaat---gccttcttctgaaccagggaattgcaggcgaggtaaccatgttcggagcttgtcgacagagagtgttggaagtgatgtaagctctataagagctagtgaactttcaaagcaatattctcttggtgataactccaccgagcttccggaaggtgctgaaatttcaagatccgtggatagtattgctgagtctgatttacaatttcctaaggatgttttagtggctcttccatcagatcagcggaataaaatgaatagggttcttactactatgcggcggagattggctgcagcaaaaacggatatggaagatcttatagcaagattaaaccaagagcttgccgtaagacagtaccttacaacaaaggtacttc-----------------------------------------------------------------------------------------------------------------------------------------------------------------------------------------------------------------------------------------------------------------------------------------------------------------------------------------------------------------------------------------------------------
>MiraAssembly71_c1339RC_merged_MiraAssembly71_c282
cctgctgc--------tgcttcaccattgtttcttattgaactttcacaaaa----------------------------------------------------------------------------atacaagaaatgttcatact-caacctgcaatgagtttggaaaagcgaagtatataccttatgttgccagtaccagtgtatgggtttggtccataaggcgtatcttgyaattttct---atttgatgcttgatctacacgtatcaacttcaataaaatgtcacttctgccgatcaaaaaaacagttgcccgtactagcacattaacatattctgtgggtcttgtga-tacttttcagccttctatgattcaaatcagcacagttttgatgcaaattcttctcctggtgttataa---------accggttacaatccaatacatcgattgcgtcagattattgtaatgattcag---------attacgaaacatctgagcttggaacaccaaagcatggaagggataactacttggagctcagcctggaaaatgaaactaaaacatctgaccaagaaaagttcttttggcgttcaaagcattcaagtgctaataacaggggtttggacaaggatgaagctactactaataatagttccaaagttgcatttcatcatgtagatgaaat---gccttcttctgaaccagggaattgcaggcgaggtaaccatgttcggagcttgtcgacagagagtgttggaagtgatgtaagctctataagagctagtgaactttcaaagcaatattctcttggtgataactccactgagcttccggaaggtgctgaaatttcaagatccgtggatagtattgctgagtctgatttacaatttcctaaggatgttttagtggctcttccatcagatcagcggaataaaatgaatagggttcttactactatgcggcggagattggctgcagcaaaaacggatatggaagatcttatagcaagattaaaccaagagcttgccgtaagacagtaccttacaacaaaggtacttccggcacctatcttgtttcatcataaatgttctacctgttcactgttgaaacacgtattttattctcaattcttcaatccc-------ctgtagtatgtatatatttataaagggtattaccaaagaagcaaaagacgaaaaagtt-aaacagttaacaaggttagcgcactgtgtataattagctcaaagagctaactggattcaatgggtttgaaaaagaggcaaacagtttagcttct--gacttattctcagtt-aatgttggaaaaattggtctctcg-----------------------------------------------------------------------------------------------------------------
>MiraAssembly71_c1339RC_merged_MiraAssembly71_rep_c3957
------------------------------------------------------------------------------------------------------------------------------------------------------------------------------------------------------------------------------------------------------------------------------------------------cacttctgccgatcaaaaaaacagttgcccgtactagcacattaacatattctgtgggtcttgtga-tacttttcagccttctatgattcaaatcagcacagttttgatgcaaattcttctgctggtgttataa---------accggttacaatccaatacatcgattgcgtcagattattgtaatgattcag---------attacgaaacatctgagcttggaacaccaaagcatggaagggataactacttggagctcagcctggaaaatgatactaaaacatctgaccaagaaaagttcttttggcgttcaaagcattcaagtgctaataacaggggtttggacaaggatgaagctactactaataatagttccaaagttgcatttcatcatgtagatgaaat---gccttcttctgaaccagggaattgcaggcgaggtaaccatgttcggagcttgtcgacagagagtgttggaagtgatgtaagctctataagagctagtgaactttcaaagcaatattctcttggtgataactccactgagcttccggaaggtgctgaaatttcaagatccgtggatagtattgctgagtctgatttacaatttcctaaggatgttttagtggctcttccatcagatcagcggaataaaatgaatagggttcttactactatgcggcggagattggctgcagcaaaaacggatatggaagatcttatagcaagattaaaccaagagcttgccgtaagacagtaccttacaacaaaggtacttccggcacctatcttgtttcatcataaatgttctacctgttcactgttgaaacacgtattttattctcaattcttcaatccc-------ctgtagtatgtatatatttataaagggtattaccaaagaagcaaaagacgaaaaagtt-aaacagttaacaaggttagcgcactgtgtataattagctcaaagagctaactggattcaatgggtttgaaaaagaggcaaacagtttagcttct--gacttattctcagtt-aatgttggaaaaattggtctctcg-----------------------------------------------------------------------------------------------------------------
>MiraAssembly72_c166
-----------------------------------------------------------------------------------------------------------------------------------------------------------------------------------------------------------------------------------------------------------------------------------------------------------------------------------------------------------------------------------------------------------------------------------taa---------accggttacaatccaatacatcgattgcgtcagattattgtaatgattcag---------attacgaaacatctgagcttggaacaccaaagcatggaagggataactacttggagctcagccgggaaaatgaaactaaaacatctgaccaagaaaagttcttttggcattcaaagcattcaagtgctaataacaggggtttggacaaggatgaagctactacgaataatagttccaaagttgcatttcatcatgtagatgaaat---gccttcttctgaaccagggaattgcaggcgaggtaaccatgttcggagcttgtcgacagagagtgttggaagtgatgtaagctctataagagctagtgaactttcaaagcaatattctcttggtgataactccaccgagcttccggaaggtgctgaaatttcaagatccgtggatagtattgctgagtctgatttacaatttcctaaggatgtcttagtggctcttccatcagatcagcggaataaaatgaatagggttcttactactatgcggcggagattggctgcagcaaaaacggatatggaagatcttatagcaagattaaaccaagagcttgccgtaagacagtaccttacaacaa--------------------------------------------------------------------------------------------------------------------------------------------------------------------------------------------------------------------------------------------------------------------------------------------------------------------------------------------------------------------------------------------------------------------
>MiraAssembly72_c68RC
-----------------------------------------------------------------------------------------------------------------------------------------------------------------------------------------------------------------------------------gtatcttgcaattttct---atttgatgcttgatctacacgtatcaacttcaataaaatgtcacttctgccgatcaaaaaaacagttgcccgtactagcacattaacatattctgtgggtcttgtga-tacttttcagccttctatgattcaaatcagcacagttttgatgcaaattcttctgctggtgttataa---------accggttacaatccaatacatcgattgcgtcagattattgtaatgattcag---------attacgaaacatctgagcttggaacaccaaagcatggaagggataactacttggagctcagccgggaaaatgaaactaaaacatctgaccaagaaaagttcttttggcgttcaaagcattcaagtgctaataacaggggtttggacaaggatgaagctactactaataatagttccaaagttgcatttcatcatgtagatgaaat---gccttcttctgaaccaggtaattgcaggcgaggtaaccatgttcggagcttgtcgacagagagtgttggaagtgatgtaagctctataagagctagtgaactttcaaagcaatattctcttggtgataactccaccgagcttccggaaggtgctgaaatttcaagatccgcggatagtattgctgagtctgatttacaatttcctaaggatgttttagtggctcttccatcagatcagcggaataaaatgaatagggttcttactactatgcggcggagattggctgcagcaaaaacggatatggaagatcttatagcaagattaaaccaagagcttgccgtaagacagtaccttacaacaaaggtacttccggcacctatcttgtttcatcataaatgtcctacctgttcactgttgaaacacgtattttattctcaattcttcaatccc-------ctgtagtatgtatatagatat-----------------------------------------------------------------------------------------------------------------------------------------------------------------------------------------------------------------------------------------------------------------------------------------------
>MiraAssembly73_c26
------------------------------------------------------------------------------------------------------------------------------------------------------------------------------------------------------------------------------------------------------------------------------------------------------------------------------------------------------------------------ttcagccttctatgattcaaatcagcacagttttgatgcaaattcttctgctggtgttataa---------accggttacaatccaatacatcgattgcgtcagattattgttatgattcag---------attacgaaacatctgagcttggaacaccaaagcatggaagggataactacttggagctcagcctggaaaatgaaactcaaacatctgaccaagaaaagttcttttggcgttcaaagcattcaagtgctaataacaggggtttggacaaggatgaagctactactaataatagttccaaagttgcatttcatcaggtagatgaaat---gccttcttctgaaccagggaattgcaggcgaggtaaccatgttcggagcttgtcgacagagagtgttggaagtgacgtaagctctataagagctagtgaactttcaaagcaatattctcttggtgataactccactgagcttccggaaggtgctgaaatttcaagatccgtggatagtattgctgagtctgatttacaatttcctaaggatgttttagtggctcttccatcagatcagcggaataaaatgaatagggttcttactactatgcggcggagattggctgcagcaaaaacggatatggaagatcttatagcaagattaaaccaagagcttgccgtaagacagtaccttacaacaaaggtacttccggcacctatcttgtttcatcataaatgttctacctgttcactgttgaaacacgtattttattcccaattcttcaatccc-------ctgtag--------------------------------------------------------------------------------------------------------------------------------------------------------------------------------------------------------------------------------------------------------------------------------------------------------------
>MiraAssembly73_c389RC_merged_MiraAssembly73_c477RC_merged_MiraAssembly73_c457
----------------------------------------------------------------------------------------------------------------------------------------------------------------------------------------------------------------------------------------------ttttct---atttgatgcttgatctacacgtatcaacttcaataaaatgtcacttctgccgatccaaaaaacagttgcccgtactagcaaattaacatattctgtgggtcttgtga-tacttttcagccttctatgattcaaatcagcacagttttgatgcaaattcttctgctggtgctataa---------accggttacaatccaatacatcgattgcgtcagattattgtaatgattcag---------attacgaaacatctgagcttggaacaccaaagcatggaagggataactacttggagctcagcctggaaaatgaaactaaaacatctgaccaagaaaagttcttttggcgttcaaagcattcaagtgctaataacaggggtttggacaaggatgaagctactactaataatagttccaaagttgcatttcatcatgtagatgaaat---gccttcttctgaaccagggaattgcaggcgaggtaaccatgttcggagcttgtcgacagagagtgttggaagtgatgtaagctctttaagagctagtgaactttcaaagcaatattctcttggtgataactccactgagcttccggaaggtgctgaaatttcaagatccgtggatagtattgctgagtctgatttacaatttcctaaggatgttttagtggctcttccatcagatcagcggaataaaatgaatagggttcttactactatgcggcggagattggctgcagcaaaaacggatatggaagatcttatagcaagactaaaccaagagcttgccgtaagacagtaccttacaacaaaggtacttccggcacctatcttgtttcatcataaatgttctacctgttcactgttgaaacacgtattttattttcaattcttcaat------------------------------------------------------------------------------------------------------------------------------------------------------------------------------------------------------------------------------------------------------------------------------------------------------------------------------
>MiraAssembly74_c39RC
--------------------------------------------------------------------------------------------------------------------------------------------------ct-caacccgcaatgagtttggaaaagcgaagtatataccttatgttgccagtaccagtgtatgggtttggtccataaggcgtatcttgcaattttct---atttgatgcttgatctacacgtatcaacttcaataaaatgtcacttctgccgatcaaaaaaacagttgcccatactagcacattaacatattctgtgggtcttgtga-tacttttcagccttctatgattcaaatcagcacagttttgatgcaaattcttctgctggtgttataa---------accggttacaatccaatacatcgattgcgtcagattattgtaatgattcag---------attacgaaacatctgagcttggaacaccaaagcatggaagggataactacttggagctcagcctggaaaatgatactaaaacatctgaccaagaaaagttcttttggcgttcaaagcattcaagtgctaataacaggggtttggacaaggatgaagctactactaataatagttccaaagttgcatttcatcatgtagatgaaat---gccttcttctgaaccagggaattgcaggcgaggtaaccatgttcggagcttgtcgacagagagtgttggaagtgatgtaagctctataagagctagtgaactttcaaagcaatattctcttggtgataactccactgagcttccggaaggtgctgaaatttcaagatccgtggatagtattgctgagtctgatttacaatttcctaaggatgttttagtggctcttccatcagatcagcggaataaaatgaatagggttcttactactatgcggcggagattggctgcagcaaaaacggatatggaagatcttatagcaagattaaaccaagagcttgccgtaagacagtaccttacaacaaaggtacttccsgcacctatcttgtttcatcataaatgttctacctgttsactgttgaaacacatattttattctcaattctacaatccc-------ctgtagtatgtatatagttataaagggtattaccaaagaagcaaaagacgaaaaagtt-aaacagttaacaaggttagcgcactgtgtataattagctcaaagag-----------------------------------------------------------------------------------------------------------------------------------------------------------------------------------------------------------
>MiraAssembly74_c499_merged_MiraAssembly74_c585
---------------------------------------------------------------------------------------------------------------------------------------------------------------------------------------------------------------------------------------------------------------------------------------------------------cgatcaaaaaaacagttgcccgtactagcacattaacatattctgtgggtcttgtga-tacttttcagccttctatgattcaaatcagcatagttttgatgcaaattcttctgctggtgttataa---------accggttacaatccaatacatcgattgcgtcagactattgtaatgattcag---------attacgaaacatctgagcttggaacaccaaagcatggaagggataactacttggagctcagcctggaaaatgaaactaaaacatctgaccaagaaaagttcttttggcgttcaaagcattcaagtgctaataacaggggtttggacaaggatgaagctactactaataatagttccaaagttgcatttcatcatgtagatgaaat---gccttcttctgaaccagggaattgcaggcgaggtaaccatgttcggagcttgtcgacagagagtgttggaagtgatgtaagctctataagagctagtgaactttcaaagcaatattctcttggtgataactccactgagcttccggaaagtgctgaaatttcaagatccgtggatagtattgctgagtctgatttacaatttcctaaggatgttttagtggctcttccatcagatcagcggaataaaatgaatagggttcttactactatgcggcggagattggctgcagcaaaaac-------------------------------------------------------------------------------------------------------------------------------------------------------------------------------------------------------------------------------------------------------------------------------------------------------------------------------------------------------------------------------------------------------------------------------------------------------------------------------------
>MiraAssembly75_c312RC
----------------------------------------------------------------------------------------------------------------------------------------------------------------------------------------------------------------------------------------------------------------------------------------------------------------------------------------------------------------------ttttcagccttctatgattcaaatcagcacagttttgatgcaaattcttctgctggtgttataa---------accggttacaatccaatacatcgattgcgtcagattattgtaatgattcag---------attacgaaacatctgagcttggaacaccaaagcatggaagggataactacttggagctcagcctggaaaatgaaactaaaacatctgaccaagaaaagttcttttggcgttcaaagcattcaagtgctaataacaggggtttggacaaggatgaagctactactaataatagttccaaagttgcatttcatcatgtagatgaaat---gccttcttctgaaccagggaattgcaggcgaggtaaccatgttcggagcttgtcgacagagagtgttggaagtgatgtaagctctataagaactagtgaactttcaaagcaatattctcttggtgataactccactgagcttccggaaggtgctgaaatttcaagatccgtggatagtattgctgagtctgatttacaatttcctaaggatgttttagtggctcttccatcagatcagcggaataaaatgaatagggtccttactactatgcggcggagattggctgcagcaaaaacggatatggaagatcttatagcaagattaaaccaagagcttgccgtaaga------------------------------------------------------------------------------------------------------------------------------------------------------------------------------------------------------------------------------------------------------------------------------------------------------------------------------------------------------------------------------------------------------------------------------------
>MiraAssembly75_c483
------------------------------------------------------------------------------------------------------------------------------------------------------------------------------------------------------------------------------------------------------------------------------------------------------------------------------------------------------------------------------------------------------------------------------------------------------------------------------agattattgtaatgattcag---------attacgaaacatctgagcttggaacaccaaagcatggaagggataactacttggagctcagcctggaaaatgaaactaaaacatctgaccaagaaaagttcttttggcgttcaaagcattcaaatgctaataacaggggtttggacaaggatgaagctactactaataatagttccaaagttgcatttcatcatgtagatgaaat---gccttcttctgaaccagggaattgcaggcgaggtaaccatgttcggagcttgtc----------------------------------------------------------------------------------------------------------------------------------------------------------------------------------------------------------------------------------------------------------------------------------------------------------------------------------------------------------------------------------------------------------------------------------------------------------------------------------------------------------------------------------------------------------------------------------------------------------------------------------------------------------------------------------------------------------------------------------------
>MiraAssembly75_c87
----------------------------------------------------------------------------------------------------------------------------------------------------------------------------------------------------------------------------------------------------------------------------tatcaacttcaataaaatgtcacttctgccgatcaaaaaaacagttgcccgtactagcacattaacatattctgtgggtcttgtga-tacttttcagccttctatgattcaaatcagcacagttttgatgcaaattcttctgctggtgttataa---------accggttacaatccaatgcatcgaatgcgtcagattattgtaatgattcag---------attacgaaacatctgagcttggaacaccaaagcatggaagggataactacttggagctcagcctggaaaatgaaactaaaacatctgaccaagaaaagttcttttggcgttcaaagcattcaagtgctaataacaggggtttggacaaggatgaagctactactaataatagttccaaagttgcatttcatcatgtagatgaaat---gccttcttctgaaccagggaattgcaggcgaggtaaccatgttcggagcttgtcgacagagagtgttggaagtgatgtaagctctataagagctagtgaactttcaaagcaatattctcttggtgataactccactgagcttccggaaggtgctgaaatttcaagatccgtggatagtattgctgagtctgatttacaatttcctaaggatgttttagtggctcttccatcagatcagcggaataaaatgaatagggttcttactactatgcggcggagattggctgcagcaaaaacggatatggaagatcttatagcaagattaaaccaagagcttgccgtaagacagtaccttacaacaaaggtacttccggcacctatcttgtttcatcataaatgttctacctgttcacagttgaaacacgtattttattctcaattcttcaatccc-------ctgtagtatgtat-------------------------------------------------------------------------------------------------------------------------------------------------------------------------------------------------------------------------------------------------------------------------------------------------------
>MiraAssembly77_c1102RC
----------------------------------------------------------------------------------------------------------------------------------------------------------------------------------------------------------------------------------------------------------------------------------------------------------------aaaaacagttgcccgtactagcacattaacatattctgtgggtcttgtga-tacttttcagccttctatgattcaaatcagcacagttttgatgcaaattcttctcctggtgttataa---------accggttacaatccaatacatcgattgtgtcagattattgtaatgattcag---------attacgaaacatctgagcttggaacaccaaagcatggaagggataactacttggagctcagcctggaaaatgaaactaaaacatctgaccaagaaaagttcttttggcgttcaaagcattcaagtgctaataacaggggtttggacaaggatgaagctactactaataatagttccaaagttgcatttcatcatgtagatgaaat---gccttcttctgtaccagggaattgcaggcgaggtaaccatgttcggagcttgtcgacagagagtgttggaagtgatgtaagctctataagagctagtgaactttcaaagcaatattctcttggtgataactccactgagcttccggaaggtgctgaaattt-----------------------------------------------------------------------------------------------------------------------------------------------------------------------------------------------------------------------------------------------------------------------------------------------------------------------------------------------------------------------------------------------------------------------------------------------------------------------------------------------------------------------------------------------------------------------------------------------------------------------------
>MiraAssembly77_c502RC
----------------------------------------------------------------------------------------------------------------------------------------------------------------------------------------------------------------------------------------------------------------------------------------------------------------aaaaacagttgcccgtactagcacattaacatattctgtgggtcttgtga-tacttttcagccttctatgattcaaatcagcacagttttgatgcaaattcttctgctggtgttataa---------accggttacaatccaatacatcgattgcgtcagattattgtaatgattcag---------attacgaaacatctgagcttggaacaccaaagcatggaagggataactacttggagctcagcctggaaaatgaaactaaaacatctgaccaagaaaagttcttttggcgttcaaagcattcaagtgctaataataggggtttggacaaggatgaagctactactaataatagttccaaagttgcatttcatcatgtagatgaaat---gccttcttctgaaccagggaattgcaggcgaggtaaccatgttcggagcttgtcgacagagagtgttggaagtgatgtaagctctataagagctagtgaactttcaaagcaatattctcttggtgataactccactgagcttccggaaggtgctgaaatttcaagatccgtggatagtattgctgagtctgatttacaatttcctaaggatgttttagtggctcttccatcagatcagcggaataaaatgaatagggttcttactactatgcggcggagattggctgcagcaaaaacggatatggaagatcttatagcaagattaaaccaagagcttgccgtaagacagtaccttacaacgaaggtacttccggcacctatcttgtttcatcataaatgttctacctgttcactgttgaaacac------------------------------------------------------------------------------------------------------------------------------------------------------------------------------------------------------------------------------------------------------------------------------------------------------------------------------------------------------
>MiraAssembly80_c34RC
--------------------------------------------------------------------------------------------------------------------------------------------------------------------------------------------------------------------------------------------------------------------------------------------------------------aaaaaaacagttgcccgtactagcacattaacatattctgtgggtcttgtga-tacttttcagccttctatgattcaaatcagcacagttttgatgcaaattcttctgctggtgttataa---------accggttacaatccaatacatcgattgcgtcagattattgtaatgattcag---------attacgaaacatctgagcttggaacaccaaagcatggaagggataactacttggagctcagcctggaaaatgaaactaaaacatctgaccaagaaaagttcttttggcgttcaaagcattcaagtgctaataacaggggtttggacaaggatgaagctactaataataatagttccaaagttgcatttcatcatgtagatgaaat---gccttcttctgaaccagggaattgcaggcgaggtaaccatgttcggagcttgtcgacagagagtgttggaagtgatgtaagctctataagagctagtgaactttcaaagcaatattctcttggtgataactccactgagcttccggaaggtgctgaaatttcaagatccgtggatagtattgctgagtctgatttacaatttcctaaggatgtttcagtggctcttccatcagatcagcggaataaaatgaatagggttcttactactatgcggcggagattggctgcagcaaaaacggatatggaagatcttatagcaagattaaaccaagagcttgccgtaagacagtaccttacaacaaaggtacttccggcacctatcttgtttcatcataaatgttctacctgttcactgttgaaacacgtattttattctcaattcttcaatccc-------ctgtagtatgtata------------------------------------------------------------------------------------------------------------------------------------------------------------------------------------------------------------------------------------------------------------------------------------------------------
>MiraAssembly80_c383
------------------------------------------------------------------------------------------------------------------------------------------------------------------------------------------------------------------------------------------------------------------------------------------------------------------------------------------------------------------------------------------------------------------------------------------------ccggttacaatccaatacatcgattgcgtcagattattgtaatgattcag---------attacgaaacatctgagcttggaacaccaaagcatggaagggataactacttggagctcagcctggaaaatgaaactaaaacatctgaccaagaaaagtttttttggcgttcaaagcattcaagtgctaataacaggggtttggacaaggatgaagctactactaataatagttccaaagttgcatttcatcatgtagatgaaat---gccttcttctgaaccagggaattgcaggcgaggtaaccatgttcggagcttgtcgacagagagtgttggaagtgatgtaagctctttaagagctagtgaactttcaaagcaatattctcttggtgataactccactgagcttccggaaggtgctgaaatttcaagatccgtggatagtattgctgagtctgatttacaatttcctaaggatgttttagtggctcttccatcagatcagcggagtaaaatgaatagggttcttactactatgcggcggagattggctgcagcaaaaacggatatggaagatcttatagcaagattaaaccaagagcttgccgtaagacagtaccttacaacaaaggtacttccggcacctatcttgtttcatcataaatgttctacctgttcactgttgaaaca-------------------------------------------------------------------------------------------------------------------------------------------------------------------------------------------------------------------------------------------------------------------------------------------------------------------------------------------------------
>MiraAssembly81_c42
----------------------------------------------------------------------------------------------------------------------------------------------------------------gagtttggaaaagcgaagtatataccttatgttgccagtaccagtgtatgggtttggtccataaggcgtatcttgcaattttct---atttgatgcttgatctacacgtatcaacttcaataaaatgtcacttctgccgatcaaaaaaacagttgcccgtactagcacattaacatattctgtgggtcttgtga-tacttttcagccttctatgattcaaatcagcacagttttgatgcaaattcttctcctggtgttataa---------accggttacaatccaatacatcgattgcgtcagattattgtaatgattcag---------attacgaaacatctgagcttggaacaccaaagcatggaagggataactacttggagctcagcctggaaaatgaaactaaaacatctgaccaagaaaagttcttttggcgttcaaagcattcaagtgctaataacaggggtttggacaaggatgaagctactactaataatagttccaaagttgcatttcatcatgtagatgaaat---gccttcttctgaaccagggaattgcaggcgaggtaaccatgttcggagcttgtcgacagagagtgttggaagtgatgtaagctctataagagctagtgaacgttcaaagcaatattctcttggtgataactccactgagcttccggaaggtgctgaaatttcaagatccgtggatagtattgctgagtctgatttacaatttcctaaggatgttttagtggctcttccatcagatcagcggaataaaatgaatagggttcttactactatgcggcggagattggctgcagcaaaaacggatatggaagatcttatagcaagattaaaccaagagcttgccgtaagacagtaccttacaacaaaggtacttccggcacctatcttgtttcatcataaatgttctacctgttcgctgttgaaacacgtattttattctcaattcttcaatccc-------ctgtagtatgtatatagttataaagggtattaccaaagaagcaaaagacgaaaaagtt-aaacagttaacaaggttagcg------------------------------------------------------------------------------------------------------------------------------------------------------------------------------------------------------------------------------------
>MiraAssembly81_c429RC
--------------------------------------------------------------------------------------------------------------------------------------------------------------------------------------------------------------------------------------------------------------------------------------------------------------------------------------------------------------------------------------------------------------------------------------------------ggttacaatccaatacatcgattgcgtcagattattgtaatgattcag---------attacgaaacatctgagcttggaacaccaaagcatggaagggataactacttggagctcagcctggaaaatgaaactaaaacatctgaccaagaaaagtttttttggcgttcaaagcattcaagtgctaataacaggggtttggacaaggatgaagctactactaataatagttccaaagttgcatttcatcatgtagatgaaat---gccttcttctgaaccagggaattgcaggcgaggtaaccatgtccggagcttgtcgacagagagtgttggaagtgatgtaagctctttaagagctagtgaactttcaaagcaatattctcttggtgataactccactgagcttccggaaggtgctgaaatttcaagatccgtggatagtattgctgagtctgatttacaatttcctaaggatgttttagtggctcttccatcagatcagcggagtaaaatgaatagggttcttactactatgcggcggagattggctgcagcaaaaacggatatggaagatcttatagcaagattaaaccaagagcttgccgtaagacagtaccttacaacaaaggtacttccggcacctatcttgtttcatcataaatgttctacctgttcgccgttgaaacacgtattttattctcaattcttcaatccc-------ctgtagtatgtat-------------------------------------------------------------------------------------------------------------------------------------------------------------------------------------------------------------------------------------------------------------------------------------------------------
>MiraAssembly81_c532
---------------------------------------------------------------------------------------------------------------------------------------------------------------------------------------------------------------------------------------------------------------------ctacacgtatcaacttcaataaaatgtcacttctgccgatcaaaaaaacagttgcccgtactagcacattaacatattctgtgggtcttgtga-tacttttcagccttctatgattcaaatcagcacagttttgatgcaaattcttctgctggtgttataa---------accggttacaatccaatacatcgattgcgtcagattattgtaatgattcag---------attacgaaacatctgagcttggaacaccaaagcatggaagggataactacttggagctcagcctggaaaatgaaactaaaacatctgcccaagaaaagtttttttggcgttcaaagcattcaagtgctaataacaggggtttgga-------------------------------------------------------------------------------------------------------------------------------------------------------------------------------------------------------------------------------------------------------------------------------------------------------------------------------------------------------------------------------------------------------------------------------------------------------------------------------------------------------------------------------------------------------------------------------------------------------------------------------------------------------------------------------------------------------------------------------------------------------------------------------------------------------------------------------------------------------------
>MiraAssembly82_c895
--------------------------------------gaactttcacaaaa----------------------------------------------------------------------------atacaagaaatgttcatact-caacccgcaatgagwttggaaaagcgaagtatataccttatgttgccagtaccagtgtatgggtttggtccataaggcgtatcttgcaattttct---atttgatgcttgatctactcgtatcaacttcaataaaatgtcacttctgccgatcaaaaaaacagttgcccatactagcacattaacatattctgtgggtcttgtgattacttttcagccttctacgattcaaatcagcacagttttgatgcaaattcttctgctggtgttataa---------accggttacaatccaatacatcgattgcgtcagatttttgtaatgattcagattacgaaaattacgaaacatctgagcttggaacaccaaagcatggaagggataactacttggagctcagcctggaaaatgaaactaaaacatctgaccaagaaaagttcttttggcgttcaaagcattcaagtgctaataacaggggtttggacaag---------------------------------------------------------------------------------------------------------------------------------------------------------------------------------------------------------------------------------------------------------------------------------------------------------------------------------------------------------------------------------------------------------------------------------------------------------------------------------------------------------------------------------------------------------------------------------------------------------------------------------------------------------------------------------------------------------------------------------------------------------------------------------------------------------------------------------------------------------
>MiraAssembly82_rep_c229_merged_MiraAssembly82_rep_c910RC
-----------------------------------------------------------------------------------------------------------------------------------------------------------------------------------------------------------------------------------------------------------gatgcttgatctacacgtatcaacttcaataaaatgtcacttctgccgatcaaaaaaacagttgcccgtactagcacattaacgtattctgtgggtcttgtgattacttttcagccttctacgattcaaatcagcacagttttgatgcaaattcttctgctggtgttataa---------accggttacaatccaatacatcgattgcgtcagatttttgtaatgattcag---------attacgaaacatctgagcttggaacaccaaagcatggaagggataactacttggagctcagcctggaaaatgaaactaaaacatctgaccaagaaaagttcttttggcgttcaaagcattcaagtgctaataacaggggtttggacaaggatgaagctactactaataatagttccaaagttgcatttcatcatgtagatgaaat---gccttcttctgaaccagggaattgcaggcgaggtaaccatgttcggagcttgtcgacagagagtgttggaagtgatgtaagctctataagagctagtgaactttcaaagcaatattctcttggtgataactccactgagcttccggaaggtgctgaaatttcaagatccgtggatagtattgctgagtctgatttacaatttcctaaggatgttttagtggctcttccatcagatcagcggaataaaatgaatagggttcttactactatgcggcggagattggctgcagcaaaaacggatatggaagatcttatagcaagattaaatcaagagcttgccgtaagacagtaccttacaacaaaggtacttccggcacctatcttgtttcatcataaatgttctacctgttcactgttgaaacacgtattttattctcaattcttcaatccc-------ctgtagtatgtatatagttatamagggtattaccaaagaagcaaaagacgaaaaagttaaaacagttaacaaggttagygcactgtgtataattagctcaaagagctaactggattcaatgggttcgaaaaagaggcaaacagtttagcttct--gacttattctcagtt-aatgttggaaaaattggtctctcgaactagaaaatggcatcatctcttcatcaaaacttgaaacacaaaacactttgaggckcgttaggagwacgctttcctaaagactatttgcccccatcataaggtgtgcaccg
>MiraAssembly83_c1348RC_merged_MiraAssembly83_c529RC
----------------------------------------------------------------------------------------------------------------------------------------------------------------------------------tatataccttatgttgccagtaccagtgtatgggtttggtccataaggcgtatcttgcaattttct---atttgatgcttgatctacacgtatcaacttcaataaaatgtcacttctgccgatcaaaaaaacagttgcccgtactagcacattaacatattctgtgggtcttgtga-tacttttcagccttctatgattcaaatcagcacagttttgatgcaaattcttctgctggtgttataa---------accggttacaatccaatacatcgattgcgtcagatttttgtaatgattcag---------attacgaaacatctgagcttggaacaccaaagcatggaagggataactacttggagctcagcctggaaaatgaaactaaaacgtctgaccaagaaaagttcttttggcgttcaaagcattcaagtgctaataacaggggtttggacaaggatgaagctactactaataatagttccaaagttgcatttcatcatgtagatgaaat---gccttcttctgaaccagggaattgcaggcgaggtaaccatgttcggagcttgtcgacagagagtgttggaagtgnnnnnnnnnnnnnnnnnnnnnnnnnnnnnnnnnnnnnnnnnnnnnnnnnnnnnnnnnnnnnnnnnnnnnnnnnnnnnnnnnnnnnnnnnnnnnnnnnnnnnnnnnnnnnnnnnnnnnnnnnnnnnnnnnnnnnnnnnnnnnnnnnnnnnnnnnnnnnnnnnnngcggaataaaatgaatagggttcttactactatgcggcggagattggctgcagcaaaaacggatatggaagatcttatagcaagattaaaccaagagcttgccgtaagacagtaccttacaacaaaggtacttccggcacctatcttgtttcatcataaatgttctacctgttcactgttgaaacacgtattttattctcaattcttcaatccc-------ctgtagtatgtawatagttatatagggtattaccaaagaagcaaaagacgaaaaagtt-aaacagttwacaaggttagcgc-----------------------------------------------------------------------------------------------------------------------------------------------------------------------------------------------------------------------------------
>MiraAssembly83_c36RC
-------------------------------------------------------------------------------------------------------------------------------------------------------------------tttggaaaagcgaagtatataccttatgttgccagtaccagtgtatgggtttggtccataaggcgtatcttgcaattttct---atttgatgcttgatctacacgtatcaacttcaataaaatgtcacttctgccgat-aaaaaaacagttgcccrtactagcacattaacatattctgtgggtcttgtga-tacttttcagccttctatgattcaaatcagcacagttttgatgcaaattcttctgctggtgttataa---------accggttacaatccaatacatcgattgcgtcagattattgtaatgattcag---------attacgaaacatctgagcttggaacaccaaagcatggaagggataactacttggagctcagcctggaaaatgaaactaaaacatctgaccaagaaaagttcttttggcgttcaaagcattcaagtgctaataacaggggtttggacaaggatgaagctactactaataatagttccaaagttgcatttcatcatgtagatgaaat---gccttcttctgaaccagggaattgcaggcgaggtaaccatgttcggagcttgtcgacagagagtgttggaagtgatgtaagctctttaagagctagtgaactttcaaagcaatattctcttggtgataactccactgagcttccggaaggtgctgaaatttcaagatccgtggatagtattgctgagtctgatttacaatttcctaaggatgttttagtggctcttccatcagatcagcggaataaaatgaatagggttcttactactatgcggcggagattggctgcagcaaaaacggatatggaagatcttatagcaagattaaaccaagagcttgccgtaagacagtaccttacaacaaaggtacttccggcacctatcttgtttcatcataaatgttctacctgttcactgttgaaacacgtattttattctcaattcttcaatccc-------ctgtagtatgtawatagttatatagggtattaccaaagaagcaaaagacgaaaaagtt-aaacagtttacaaggttagcgc-----------------------------------------------------------------------------------------------------------------------------------------------------------------------------------------------------------------------------------
