# Supplementary material for: Targeted NGS for species level phylogenomics: “made to measure” or “one size fits all”?
Source: PeerJ. 2017 Jul 25;5:e3569. doi: 10.7717/peerj.3569 (PMC5530999; doi:10.7717/peerj.3569)
Supplement: Data S2 — Sequences alignments (fasta format). [file peerj-05-3569-s002.gz › Final_Aln/SC/21752_AllSamples.aln]

>MiraAssembly69_c105
----------------------------------------------------------------------------------------------------attctcaggtggtgcaatgattttgctcaagtgatttattgtcatggttcattcaaaatggaacaaattgaggccaagctagattattaaggttatgatcttaccatttgacttttttcagtgcagatgctgatgtccgcctggcaaggagaattaggcgtgatacagttgaaaagagtagagatatcaatacagtacttgaccaggttagcaaaatttcatattcgtttttctgctgaaacacatttggtgaatattctgctcatattcttcgaggaagctgataatttaat-ggggtgt--gatatgttttgtggtcatctatttagcatggtgttaaccactacttgatcctttgtgcagtattccaagtttgtgaaacctgctttcgatgactttatacaaccgacaaagaagtatgcagacattatcattccacgtggaggagacaatcatgttgcagttgatttgattgtccaacatatccgtacaaaattgggccaacatgatctttgtaaaatatatcctaatctttatgtcattcattcaacttttcaggtagctacttttcttgcagtacttggttacttattcatgcagtgttgcatcagatgtttt----------------------------------------------------------------------------------------------------------------------------------------------------------------------------------------------------------------------------
>MiraAssembly69_c281
-----------------------------------------------------------------------------------------------------------------------------------------------------------------------------------------------------------------------------------------------------------------------------------------------------------------------------ttcatattcgtttttctgctgaaacacatttggtgaatattctgctcatattcttcgaggaagctgataatttaat-ggggtgt--gatatgttttgtggtcatctatttagcatggtgttaaccactacttgatcctttgtgcagtattcaaagttcgtgaaacctgctttcgatgactttatacaaccaacaaagaagtacgcagacattatcattccacgtggaggagacaatcatgttgcagttgatttaattgtccaacatatccgtacaaaactgggccaacatgatctttgtaaaatatatcctaatctttatgtcattcattcaacttttcaggtagctacttttcttgcagtacttggttagttattcatgcagtgttgcatcagatgttttcggaggggctatatttcttttgctctaaagtctaaactaaagttttaatcattttgatgctgaagtcctagtttatcagattttctatgatgaatttgtaatggctcattttttaatatattaggtaaggcattcaactcatgttacttatcaaaaaactaattatgtgatttgtttggtacgtccagattcggggcatgcatactcttatacgtgatgc
>MiraAssembly71_c302RC_merged_MiraAssembly71_c236
ctaatagaggataactataagggacttcagaacttgggggctacggtcgcccctggccaccacgcctgggtgtgaactccctgcatgcccaaatttatccattctcaggtggtgcaatgattttgctcaagtgatttattgtcatggttcattcaaaatggaacaaattgaggccaagctagattattaaggttatgatcttaccatttgacttttttcagtgcagatgctgatgtccgcctggcaaggagaattaggcgtgatacagttgaaaagagtagagatatcaatacagtacttgaccaggttagcaaaatttcatattcgtttttctgctgaaacacatttggtgaatattctgctcatattcttcgaggaagctgataatttaat-ggggtgt--gatatgttttgtggtcatctatttagcatggtgttaaccactagttgatcctttgtgcagtattcaaagtttgtgaaacctgctttcgatgactttatacaaccaacaaagaagtacgcagacattatcattccacgtggaggagacaatcatgttgcagttgatttgattgtccaacatatccgtacaaaactgggccaacatgatctttgtaaaatatatcctaatctttatgtcattcattcaacttttcaggtagctacttttcttgcagtacttggttagttattcatgcagtgttgcatcagatgttttcggaggggctatatttcttttgctctaaagtctaaactaaagttttaatcattttgatgctgaagtcctagtttatcagattttctatgatgaatttgtaatggctaatttwttaatatattaggtaaggcattcaactcatgttacttatcaaaaaactaattatgtgatttgtttggtacgtccagattc----------------------------
>MiraAssembly71_c302RC_merged_MiraAssembly71_rep_c4303RC
--------------------------------------------------------------------------------------------------------------------------------------------------------------------------------------------------------------------------------------------------------------------------------aaagagtagagatatcaatacagtacttgaccaggttagcaaaatttcatattcgtttttctgctgaaacgcatttggtgaatattctgctcatattcttcgaggaagctgataatttaatgggggtgt--gatatgttttgtggtcatctatttagcatggtgttaaccactagttgatcctttgtgcagtattcaaagtttgtgaaacctgctttcgatgactttatacaaccaacaaagaagtacgcagacattatcattccacgtggaggagacaatcatgttgcagttgatttgattgtccaacatatccgtacaaaactgggccaacatgatctttgtaaaatatatcctaatctttatgtcattcattcaacttttcaggtagctacttttcttgcagtacttggttagttattcatgcagtgttgcatcagatgttttcggaggggctatatttcttttgctctaaagtctaaactaaagttttaatcattttgatgctgaagtcctagtttatcagattttctatgatgaatttgtaatggctaatttwttaatatattaggtaaggcattcaactcatgttacttatcaaaaaactaattatgtgatttgtttggtacgtccagattc----------------------------
>MiraAssembly71_rep_c4011
---------------------------------------------------------------------------------------------------------------------------------------------------------------------------------------------------------------------------------------------------------------------------------------------------------------------------------------------tgctgaaacgcatttggtgaatattctgctcatattcttcgaggaagctgataatttaatgggggggt--gatatgttttgtggtcatctatttagcatggtgttaaccactagttgatcctttgtgcagtattcaaagtttgtgaaacctgctttcgatgactttatacaaccaacaaagaagtacgcagacattatcattccacgtggaggagacaatcatgttgcagttgatttgattgtccaacatatccgtacaaaactgggccaacatgatctttgtaaaatatatcctaatctttatgtcattcattcaacttttcaggtagctacttttcttgcagtacttggttagttattcatgcagtgttgcatcagatgttttcggaggggctatatttcttttgctctaaagtctaaactaaagttttaatcattttgatgcwrmastgcatgaataactaaccaagtactgcaag-----------------------------------------------------------aaaag--------------------------------------------------------------
>MiraAssembly72_c271
--------------------------------------------------------------------------------------------------------------------------------------------------------------------------------------------------------------------------------------------------ggcaaggagaattaggcgtgatacagttgaaaagagtagagatatcaatacagtacttgaccaggttagcaaaatttcatattcctttttctgctgaaacacatttggtgaatattctgctcatattcttcgaggaagctgataatttaaa-ggggtgt--gatatgttttgtggtcatctatttagcatggtgttaaccactacttgatcctttgtgcagtattcaaagtttgtgaaacctgctttcgatgactttatacaaccaacaaagaagtacgcagacattatcattccacgtggaggagacaatcatgttgcagttgatttgattgtccaacatatccgtacaaaactgggccaacatgatctttgtaaaatatatcctaatctttatgtcattcattcaacttttcaggtagctacttttcttgcagtacttggttagttattcatgcagtgttgcatcagatgttttcggaggggctatatttcttttgctctaaagtctaaactaaagttttaatcattttgatgctgaagtcct-------------------------------------------------------------------------------------------------------------------------------------------------------
>MiraAssembly72_c304RC
-------------------------------------------------------------------------------------------------------------------------------------------------------------------------------------------------------------------------------------------------------------------------------------------------------------------------------catattcgtttttctgctgaaacacatttggtgaatattctgctcatattcttcgaggaagctgataatttaat-ggggtgt--gatatgttttgtggtcatctatttagcatggtgttaaccactacttgatcctttgtgcagtattccaagtttgtgaaacctgctttcgatgactttatacaaccgacaaagaagtatgcagacattatcattccacgtggaggagacaatcatgttgcagttgatttgattgtccaacatatccgtacaaaattgggccaacatgatctttgtaaaatatatcctaatctttatgtcattcattcaacttttcaggtagctacttttcttgcagtacttggttagttattcatgcagtgttgcatcagatgttttcggaggggctata---------------------------------------------------------------------------------------------------------------------------------------------------------------------------------------------------------------
>MiraAssembly73_c825RC_merged_MiraAssembly73_c1323
-----------------------------------------------------------------------------------------------------------------------------------------------------------------------------------------------------------------------------------------------------------------gcgtgatacagttgaaaagagtagagatatcaatacagtacttgaccaggttagcaaaatttcatattcgtttttctgctgaaacacatttggtgaatattctgctcatattcttcgaggaagctgataatttaatgggggtgt--gatatgttttgtggtcatctatttagcatggtgttaaccactagttgatcctttgtgcagtattcaaagtttgtgaaacctgctttcgatgactttatacaaccaacaaagaagtacgcagacattatcattccacgtggaggagacaatcatgttgcagttgatttgattgtccaacatatccgtacaaaactgggccaacatgatctttgtaaaatatatcctaatctttatgtcattcattcaacttttcaggtagctacttttcttgcagtacttggttagttattcatgcagtgttgcatcagatgttttcggaggggctatatttcttttgctctaaagtctaaactaaagttttaatcattttgatgctgaagtcctagttwatcagattttctatgat---------------------------------------------------------------------------------------------------------------------------------
>MiraAssembly73_rep_c2292RC_merged_MiraAssembly73_c1070
-----------------------------------------------------------------------------------------------------------------------------------------------------------------------------------------------------------------------------------------------------------------gcgtgatacagttgaaaagagtagagatatcaatacagtacttgaccaggttagcaaaatttcatattcgtttttctgctgaaacacatttggtgaatattctgctcatattcttcgaggaagctgataatttaatgggggtgt--gacatgttttgtggtcatctatttagcatggtgttaaccactagttgatcctttgtgcagtattcaaagtttgtgaaacctgctttcgatgacttcatacaaccaacaaagaagtacgcagacattatcattccacgtggaggagacaatcatgttgcagttgatttgattgtccaacatatccgtacaaaactgggccaacatgatctttgtaaaatatatcctaatctttatgtcattcattcaacttttcaggtagctacttttcttgcagtacttggttagttattcatgcagtgttgcatcagatgttttc---------------------------------------------------------------------------------------------------------------------------------------------------------------------------------------------------------------------------
>MiraAssembly74_c1369RC_merged_MiraAssembly74_c178
---------------------------------------------------------------------------------------------------------------------------------------------------------------ggaacaaatttaggccaagctagattattaaggttatgatcttaccatttgacttttttcagtgcagatgctgatgtccgcctggcaaggagaataaggcgtgatacagttgaaaagagtagagatatcaatacagtacttgaccaggttagcaaaatttcatattcgtttttctgctgaaacacatttggtgaatattctgctcatattcttcgaggaagctgataatttaatgggggtgt--gatatgttttgtggtcatctatttagcatggtgttaaccactagttgatcctttgtgcagtattcaaagtttgtgaaacctgctttcgatgactttatacaaccaacaaagaagtacgcagacattatcattccacgtggaggagacaatcatgttgcagttgatttgattgtccaacatatccgtacaaaactgggccaacatgatctttgtaaaatatatcctaatctttatgtcattcattcaacttttcaggtagctacttttcttgcagtacttggttagttattcatgcagtgttgcatcagatgwtttcggaggggctatatttcttttgctctaaagtctaaactaaagttttaatcattttgatgctgaagtcctagtttatcagattttctatgatgaattcgtaatggctaattgtttaatatattaggtaaggcattcaactcatgttacttatcaaaaaactaattatgtgatttgtttggtacgtccagattcggggcatgcatactcttatacgtgattc
>MiraAssembly77_rep_c1208
----------------------------------------------------------------------------------------------------------------------------------------------------------------------------------------------------------------------------------------------------------------------------------------------------------------------------------attcgtttttctgctgaaacacatttggtgaatattctgctcatattcttcgaggaagctgataatttaaa-ggggtgt--gatatgttttgtggtcatctatttagcatggtgttaaccactacttgatcctttgtgcagtattcaaagtttgtgaaacctgctttcgatgactttatacaaccaacaaagaagtacgcagacattatcattccacgtggaggagacaatcatgttgcagttgatttgattgtccaacatatccgtacaaaactgggccaacatgatctttgtaaaatatatcctaatctttatgtcattcattcaacttttcaggtagctacttttcttgcagtacttggttagttattcatgcagtgttgcatcagatgttttcggaggggctatatttcttttgctctaaagtctaaactaaagttttaatcat------------------------------------------------------------------------------------------------------------------------------------------------------------------------
>MiraAssembly77_rep_c272RC
----------------------------------------------------------------------------------------------------------------------------------------------------------------------------------------------------------------------------------------------------------------------------------------------------------------------------------attcctttttctgctgaaacacatttggtgaatattctgctcatattcttcgaggaagctgataatttaat-ggggtgt--gatatgttttgtggtcatctatttagcatggtgttaaccactacttgatcctttgtgcagtattcaaagtttgtgaaacctgctttcgatgactttatacaaccaacaaagaagtacgcagacattatcattccacgtggaggagacaatcatgttgcagttgatttgattgtccaacatatccgtacaaaactgggccaacatgatctttgtaaaatatatcctaatctttatgtcattcattcaacttttcaggtagctacttttcttcaagtacttggttagttattcatgcagtgttgcatcagatgttttcggaggggctatatttcttttgctctaaagtctaaa----------------------------------------------------------------------------------------------------------------------------------------------------------------------------------------
>MiraAssembly78_c104
-----------------------------------------------------------------------------------------------------------ggtggtgcaatgattttgctcaagtgatttattgtcatggtttattcaaaatggaacaaattgaggccaagctagattattaaggttatgatcttaccatttgac-attttcagtgcagatgctgatgtccgcctggcaaggagaataaggcgtgatacagttgaaaagagtagagatatcaatacagtacttgaycaggttagcaaaatttcatattcgtttttctgctgaaacacatttggtgaatattctgctcatattcttcgaggaagctgataatttaatgggggtgt--gatatgttttgtggtcatctatttagcatggtgttaaccactagttgatcctttgtgcagtattcaaagtttgtgaaacctgcttttgatgactttatacttccaacaaagaagtacgcagacattatcattccacgtggaggagacaatcatgttgcagttgatttgattgtccaacacatccgtacaaaactgggccaacatgatctttgtaaaatatatcctaatctttatgtcattcattcaacttttcaggtagctacttttcttgcagtacttggttagttattcatgcagtgttgcatcagatgttttcggaggggctatatttcttttgctctaaagtctaaactaaagttttaatcattttgatgctgaaatcctagtttatcagattttctatgatgaatttgtaatggctaattttttaatatattaggtaaggcattcaactcatgttacttrtcaaaaaactaattatgtgatttgtttggtacgtccagattcggggcatgcatactcttatacgtgattc
>MiraAssembly78_rep_c2884_merged_MiraAssembly78_c256
-------------------------------------------------------------------------------------------------------------------------------------------------------------------------------------------------------------------------------------------------------------------------------------------------------tacttgatcaggttagcaaaatttcatattcgtttttctgctgaaacacatttggtgaatattctgctcatattcttcgaggaagctgataatttaatgggggtgt--gatatgttttgtggtcatctatttagcatggtgttaacctctagtttatcctttgtgcagtattcaaagtttgtgaaacctgctttcgatgactttatacttccaacaaagaagtacgcagacattatcattccacgtggaggagacaatcatgttgcagttgatttgattgtccaacacatccgtacaaaactgggccagcatgatctttgtaaaatatatcctaatctttatgtcattcattcaacttttcaggtagctacttttcttgcagtacttggttagttattcatgcagtgttgcatcagatgttttcggaggggctatatttcttttgctctaaagtctaaactaaagttttaatcattttgatgctgaagtcctagtttatcaga--------------------------------------------------------------------------------------------------------------------------------------------
>MiraAssembly80_c685RC_merged_MiraAssembly80_c1647_merged_MiraAssembly80_c1661
--------------------------------------------------------------------------------------------------------------------------------------------------------------------------------------------------------------------------------------------------------------------tgatacagttgaaaagagtagagatatcaatacagtacttgaccaggttagcaaaatttcatattcgtttttctgctgaaacacatttggtgaatattytgctcatattcttcgaggaagctgataatttaatgggggtgt--gatatgttttgtggtcatctatttagcatggtgttaaccactagttgatcctttgtgcagtattcaaagtttgtgaaacctgctttcgatgactttatacaaccaacaaagaagtacgcagacattatcattccacgtggaggagacaatcatgttgcagttgatttgattgtccaacatatccgtacaaaactgggccaacatgatctttgtaaaatatatcctaatctttatgtcattcattcaacttttcaggtagctacttttcttgcagtacttggttagttattcatgcagtgttgcatcagatgttttcggaggggctatatttcttttgctctaaagtctaaactaaagttttaatcattttgatgctgaagtcctagtttatcagattttcta-------------------------------------------------------------------------------------------------------------------------------------
>MiraAssembly81_c468_merged_MiraAssembly81_c162
---------------------------------------------------------------------------------------------------------------------tgattttgctcaagtgatttattgtcatggttcattcaaaatggaacaaattgaggccaagctagattattaaggttatgatcttaccatttgacttttttcagtgcagatgctgatgtccgcctggcaaggagaattaggcgtgatacagttgaaaagagtagagatatcaatacagtacttgaccaggttagcaaaatttcatattcgtttttctgctgaaacacatttggtgaatattctgctcatattcttcaaggaagctgataatttaatgggggtgt--gatatgttttgtggtcatctatttagcatggtgttaaccactasttgatcctttgtgcagtattcaaagtttgtgaaacctgctttcgatgactttatacaaccaacaaagaagtacgcagacattatcattccacgtggaggagacaatcatgttgcagttgatttgattgtccaacatatccgtacaaaactgggccaacatgatctttgtaaaatatatcctaatctttatgtcattcattcaacttttcaggtagctacttttcttgcagtacttggttagttattcatgcagtgttgcatcagatgttttcggaggggctatatttcttttgctctaaagtctaaactaaagttttaatcattttgatgctgaagtcctagtttatcagattttctatgatgaatttgtaatggctaattttttaatatattaggtaaggcattcaactcatgttacttatcaaaaaactaattatgtgatttgtttggtacgtccagattcggggcatgcatac---------------
>MiraAssembly83_c1530RC_merged_MiraAssembly83_c495RC_merged_MiraAssembly83_c59
-----------------------------------------------------------------------------------------------------------------------------------------------------------------aacaaattgaggccaagctagattattaaggttatgatcttaccatttgacttttttcagtgcagatgctgatgtccgcctggcaaggagaattaggcgtgatacagttgaaaagagtagagatatcaatacagtacttgaccaggttagcaaaatttcatattcctttttctgctgaaacacatttggtgaatattctgctcatattcttcgaggaagctgataatttaaw-ggggtgtgagatatgttttgtggtcatctatttagcatggtgttaaccactacttgatcctttgtgcagtattcaaagtttgtgaaacctgctttcgatgactttatacaaccaacaaagaagtacgcagacattatcattccacgtggaggagacaatcatgttgcagttgatttgattgtccaacatatccgtacaaaactgggccaacatgatctttgtaaaatatatcctaatctttatgtcattcattcaacttttcaggtagctacttttcttgcagtacttggttagttattcatgcagtgttgcatcagatgttttcggaggggctatatttcttttgctctaaagtctaaactaaagttttaatcattttgatgctgaagtcctagtttatcagattttctatgatgaatttgtaatggctaattttttaatatattaggtaaggcattcaactcatgttacttatcaaaaaactaattatgtgatttgttt-------------------------------------------
