# Supplementary material for: Targeted NGS for species level phylogenomics: “made to measure” or “one size fits all”?
Source: PeerJ. 2017 Jul 25;5:e3569. doi: 10.7717/peerj.3569 (PMC5530999; doi:10.7717/peerj.3569)
Supplement: Data S2 — Sequences alignments (fasta format). [file peerj-05-3569-s002.gz › Final_Aln/SC/22985_AllSamples_Part2.aln]

>MiraAssembly68_c191RC_merged_MiraAssembly68_rep_c2930RC_merged_MiraAssembly68_c1265_merged_MiraAssembly68_rep_c2894RC
------------------------------------------------------------------------------------------------------------------------------------------------------------------------------------------------------------------------------------------atctctaagagtaaatttaattgacttcgagataatttgctatgtgaaaatttgagaactctgwtgttcttgctgttctgctcttgaatagaaggtatgttttttccttgcctgccctgtggcgatgacagagtcctcacttactttgatg---taattgctcctgcgtgtgttcttccagtgtatcaaaagagttcagggacactcaacgcttggctacacatgcgttcatgtctcacaagttcaagttgagagcagagcacctgggtcttcacaaagcaatttgtgttctgttagggtggaaaagtgtggtggcccctgatgttagcacatgggttccagagcacattcctcataaagaagccatggctcagaaggaggatgtcattctctggccaccggtcgtcatcattcataacagttctatagaagaaaataaagtggatgagcagaaagtcgtaagtttagaggcagttggagattttcttagaggt--gagnnnnnnnnnnnnnnnnnnnnnnnnnn-nnnnnnnnnnnnnnnnnnnnnnnnnnnnnnnnnnnnnnnnnnnnnnnnnnnnnnnnnnnnnnnnnnnnnnnnnnnnnnnnnnnnnnnnnnnnnnnnnnnnnnnnnnnnnnnnnnnnnnnnnnnnnnnnnnnnnnnnnnnnnnnnnnnnnnnnnnnnnnnnnnnnnnnnnn-------------nnnnnnnnnnnnnnnnnnnnnnnnnnnnnnnnnnnnnnnnnnnnnnnnnnnnnnnnnnnnnnnnnnnnnnnnnnnnnnnnnnnnnnnnnnnnnnnnnnnnnnnnnnnnnnnnnnnnnnnnnnnnnnnnnnnnnnnnnnnnnnnnnnnnnnnnnnnnnnnnnnnnnnnnnnnnnnnnnnnnnnnnnnnnnnnnnnnnnnnnnnnnnnnnnnnnnnnnnnnnnnnnnnnnnnnnnnnnnnnnnnnnnnnnnnnnnnnnnnnnnnnnnnnnnnnnnnnnnnnnnnnnnnnnnnnnnnnnnnnnnnnnnnnnnnnnnnnnnnnnnnnnnnnnnnnnnagcaactataagtatttgcattaactggggttatttggggagaatatatatatgggcgtgaagatattttatccacacgcttacagtgttgtaactattatgtgaccaagctggatgcatccttaaaactctggattttgttttgtgcttgtaataaattgtttcattttctttttatttgtttaatgacaggtaaaggttttagcggggggaaattcaagacgtgccttgggaagccaggaaaccatagtgtcatagtggtaaggttcttgggtacgtttcctggtttgcaagatgcagagaggcttcacaaatattttgtcgacaacaagcgtggaagagattttgggctagtgggcctcaattccagcaagggcaaaagcagcagcagtaatgaggtagctgggcagaagaatgtggaactcgtgctttacggatacatggggatttctgaggacttggataaagttggtatggatacaaagagaaagtgttggataaagagcaagaaggagatccatgatcttgaaaatgctcctgttaaacccgattaagcgtggggcctattactacgactgaaaagttcttctgaccaaaaaacagtttttgatttacagtttatgtttagacatgagtattatcccttatatcctacctggattgattttgatggtttggataggaagtggctggttaaacttccggtctatatttgcacttgccaaagtaacaagaaatgttgttcctcagtctcaaggaaattggcaacattataacatttggtgattcggatcagttctggatttgtcatgcttggcttcttctgtcgtacaaattaaagacaattagcactaaaccgaaactatgttggtgttgggttcttttctaatagaacaaaggtgaattataggtacttatccaaaaa
>MiraAssembly68_c191RC_merged_MiraAssembly68_rep_c2611RC_merged_MiraAssembly68_c353RC_merged_MiraAssembly68_c97
gactcaaatgaccccttttgaccactggtgtgtgataaaactggacacctaccttaaacctattaggttttacc----------------gtgtctttttccttttcccaatcaggattttt-----tgtttgtgcgtgcgtgtttgtgtaaacttgtggccaggcacattgtctacatattt--acgtttattaatatggaagaattttccacattgtgtgaagaagttagcaatctctaagagtaaatttaattgacttcgagataatttgctatgtgaaaatttgagaactctgttgttcttgctgttctgctcttgaatagaaggtatgttttttccttgcctgccctgtggcgatgacagagtcctcacttacttttatg---taattgctcctgcgtgtgttcttccagtgtatcaaaagagttcagggacactcaacgcttggctacacatgcgttcatgtctcacaagttcaagttgagagcagagcacctgggtcttcacaaagcaatttgtgttctgttagggtggaaaagtgtggtggcccctgatgttagcacatgggttccagagcatattcctcataaagaagccatggctcagaaggaggatgtcattctctggccaccggtcgtcatcattcataacagttctatagaagaaaataaagtggatgagcagaaagtcgtaagtttagaggcagttggagattttcttagaggt--gagtgtcttctatctatggtcaatagatc-caatgtgatgcttcaaaactgaattgcaattttgaacctatatggttatgggtgtcactttctttatgagatttaaggcctcacatctcctttgaaagtaggatcttttttatgaggtggttcagagttggtttaagccttctacattcatgtctgagtgtgttttcgtc-------------taagttctaacccttaaggaagaatgatatcatgccatcatatcattcagtaaggaatttgatgatttgctttccattgaccaggatgatttttttttttttcaaaatgtatacatgtgaaatatgtttatatacacgaaagttctgatgtactttttgaccaaacaggatatagcagttataagatggattatgtttgtgctggccgtttaggaatggatcgttattttcaatttcttacgtttgatgcttcggaactaaattgcagttgtcagtgaagtaatagagttcattgtgtcactctagtattcaaccagtaacttggtgatttgcagcaacttaaagtatttgcattaactggggttatttggggagaatatatatatgggcgtgaagatattttatccacacgcttacagtgttgtaactattatgtgaccaagctggatgcatccttaaaactctggattttgttttgtgctcgtaataaattgtttcattttctttttatttgtttaatgacaggtaaaggttttagcggggggaaattcaagacgtgccttgggaagccaggaaaccatagtgtcatagtggtaaggttcttgggtacgtttcctggtttgcaagatgcagagaggcttcacaaatattttgtcgacaacaagcgtggaagagattttgggctagtgggcctcaattccagcaagggcaaaagcagcagcagtaatgaggtagctgggcagaagaatgtggaactcgtgckttacggatacatggggatttctgaggacttggataaagttggtatggatacaaagagaaagtgttggataaagagcaagaaggagatccatgatcttgaaaatgctcctgttaaacccgattaagcgtggggcctattactacgactgaaaagttcttctgaccaaaaaacagtttttgatttacagtttatgtttagacatgagtattatcccttatatcctacctggattgattttgatggtttggataggaagtggctggttaaacttccggtctatatttgcacttgccaaagtaacaagaaatgttgttcctcagtctcaaggaaattggcaacattataacatttggtgattcggatcagttctggatttgtcatgcttggcttcttctgtcgtacaaattaaagacaattagcactaaaccgaaactatgttggtgttgggttcttttctaatagaacaaaggtgaattataggtacttatccaaaaa
>MiraAssembly69_c372_merged_MiraAssembly69_c518RC
--------------------------------------------------------------------------------------------------------------------------------------------------------------------------------------------------------------------------------------------------------------------------------------------------------------cttgctgtcctgctcttgaataaaaggcatgttttttcgttgcctctcctgc-atgatgacagagtcctcggttatttgtatgtgataattgctcatccgtgtgttcttccagtgtatcaaaagagttcagggacactcaacgcttggctacgcacgcattcatgtctca------caggttgcgagcagagcatcttggtcttcacaaagcaatttgtgttctgttagggtggaaaagtgaggtggcccctgatgttattacatgggttcctgagcatattccttataaagaagccacggctcagaaggaggacgtcattatctggcctccagtcgttatcattcataatagttctatagaaggaaataaagtggatgagcagaaggttataagtttagaggccgttggagattttcttagaggt--gagtgtctttactctctggttaatagatcaaaaagcggtgcttcaaaacagacttgcratgttgaacctttatggttatgcatgt-atgttctttattagatttaaggcttcacatcttctttgaaagttgggatttttttttgaggt-------agttggattaagccttctgcattcctgctt--atgtgctttcgtc-------------caagttcttatccttaagaaagaatgatgtcatgc-----tatcattcaataaggaatctgatgatctgctttccattcacca------------------------------------------------------------------------------------------------------------------------------------------------------------------------------------------------------------------------------------------------------------------------------------ggagctatgaagc----------------------------------------------------------------------------------------------------------------------------------------------------------------------------------------------------------------------------------------------------------------------------------------------------------------------------------------------------------------------------------------------------------------------------------------------------------------------------------------------------------------------------------------------------------------------------------------------------------------------------------------------------------------------------------------------------------------------------------------------------------------------------------------------------------------------------------------------------------------------------------------------------------------------
>MiraAssembly73_c1870
----------------------------------------------------------------------------------------------------------------------------------------------------------------------------------------------------------------------------------------------------------------------------------------------------------------------------------------------------------------------atgacagagtcctcggttatttgtatgtgataattgctcatccgtgtgttcttccagtgtatcaaaagagttcagggacactcaacgcttggctacgcacgcattcatgtctca------caggttgcgagcagagcatcttggtcttcacaaagcaatttgtgttctgttaggatggaaaagtgaggtggcccctgatgttattacatgggttcctgagcatattccttataaagaagccacggctcagaaggaggacgtcattatctggcctccagtcgttatcattcataatagttctatagaaggaaataaagtggatgagcagaaggttataagtttagaggccgttggagattttcttagaggt--gagtgtctttactctctggttaatagatcaaaaagcggtgcttcaaaacagacttgcaatgttgaacctttatggttatgcatgt-acgttctttattagatt------------------------------------------------------------------------------------------------------------------------------------------------------------------------------------------------------------------------------------------------------------------------------------------------------------------------------------------------------------------------------------------------------------------------------------------------------------------------------------------------------------------------------------------------------------------------------------------------------------------------------------------------------------------------------------------------------------------------------------------------------------------------------------------------------------------------------------------------------------------------------------------------------------------------------------------------------------------------------------------------------------------------------------------------------------------------------------------------------------------------------------------------------------------------------------------------------------------------------------------------------------------------------------------------------------------------------------------------------------------------------------------------------------------------
>MiraAssembly81_c54RC
------------------------------------------------------------------------------------------------------------------------------------gtgtgtgcgtgcctgtgtaaaccttttgccagtcatattgtctgcatatttacacatgtgataatgtggaagaatttcccgtattgtgtgaagaagttagcaatctgtaagaaagaacttagt---------------------tgtgaacatttgagaactctggtgttcttgctgtcctgctcttgaataaaaggcatgttttttccttgcctctcctgc-atgatgacagagtcctcggttatttgtatgtgataattgctcatccgtgtgttcttccagtgtatcaaaagagttcagggacactcaacgcttggctacgcacgcattcatgtctca------caggttgcgagcagagcatcttggtcttcacaaagcaatttgtgttctgttagggtggaaaagtgacgtggcccctgatgttattacatgggttcctgagcatattccttataaagaagccacggctcagaaggaggacgtcattatctggcctccagtcgttatcattcataatagttctatagaaggaaataaagtggatgagcagaaggttataagtttagaggccgttggagattttcttagaggt--gagtgtctttactctctggttaatagatcaaaaagcggtgcttcaaaacagacttgcaatgttgaacctttatggttatgcatgt-acgttctttattagatttaaggcttcacatcttctttgaaagttgggatctttttttgaggt-------agttggattaagccttctgcattcctgctt--atgtgctttcgtc-------------caagttcttatccttgagaaagaatgatg---tgc-----tatcattcaataaggaatctgatgatctgctttccattcacca------------------------------------------------------------------------------------------------------------------------------------------------------------------------------------------------------------------------------------------------------------------------------------ggagctatgaagcaccaacacctctat------------------------cgagccccatgttgtagcgttt-----------------------------------------------------------------------------------------------------------------------------------------------------------------ggacacatattggacacctctcgtgtttt--------------------------------------------------------------------------------------------------------------------------------------------------------------------------------------------------------------------------------------------------------------------------------------------------------------------------tttttgaatt----------------------------------------------------------------------------------------------------------------------------------------ttgttaggggaa-------------gacgtttggggatccgg--------------------------------------------------------------------------------------------------------------------------------------
>MiraAssembly71_c725_merged_MiraAssembly71_rep_c4115RC
---------------------------------------------------------------------------------------------------------------------------------------------------------------------------------------------------------aagaatttcccgtattgtgtgaagaagttagcaatctgtaagaaagaacttagt---------------------tgtgaacatctgagaactctggtgttcttgctgtcctgctcttgaataaaaggcatgttttttccttgcctctcctgc-atgatgacagagtcctyggttatttgtatgtgataattgctcatccgtgtgttcttccagtgtatcaaaagagttcagggacactcaacgcttggctacgcacgcattcatgtctca------caggttgcgagcagagcatcttggtcttcacaaagcaatttgtgttctgttagggtggaaaagtgaggtggcccctgatgttattacatgggttcctgagcatattccttataaagaagccacggctcagaaggaggacgtcattatctggcctccagtcgttatcattcataatagttctatagaaggaaataaagtggatgagcagaaggttataagtttagaggccgttggagattttcttagaggt--gagtgtctttactctctggttaatagatcaaaaagcggtgcttcaaaacagactagcaatgttgaacctttatggttatgcatgt-atgttctttattagattta----------------------------------------------------------------------------------------------------------------------------------------------------------------------------------------------------------------------------------------------------------------------------------------------------------------------------------------------------------------------------------------------------------------------------------------------------------------------------------------------------------------------------------------------------------------------------------------------------------------------------------------------------------------------------------------------------------------------------------------------------------------------------------------------------------------------------------------------------------------------------------------------------------------------------------------------------------------------------------------------------------------------------------------------------------------------------------------------------------------------------------------------------------------------------------------------------------------------------------------------------------------------------------------------------------------------------------------------------------------------------------------------------------------------
>MiraAssembly80_c627_merged_MiraAssembly80_c562
-----------------------------------------------------------------------------------------------------------------------------------------------------------------------------------------------------------------------------------------------------------------------------------------------gagaactctggtgttcttgctgtcctgctcttgaataaaaggcatgttttttccttgcctctcctgc-atgatgacagagtcctcggttatttgtatgtgataattgctcatctgtgtgctcttccagtgtatcaaaagagttcagggacactcaacgcttggctacgcacgcattcatgtctca------caggttgcgagcagagcatcttggtcttcacaaagcaatttgtgttctgttagggtggaaaagtgaggtggcccctgatgttattacatgggttcctgagcatattccttataaagaagccacggctcagaaggaggacgtcattatctggcctccggtcgttatcattcataatagttctatagaaggaaataaagtggatgagcagaaggttataagtttagaggccgttggagattttcttagaggt--gagtgtctttactctctggttaatagatcaaaaagcggtgcttcaaaa-------------------------------------------------------------------------------------------------------------------------------------------------------------------------------------------------------------------------------------------------------------------------------------------------------------------------------------------------------------------------------------------------------------------------------------------------------------------------------------------------------------------------------------------------------------------------------------------------------------------------------------------------------------------------------------------------------------------------------------------------------------------------------------------------------------------------------------------------------------------------------------------------------------------------------------------------------------------------------------------------------------------------------------------------------------------------------------------------------------------------------------------------------------------------------------------------------------------------------------------------------------------------------------------------------------------------------------------------------------------------------------------------------------------------------------------------------------------------------
>MiraAssembly75_c238
------------------------------------------------------------------------------------------------------------------------------------------------------------------------------------------------------------------------------------ttagcaatctgtaagaaagaacttagt---------------------tgtgaacatctgagaactctggtgttcttgctgtcctgctcttgaataaaaggcatgttttttccttgcctctcctgc-atgatgacagagtccttggttatttgtatgtgataattgctcatccgtgtgttcttccagtgtatcaaaagagttcagggacactcaacgcttggctacacacgcattcatgtctca------caggttgcgagcagagcatcttggtcttcacaaagcaatttgtgttctgttagggtggaaaagtgaggtggcccctgatgttattacatgggttcctgagcatattccttataaagaagccacggctcagaaggaagacgtcattatctggcctccagtcgttatcattcataatagttctatagaaggaaataaagtggatgagcagaaggttataagtttagaggccgttggagattttcttagaggt--gagtgtctttactctctggttaatagatcaaaargcggtgcttcaaaacagacttgcaatgttgaacctttatggttatgcatgt-aygttctttattagatttaaggcttcacatcttctttgaaagttgggatctttttttgaggt-------agttgga-------------------------------------------------------------------------------------------------------------------------------------------------------------------------------------------------------------------------------------------------------------------------------------------------------------------------------------------------------------------------------------------------------------------------------------------------------------------------------------------------------------------------------------------------------------------------------------------------------------------------------------------------------------------------------------------------------------------------------------------------------------------------------------------------------------------------------------------------------------------------------------------------------------------------------------------------------------------------------------------------------------------------------------------------------------------------------------------------------------------------------------------------------------------------------------------------------------------------------------------------------------------------------------------------------------------------------------------------------------
>MiraAssembly72_c223
---------------------------------------------------------------------------------------------------------------------------------------------------------------------------------------------------------------------------------------------------aaagaacttagt---------------------tgtgaacatttgagaactctggtgttcttgctgtcctgctcttgaataaagggcatgttttttccttgcctctcctgc-atgatgacagagtcctcggttatttgtatgtgataattgctcatccgtgtgttcttccagtgtatcaaaagagttcagggacacacaacgcttggctacgcacgcattcatgtctca------caggttgcgagcagagcatcttggtcttcacaaagcaatttgtgttctgttagggtggaaaagtgaggtggcccctgatgttattacatgggttcctgagcatattccttataaagaagccacggctcagaaggaggacgtcattatctggcctccagtcgttatcattcataatagttctatagaaggaaataaagtggatgagcagaaggttataagtttagaggccgttggagattttcttagaggt--gagtgtctttactctctggttaatagatcaaaaagcggtgcttcaaaacagacttgcaatgttgaacctttatggttatgcatgt-a----------------------------------------------------------------------------------------------------------------------------------------------------------------------------------------------------------------------------------------------------------------------------------------------------------------------------------------------------------------------------------------------------------------------------------------------------------------------------------------------------------------------------------------------------------------------------------------------------------------------------------------------------------------------------------------------------------------------------------------------------------------------------------------------------------------------------------------------------------------------------------------------------------------------------------------------------------------------------------------------------------------------------------------------------------------------------------------------------------------------------------------------------------------------------------------------------------------------------------------------------------------------------------------------------------------------------------------------------------------------------------------------------------------------------------------
>MiraAssembly83_c105
--------------------------------caatca--------aaactcaattgacccctttttgatcacttgtatgaatgaaactggtgtcattttccttttcccaagcaggaatttttttggtttttgtgtgtgcgtgcctgtgtaaaccttttgccagtcatattgtctgcatatttacacatttgataatgtggaagaatttcacgtattgtgtgaagaagttagcaatctgtaagaaagaacttagt---------------------tgtgaacatytgagaactctggtgttcttgctgtcctgctcttgaataaarggcatgttttttccttgcctctcctgc-atgatgacagagtcctcggttatttgtatgtgataattgctcatccgtgtgttcttccagtgtatcaaaagagttcagggacacacaacgcttggctacgcacgcattcatgtctca------caggttgcgagcagagcatctcggtcttcacaaagcaatttgtgttctgttagggtggaaaagtgaggtggcccctgatgttattacatgggttcctgagcatattccttataaagaagccacggctcagaaggaggacgtcattatctggcctccagtcgttatcattcataatagttctatagaaggaaataaagtggatgagcagaaggttataagtttagaggccgttggagattttcttagaggt--gagtgtctttactctctggttaatagatcaaaaggcggtgcttcaaaacagacttgcaatgttgaacctttatggttatgcatgt-atgttctttattagatttaaggcttcacatcttctttgaaagttgggatctttttttgaggt-------agttggattaagccttctgcattcctgctt--atgtgcttttgtc-------------caagttcttatccttaagaaagaatgatgt----------------------------------------------------------------------------------------------------------------------------------------------------------------------------------------------------------------------------------------------------------------------------------------------------------------------------------------------------------------------------------------------------------------------------------------------------------------------------------------------------------------------------------------------------------------------------------------------------------------------------------------------------------------------------------------------------------------------------------------------------------------------------------------------------------------------------------------------------------------------------------------------------------------------------------------------------------------------------------------------------------------------------------------------------------------------------------------------------------------------------------------------------------------------------------------------------------------------------------------------------------------------------
>MiraAssembly77_c332RC_merged_MiraAssembly77_c1227RC
------------------------------------------------------------------------------------------------------------------------------------------------------------------------------------------------------------aatttcccgtattgtgtgaagaagttagcaatctgtaagaaagaacttagt---------------------tgtgaacatttgagaactctggtgttcttgctgtcctgctcttgaataaarggcatgttttttcyttgcctctcctgc-atgatgacagagtcctcggttatttgtatgtgataattgctcatccgtgtgttcttccagtgtatcaaaagagttcagggacacwcaacgcttggctacgcacgcattcatgtctca------caggttgcgagcagagcatcttggtcttcacaaagcaatttgtgttctgttagggtggaaaagtgaggtggcccctgatgttattacatgggttcctgagcatattccttataaagaagccacggctcagaaggaggacgtcattatctggcctccagtcgttatcattcataatagttctatagaaggaaataaagtggatgagcagaaggttataagtttagaggccattggagattttcttagaggt--aagtgtctttactctctggttaatagatcaaaaagcggtgcttcaaaacagacttgcaatgttgaacctttatggttatgcatgt-acgt-------------------------------------------------------------------------------------------------------------------------------------------------------------------------------------------------------------------------------------------------------------------------------------------------------------------------------------------------------------------------------------------------------------------------------------------------------------------------------------------------------------------------------------------------------------------------------------------------------------------------------------------------------------------------------------------------------------------------------------------------------------------------------------------------------------------------------------------------------------------------------------------------------------------------------------------------------------------------------------------------------------------------------------------------------------------------------------------------------------------------------------------------------------------------------------------------------------------------------------------------------------------------------------------------------------------------------------------------------------------------------------------------------------------------------------
>MiraAssembly72_c578RC
--------------------------------------------------------------------------------------------------------------------------------------------------------------------------------------------------------------------------------------------ctgtaagaaagaacttagt---------------------tgtgaacatttgagaactctggtgttcttgctgtcctgctcttgaataaarggcatgttttttccttgcctctcctgc-atgatgacagagtcctcggttatttgtatgtgataattgctcatccgtgtgttcttccagtgtatcaaaagagttcagggacactcaacgcttggctacgcacgcattcatgtctca------caggttgcgagcagagcatcttggtcttcacaaagcaatttgtgttctgttagggtggaaaagtgaggtggcccctgatgttattacatgggttcctgagcatattccttataaagaagccatggctcagaaggaggacgtcattatctggcctccagtcgttatcattcataatagttctatagaaggaaatgaagtggatgagcagaaggttataagtttagaggccattggagattttcttagaggt--gagtgtctttactctctggttaatagatcaaaaagcggtgcttcaaaacagacttgcaatgttgaacctttatggttatgcatgt-a----------------------------------------------------------------------------------------------------------------------------------------------------------------------------------------------------------------------------------------------------------------------------------------------------------------------------------------------------------------------------------------------------------------------------------------------------------------------------------------------------------------------------------------------------------------------------------------------------------------------------------------------------------------------------------------------------------------------------------------------------------------------------------------------------------------------------------------------------------------------------------------------------------------------------------------------------------------------------------------------------------------------------------------------------------------------------------------------------------------------------------------------------------------------------------------------------------------------------------------------------------------------------------------------------------------------------------------------------------------------------------------------------------------------------------------
>MiraAssembly73_c580RC
--------------------------------------------------------------------------------------------------------------------------------------------------------------------------------------------------------------------gtattgtgtgaagaagttagcaatctgtaagaaagaacttagt---------------------tgtgaacatttgagaactctggtgttcwtgctgtcctgctcttgaataaaaggcatgttttttccttgcctctcctgc-atgatgacagagtcctcggttatttgtatgtgataattgctcatccgtgtgttcttccagtgtatcaaaagagttcagggacactcaacgcttggctacgcacgcattcatgtctca------caggttgcgagcagagcatcttggtcttcacaaagcaatttgtgttctgttagggtggaaaagtgaggtggcccctgatgttattacatgggttcctgagcatattccttataaagaagccacggctcagaaggaggacgtcattatctggcctccagtcgttatcattcataatagttctatagaaggaaatgaagtggatgagcagaaggttataagtttagaggccgttggagattttcttagaggt--gagtgtctttactttctggttaatagatcaaaaagcgatgcttcaaaacagacttgcaatgttgaacctttatggttatgcatgt-atgttctt---------------------------------------------------------------------------------------------------------------------------------------------------------------------------------------------------------------------------------------------------------------------------------------------------------------------------------------------------------------------------------------------------------------------------------------------------------------------------------------------------------------------------------------------------------------------------------------------------------------------------------------------------------------------------------------------------------------------------------------------------------------------------------------------------------------------------------------------------------------------------------------------------------------------------------------------------------------------------------------------------------------------------------------------------------------------------------------------------------------------------------------------------------------------------------------------------------------------------------------------------------------------------------------------------------------------------------------------------------------------------------------------------------------------------------
>MiraAssembly71_c439_merged_MiraAssembly71_rep_c3962
----------------------------------------------aattacaataaacctattaggttttact----------------gtgtcattttccttttcccamgcaggaatttttttggtttttgtgtgtgcktgcctgtgtaaaccttttgccagtcatattgtctgcatatttacacatttgataatgtggaagaatttcccgtattgtgtgaagaagttagcaatctgtaagaaagaacttagt---------------------tgtgaacatctgagaactctggtgttcttgctgtcctgctcttgaataaaaggcatgttttttccttgcctctcctgc-atgatgacagagtcctyggttatttgtatgtgataattgctcatccgtgtgttcttccagtgtatcaaaagagttcagggacactcaacgcttggctacgcacgcattcatgtctca------caggttgcgagcagagcatcttggtcttcacaaagcaatttgtgttctgttagggtggaaaagtgacgtggcccctgatgttattacatgggttcctgagcatattccttacaaagaagccacggctcagaaggaggacgtcattatctggcctccactcgttatcattcataatagttctatagaaggaaataaagtggatgagcagaaggttataagtttagaggccgttggagattttcttagaggt--gagtgtctttactctctggttaatagatcaaaaagcggtgcttcaaaacagacttgcaatgttgaacctttatggttatgaatgt-acgttctttattagatttaaggctt----------------------------------------------------------------------------------------------------------------------------------------------------------------------------------------------------------------------------------------------------------------------------------------------------------------------------------------------------------------------------------------------------------------------------------------------------------------------------------------------------------------------------------------------------------------------------------------------------------------------------------------------------------------------------------------------------------------------------------------------------------------------------------------------------------------------------------------------------------------------------------------------------------------------------------------------------------------------------------------------------------------------------------------------------------------------------------------------------------------------------------------------------------------------------------------------------------------------------------------------------------------------------------------------------------------------------------------------------------------------------------------------------------------
>MiraAssembly74_c34
----------------------------------atgaaactggacaattacaataaacctattaggttttact----------------gtgtcattttccttttcccaagcaggaatttttttggtttttgtgtgtgcgtgcctgtgtaaaccttttgccagtcatattgtctgcatatttacacatgtgataatgtggaagaatttcccgtattgtgtgaagaagttagcaatctgtaagaaagaacttagt---------------------tgtgaacatttgagaactctggtgttcttgctgtcctgctcttgaataaaaggcatgttttttccttgcctctcctgc-atgatgacagagtcctcggttatttgtatgtgataattgctcatccgtgtgttcttccagtgtatcaaaagagttcagggacactcaacgcttggctacgcacgcattcatgtctca------caggttgcgagcagagcatcttggtcttcacaaagcaatttgtgttctgttagggtggaaaagtgacgtggcccctgatgttattacatgggttcctgagcatattccttacaaagaagccacggctcagaaggaggacgtcattatctggcctccactcgttatcattcataatagttctatagaaggaaataaagtggatgagcagaaggttataagtttagaggccgttggagattttcttagaggt--gagtgtctttactctctggttaatagatcaaaaagcggtgcttcaaaacagacttgcaatgttgaacctttatggttatgcatgt-acgttctttattagatttaaggcwtcacatcttctttgaaagttgggatctttttttgaggt-------agttggattaagccttctgcattcctgctt--atgtgctttcgtc-------------caagttcttatccttgagaaagaatgatg---tgc-----tatcattcaataaggaatctgatgatctgctttccattcagca------------------------------------------------------------------------------------------------------------------------------------------------------------------------------------------------------------------------------------------------------------------------------------ggagctatgaagcaccaacacctctat------------------------cgagccccatgttgtagcgttt-----------------------------------------------------------------------------------------------------------------------------------------------------------------ggacacatattggacacctctcgtgtttt--------------------------------------------------------------------------------------------------------------------------------------------------------------------------------------------------------------------------------------------------------------------------------------------------------------------------tttttgaatt----------------------------------------------------------------------------------------------------------------------------------------tttttaggggaa-------------gacgtttggg---------------------------------------------------------------------------------------------------------------------------------------------
>MiraAssembly80_c180RC
--------------------------------------------------------------------------------------------------------------------------------------------------------------------------------------------------------------------------------------------------------------------------------------------------------------------gtcctgctcttgaataaaaggcttgttttttccttgcctctcctgc-atgatgacagagtcctcggttatttgtatgtgataattgctcatccgtgtgttcttccagtgtatcaaaagagttcagggacactcaacgcttggctacgcacgcattcatgtcgca------caggttgcgagcagagcatcttggtcttcacaaagcaatttgtgttctgttagggtggaaaagtgaggtggcccctgatgttattacatgggttcctgagcatattccttataaagaagccacggctcagaaggaggacgtcattatctggcctccagtcgttatcattcataatagttctatagaaggaaataaagtggatgagcagaaggttataagtttagaggccgttggagattttcttagaggt--gagtgtctttactctctggttaatagatcaaaaagcggtgcttcaaaacagacttgcaatgtggaacctttatggttat------------------------------------------------------------------------------------------------------------------------------------------------------------------------------------------------------------------------------------------------------------------------------------------------------------------------------------------------------------------------------------------------------------------------------------------------------------------------------------------------------------------------------------------------------------------------------------------------------------------------------------------------------------------------------------------------------------------------------------------------------------------------------------------------------------------------------------------------------------------------------------------------------------------------------------------------------------------------------------------------------------------------------------------------------------------------------------------------------------------------------------------------------------------------------------------------------------------------------------------------------------------------------------------------------------------------------------------------------------------------------------------------------------------------------------------------
>MiraAssembly82_c313
----------------------------------------------------------------------------------------------------------cccaagcaggaatttttttggtttttgtgtgtgcgtgcctgtgtaaaccttttgccagtcatatagtctgcatatttacacatttgataatgtggaagaatttcccgtattgtgtgaagaagttagcaatctgtaagaaagaacttagt---------------------tgtgaacaxttgagaactctggtgttcttgctgtcctgctcttgaataaaaggcatgttttttccttgcctctcctgc-atgatgacagagtcctcggttatttgtatgtgataattgctaatccgtgtgttcttccagtgtatcaaaagagttcagggacactcaacgcttggctacgcacgcattcatgtctca------caggttgcgagcagagcatcttggtcttcacaaagcaatttgtgttctgttagggtggaaaagtgaggtggcccctgatgttattacatgggttcctgagcatattccttataaagaagccacggctcagaaggaggacgtcattatctggcctccagtcgttatcattcataatagttctatagaaggaaataaagtggatgagcagaaggttataagtttagaggccgttggagattttcttcgaggt--gagtgtctttactctctggttaatagatcaaaaagcgatgcttcaaaacagacttgcaatgttgaacctttatggttatgcatgt-acgttctttattagatttaaggcttcacatcttctttgaaagttgggatctttttttgaggt-------agttggattaagccttctgcattcctgctt--atgtgctttcgtccaagctgaaagcacaagttcttatccttaagaaagaatgatgtcatgc-----tatcattcaataaggaatctg---------------------------------------------------------------------------------------------------------------------------------------------------------------------------------------------------------------------------------------------------------------------------------------------------------------------------------------------------------------------------------------------------------------------------------------------------------------------------------------------------------------------------------------------------------------------------------------------------------------------------------------------------------------------------------------------------------------------------------------------------------------------------------------------------------------------------------------------------------------------------------------------------------------------------------------------------------------------------------------------------------------------------------------------------------------------------------------------------------------------------------------------------------------------------------------------------------------------------------------------
>MiraAssembly78_c252_merged_MiraAssembly78_c309RC
-------------------------------------------------tacattaagcctattaggttttact----------------gtgtca-tttccttttcccaagcaggattttttttgatttttgtgtgtgcgtgcctgtgtaaaccttttgccagtcatattgtctgcatatttacacatttgataatgtggaagaatttcctgtattgtgtgaagaagttagcaatctgtaagaaagaacttagt---------------------tgtgaacatttgagaactctggtgttcttgctgtcctgctcttgaataaaaggcatgttttttccttgcctctcctgc-atgatgacagagtcctcggctatttgtatgt-ataattgctcatccgtgtgttcttccagtgtatcaaaagagttcagggacactcaacgcttggctacgcacgcattcatgtctca------caggttgcgagcagagcattttggtcttcacaaagcaatttgtgttctgttagggtggaaaagtgaggtggcccctgatgttattacatgggttcctgagcatattccttataaagaagccacggctcagaaggaggatgtcattatctggcctccagtcgttatcattcataatagttctatagaaggaaataaagtggatgagcagaaggttataagtttagaggccattggagattttcttagaggt--gagtgtctttactctctggttaatagatcaaaaagcggtgcttcaaaacagacttgcaatgttgaacctttatggttatgcatgt-acgttctttattagatttaaggcttcacatcttctttgaaagttgggatctttttttgaggt-------agttggattaagccttctgcgttcctgctt--atgtgctttcgtc-------------caagttcttatccttaagaaagaatgatgtcatgc-----tatcattcaataaggaatctgatgatctgctttccattcacca------------------------------------------------------------------------------------------------------------------------------------------------------------------------------------------------------------------------------------------------------------------------------------ggagctatgaagcaccaacacctctat------------------------cgagccccatgttgtagcgtttg-----------------------------------------------------------------------------------------------------------------------------------------------gacacagggacatggtgggacacatattggacacctctc-------------------------------------------------------------------------------------------------------------------------------------------------------------------------------------------------------------------------------------------------------------------------------------------------------------------------------------------------------------------------------------------------------------------------------------------------------------------------------------------------------------------------------------------------------------------------------------------------------------------------------------------------------------------
>MiraAssembly75_c411RC
--------------------------------------------------------------------------------------------------------------------------------------------------------------------------------------------------aatgtggaagaatttcccgtattgtgtgaagaagttagcaatctgtaagaaagaacttagt---------------------tgtgaacatctgagaactctggtgttcttgctgtcctgctcttgaataaaaggcatgttttttccttgcctctcctgc-atgatgacagagtcctcggttatttgtatgtgataattgctcatccgtgtgttcttccagtgtatcaaaagagttcagggacactcaacgcttggctacgcacgcattcatgtctca------caggttgcgagcagagcatcttggtcttcacaaagcaatttgtgttctgttagggtggaaaagtgaggtggcccctgatgttattacatgggttcctgagcatattccttataaagaagccacggctcagaaggaggacgtcattatctggcctccagtcgttatcattcataatagttctatagaaggaaataaagtggatgagcagaaggttataagtttagaggccgttggagattttcttagaggtgagagtgtctttactctctggttaata------------------------------------------------------------------------------------------------------------------------------------------------------------------------------------------------------------------------------------------------------------------------------------------------------------------------------------------------------------------------------------------------------------------------------------------------------------------------------------------------------------------------------------------------------------------------------------------------------------------------------------------------------------------------------------------------------------------------------------------------------------------------------------------------------------------------------------------------------------------------------------------------------------------------------------------------------------------------------------------------------------------------------------------------------------------------------------------------------------------------------------------------------------------------------------------------------------------------------------------------------------------------------------------------------------------------------------------------------------------------------------------------------------------------------------------------------------------------------------------------------
>MiraAssembly69_c298
--------------------------------gaatgaaactggacaattacattaaacctattaggttttact----------------gtgtcattttccttttcccaagcaggaatatttttggtttttgtgtgtgcgtgcctgtgtaaaccttttgccagtcatattgtctgcatatttacacatttgataatgtggaagaatttcccgtattgtgtgaagaagttagcaatctgtaagaaagaacttagt---------------------tgtgaacatttgagaactctggtgttcttgctgtcctgctcttgaataaaaggcatgttttatccttgcctctcctgc-atgatgacagagtcctcggttatttgtatgtgataattgctcatccgtgtgttcttccagtgtatcaaaagagttcagggacactcaacgcttggccacgcacgcattcatgtctca------caggttgcgagcagagcatcttggtcttcacaaagcaatttgtgttctgttagggtggaaaagtgaggtggcccctgatgttattacatgggttcctgagcatattccttataaagaagccacggctcagaaggaggacgtcattatctggcctccagtcgttatcattcataatagttctatagaaggaaataaagtggatgagcagaaggttataagtttagaggccgttggagattttcttagaggt--gagtgtcttta--------------------------------------------------------------------------------------------------------------------------------------------------------------------------------------------------------------------------------------------------------------------------------------------------------------------------------------------------------------------------------------------------------------------------------------------------------------------------------------------------------------------------------------------------------------------------------------------------------------------------------------------------------------------------------------------------------------------------------------------------------------------------------------------------------------------------------------------------------------------------------------------------------------------------------------------------------------------------------------------------------------------------------------------------------------------------------------------------------------------------------------------------------------------------------------------------------------------------------------------------------------------------------------------------------------------------------------------------------------------------------------------------------------------------------------------------------------------------------------------------------------------
