# Supplementary material for: Targeted NGS for species level phylogenomics: “made to measure” or “one size fits all”?
Source: PeerJ. 2017 Jul 25;5:e3569. doi: 10.7717/peerj.3569 (PMC5530999; doi:10.7717/peerj.3569)
Supplement: Data S2 — Sequences alignments (fasta format). [file peerj-05-3569-s002.gz › Final_Aln/SC/22969_AllSamples_Part2.aln]

>MiraAssembly68_rep_c2959_merged_MiraAssembly68_rep_c2609_merged_MiraAssembly68_c791RC
---------------------------------------------------------------------------------------------------------------------------------------------------------------------------tttccaattccagaagttattcagagtatgtttctcttaggcgtgaattaggttactattgtcattaagtacttggttgcaatttcttattttgctcttatgctttctgatccaatagactttggagattagattttacatgattcatccaattttcattttcagagagaggcgcaagtcgagaagtatatctgaatctcctcataacagaagccgctcaatttcttctgaaaggttgaaacgctctcctccaagacggtctgttacacctccttcaagacgtaggacatttcattctaggagaagatccacatcacgcccacgtcttcgatcgccctcgcctatgcgccgtagattgcgttctcctccaaggcgcaggtcccggtctccgattcgacttaggtcacgatcacctgtacgacgtagatccaggtctcccatacgatacagatcacggtcacccattcgacgtggatctccatctcctgttcgtcggagatcaccatctccggtgcggcgtagatcaccctatattgttcgccgcagatcaccatctcctgtgagacgtcggtaccgaagatctccatctactccccgacataggtctccatcaccaaggctgcggagatccccaattcccagccgcaggagattgccaactccttccagacacaggtctccttcacccgaacagtggagttctccatctccagcacgccgcttgttgccgtcaccaggcagaaggaaatcaccaaaacgtcagaggaggtcacctgtgcaatctcctagggaaagaaacaggtgtgttagcactaaagttatatctttgtcttttc-ttttttgagttgc--------atgttattagttatcaggattcttattatgcatttgattgtctttgagttcagtgctaataacattttcatactggtgtggaaattaaaaggtattgtaatgactgcacctcttatagtttgctcttcttgcatttttgtcagttcctttgatgtctaatgttctgtccgagtattttttatttatctggttaaggagttgaggctatttagctgagctgtatcattaatattgtaggacgtttgagaagctctctcctatccgacatgctcgcacaagagacaatgctaaaagctctgctgagattcgtaaagggccagaytctgtggtgcttcgcacacccatttctttgagatcaccacagagagatctacgggatcgggatgacacccgtaagaaaccgcaatcctcatcgccttcaccagataggtctcaatctcattcaggatctccaccaggctctaggagaagaagtcctagtgaagataggaggtaatgttttgggcatgcattcacattcccatcttttccttgtgg-ttattgacatgggagtgaatgaactactttatgcatwcaatgaaaatatttgcatgactcccccktagttgcaggatcyttcta--------tgtgggtatcgttacttactctcaaacctgactcctgcttctatgcagatagaatcttgctcccaatttggattgatgattgatcccaaagaaacagaagtaacgttaccaatgaagttacagattcacag------------agtctaagattacgttg----gggatatttattagaactatgg-aaaacataaatttttgtttgaatacacagatttaaattcaaataaatcaacgctcttataagcatcctatcttagtctcttctatatgcccttgcttagctgctcccgctga-----agcctctgctactgcaccgccgccactcttgcttcgtgctactatgctctctccctcttttttgtcc----cctctttcaagtggagagtgaaatga-------cacaaataaaagtgatttaacattagtggaaatggggtac-------------------------------------------------------------------------------------------------------------------------------------------------------------------------------------------------------------------------------------------------------------------------------------------------------------------------------------------------------------------------------------------------------------------------------------------------------------------------------------------------------------------------------------------------------------------------------------------------------------------------------------------------------------------------------------------------------------------------------------------------------------------------------------------------------------------------------------------------------------------------------------------------------------------------------------------------------------------------------------------------------------------------------------------------------------------------------------------------------------------------------------------------------------------------------------------------------------------------------------------------------------------------------------------------------------------------------------------------------------------------------------------------------------------------------------------------------------------------------------------------------------------------------------------
>MiraAssembly69_rep_c2427_merged_MiraAssembly69_c352_merged_MiraAssembly69_c219RC_merged_MiraAssembly69_c552RC
--------------------------------------------------------------------------------------------------------------taagttttgaacttgggtctcttctgcagaaatagacgttcgagatcaataagcaagtcattttccaattccagaagttattcagagtacgtttcttgtaggagtgaaataagttaccattattattaagttcttggttgcaatatcwtattttgctcttatgctttgtgatcgaatagattttgtttattaggctttaatagattcttttgattttcgtttccagagagagacgcaagtcgagaagtatatctgaatctcctgataacagaagccgctcaatttcttctgaaaggttgaaacggtctcctccaagacggtctattacccctccttcaagacgtaggccacttcattctaggcgaagatccacatcacgctcacgtcctcgatcaccctcacctgtgcgccgtagattgcgctctcctccaaggcgcaggtctcggtctccgtttcgacataggtcgcgatcacctgtacgccgaagatccaggtctcctgtacgatacagatcacgttcacccatgcgacgcggatctccatctcctgttcgtcggaggtccccatctccagtgcggcgtagatcaccatatcctgtgcgccgcagatcaccatctcctgtgagacagtggtaccgaagatctccatctactccccgacgcaggtctccatcaccaaggctgcggagatccccaattcccagccggaggagattgccaactccttccagacacaggtctcgttcacttgaacagtggagttctccatctccagcacgacgctcatcaccttcaccaggcaggaagaaatcaccaaaacgtcagaggagatcacctgtgcaatctcctagg---agaaacaggtgtgttagcact-aagttattactttgtctcttctttttttgagttccatgttaatatgttattagttgtcaggattcttattatgcatttgattgtctttgagttcagtgctaataacattttcatactggtgtggaaattaaaaggtattgtgatgactgcacctcttatagtttgctcttcttgca-ttttgtcagttcctttgatgtctaatgttctgtccaaatattttttgtttatctggttaaggagttgaggctagttagctgagctgtatcattaatgttgtagggcttttgaaaagctctctcctacccaacatgctcgcacgagagacaatgctgaaatcgctgctgagattcgtaaagggccagattctgtagtgcttcgtgcgcccatctctttgagatcacctcaaagagatccacgggattggaatgacacccgtaagaaaccgcaatcttcatcaccttcaccagataggtctcaatctcattcaggatctccaccacgctctcggagaagaagtcctagtgaagataggaggtaatcttttgggcatgcattcgcattcccatcttttccttgtggtttgttgacatgggggtgaatgaactactttatgcatacaatgaaaatatttgcatgactcccccttcgttgctggatccttcta--------tgcgggtatcgttgct---cctgagctttcactcctgctcctatgtaggcagaatattgctcctaatttggattgatgattgatc----------------------------------------------------------------------------------------------------------------------------------------------------------------------------------------------------------------------------------------------------------------------------------------------------------------------------------------------------------------------------------------------------------------------------------------------------------------------------------------------------------------------------------------------------------------------------------------------------------------------------------------------------------------------------------------------------------------------------------------------------------------------------------------------------------------------------------------------------------------------------------------------------------------------------------------------------------------------------------------------------------------------------------------------------------------------------------------------------------------------------------------------------------------------------------------------------------------------------------------------------------------------------------------------------------------------------------------------------------------------------------------------------------------------------------------------------------------------------------------------------------------------------------------------------------------------------------------------------------------------------------------------------------------------------------------------------------------------------------------------------------------------------------------------------------------------------------------------------------------------------------------------------------------------
>MiraAssembly69_rep_c2479RC_merged_MiraAssembly69_c308RC
--------------------------------------------------------------------------------------------------------------------------------------------------------------------------------------------------------------------------------------------------------------------ttttgctcttatgctttgtgatcgaatagattttgtttattaggctttaattgattcattggattttcgtttccagagagagacgcaagtcgagaagtatatctgaatctcctgataacagaagccgctcaatttcttctgaaaggttgaaacggtctcctccaagacgatctattacacctccttcaagacgtaggccacttcattctaggcgaagatccacatcacgctcacgtcctcgatcaccctcacctgtgcgccgtagattgcgctctcctccaaggcgcaggtctcggtctccgtttcgacataggtcgcgatcacctgtacgccgaagatccaggtctcctgtacgatacagatcacgttcacccatgcgacgtggatctccatctcctgttcgtcggaggtccccatctccagtgcggcgtagatcaccatatcctgtgcgccgcagatcaccatctcctgtgagacagtggtaccgaagatctccatctactccccgacgcaggtctccatcaccaaggctgcggagatccccaattcccagccgcaggagattgccaactccttccagacacaggtctcgttcacatgaacagtggagttctccatctccagcacgacgctcatcaccttcaccaggcaggaagaaatcaccaaaacgtcagaggagatcacctgtgcaatctcctagg---agaaacaggtgtgttagcact-aagttatttctctgtcttttctttttttgagttcc--------atgttattagttgtcaggattcttattatgcatttgattgtctttgagttcagtgctaataacattttcatactggtgtggaaattaaaaggtattgtgatgactgcacctcttatagtttgctcttcttgca-ttttgtcagttcctttgatgtctaatgttctgtccaaatattttttttttatctggttaaggagttgaggctagttagctgagctgtatcattaatgttgtagggcgtttgaaaagctctctcctacccaacatgctcgcacgagagacaatgctgaaatcgctgctgagattcgtaaagggccagattctgtagtgcttcgtgcgcccatttctttgagatcacctcaaagagatccacgggattggaatgacacccgtaagaaaccgcaatcttcatcaccttcaccagataggtctcaatctcattcaggatctccaccacgctctcggagaagaagtcctagcgaagataggaggtaatcttttgggcatgcattcgcattcccatcttttccttgtggtttgttgacatgggggtgaatgaactactttatgc---------------------------------------------------------------------------------------------------------------------------------------------------------------------------------------------------------------------------------------------------------------------------------------------------------------------------------------------------------------------------------------------------------------------------------------------------------------------------------------------------------------------------------------------------------------------------------------------------------------------------------------------------------------------------------------------------------------------------------------------------------------------------------------------------------------------------------------------------------------------------------------------------------------------------------------------------------------------------------------------------------------------------------------------------------------------------------------------------------------------------------------------------------------------------------------------------------------------------------------------------------------------------------------------------------------------------------------------------------------------------------------------------------------------------------------------------------------------------------------------------------------------------------------------------------------------------------------------------------------------------------------------------------------------------------------------------------------------------------------------------------------------------------------------------------------------------------------------------------------------------------------------------------------------------------------------------------------------------------------------------------------------------------------------------------------------
>MiraAssembly71_c30RC_merged_MiraAssembly71_rep_c4757_merged_MiraAssembly71_rep_c3976_merged_MiraAssembly71_c428RC
----------------------------------------------------------------------------------------------------------------------------------------------------------------------------------------aagttattcagagtacgtttcttgtaggagtgaaataagttaccattattattaagttcttggttgcaatatcttattttgctcttatgctttgtgatcgaatagattttgtttattaggctttaatagattcattggattttcgtttccagagagagacgcaagtcgagaagtatatctgaatctcctgataacagaagccgctcaatttcttctgaaaggttgaaacggtctcctccaagacggtctattacacctccttcaagacgtaggccacttcattctaggcgaagatccacatcacgctcacgtcctcgatcaccctcacctgtgcgccgtagattgcgctctcctccaaggcgcaggtctcggtctccgtttcgacatagg------tcacctgtacgccgaagatccaggtctcctgtacgatacagatcacgttcacccatgcgacgtggatctccatctccagttcgtcggaggtccccatctccagtgcggcgtagatcaccatatcctgtgcgccgcagatcaccatctcctgtgagacagtggtaccgaagatctccatctactccccgacgcaggtctccatcaccaaggctgcggagatccccaattcccagccgcaggagattgccaactccttccagacacaggtctcgttcacatgaacagtggagttctccatctccagcacgacgctcatcaccttcaccaggcaggaagaaatcaccaaaacatca---gagatcacctgtgcaatctcctagg---agaaacaggtgtgctagcact-aagttatttctttgtcttttctttttttgagttcc--------atgtttttagttgtcaggattcttattatgcatttgattgtctttgagttcagtgctaataacattttcatactggtgtggaaattaaaaggtattgtgatgactgcacctcttatagtttgctcttcttgca-ttttgtcagttcctttgatgtctaatgttctgtccaaatattttttgtttatctggttaaggagttgaggctagttagctgagctgtatcattaatgttgtagggcgtttgaaaagctctctcctacccaacatgctcgcatgagagacaatgctgaaatcgctgctgagattcgtaaagggccagattctgtagtgcttcgtgcgcccatttctttgagatcacctcaaagagatccacgggatcggaatgacacccgtaagaaaccgcaatcttcatcaccttcaccagataggtctcaatctcattcaggatctccaccacgctctcggagaagaagtcctagtgaagataggaggtaatcttttgggcatgcattcgcattcccatcttttccttgtggtttgttgacatgggggtgaatgaactactttatgcatacgatgaaaatatttgcatgactcccccttcgatgytggatccttcta--------tgcgggtatcgttgct---cctgagctttcactcctgctcctatgcaggcagaatattgctcctaatttggattgatgattgatcccaaagaaacagaagtaaagttactag-gaagttacagattcagagtcataagattgcattggaaaattatgttggtatgggatatatattactactatggtaaaacataaattattctttgaatacactgatttaaattcaactgtatcaatgctcttayagwgtccggatcccatccgggatcccggactttcgggatcccgccccc----------gggctcggttcccg--------------atgttttttggaaaaataaacta---cggggttgtgtccggaacgcgattttaggggggggtacgttcgggttttttgcgaaaaaaaaccctttaggcctcg--------------------------------------------------------------------------------------------------------------------------------------------------------------------------------------------------------------------------------------------------------------------------------------------------------------------------------------------------------------------------------------------------------------------------------------------------------------------------------------------------------------------------------------------------------------------------------------------------------------------------------------------------------------------------------------------------------------------------------------------------------------------------------------------------------------------------------------------------------------------------------------------------------------------------------------------------------------------------------------------------------------------------------------------------------------------------------------------------------------------------------------------------------------------------------------------------------------------------------------------------------------------------------------------------------------------------------------------------------------------------------------------------------------------------------------------------------------------------------------------------------------------------------------------------------g
>MiraAssembly72_c51
--------------------------------------------------------------------------------------------------------------------------------------------aatagacgttcgagatcaataagcaagtcattttccaattccagaagttattcagagtacgtttcttgtaggagtgaaataagttaccattattattaagttcttcgttgcaatatcttatttttctcttatgctttgtgatcgaatagattttgtttattaggctttaatagattcattggattttcgtttccagagagagacgcaagtcgagaagtatatctgaatctcctgataacagaagccgctcaatttcttctgaaaggttgaaacggtctcctccaagacggtctattacacctccttcaagacgtaggccacttcattctaggcgaagatccacatcacgctcacgtcctcgatcaccctcacctgtgcgccgtagattgcgctctcctccaaggcgcaggtctcggtctccgtttcgacataggtcgcgatcacctgtacgccgaagatccaggtctcctgtacgatacagatcacgttcacccatgcgacgtggatctccatctcctgttcgtcggaggtccccatctccagtgcggcgtagatcaccatatcctgtgcgccgcagatcaccatctcctgtgagacagtggtaccgaagatctccatctactccccgacgcaggtctccatcaccaaggctgcggagatccccaattcccagccgcaggagattgccaactccttccagacacaggtctcgttcacatgaacagtggagttctccatctccagcacgacgctcatcaccttcaccaggcaggaagaaatcaccaaaacgtcagaggagatcacctgtgcaatctcctagg---agaaacaggtgtgttagcact-aagttatttctttgtcttttctttttttgagttcc--------atgttattagttgtcaggattcttattatgcatttgattgtctttgagttcagtgctaataacattttcatactggtgtggaaattaaaaggtattgtgatgactgcacctcttatagtttgctcttcttgca-ttttgtcagttcctttgatgtctaatgttctgtccaaatattttttgtttatctggtttaggagttgaggctagttagctgagctgtatcattaatgttgtagggcgtttgaaaagctctctcctacccaacatgctcgcacgagagacaatgctgaaatcgctgctgagattcgtaaagggccagattctgtagtgcttcgtgcgcccatttctttgagatcacctcaaagagatccacgggattggaatgacacccgtaagaaaccgcaatcttcatcaccttcaccagataggtctcgatctcattcaggatctccacaacgctctcggagaagaagtcctagtgaagataggaggtaatcttttgggcatgcattcrcattcccatcttttccttgtggtttgttgacatgggggtgaatga---------------------------------------------------------------------------------------------------------------------------------------------------------------------------------------------------------------------------------------------------------------------------------------------------------------------------------------------------------------------------------------------------------------------------------------------------------------------------------------------------------------------------------------------------------------------------------------------------------------------------------------------------------------------------------------------------------------------------------------------------------------------------------------------------------------------------------------------------------------------------------------------------------------------------------------------------------------------------------------------------------------------------------------------------------------------------------------------------------------------------------------------------------------------------------------------------------------------------------------------------------------------------------------------------------------------------------------------------------------------------------------------------------------------------------------------------------------------------------------------------------------------------------------------------------------------------------------------------------------------------------------------------------------------------------------------------------------------------------------------------------------------------------------------------------------------------------------------------------------------------------------------------------------------------------------------------------------------------------------------------------------------------------------------------------------------------------
>MiraAssembly72_c762
-------------------------------------------------------------------------------------------------------------------------------------------------------------------------------------------------------------------------------------------------------------------------------------------------------------------------------------------------------------------------------------------------------------------------------------------------------------------------------------------------------------------------------------------------------------------------------------------------------------------------------------------------------------------------------------------------------------------------------------------------------------------------------------------------------------------------------------------------------------------------------------------------------------------------------------------------------------------------------------------------------------------------------------------------------------------------------------------------------------------------------------------------------------------------------------------------------------------------------------------------------------------------------------------------------------------------------------------------------------------gctgaaatcgctgctgagattcgtaaagggccagattctgtagtgcttcgtgcgcccatttctttgagatcacctcaaagagatccacgggattggaatgacacccgtaagaaaccgcaatcttcatcaccttcaccagataggtctcaatctcattcaggatctccaccacgctctcggagaagaagtcctagtgaagataggaggtaatcttttgggcatgcattcacattcccatcttttccttgtggtttgttgacatgggggtgaatgaactactttatgcatacaatgaaaatatttgcatgactcccccttcgttgc-------------------------------------------------------------------------------------------------------------------------------------------------------------------------------------------------------------------------------------------------------------------------------------------------------------------------------------------------------------------------------------------------------------------------------------------------------------------------------------------------------------------------------------------------------------------------------------------------------------------------------------------------------------------------------------------------------------------------------------------------------------------------------------------------------------------------------------------------------------------------------------------------------------------------------------------------------------------------------------------------------------------------------------------------------------------------------------------------------------------------------------------------------------------------------------------------------------------------------------------------------------------------------------------------------------------------------------------------------------------------------------------------------------------------------------------------------------------------------------------------------------------------------------------------------------------------------------------------------------------------------------------------------------------------------------------------------------------------------------------------------------------------------------------------------------------------------------------------------------------------------------------------------------------------------------------------------------------------------------------------------------------------------
>MiraAssembly73_c27_merged_MiraAssembly73_c564RC_merged_MiraAssembly73_rep_c2362
----------------------------------------------------------------------------------------------------------------------------------------------------------------------------------------------------------------------------------------------------------------------------------------------------------------------------------------------agagagagacgcaagtcgagaagtatatctgtatctcctgatagcagaagccgctcaatttcttctgaaaggttgaaacggtctcctccaagacggtctattacacctccttcaagacgtaggccacttcattctaggcgaagatccacatcacgctcacgtcctcgatcaccctcacctgtgcgccgtagattgcgctctcctccaaggcgcaggtctcggtctccgtttcgacataggtcgcgatcacctgtacgccgaagatccaggkctcctgtacgatacagatcacgttcacccatgcgacgtggatctccatctcctgttcgtcggaggtccccatctccagtgcggcgtagatcaccatatcctgtgcgccgcagatcaccatctcctgtgagacagtggtaccgaagatctccatctactccccgacgcaggtctccatcaccaaggctgcggagatccccaattcccagccgcaggagattgccaactccttccagacacaggtctcgttcacatgaacagtggagttctccatctccagcacgacgctcatcaccttcaccaagcaggaagaaatcaccaaaacgtcagtggagatcacctgtgcaatctcctagg---cgaaacaggtgtgttaacact-aagttatttctttgtcttttctttttttgagttcc--------atgttattagttgtcaggattcttattatgcatttgattctctttgagttcagtgctaataacattttcatactggtgtggaaattaaaaggtattgtgatgactgcacctcttatagtttgctcttcttgca-ttttgtcagttcctttgatgtctaatgttctgtccaaatattttttgtttatctggttaaggagttgaggctagttagctgagctgtatcattaatgctgtagggcgtttgaaaagctctctcctacccaacatactcgcacgagagacaatgctgaaatcgctgctgagattcgtaaagggccagattctgtagtgcttcgtgcgcccatttctttgagatcacctcaaagagatccacgggattggaatgacacccgtaagaaaccgcaatcttcatcaccttcaccagataggtctcaatctcattcaggatctccaccacgctctcggagaagaagtcctagtgaagataggaggtaatcttttgggcatgcattcgcattcccatcttttccttgtggtttgttgacatgggggtgaatgaactactttatgcatacaatgaaaatatttgcatgactcccccttcgttgctggatccttcta--------tgcgggtatcgttgct---cttgagctttcactcctgct--------------------------------------------------------------------------------------------------------------------------------------------------------------------------------------------------------------------------------------------------------------------------------------------------------------------------------------------------------------------------------------------------------------------------------------------------------------------------------------------------------------------------------------------------------------------------------------------------------------------------------------------------------------------------------------------------------------------------------------------------------------------------------------------------------------------------------------------------------------------------------------------------------------------------------------------------------------------------------------------------------------------------------------------------------------------------------------------------------------------------------------------------------------------------------------------------------------------------------------------------------------------------------------------------------------------------------------------------------------------------------------------------------------------------------------------------------------------------------------------------------------------------------------------------------------------------------------------------------------------------------------------------------------------------------------------------------------------------------------------------------------------------------------------------------------------------------------------------------------------------------------------------------------------------------------------------------------------
>MiraAssembly74_c638RC_merged_MiraAssembly74_c76RC
--------------------------------------------------------------------------------------------------------------------------------------------------------------------aagtcattttccaattccagaagttattcagagtacgtttcttgtaggagtgaaataagttaccattattattaagttcttggttgcaatatcttattttgctcttatgctttgtgatcgaatagattttgtttattaggctttaatagattcgttggattttcatttccagagagagacgcaagtcgagaagtatatctgaatctcctgataacagaagccgctcaatttcttctgaaaggttgaaacggtctcctccaagacggtctattacacctccttcaagacgtaggccacttcattctaggcgaagatccacatcacgctcacgtcctcgatcaccctcacctgtgcgccgtagattgcgctctcctccaaggcgcaggtctcggtctccgtttcgacataggtcgcgatcacctgtacgccgaagatccaggtctcctgtacgatacagatcacgttcacccatgcgacgtggatctccatctcctgttcgtcggaggtccccatctccagtgcggcgtagatcaccatatcctgtgcgccgcagatcaccatctcctgtgagacagtggtaccgaagatctccatctactcctcgacgcaggtctccatcaccaaggctgcggagatccccaattcccagccgcaggagattgccaactccttccagacacaggtcgcgttcacatgaacagtggagttctccatctccagcacgacgctcatcaccttcaccaggcaggaagaaatcaccaaaacatcagaggagatcacctgtgcaatctcctagg---agaaacaggtgtgttagcact-aagttatttctttgtcttttctttttttgagttcc--------atgtttttagttgtcaggattcttattatgcatttgattgtctttgagttcagtgctaataacattttnnnnnnnnnnnnnnnnnnnnnnnnnnnnnnnnnnnnnnnnnnnnnnnnnnnnnnnnnttcttgca-ttttgtcagttcctttgatgtctaatgttctgtccaaatattttttgtttatctggttaaggagttgaggctagttagctgagctgtatcattaatgttgtagggcgtttgaaaagctctctcctacccaacatgctcgcacgagagacaatgctgaaatcgctgctgagattcgtaaagggccagattctgtagtgcttcgtgcgcccatttctttgagatcacctcaaagagatccacgggatcggaatgacacccgtaagaaaccgcaatcttcatcaccttcaccagataggtctcaatctcattcaggatctccaccacgctctcggagaagaagtcctagtgaagataggaggtaatcttttgggcatgcat---------------------------------------------------------------------------------------------------------------------------------------------------------------------------------------------------------------------------------------------------------------------------------------------------------------------------------------------------------------------------------------------------------------------------------------------------------------------------------------------------------------------------------------------------------------------------------------------------------------------------------------------------------------------------------------------------------------------------------------------------------------------------------------------------------------------------------------------------------------------------------------------------------------------------------------------------------------------------------------------------------------------------------------------------------------------------------------------------------------------------------------------------------------------------------------------------------------------------------------------------------------------------------------------------------------------------------------------------------------------------------------------------------------------------------------------------------------------------------------------------------------------------------------------------------------------------------------------------------------------------------------------------------------------------------------------------------------------------------------------------------------------------------------------------------------------------------------------------------------------------------------------------------------------------------------------------------------------------------------------------------------------------------------------------------------------------------------------------------------------------------
>MiraAssembly74_c75RC
------------------------------------------------------------------acccatcccccttagtttttctttggttgcatttattgtgcatgtaagttttgaacttgggtctcttctgcagaaatagacgttcgagatcaataagcaagtcattttccaattccagaagttattcagagtacgtttcttgtaggagtgaaataagttaccattattattaagttcttggttgcaatatcttattttgctcttatgctttgtgatcgaatagattttgtttattaggctttaatagattcattggattttcgtttccagagagagacgcaagtcgagaagtatatctgaatctcctgataacagaagccgctcaatttcttctgaaaggttgaaacggtctcctccaagacggtctattacacctccttcaagacgtaggccacttcattctaggcgaagatccacatcacgctcacgtcctcgatcaccctcacctgtgcgccgtagattgcgctctcctccaaggcgcaggtctcggtctccgtttcgacatagg------tcacctgtacgccgaagatccaggtctcctgtacgatacagatcacgttcacccatgcgacgtggatctccatctccagttcgtcggaggtccccatctccagtgcggcgtagatcaccatatcctgtgcgccgcagatcaccatctcctgtgagacagtggtacagaagatctccatctactccccgacgcaggtctccatcaccaaggctgcggagatccccaattcccagccgcaggagattgccaactccttccagacacaggtctcgttcacatgaacagtggagttctccatctccagcacgacgctcatcaccttcaccaggcaggaagaaatcaccaaaacatca---gagatcacctgtgcaatctcctagg---agaaacaggtgtgttagcact-aagttatttctttgtcttttctttttttgagttcc--------atgtttttagttgtcaggattcttattatgcatttgattgtctttgagttcagtgctaataacattttcatactggtgtggaaattaaaaggtattgtgatgactgcacctcttatagtttgctcttcttgca-ttttgtcagttcctttgatgtctaatgttctgtccaaatattttttgtttatctggttaaggagttgaggctagttagctgagctgtatcattaatgttgtagggcgtttgaaaagctctctcctacccaacatgctcgcatgagagacaatgctgaaatcgctgctgagattcgtaaagggccagattctgtagtgcttcgtgcgcccatttctttgagatcgcctcaaagagatccacgggatcggaatgacacccgtaagaaaccgcaatcttcatcaccttcaccagataggtctcaatctcattcaggatctccaccacgctctcggagaagaagtcctagtgaagataggaggtaatcttttgggcatgcattcgcattcccatcttttccttgtggtttgttgacatgggggtgaatgaactactttatgcatacgatgaaaatatttgcatgactcccccttcgatgctggatccttcta--------tgcgggtatcgttgct---cctgagctttcact--------------------------------------------------------------------------------------------------------------------------------------------------------------------------------------------------------------------------------------------------------------------------------------------------------------------------------------------------------------------------------------------------------------------------------------------------------------------------------------------------------------------------------------------------------------------------------------------------------------------------------------------------------------------------------------------------------------------------------------------------------------------------------------------------------------------------------------------------------------------------------------------------------------------------------------------------------------------------------------------------------------------------------------------------------------------------------------------------------------------------------------------------------------------------------------------------------------------------------------------------------------------------------------------------------------------------------------------------------------------------------------------------------------------------------------------------------------------------------------------------------------------------------------------------------------------------------------------------------------------------------------------------------------------------------------------------------------------------------------------------------------------------------------------------------------------------------------------------------------------------------------------------------------------------------------------------------------------------
>MiraAssembly75_c29RC
cggctgatcaaccgtctttgtctccttcgtatgttctttttactatgtgattttcttaccacctccacccatcccccttagtttttctttggttgcatttattgtgcatgtaagttttgaacttgggtctcttctgcagaaatagacgttcgagatcaataagcaagtcattttccaattccagaagttattcagagtacgtttcttgtaggagtgaaataagttaccattattattaagttcttggttgcaatatcgtattttgctcttatgctttgtgatcgaatagattttgtttattaggctttaatagattcattggattttcgtttccagagagagacgcaagtcgagaagtatatctgaatctcctgataacagaagccgctcaatttcttctgaaaggttgaaacggtctcctccaagacggtctattacacctccttcaagacgtaggccacttcattctaggcgaagatccacatcacgctcacgtcctcgatcaccctcacctgtgcgccgtagattgcgctctcctccaaggcgcaggtctcggtctccgtttcgacataggtcgcgatcacctgtacgccgaagatccaggtctcctgtacgatacagatcacgttcacccatgcgacgtggatctccatctcctgttcgtcggaggtccccatctccagtgcggcgtagatcaccatatcctgtgcgccgcagatcaccatctcctgtgagacagtggtaccgaagatctccatctactccccgacgcaggtctccatcaccaaggctgcggagatccccaattcccagccgcaggagattgccaactccttccagacacaggtctcgttcacatgaacagtggagttctccatctccagcacgacgctcatcaccttcaccaggcaggaagaaatcaccaaaacgtcagaggagatcacctgtgcaatctcctagg---agaaacaggtgttttagcact-aagttatttct---tcttttctttttttgagttcc--------atgttattagctgtcaggattcttattatgcatttgattgtctttgagttcagtgctaataacattttcatactggtgtggaaattaaaaggtattgtgatgactgcacctcttatagtttgctcttcttgcg-ttttgtcagttcctttgatgtctaatgttctgtccaaatattttttgtttatctggttaaggagttgaggctagttagctgagctgtatcattaatgttgtagggcgtttgaaaagctctctcctacccaacatgctcgcacgagagacaatgctgaaatcgctgctgagattcgtaaagggccagattctgtagtgcttcgtgcgcccatttctttgagatcacctcaaagagatccacgggattggaatgmcacccgtaagaaaccgcaatcttcatcaccttcatcagataggtctcaatctcattcaggatctccaccacgctctcggagaagaagtcctagtgaagataggaggtaatcttttgggcatgcattcgcattcccatcttttccttgtggtttgttgacatgggggtgaatgaacta-----------------------------------------------------------------------------------------------------------------------------------------------------------------------------------------------------------------------------------------------------------------------------------------------------------------------------------------------------------------------------------------------------------------------------------------------------------------------------------------------------------------------------------------------------------------------------------------------------------------------------------------------------------------------------------------------------------------------------------------------------------------------------------------------------------------------------------------------------------------------------------------------------------------------------------------------------------------------------------------------------------------------------------------------------------------------------------------------------------------------------------------------------------------------------------------------------------------------------------------------------------------------------------------------------------------------------------------------------------------------------------------------------------------------------------------------------------------------------------------------------------------------------------------------------------------------------------------------------------------------------------------------------------------------------------------------------------------------------------------------------------------------------------------------------------------------------------------------------------------------------------------------------------------------------------------------------------------------------------------------------------------------------------------------------------------------------
>MiraAssembly77_c1266
---------------------------------------------------------------------------------------------------------------------------------------------------------------------------------------------------------------gtaggagtgaaataagttaccattattattaagttcttggttgcaatatattattttgctcttatgctttgtgatcgaatagattttgtttattaggctttaatagattcattggattttcgtttccagagagagacgcaagtcgagaagtatatctgtatctcctgataacagaagccgctcaatttcttctgaaaggttgaaacggtctcctccaagacggtctattacacctccttcaagacgtaggccacttcattctaggcgaagatccacatcacgctcacgtcctcgatcaccctcacctgtgcgccgtagattgcgctctcctccaaggcgcaggtctcggtctccgtttcgacataggtcgcgatcacctgtacgccgaagatccaggtctcctgtacgatacagatcacgttcacccatgcgacgtggatctccatctcctgttcgtcggaggtccccatctccagtgcggcgtagatcaccatatcctgtgcgccgcagatcaccatctcctgtgagacagtggtaccgaagatctccatctactccccgacgcaggtctccatcaccaaggctgcggagatccccaattcccagccggaggagattgccaactccttccagacacaggtctcgttcacttgaacagtggagttctccatctccagcacgacgctcatcaccttcaccaggcaggaagaaatcaccaaaacgtcagaggagatcacctgtgcaatctcctagg---cgaaacaggtgtgttagcact-aagttatttctttgtcttttctttttttgagttcc--------atgttattagttgtcaggattcttattatgcatttgattctctttgagttcagtgctaataacattttcatactggtgtggaaattaaaaggtattgtgatgactgcacctcttatagtttgctcttcttgca-ttttgtcagttcctttgatgtctaatgttctgtccaaatattttttgtttatctggttaaggagttgaggctagttagctgagctgtatcattaatgttgtagggcttttgaaaagctctctcctacccaacatgctcgcacgagagacaatgctgaaatcgctgctgagattcgtaaagggccagattctgtagtgcttcgtgcgcccatctctttgagatcacctcaaagagatccacgggattggaatgacacccgtaagaaaccgcaatcttcatcaccttcaccagataggtctcaatctcattcaggatctccaccacgctctcggagaagaagtcctagtgaagataggaggtaatcttttgggcatgcattcgcattcccatcttttccttttggtttgttgacatgggggtgaatgaactactttatg----------------------------------------------------------------------------------------------------------------------------------------------------------------------------------------------------------------------------------------------------------------------------------------------------------------------------------------------------------------------------------------------------------------------------------------------------------------------------------------------------------------------------------------------------------------------------------------------------------------------------------------------------------------------------------------------------------------------------------------------------------------------------------------------------------------------------------------------------------------------------------------------------------------------------------------------------------------------------------------------------------------------------------------------------------------------------------------------------------------------------------------------------------------------------------------------------------------------------------------------------------------------------------------------------------------------------------------------------------------------------------------------------------------------------------------------------------------------------------------------------------------------------------------------------------------------------------------------------------------------------------------------------------------------------------------------------------------------------------------------------------------------------------------------------------------------------------------------------------------------------------------------------------------------------------------------------------------------------------------------------------------------------------------------------------------------
>MiraAssembly77_rep_c257
---------------------------------------------------------------------------------------------------------------------------------------------------------------------------------------------------------------gtaggagtgaaataagttaccattattattaagttcttggttgcaatatcttattttgctcttatgctttgtgatcgaatagattttgtttattaggctttaatagattctttggattttcgtttccagagagagacgcaagtcgagaagtatatctgaatctcctgataacagaagccgctcaatttcttctgaaaggttgaaacggtctcctccaagacggtctattacccctccttcaagacgtaggccacttcattctaggcgaagatccacatcacgctcacgtcctcgatcaccctcacctgtgcgccgtagattgcgctctcctccaaggcgcaggtctcggtctccgtttcgacataggtcgcgatcacctgtacgccgaagatccaggtctcctgtacgatacagatcacgttcacccatgcgacgtggatctccatctcctgttcgtcggaggtccccatctccagtgcggcgtagatcaccatatcctgtgcgccgcagatcaccatctcctgtgagacagtggtaccgaagatctccatctactccccgacgcaggtctccatcaccaaggctgcggagatccccaattcccagccggaggagattgccaactccttccagacacaggtctcgttcacttgaacagtggagttctccatctccagcacgacgctcatcaccttcaccaggcaggaagaaatcaccaaaacgtcagaggagatcacctgtgcaatctcctagg---agaaacaggtgtgttagcact-aagttatttctttgtctcttctttttttgagttcc--------atgttattagttgtcaggattcttattatgcatttgattgtctttgagttcagtgctaataacattttcatactggtgtggaaattaaaaggtattgtgatgactgcacctcttatagtttgctcttcttgca-ttttgtcagttcctttgatgtctaatgttctgtccaaatattttttgtttatctggttaaggagttgaggctagttagctgagctgtatcattaatgttgtagggcttttgaaaagctctctcctacccaacatgctcgcacgagagacaatgctgaaatcgctgctgagattcgtaaagggccagattctgtagtgcttcgtgcgcccatctctttgagatcacctcaaagagatccacgggattggaatgacacccgtaagaaaccgcaatcttcatcaccttcaccagataggtctcaatctcattcaggatctccaccacgctctcggagaagaagtcctagtgaagataggaggtaatcttttgggcatgcattcgcattcccatcttttccttgtggtttgttgacatgggggtgaatgaactactttatgcatacaatgaaaatatttgcatgactcccccttcgttgctggat--------------------------------------------------------------------------------------------------------------------------------------------------------------------------------------------------------------------------------------------------------------------------------------------------------------------------------------------------------------------------------------------------------------------------------------------------------------------------------------------------------------------------------------------------------------------------------------------------------------------------------------------------------------------------------------------------------------------------------------------------------------------------------------------------------------------------------------------------------------------------------------------------------------------------------------------------------------------------------------------------------------------------------------------------------------------------------------------------------------------------------------------------------------------------------------------------------------------------------------------------------------------------------------------------------------------------------------------------------------------------------------------------------------------------------------------------------------------------------------------------------------------------------------------------------------------------------------------------------------------------------------------------------------------------------------------------------------------------------------------------------------------------------------------------------------------------------------------------------------------------------------------------------------------------------------------------------------------------------------------------------------------------
>MiraAssembly78_rep_c2537RC_merged_MiraAssembly78_c10_merged_MiraAssembly78_c37_merged_MiraAssembly78_rep_c2535
--------------------------------------------------------------------------------------------------------------------------------------------------------------ataaacaaaatctattcgatcacaaag---------------------cataagagcaaaataagttaccattattattaagttcttggttgcaatatcttattttgctcttatgctttgtgatcgaatagattttgtttattaggctttaatagattcattggattttcgtttccagagagagacgcaagtcgagaagtatatctgaatctcctgataacagaagccgctcaatttcttctgaaaggttgaaacggtctcctccaagacggtctattacacctccttcaagacgtaggccacttcattctaggcgaagatctacatcacgctcacgtcctcgatcaccctcacctgtgcgccgtagattgcgctctcctccaaggcgcaggtctcggtctccgtttcgacataggtcgcgatcacctgtacgccgaagatccaggtctcctgtacgatacagatcacgttcacccatgcgacgtggatctccatctcctgttcgtcggaggtccccatctccagtgcggcgtagatcaccatatcctgtgcgccgcagatcaccatctcctgtgagacagtggtaccgaagatctccatctaccccccgmcgcaggtctccatcaccaaggctgcggagatccccaattcccagccgcaggagattgccaactccttccagacacaggtctcgttcacatgaacagtggagttctccatctccagcacgacgctcatcaccttcaccaggcaggaagaaatcaccaaaacgtcagaggagatcacctgtgcaatctcctagg---agaaacaggtgtgttagcact-aagttatttctttgtcttttctttttttgagttcc--------atgttattagttgtcaggattcttattatgcatttgattgtctttgagttcagtgctaataacattttcatactggtgtggaaattaaaaggtattgtgatgactgcacctcttatggtttgctcttcttgca-ttttgtcagttcctttgatgtctaatgttctgtccaaatattttttgtttatctggttaaggagtcgaggctagttagctgagctgtatcattaatgttttagggcttttgaaaagctctctcctacccaacatgctcgcacgagagacaatgctgaaatcgctgctgagattcgtaaagggccagattctgtagtgcttcgtgcgcccatttctttgagatcacctcaaagagatccacgggattggaatgacacccgtaagaaaccgcaatcttcatcaccttcaccagataggtctcaatctcattcaggatctccaccacgctctcggagaagaagtcctagtgaagataggaggtaatcttttgggcatgcattcgcattcccatcttttccttgtggtttgttgacatgggggtgaatgaactactttatgcatacaatgaaaatatttgcatgactcccccttcgttgctggatccttcta--------tgcgggtaccgttgct---cctgagctttcactcctgctcctatgcaggcagaatattgctcctaatttggattgatgattgatcccaaagaaacagaactaaagttactag-gaagttacagattcagagtcataagattgcattggaaaattatgttggtatgggatatatattacaactatggtaaagcataaattattctttgaatacactgatttaaattcaactgtatcaatgctcttataagcatcctttcgtaatctcttctatatgccctcgcttagccactcccacttcatctcctcctctgctactgcactgctgcttctcttgctttgtgctactatgctctatccctctcttttgtcct-ctcctctttcgagtgaagtatgtgatga-------cccaaatagaagtgattatagattagtgtaaatagggtacaaggtttacttaacttacaagttcaggaagcgctaatgagatgaagtgtcggttttatttggatatgtattgctaccgagtttctgagagtgtgtgttgcttacctgactcctcctgaaggtcattcagcccatatgtcagccccatgaaactaacaaaggaacaaaaactccaagatagtagtgcaagccttccagctagaccaagagatcaaaaacttcgtcttgacaatctggtgactagaggggagaaggaagaaacctatggcaggtaggtgcttctagcattcgttatgtgatttttttcatcaggatttcttttggttctgtcactagcttgtggtacgttgtttcatttgtgctcctaagttgtactggatttcttcgagtttaggagcagtggtgatcagaagctgaagtcttcagataaaagatctgcatatctatcgacagttgatgacagtaaagcttygcgtgagagagttcctaacaaggataatgattcctctgaaagggaaggtggtcgccattctattgatattcagaggcgccctgatggcttggatttaagaaataaagaccaggagataagaaggtttgttacttctgtcatttattcgtcttacttagttgcttgtatgcttgcttgcttaattccatgcccctgatttgatggtacttttggacagtgcgaaaacatctagaagtctaactcatcctgaagttgctgtgcaacaaaagttgccgtcaattaaggaagacatttcattgagtaagaggcatgggctatcatcttctgaagacgttaccaaaaatgataagaaggatgactctcattctgatgatgtcaagggcggtaaggtacttcaatcttcattgaagtcagaaaaaggcaatgaggatgaaagaagtggttcmctaagttctggctctctgaagagagataagcaccatcatgaagttcgtgaaaaaagaaaacataaaaggtctgaaaggaaagaagtggcatcagatgacagtgatgattctaaaatagagggwaggaaggatgccaagagaagaaggaaggaggagaagagattgagaaaggaagagcggcgtcgacggaaggaggagaggcatcgtagaagggaagagcgacgacgtgcagagaagttgaaagaaaagtcaattgacgcagtttctccaccctcagactatgagaaaaccaatggtggtaatgcttctgatagtgcacgccttgtgaggatggagtctggcgcaagcgatgctgaagtaacagagactgatcagaaaaggcttgagattgagttacgggagaaggctcttgaatcgctgagagcaaaaaggggtgttgggcattaaatttgttttgctttataactttcacctgttatttaacattttaatcttgctgatcggtacctttttaggtttactggacactttgtgtttctactgagtgtaatattgatagctgtttg
>MiraAssembly80_c876RC_merged_MiraAssembly80_c18RC
-----------------------------------------------------------------------------------------------------------------------------------------------------------------------------------------------------tacgtttcttgtaggagtgaaataagttaccattattattaagttcttggttgcaatatcttattttgctcttatgctttgtgatcgactagattttgtttattaggctttaatagattcattggattttcgtttccagagagagacgcaagtcgagaagtatatctgtatctcctgataacagaagccgctcaatttcttctgaaaggttgaaacggtctcctccaagacggtctattacacctccttcaagacgtaggccacttcattctaggcgaagatccacatcacgctcacgtcctcgatcaccctcacctgtgcgccgtagattgcgctctcctccaaggcgcaggtctcggtctccgtttcgacataggtcgcgatcacctgtacgccgaagatccaggtctcctgtacgatacagatcacgttcacccatgcgacgtggakctccatctcctgttcgtcggaggtccccatctccagtgcggcgtagatcaccatatcctstgcgccgtagatcaccatctcctgtgagacagtggtaccgaagatctccatctactccccgacgcagstctccatcaccaaggctgcggagatccccaattcccagccgcaggagattgccaactccttccagacacaggtctcgttcacatgaacagtggagttctccatctccagcacgacgctcatcaccttcaccaggcaggaagaaatcaccaaaacgtcagaggagatcacctgtgcaatctcctagg---cgaaacaggtgtgttagcact-aagttatttctttgtcttttccttttttgagttcc--------atgttattagttgtcaggattcttattatgcatttgattctctttgagttcagtgctaataacattttcatactggtgtggaaattaaaaggtattgtgatgactgcacctcttatagtttgctcttcttgca-ttttgtcagttcctttgatgtctaatgttctttccaaatattttttgtttatctggttaaggagttgaggctagttagctgagctgtatcattaatgttgtagggcgtttgaaaagctctctcctacccaacatgctcgcacgagagacaatgctgaaatcgctgctgagattcgtaaagggccagattctgtagtgcttcgtgcgcccatttctttgagatcacctcaaagagatccacgggattggaatgacacccgtaagaaaccgcaatcttcatcatcttcaccagataggtctcaatctcattcaggatctccaccacgctctcggagaagaagtcctagtgaagatasgaggtaatcttttgggcatgcattcgcattcccatcttttccttgtggtttgttgacatgggggtgaatgaactactttatgcatacaatgaaaatatttgcatgactcccccttcgttgctggatccttcta--------tg---------------------------------------------------------------------------------------------------------------------------------------------------------------------------------------------------------------------------------------------------------------------------------------------------------------------------------------------------------------------------------------------------------------------------------------------------------------------------------------------------------------------------------------------------------------------------------------------------------------------------------------------------------------------------------------------------------------------------------------------------------------------------------------------------------------------------------------------------------------------------------------------------------------------------------------------------------------------------------------------------------------------------------------------------------------------------------------------------------------------------------------------------------------------------------------------------------------------------------------------------------------------------------------------------------------------------------------------------------------------------------------------------------------------------------------------------------------------------------------------------------------------------------------------------------------------------------------------------------------------------------------------------------------------------------------------------------------------------------------------------------------------------------------------------------------------------------------------------------------------------------------------------------------------------------------------------------------------------------------------------------
>MiraAssembly81_c6
------------------------------------------------------------acctccacccatcccccttagtttttctttggttgcatttattgtgcatgtaagttttgaacttgggtctcttctgcagaaatagacgttcgagatcaataagcaagtcattttccaattccagaagttattcagagtacgtttcttgtaggagtgaaataagttaccattattattaagttcttggttgcaatatcttattttgctcttatgctttgtgatcgaatagattttgtttattaggctttaatagattcattggattttcgtttccagagagagacgcaagtcgagaagtatatctgaatctcctgataacagaagccgctcaatttcttctgaaaggttgaaacggtctcctccaagacggtctattacacctccttcaagacgtaggccacttcattctaggcgaagatccacatcacgctcacgtcctcgatcaccctcacctgtgcgccgtagattgcgctctcctccaaggcgcaggtctcggtctccgtttcgacataggtcgcgatcacctgtacgccgaagatccaggtctcctgtacgatacagatcacgttcacccatgcgacgtggatctccatctcctgttcgtcggaggtccccatctccagtgcggcgtagatcaccatatcctgtgcgccgcagatcaccatctcctgtgagacagtggtaccgaagatctccatctactccccgacgcaggtctccatcaccaaggctgcggagatccccaattcccagccgcaggagattgccaactccttccagacacaggtctcgttcacatgaacagtggagttctccatctccagcacgacgctcatcaccttcaccaggcaggaagaaatcaccaaaacgtcagaggagatcacctgtgcaatctcctagg---agaaacaggtgtgttagcact-aagttatttctttgtcttttctttttttgagttcc--------atgttattagttgtcaggattcttattatgcatttgattgtctttgagttcagtgctaataacattttcatactggtgtggaaattaaaaggtattgtgatgactgcacctcttatagtttgctcttcttgca-ttttgtcagttcctttgatgtctaatgttctgtccaaatattttttctttatctggttaaggagttgaggctagttagctgagctgtatcattaatgttgtagggcgtttgaaaagctctctcctacccaacatgctcgcacgagagacaatgctgaaatcgctgctgagattcgtaaagggccagattctgtagtgcttcgtgcgcccatttctttgagatcacctcaaagagatccacgggattggaatgacacccgtaagaaaccgcaatcttcatcaccttcaccagataggtctcattctcattcaggatctccaccacgctctcggagaagaagtcctagtgaagataggaggtaatcttttgggcatgcattcgcattcccatcttttccttgtggtttgttgacatgggggtgaatgaactactttatgcatacaatgaaaatatttgcatgactcccccttcgttgctggatccttcta--------tgcgggtatcgttgct---cctgagctttcactcctgctcctatgcaggcagaatattgctcctaatttggattgatgattgatcccaaagaaacagaagtaaagttactag-gaagttacagattcagagtcata-------------------------------------------------------------------------------------------------------------------------------------------------------------------------------------------------------------------------------------------------------------------------------------------------------------------------------------------------------------------------------------------------------------------------------------------------------------------------------------------------------------------------------------------------------------------------------------------------------------------------------------------------------------------------------------------------------------------------------------------------------------------------------------------------------------------------------------------------------------------------------------------------------------------------------------------------------------------------------------------------------------------------------------------------------------------------------------------------------------------------------------------------------------------------------------------------------------------------------------------------------------------------------------------------------------------------------------------------------------------------------------------------------------------------------------------------------------------------------------------------------------------------------------------------------------------------------------------------------------------------------------------------------------------------------------------------------------------------------------------------------------------------------------------------------------------------------------------------------------------
>MiraAssembly82_c348RC
---------------------------------------------------tttcttaccacctccacccatcccccttagtttttcttcggttgcatttattgtgcatgtaagttttgaacttgggtctcttctgcagaaatagacgttcgagatcaataagcaagtcattttccaattccagaagttattcagagtaygtttcttgtaggagtgaaataagttaccattattatwaagttcttggttgcaatatcttattttgctcttatgctttgtgatcgaatagattttgtttattaggctttaatagattcattggattttcgtttccagagagagacgcaagtcgagaagtatatctgaatctcctgataacagaagccgttcaatttcttctgaaaggttgaaacggtctcctccaagacggtctattacacctccttcaagacgtaggccacttcattctaggcgaagatccacatcacgctcacgtcctcgatcaccctcacctgtgcgccgtagattgcgctctcctccaaggcgcaggtctcggtctccgtttcgacataggtcgcgatcacctgtacgccgaagatccaggtctcctgtacgatacagatcacgttcacccatgcgacgtggatctccatctcctgttcgtcggaagtccccatctccagtgcggcgtagatcaccatatcctgtgcgccgcagatcaccatctcctgtgagacagtggtaccgaagatctccatctactccccgacgcaggtctccatcaccaaggctgcggagatccccaattcccagccgcaggagattgccaactccttccagacacaggtctcgttcacatgaacagtggagttctccatctccagcacgacgctcatcaccttcaccaggcaggaagaaatcaccaaaacgtcagaggagatcacctgtgcaatctcctagg---agaaacaggtgtgttagcact-aagtta-----------tttctttttttgagttcc--------atgttattagttgtcaggattcttattatgcatttgattgtctttgagttcagtgctaataacattttcatactggtgtggaaagtaaaaggtattgtgatgactgcacctcttgtagtttgctcttcttgca-ttttgtcagttcctttgatgtctaatgttctgtccaaatattttttgtttatctggttaaggagttgaggctagttaactgagctgtatcattaatgttgtagggcgtttgaaaagctctctcctacccaacatgctcgcacgagagacaatgctgaaatcgctgctgagattcgtaaagggccagattctgtagtgcttcgtgcgcccatttctttgagatcacctcaaagagatccacgggattggaatgacacccgtaagaaaccgcaatcttcatcaccttcaccagataggtctcaatctcattcaggatctccaccaygctctcggagaagaagtcctagtgaagataggaggtaatcttttgggcatgcattcgcattcccatcttttccttgtggwttgttgacatggggrtgaatgaactactttatgcatacaatgraaatatttgcatgrctcccccttcgttgctggatccttctatgcgggactgcgggtatcgtggct---cctgagctttcactcctgctcctatgcaggcagaatattgctcctaatttggattgatgattgatcccaaaggaacat----------------------------------------------------------------------------------------------------------------------------------------------------------------------------------------------------------------------------------------------------------------------------------------------------------------------------------------------------------------------------------------------------------------------------------------------------------------------------------------------------------------------------------------------------------------------------------------------------------------------------------------------------------------------------------------------------------------------------------------------------------------------------------------------------------------------------------------------------------------------------------------------------------------------------------------------------------------------------------------------------------------------------------------------------------------------------------------------------------------------------------------------------------------------------------------------------------------------------------------------------------------------------------------------------------------------------------------------------------------------------------------------------------------------------------------------------------------------------------------------------------------------------------------------------------------------------------------------------------------------------------------------------------------------------------------------------------------------------------------------------------------------------------------------------------------------------------------------------------------------------------------------------------
>MiraAssembly82_rep_c102RC
------------------------------------------------------------------------------------ttctttggttgcatttattgtgcatgtaagttttgaacttgggtctcttctgcagaaatagacgttcgagatcaataagcaagtcattttccaattccagaagttattcagagtaxgtttcttgtaggagtgaaataagttaccattattataaagttcttggttgcaatatcttattttgctcttatgctttgtgatcgaatagattttgtttattaggctttaatagattcattggattttcgtttccagagagagacgcaagtcgagaagtatatctgaatctcctgataacagaagccgctcaatttcttctgaaaggttgaaacggtctcctccaagacgatctattacacctccttctagacgtaggccacttcattctaggcgaagatccacatcacgttcacgtcctcgatcaccctcacctgtgcgccgtagattgcgctctcctccaaggcgcaggtctcggtctccgtttcgacataggtcgcgatcacctgtacgccgaagatccaggtctcctgtacgatacagatcacgttcacccatgcgacgtggatctccatctcctgttcgtcggaggtccccatctccagtgcggcgtagatcaccgtatcctgtgcgccgcagatcaccatctcctgtgagacagtggtaccgaagatctccatctactccccgacgcaggtctccatcaccaaggctgcggagatctccaattcccagccgcaggagattgccaactccttccagacacaggtctcgttcacatgaacagtggagttctccatctccagcacgacgctcatcaccttcaccaggcaggaagaaatcaccaaaacgtcagaggagatcacctgtgcaatctcctagg---agaaacaggtgcgttggcact-aagttatttctctgtcttttctttttttgagttcc--------atgttattagttgtcaggattcttattatgcatttgattgtctttgagttcagtgctaataacattttcatactggtgtggaaagtaaaaggtattgtgatgactgcacctcttgtagtttgctcttcttgca-ttttgtcagttcctttgatgtctaatgttctgtccaaatattttttgtttatctggttaaggagttgaggctagttaactgagctgtatcattaatgttgtagggcgtttgaaaagctctctcctacccaacatgctcgcacgagagacaatgctgaaatcgctgctgagattcgtaaagggccagattctgtagtgcttcgtgcgcccatttctttgagatcacctcaaagagatccacgggattggaatgacacccgtaagaaaccgcaatcttcatcaccttcaccagataggtctcaatctcattcaggatctccaccaygctctcggagaagaagtcctagtgaagataggaggtaatcttttgggcatgcattcgcattcccatcttttccttgtggwttgttgacatggggrtgaatgaactactttatgcatacaatgraaatatttgcatgrctcccccttcgttgctggatccttcta--------tgcrggwmtcgttgct---cctgagctttcactcctgctcctatgcaggcagaatattgctcctaatttggattgatgattgatcccaaaggaacagaagtaaagttactag-gaagttacagattcagagtcataagattgcattggaaaat--------------------------------------------------------------------------------------------------------------------------------------------------------------------------------------------------------------------------------------------------------------------------------------------------------------------------------------------------------------------------------------------------------------------------------------------------------------------------------------------------------------------------------------------------------------------------------------------------------------------------------------------------------------------------------------------------------------------------------------------------------------------------------------------------------------------------------------------------------------------------------------------------------------------------------------------------------------------------------------------------------------------------------------------------------------------------------------------------------------------------------------------------------------------------------------------------------------------------------------------------------------------------------------------------------------------------------------------------------------------------------------------------------------------------------------------------------------------------------------------------------------------------------------------------------------------------------------------------------------------------------------------------------------------------------------------------------------------------------------------------------------------------------------------------------------------------------------------------
>MiraAssembly83_c26
-----------------------------------------------------------------------------------------------------------------gttttgaacttgggtctcttctgcagaaatagacgttcgagatcaataagcaagtcattttccaattccagaagttattcagagtacgtttcttgtaggagtgaaataagttaccattattattaagttcttggttgcaatatcttattttgctcttatgctttgtgatcgaatagattttgtttattaggctttaatagattctttggattttcgtttccagagagagacgcaagtcgagaagtatatctgaatctcctgataacagaagccgctcaatttcttctgaaaggttgaaacggtctcctccaagacggtctattacccctccttcaagacgtaggccacttcattctaggcgaagatccacatcacgctcacgtcctcgatcaccctcacctgtgcgccgtagattgcgctctcctccaaggcgcaggtctcggtctccgtttcgacataggtcgcgatcacctgtacgccgaagatccaggtctcctgtacgatacagatcacgttcacccatgcgacgtggatctccatctcctgttcgtcggaggtccccatctccagtgcggcgtagatcaccatatcctgtgcgccgcagatcaccatctcctgtgagacagtggtaccgaaggtctccatctactccccgacgcaggtctccatcaccaaggctgcggagatccccaattcctagccgcaggagattgccaactccttccagacacaggtctcgttcacatgaacagtggagttctccatctccagcacgacgctcatcaccttcaccaggcaggaagaaatcaccaaaacgtcagaggcgatcacctgtgcaatctcctagg---agaaacaggtgtgttagcact-aagttatttctttgtcttttctttttttgagttcc--------atgttattagttgtcaggattcttattatgcatttgattgtctttgagttcagtgctaataacattttcatactggtgtggaaattagaaggtattgtgatgactgcacctcttatagtttgctcttcttgca-ttttgtcagttcctttgatgtctaatgttctgtccaaatattttttgtttat-----------------------------------------------------------------------------------------------------------------------------------------------------------------------------------------------------------------------------------------------------------------------------------------------------------------------------------------------------------------------------------------------------------------------------------------------------------------------------------------------------------------------------------------------------------------------------------------------------------------------------------------------------------------------------------------------------------------------------------------------------------------------------------------------------------------------------------------------------------------------------------------------------------------------------------------------------------------------------------------------------------------------------------------------------------------------------------------------------------------------------------------------------------------------------------------------------------------------------------------------------------------------------------------------------------------------------------------------------------------------------------------------------------------------------------------------------------------------------------------------------------------------------------------------------------------------------------------------------------------------------------------------------------------------------------------------------------------------------------------------------------------------------------------------------------------------------------------------------------------------------------------------------------------------------------------------------------------------------------------------------------------------------------------------------------------------------------------------------------------------------------------------------------------------------------------------------------------------------------------------------------------------------------------------------------------------------------------------------------------------------------------------------------------------------------------------------------------------
>MiraAssembly83_c685RC
-----------------------------------------------------------------------------------------------------------------------------------------------------------------------------------------------------------------------------------------------------------------------------------------------------------------------------------------------------------------------------------------------------------------------------------------------------------------------------------------------------------------------------------------------------------------------------------------------------------------------------------------------------------------------------------------------------------------------------------------------------------------------------------------------------------------------------------------------------------------------------------------------------------------------------------------------------------------------------------------------------------------------------------------------------tgagttcc--------atgttattagttgtcaggattcttattatgcatttgattgtctttgagttcagtgctaataacattttcatactggtgtggaaattagaaggtattgtgatgactgcacctcttatagtttgctcttcttgca-ttttgtcagttcctttgatgtctaatgttctgtccaaatattttttgtttatctggtttaggagttgaggctagttagctgagctgtatcattaatgttgtagggcgttcgaaaagctctctcctacccaacatgctcgcacgagagacaatgctgaaatcgcggctgagattcgtaaagggccagattctgtagtgcttcgtgcgcccatttctttgagatcacctcaaagagatccacgggattggaatgacacccgtaagaaaccgcaatcttcatcaccttcaccagataggtctcaatctcattcaggatctccaccacgctctcggagaagaagtcctagtgaagataggaggtaatcttttgggcatgcattcgcattcccatcttttccttttggtttgttg-------------------------------------------------------------------------------------------------------------------------------------------------------------------------------------------------------------------------------------------------------------------------------------------------------------------------------------------------------------------------------------------------------------------------------------------------------------------------------------------------------------------------------------------------------------------------------------------------------------------------------------------------------------------------------------------------------------------------------------------------------------------------------------------------------------------------------------------------------------------------------------------------------------------------------------------------------------------------------------------------------------------------------------------------------------------------------------------------------------------------------------------------------------------------------------------------------------------------------------------------------------------------------------------------------------------------------------------------------------------------------------------------------------------------------------------------------------------------------------------------------------------------------------------------------------------------------------------------------------------------------------------------------------------------------------------------------------------------------------------------------------------------------------------------------------------------------------------------------------------------------------------------------------------------------------------------------------------------------------------------------------------------------------------------------------------------------------------------
>MiraAssembly83_c89RC
--------------------------------------------------------------------------------------------------------------------------------------------------------------------------------------------------------------------------------------------------------------------------------------------------------------------------------------------------------------------------------------------------------------------------------------------------------------------------------------------------------------------------------------------------------------------------------------------------------------------------ggtctcctgtacgatacagatcacgttcacccatgcgacgtggatctccatctcctgttcgtcggaggtccccatctccagtgcggcgtagatcaccatatcctgtgcgccgcagatcaccatctcctgtgagacagtggtaccgaagatctccatctactccccgacgcaggtctccatcaccaaggctgcggagatccccaattcccagccggaggagattgccaactccttccagacacaggtctcgttcacttgaacagtggagttctccatctccagcacgacgctcatcaccttcaccaggcaggaagaaatcaccaaaacgtcagaggagatcacctgtgcaatctcctagg---agaaacaggtgtgttagcact-aagttatttctttgtctcttctttttttgagttcc--------atgttattagttgtcaggattcttattatgcatttgattgtctttgagttcagtgctaataacattttcatactggtgtggaaatttaaaggtattgtgatgactgcacctcttatagtttgctcttcttgca-ttttgtcagttcctttgatgtctaatgttctgtccaaatattttttgtttatctggttaaggagttgaggctagttagctgagctgtatcattaatgttgtagggcttttgaaaagctctctcctacccaacatgctcgcacgagagacaatgctgaaatcgctgctgagattcgtaaagggccagattctgtagtgcttcgtgcgcccatctctttgagatcacctcaaagagatccaggggattggaatgacacccgtaagaaaccgcaatcttcatcaccttcaccagataggtctcaatctcattcaggatctccaccacgctctcggagaagaagtcctagtgaagataggaggtaatcttttgggcatgcattcgcattcccatcttttccttgtggtttgttgacatgggggtgaatgaactactttatgcatacaatgaaaatatttgcatgactcccccttcgttgctggatccttcta--------tgtgggtatcgttgct---cctgagctttcactcctgctcctatgcaggcagaatattgctcctaatttggattgatgattg-------------------------------------------------------------------------------------------------------------------------------------------------------------------------------------------------------------------------------------------------------------------------------------------------------------------------------------------------------------------------------------------------------------------------------------------------------------------------------------------------------------------------------------------------------------------------------------------------------------------------------------------------------------------------------------------------------------------------------------------------------------------------------------------------------------------------------------------------------------------------------------------------------------------------------------------------------------------------------------------------------------------------------------------------------------------------------------------------------------------------------------------------------------------------------------------------------------------------------------------------------------------------------------------------------------------------------------------------------------------------------------------------------------------------------------------------------------------------------------------------------------------------------------------------------------------------------------------------------------------------------------------------------------------------------------------------------------------------------------------------------------------------------------------------------------------------------------------------------------------------------------------------------------------------
