# Supplementary material for: Targeted NGS for species level phylogenomics: “made to measure” or “one size fits all”?
Source: PeerJ. 2017 Jul 25;5:e3569. doi: 10.7717/peerj.3569 (PMC5530999; doi:10.7717/peerj.3569)
Supplement: Data S4 — Gene trees inferred under RAxML. [file peerj-05-3569-s004.gz]

Archive with 127 entries (126 files):
- AllTrees/RAxML_bipartitions.14197_AllSamples.out
- AllTrees/RAxML_bipartitions.22985_AllSamples_Part3.out
- AllTrees/RAxML_bipartitions.18861_AllSamples.out
- AllTrees/RAxML_bipartitions.127465_AllSamples.out
- AllTrees/RAxML_bipartitionsBranchLabels.17624_AllSamples.out
- AllTrees/RAxML_bipartitions.19963_AllSamples.out
- AllTrees/RAxML_bipartitionsBranchLabels.17845_AllSamples_Part2.out
- AllTrees/RAxML_bipartitions.17284_AllSamples.out
- AllTrees/RAxML_bipartitions.14092_AllSamples.out
- AllTrees/RAxML_bipartitions.15610_AllSamples_Part2.out
- AllTrees/RAxML_bipartitions.17845_AllSamples_Part1.Aln
- AllTrees/RAxML_bipartitionsBranchLabels.15067_AllSamples.out
- AllTrees/RAxML_bipartitionsBranchLabels.1235_AllSamples.out
- AllTrees/RAxML_bipartitions.127619_AllSamples.out
- AllTrees/RAxML_bipartitions.6574_AllSamples.out
- AllTrees/RAxML_bipartitions.22969_AllSamples_Part1.out
- AllTrees/RAxML_bipartitions.14914_AllSamples.out
- AllTrees/RAxML_bipartitions.2443_AllSamples.out
- AllTrees/RAxML_bipartitions.5684_AllSamples_Part3.out
- AllTrees/RAxML_bipartitionsBranchLabels.11366_AllSamples_Part3.out
- AllTrees/RAxML_bipartitionsBranchLabels.17284_AllSamples.out
- AllTrees/RAxML_bipartitionsBranchLabels.935_AllSamples.out
- AllTrees/RAxML_bipartitionsBranchLabels.3335_AllSamples_Paralogue.out
- AllTrees/RAxML_bipartitions.19529_AllSamples.out
- AllTrees/RAxML_bipartitions.23030_AllSamples.out
- AllTrees/RAxML_bipartitionsBranchLabels.3335_AllSamples.out
- AllTrees/RAxML_bipartitions.22390_AllSamples.out
- AllTrees/RAxML_bipartitions.22988_AllSamples.out
- AllTrees/RAxML_bipartitions.15610_AllSamples_Part3.out
- AllTrees/RAxML_bipartitions.8430_AllSamples_Part1.out
- AllTrees/RAxML_bipartitions.20893_AllSamples_Part1.out
- AllTrees/RAxML_bipartitions.3192_AllSamples.out
- AllTrees/RAxML_bipartitions.18328_AllSamples.out
- AllTrees/RAxML_bipartitions.22969_AllSamples_Part2.out
- AllTrees/RAxML_bipartitions.22519_AllSamples.out
- AllTrees/RAxML_bipartitions.127694_AllSamples.out
- AllTrees/RAxML_bipartitions.2244_AllSamples.out
- AllTrees/RAxML_bipartitions.22130_AllSamples.out
- AllTrees/RAxML_bipartitions.21752_AllSamples.out
- AllTrees/RAxML_bipartitions.1501_AllSamples_Paralogue.out
- AllTrees/RAxML_bipartitions.20594_AllSamplesRMMissingData.out
- AllTrees/RAxML_bipartitionsBranchLabels.3283_AllSamples.out
- AllTrees/RAxML_bipartitions.3320_AllSamples.out
- AllTrees/RAxML_bipartitions.127726_AllSamples.out
- AllTrees/RAxML_bipartitions.23023_AllSamples.out
- AllTrees/RAxML_bipartitions.18943_AllSamples.out
- AllTrees/RAxML_bipartitions.1501_AllSamples.out
- AllTrees/RAxML_bipartitions.6790_AllSamples.out
- AllTrees/RAxML_bipartitions.11366_AllSamples_Part2.out
- AllTrees/RAxML_bipartitionsBranchLabels.17213_AllSamples.out
- AllTrees/RAxML_bipartitions.1235_AllSamples.out
- AllTrees/RAxML_bipartitions.15067_AllSamples.out
- AllTrees/RAxML_bipartitions.22868_AllSamples.out
- AllTrees/RAxML_bipartitions.14589_AllSamples.out
- AllTrees/RAxML_bipartitions.23011_AllSamples.out
- AllTrees/RAxML_bipartitions.21091_AllSamples.out
- AllTrees/RAxML_bipartitions.127818_2_AllSamples.out
- AllTrees/RAxML_bipartitions.17845_AllSamples_Part2.out
- AllTrees/RAxML_bipartitionsBranchLabels.12303_AllSamples.out
- AllTrees/RAxML_bipartitions.20893_AllSamples_Part2.out
- AllTrees/RAxML_bipartitionsBranchLabels.1501_AllSamples.out
- AllTrees/RAxML_bipartitions.8430_AllSamples_Part2.out
- AllTrees/RAxML_bipartitions.5694_AllSamples.out
- AllTrees/RAxML_bipartitions.22821_AllSamples.out
- AllTrees/RAxML_bipartitions.6390_AllSamples.out
- AllTrees/RAxML_bipartitions.21989_AllSamples.out
- AllTrees/RAxML_bipartitions.16201_AllSamples.out
- AllTrees/RAxML_bipartitions.3335_AllSamples_Paralogue.out
- AllTrees/RAxML_bipartitions.15098_AllSamples.out
- AllTrees/RAxML_bipartitionsBranchLabels.12927_AllSamples.out
- AllTrees/RAxML_bipartitions.3335_AllSamples.out
- AllTrees/RAxML_bipartitions.22985_AllSamples_Part1.out
- AllTrees/RAxML_bipartitions.14246_AllSamples.out
- AllTrees/RAxML_bipartitions.14220_AllSamples.out
- AllTrees/RAxML_bipartitions.ITS_AllSamplesRmMissingData.out
- AllTrees/RAxML_bipartitions.1023_AllSamples.out
- AllTrees/RAxML_bipartitions.11366_AllSamples_Part3.out
- AllTrees/RAxML_bipartitionsBranchLabels.17845_AllSamples_Part1.Aln
- AllTrees/RAxML_bipartitions.127818_3_AllSamples.out
- AllTrees/RAxML_bipartitions.18243_AllSamples.out
- AllTrees/RAxML_bipartitions.3013_AllSamples.out
- AllTrees/RAxML_bipartitions.2983_AllSamples.out
- AllTrees/RAxML_bipartitions.1033_AllSample.out
- AllTrees/RAxML_bipartitions.127820_2_AllSamples.out
- AllTrees/RAxML_bipartitions.ITS_AllSamples.out
- AllTrees/RAxML_bipartitions.4430_AllSamples_Part1.out
- AllTrees/RAxML_bipartitions.127829_AllSamples.out
- AllTrees/RAxML_bipartitions.21083_AllSamples.out
- AllTrees/RAxML_bipartitions.10677_AllSamples.out
- AllTrees/RAxML_bipartitionsBranchLabels.14220_AllSamples.out
- AllTrees/RAxML_bipartitions.3283_AllSamples.out
- AllTrees/RAxML_bipartitions.684_AllSample_Part3.out
- AllTrees/RAxML_bipartitions.17548_AllSamples.out
- AllTrees/RAxML_bipartitions.8430_AllSamples_Part3.out
- AllTrees/RAxML_bipartitions.127818_4_AllSamples.out
- AllTrees/RAxML_bipartitions.PartMitochondria_AllSamples.out
- AllTrees/RAxML_bipartitions.17213_AllSamples.out
- AllTrees/RAxML_bipartitions.18014_AllSamples.out
- AllTrees/RAxML_bipartitions.22985_AllSamples_Part2.out
- AllTrees/RAxML_bipartitions.3283_AllSamples_Paralogue1.out
- AllTrees/RAxML_bipartitions.22640_AllSamples.out
- AllTrees/RAxML_bipartitions.127704_AllSamples.out
- AllTrees/RAxML_bipartitionsBranchLabels.10677_AllSamples.out
- AllTrees/RAxML_bipartitions.20894_AllSamples.out
- AllTrees/RAxML_bipartitions.15610_AllSamples_Part1.out
- AllTrees
- AllTrees/RAxML_bipartitions.9237_AllSamples.out
- AllTrees/RAxML_bipartitions.12303_AllSamples.out
- AllTrees/RAxML_bipartitions.15058_AllSamples.out
- AllTrees/RAxML_bipartitions.13147_AllSamples.out
- AllTrees/RAxML_bipartitions.17035_AllSamples.out
- AllTrees/RAxML_bipartitions.935_AllSamples.out
- AllTrees/RAxML_bipartitions.12504_AllSamples.out
- AllTrees/RAxML_bipartitions.17624_AllSamples.out
- AllTrees/RAxML_bipartitions.20551_AllSamples.out
- AllTrees/RAxML_bipartitions.21194_AllSamples.out
- AllTrees/RAxML_bipartitions.5684_AllSamples_Part2.out
- AllTrees/RAxML_bipartitions.18438_AllSamples.out
- AllTrees/RAxML_bipartitionsBranchLabels.11366_AllSamples_Part2.out
- AllTrees/RAxML_bipartitions.12927_AllSamples.out
- AllTrees/RAxML_bipartitions.20594_AllSamples.out
- AllTrees/RAxML_bipartitions.14981_AllSamples.out
- AllTrees/RAxML_bipartitionsBranchLabels.1501_AllSamples_Paralogue.out
- AllTrees/RAxML_bipartitions.19514_AllSamples.out
- AllTrees/RAxML_bipartitions.16623_AllSamples.out
- AllTrees/RAxML_bipartitionsBranchLabels.3320_AllSamples.out
- AllTrees/RAxML_bipartitions.22407_AllSamples.out
