# Supplementary material for: Targeted NGS for species level phylogenomics: “made to measure” or “one size fits all”?
Source: PeerJ. 2017 Jul 25;5:e3569. doi: 10.7717/peerj.3569 (PMC5530999; doi:10.7717/peerj.3569)
Supplement: Data S4 — Gene trees inferred under RAxML. [file peerj-05-3569-s004.gz › AllTrees/RAxML_bipartitions.14197_AllSamples.out]

((((MP1312_Elasciva_Consensus:0.00091635373916789059,MP1339_Eplacentiflora_c11RC:0.00129998075074471298)50:0.00000100000050002909,((((MP1336_Ecoccinea_c606RCrepc2310RCc98repc2384RC:0.00703220959420048589,MP1318_Eimbricata_Consensus:0.00044065072075472593)28:0.00000100000050002909,(MP1319_Eimbricata_c833RCrepc2910RCrepc2725RCrepc2825RCc1875mergedMiraAssembly73repc2725RCrepc2857RCrepc2463RCm:0.00045250697817273816,MP1334_Eimbricata_repc191RC:0.00139079304182487579)17:0.00000100000050002909)9:0.00000100000050002909,(MP1325_Elasciva_c264RCrepc3240repc2883RCc147c147repc3107repc2883RCc147MiraAssembly:0.00000100000050002909,MP1334_Eimbricata_c367RCrepc108RC:0.00000100000050002909)67:0.00040533240272634370)13:0.00000100000050002909,((MP1330_Ecoccinea_c199RCc138repc2317c45c45repc2314RC:0.00080417084128178457,(MP1309_Epenicilliformis_c546RCrepc4224RCrepc3853:0.00000100000050002909,(MP1311_Eimbricata_c780RCrepc2358RCc623:0.00092938368090228496,MP1311_Eimbricata_repc2987RCrepc2695repc2586RCc276:0.00302421515048438864)82:0.00132627449180819563)48:0.00000100000050002909)28:0.00000100000050002909,MP1336_Ecoccinea_c1911repc2126c98:0.00040423800194890432)50:0.00039181746881460826)54:0.00039529967340680335)66:0.00078521929640283942,(MP1333_Eplukenetii_repc82:0.00556350108210076303,(MP1320_Eabietina_c303RCrepc3169RCrepc3185RCrepc3240RCrepc3194repc2886RCrepc2886RCc119:0.00091831608796296500,MP1320_Eabietina_c303RCrepc2474RC:0.00045384192622183623)53:0.00321353933724945976)21:0.00039929197041151511):0.03951810339905909714,Rhododendron_Consensus:0.03951810339905909714);
