# Supplementary material for: Targeted NGS for species level phylogenomics: “made to measure” or “one size fits all”?
Source: PeerJ. 2017 Jul 25;5:e3569. doi: 10.7717/peerj.3569 (PMC5530999; doi:10.7717/peerj.3569)
Supplement: Data S4 — Gene trees inferred under RAxML. [file peerj-05-3569-s004.gz › AllTrees/RAxML_bipartitions.22985_AllSamples_Part3.out]

((Rhododendron_c191RCrepc2611RCc353RCc97:0.00348960793236616912,(MP1333_Eplukenetii_repc872repc160RC:0.01997571334155943956,((MP1320_Eabietina_c195RCc955:0.03446666239900836315,((MP1339_Eplacentiflora_c342RCc287RC:0.00565207967664514872,MP1339_Eplacentiflora_c157:0.00693179571056090800)61:0.00448774711428363490,(MP1319_Eimbricata_c159RCc119RC:0.00591391597552353137,(((MP1309_Epenicilliformis_c736c1064RC:0.00387107376100818750,MP1336_Ecoccinea_c113:0.00225686054729066707)87:0.00618653289245496563,(MP1325_Elasciva_c125RC:0.00383740251356696951,(((MP1319_Eimbricata_repc2580RCc146:0.00928934465241554840,MP1318_Eimbricata_c770:0.00000100000050002909)54:0.00500082886089766449,(MP1318_Eimbricata_c58:0.00619578889575642805,MP1311_Eimbricata_c2180c564RC:0.00130270973466174614)10:0.00000100000050002909)8:0.00000100000050002909,(MP1312_Elasciva_c357RCc160:0.00233460650676121624,MP1309_Epenicilliformis_repc3877RC:0.00883276387139708165)1:0.00000100000050002909)24:0.00122664784356857869)4:0.00078784832980103973)79:0.20971717771870765357,MP1311_Eimbricata_c836repc2534RCc418RC:0.00275221923194743281)14:0.00315598766535138409)8:0.00000100000050002909)27:0.00222424003002353200)33:0.00783975958223639621,MP1330_Ecoccinea_c114:0.01898212764350069512)12:0.00708832932738837247)100:0.19633373481847468667):0.00000050000024997008,Rhododendron_c191RCrepc2930RCc1265repc2894RC:0.00000050000024997008);
