# Supplementary material for: Targeted NGS for species level phylogenomics: “made to measure” or “one size fits all”?
Source: PeerJ. 2017 Jul 25;5:e3569. doi: 10.7717/peerj.3569 (PMC5530999; doi:10.7717/peerj.3569)
Supplement: Data S4 — Gene trees inferred under RAxML. [file peerj-05-3569-s004.gz › AllTrees/RAxML_bipartitions.18861_AllSamples.out]

((MP1333_Eplukenetii_repc271RC:0.00727755788793432289,((MP1320_Eabietina_Consensus:0.00630952053873055051,(((((MP1309_Epenicilliformis_c357repc4003:0.02165665710019035531,MP1309_Epenicilliformis_repc4704c419RCrepc4405:0.00147757240691054228)20:0.00109221341048085642,(((((MP1311_Eimbricata_Consensus:0.00273386800142541835,MP1318_Eimbricata_c104RC:0.00110530979246869425)50:0.00000100000050002909,MP1318_Eimbricata_c493RC:0.00220772331749041198)81:0.00828029631326249703,MP1336_Ecoccinea_c140RCc634RC:0.00000100000050002909)2:0.00000100000050002909,(MP1336_Ecoccinea_c140RCrepc2183:0.00241465355396608319,MP1336_Ecoccinea_c140RCc44:0.00000100000050002909)67:0.00084224675034963686)11:0.00272712330107557520,MP1330_Ecoccinea_c125c110:0.00086317607964092255)6:0.00113171856487935237)1:0.00077009663744353281,MP1319_Eimbricata_c73repc2868RCc73c309RC:0.00107764720927530080)3:0.00154174410748745628,MP1330_Ecoccinea_repc2332:0.00774259611274564271)1:0.00000100000050002909,((MP1325_Elasciva_c164c167RC:0.00194130041758943479,(MP1334_Eimbricata_repc223RC:0.00000100000050002909,MP1325_Elasciva_c164c62RC:0.00000100000050002909)98:0.00419107075232059458)61:0.00103753740478902050,(MP1339_Eplacentiflora_c14RC:0.00219067546895394686,(MP1334_Eimbricata_c386RC:0.00253831243275205471,MP1312_Elasciva_c146RC:0.00102937813880941433)56:0.00015205120097700007)59:0.00109117093002760032)49:0.00173831399553815236)3:0.00000100000050002909)5:0.00114918889422495492,(MP1333_Eplukenetii_c43:0.00690777924714929079,MP1333_Eplukenetii_repc162:0.00635247897677290556)37:0.00676651780089208149)0:0.00047166176586978313):0.14053177047348305861,Rhododendron_c2182RCc638RCrepc2669RCrepc3071repc3459repc3790:0.14053177047348305861);
