# Supplementary material for: Targeted NGS for species level phylogenomics: “made to measure” or “one size fits all”?
Source: PeerJ. 2017 Jul 25;5:e3569. doi: 10.7717/peerj.3569 (PMC5530999; doi:10.7717/peerj.3569)
Supplement: Data S4 — Gene trees inferred under RAxML. [file peerj-05-3569-s004.gz › AllTrees/RAxML_bipartitions.127465_AllSamples.out]

((MP1333_Eplukenetii_c134:0.00000100000050002909,((MP1336_Ecoccinea_c161:0.00240299752830932948,MP1336_Ecoccinea_c185RC:0.00000100000050002909)36:0.00119241161254483061,((MP1325_Elasciva_c51:0.01331307846257620206,((MP1339_Eplacentiflora_c470RCc181:0.00985798102353452679,MP1319_Eimbricata_repc2418RCc390:0.00570305269206554475)62:0.00084369006891275237,((MP1312_Elasciva_c191:0.00547154501869992829,(MP1330_Ecoccinea_c94:0.00000100000050002909,(MP1330_Ecoccinea_c425:0.00000100000050002909,MP1312_Elasciva_c136:0.00229123887323912263)51:0.00000100000050002909)39:0.00000100000050002909)64:0.00446233996412935020,(MP1309_Epenicilliformis_c102RCrepc4188:0.00000100000050002909,((((MP1311_Eimbricata_c2179RCc261c792RCrepc2440:0.00000100000050002909,MP1325_Elasciva_c673RC:0.00955511901331962746)73:0.00379900168982847970,MP1318_Eimbricata_c530:0.00663706900007259015)50:0.00373721377616131932,MP1309_Epenicilliformis_c862RCc589:0.00329295896406735580)12:0.00000100000050002909,(MP1318_Eimbricata_c1477:0.01511663616836849029,MP1320_Eabietina_c563RC:0.00301246658175761788)29:0.00180332953191980833)4:0.00000100000050002909)1:0.00000100000050002909)0:0.00000100000050002909)0:0.00000100000050002909)0:0.00000100000050002909,MP1334_Eimbricata_repc172RCrepc384RC:0.00000100000050002909)2:0.00117740893683409079)1:0.00261182204691692843):0.82463900310184179432,Rhododendron_c186:0.82463900310184179432);
