# Supplementary material for: Targeted NGS for species level phylogenomics: “made to measure” or “one size fits all”?
Source: PeerJ. 2017 Jul 25;5:e3569. doi: 10.7717/peerj.3569 (PMC5530999; doi:10.7717/peerj.3569)
Supplement: Data S4 — Gene trees inferred under RAxML. [file peerj-05-3569-s004.gz › AllTrees/RAxML_bipartitions.19963_AllSamples.out]

(((MP1320_Eabietina_c545repc2692c397RCrepc2720RC:0.00153844302649066862,MP1320_Eabietina_repc2501RCc466:0.00320655195396675691)99:0.00468722358119711812,(((((MP1319_Eimbricata_Consensus:0.00240515161097196650,(MP1325_Elasciva_repc2935RCc809RC:0.00219743829570868618,(((MP1334_Eimbricata_repc187RC:0.00277978093900767319,((MP1339_Eplacentiflora_c41RC:0.00179762118085013771,MP1339_Eplacentiflora_c482RCc422:0.00170814094666261193)92:0.00179590128913449513,MP1334_Eimbricata_repc299:0.00085863777758576638)70:0.00089808067086513113)65:0.00089502015834502682,MP1325_Elasciva_c305RCrepc2936RCrepc2936RCc256:0.00391611496061943908)15:0.00000100000050002909,((MP1311_Eimbricata_c2170repc2379RCc785RC:0.01158865708753038966,MP1336_Ecoccinea_c363RCrepc2147RCc135:0.00157703664081062351)35:0.00000100000050002909,MP1318_Eimbricata_Consensus:0.00413350147107278704)43:0.00850447254693195015)12:0.00000100000050002909)11:0.00025486352664564688)11:0.00084790912774380055,(MP1330_Ecoccinea_c253RCc707:0.00091170332619812454,(MP1309_Epenicilliformis_Consensus:0.03103748003437950195,MP1330_Ecoccinea_c253RCc237:0.00000100000050002909)53:0.00183526492466316881)37:0.00183439072965453295)3:0.00000100000050002909,MP1312_Elasciva_c194RCc107:0.00670595759902571989)51:0.00250704956002155812,MP1311_Eimbricata_c785RCrepc2497c1990:0.02249051026280296517)28:0.00000100000050002909,(MP1333_Eplukenetii_repc115:0.00328861549391225609,MP1333_Eplukenetii_repc142RC:0.00186286054466475929)92:0.00412235303376298941)14:0.00268717958203039528):0.10508606536680764609,Rhododendron_Consensus:0.10508606536680764609);
