# Supplementary material for: Targeted NGS for species level phylogenomics: “made to measure” or “one size fits all”?
Source: PeerJ. 2017 Jul 25;5:e3569. doi: 10.7717/peerj.3569 (PMC5530999; doi:10.7717/peerj.3569)
Supplement: Data S4 — Gene trees inferred under RAxML. [file peerj-05-3569-s004.gz › AllTrees/RAxML_bipartitionsBranchLabels.17845_AllSamples_Part2.out]

(((MP1320_Eabietina_c577:0.00000100000050002909,MP1320_Eabietina_repc2794c1466c50RC:0.00601712894669235911):0.00162203470876533273[56],((((MP1309_Epenicilliformis_c362RCc492:0.00009356100206586130,MP1334_Eimbricata_repc306:0.00189342122342726037):0.00006439639139365143[17],MP1325_Elasciva_c273RC:0.00523995099571673579):0.00338539115447706327[8],(MP1333_Eplukenetii_c294:0.01143255497976599505,((MP1330_Ecoccinea_c239RC:0.00928821368268165776,(MP1325_Elasciva_c246RC:0.00000100000050002909,((MP1319_Eimbricata_c188:0.00154475806965092568,MP1339_Eplacentiflora_c697RC:0.00240502665275699364):0.00000100000050002909[35],MP1330_Ecoccinea_c299:0.00196071563002507554):0.00000100000050002909[20]):0.00188074872045051089[68]):0.00000100000050002909[5],((MP1336_Ecoccinea_c79RC:0.00000100000050002909,MP1336_Ecoccinea_c470:0.01138466541903131700):0.00254723900708958518[76],((MP1318_Eimbricata_c562:0.00164271585702736715,MP1309_Epenicilliformis_c609:0.00545368869155619766):0.00000100000050002909[1],((MP1311_Eimbricata_c542:0.00275207524239529187,MP1318_Eimbricata_c1489:0.00713531251729367794):0.00278083439815477200[88],((MP1311_Eimbricata_c102:0.00000100000050002909,((MP1334_Eimbricata_c1253:0.00000100000050002909,MP1312_Elasciva_c405RCc871:0.00000100000050002909):0.00000100000050002909[52],MP1312_Elasciva_c148RC:0.00552681859766907587):0.00000100000050002909[48]):0.00157386525091266090[68],MP1339_Eplacentiflora_c388:0.00201699939964520387):0.00318773019479574133[75]):0.00009021760026318972[59]):0.00254079656802945258[3]):0.00000100000050002909[2]):0.00000100000050002909[2]):0.00000100000050002909[2]):0.00459933773834761417[87],MP1333_Eplukenetii_c786RC:0.00604041211565072358):0.00149755055217568023[82]):0.14011243426018379910,Rhododendron_c590RCc172:0.14011243426018379910);
