# Supplementary material for: Targeted NGS for species level phylogenomics: “made to measure” or “one size fits all”?
Source: PeerJ. 2017 Jul 25;5:e3569. doi: 10.7717/peerj.3569 (PMC5530999; doi:10.7717/peerj.3569)
Supplement: Data S4 — Gene trees inferred under RAxML. [file peerj-05-3569-s004.gz › AllTrees/RAxML_bipartitions.17284_AllSamples.out]

((MP1319_Eimbricata_c258RC:0.00432375615795643937,(MP1319_Eimbricata_c242RC:0.00723046367679385481,(((MP1339_Eplacentiflora_c161:0.00178636860213588194,(MP1330_Ecoccinea_c43RC:0.00000100000050002909,MP1309_Epenicilliformis_repc4040RCc167c477RCc167:0.00000100000050002909)98:0.00364359345313814646)61:0.00161137076157176354,((MP1333_Eplukenetii_repc871c128RC:0.00396850603930473233,(MP1320_Eabietina_c457:0.00725442060308079378,MP1320_Eabietina_c413RC:0.00969917284800642272)51:0.00160257142240593760)45:0.00000100000050002909,(((MP1318_Eimbricata_c1252RCc45:0.00000100000050002909,(MP1336_Ecoccinea_c212:0.00401000635193828493,MP1336_Ecoccinea_c72RC:0.00000100000050002909)83:0.00000100000050002909)17:0.00000100000050002909,MP1334_Eimbricata_repc1034RC:0.00000100000050002909)8:0.00365860123844874386,(MP1311_Eimbricata_c294RCc282:0.00233236446408816847,(MP1312_Elasciva_c538RC:0.00365793250897182391,(MP1325_Elasciva_c573RCc570RCc573RCc22RC:0.00000100000050002909,MP1311_Eimbricata_c373:0.00000100000050002909)33:0.00000100000050002909)66:0.00251996107551554936)22:0.00000100000050002909)1:0.00000100000050002909)6:0.00016408679073389075)58:0.00211242370600712385,MP1312_Elasciva_c247:0.00000100000050002909)43:0.00000100000050002909)75:0.00343627818705499483):0.07521846411384883191,Rhododendron_repc3353RCc518RCc473:0.07521846411384883191);
