# Supplementary material for: Targeted NGS for species level phylogenomics: “made to measure” or “one size fits all”?
Source: PeerJ. 2017 Jul 25;5:e3569. doi: 10.7717/peerj.3569 (PMC5530999; doi:10.7717/peerj.3569)
Supplement: Data S4 — Gene trees inferred under RAxML. [file peerj-05-3569-s004.gz › AllTrees/RAxML_bipartitions.14092_AllSamples.out]

((((MP1319_Eimbricata_c824repc2720RC:0.00000100000050002909,MP1319_Eimbricata_repc2172:0.00165742108379698591)86:0.00021702298362717861,(MP1336_Ecoccinea_c520RCrepc2152c208RC:0.00339333490682578592,(((MP1320_Eabietina_repc2967RC:0.00000100000050002909,(MP1330_Ecoccinea_repc2305RC:0.00384109496416158019,MP1330_Ecoccinea_c423RCc103RC:0.00000100000050002909)98:0.00779199355503595349)4:0.00000100000050002909,(MP1330_Ecoccinea_repc2488RCrepc2445RCc99:0.00149562301903757356,((MP1325_Elasciva_Consensus:0.00315067584066659225,(MP1339_Eplacentiflora_c449RCrepc803RCc370c688:0.00342571129444375726,((MP1309_Epenicilliformis_Consensus:0.00080147427975548152,((MP1311_Eimbricata_repc2934RCrepc2517:0.00232185888296974289,MP1318_Eimbricata_repc2177repc2004repc1880:0.00882953731789662064)17:0.00191848878025187232,MP1312_Elasciva_Consensus:0.00085488852654414123)5:0.00082005287332368414)2:0.00000100000050002909,MP1318_Eimbricata_c201RC:0.00768315321965385486)4:0.00071736921214889929)1:0.00000100000050002909)4:0.00003864279494767215,MP1311_Eimbricata_repc2415c532:0.00075358227683583099)11:0.00151546133973455848)2:0.00000100000050002909)4:0.00000100000050002909,(MP1333_Eplukenetii_repc91RC:0.00505032146787326181,(MP1320_Eabietina_c393RCrepc2610RCrepc2610RCc689:0.00254211800934196156,MP1320_Eabietina_repc2590RCc553:0.00086252515975835493)99:0.00616375833433035689)63:0.00146590301391389516)22:0.00078620832833173598)13:0.00253150698777377097)100:0.08869969744690751889,Rhododendron_repc3100repc2861repc3343c583:0.00039987874948785058):0.00172461410815718630,Rhododendron_repc2696c583:0.00172461410815718630);
