# Supplementary material for: Targeted NGS for species level phylogenomics: “made to measure” or “one size fits all”?
Source: PeerJ. 2017 Jul 25;5:e3569. doi: 10.7717/peerj.3569 (PMC5530999; doi:10.7717/peerj.3569)
Supplement: Data S4 — Gene trees inferred under RAxML. [file peerj-05-3569-s004.gz › AllTrees/RAxML_bipartitions.15610_AllSamples_Part2.out]

((Rhododendron_c12repc2698RC:0.00000100000050002909,((Rhododendron_c35c332:0.00000100000050002909,Rhododendron_repc2868:0.00000100000050002909)88:0.00082844712152598790,((MP1333_Eplukenetii_repc63RC:0.00000100000050002909,MP1333_Eplukenetii_repc101RC:0.00151361767690561021)95:0.00677211406433521259,(((((MP1312_Elasciva_repc1809c735RC:0.00000100000050002909,MP1325_Elasciva_c198c361RCrepc2956RC:0.00000100000050002909)53:0.00335906217781851112,(MP1330_Ecoccinea_c257RCc369RC:0.00540448294145467936,((MP1319_Eimbricata_c269c2058:0.00000100000050002909,(MP1319_Eimbricata_c429RCrepc2638:0.00445900434638113290,MP1319_Eimbricata_c269c845:0.00134708957321325149)54:0.00001504848785221889)97:0.00686123807515608142,(MP1339_Eplacentiflora_c703RCc701:0.00669752116099566787,MP1339_Eplacentiflora_c239:0.00888831470432477865)21:0.00000100000050002909)26:0.00000100000050002909)25:0.00145658562867230067)11:0.02416328893485545498,(MP1336_Ecoccinea_c257:0.00245158628087304830,MP1336_Ecoccinea_c335RCrepc2328:0.00674522730189193714)99:0.00622737434654907062)5:0.00000100000050002909,(MP1320_Eabietina_c686c382:0.00316093496965410723,((MP1311_Eimbricata_c75RCc1538:0.00235279890969724258,((MP1311_Eimbricata_c75RCc201RC:0.00125505310645401065,MP1318_Eimbricata_c651c386:0.00000100000050002909)59:0.00188291274177851929,(MP1318_Eimbricata_c651c381RC:0.00000100000050002909,((MP1312_Elasciva_repc2118RCc738:0.00189758899675508208,MP1312_Elasciva_repc2063RCc738:0.00185273475646786836)33:0.00000100000050002909,MP1334_Eimbricata_repc276:0.00000100000050002909)17:0.00000100000050002909)11:0.00000100000050002909)7:0.00062754759320258731)4:0.00000100000050002909,MP1339_Eplacentiflora_c377:0.00587544019662823973)11:0.00125775779084737302)9:0.00126532345963179861)50:0.00126411473407630256,(MP1309_Epenicilliformis_c180RCc1337:0.01054601604312742184,MP1309_Epenicilliformis_c156RCc1637:0.00624748231772295076)26:0.00000100000050002909)8:0.00214422287483403279)100:0.19805783235057597413)24:0.00221833179811151875):0.00313999508293854625,Rhododendron_c622RC:0.00313999508293854625);
