# Supplementary material for: Targeted NGS for species level phylogenomics: “made to measure” or “one size fits all”?
Source: PeerJ. 2017 Jul 25;5:e3569. doi: 10.7717/peerj.3569 (PMC5530999; doi:10.7717/peerj.3569)
Supplement: Data S4 — Gene trees inferred under RAxML. [file peerj-05-3569-s004.gz › AllTrees/RAxML_bipartitions.17845_AllSamples_Part1.Aln]

((Rhododendron_repc2746:0.00000100000050002909,(((MP1333_Eplukenetii_c390:0.00515489051568413219,(MP1320_Eabietina_c2143:0.00663535730449959452,MP1320_Eabietina_c19:0.00440322592389998796)74:0.00437376613006266145)47:0.00000100000050002909,MP1333_Eplukenetii_repc744RC:0.00382471205838267074)39:0.00000100000050002909,(((((MP1325_Elasciva_c112:0.00390222891115164089,MP1334_Eimbricata_c1036:0.00414370944897150904)17:0.00000100000050002909,((MP1339_Eplacentiflora_c328c532:0.00685957847511931441,MP1330_Ecoccinea_c230:0.00414832526200954732)73:0.00682248935279900545,MP1325_Elasciva_c489RC:0.00000100000050002909)5:0.00000100000050002909)6:0.00000100000050002909,((MP1330_Ecoccinea_c170RC:0.00479414668089019405,((MP1311_Eimbricata_c120:0.00099968520147528540,MP1318_Eimbricata_c158RC:0.00628215942040421128)31:0.00000100000050002909,MP1318_Eimbricata_c429RC:0.00200287739196302206)81:0.00199492980745849752)67:0.00110224844585483646,(MP1319_Eimbricata_c923RCc77:0.00384637230779702336,((MP1311_Eimbricata_c404RC:0.00296643710006151782,MP1339_Eplacentiflora_c182RC:0.00251496682243058153)28:0.00000100000050002909,((MP1334_Eimbricata_c1116:0.00000100000050002909,MP1312_Elasciva_c44RC:0.00136710400988830530)7:0.00000100000050002909,MP1309_Epenicilliformis_c664RCrepc4176RC:0.00224258642706235247)4:0.00000100000050002909)22:0.00125250554979460947)23:0.00124718095632782755)14:0.00000100000050002909)2:0.00000100000050002909,MP1336_Ecoccinea_c12RC:0.00455715252834931316)14:0.00000100000050002909,MP1309_Epenicilliformis_repc3972RC:0.00734593256133812302)85:0.00547047320680583288)100:0.18818054381401591590):0.00000050000024997008,Rhododendron_c321RC:0.00000050000024997008);
