# Supplementary material for: Targeted NGS for species level phylogenomics: “made to measure” or “one size fits all”?
Source: PeerJ. 2017 Jul 25;5:e3569. doi: 10.7717/peerj.3569 (PMC5530999; doi:10.7717/peerj.3569)
Supplement: Data S4 — Gene trees inferred under RAxML. [file peerj-05-3569-s004.gz › AllTrees/RAxML_bipartitionsBranchLabels.15067_AllSamples.out]

((Rhododendron_c682RCrepc3066RC:0.00370614596816948522,(MP1334_Eimbricata_c1120RC:0.00277067319990038788,((MP1311_Eimbricata_c354:0.00000100000050002909,MP1318_Eimbricata_c495RC:0.00196128356132339084):0.00389358231297441855[84],((MP1333_Eplukenetii_repc291RCrepc920RC:0.00403437803120975866,((MP1334_Eimbricata_c1081:0.00778468200555432893,(MP1318_Eimbricata_c269:0.00000100000050002909,((((MP1330_Ecoccinea_c2022:0.00000100000050002909,MP1336_Ecoccinea_c1896:0.00000100000050002909):0.00444020886681657269[84],((MP1309_Epenicilliformis_repc4169RC:0.02218660241128677865,MP1336_Ecoccinea_c585RC:0.00000100000050002909):0.00296067573240647907[76],(MP1330_Ecoccinea_c605RC:0.00142816680820673052,MP1309_Epenicilliformis_c186:0.00000100000050002909):0.00000100000050002909[73]):0.00198921185767485416[67]):0.00202164109941061062[66],((MP1319_Eimbricata_c525RC:0.00460110767159302957,MP1320_Eabietina_c109:0.00296196099325288101):0.00016709570103262111[5],MP1325_Elasciva_c202:0.00526403446401063624):0.00000100000050002909[3]):0.00000100000050002909[0],(MP1339_Eplacentiflora_c726c385:0.00000100000050002909,MP1311_Eimbricata_c311:0.00251680144392898639):0.00251677763689871128[70]):0.00000100000050002909[1]):0.00000100000050002909[1]):0.00000100000050002909[1],MP1312_Elasciva_c344:0.00000100000050002909):0.00266882031343118782[3]):0.00000100000050002909[5],MP1319_Eimbricata_c1966RC:0.00273919268522616454):0.00192220311883256915[17]):0.00000100000050002909[2]):0.12078711310416788416[100]):0.00575303367337444416,Rhododendron_c588RCc247:0.00575303367337444416);
