# Supplementary material for: Targeted NGS for species level phylogenomics: “made to measure” or “one size fits all”?
Source: PeerJ. 2017 Jul 25;5:e3569. doi: 10.7717/peerj.3569 (PMC5530999; doi:10.7717/peerj.3569)
Supplement: Data S4 — Gene trees inferred under RAxML. [file peerj-05-3569-s004.gz › AllTrees/RAxML_bipartitionsBranchLabels.1235_AllSamples.out]

((MP1320_Eabietina_c270RCrepc2679RCc619:0.00232420673131940791,(((MP1318_Eimbricata_c467RCc187:0.00322111668366258401,MP1319_Eimbricata_c142c935:0.00321708716106458093):0.00154467834064086693[63],((MP1333_Eplukenetii_c137RC:0.00000100000050002909,MP1333_Eplukenetii_repc856RC:0.00940686109777225110):0.00309394144681341332[82],(MP1339_Eplacentiflora_c315RC:0.00268568201674600606,(MP1320_Eabietina_repc2901c73:0.00583129904990997792,((MP1334_Eimbricata_c1086:0.00170299879810317171,(MP1311_Eimbricata_c309:0.00000100000050002909,MP1318_Eimbricata_c9RC:0.00000100000050002909):0.00445290520774768370[92]):0.00595902253164721195[96],((MP1325_Elasciva_c575c221:0.00000100000050002909,MP1336_Ecoccinea_c216RC:0.00306121925517530017):0.00000100000050002909[27],(MP1339_Eplacentiflora_c519c52RC:0.00000100000050002909,(((MP1311_Eimbricata_c290RCrepc2512c310:0.00111270848840060534,MP1309_Epenicilliformis_c255RCrepc4033RCc192:0.00000100000050002909):0.00636249711149601636[71],MP1330_Ecoccinea_c41RC:0.00116862986858193123):0.00000512873196067893[26],MP1334_Eimbricata_c990:0.00000100000050002909):0.00006001819505283424[11]):0.00092865382546309619[11]):0.00099955842608976417[31]):0.00000100000050002909[21]):0.00143835482921063546[16]):0.00000100000050002909[3]):0.00000100000050002909[1]):0.00000100000050002909[2],MP1312_Elasciva_c243:0.00721256644397025477):0.00116567527292911000[10]):0.14626683308501470249,Rhododendron_c544RCrepc2891RCrepc2541c135c444RC:0.14626683308501470249);
