# Supplementary material for: Targeted NGS for species level phylogenomics: “made to measure” or “one size fits all”?
Source: PeerJ. 2017 Jul 25;5:e3569. doi: 10.7717/peerj.3569 (PMC5530999; doi:10.7717/peerj.3569)
Supplement: Data S4 — Gene trees inferred under RAxML. [file peerj-05-3569-s004.gz › AllTrees/RAxML_bipartitions.127619_AllSamples.out]

((((MP1333_Eplukenetii_repc190:0.00000100000050002909,MP1333_Eplukenetii_repc855:0.00571196737499574895)61:0.00224551245938704909,(((((MP1325_Elasciva_c372RCrepc2949c228:0.00120141726316656491,(MP1309_Epenicilliformis_c197RCrepc4037c130:0.00524240076367365679,((MP1312_Elasciva_c365RCc486RC:0.00559737832929834301,MP1311_Eimbricata_c556RCc706:0.00250496535664750108)29:0.00124431207918805826,MP1311_Eimbricata_c1004RCc583RC:0.00711676094570675658)21:0.00365180050337165054)8:0.00006776715385301929)1:0.00003669735121753528,MP1339_Eplacentiflora_c50:0.00603252486969244137)1:0.00074031429056435952,(MP1320_Eabietina_repc2906c590c759RCrepc2572:0.00480226168836675373,MP1320_Eabietina_c759RCc373:0.00417390917804575344)96:0.00207011366786818063)1:0.00000100000050002909,(MP1330_Ecoccinea_c163RC:0.00000100000050002909,MP1336_Ecoccinea_c304:0.00134395366553283452)74:0.00386065711788584473)2:0.00000276717169712757,MP1312_Elasciva_c142RC:0.01246411296634331381)1:0.00208517530861694004)1:0.00000100000050002909,((MP1319_Eimbricata_c1039RCc1943c1943c225:0.00143157229817552647,(((MP1318_Eimbricata_c882RC:0.00000100000050002909,MP1334_Eimbricata_c1143:0.00000100000050002909)85:0.00000100000050002909,MP1336_Ecoccinea_c227:0.00238933111066117181)12:0.00379808459709360694,MP1318_Eimbricata_c16RC:0.00304559689367251817)3:0.00000100000050002909)6:0.00000100000050002909,MP1339_Eplacentiflora_c404RC:0.00796114363127270637)3:0.00000100000050002909):0.05638824528749532966,Rhododendron_c358RCc284:0.05638824528749532966);
