# Supplementary material for: Targeted NGS for species level phylogenomics: “made to measure” or “one size fits all”?
Source: PeerJ. 2017 Jul 25;5:e3569. doi: 10.7717/peerj.3569 (PMC5530999; doi:10.7717/peerj.3569)
Supplement: Data S4 — Gene trees inferred under RAxML. [file peerj-05-3569-s004.gz › AllTrees/RAxML_bipartitions.6574_AllSamples.out]

(((((((MP1330_Ecoccinea_c159RCrepc2257:0.00267436841194077781,MP1318_Eimbricata_c13RC:0.00265257278399540957)33:0.00089033053296612354,((((MP1336_Ecoccinea_c680RCrepc2298RC:0.00364440518396268870,MP1319_Eimbricata_c1c133:0.00585666572224013190)6:0.00000100000050002909,(MP1309_Epenicilliformis_repc4002repc4326RC:0.00276675805760870147,(MP1318_Eimbricata_c316RC:0.00968094871517200493,MP1309_Epenicilliformis_c3275repc3852RC:0.00132172799082990356)5:0.00000271088887388656)4:0.00050523392853460641)6:0.00000100000050002909,MP1311_Eimbricata_repc2686:0.00313672112009354912)7:0.00081633003124338861,(((MP1325_Elasciva_c374RCrepc2955RC:0.00139770850386513636,MP1311_Eimbricata_c365RCrepc2337:0.00387181765577975130)37:0.00002717218628070733,(MP1325_Elasciva_c16RCc352RC:0.00371149510930263681,(MP1312_Elasciva_Consensus:0.00193021050996709863,(MP1334_Eimbricata_repc68RC:0.00073659848961824166,MP1334_Eimbricata_repc1051:0.00124001413406280383)86:0.00138714786599210163)60:0.00086299604816966659)18:0.00041996463068125819)27:0.00045006633569331949,MP1339_Eplacentiflora_c23c433:0.00358654215942462527)38:0.00043690810595334382)1:0.00000100000050002909)2:0.00039392207156524169,MP1330_Ecoccinea_repc2325:0.00310560214552636250)3:0.00000165024169747458,(MP1333_Eplukenetii_repc146c272RC:0.00311943982586310956,MP1333_Eplukenetii_repc114RC:0.00293240235794764610)71:0.00132733208712013388)0:0.00000100000050002909,(MP1320_Eabietina_c115RCc635RCrepc2659:0.00290296858378517398,MP1320_Eabietina_repc2596RC:0.00126456791423852741)94:0.00268728306816830602)22:0.00038945282826084189,MP1336_Ecoccinea_c1973RCrepc2115RC:0.00128595198099262656):0.04258781189207469509,Rhododendron_c131repc2606RC:0.04258781189207469509);
