# Supplementary material for: Targeted NGS for species level phylogenomics: “made to measure” or “one size fits all”?
Source: PeerJ. 2017 Jul 25;5:e3569. doi: 10.7717/peerj.3569 (PMC5530999; doi:10.7717/peerj.3569)
Supplement: Data S4 — Gene trees inferred under RAxML. [file peerj-05-3569-s004.gz › AllTrees/RAxML_bipartitions.22969_AllSamples_Part1.out]

((MP1318_Eimbricata_c557RC:0.00225017275346108816,(((((MP1336_Ecoccinea_c103:0.00378879410847410671,((MP1318_Eimbricata_c1577:0.00000100000050002909,MP1312_Elasciva_c213:0.01335484797505805642)25:0.00409547332841120847,(MP1319_Eimbricata_c23RC:0.00226327128366236169,MP1334_Eimbricata_c1249RC:0.00118982528002260736)66:0.00113211790456707920)12:0.00107989555024169811)2:0.00000100000050002909,(MP1339_Eplacentiflora_c224RC:0.00505889563860529353,(MP1333_Eplukenetii_repc364:0.00382453635660161750,MP1333_Eplukenetii_c139RC:0.00219658544283063938)81:0.00345055216445864198)12:0.00000100000050002909)0:0.00000100000050002909,(((((MP1309_Epenicilliformis_c216RCc190:0.00000100000050002909,MP1309_Epenicilliformis_repc4017RCc190:0.00000100000050002909)97:0.00158261663964882112,MP1330_Ecoccinea_c212RC:0.00562944971257104462)75:0.00158105952853614747,MP1330_Ecoccinea_c241RC:0.00201871720020351192)66:0.00159997473808977408,MP1320_Eabietina_c9c419:0.00536697472105546799)40:0.00000100000050002909,MP1311_Eimbricata_c2RC:0.00611749096317677158)25:0.00000100000050002909)3:0.00000100000050002909,((MP1325_Elasciva_c457:0.00000100000050002909,(MP1311_Eimbricata_c417RC:0.00000100000050002909,MP1334_Eimbricata_repc291RC:0.00000100000050002909)90:0.00000100000050002909)93:0.00319924467719079645,MP1325_Elasciva_c133RC:0.00229525830041630088)57:0.00348369861592211401)4:0.00110254048106106636,MP1336_Ecoccinea_c104:0.00000100000050002909)11:0.00000115936971172932):0.06772036115144151880,Rhododendron_repc2702RCc216RC:0.06772036115144151880);
