# Supplementary material for: Targeted NGS for species level phylogenomics: “made to measure” or “one size fits all”?
Source: PeerJ. 2017 Jul 25;5:e3569. doi: 10.7717/peerj.3569 (PMC5530999; doi:10.7717/peerj.3569)
Supplement: Data S4 — Gene trees inferred under RAxML. [file peerj-05-3569-s004.gz › AllTrees/RAxML_bipartitions.14914_AllSamples.out]

((Rhododendron_repc3215RC:0.00273873174892501738,((MP1320_Eabietina_c1495RCrepc2588:0.00624721823324116392,(MP1320_Eabietina_repc2751RCc330RC:0.00120958659358617014,MP1320_Eabietina_c593repc2870RC:0.00333122548300707894)3:0.00074798471160880914)74:0.00331693205942335412,((MP1333_Eplukenetii_repc176:0.00629579157409564365,MP1333_Eplukenetii_repc347:0.00092743018798659214)99:0.00574437665627792853,(((MP1325_Elasciva_c379RCrepc3177RC:0.00365167451431761946,(MP1325_Elasciva_c394RCrepc2888c297RC:0.00000100000050002909,MP1325_Elasciva_repc3317RCc788:0.00416905093551694916)85:0.00257996099287403349)55:0.00237405580381400486,(((MP1312_Elasciva_repc1875RCc400c544:0.00000100000050002909,MP1312_Elasciva_repc1956c400c867RCc46:0.00339230483704901827)76:0.00279687264638706079,((((MP1318_Eimbricata_c387c388c516RC:0.00000100000050002909,MP1318_Eimbricata_c387repc1988:0.00173140373201261595)83:0.00309445343050126142,((MP1319_Eimbricata_c1998RCrepc2415repc2415c43RC:0.00000100000050002909,MP1319_Eimbricata_c1998RCrepc2415repc2415c462RC:0.00936575312290764857)81:0.00235007523118185022,MP1334_Eimbricata_repc113repc212:0.00000100000050002909)43:0.00117711614567207312)12:0.00108997389395883268,((MP1318_Eimbricata_repc1787RCc517:0.00397338732250683557,MP1319_Eimbricata_c159RCc119RCSample69mergedsequences:0.00665997044866546446)11:0.00000100000050002909,(MP1330_Ecoccinea_c353RCc98:0.00185023178600969909,(MP1336_Ecoccinea_c690RCc1720repc2313c61RC:0.00613080457607244333,MP1336_Ecoccinea_c1939repc2173c433RC:0.00544847352411606967)55:0.00332534435760318018)34:0.00154473077108639245)3:0.00000100000050002909)21:0.00155166607254123750,MP1319_Eimbricata_c159RCc119RCSample69mergedsequencesSample71mergedsequences:0.00204902133581092837)4:0.00000100000050002909)1:0.00000100000050002909,(MP1339_Eplacentiflora_c663RCc123c138:0.00000100000050002909,MP1339_Eplacentiflora_c546RCc123c360RC:0.00614839236556980612)98:0.00510026704394581955)2:0.00000100000050002909)13:0.00300530041777332399,MP1333_Eplukenetii_c40RC:0.00820515255114297355)69:0.00012418806997371509)25:0.00062257258371252813)100:0.14186134070442452115):0.00000050000024997008,Rhododendron_repc2624RCc509RC:0.00000050000024997008);
