# Supplementary material for: Targeted NGS for species level phylogenomics: “made to measure” or “one size fits all”?
Source: PeerJ. 2017 Jul 25;5:e3569. doi: 10.7717/peerj.3569 (PMC5530999; doi:10.7717/peerj.3569)
Supplement: Data S4 — Gene trees inferred under RAxML. [file peerj-05-3569-s004.gz › AllTrees/RAxML_bipartitions.2443_AllSamples.out]

(((MP1336_Ecoccinea_c756:0.00820795194515429663,(MP1325_Elasciva_c118RC:0.00437499422615888860,(((MP1319_Eimbricata_repc2683RCc1412:0.01134471370574604079,MP1333_Eplukenetii_c929RC:0.00523995731610753072)19:0.00000367063339816714,((MP1318_Eimbricata_c107RC:0.00000100000050002909,(MP1309_Epenicilliformis_c815:0.00293645015328569160,MP1333_Eplukenetii_c262:0.00434095929646358212)22:0.00021071624807134795)2:0.00100673472574809185,(((MP1334_Eimbricata_c1210:0.00000100000050002909,(MP1318_Eimbricata_c420:0.00409933007572216811,MP1311_Eimbricata_c971c186c2291RC:0.00000100000050002909)17:0.00000100000050002909)2:0.00000100000050002909,MP1334_Eimbricata_c260RC:0.00643175868246317981)2:0.00000100000050002909,(MP1339_Eplacentiflora_c543:0.00396112437722302008,MP1312_Elasciva_c64:0.00414616257429287812)25:0.00000100000050002909)47:0.00655201751781164451)1:0.00000100000050002909)1:0.00000100000050002909,((MP1312_Elasciva_c449RC:0.00000100000050002909,MP1320_Eabietina_repc2582RCc940:0.00000100000050002909)43:0.00652239554825611700,(((MP1309_Epenicilliformis_c1676RCc806:0.00550474605802921384,MP1339_Eplacentiflora_c254:0.00284779300035237909)9:0.00000100000050002909,MP1336_Ecoccinea_c265RC:0.00316241270970169051)25:0.00126787646765999735,(MP1319_Eimbricata_c231RC:0.00201560303737319518,MP1330_Ecoccinea_c472RCc192RC:0.01597756912536966306)2:0.00123634493354652210)1:0.00356553406002254724)0:0.00198115356145123515)0:0.00000100000050002909)0:0.00000100000050002909)2:0.00268303739850073815,MP1320_Eabietina_c96RC:0.00157658640546665227):0.10817639163130461644,Rhododendron_c203RCrepc2642c245:0.10817639163130461644);
