# Supplementary material for: Targeted NGS for species level phylogenomics: “made to measure” or “one size fits all”?
Source: PeerJ. 2017 Jul 25;5:e3569. doi: 10.7717/peerj.3569 (PMC5530999; doi:10.7717/peerj.3569)
Supplement: Data S4 — Gene trees inferred under RAxML. [file peerj-05-3569-s004.gz › AllTrees/RAxML_bipartitions.5684_AllSamples_Part3.out]

((((MP1319_Eimbricata_c791:0.00335982759308148205,MP1319_Eimbricata_c360RCc1065:0.00590943116599941618)21:0.00295322831082048091,MP1311_Eimbricata_c32RC:0.00596065274355984942)13:0.00000100000050002909,((((MP1320_Eabietina_c56RCrepc2711RC:0.00767728047686255712,MP1320_Eabietina_repc2992RCc34RC:0.00785322627195261455)33:0.00194635969054611155,(((((((MP1336_Ecoccinea_c413RC:0.00324492235328240151,MP1318_Eimbricata_c608:0.03456061754024127020)11:0.00445317397510013816,MP1336_Ecoccinea_c1894RC:0.00321384753330765990)10:0.00367795067280123848,MP1318_Eimbricata_c1516RCc712:0.03974429262948166869)100:0.19576709861220562003,(MP1312_Elasciva_repc2075c1674c592RC:0.00659102731180904837,(MP1312_Elasciva_c1611RCc790:0.05541816852780493546,MP1311_Eimbricata_c113RCc519:0.04688378557903814109)62:0.04884328349765718752)49:0.00326614722594927801)1:0.07407850278937784527,((MP1325_Elasciva_c276RC:0.00599045452947958353,MP1325_Elasciva_c342:0.00686067721514163013)25:0.00062306448634861470,MP1309_Epenicilliformis_c574:0.00711295114858206349)7:0.00527712880150473657)0:0.00000100000050002909,(MP1309_Epenicilliformis_c698RCrepc4107c698RCc402RC:0.00777792716131673473,MP1309_Epenicilliformis_repc3963:0.00404497955821620566)40:0.00078313625990656310)0:0.00074443220928131337,((MP1330_Ecoccinea_c473RCrepc2384:0.00000100000050002909,MP1330_Ecoccinea_c226RCc44:0.00201023622108542329)84:0.00780965863833220711,(MP1333_Eplukenetii_c928:0.00576705865744953777,(MP1334_Eimbricata_repc126:0.00242016249863571129,MP1334_Eimbricata_repc174:0.00388141346327047256)70:0.00446233834781860524)22:0.00497097900924877486)1:0.00134224409019950827)0:0.00000100000050002909)0:0.00000100000050002909,MP1339_Eplacentiflora_c121RCc120RC:0.00427439510250746633)0:0.00000100000050002909,MP1309_Epenicilliformis_c777RCc856RC:0.00980264363893433750)2:0.00109705072595017998):0.08181610458254177931,Rhododendron_c530RCc555c530RCc552RCc530RCrepc2548:0.08181610458254177931);
