# Supplementary material for: Targeted NGS for species level phylogenomics: “made to measure” or “one size fits all”?
Source: PeerJ. 2017 Jul 25;5:e3569. doi: 10.7717/peerj.3569 (PMC5530999; doi:10.7717/peerj.3569)
Supplement: Data S4 — Gene trees inferred under RAxML. [file peerj-05-3569-s004.gz › AllTrees/RAxML_bipartitionsBranchLabels.11366_AllSamples_Part3.out]

((((((((((MP1339_Eplacentiflora_c256RC:0.00273694734097202491,(MP1312_Elasciva_c1606:0.00583963112333662094,MP1334_Eimbricata_c307RC:0.00638122498074023426):0.00000100000050002909[6]):0.00000100000050002909[0],MP1325_Elasciva_c83:0.00460843758696665839):0.00000100000050002909[1],(MP1309_Epenicilliformis_c518RC:0.00240460995111695715,MP1325_Elasciva_c107RC:0.00000100000050002909):0.00562576988881295040[16]):0.00000100000050002909[0],(MP1319_Eimbricata_c29:0.00403049050838603755,MP1319_Eimbricata_c622:0.00348076394732562159):0.00000100000050002909[13]):0.00000100000050002909[0],MP1334_Eimbricata_c1133:0.00316442265287651117):0.00074385309917051419[0],MP1320_Eabietina_c17:0.00288899940978981249):0.00000100000050002909[0],((((MP1311_Eimbricata_c596:0.00223811690291458865,MP1311_Eimbricata_c73RC:0.00320903163108744510):0.00232007702703393307[65],MP1330_Ecoccinea_c13RC:0.00317289621654334329):0.00101580390434514176[8],(MP1339_Eplacentiflora_c331:0.00247951206259079942,MP1312_Elasciva_c498RC:0.00297056092609971917):0.00189741633074408107[55]):0.00000100000050002909[1],(MP1318_Eimbricata_c122RC:0.00117445034128555240,MP1336_Ecoccinea_c7RC:0.00424822336515770418):0.00401650052835287544[93]):0.00083077016093494494[4]):0.00094532836960263132[1],MP1320_Eabietina_repc2682RC:0.00445853031788139963):0.11842007236261070657[100],Rhododendron_c356repc3029RCrepc3312RCc483RC:0.00073571730177627258):0.00085722886138316523,Rhododendron_c356repc2602RCc1015:0.00085722886138316523);
