# Supplementary material for: Targeted NGS for species level phylogenomics: “made to measure” or “one size fits all”?
Source: PeerJ. 2017 Jul 25;5:e3569. doi: 10.7717/peerj.3569 (PMC5530999; doi:10.7717/peerj.3569)
Supplement: Data S4 — Gene trees inferred under RAxML. [file peerj-05-3569-s004.gz › AllTrees/RAxML_bipartitionsBranchLabels.17284_AllSamples.out]

((MP1319_Eimbricata_c258RC:0.00432375615795643937,(MP1319_Eimbricata_c242RC:0.00723046367679385481,(((MP1339_Eplacentiflora_c161:0.00178636860213588194,(MP1330_Ecoccinea_c43RC:0.00000100000050002909,MP1309_Epenicilliformis_repc4040RCc167c477RCc167:0.00000100000050002909):0.00364359345313814646[98]):0.00161137076157176354[61],((MP1333_Eplukenetii_repc871c128RC:0.00396850603930473233,(MP1320_Eabietina_c457:0.00725442060308079378,MP1320_Eabietina_c413RC:0.00969917284800642272):0.00160257142240593760[51]):0.00000100000050002909[45],(((MP1318_Eimbricata_c1252RCc45:0.00000100000050002909,(MP1336_Ecoccinea_c212:0.00401000635193828493,MP1336_Ecoccinea_c72RC:0.00000100000050002909):0.00000100000050002909[83]):0.00000100000050002909[17],MP1334_Eimbricata_repc1034RC:0.00000100000050002909):0.00365860123844874386[8],(MP1311_Eimbricata_c294RCc282:0.00233236446408816847,(MP1312_Elasciva_c538RC:0.00365793250897182391,(MP1325_Elasciva_c573RCc570RCc573RCc22RC:0.00000100000050002909,MP1311_Eimbricata_c373:0.00000100000050002909):0.00000100000050002909[33]):0.00251996107551554936[66]):0.00000100000050002909[22]):0.00000100000050002909[1]):0.00016408679073389075[6]):0.00211242370600712385[58],MP1312_Elasciva_c247:0.00000100000050002909):0.00000100000050002909[43]):0.00343627818705499483[75]):0.15043692822769766382,Rhododendron_repc3353RCc518RCc473:0.15043692822769766382);
