# Supplementary material for: Targeted NGS for species level phylogenomics: “made to measure” or “one size fits all”?
Source: PeerJ. 2017 Jul 25;5:e3569. doi: 10.7717/peerj.3569 (PMC5530999; doi:10.7717/peerj.3569)
Supplement: Data S4 — Gene trees inferred under RAxML. [file peerj-05-3569-s004.gz › AllTrees/RAxML_bipartitionsBranchLabels.935_AllSamples.out]

((MP1336_Ecoccinea_c234c1864RCc1864RCc1941c231:0.00000100000050002909,(((MP1330_Ecoccinea_repc2440RCc391c164:0.00423517950126501945,(((((MP1339_Eplacentiflora_repc782RCrepc754repc754c432RCrepc782RCrepc754repc754c214MiraAsse:0.00413648981155851758,(MP1312_Elasciva_Consensus:0.00414265383527295458,MP1311_Eimbricata_c397repc2356repc2757c86RC:0.07623657685013730811):0.00000100000050002909[1]):0.00000100000050002909[3],MP1325_Elasciva_repc3207RCrepc3036RCrepc3036RCc414c2533RC:0.00601443444888938479):0.00054691041180915400[2],(MP1330_Ecoccinea_repc2538c394RCrepc2247RCc381c460RC:0.00173769680341536912,((MP1318_Eimbricata_repc1771c508RCc76c656RC:0.00067707106485899796,MP1318_Eimbricata_c508RCc76c1384RCc72:0.00201557449345924873):0.00269479508060159858[89],MP1320_Eabietina_repc2508RCc367c706RCrepc2687RC:0.00455791040383203040):0.00000100000050002909[7]):0.00000100000050002909[0]):0.00000100000050002909[0],(MP1311_Eimbricata_repc2505repc2435RCc376c134:0.00400079605955682219,(MP1319_Eimbricata_repc2271RCc315RCrepc2509RCc287RCc232RC:0.00325571322314188250,(MP1325_Elasciva_repc2939RCc653:0.00419229323346164470,MP1319_Eimbricata_repc2501RCc1189repc2325RCc1814RC:0.00518561040140809448):0.00000100000050002909[17]):0.00000100000050002909[12]):0.00116950422518279171[12]):0.00000100000050002909[0],((MP1334_Eimbricata_repc107RC:0.00322203024546507521,MP1334_Eimbricata_repc283RCrepc288:0.00465110313004011167):0.00241102281138123311[39],(MP1320_Eabietina_repc3189RCrepc2879c597:0.01189553747415401062,MP1333_Eplukenetii_repc130RCc19RC:0.00184656662905178506):0.00069691775140085128[33]):0.00068773247860843482[6]):0.00000100000050002909[1]):0.00087005861527653225[26],(MP1309_Epenicilliformis_c683RCrepc4210RCrepc4753repc4143RC:0.00403902792007140247,MP1309_Epenicilliformis_repc3855RC:0.00120662770632215381):0.00206336034030389637[69]):0.00139152806399118860[1],MP1336_Ecoccinea_c691repc2286RC:0.00526198452090816202):0.00107758981534835274[10]):0.13189855869994893123,Rhododendron_repc2871RCrepc3788RCrepc3244repc3209RCrepc3486RCrepc2589RCrepc3238RCc48:0.13189855869994893123);
