# Supplementary material for: Targeted NGS for species level phylogenomics: “made to measure” or “one size fits all”?
Source: PeerJ. 2017 Jul 25;5:e3569. doi: 10.7717/peerj.3569 (PMC5530999; doi:10.7717/peerj.3569)
Supplement: Data S4 — Gene trees inferred under RAxML. [file peerj-05-3569-s004.gz › AllTrees/RAxML_bipartitions.19529_AllSamples.out]

((((MP1330_Ecoccinea_c303c143RC:0.00291384213919704304,((MP1312_Elasciva_c184RC:0.00609874744377992412,(MP1312_Elasciva_c407c566:0.00632079675562640959,(MP1339_Eplacentiflora_c477RCc229:0.00000100000050002909,MP1309_Epenicilliformis_c893RCrepc4016RC:0.00000100000050002909)55:0.00000100000050002909)28:0.00000688876506451756)15:0.00307810062624418049,(MP1336_Ecoccinea_c73RC:0.00273645586389178498,MP1309_Epenicilliformis_c732c401RC:0.00664644883280295432)36:0.00000100000050002909)9:0.00000100000050002909)28:0.00000317607697340519,MP1336_Ecoccinea_c548:0.00346303287325126470)42:0.00366212643475981661,(MP1320_Eabietina_c692c344RCc696:0.00000100000050002909,((MP1333_Eplukenetii_c264:0.00264789135263269852,MP1333_Eplukenetii_c907:0.00000100000050002909)69:0.00594758632945771842,(((MP1325_Elasciva_c655c165RC:0.00266170708736488196,((MP1319_Eimbricata_c801RC:0.00195495446562860909,MP1334_Eimbricata_repc118:0.00000100000050002909)4:0.00000100000050002909,MP1318_Eimbricata_c280:0.00214686972277527933)3:0.00000100000050002909)33:0.00000100000050002909,MP1318_Eimbricata_c1103:0.00000100000050002909)25:0.00004629647297579220,MP1311_Eimbricata_c374RC:0.00777525140865538162)17:0.00152197859471439557)14:0.00000100000050002909)27:0.00000100000050002909):0.05646444846455284799,Rhododendron_c248c326RCc680:0.05646444846455284799);
