# Supplementary material for: Targeted NGS for species level phylogenomics: “made to measure” or “one size fits all”?
Source: PeerJ. 2017 Jul 25;5:e3569. doi: 10.7717/peerj.3569 (PMC5530999; doi:10.7717/peerj.3569)
Supplement: Data S4 — Gene trees inferred under RAxML. [file peerj-05-3569-s004.gz › AllTrees/RAxML_bipartitions.23030_AllSamples.out]

(((MP1339_Eplacentiflora_c713repc741repc741c236RC:0.00063196026824676279,MP1339_Eplacentiflora_c713repc741repc741c281:0.00073968818918650604)88:0.00131904468915452653,(MP1333_Eplukenetii_c15RC:0.00292314176709013119,(MP1320_Eabietina_Consensus:0.00411526692127906542,((MP1319_Eimbricata_Consensus:0.00241214260259741417,(MP1339_Eplacentiflora_c398RC:0.00000100000050002909,MP1309_Epenicilliformis_Consensus:0.00092494410137507297)64:0.00001124723049096159)60:0.00049486881449366661,(((MP1312_Elasciva_Consensus:0.00121586196010520600,((MP1330_Ecoccinea_Consensus:0.00000100000050002909,(MP1336_Ecoccinea_c737RCrepc2158RCc316:0.00110334951693724583,MP1334_Eimbricata_repc1246RCrepc102:0.00000100000050002909)52:0.00000100000050002909)61:0.00107801572330940747,MP1318_Eimbricata_Consensus:0.00000100000050002909)38:0.00053799515835642507)51:0.00056968791834857691,MP1334_Eimbricata_repc103repc248RC:0.00130560738721169811)33:0.00107660968076235758,(MP1325_Elasciva_c355RCrepc2906RCc389c355RCrepc2891RCc389:0.00000100000050002909,(MP1325_Elasciva_repc3300:0.00422568986211554771,MP1311_Eimbricata_Consensus:0.00057944464166659164)17:0.00000292495283724986)35:0.00171178988540179162)12:0.00000100000050002909)23:0.00045798213010753749)14:0.00000100000050002909)16:0.00060417089474757986):0.03586349035980804928,Rhododendron_Consensus:0.03586349035980804928);
