# Supplementary material for: Targeted NGS for species level phylogenomics: “made to measure” or “one size fits all”?
Source: PeerJ. 2017 Jul 25;5:e3569. doi: 10.7717/peerj.3569 (PMC5530999; doi:10.7717/peerj.3569)
Supplement: Data S4 — Gene trees inferred under RAxML. [file peerj-05-3569-s004.gz › AllTrees/RAxML_bipartitions.22390_AllSamples.out]

(((MP1339_Eplacentiflora_c512RCc94:0.00226426608145233015,((((MP1333_Eplukenetii_repc103RC:0.00514168222998900946,MP1333_Eplukenetii_repc206:0.00000100000050002909)83:0.00256351065174004059,MP1312_Elasciva_c520RCc259RC:0.00738999040553437944)10:0.00000100000050002909,(MP1309_Epenicilliformis_c394RCrepc3887repc3887c294:0.00000100000050002909,MP1330_Ecoccinea_c350:0.00309903444283191444)66:0.00151538801165076748)2:0.00000100000050002909,((MP1320_Eabietina_c322repc2615repc2615c2222RC:0.00191476034327515846,(MP1320_Eabietina_c150RCrepc2534repc2534c813RC:0.00270973594412046628,(MP1320_Eabietina_repc2867:0.00000100000050002909,MP1320_Eabietina_c681RC:0.00243703233453720436)86:0.00000100000050002909)91:0.00406662061028580796)46:0.00082353252888238968,(MP1325_Elasciva_repc2970RCrepc3003RCc384c176RCrepc3003RCc384:0.00135297037309917178,((((MP1318_Eimbricata_c983RCc108RCrepc1821RCc239:0.00000100000050002909,MP1311_Eimbricata_repc2957RCc217c255RCrepc2468:0.00090757239739794890)53:0.00090508625847311763,(MP1312_Elasciva_c475:0.00000100000050002909,MP1319_Eimbricata_c2000RCrepc2253RCc1513repc2254RC:0.00134427870241933685)57:0.00252906935243246700)52:0.00182000484968821699,MP1319_Eimbricata_c424c655RCrepc2590RC:0.00196863987315130592)11:0.00000100000050002909,(((MP1325_Elasciva_c488c242:0.00140370020366920251,MP1334_Eimbricata_repc1269RC:0.00165674252478196084)49:0.00000100000050002909,(MP1334_Eimbricata_repc268:0.00367756630143816453,MP1336_Ecoccinea_c194RCc297:0.00173731832016328917)66:0.00086892650095268884)63:0.00086812278063739862,MP1330_Ecoccinea_c297:0.00303892610214950322)37:0.00086636832952264058)32:0.00000348263422288782)34:0.00090322687109890235)6:0.00000100000050002909)15:0.00098279292583881221)100:0.15635272230685778871,Rhododendron_c414RCrepc2675RC:0.00092810562004726953):0.00069625253445534442,Rhododendron_c414RCc183:0.00069625253445534442);
