# Supplementary material for: Targeted NGS for species level phylogenomics: “made to measure” or “one size fits all”?
Source: PeerJ. 2017 Jul 25;5:e3569. doi: 10.7717/peerj.3569 (PMC5530999; doi:10.7717/peerj.3569)
Supplement: Data S4 — Gene trees inferred under RAxML. [file peerj-05-3569-s004.gz › AllTrees/RAxML_bipartitions.22988_AllSamples.out]

(((Rhododendron_c395RCc654:0.00000100000050002909,Rhododendron_c395RCc252:0.00000100000050002909)99:0.00211364124652421628,(((MP1320_Eabietina_repc2915RCc1395RC:0.01228971091104901804,MP1320_Eabietina_c550RCc776:0.00000100000050002909)98:0.00256699326675751110,((MP1333_Eplukenetii_c36RC:0.00000100000050002909,MP1333_Eplukenetii_c745:0.00000100000050002909)99:0.00602329898670009994,((MP1330_Ecoccinea_c229:0.00386788893253245001,(MP1339_Eplacentiflora_c137c136:0.00000100000050002909,((MP1318_Eimbricata_c235:0.00000100000050002909,(MP1311_Eimbricata_c477RCc840:0.00306565776599570725,((MP1312_Elasciva_c188:0.00000100000050002909,MP1325_Elasciva_c194:0.00000100000050002909)83:0.00000100000050002909,MP1334_Eimbricata_repc193:0.00188584669858447656)55:0.00476956396248107758)3:0.00111256709789281870)4:0.00111994535178168257,(MP1319_Eimbricata_c706RCc334repc2228c334:0.00909792991285410767,(MP1311_Eimbricata_c446RCc2287RC:0.00263281761972790178,MP1311_Eimbricata_c446RCc2287RCSample71Merged:0.00110386631099017676)68:0.00113639311553148051)41:0.00113744830819394963)4:0.00228519442521162887)3:0.00229256527211768981)5:0.00128387331677722602,MP1336_Ecoccinea_c201:0.00425639091282673920)21:0.00256621326397247097)1:0.00335454933030718922)100:0.32871069377031536529,Rhododendron_repc3094c252:0.00153063339785128663)57:0.00000100000050002909):0.00000050000024997008,Rhododendron_repc2649:0.00000050000024997008);
