# Supplementary material for: Targeted NGS for species level phylogenomics: “made to measure” or “one size fits all”?
Source: PeerJ. 2017 Jul 25;5:e3569. doi: 10.7717/peerj.3569 (PMC5530999; doi:10.7717/peerj.3569)
Supplement: Data S4 — Gene trees inferred under RAxML. [file peerj-05-3569-s004.gz › AllTrees/RAxML_bipartitions.15610_AllSamples_Part3.out]

(((MP1339_Eplacentiflora_c343:0.00000100000050002909,(MP1334_Eimbricata_c1161:0.00285602791235849271,(((MP1336_Ecoccinea_c156RC:0.00839321584544223259,MP1330_Ecoccinea_c429:0.00546919917372303867)22:0.00000100000050002909,((((MP1330_Ecoccinea_c327:0.00238493059541421441,MP1333_Eplukenetii_c352:0.00358092143328967273)32:0.00035982729330550397,((MP1319_Eimbricata_repc2381c382:0.00265905100830440009,MP1319_Eimbricata_c371RCc1160RC:0.00201179847338254624)44:0.00000100000050002909,(MP1311_Eimbricata_c265c72RC:0.00158266944242561967,MP1320_Eabietina_c778RCc857:0.01001807242681121944)26:0.00000100000050002909)26:0.00000100000050002909)46:0.00124407851851989653,((MP1318_Eimbricata_c203:0.00606620817491002051,((MP1312_Elasciva_c83RC:0.00204950694432481191,MP1325_Elasciva_c343:0.00186816570830088081)95:0.00541582058849035281,(((MP1336_Ecoccinea_c115RC:0.01767945859796160590,MP1320_Eabietina_repc2697:0.01171711652529019640)39:0.00024588655089883221,MP1318_Eimbricata_c231:0.00872784262584276604)13:0.00005446364333050590,MP1334_Eimbricata_c993RC:0.01032867741907285419)9:0.00044097229572567548)2:0.00000568194492502654)6:0.00054652337767826186,MP1311_Eimbricata_repc3171c231:0.00176666340929857693)6:0.00000100000050002909)5:0.00000100000050002909,MP1339_Eplacentiflora_c154RC:0.02284872732978241935)2:0.00000100000050002909)9:0.00162640188861676131,MP1309_Epenicilliformis_repc4039c313c225RCc313:0.01436658260199041512)3:0.00000100000050002909)57:0.01586487531828489200)100:0.20456610922275497710,Rhododendron_c85RCc280:0.02181931740959685076):0.01673113472871416360,Rhododendron_c616RCrepc2743:0.01673113472871416360);
