# Supplementary material for: Targeted NGS for species level phylogenomics: “made to measure” or “one size fits all”?
Source: PeerJ. 2017 Jul 25;5:e3569. doi: 10.7717/peerj.3569 (PMC5530999; doi:10.7717/peerj.3569)
Supplement: Data S4 — Gene trees inferred under RAxML. [file peerj-05-3569-s004.gz › AllTrees/RAxML_bipartitions.8430_AllSamples_Part1.out]

(((Rhododendron_c91:0.00000100000050002909,Rhododendron_repc2657RC:0.00126638452193062866)96:0.01215981332077220589,(MP1309_Epenicilliformis_repc4073c134:0.03167855297378971424,((((MP1330_Ecoccinea_c587RC:0.00214761351319177644,MP1336_Ecoccinea_c574RC:0.00136558179237473510)85:0.00420173044279126707,(MP1334_Eimbricata_c1141RC:0.00446129104580274619,MP1312_Elasciva_c201RC:0.00301904614002650607)25:0.00303648153981501967)13:0.00308569284546867653,(MP1319_Eimbricata_c63RC:0.00191370304540261038,(((MP1318_Eimbricata_c1496:0.00651250575184428044,MP1330_Ecoccinea_c2006RC:0.00935666347788934212)53:0.00496853174079863336,((MP1334_Eimbricata_c791:0.00000100000050002909,(MP1311_Eimbricata_c588RCc4RC:0.00000100000050002909,MP1318_Eimbricata_c565:0.00000100000050002909)24:0.00000100000050002909)79:0.00463276848153423501,MP1325_Elasciva_c613:0.00291696836915783303)76:0.00498060431554097488)9:0.00000100000050002909,((MP1320_Eabietina_c47RC:0.00630255827313935379,MP1320_Eabietina_c67:0.00221723115255586384)95:0.00929517991208661520,MP1333_Eplukenetii_repc849:0.00953859361588976079)54:0.00190158878592384126)9:0.00000100000050002909)15:0.00224971061760048056)7:0.00278236460389746226,MP1339_Eplacentiflora_c363RCc276:0.00165252112082505602)28:0.00504600416981665963)100:0.34010396239750512182):0.00093636541298849950,Rhododendron_c170c731:0.00093636541298849950);
