# Supplementary material for: Targeted NGS for species level phylogenomics: “made to measure” or “one size fits all”?
Source: PeerJ. 2017 Jul 25;5:e3569. doi: 10.7717/peerj.3569 (PMC5530999; doi:10.7717/peerj.3569)
Supplement: Data S4 — Gene trees inferred under RAxML. [file peerj-05-3569-s004.gz › AllTrees/RAxML_bipartitions.20893_AllSamples_Part1.out]

((MP1333_Eplukenetii_c41:0.00866472146807522464,(MP1320_Eabietina_c316RCc160:0.00810560206467300474,((MP1319_Eimbricata_repc2877c2016c650RCrepc2290RC:0.00189225542115651702,MP1319_Eimbricata_repc2877c773:0.00000100000050002909)83:0.00174721799573110447,(((MP1312_Elasciva_c382RCc744:0.00300307194805125681,MP1312_Elasciva_c381RCrepc1910RC:0.00000100000050002909)93:0.00340674062018779100,(MP1309_Epenicilliformis_repc3969c413RC:0.00000100000050002909,MP1309_Epenicilliformis_c183c98RC:0.00000100000050002909)100:0.00718876480523006865)53:0.00000100000050002909,((MP1336_Ecoccinea_c531RCrepc2795RC:0.00000100000050002909,(MP1330_Ecoccinea_c32RC:0.00095536458127132838,MP1336_Ecoccinea_c38RC:0.00100147886101756333)28:0.00000254116393505851)29:0.00000100000050002909,((MP1325_Elasciva_c42RCc419:0.00000100000050002909,(MP1325_Elasciva_c419repc3009RC:0.00000100000050002909,MP1334_Eimbricata_c32:0.00000100000050002909)60:0.00000100000050002909)79:0.00101878676776813947,(((MP1311_Eimbricata_c207RCc224:0.00091354557801481590,MP1318_Eimbricata_c112:0.00000100000050002909)80:0.00091253416375068771,MP1311_Eimbricata_c207RCc353:0.00104245698941242285)58:0.00000100000050002909,MP1339_Eplacentiflora_c57:0.00000100000050002909)85:0.00182650032270071229)89:0.00182706902946145450)4:0.00000100000050002909)73:0.00103775904596337663)58:0.00206216530878642517)36:0.00227188082054835712):0.05094953136836685020,Rhododendron_repc2700c407RCc150:0.05094953136836685020);
