# Supplementary material for: Targeted NGS for species level phylogenomics: “made to measure” or “one size fits all”?
Source: PeerJ. 2017 Jul 25;5:e3569. doi: 10.7717/peerj.3569 (PMC5530999; doi:10.7717/peerj.3569)
Supplement: Data S4 — Gene trees inferred under RAxML. [file peerj-05-3569-s004.gz › AllTrees/RAxML_bipartitions.3192_AllSamples.out]

((MP1339_Eplacentiflora_c31RC:0.00000100000050002909,((MP1318_Eimbricata_c3:0.00579700045426355913,((MP1320_Eabietina_c814RCc1666:0.00384319115392522384,MP1320_Eabietina_c540repc2654RC:0.00184229409545405890)95:0.00982585832523324466,(MP1333_Eplukenetii_repc211RC:0.00504867273067129054,MP1333_Eplukenetii_repc241RC:0.00000100000050002909)86:0.00124182140145413420)90:0.00359192754396325722)28:0.00000100000050002909,(MP1339_Eplacentiflora_c309RC:0.00566882983694142004,((((MP1330_Ecoccinea_c7:0.00238262604234777253,(MP1309_Epenicilliformis_Consensus:0.00485566383329548348,MP1330_Ecoccinea_c582RCc443c443c1191:0.00122601380062656090)68:0.00245895609969652403)83:0.00733420953269598407,MP1311_Eimbricata_c194RCrepc2436c788:0.00532256245054578241)47:0.00158327580660115532,((((MP1311_Eimbricata_c2150c54RCc1930:0.00503514965907271052,MP1334_Eimbricata_repc177RC:0.00213335761890746153)67:0.00000100000050002909,(MP1312_Elasciva_c127:0.00880603448126227387,MP1312_Elasciva_c169RC:0.00468840745293239245)93:0.00434105914445404462)66:0.00374933327282143958,(MP1336_Ecoccinea_c703c86:0.01385981854442140324,MP1336_Ecoccinea_c59RC:0.00317800287944834539)91:0.00323057107847655447)59:0.00474329452306693471,(MP1319_Eimbricata_c71RCc139RC:0.00180963992104248559,((MP1318_Eimbricata_c293RCc52:0.00233982968751073961,MP1325_Elasciva_c71RC:0.00162552190270293974)56:0.00162156738988274889,MP1319_Eimbricata_c71RCc148:0.00211300087114864787)9:0.00000100000050002909)70:0.00215575550980819574)77:0.00658166151805336750)13:0.00074230714608108971,(MP1325_Elasciva_c113RC:0.00467573408184318411,MP1334_Eimbricata_c12RC:0.00939390726284153842)39:0.00276202066233908593)60:0.00151024255149478752)11:0.00073893457300930625)13:0.00102905143072195746):0.13917016851235830543,Rhododendron_c345RCc312:0.13917016851235830543);
