# Supplementary material for: Targeted NGS for species level phylogenomics: “made to measure” or “one size fits all”?
Source: PeerJ. 2017 Jul 25;5:e3569. doi: 10.7717/peerj.3569 (PMC5530999; doi:10.7717/peerj.3569)
Supplement: Data S4 — Gene trees inferred under RAxML. [file peerj-05-3569-s004.gz › AllTrees/RAxML_bipartitions.18328_AllSamples.out]

(((MP1309_Epenicilliformis_repc4477RCrepc4479RCc182RCrepc4479RC:0.00000100000050002909,MP1333_Eplukenetii_repc100RC:0.00397795553567758739)65:0.00000100000050002909,((MP1320_Eabietina_repc2525RC:0.00000100000050002909,MP1320_Eabietina_c227RCrepc2902RCrepc3346c214:0.00000100000050002909)78:0.00532298016693703597,(((MP1311_Eimbricata_Consensus:0.00000100000050002909,MP1309_Epenicilliformis_repc3864RC:0.00103785237912912861)61:0.00077173892842086460,((MP1312_Elasciva_c762c67:0.00212948969685184146,MP1312_Elasciva_repc2031c67c1680RCc67:0.00109220965181217782)98:0.00753257655621635512,((MP1318_Eimbricata_repc2085RC:0.00338846645663021121,MP1312_Elasciva_repc1859c86RC:0.00241606592179381728)12:0.00000116410598016902,(MP1318_Eimbricata_c724RCc33RC:0.00280558843574384934,(MP1319_Eimbricata_c873RCrepc2319RC:0.00439312905446366964,MP1319_Eimbricata_repc2230c292RCc780:0.00000100000050002909)65:0.00097476787295429498)40:0.00092602124091095293)17:0.00000100000050002909)17:0.00087907737240446222)7:0.00076453825096562907,(((MP1336_Ecoccinea_c1315RCc273RCrepc2181RC:0.00000100000050002909,(MP1330_Ecoccinea_repc2330c1512RCc304c274RCc304:0.00078018090786886797,(MP1339_Eplacentiflora_c20:0.00096572012423211688,((MP1325_Elasciva_c287c591RCc304RC:0.00164053511299547044,MP1334_Eimbricata_repc59RC:0.00438001811514280009)45:0.00000741685631181611,MP1334_Eimbricata_repc402RC:0.00000100000050002909)42:0.00001313156720556776)55:0.00193328429531824161)11:0.00000100000050002909)10:0.00000100000050002909,MP1309_Epenicilliformis_repc4146RCc462:0.00000100000050002909)24:0.00068003778968942473,MP1336_Ecoccinea_c736RCc273RCrepc2262RCc250RC:0.00184941212713316005)35:0.00114182149836735119)7:0.00000100000050002909)2:0.00171807298042422007):0.05112782893028189335,Rhododendron_repc3484RCrepc2982repc3168c869c340RCc869:0.05112782893028189335);
