# Supplementary material for: Targeted NGS for species level phylogenomics: “made to measure” or “one size fits all”?
Source: PeerJ. 2017 Jul 25;5:e3569. doi: 10.7717/peerj.3569 (PMC5530999; doi:10.7717/peerj.3569)
Supplement: Data S4 — Gene trees inferred under RAxML. [file peerj-05-3569-s004.gz › AllTrees/RAxML_bipartitions.22969_AllSamples_Part2.out]

((MP1318_Eimbricata_c762:0.00000100000050002909,((((((MP1325_Elasciva_c685RC:0.00310168480873097971,MP1325_Elasciva_c26:0.00000100000050002909)56:0.00458130248140114701,((MP1325_Elasciva_c89RC:0.00280302886653291438,MP1334_Eimbricata_repc257:0.00000100000050002909)26:0.00000100000050002909,MP1311_Eimbricata_repc2427c352c219RCc552RC:0.00256661502158216093)83:0.00321708313026349349)12:0.00128339742037605377,((MP1334_Eimbricata_c1266:0.00453041485453504165,(MP1319_Eimbricata_c27c564RCrepc2362:0.00522576125734824145,MP1312_Elasciva_c876RCc18RC:0.00360842072628391819)67:0.00000100000050002909)47:0.00232277001796328715,(MP1318_Eimbricata_c51:0.00360391021429098827,(MP1339_Eplacentiflora_c29RC:0.00338912535022547904,((MP1330_Ecoccinea_c75RC:0.00127585265756340418,MP1309_Epenicilliformis_c30RCrepc4757repc3976c428RC:0.00436071979214333258)98:0.00851288027499359605,MP1330_Ecoccinea_c638RCc76RC:0.00308381102357820590)95:0.01202604372091692873)16:0.00000100000050002909)9:0.00000100000050002909)0:0.00000100000050002909)1:0.00000100000050002909,MP1336_Ecoccinea_c6:0.00120484387341817365)3:0.00000100000050002909,((MP1333_Eplukenetii_c348RC:0.00320177198733202469,MP1333_Eplukenetii_repc102RC:0.00451752388391821191)89:0.00239965571581240598,MP1311_Eimbricata_repc2479RCc308RC:0.00302890690851061574)35:0.00091321621140791874)14:0.02572253317046806209,MP1320_Eabietina_repc2537RCc10c37repc2535:0.01941172791144923568)66:0.00380528470977493666):0.04675445889429310359,Rhododendron_repc2959repc2609c791RC:0.04675445889429310359);
