# Supplementary material for: Targeted NGS for species level phylogenomics: “made to measure” or “one size fits all”?
Source: PeerJ. 2017 Jul 25;5:e3569. doi: 10.7717/peerj.3569 (PMC5530999; doi:10.7717/peerj.3569)
Supplement: Data S4 — Gene trees inferred under RAxML. [file peerj-05-3569-s004.gz › AllTrees/RAxML_bipartitions.22519_AllSamples.out]

(((Rhododendron_repc2997RCc2386:0.00000100000050002909,Rhododendron_repc2890repc3339repc3339c2386:0.00000100000050002909)99:0.00770619226388860254,(Rhododendron_c959RCrepc2713:0.00000100000050002909,(Rhododendron_repc2997RCc882:0.00409969177772607010,((((MP1320_Eabietina_Consensus:0.00000100000050002909,MP1320_Eabietina_c161repc2559RC:0.00000100000050002909)88:0.00121685666801839829,MP1320_Eabietina_repc3143c782:0.00120512282974099888)100:0.01136948034255907264,(MP1333_Eplukenetii_repc269:0.00330714502281962905,MP1333_Eplukenetii_repc183:0.00071262087965625882)99:0.01543414255938591224)31:0.00019240873913455996,((MP1325_Elasciva_repc3134RC:0.00150737997766712812,(MP1339_Eplacentiflora_c43:0.00089746454755930665,MP1318_Eimbricata_repc1760c246RC:0.00000100000050002909)44:0.00006170210075576144)38:0.00083252248840753646,(MP1312_Elasciva_c999RC:0.00000100000050002909,(((((MP1330_Ecoccinea_c185RCc132:0.00342605279102417646,MP1336_Ecoccinea_c238c560RC:0.00000100000050002909)14:0.00000100000050002909,((MP1312_Elasciva_c883c425RCc97RCc318c1570:0.00177141652132706989,(MP1311_Eimbricata_c889RCrepc2529RCrepc2529RCc537:0.00102303461308205488,MP1311_Eimbricata_repc2528RCc390:0.00524944903021082147)62:0.00251210271001364466)45:0.00184995324795658896,(MP1325_Elasciva_c604c381RCrepc2890RC:0.00293786120802969931,(MP1334_Eimbricata_repc179:0.00000100000050002909,(MP1318_Eimbricata_c274RC:0.00179126862302575831,(MP1334_Eimbricata_c997c1052RC:0.00000100000050002909,MP1325_Elasciva_c1823RC:0.00000100000050002909)66:0.00166608858885933264)37:0.00000100000050002909)27:0.00000100000050002909)37:0.00071458835674665180)1:0.00000100000050002909)0:0.00000100000050002909,MP1309_Epenicilliformis_c254RCrepc3917c250:0.00202768876840206695)0:0.00000100000050002909,(MP1336_Ecoccinea_c1900RCrepc2177:0.00000100000050002909,((MP1319_Eimbricata_c585RCrepc2288:0.00118656208317167349,MP1319_Eimbricata_c585RCrepc2967c38:0.00085218999408851089)51:0.00085056660703962633,(MP1319_Eimbricata_c585RCrepc2967repc2466RCrepc2451c451RCc479RC:0.00085284770649099754,MP1319_Eimbricata_c585RCrepc2467RC:0.00000100000050002909)11:0.00000100000050002909)51:0.00000100000050002909)34:0.00153815424937276649)2:0.00124394835392963249,MP1311_Eimbricata_repc2459:0.00000100000050002909)5:0.00101359056131724895)17:0.00023480627429325537)60:0.00206786098097103219)100:0.09154525024962184565)100:0.07202762942648339994)55:0.00000100000050002909):0.02112730419762091569,Rhododendron_c2253RC:0.02112730419762091569);
