# Supplementary material for: Targeted NGS for species level phylogenomics: “made to measure” or “one size fits all”?
Source: PeerJ. 2017 Jul 25;5:e3569. doi: 10.7717/peerj.3569 (PMC5530999; doi:10.7717/peerj.3569)
Supplement: Data S4 — Gene trees inferred under RAxML. [file peerj-05-3569-s004.gz › AllTrees/RAxML_bipartitions.127694_AllSamples.out]

(((MP1325_Elasciva_c265c158repc2926:0.00000100000050002909,((MP1339_Eplacentiflora_c28:0.00310160597247197481,MP1339_Eplacentiflora_c305:0.00381644861955452840)64:0.00156098096719733742,(((MP1312_Elasciva_repc1934RCc349:0.00295497733887425951,((MP1336_Ecoccinea_c390c272RCrepc2392RCrepc2141RC:0.00323568360069063444,(MP1319_Eimbricata_Consensus:0.00000100000050002909,(MP1334_Eimbricata_repc217RC:0.00143853942351365553,MP1318_Eimbricata_c126RC:0.00372254813955587857)59:0.00000100000050002909)63:0.00084013468748226803)24:0.00000100000050002909,(MP1330_Ecoccinea_c364repc2281RCc591RC:0.00414601254044493113,(MP1309_Epenicilliformis_c834RCc193repc4148:0.00158596504581613772,MP1311_Eimbricata_Consensus:0.00207870721295275044)40:0.00000100000050002909)37:0.00153597455799215884)11:0.00076405114428635171)3:0.00000100000050002909,(((MP1333_Eplukenetii_c246repc900:0.00102915978752998868,MP1333_Eplukenetii_repc188:0.00353850262115591816)97:0.00531278535308081761,((MP1320_Eabietina_c2343RC:0.00385958233527431338,MP1320_Eabietina_repc3030RCrepc2633RCrepc2633RCc792:0.00000100000050002909)53:0.00294571653657847883,(MP1320_Eabietina_c898RCrepc3530c792:0.02528765629406044824,MP1320_Eabietina_c791repc2503:0.00402207589363234516)19:0.00392686360671949588)82:0.01168316341104254710)46:0.00103526178455968978,((MP1309_Epenicilliformis_c746RCrepc3873:0.00559919282562996393,(MP1312_Elasciva_c99c524repc2340RCc349:0.00000100000050002909,(MP1318_Eimbricata_c127RC:0.00221435219338724258,MP1336_Ecoccinea_repc2276RCc331c290:0.00000100000050002909)29:0.00000100000050002909)23:0.00000100000050002909)33:0.00103076498733118294,(MP1330_Ecoccinea_c410c592RC:0.00663487219342941831,MP1334_Eimbricata_repc333RC:0.00277831101385419763)58:0.00170409238526839416)39:0.00103062275219183543)43:0.00153747191101768176)17:0.00078598706521086040,MP1325_Elasciva_c455repc2963c757:0.00428267024025684971)23:0.00004211662932440722)53:0.00171678065997013648)100:0.08921009836183420305,Rhododendron_repc3405repc2708c2396RC:0.00219015602369480129):0.00000050000024997008,Rhododendron_c914RCrepc3300repc2707repc2707c408:0.00000050000024997008);
