# Supplementary material for: Targeted NGS for species level phylogenomics: “made to measure” or “one size fits all”?
Source: PeerJ. 2017 Jul 25;5:e3569. doi: 10.7717/peerj.3569 (PMC5530999; doi:10.7717/peerj.3569)
Supplement: Data S4 — Gene trees inferred under RAxML. [file peerj-05-3569-s004.gz › AllTrees/RAxML_bipartitions.2244_AllSamples.out]

(((MP1330_Ecoccinea_c173RC:0.00000100000050002909,MP1339_Eplacentiflora_c193RC:0.00405574648575535938)91:0.00369937420514800759,(((MP1320_Eabietina_c213:0.05285927713410418921,((((MP1309_Epenicilliformis_c600RC:0.00783445567990305285,MP1309_Epenicilliformis_c596RC:0.00335220950383015477)47:0.00170738277476075308,(MP1311_Eimbricata_c963:0.00196759285467560047,MP1333_Eplukenetii_c365:0.01334109031169412526)17:0.00000100000050002909)15:0.00000100000050002909,(((MP1319_Eimbricata_repc2385c772c1143RCc772:0.00000100000050002909,(MP1334_Eimbricata_c1095RC:0.00395182589596947739,(MP1334_Eimbricata_c606:0.00394284016615413339,(MP1318_Eimbricata_c403c95RC:0.00000100000050002909,MP1311_Eimbricata_c827RC:0.00361603119378114393)8:0.00000100000050002909)9:0.00000100000050002909)39:0.00023210620534806981)56:0.00383633640771705118,MP1312_Elasciva_c618RCc94:0.00000100000050002909)45:0.00000100000050002909,MP1325_Elasciva_c104:0.00686123994865029275)61:0.00149832853909849734)16:0.02601616912688579919,MP1333_Eplukenetii_repc167:0.03952386219971179560)67:0.03379150335418645151)89:0.09945905858956811951,MP1330_Ecoccinea_c255:0.01405439299016577118)67:0.00000100000050002909,MP1336_Ecoccinea_c74:0.00212096259832739902)54:0.00453915381681062324):0.14779637114890914473,Rhododendron_c190c430RC:0.14779637114890914473);
