# Supplementary material for: Targeted NGS for species level phylogenomics: “made to measure” or “one size fits all”?
Source: PeerJ. 2017 Jul 25;5:e3569. doi: 10.7717/peerj.3569 (PMC5530999; doi:10.7717/peerj.3569)
Supplement: Data S4 — Gene trees inferred under RAxML. [file peerj-05-3569-s004.gz › AllTrees/RAxML_bipartitions.22130_AllSamples.out]

((MP1339_Eplacentiflora_c483:0.00000100000050002909,((((MP1339_Eplacentiflora_c312RC:0.00321012038424358433,(((MP1336_Ecoccinea_c42:0.00194978771555947596,MP1311_Eimbricata_c476:0.00000100000050002909)28:0.00000100000050002909,(MP1334_Eimbricata_c1102RC:0.00396874313314237500,MP1309_Epenicilliformis_c1339RCc282:0.00197980344306719885)27:0.00003617348601603776)42:0.00100718891164786441,(MP1330_Ecoccinea_c39RC:0.00281849766037571819,MP1309_Epenicilliformis_c1339RCrepc3957:0.00100876319538654373)46:0.00086606578010813907)14:0.00000100000050002909)1:0.00000100000050002909,(((MP1339_Eplacentiflora_c87:0.00357593584535518053,((MP1312_Elasciva_c34RC:0.00250370690015693821,((MP1336_Ecoccinea_c532:0.00284888506560123256,MP1320_Eabietina_Consensus:0.00521596149091032441)45:0.00260848276556464647,(MP1311_Eimbricata_c245RCc580RC:0.00193048481522486927,(MP1333_Eplukenetii_c895:0.00389266341033042609,MP1333_Eplukenetii_repc229repc910RC:0.00132035971587481137)64:0.00221384950757331665)7:0.00000100000050002909)4:0.00000100000050002909)0:0.00000100000050002909,MP1334_Eimbricata_c502RC:0.00265587797645544868)0:0.00000100000050002909)0:0.00000100000050002909,MP1330_Ecoccinea_c499c585:0.00468770689937824357)0:0.00000582086510523114,(MP1311_Eimbricata_repc2373RC:0.00000100000050002909,(MP1318_Eimbricata_c166:0.00519306925255379713,MP1318_Eimbricata_c68RC:0.00336223129373831734)67:0.00168593437711960707)58:0.00167653321185819962)0:0.00085791069763306539)0:0.00091285602250310200,((MP1325_Elasciva_c1348RCc529RC:0.00234743128827411170,MP1325_Elasciva_c36RC:0.00000100000050002909)38:0.00000100000050002909,((MP1312_Elasciva_c383:0.00000100000050002909,MP1336_Ecoccinea_c429RC:0.00441018908473329255)62:0.00292917157272618023,MP1319_Eimbricata_c389RCc477RCc457:0.00586331768228299122)22:0.00000100000050002909)16:0.00211446012564442745)0:0.00126839178754849929,MP1319_Eimbricata_c26:0.00604784733790402103)14:0.00701294442704922770):0.12650269371822858711,Rhododendron_Consensus:0.12650269371822858711);
