# Supplementary material for: Targeted NGS for species level phylogenomics: “made to measure” or “one size fits all”?
Source: PeerJ. 2017 Jul 25;5:e3569. doi: 10.7717/peerj.3569 (PMC5530999; doi:10.7717/peerj.3569)
Supplement: Data S4 — Gene trees inferred under RAxML. [file peerj-05-3569-s004.gz › AllTrees/RAxML_bipartitions.21752_AllSamples.out]

((MP1320_Eabietina_repc2884c256:0.00718536489633559133,(((MP1319_Eimbricata_repc2292RCc1070:0.00435660542934962654,(MP1309_Epenicilliformis_c302RCc236:0.00000100000050002909,((MP1309_Epenicilliformis_repc4011:0.04502912279091959846,MP1309_Epenicilliformis_c302RCrepc4303RC:0.00000100000050002909)67:0.00158213331596148343,((((MP1311_Eimbricata_c105:0.00162999168241892835,MP1318_Eimbricata_c304RC:0.00000100000050002909)99:0.00640409613299120026,MP1311_Eimbricata_c281:0.00598935822671327420)15:0.00000100000050002909,((MP1325_Elasciva_c1530RCc495RCc59:0.00000100000050002909,(MP1334_Eimbricata_repc272RC:0.00705238827377716385,MP1318_Eimbricata_c271:0.00000100000050002909)35:0.00000100000050002909)40:0.00137423174473731832,MP1334_Eimbricata_repc1208:0.00000100000050002909)16:0.00137433218063191375)66:0.00063147631264407757,MP1336_Ecoccinea_c468c162:0.00124805731236063357)57:0.00075374359943505582)1:0.00000100000050002909)29:0.00159791492332853426)3:0.00001231831908575098,MP1312_Elasciva_c685RCc1647c1661:0.00000100000050002909)3:0.00000100000050002909,(MP1319_Eimbricata_c825RCc1323:0.00000100000050002909,MP1330_Ecoccinea_c1369RCc178:0.00388858469770708877)12:0.00000100000050002909)94:0.00562049673289248281):0.00163081308736960553,MP1320_Eabietina_c104:0.00163081308736960553);
