# Supplementary material for: Targeted NGS for species level phylogenomics: “made to measure” or “one size fits all”?
Source: PeerJ. 2017 Jul 25;5:e3569. doi: 10.7717/peerj.3569 (PMC5530999; doi:10.7717/peerj.3569)
Supplement: Data S4 — Gene trees inferred under RAxML. [file peerj-05-3569-s004.gz › AllTrees/RAxML_bipartitions.20594_AllSamplesRMMissingData.out]

((Rhododendron_repc3164RCc1447repc2637RC:0.00020937428585766736,(MP1318_Eimbricata_c262RCc1584:0.00126655526711057904,((MP1339_Eplacentiflora_c47:0.00111335185932729861,((((MP1318_Eimbricata_c779c788RCrepc1932RCrepc1932RCrepc2173:0.00328196982584324799,MP1336_Ecoccinea_repc2406RCc358RCrepc2140RCc714:0.00070386596335796428)23:0.00014667583997672579,(MP1311_Eimbricata_c469RCc177:0.00422925224884413992,MP1311_Eimbricata_c982repc2477:0.00000100000050002909)49:0.00422457179907527458)6:0.00178266120849482237,(MP1319_Eimbricata_Consensus:0.00375985090757126285,(MP1309_Epenicilliformis_Consensus:0.00383030734958881734,(MP1330_Ecoccinea_c349c377c942:0.00000100000050002909,(MP1334_Eimbricata_repc92RC:0.00419808010647804587,MP1312_Elasciva_Consensus:0.00000100000050002909)21:0.00000100000050002909)30:0.00000100000050002909)14:0.00190542514947670888)12:0.00000100000050002909)1:0.00000100000050002909,(MP1325_Elasciva_Consensus:0.00282150379780603516,MP1320_Eabietina_Consensus:0.00586669150983470250)13:0.00000100000050002909)1:0.00000100000050002909)1:0.00000100000050002909,MP1333_Eplukenetii_repc98:0.00601064550709842858)6:0.00255609049600296224)100:0.25413671596141484965):0.00253096791307009161,Rhododendron_c847c124:0.00253096791307009161);
