# Supplementary material for: Targeted NGS for species level phylogenomics: “made to measure” or “one size fits all”?
Source: PeerJ. 2017 Jul 25;5:e3569. doi: 10.7717/peerj.3569 (PMC5530999; doi:10.7717/peerj.3569)
Supplement: Data S4 — Gene trees inferred under RAxML. [file peerj-05-3569-s004.gz › AllTrees/RAxML_bipartitionsBranchLabels.3283_AllSamples.out]

((Rhododendron_repc3255RCrepc2796repc3346:0.00202183104159616876,(((MP1320_Eabietina_repc2545RCc839RC:0.00577825168375255271,MP1320_Eabietina_Consensus:0.00218903791330140891):0.00302361522182787064[96],MP1336_Ecoccinea_c139c206:0.00589024028746060711):0.00037730920683191145[61],((MP1309_Epenicilliformis_c1461RC:0.00000100000050002909,((MP1330_Ecoccinea_c959RCrepc2529repc2389c153:0.00156206738649031750,(((((MP1336_Ecoccinea_c179c207:0.00079912722938674490,MP1336_Ecoccinea_repc2186c207:0.00000100000050002909):0.00558974983704788129[100],MP1319_Eimbricata_c252repc2345RCc599:0.00319356975188443042):0.00000100000050002909[5],MP1312_Elasciva_repc1897RCc101RCrepc1895RCc565RC:0.00206214471331675605):0.00000100000050002909[4],(MP1325_Elasciva_Consensus:0.00298740086787146380,((MP1318_Eimbricata_c541repc2052c606:0.00262478386685165068,(MP1334_Eimbricata_repc155RCrepc176:0.00162343262397499012,MP1334_Eimbricata_repc184repc266:0.00229524470081008672):0.00285581996740433752[90]):0.00127041032614897201[76],MP1318_Eimbricata_repc1718repc1762RCc270:0.00076828332220144242):0.00000100000050002909[55]):0.00113195424434669534[66]):0.00000100000050002909[1],MP1312_Elasciva_repc2195c102RCc1608RC:0.00655767121112719488):0.00000100000050002909[1]):0.00000100000050002909[5],(MP1319_Eimbricata_repc2274repc2346RCc1978c810RC:0.00267922520872744150,(MP1311_Eimbricata_repc2727c670repc2561RCc897RC:0.00250309387748125873,((MP1333_Eplukenetii_repc258RC:0.00387323704921669178,(MP1333_Eplukenetii_repc178:0.00281999147969984581,MP1333_Eplukenetii_repc179:0.00000100000050002909):0.00225814636972733332[79]):0.00254771646072682106[98],((MP1339_Eplacentiflora_c88RCc405:0.00069801744509425041,MP1339_Eplacentiflora_c836c758RC:0.00150202757175421750):0.00068153491576447307[64],MP1311_Eimbricata_repc2362c270RCc1043RC:0.00261892253503831236):0.00327909459987115294[91]):0.00099111669552961069[30]):0.00000100000050002909[9]):0.00050269647076802467[28]):0.00050521498945080366[22]):0.00050250608400989019[21],((MP1309_Epenicilliformis_repc4178RCc112repc4475RCc822RC:0.00169670948859159884,MP1309_Epenicilliformis_repc3866c112:0.00062114089532842658):0.00169363320865715942[92],MP1330_Ecoccinea_repc2258RCc216:0.00070873897014020644):0.00112619038678820455[72]):0.00150886545007066809[15]):0.09682889225667309918[100]):0.00000100000049994016,Rhododendron_repc2553c928:0.00000100000049994016);
