# Supplementary material for: Targeted NGS for species level phylogenomics: “made to measure” or “one size fits all”?
Source: PeerJ. 2017 Jul 25;5:e3569. doi: 10.7717/peerj.3569 (PMC5530999; doi:10.7717/peerj.3569)
Supplement: Data S4 — Gene trees inferred under RAxML. [file peerj-05-3569-s004.gz › AllTrees/RAxML_bipartitions.3320_AllSamples.out]

((MP1336_Ecoccinea_c301RCc233:0.00000100000050002909,(((((((MP1312_Elasciva_c254repc1858RCrepc2206RCc542RC:0.00000100000050002909,MP1311_Eimbricata_repc3125RCc2220:0.00105985893307026071)56:0.00165206785194475358,(MP1318_Eimbricata_c174c736repc1770RC:0.00128068865386318179,MP1325_Elasciva_repc3236RCc313RCc359RCrepc2973:0.00183226963216361624)50:0.00115037154903270067)5:0.00000100000050002909,MP1318_Eimbricata_c736c621RCc418RC:0.00161906771660833980)28:0.00137821048502376068,MP1311_Eimbricata_repc2572c786c398RC:0.00349984104473568224)1:0.00000100000050002909,MP1339_Eplacentiflora_c16RC:0.00153395168152747115)8:0.00171745551731805244,(((MP1334_Eimbricata_repc338repc82RC:0.00076894913034202949,MP1325_Elasciva_c1509RCc359RCc111:0.00133993445990808762)43:0.00066720847292094413,(MP1319_Eimbricata_repc2484repc2736RCrepc2176c174c897RCrepc2883RC:0.00148323786219625091,((MP1330_Ecoccinea_c1599repc2339c494RC:0.00440029514687178495,((MP1312_Elasciva_c764RCc1483c1483repc2050:0.00044986296333750480,MP1336_Ecoccinea_c50:0.00000100000050002909)25:0.00197166594388896530,((MP1333_Eplukenetii_repc141RC:0.00235890422864474180,MP1333_Eplukenetii_c56:0.00070335992183576503)84:0.00207554142267986136,(MP1312_Elasciva_c541RCrepc1857RC:0.00000100000050002909,(MP1320_Eabietina_c595repc2662RCc1013c595repc2662RCc329:0.00361843435059514299,MP1320_Eabietina_c544RCrepc2499RCc329:0.00121250005546263474)84:0.00019744347714659337)8:0.00220744468749428180)1:0.00000100000050002909)4:0.00202215281538169981)1:0.00000100000050002909,MP1336_Ecoccinea_c301RCc232:0.00253905037354167128)0:0.00000100000050002909)0:0.00100373118633663070)0:0.00000100000050002909,(MP1309_Epenicilliformis_c651RCrepc4164repc4164c692:0.00353482036258259431,MP1330_Ecoccinea_c310c47RC:0.00052955443676752840)51:0.00015218132373368392)0:0.00000100000050002909)9:0.00088119654303125657,MP1309_Epenicilliformis_c531RCrepc3883RC:0.00300357183902271981)8:0.00273225071482466634):0.06205961928191508492,Rhododendron_c2233RCrepc3311RCrepc2552repc3024c391RCc185:0.06205961928191508492);
