# Supplementary material for: Targeted NGS for species level phylogenomics: “made to measure” or “one size fits all”?
Source: PeerJ. 2017 Jul 25;5:e3569. doi: 10.7717/peerj.3569 (PMC5530999; doi:10.7717/peerj.3569)
Supplement: Data S4 — Gene trees inferred under RAxML. [file peerj-05-3569-s004.gz › AllTrees/RAxML_bipartitions.127726_AllSamples.out]

(((MP1320_Eabietina_c1120:0.00000100000050002909,(MP1320_Eabietina_c435:0.00000100000050002909,MP1320_Eabietina_repc2630RC:0.00216133966766068539)76:0.00473796784761138911)62:0.00000100000050002909,(((MP1333_Eplukenetii_c22RC:0.00385971644409490973,MP1319_Eimbricata_c1314RC:0.00000100000050002909)10:0.00000100000050002909,((((MP1309_Epenicilliformis_repc3988RCc823:0.00142551110070479842,(MP1312_Elasciva_c606:0.00000100000050002909,MP1309_Epenicilliformis_repc3988RCc965:0.00000100000050002909)40:0.00000100000050002909)61:0.04538840180956695003,(MP1311_Eimbricata_c440RCrepc2605RCc436:0.00068575598768623014,MP1309_Epenicilliformis_c185RC:0.00000100000050002909)60:0.00061419047653928777)47:0.00120082738630064058,(((((MP1336_Ecoccinea_c489RCc808:0.00000100000050002909,((MP1312_Elasciva_c211:0.00472584724044423400,((MP1334_Eimbricata_c645RC:0.00000100000050002909,(MP1325_Elasciva_c88:0.00145626175004771961,MP1309_Epenicilliformis_repc4514RC:0.00000100000050002909)11:0.00000100000050002909)6:0.00000100000050002909,MP1334_Eimbricata_c994:0.00000100000050002909)10:0.00000100000050002909)13:0.00000100000050002909,MP1318_Eimbricata_c136:0.00000100000050002909)0:0.00000100000050002909)0:0.00000100000050002909,MP1339_Eplacentiflora_c225RC:0.00233877481970877141)4:0.00000100000050002909,MP1319_Eimbricata_c339RC:0.00457219710302660121)13:0.00000100000050002909,MP1311_Eimbricata_c411:0.00709685452048156289)2:0.00000100000050002909,(MP1325_Elasciva_c2621:0.00000100000050002909,MP1330_Ecoccinea_c131:0.00129423321821655907)16:0.00000100000050002909)21:0.00000100000050002909)29:0.00255935793708910245,MP1330_Ecoccinea_c483:0.00208524723149479743)22:0.00001392374194302972)18:0.00000100000050002909,(MP1319_Eimbricata_repc2594c433:0.00262209276954779563,MP1336_Ecoccinea_c107RC:0.00134311324194236149)71:0.00134856014402499826)52:0.00148638482099881352):0.05939387951737965660,Rhododendron_c866RCrepc2688c710:0.05939387951737965660);
