# Supplementary material for: Targeted NGS for species level phylogenomics: “made to measure” or “one size fits all”?
Source: PeerJ. 2017 Jul 25;5:e3569. doi: 10.7717/peerj.3569 (PMC5530999; doi:10.7717/peerj.3569)
Supplement: Data S4 — Gene trees inferred under RAxML. [file peerj-05-3569-s004.gz › AllTrees/RAxML_bipartitions.23023_AllSamples.out]

((((MP1333_Eplukenetii_repc79RC:0.00000100000050002909,MP1333_Eplukenetii_repc844RC:0.00184478903393585337)97:0.00622657952307507142,(MP1319_Eimbricata_repc2927RC:0.00418556689644959592,((MP1320_Eabietina_c387RCrepc2541:0.00428577109235454400,MP1320_Eabietina_c567RCrepc2897c817:0.00610649421591105256)70:0.00353203502637291882,((MP1330_Ecoccinea_c1591RCc2011:0.28016185206686067266,(MP1325_Elasciva_repc3010:0.00451699987673467689,MP1325_Elasciva_c179:0.00000100000050002909)56:0.00000100000050002909)16:0.00374624356828911651,((((MP1319_Eimbricata_repc2560RCc344RC:0.00516242097253827650,MP1311_Eimbricata_c199RCc475:0.00000100000050002909)41:0.00280902477803644367,MP1311_Eimbricata_repc3024c450:0.00184219652802415537)31:0.00205928084050043111,((MP1312_Elasciva_repc1869c258c678:0.00576704070792712249,(MP1330_Ecoccinea_c38RC:0.01014124010466420540,(MP1336_Ecoccinea_c160RC:0.00000100000050002909,MP1336_Ecoccinea_c540RCrepc2480:0.00234111098791718077)46:0.00133819684985403160)3:0.00295875235661447042)1:0.00000100000050002909,((MP1318_Eimbricata_c281RCc125RC:0.00424674924665396653,MP1334_Eimbricata_repc98RC:0.00166743070541240592)22:0.00140715589270037824,MP1318_Eimbricata_c281RCc199RC:0.00000100000050002909)18:0.00141193559369822428)0:0.00000100000050002909)0:0.00108114456509161828,((MP1309_Epenicilliformis_repc3927RCc1132:0.00000100000050002909,(MP1309_Epenicilliformis_c392RCrepc3890:0.00502836779376300124,(MP1336_Ecoccinea_repc2247:0.00000100000050002909,MP1336_Ecoccinea_c169:0.00640404726130418961)42:0.00000100000050002909)10:0.00000100000050002909)39:0.00171502837144692720,((MP1325_Elasciva_c217:0.00000100000050002909,MP1319_Eimbricata_repc2347RCc1122:0.00000100000050002909)50:0.00000100000050002909,MP1339_Eplacentiflora_c66:0.00370072648522664022)63:0.00122856607293412440)11:0.00135214042800227505)0:0.00052755028353489565)0:0.00000100000050002909)0:0.00090527736869252932)0:0.00024694423961068765)5:0.00346734627133395623,MP1339_Eplacentiflora_c262:0.00311024885517403394):0.05424184250719254335,Rhododendron_repc2761c695RCc302:0.05424184250719254335);
