# Supplementary material for: Targeted NGS for species level phylogenomics: “made to measure” or “one size fits all”?
Source: PeerJ. 2017 Jul 25;5:e3569. doi: 10.7717/peerj.3569 (PMC5530999; doi:10.7717/peerj.3569)
Supplement: Data S4 — Gene trees inferred under RAxML. [file peerj-05-3569-s004.gz › AllTrees/RAxML_bipartitions.18943_AllSamples.out]

((((((MP1339_Eplacentiflora_c54RC:0.00424814997123748161,((((MP1318_Eimbricata_c845RCc394RC:0.00993898850774120254,MP1312_Elasciva_c899RCc202:0.00293211229110724005)64:0.00294730245090432316,((((MP1309_Epenicilliformis_c933RCrepc3980RCc933RCc621:0.00220694966123161822,MP1309_Epenicilliformis_c300RCrepc4260RCc621:0.00000100000050002909)53:0.00085477787423023305,(MP1333_Eplukenetii_repc121:0.00789040307242892813,MP1320_Eabietina_c370c586RC:0.00182878795507273586)17:0.00000100000050002909)1:0.00000100000050002909,MP1311_Eimbricata_c565RCc988:0.00239901558493112090)3:0.00000100000050002909,MP1311_Eimbricata_c565RCc509:0.00524574530941414926)8:0.00000100000050002909)1:0.00000100000050002909,MP1320_Eabietina_repc2471c1456:0.00561678050181382317)1:0.00000100000050002909,MP1334_Eimbricata_c30:0.00207708455418874772)2:0.00000100000050002909)1:0.00117432210852279925,(((MP1318_Eimbricata_c41:0.01075798449482977259,MP1319_Eimbricata_c2017RCc813:0.00690333382155985335)21:0.00000100000050002909,((MP1330_Ecoccinea_c176RC:0.00496516300191171892,(MP1330_Ecoccinea_repc2566RC:0.00316836658221511698,MP1330_Ecoccinea_c484:0.00000100000050002909)57:0.00260860290826322181)41:0.00163861783176516844,MP1319_Eimbricata_c748RCc813:0.00000100000050002909)56:0.00164397155381489882)11:0.00000100000050002909,(MP1330_Ecoccinea_c716RCrepc2386RC:0.00000100000050002909,MP1336_Ecoccinea_c499RCc501RC:0.00452943752367256699)87:0.00454117621427187722)29:0.00144944944728822144)1:0.00130737808855934507,MP1325_Elasciva_c257RCc255:0.00000100000050002909)17:0.00228807543023679810,MP1336_Ecoccinea_c81:0.00195546270082341909)100:0.12866074406859950852,Rhododendron_c610RCrepc2756c92:0.00217845926120637575):0.00943010575393145659,Rhododendron_c318RCc1967:0.00943010575393145659);
