# Supplementary material for: Targeted NGS for species level phylogenomics: “made to measure” or “one size fits all”?
Source: PeerJ. 2017 Jul 25;5:e3569. doi: 10.7717/peerj.3569 (PMC5530999; doi:10.7717/peerj.3569)
Supplement: Data S4 — Gene trees inferred under RAxML. [file peerj-05-3569-s004.gz › AllTrees/RAxML_bipartitions.1501_AllSamples.out]

(((MP1334_Eimbricata_c1035:0.00530496608841136627,((((MP1312_Elasciva_c138RC:0.00000100000050002909,(MP1339_Eplacentiflora_c221RC:0.00000100000050002909,(MP1325_Elasciva_c445RC:0.00490811171762682748,((((MP1320_Eabietina_repc2743RCc407RC:0.00160758319344494614,(MP1333_Eplukenetii_c31RC:0.00122696602427381312,MP1333_Eplukenetii_c775:0.00425849315394796150)65:0.00022537703998019254)80:0.00705908807218433906,(MP1312_Elasciva_c432:0.00404849919331463828,MP1325_Elasciva_c120RC:0.00264372345527800947)10:0.00002407325198957525)15:0.00183424212072524385,MP1330_Ecoccinea_c589RCc79RC:0.00128062511999251839)5:0.00000100000050002909,(MP1311_Eimbricata_repc2589RCc392RCc277RC:0.00360239752595679355,MP1336_Ecoccinea_c83c82:0.00000100000050002909)33:0.00000100000050002909)17:0.00000100000050002909)7:0.00000100000050002909)5:0.00000100000050002909)3:0.00000100000050002909,(MP1319_Eimbricata_repc2349RCc821RCc248:0.00172829685104014291,MP1318_Eimbricata_c176:0.00372855121776366049)12:0.00002399833931905966)2:0.00000100000050002909,MP1318_Eimbricata_c406RC:0.00186373464014727322)8:0.00205604445358215353,MP1309_Epenicilliformis_repc4051RCc252RCc312:0.00113139187146303784)43:0.00505648084004401473)100:0.17469537908056492759,Rhododendron_repc2880RCc364RCrepc3074RCc174:0.00341993231807839531):0.00000050000024997008,Rhododendron_c1527RC:0.00000050000024997008);
