# Supplementary material for: Targeted NGS for species level phylogenomics: “made to measure” or “one size fits all”?
Source: PeerJ. 2017 Jul 25;5:e3569. doi: 10.7717/peerj.3569 (PMC5530999; doi:10.7717/peerj.3569)
Supplement: Data S4 — Gene trees inferred under RAxML. [file peerj-05-3569-s004.gz › AllTrees/RAxML_bipartitions.6790_AllSamples.out]

((((((((MP1320_Eabietina_c931:0.08153307550832898654,(MP1319_Eimbricata_repc2589c445RCc2023RC:0.00000100000050002909,MP1330_Ecoccinea_c577:0.01608310514256001966)86:0.06077035698570407152)55:0.09131166645090184331,MP1319_Eimbricata_c717RC:0.00475832332228755869)23:0.01368885173680774343,MP1319_Eimbricata_repc2991c1621:0.00877562025276342784)38:0.01363221398731394654,MP1333_Eplukenetii_c267RCc922:0.00788851741810785677)10:0.04671580413130675680,((((MP1325_Elasciva_c465:0.21556062931315533859,MP1336_Ecoccinea_c199RC:0.03088958267046959180)11:0.00574268647072851204,((MP1312_Elasciva_c681RCc672:0.00612293591772055008,((MP1318_Eimbricata_c326:0.00293171706730423328,(MP1318_Eimbricata_c682:0.00485587252847184681,MP1339_Eplacentiflora_c562:0.00000100000050002909)3:0.00000100000050002909)0:0.00000100000050002909,MP1311_Eimbricata_c664RCc987:0.00000100000050002909)3:0.04708750676596600016)2:0.01844970162041062109,MP1336_Ecoccinea_c200RCc708:0.00469295391156981934)5:0.04352876607248978152)4:0.01313568547024330201,(MP1339_Eplacentiflora_c288RC:0.00334841498810068208,MP1309_Epenicilliformis_c505RCc317:0.01164919410990710759)58:0.00230051065001285557)2:0.00000100000050002909,MP1330_Ecoccinea_c2018RCc1909RC:0.00779061426768035831)1:0.01912257501813285909)64:0.01122789325625762370,MP1334_Eimbricata_repc198:0.00000100000050002909)100:0.34581373168414086816,Rhododendron_c538c2010RC:0.00292569253580803566):0.00655543887955420835,Rhododendron_c491RC:0.00655543887955420835);
