# Supplementary material for: Targeted NGS for species level phylogenomics: “made to measure” or “one size fits all”?
Source: PeerJ. 2017 Jul 25;5:e3569. doi: 10.7717/peerj.3569 (PMC5530999; doi:10.7717/peerj.3569)
Supplement: Data S4 — Gene trees inferred under RAxML. [file peerj-05-3569-s004.gz › AllTrees/RAxML_bipartitions.11366_AllSamples_Part2.out]

((MP1309_Epenicilliformis_c32RC:0.00326109891485884063,(((((MP1319_Eimbricata_c683:0.01132506807938968643,((MP1312_Elasciva_c695:0.00000100000050002909,((MP1330_Ecoccinea_c710RC:0.00000100000050002909,MP1333_Eplukenetii_c535RC:0.00000100000050002909)67:0.00000100000050002909,MP1334_Eimbricata_c1152:0.00000100000050002909)7:0.00000100000050002909)6:0.00000100000050002909,(MP1339_Eplacentiflora_c889:0.00000100000050002909,MP1320_Eabietina_c1067:0.00000100000050002909)63:0.00655097089940277072)6:0.00000100000050002909)9:0.00000100000050002909,MP1325_Elasciva_c2605:0.01006199024630495889)23:0.00000787109342490292,MP1325_Elasciva_c812:0.00223001145558721602)67:0.00479007857421408743,MP1336_Ecoccinea_c831RC:0.00000100000050002909)48:0.00000100000050002909,MP1311_Eimbricata_c844RC:0.00193659622630126642)88:0.00000100000050002909):0.08816985094915900933,Rhododendron_c472RCc471RC:0.08816985094915900933);
