# Supplementary material for: Targeted NGS for species level phylogenomics: “made to measure” or “one size fits all”?
Source: PeerJ. 2017 Jul 25;5:e3569. doi: 10.7717/peerj.3569 (PMC5530999; doi:10.7717/peerj.3569)
Supplement: Data S4 — Gene trees inferred under RAxML. [file peerj-05-3569-s004.gz › AllTrees/RAxML_bipartitionsBranchLabels.17213_AllSamples.out]

((((MP1339_Eplacentiflora_Consensus:0.00470033440067233604,(MP1334_Eimbricata_c1084:0.00000100000050002909,MP1319_Eimbricata_c786RCc1977:0.00365942659503257000):0.00000100000050002909[28]):0.00066116960475874197[25],MP1319_Eimbricata_c786RCc577RC:0.00197733269049470790):0.00000100000050002909[22],(((MP1311_Eimbricata_c554RCc968:0.00169568079383292016,(MP1325_Elasciva_c494RCc693:0.00321920721877735558,MP1311_Eimbricata_c568RCc549:0.00686838177565220892):0.00228656209720042199[57]):0.00151239923187237329[37],(((MP1336_Ecoccinea_c554RCc623:0.01042274570373765211,(MP1336_Ecoccinea_c60RC:0.00369209924416013429,MP1312_Elasciva_c384:0.00433454431500331257):0.00183879457904171468[47]):0.00365660365918917896[21],((MP1330_Ecoccinea_c27RC:0.00140851789365644179,MP1309_Epenicilliformis_Consensus:0.00000100000050002909):0.03768641767489336325[33],MP1325_Elasciva_c63RC:0.00334636968106150502):0.00821414459487856963[6]):0.00000100000050002909[3],(MP1318_Eimbricata_c277:0.00566097313866671843,MP1318_Eimbricata_c306RC:0.00867250586047623243):0.00285101079728363946[64]):0.00000100000050002909[2]):0.00000100000050002909[4],((MP1320_Eabietina_repc2742RCc799RC:0.00551256455255622318,MP1312_Elasciva_c41RC:0.00643132155213998677):0.00000100000050002909[33],(MP1334_Eimbricata_c1083:0.01237600160297439716,(MP1333_Eplukenetii_c42:0.00000100000050002909,MP1333_Eplukenetii_c324:0.00286966856300754870):0.00000189131667857284[62]):0.00341414904458580944[11]):0.00000100000050002909[6]):0.00164090329519544120[48]):0.09414006285922607575,Rhododendron_c721RCc363:0.09414006285922607575);
