# Supplementary material for: Targeted NGS for species level phylogenomics: “made to measure” or “one size fits all”?
Source: PeerJ. 2017 Jul 25;5:e3569. doi: 10.7717/peerj.3569 (PMC5530999; doi:10.7717/peerj.3569)
Supplement: Data S4 — Gene trees inferred under RAxML. [file peerj-05-3569-s004.gz › AllTrees/RAxML_bipartitions.1235_AllSamples.out]

((MP1320_Eabietina_c270RCrepc2679RCc619:0.00232420673131940791,(((MP1318_Eimbricata_c467RCc187:0.00322111668366258401,MP1319_Eimbricata_c142c935:0.00321708716106458093)63:0.00154467834064086693,((MP1333_Eplukenetii_c137RC:0.00000100000050002909,MP1333_Eplukenetii_repc856RC:0.00940686109777225110)82:0.00309394144681341332,(MP1339_Eplacentiflora_c315RC:0.00268568201674600606,(MP1320_Eabietina_repc2901c73:0.00583129904990997792,((MP1334_Eimbricata_c1086:0.00170299879810317171,(MP1311_Eimbricata_c309:0.00000100000050002909,MP1318_Eimbricata_c9RC:0.00000100000050002909)92:0.00445290520774768370)96:0.00595902253164721195,((MP1325_Elasciva_c575c221:0.00000100000050002909,MP1336_Ecoccinea_c216RC:0.00306121925517530017)27:0.00000100000050002909,(MP1339_Eplacentiflora_c519c52RC:0.00000100000050002909,(((MP1311_Eimbricata_c290RCrepc2512c310:0.00111270848840060534,MP1309_Epenicilliformis_c255RCrepc4033RCc192:0.00000100000050002909)71:0.00636249711149601636,MP1330_Ecoccinea_c41RC:0.00116862986858193123)26:0.00000512873196067893,MP1334_Eimbricata_c990:0.00000100000050002909)11:0.00006001819505283424)11:0.00092865382546309619)31:0.00099955842608976417)21:0.00000100000050002909)16:0.00143835482921063546)3:0.00000100000050002909)1:0.00000100000050002909)2:0.00000100000050002909,MP1312_Elasciva_c243:0.00721256644397025477)10:0.00116567527292911000):0.07313341654250735124,Rhododendron_c544RCrepc2891RCrepc2541c135c444RC:0.07313341654250735124);
