# Supplementary material for: Targeted NGS for species level phylogenomics: “made to measure” or “one size fits all”?
Source: PeerJ. 2017 Jul 25;5:e3569. doi: 10.7717/peerj.3569 (PMC5530999; doi:10.7717/peerj.3569)
Supplement: Data S4 — Gene trees inferred under RAxML. [file peerj-05-3569-s004.gz › AllTrees/RAxML_bipartitions.22868_AllSamples.out]

((((MP1333_Eplukenetii_repc117:0.00000100000050002909,MP1333_Eplukenetii_repc222:0.00190307511029821864)96:0.00314326658898168290,((((MP1318_Eimbricata_Consensus:0.00000100000050002909,MP1325_Elasciva_c180repc3217repc3217c307RC:0.00246142430213674990)60:0.00000100000050002909,(MP1311_Eimbricata_repc2614RCc504:0.00180482548659737256,MP1325_Elasciva_c1139RCrepc2941repc2941c307RC:0.00082023267863414178)43:0.00000100000050002909)79:0.00155631203196429624,(MP1330_Ecoccinea_c96c280:0.00204334503598657029,MP1334_Eimbricata_repc1087RCc830:0.00109803860724828309)64:0.00102164992119376788)31:0.00073747810464823329,(MP1339_Eplacentiflora_c37:0.00355081687381042987,(MP1319_Eimbricata_Consensus:0.00188936375585617498,(MP1312_Elasciva_c143c370:0.00479133352442886063,(MP1336_Ecoccinea_Consensus:0.00252856227078281310,(MP1334_Eimbricata_repc127RC:0.00117597083237154054,(MP1309_Epenicilliformis_Consensus:0.00000100000050002909,MP1311_Eimbricata_c1791repc2378RCc218RC:0.00083014582723750789)81:0.00000100000050002909)10:0.00000100000050002909)7:0.00000100000050002909)9:0.00000360978785156530)11:0.00230755465956893752)12:0.00000100000050002909)52:0.00078085868334616952)88:0.00175509636200920998,(MP1320_Eabietina_c178repc3198RCrepc3198RCc175:0.00000100000050002909,MP1320_Eabietina_c178repc2848RC:0.00118701561708656656)81:0.00565449309872088652):0.05311030215298242346,Rhododendron_Consensus:0.05311030215298242346);
