# Supplementary material for: Targeted NGS for species level phylogenomics: “made to measure” or “one size fits all”?
Source: PeerJ. 2017 Jul 25;5:e3569. doi: 10.7717/peerj.3569 (PMC5530999; doi:10.7717/peerj.3569)
Supplement: Data S4 — Gene trees inferred under RAxML. [file peerj-05-3569-s004.gz › AllTrees/RAxML_bipartitions.14589_AllSamples.out]

((Rhododendron_repc2888c119RC:0.00000100000050002909,(MP1320_Eabietina_c217RC:0.03835109427542399835,MP1312_Elasciva_c168RC:0.00000100000050002909)100:0.25716604219560768030):0.00000050000024997008,Rhododendron_c635RCc795:0.00000050000024997008);
