# Supplementary material for: Targeted NGS for species level phylogenomics: “made to measure” or “one size fits all”?
Source: PeerJ. 2017 Jul 25;5:e3569. doi: 10.7717/peerj.3569 (PMC5530999; doi:10.7717/peerj.3569)
Supplement: Data S4 — Gene trees inferred under RAxML. [file peerj-05-3569-s004.gz › AllTrees/RAxML_bipartitions.23011_AllSamples.out]

((Rhododendron_c542RCc296:0.00154317919216953180,(MP1333_Eplukenetii_repc209mergedsequencesmergedsequencesmergedsequences:0.00262487718540808500,((((MP1333_Eplukenetii_repc209:0.00217178761410801672,(MP1339_Eplacentiflora_c190RC:0.00300863180158820543,MP1339_Eplacentiflora_c247RCrepc771:0.00189839048831583050)83:0.00301701382143851598)64:0.00216121100990103411,MP1333_Eplukenetii_repc118:0.00179132163568055986)35:0.00158158988884970759,((((MP1318_Eimbricata_c214RC:0.00360408242123529858,((MP1311_Eimbricata_c508RCc210:0.00197012652287188901,MP1334_Eimbricata_c7:0.00000100000050002909)57:0.00131076904164700294,(MP1311_Eimbricata_repc2455RCc210:0.00340693952163523099,MP1318_Eimbricata_repc1977c256RC:0.00524096593678516007)55:0.00111613170253448699)87:0.00264703980423349524)59:0.00097656828675041587,(MP1336_Ecoccinea_c326RCc322RC:0.00095433821325876958,(MP1330_Ecoccinea_c385RCc341RC:0.00000100000050002909,MP1330_Ecoccinea_c519RCc341RC:0.00101262863119872351)89:0.00187028774015149456)74:0.00183626796809598027)31:0.00002372210610058086,MP1318_Eimbricata_repc1799c691RC:0.00000100000050002909)12:0.00080606777814830105,MP1333_Eplukenetii_repc209mergedsequences:0.00172649540750973471)1:0.00000100000050002909)7:0.00098749190673560550,(MP1333_Eplukenetii_repc209mergedsequencesmergedsequencesmergedsequencesmergedsequences:0.00453406538516438768,(MP1333_Eplukenetii_repc209mergedsequencesmergedsequences:0.00200601371860977635,(MP1320_Eabietina_c385RCrepc2923c573:0.00182704228799004205,MP1320_Eabietina_c385RCc584:0.00000100000050002909)100:0.00676727986895137631)23:0.00000100000050002909)53:0.00000364831388718488)11:0.00116083727572039905)100:0.10946129229520383530):0.00081537806268561534,Rhododendron_c429RCc296:0.00081537806268561534);
