# Supplementary material for: Targeted NGS for species level phylogenomics: “made to measure” or “one size fits all”?
Source: PeerJ. 2017 Jul 25;5:e3569. doi: 10.7717/peerj.3569 (PMC5530999; doi:10.7717/peerj.3569)
Supplement: Data S4 — Gene trees inferred under RAxML. [file peerj-05-3569-s004.gz › AllTrees/RAxML_bipartitions.21091_AllSamples.out]

((MP1320_Eabietina_c807RCrepc2437RC:0.00039672023834065882,((((((MP1309_Epenicilliformis_repc4778c567:0.00450074055538017895,MP1309_Epenicilliformis_c782c625RCrepc3911RC:0.00238219143132454647)79:0.00464064179552133201,(MP1312_Elasciva_c485RCc154RC:0.00615145609363860774,(MP1339_Eplacentiflora_c40:0.00370523160952971990,(MP1309_Epenicilliformis_repc3959:0.00808414302815530471,(MP1312_Elasciva_repc2116c508c747repc1816RC:0.00325861858843119181,(MP1325_Elasciva_c81repc2923RC:0.00000100000050002909,MP1325_Elasciva_c81c718:0.00000100000050002909)91:0.00288672541529267149)18:0.00000100000050002909)12:0.00102082402510537615)13:0.00095253251268322527)0:0.00000100000050002909)0:0.00000100000050002909,(MP1319_Eimbricata_Consensus:0.00162511465972960817,(MP1318_Eimbricata_c124RCrepc1834RCc64RC:0.00403358775504431347,MP1311_Eimbricata_Consensus:0.00345135654565563010)59:0.00109029304470471323)59:0.00147647637977397182)0:0.00079199332323960615,MP1333_Eplukenetii_repc113RC:0.00964055036218451795)0:0.00000100000050002909,(MP1333_Eplukenetii_repc273:0.00449528325190083188,((MP1330_Ecoccinea_c220RCc1796RC:0.00264941640034508687,MP1330_Ecoccinea_c610repc2287repc2287c243:0.00000100000050002909)64:0.00068004767212064075,((MP1325_Elasciva_c76repc3074:0.00000100000050002909,MP1325_Elasciva_c76c2307RCc2584:0.00000100000050002909)100:0.04925433156957342157,((MP1318_Eimbricata_c288RCc168:0.00302460747442567530,(MP1334_Eimbricata_repc1022repc242RC:0.00280802565714850100,MP1334_Eimbricata_repc110:0.00000100000050002909)88:0.00194952782175439212)85:0.00000100000050002909,MP1336_Ecoccinea_c71RCrepc2136c219:0.00000100000050002909)93:0.00152567144378601372)3:0.00320984177645662833)1:0.00135938515932295875)0:0.00000100000050002909)6:0.00249193239634289566,MP1320_Eabietina_repc2748RCrepc2553RCc198:0.00407262693308931261)9:0.00255064064615509499):0.07899031918268524521,Rhododendron_Consensus:0.07899031918268524521);
