# Supplementary material for: Targeted NGS for species level phylogenomics: “made to measure” or “one size fits all”?
Source: PeerJ. 2017 Jul 25;5:e3569. doi: 10.7717/peerj.3569 (PMC5530999; doi:10.7717/peerj.3569)
Supplement: Data S4 — Gene trees inferred under RAxML. [file peerj-05-3569-s004.gz › AllTrees/RAxML_bipartitions.127818_2_AllSamples.out]

((((MP1319_Eimbricata_c417c984:0.00260752769607451194,MP1334_Eimbricata_c1209RC:0.00000100000050002909)41:0.00000100000050002909,((MP1311_Eimbricata_c660:0.00000100000050002909,(((((MP1312_Elasciva_c396RC:0.00908956900715520572,MP1330_Ecoccinea_c586:0.00333858256110557182)5:0.00000100000050002909,(MP1339_Eplacentiflora_c107RC:0.00215902529402015649,(((MP1309_Epenicilliformis_repc3949c932:0.00124762542636273400,MP1336_Ecoccinea_c448RCc381:0.08409888758047044666)10:0.00000100000050002909,((MP1336_Ecoccinea_c85RC:0.00000100000050002909,(MP1309_Epenicilliformis_repc4082c320:0.00300077433745325143,MP1330_Ecoccinea_c354:0.00508850789893570878)35:0.00000100000050002909)30:0.00000100000050002909,MP1312_Elasciva_c134RCc900:0.00957414244239255044)39:0.00118291321255633067)18:0.00006198654265954684,MP1339_Eplacentiflora_c330RC:0.01443734105256361082)2:0.00112117313506166286)0:0.00000100000050002909)3:0.00000100000050002909,((MP1333_Eplukenetii_c175RC:0.00306484579923398505,MP1333_Eplukenetii_repc157RC:0.00175291995931138220)63:0.00076017457245004642,((MP1320_Eabietina_c607RCc207:0.00255321654341069413,MP1320_Eabietina_c11RCrepc2754:0.00000100000050002909)86:0.00229862599232717475,MP1325_Elasciva_c15RC:0.00735748585206511159)34:0.00000100000050002909)2:0.00000100000050002909)24:0.00289077413372632649,(MP1318_Eimbricata_c614RC:0.00000100000050002909,MP1311_Eimbricata_c58:0.00274024619260188583)68:0.00136362619245125431)19:0.00000100000050002909,(MP1334_Eimbricata_repc258:0.00000100000050002909,MP1318_Eimbricata_c340:0.00357756383782541730)80:0.00309820814266347942)10:0.00158717065640088520)9:0.00000100000050002909,MP1319_Eimbricata_c421c984:0.00400220045890932463)14:0.00000100000050002909)100:0.37315518180627027522,Rhododendron_repc3428:0.00312214346150396218):0.00000050000024997008,Rhododendron_repc2551:0.00000050000024997008);
