# Supplementary material for: Targeted NGS for species level phylogenomics: “made to measure” or “one size fits all”?
Source: PeerJ. 2017 Jul 25;5:e3569. doi: 10.7717/peerj.3569 (PMC5530999; doi:10.7717/peerj.3569)
Supplement: Data S4 — Gene trees inferred under RAxML. [file peerj-05-3569-s004.gz › AllTrees/RAxML_bipartitions.20893_AllSamples_Part2.out]

(((((MP1336_Ecoccinea_c360:0.00050851751957642919,MP1336_Ecoccinea_c134RC:0.03224792211613855542)100:0.15661388234884188186,((MP1319_Eimbricata_c1692c216repc2252RC:0.00337399967987650354,((MP1339_Eplacentiflora_c580RC:0.00377627865252206209,((((MP1334_Eimbricata_c311RC:0.00000100000050002909,MP1334_Eimbricata_c1154RC:0.00000100000050002909)74:0.00121316894249878294,(MP1325_Elasciva_c17:0.00000100000050002909,MP1311_Eimbricata_c325RCc461repc2357RCc272:0.00000100000050002909)88:0.00000100000050002909)7:0.00000100000050002909,MP1318_Eimbricata_c509RCc167:0.00000100000050002909)23:0.00000100000050002909,MP1339_Eplacentiflora_c35RC:0.00211386036185168442)34:0.00000100000050002909)46:0.00509924146656303735,((((MP1330_Ecoccinea_c112:0.00085814964459631686,MP1312_Elasciva_c100:0.00236359206598401586)25:0.00000100000050002909,MP1312_Elasciva_c718RC:0.00000100000050002909)16:0.00000100000050002909,MP1336_Ecoccinea_c100RC:0.00352203235456674492)11:0.00000100000050002909,MP1309_Epenicilliformis_c304repc3955RCc238RC:0.00149220641696403106)41:0.00217475577192776260)36:0.00000100000050002909)25:0.00004457248449087357,MP1319_Eimbricata_c1825c261:0.00000100000050002909)89:0.00961950785933439120)64:0.00239405803089814745,(MP1333_Eplukenetii_c2RC:0.00781290039802194115,MP1320_Eabietina_c143c203RCrepc2581:0.00700391341519353717)39:0.00000100000050002909)100:0.10731013353999802051,Rhododendron_c327RCrepc2654RC:0.00000100000050002909):0.00166343829172382798,Rhododendron_c1805repc2955RCc188:0.00166343829172382798);
