# Supplementary material for: Targeted NGS for species level phylogenomics: “made to measure” or “one size fits all”?
Source: PeerJ. 2017 Jul 25;5:e3569. doi: 10.7717/peerj.3569 (PMC5530999; doi:10.7717/peerj.3569)
Supplement: Data S4 — Gene trees inferred under RAxML. [file peerj-05-3569-s004.gz › AllTrees/RAxML_bipartitionsBranchLabels.1501_AllSamples.out]

(((MP1334_Eimbricata_c1035:0.00530496608841136627,((((MP1312_Elasciva_c138RC:0.00000100000050002909,(MP1339_Eplacentiflora_c221RC:0.00000100000050002909,(MP1325_Elasciva_c445RC:0.00490811171762682748,((((MP1320_Eabietina_repc2743RCc407RC:0.00160758319344494614,(MP1333_Eplukenetii_c31RC:0.00122696602427381312,MP1333_Eplukenetii_c775:0.00425849315394796150):0.00022537703998019254[65]):0.00705908807218433906[80],(MP1312_Elasciva_c432:0.00404849919331463828,MP1325_Elasciva_c120RC:0.00264372345527800947):0.00002407325198957525[10]):0.00183424212072524385[15],MP1330_Ecoccinea_c589RCc79RC:0.00128062511999251839):0.00000100000050002909[5],(MP1311_Eimbricata_repc2589RCc392RCc277RC:0.00360239752595679355,MP1336_Ecoccinea_c83c82:0.00000100000050002909):0.00000100000050002909[33]):0.00000100000050002909[17]):0.00000100000050002909[7]):0.00000100000050002909[5]):0.00000100000050002909[3],(MP1319_Eimbricata_repc2349RCc821RCc248:0.00172829685104014291,MP1318_Eimbricata_c176:0.00372855121776366049):0.00002399833931905966[12]):0.00000100000050002909[2],MP1318_Eimbricata_c406RC:0.00186373464014727322):0.00205604445358215353[8],MP1309_Epenicilliformis_repc4051RCc252RCc312:0.00113139187146303784):0.00505648084004401473[43]):0.17469537908056492759[100],Rhododendron_repc2880RCc364RCrepc3074RCc174:0.00341993231807839531):0.00000100000049994016,Rhododendron_c1527RC:0.00000100000049994016);
