# Supplementary material for: Targeted NGS for species level phylogenomics: “made to measure” or “one size fits all”?
Source: PeerJ. 2017 Jul 25;5:e3569. doi: 10.7717/peerj.3569 (PMC5530999; doi:10.7717/peerj.3569)
Supplement: Data S4 — Gene trees inferred under RAxML. [file peerj-05-3569-s004.gz › AllTrees/RAxML_bipartitions.8430_AllSamples_Part2.out]

((MP1333_Eplukenetii_c34c35RC:0.00736782225578061847,((MP1320_Eabietina_c49RC:0.00349700399101470025,MP1320_Eabietina_c130RC:0.00171123198544440849)86:0.00513682119950491407,(MP1330_Ecoccinea_c870RCc564RC:0.00152318112470379652,(((MP1311_Eimbricata_c40RCc234:0.00050078923508940147,(MP1325_Elasciva_c44:0.00000100000050002909,MP1325_Elasciva_c680RCc749RC:0.00000100000050002909)64:0.00052761110871495608)45:0.00084038530596085141,(((MP1319_Eimbricata_c99RCc346RCc970:0.00153906631362397332,MP1319_Eimbricata_c99RCrepc2365RC:0.00177019749130884717)68:0.00153651760427961207,MP1334_Eimbricata_c1171c879repc150RC:0.00000100000050002909)1:0.00000100000050002909,((MP1312_Elasciva_c347RCrepc1968c958:0.00135340966067288193,MP1312_Elasciva_c347RCc750:0.00000100000050002909)75:0.00820760154185505401,MP1334_Eimbricata_repc169c1171c879:0.00130892775117030205)5:0.00000100000050002909)2:0.00000100000050002909)16:0.00168208205585596319,(((((MP1318_Eimbricata_c636RCc86:0.00204107714438167120,MP1318_Eimbricata_c395c636RC:0.00262629397930042334)68:0.00523909303366579347,MP1336_Ecoccinea_c157:0.00211671161578958151)24:0.00103048857105039683,MP1339_Eplacentiflora_c511c609RCc526RC:0.00538375759174521563)2:0.00000100000050002909,(MP1330_Ecoccinea_c213:0.00113098859113379695,MP1336_Ecoccinea_c825RCc357:0.00808004349365364256)81:0.00269065026577669335)6:0.00080553930409409829,MP1309_Epenicilliformis_c13RCc371c36RC:0.00416478801325362823)1:0.00000100000050002909)4:0.00000100000050002909)14:0.00322000648988841984)2:0.00143011603045747697):0.09222656305930580778,Rhododendron_c485c34RCrepc2671RC:0.09222656305930580778);
