# Supplementary material for: Targeted NGS for species level phylogenomics: “made to measure” or “one size fits all”?
Source: PeerJ. 2017 Jul 25;5:e3569. doi: 10.7717/peerj.3569 (PMC5530999; doi:10.7717/peerj.3569)
Supplement: Data S4 — Gene trees inferred under RAxML. [file peerj-05-3569-s004.gz › AllTrees/RAxML_bipartitions.5694_AllSamples.out]

((MP1333_Eplukenetii_Consensus:0.00563209980987625959,(MP1320_Eabietina_Consensus:0.00522791617541111184,(((MP1318_Eimbricata_c162RCc454RC:0.00228988249499785263,MP1339_Eplacentiflora_c517RCc25RC:0.00202925899079213099)85:0.00270281570569350050,((MP1330_Ecoccinea_repc2354RCc4RC:0.00119706159127438354,(MP1336_Ecoccinea_Consensus:0.00452992972060938318,MP1309_Epenicilliformis_Consensus:0.00047526213678692500)56:0.00125825737602558549)57:0.00161225156441681308,(MP1312_Elasciva_Consensus:0.00288591385780712084,(MP1334_Eimbricata_repc186:0.00137554674854301409,(MP1325_Elasciva_c3:0.00000100000050002909,MP1334_Eimbricata_c485RCc1167repc138:0.00171098467446123776)98:0.00224472149778233475)58:0.00076794344896575053)60:0.00044816961058256888)36:0.00055931181924754496)11:0.00042193631566104519,(MP1319_Eimbricata_Consensus:0.00583586719172304869,(MP1311_Eimbricata_Consensus:0.00215063224803517788,MP1318_Eimbricata_c8RC:0.00372265318357803063)26:0.00038761544924716216)44:0.00214012150412730027)10:0.00069089050990678985)5:0.00031101512591473474):0.07197230689727251995,Rhododendron_Consensus:0.07197230689727251995);
