# Supplementary material for: Targeted NGS for species level phylogenomics: “made to measure” or “one size fits all”?
Source: PeerJ. 2017 Jul 25;5:e3569. doi: 10.7717/peerj.3569 (PMC5530999; doi:10.7717/peerj.3569)
Supplement: Data S4 — Gene trees inferred under RAxML. [file peerj-05-3569-s004.gz › AllTrees/RAxML_bipartitions.22821_AllSamples.out]

((MiraAssembly69_c2305RC_merged_MiraAssembly69_c288RC:0.00000100000050002909,((((((MiraAssembly78_c968_merged_MiraAssembly78_rep_c2566_merged_MiraAssembly78_c400RC:0.02520822570135071439,(Consensus22821_Sample73:0.00391628361494391654,(((Consensus22821_Sample72:0.01157215208900345266,((MiraAssembly83_c350_merged_MiraAssembly83_c52RC:0.00000100000050002909,MiraAssembly75_c201:0.00304494955515658902)100:0.01500542293186577121,((MiraAssembly78_c129RC:0.02102600714770146845,(MiraAssembly71_c628:0.01380447882227340932,(((MiraAssembly74_c120:0.00000100000050002909,MiraAssembly81_c26RC:0.00116228204269595197)99:0.00467671864838550225,((MiraAssembly80_c40:0.00450147206762536480,MiraAssembly69_c359RC_merged_MiraAssembly69_rep_c3089_merged_MiraAssembly69_c2143:0.00000100000050002909)75:0.00567272840589404335,MiraAssembly71_c541_merged_MiraAssembly71_c753RC:0.00834282574671620612)43:0.00000100000050002909)73:0.00241496303458917354,MiraAssembly69_c1442RC_merged_MiraAssembly69_rep_c2432RC:0.00272439828096259981)92:0.00686191629407679853)48:0.00000100000050002909)57:0.00368934050506833063,MiraAssembly74_c95:0.01662923385369711668)38:0.00206425230924781912)41:0.00000100000050002909)89:0.00971862041041069054,MiraAssembly77_c393RC:0.00000100000050002909)33:0.00136826675290290401,(MiraAssembly77_rep_c1091:0.00793965892935751850,(MiraAssembly75_c223:0.00430082993646595333,((MiraAssembly83_c57RC_merged_MiraAssembly83_c486RC:0.00000100000050002909,MiraAssembly69_c188:0.00795633512924777235)90:0.00539940403335303389,MiraAssembly69_c163:0.01046638896515304090)62:0.00109467953214721506)100:0.01080004926136387752)49:0.00430927829414744137)77:0.00600684471301993032)64:0.00107071476893404508)98:0.01150317901387051464,(MiraAssembly74_c62RC:0.00691432911189477761,MiraAssembly75_c108:0.00251381880136751371)39:0.00150174700196007089)26:0.00003030124050324759,MiraAssembly77_rep_c302:0.00306943830260433034)12:0.00192610221793380540,(MiraAssembly83_c23RC:0.00378864484488239612,(MiraAssembly83_c24RC:0.00137651586615737264,MiraAssembly80_c90:0.00436480238579606272)29:0.00000100000050002909)20:0.00125500453969655404)4:0.00000100000050002909,((MiraAssembly74_c575RC:0.00621831775096499430,MiraAssembly81_c149:0.00205783164489995937)62:0.00000100000050002909,MiraAssembly71_c1207_merged_MiraAssembly71_c1107RC:0.00278937969838127364)51:0.00092902561926458546)19:0.00000100000050002909,MiraAssembly82_c255:0.00665236830017424535)52:0.00223938422493414821):0.03913652409015529188,Consensus22821_Sample68:0.03913652409015529188);
