# Supplementary material for: Targeted NGS for species level phylogenomics: “made to measure” or “one size fits all”?
Source: PeerJ. 2017 Jul 25;5:e3569. doi: 10.7717/peerj.3569 (PMC5530999; doi:10.7717/peerj.3569)
Supplement: Data S4 — Gene trees inferred under RAxML. [file peerj-05-3569-s004.gz › AllTrees/RAxML_bipartitions.6390_AllSamples.out]

((Rhododendron_repc2973RCc223:0.00125937881537648206,(((((MP1320_Eabietina_c298RCc146:0.00313695435267325904,(MP1311_Eimbricata_c453RCc2159:0.00352608148749887452,((((MP1320_Eabietina_repc2858RC:0.00243625965802991883,MP1325_Elasciva_c2852RCc703RC:0.00559632916421648040)25:0.00108756808675835649,(MP1339_Eplacentiflora_c362RCc509c44RC:0.00208227003225802589,(((MP1336_Ecoccinea_c423RC:0.00271586874321475599,MP1330_Ecoccinea_c101RCc612RCc74RC:0.00095825976834998036)58:0.00000866853836950727,MP1309_Epenicilliformis_c652RCrepc4218RCrepc4218RCc1166:0.00177433626591738756)67:0.00176036720606703462,(MP1319_Eimbricata_c627repc2483RCrepc2483RCc963RC:0.00000100000050002909,MP1319_Eimbricata_c627repc2483RCrepc2483RCc715:0.00203282463494023659)73:0.00304682353474865306)35:0.00088564427735608427)21:0.00087595055893359311)3:0.00000100000050002909,(MP1334_Eimbricata_c323RC:0.00388955467219856193,MP1334_Eimbricata_repc181RCrepc206RC:0.00672480005377432046)55:0.00129262166634001386)4:0.00000421128204450405,(MP1318_Eimbricata_repc1828RCc473:0.00288820521203743061,MP1309_Epenicilliformis_repc4009RC:0.00215820464175149780)66:0.00215823544513503267)4:0.00087064417107434876)2:0.00000100000050002909)1:0.00000100000050002909,MP1336_Ecoccinea_c3:0.00277700311929790456)0:0.00000100000050002909,(MP1311_Eimbricata_c524RCc755RC:0.00191953007925340703,MP1318_Eimbricata_c113RCc255:0.00228891570352422616)61:0.00096247897646573532)2:0.00000100000050002909,(MP1325_Elasciva_c13:0.00000100000050002909,MP1312_Elasciva_c95repc1884c536:0.00117450039376882981)65:0.00195049627440820961)68:0.00159019069538051880,(MP1333_Eplukenetii_repc193:0.00251028959646244646,MP1333_Eplukenetii_repc214:0.00167648827107808322)49:0.00155028702469211231)100:0.12074807412727836531):0.00063754092363288548,Rhododendron_c413RCc427:0.00063754092363288548);
