# Supplementary material for: Targeted NGS for species level phylogenomics: “made to measure” or “one size fits all”?
Source: PeerJ. 2017 Jul 25;5:e3569. doi: 10.7717/peerj.3569 (PMC5530999; doi:10.7717/peerj.3569)
Supplement: Data S4 — Gene trees inferred under RAxML. [file peerj-05-3569-s004.gz › AllTrees/RAxML_bipartitions.21989_AllSamples.out]

((((MP1320_Eabietina_repc3098RCc374RCrepc2561c293:0.05406203133316809378,MP1330_Ecoccinea_c390:0.00477773569714270985)71:0.01123140064383125469,((MP1333_Eplukenetii_c163:0.00359450188280262565,MP1333_Eplukenetii_c393RC:0.00000100000050002909)69:0.00341187394878995562,(((MP1334_Eimbricata_repc348:0.00772231995252178633,MP1311_Eimbricata_c700repc2498c421:0.01801989092092159267)45:0.00799782123437926297,(MP1311_Eimbricata_c2120repc2685c395:0.00157912233987330991,(((MP1312_Elasciva_c42:0.00259747084388698693,((MP1325_Elasciva_repc3019c2261:0.00681117223231864511,MP1325_Elasciva_c224RC:0.00144023202788455627)29:0.00358085864002420737,MP1318_Eimbricata_c82RC:0.01430643911168508024)21:0.00166858757521403897)27:0.00177358094831021559,(MP1319_Eimbricata_c1054RCc167:0.00919642912669916407,MP1334_Eimbricata_c337:0.00237033211562937430)38:0.00350990760224308791)13:0.00000100000050002909,((MP1319_Eimbricata_c1106RCrepc3135c323:0.00584776416444781483,MP1318_Eimbricata_c114:0.01164405076263767824)93:0.00405800915715690512,MP1336_Ecoccinea_c430RC:0.00603591845412569227)30:0.00306797413234104806)6:0.00145528018511616435)14:0.00901852484006742186)4:0.00199618717154401029,(MP1312_Elasciva_c92:0.00437805861539316502,((MP1330_Ecoccinea_c122:0.00000100000050002909,MP1339_Eplacentiflora_c538RC:0.00335084190273115439)67:0.00667195598263827395,(MP1339_Eplacentiflora_c42RC:0.02104228518418317997,MP1309_Epenicilliformis_c127RCrepc4049RCc350:0.02317513241839527435)33:0.00411947013642279501)9:0.00151346835198968243)2:0.00000100000050002909)4:0.00379996771135606955)0:0.01280057510481340775)25:0.00692576777111803075,MP1336_Ecoccinea_c48RC:0.00687731937250110701):0.10177631786849183904,Rhododendron_c389repc2689RCc272:0.10177631786849183904);
