# Supplementary material for: Targeted NGS for species level phylogenomics: “made to measure” or “one size fits all”?
Source: PeerJ. 2017 Jul 25;5:e3569. doi: 10.7717/peerj.3569 (PMC5530999; doi:10.7717/peerj.3569)
Supplement: Data S4 — Gene trees inferred under RAxML. [file peerj-05-3569-s004.gz › AllTrees/RAxML_bipartitions.16201_AllSamples.out]

((((MP1320_Eabietina_repc2648RCrepc2903c177c238RCrepc3157RC:0.00170903028209637995,MP1320_Eabietina_repc2460RC:0.00000100000050002909)92:0.00114104199363419963,(MP1333_Eplukenetii_c185repc159RC:0.00062297063086228996,MP1333_Eplukenetii_c57:0.00141501077748990554)51:0.00049245031051836706)38:0.00049703594456954048,(((((MP1325_Elasciva_repc3123repc3303repc2905:0.00187106811261530861,((MP1336_Ecoccinea_c375RCrepc2267RCrepc2267RCc318:0.00000100000050002909,(MP1336_Ecoccinea_c1751c318c375RCrepc2143RC:0.00050469364357529707,(MP1318_Eimbricata_c302RCrepc1797repc1797c311RC:0.00000100000050002909,MP1318_Eimbricata_c302RCrepc1797c1404c313RC:0.00112571442657934356)77:0.00056245094087626734)52:0.00050434234915035258)61:0.00100830635845010601,(MP1309_Epenicilliformis_repc4746RCrepc4463repc4463c198repc4228repc4746RCrepc4463c198:0.00158091618283738534,MP1309_Epenicilliformis_repc3884repc4818c198c569RC:0.00185725382147150617)51:0.00000100000050002909)24:0.00000100000050002909)2:0.00000100000050002909,MP1319_Eimbricata_Consensus:0.00284597985178159036)5:0.00000285117796391381,MP1312_Elasciva_repc2231repc2485RCc311c1124repc2350repc1826RCc311repc1826RCMiraAs:0.00167660739430144988)9:0.00091366585541865499,(((MP1339_Eplacentiflora_repc794c316RC:0.00428191947067728569,MP1339_Eplacentiflora_c89RC:0.00084065732371331340)55:0.00085359485422552815,(MP1325_Elasciva_c2301RCrepc3148repc3148repc2905c651:0.00000100000050002909,MP1334_Eimbricata_repc53:0.00062191814194986512)65:0.00054452181346208042)40:0.00051259967151434129,MP1330_Ecoccinea_c2036repc2391RCc298repc2481RCrepc2391RCc298repc2481RCc830RCMiraAss:0.00182322365204922788)11:0.00059873794372529595)44:0.00000100000050002909,MP1311_Eimbricata_repc2410RCrepc2997c202c195RCrepc2488RC:0.00000100000050002909)73:0.00189779761754864883):0.03495580863696668567,Rhododendron_repc3217RCrepc2765RCrepc2600repc3328RCrepc3410c553c201c397RC:0.03495580863696668567);
