# Supplementary material for: Targeted NGS for species level phylogenomics: “made to measure” or “one size fits all”?
Source: PeerJ. 2017 Jul 25;5:e3569. doi: 10.7717/peerj.3569 (PMC5530999; doi:10.7717/peerj.3569)
Supplement: Data S4 — Gene trees inferred under RAxML. [file peerj-05-3569-s004.gz › AllTrees/RAxML_bipartitions.3335_AllSamples_Paralogue.out]

(((MP1320_Eabietina_c2repc2837RCrepc2507RCrepc3175repc3245repc3222RCrepc2691c31:0.00111471279851280310,MP1320_Eabietina_repc3421repc2542RC:0.00553787226670933962)96:0.00347481197833154508,((MP1333_Eplukenetii_repc742RCrepc73:0.00024960449886892187,MP1333_Eplukenetii_repc72:0.00027341140424335547)98:0.00350122071590628975,(((((((MP1311_Eimbricata_c10repc2713RCrepc2740RCrepc3121c333RCrepc2390RC:0.00113954092685859473,MP1311_Eimbricata_c465RCrepc2933repc2668c1775RCrepc2593RCc375repc3212c522MiraAssembl:0.00296491741550977640)67:0.00055561288662232594,(MP1309_Epenicilliformis_repc4693RCrepc4371repc4404RCrepc4155c4RCrepc3842RCc58RCrepc4183RC:0.00182727969302506725,(MP1336_Ecoccinea_c427RCrepc2389repc2281RCc1611RCc1608repc2280RCrepc2415RCc312RCMira:0.00219242121821835133,MP1330_Ecoccinea_c1RCc97RCrepc2246RC:0.00000100000050002909)90:0.00197263746559707106)43:0.00000100000050002909)45:0.00000100000050002909,MP1339_Eplacentiflora_c67RCrepc773repc759repc759repc745RCc203:0.00257414685262728456)19:0.00000100000050002909,MP1336_Ecoccinea_c22c146repc2121RC:0.00180162232465547818)20:0.00000100000050002909,(((MP1325_Elasciva_c2637repc2870RCc192RCc119:0.00030967973388069291,MP1325_Elasciva_c58c2637repc2870RCc192RC:0.00167500638205066599)98:0.00139192161121742038,MP1334_Eimbricata_c6RCrepc66:0.00255999938087840941)24:0.00076132358606811727,(MP1334_Eimbricata_repc228RCc394c1147repc132repc66:0.00142296273741795228,(MP1318_Eimbricata_c375RCc867repc1721RCc134RCrepc2066c294repc1914RCc641:0.00027202429075447616,MP1318_Eimbricata_c867repc1721RCc134RCrepc2066c294repc1914RCc641c566RC:0.00112055564715850806)89:0.00081930012109638457)68:0.00054481738229464251)19:0.00025465419218343431)2:0.00000100000050002909,(MP1312_Elasciva_c791c937repc1879RCc1536RCrepc1830:0.00132723266033595716,MP1312_Elasciva_c863RCc255RCc658c147RCc937c512RCrepc2174RCrepc2267c85:0.00171202617930692148)36:0.00128024516604458081)1:0.00000100000050002909,(MP1319_Eimbricata_c1284c1101RCrepc2441c1019repc2870repc2846RCrepc2852RCrepc2436Mira:0.00029249720457422709,MP1319_Eimbricata_c59RCc115c1284c1101RCrepc2441c1019repc2166repc2870re:0.00027801472305322524)96:0.00336044741623378693)3:0.00281607470156167551)2:0.00000100000050002909):0.05446826940811754642,Rhododendron_c1048repc2592RCrepc2857RCrepc3651:0.05446826940811754642);
