# Supplementary material for: Targeted NGS for species level phylogenomics: “made to measure” or “one size fits all”?
Source: PeerJ. 2017 Jul 25;5:e3569. doi: 10.7717/peerj.3569 (PMC5530999; doi:10.7717/peerj.3569)
Supplement: Data S4 — Gene trees inferred under RAxML. [file peerj-05-3569-s004.gz › AllTrees/RAxML_bipartitions.15098_AllSamples.out]

(((MP1334_Eimbricata_c74RC:0.00476941355397274367,(((MP1325_Elasciva_c33RCc32RC:0.00290689583098018619,((MP1312_Elasciva_c15RC:0.00352384911641976696,MP1311_Eimbricata_c235repc2417RCc236:0.00000100000050002909)47:0.09001546726568472601,MP1339_Eplacentiflora_c51RC:0.00093973769200010756)29:0.00595239232020587910)1:0.00000100000050002909,((MP1318_Eimbricata_c427RCc28:0.00384658431972222190,((MP1309_Epenicilliformis_repc4571c404:0.00150814920547771999,MP1330_Ecoccinea_c73RC:0.00097937037389500504)19:0.00000100000050002909,(MP1336_Ecoccinea_c444RCrepc2163RCrepc2163RCc432c444RCrepc2163RCrepc2163RCc63:0.00149505364782617084,MP1336_Ecoccinea_c51RCrepc2236RCrepc2236RCc432c51RCrepc2163RCrepc2163RCc432MiraAsse:0.00102816778240090272)72:0.00067389792139337286)8:0.00000100000050002909)55:0.00098686698988888059,(MP1333_Eplukenetii_c51RCrepc140:0.00411781166446887042,MP1320_Eabietina_c137RCrepc2539RC:0.00505437604700484117)49:0.00069424281069658514)5:0.00000100000050002909)0:0.00000100000050002909,MP1319_Eimbricata_c879:0.00000100000050002909)1:0.00087890481796260988)20:0.00202036224314111265,MP1309_Epenicilliformis_c405:0.00267916234344884978):0.04657623515137956915,Rhododendron_Consensus:0.04657623515137956915);
