# Supplementary material for: Targeted NGS for species level phylogenomics: “made to measure” or “one size fits all”?
Source: PeerJ. 2017 Jul 25;5:e3569. doi: 10.7717/peerj.3569 (PMC5530999; doi:10.7717/peerj.3569)
Supplement: Data S4 — Gene trees inferred under RAxML. [file peerj-05-3569-s004.gz › AllTrees/RAxML_bipartitionsBranchLabels.12927_AllSamples.out]

((Rhododendron_repc3171:0.00000100000050002909,((((((MP1319_Eimbricata_c170RCrepc2148RC:0.00000100000050002909,MP1319_Eimbricata_repc2200repc2148RC:0.00424767568878535451):0.00230952074815023254[79],(MP1319_Eimbricata_c322repc2871RCrepc2941repc2941c313:0.00000100000050002909,MP1319_Eimbricata_c322repc2871RCrepc2941repc2941c327RC:0.00088968687805809302):0.00249537171183443658[76]):0.00205755583895214037[90],((MP1336_Ecoccinea_c18c296RC:0.00115157493677121034,MP1336_Ecoccinea_c707RCc19c19c296RC:0.00064813939342273704):0.00423679893728570733[100],MP1318_Eimbricata_c4c349:0.00323176606909997451):0.00446400941138831546[64]):0.00000100000050002909[25],(MP1330_Ecoccinea_c246RCc90RCc90RCc251RC:0.00232804315823994471,(MP1312_Elasciva_repc1948c7RCc7RCc366:0.00159561665232355694,(MP1325_Elasciva_c232c375c395RC:0.00000100000050002909,MP1325_Elasciva_c395RCc232c382RC:0.00396311926451915417):0.00238900878852409040[74]):0.00000100000050002909[9]):0.00115171867278414429[19]):0.00000100000050002909[1],((((MP1334_Eimbricata_c292RC:0.00598379810582339716,MP1334_Eimbricata_repc62RC:0.00000100000050002909):0.00373635215786271646[60],MP1311_Eimbricata_repc2363RCc501c250RC:0.00000100000050002909):0.00181854872444544235[41],MP1309_Epenicilliformis_repc3880RC:0.00444669631305827980):0.00268336653778324108[37],(MP1309_Epenicilliformis_repc3956RCrepc4812c707c705RC:0.00582439858848637481,MP1311_Eimbricata_repc2520c249RC:0.00127489598066368422):0.00067713181672912615[47]):0.00000100000050002909[4]):0.00162187057274937622[53],((MP1333_Eplukenetii_repc180RCrepc84RC:0.00617796508800606999,(MP1320_Eabietina_repc2877RC:0.00862922141590436245,MP1320_Eabietina_c424RCrepc3276RCrepc2455:0.00248389348846246322):0.00371556968662589042[93]):0.00055587885563956917[60],(MP1339_Eplacentiflora_c261c381RC:0.00553321669881618513,MP1339_Eplacentiflora_c69:0.00125818117338962702):0.01337433119669069470[100]):0.00044450133898272983[48]):0.14422315162390361709[100]):0.00000100000049994016,Rhododendron_c369RCrepc2556c733:0.00000100000049994016);
