# Supplementary material for: Targeted NGS for species level phylogenomics: “made to measure” or “one size fits all”?
Source: PeerJ. 2017 Jul 25;5:e3569. doi: 10.7717/peerj.3569 (PMC5530999; doi:10.7717/peerj.3569)
Supplement: Data S4 — Gene trees inferred under RAxML. [file peerj-05-3569-s004.gz › AllTrees/RAxML_bipartitions.3335_AllSamples.out]

((Rhododendron_repc2615RCrepc2614RCc559RCrepc2889:0.00000100000050002909,((MP1333_Eplukenetii_repc68RC:0.00167046424343804791,MP1333_Eplukenetii_repc311:0.00128729291093960651)99:0.00291101571203104424,(MP1320_Eabietina_repc2475repc2487c215RCrepc3213repc2947c362RCrepc3202:0.00481954534264421135,((MP1319_Eimbricata_c195c221RCc1036RCrepc2232RCrepc2478c1933RCrepc2344RCrepc2440RCMira:0.00096782609769223643,MP1319_Eimbricata_c195c221RCc82RCrepc2571repc2186RCc530RCrepc2440RCrepc2307MiraAssem:0.00126100003794579209)96:0.00094377658395377261,(((MP1336_Ecoccinea_repc2169RCc561RCc1718c217RCc561RCc9RC:0.00165327463403318916,(MP1336_Ecoccinea_c431c561RCrepc2438c217RCc561RCc421:0.00040528595990903357,(((MP1311_Eimbricata_repc2709RCrepc3042repc2988RCrepc2706c197RCrepc3335RCc196RCc205Mir:0.00294092100425166021,(MP1312_Elasciva_c109RCc253c571repc2022c212c50:0.00256972296807622983,MP1318_Eimbricata_c152RCc46RCrepc1839c81RCc380:0.00110374619000909468)24:0.00075911308749559482)18:0.00051045461826156697,MP1309_Epenicilliformis_c423repc3994RCrepc4471repc4421c265RCrepc4606RCrepc3943RC:0.00081636686354225074)3:0.00000100000050002909,MP1330_Ecoccinea_c242RCrepc2326RCc80repc2311RCc12:0.00081446133193199615)13:0.00034196332113522375)43:0.00103083689164623561)8:0.00000100000050002909,MP1311_Eimbricata_repc2354c576RCc299RCrepc2482RC:0.00223892896773897560)30:0.00094872735698820734,((MP1325_Elasciva_c567c1585RCc424RCrepc2945c608RCc269:0.00255836775490725062,(((MP1334_Eimbricata_c319repc208repc64RC:0.00162459439613004937,MP1334_Eimbricata_c24RCrepc208repc64RC:0.00057217206941250279)45:0.00101833240105947301,MP1325_Elasciva_c11:0.00047834430359195487)27:0.00079177459543042998,MP1318_Eimbricata_c29RCc152RCc46RCrepc1839c400:0.00216103085550048814)14:0.00068928479096601282)16:0.00084239229119764669,MP1339_Eplacentiflora_c24c45:0.00318845660713349462)9:0.00026548315482968125)3:0.00000100000050002909)4:0.00175392472569812358)2:0.00175772448416345001)100:0.10806112514993879148):0.00043535529593226297,Rhododendron_c559RCrepc2889repc2614RCrepc3076repc2545repc2869repc3089RCc142:0.00043535529593226297);
