# Supplementary material for: Targeted NGS for species level phylogenomics: “made to measure” or “one size fits all”?
Source: PeerJ. 2017 Jul 25;5:e3569. doi: 10.7717/peerj.3569 (PMC5530999; doi:10.7717/peerj.3569)
Supplement: Data S4 — Gene trees inferred under RAxML. [file peerj-05-3569-s004.gz › AllTrees/RAxML_bipartitions.22985_AllSamples_Part1.out]

((((MP1330_Ecoccinea_c328RCc60RCrepc2371c1768:0.00098172216279519635,MP1336_Ecoccinea_c342RCrepc2132:0.00101686372699627049)99:0.00579298392273911930,(MP1325_Elasciva_c308RCc649repc3057repc2989RCc142c56RCmergedsequencesMiraAssembly78c1159RCMiraAssembly78repc3391RC:0.00415922937867211750,((MP1311_Eimbricata_c503RCrepc2344RC:0.00284507842395481268,((((MP1339_Eplacentiflora_c259RCc152:0.00176970400861352849,MP1339_Eplacentiflora_c194repc783:0.00220518662483708619)97:0.00461305360744836222,(((MP1334_Eimbricata_repc182:0.00094621298368620464,((MP1318_Eimbricata_c1515RCc143c551RCrepc1881:0.00123349692455399147,MP1318_Eimbricata_c1014RCc143c556:0.00216210464303410489)71:0.00080561974174117113,MP1325_Elasciva_c308RCc426RCrepc2911RCrepc2977c327c74:0.00512040125010842714)77:0.00196814476642936812)48:0.00116701717328821170,(MP1334_Eimbricata_repc94RCrepc185:0.00259245519403668735,(MP1325_Elasciva_c308RCc649repc3057repc2989RCc142c56RC:0.00307043982511148901,MP1318_Eimbricata_c551RCc552RCc157c552RCc157c330:0.00268715190154063819)48:0.00048862949117596110)28:0.00038611412763426683)50:0.00000100000050002909,(MP1312_Elasciva_repc2025RCrepc1788repc1836c657RCc1485RCrepc1837c441RC:0.00187794080602350730,MP1312_Elasciva_c226RCc196RC:0.00193772210495009789)81:0.00221583979152032784)30:0.00361493314813406044)3:0.00000100000050002909,(((((MP1330_Ecoccinea_c306RCc50:0.00126059052275503459,(MP1309_Epenicilliformis_repc5255RCrepc4125RCc560RC:0.01495686588571436271,MP1309_Epenicilliformis_repc3868RC:0.00000100000050002909)13:0.00458959367256770844)17:0.00139998053961531413,(MP1330_Ecoccinea_repc2253RC:0.00188318336191340536,MP1336_Ecoccinea_c2821RC:1.21991370992992642641)8:0.00000100000050002909)4:0.00084989025935999849,MP1339_Eplacentiflora_c68:0.00264688599477528718)4:0.00065383454387445562,MP1309_Epenicilliformis_repc4727repc3867RCc2183RC:0.00358480684453764235)10:0.00000100000050002909,MP1311_Eimbricata_c430RC:0.00738428920938045269)10:0.00137591594908003691)80:0.01343362345611735092,(MP1311_Eimbricata_repc2542repc2511RC:0.00947814797209801940,MP1325_Elasciva_c306RC:0.00744189195599075006)29:0.00000100000050002909)46:0.00000100000050002909)63:0.00090799242855677692,(MP1333_Eplukenetii_repc370:0.00297652631503936152,MP1333_Eplukenetii_repc92RC:0.00000100000050002909)100:0.00474642070178169558)27:0.00041447348094188869)34:0.00040055697820772792)100:0.13659825863168462146,Rhododendron_c1000RCrepc2892repc3169RCrepc2726RC:0.00096970451596872418):0.00110285547346385712,Rhododendron_c1000RCrepc2656:0.00110285547346385712);
