# Supplementary material for: Targeted NGS for species level phylogenomics: “made to measure” or “one size fits all”?
Source: PeerJ. 2017 Jul 25;5:e3569. doi: 10.7717/peerj.3569 (PMC5530999; doi:10.7717/peerj.3569)
Supplement: Data S4 — Gene trees inferred under RAxML. [file peerj-05-3569-s004.gz › AllTrees/RAxML_bipartitions.14246_AllSamples.out]

((Rhododendron_c726RCc564:0.04007682169816575296,((MP1320_Eabietina_c219RC:0.00253117177016929599,MP1320_Eabietina_repc2708c1225:0.00137216339363014370)17:0.00356017138426099021,((((MP1319_Eimbricata_c89RC:0.00156776675232257160,(((MP1311_Eimbricata_c332:0.00582446343417835667,(MP1336_Ecoccinea_c123RC:0.00108410392763161269,MP1334_Eimbricata_c986RC:0.00000100000050002909)52:0.00014750400996291915)57:0.00111417211759801170,((MP1325_Elasciva_c61c1351:0.00133161072374445130,MP1325_Elasciva_c60:0.00000100000050002909)39:0.00113385125339798593,(MP1312_Elasciva_c51:0.00000100000050002909,((MP1312_Elasciva_c832:0.00403117941340538043,(MP1334_Eimbricata_c388RC:0.00202305866536846421,MP1309_Epenicilliformis_repc4029c237:0.01573924777907815750)5:0.00004878139825405788)4:0.00130587795282532189,(MP1339_Eplacentiflora_c183RC:0.00135927870900571569,(MP1318_Eimbricata_c144RC:0.00587096082342317485,MP1309_Epenicilliformis_c297RCc237:0.00108092810015197969)13:0.00000179438430533686)3:0.00000100000050002909)1:0.00000100000050002909)4:0.00000100000050002909)5:0.00000100000050002909)3:0.00000100000050002909,MP1330_Ecoccinea_c104RC:0.00392715822186683050)20:0.00390827368375959265)22:0.00258865746514359103,MP1319_Eimbricata_c312RC:0.00669369347856224855)60:0.00000100000050002909,(MP1311_Eimbricata_c775RC:0.00464367542917769934,MP1318_Eimbricata_c414RC:0.00595539118160919641)32:0.00000100000050002909)65:0.00107558306447650223,MP1333_Eplukenetii_c349RC:0.00371469348057797350)86:0.00098019774370932994)100:0.12377261744997562765):0.00127889676067120643,Rhododendron_c644RC:0.00127889676067120643);
