# Supplementary material for: Targeted NGS for species level phylogenomics: “made to measure” or “one size fits all”?
Source: PeerJ. 2017 Jul 25;5:e3569. doi: 10.7717/peerj.3569 (PMC5530999; doi:10.7717/peerj.3569)
Supplement: Data S4 — Gene trees inferred under RAxML. [file peerj-05-3569-s004.gz › AllTrees/RAxML_bipartitions.14220_AllSamples.out]

((Rhododendron_c377repc3478c179repc2581RC:0.00000100000050002909,(((MP1320_Eabietina_repc3056repc2768RCc257RC:0.00678002201528868798,MP1320_Eabietina_c335RCrepc3206RCc314repc2538c461:0.00287248047320572695)87:0.00257698605543320780,MP1333_Eplukenetii_repc152RC:0.00735578724431827386)78:0.00076595580019940296,((((MP1319_Eimbricata_c10RCrepc2426c1987:0.00295565673965501440,MP1319_Eimbricata_repc2280c436repc2551c333c590:0.00629806336713551081)75:0.00289197001111440736,(((MP1309_Epenicilliformis_c510RCc2794c2794repc4197RC:0.00000100000050002909,(MP1330_Ecoccinea_c268RC:0.00000100000050002909,MP1309_Epenicilliformis_c510RCrepc4189RCrepc4189RCrepc4197RC:0.00247528259496122794)34:0.00000100000050002909)47:0.00368636335033122606,(MP1312_Elasciva_c14:0.00136790413285055789,MP1318_Eimbricata_c100c661RCc472RCc472RCc575RC:0.00565218082395306434)18:0.00066048081357812313)8:0.00092589188610960277,MP1318_Eimbricata_c56:0.00068602569803997602)1:0.00000100000050002909)0:0.00076276506388979904,(((MP1330_Ecoccinea_c66RCrepc2262RC:0.00661153960484676170,(MP1336_Ecoccinea_c645c447c447repc2118:0.00142998347145068222,MP1336_Ecoccinea_c11repc2118:0.00068702121564803557)96:0.00864781213112648592)83:0.02898950115149788107,(MP1311_Eimbricata_repc2922c2080c212RCrepc2353c247:0.01422280770778667700,(MP1334_Eimbricata_repc253RC:0.00650953830004476382,MP1334_Eimbricata_repc1276c1211:0.00340982045538301042)81:0.00307128663261698690)17:0.00232601516312669386)0:0.00097590356101307689,(MP1339_Eplacentiflora_c17RC:0.00332832933430844561,MP1339_Eplacentiflora_c299c321RCc427:0.00239998684705811614)3:0.00000100000050002909)1:0.00000100000050002909)9:0.00052729117110286152,(MP1325_Elasciva_c317:0.00000100000050002909,MP1311_Eimbricata_c405RCrepc2464c358:0.00554177202603285679)13:0.00171417045274664366)30:0.00160604771297433971)100:0.09623887225715295479):0.00090254420199083316,Rhododendron_c377repc2632repc2632repc3181repc3015:0.00090254420199083316);
