# Supplementary material for: Targeted NGS for species level phylogenomics: “made to measure” or “one size fits all”?
Source: PeerJ. 2017 Jul 25;5:e3569. doi: 10.7717/peerj.3569 (PMC5530999; doi:10.7717/peerj.3569)
Supplement: Data S4 — Gene trees inferred under RAxML. [file peerj-05-3569-s004.gz › AllTrees/RAxML_bipartitions.ITS_AllSamplesRmMissingData.out]

((MP1333_Eplukenetii_c244RC:0.00362388097540174104,(((MP1330_Ecoccinea_c2126c578RC:0.00225093075240686983,MP1336_Ecoccinea_c1367c562RC:0.00000100000050002909)77:0.00590086517605224303,(((MP1325_Elasciva_c2657:0.00253600513331415662,MP1319_Eimbricata_c910RC:0.00446137704029845542)30:0.00010459901232580289,MP1309_Epenicilliformis_c61:0.00000100000050002909)11:0.00000100000050002909,((MP1311_Eimbricata_c687RC:0.00000100000050002909,MP1334_Eimbricata_c22:0.00000100000050002909)95:0.00227493356097005104,MP1312_Elasciva_c227:0.00113119084194493631)61:0.00111640798663841185)99:0.00570185811459105081)65:0.00297983636772155896,(MP1320_Eabietina_c726RC:0.00698464633591398213,MP1320_Eabietina_c2207RC:0.00589102910575202681)99:0.01425638249420136533)23:0.00173145361026441451):0.06864137302901035520,Rhododendron_c746RC:0.06864137302901035520);
