# Supplementary material for: Targeted NGS for species level phylogenomics: “made to measure” or “one size fits all”?
Source: PeerJ. 2017 Jul 25;5:e3569. doi: 10.7717/peerj.3569 (PMC5530999; doi:10.7717/peerj.3569)
Supplement: Data S4 — Gene trees inferred under RAxML. [file peerj-05-3569-s004.gz › AllTrees/RAxML_bipartitions.1023_AllSamples.out]

((Rhododendron_c565RCc648:0.00122968333266159887,(MP1339_Eplacentiflora_c177RC:0.00176984327110060627,(((((((MP1318_Eimbricata_c226:0.00716805623950920057,(MP1334_Eimbricata_c1106RC:0.00390052142560604878,MP1336_Ecoccinea_c441c110:0.00000100000050002909)44:0.00171083288901455730)25:0.00000100000050002909,MP1311_Eimbricata_c408:0.00843892272834268972)23:0.00187953894078322719,(((MP1320_Eabietina_c456RC:0.00797865936838661541,MP1319_Eimbricata_c7RC:0.00202530584399627546)15:0.00000100000050002909,MP1325_Elasciva_c2834c602RC:0.00147327226343351228)15:0.00000100000050002909,((MP1325_Elasciva_c2509RC:0.00937587804243384879,MP1333_Eplukenetii_c797repc196:0.00722361357039685500)2:0.00000100000050002909,MP1320_Eabietina_c269RC:0.00788541504560970677)2:0.00115066648964312580)7:0.00114956498604816462)1:0.00137844339880817770,((MP1311_Eimbricata_c958RC:0.00286772462632986589,MP1339_Eplacentiflora_c598:0.00000100000050002909)65:0.00287837350713600901,(MP1312_Elasciva_c1243RCc774c151:0.00658591122061664893,MP1334_Eimbricata_c793:0.00512242210618598769)53:0.00000100000050002909)15:0.00000100000050002909)0:0.00275758944769708162,MP1318_Eimbricata_c619RC:0.00000100000050002909)0:0.00276191417419885876,MP1330_Ecoccinea_c339RCc158:0.00661056362634014367)0:0.00000100000050002909,MP1309_Epenicilliformis_c228:0.00138330994138755850)0:0.00000100000050002909)100:0.26850852622922322110):0.00000050000024997008,Rhododendron_c565RCc2038:0.00000050000024997008);
