# Supplementary material for: Targeted NGS for species level phylogenomics: “made to measure” or “one size fits all”?
Source: PeerJ. 2017 Jul 25;5:e3569. doi: 10.7717/peerj.3569 (PMC5530999; doi:10.7717/peerj.3569)
Supplement: Data S4 — Gene trees inferred under RAxML. [file peerj-05-3569-s004.gz › AllTrees/RAxML_bipartitions.11366_AllSamples_Part3.out]

((((((((((MP1339_Eplacentiflora_c256RC:0.00273694734097202491,(MP1312_Elasciva_c1606:0.00583963112333662094,MP1334_Eimbricata_c307RC:0.00638122498074023426)6:0.00000100000050002909)0:0.00000100000050002909,MP1325_Elasciva_c83:0.00460843758696665839)1:0.00000100000050002909,(MP1309_Epenicilliformis_c518RC:0.00240460995111695715,MP1325_Elasciva_c107RC:0.00000100000050002909)16:0.00562576988881295040)0:0.00000100000050002909,(MP1319_Eimbricata_c29:0.00403049050838603755,MP1319_Eimbricata_c622:0.00348076394732562159)13:0.00000100000050002909)0:0.00000100000050002909,MP1334_Eimbricata_c1133:0.00316442265287651117)0:0.00074385309917051419,MP1320_Eabietina_c17:0.00288899940978981249)0:0.00000100000050002909,((((MP1311_Eimbricata_c596:0.00223811690291458865,MP1311_Eimbricata_c73RC:0.00320903163108744510)65:0.00232007702703393307,MP1330_Ecoccinea_c13RC:0.00317289621654334329)8:0.00101580390434514176,(MP1339_Eplacentiflora_c331:0.00247951206259079942,MP1312_Elasciva_c498RC:0.00297056092609971917)55:0.00189741633074408107)1:0.00000100000050002909,(MP1318_Eimbricata_c122RC:0.00117445034128555240,MP1336_Ecoccinea_c7RC:0.00424822336515770418)93:0.00401650052835287544)4:0.00083077016093494494)1:0.00094532836960263132,MP1320_Eabietina_repc2682RC:0.00445853031788139963)100:0.11842007236261070657,Rhododendron_c356repc3029RCrepc3312RCc483RC:0.00073571730177627258):0.00042861443069158262,Rhododendron_c356repc2602RCc1015:0.00042861443069158262);
