# Supplementary material for: Targeted NGS for species level phylogenomics: “made to measure” or “one size fits all”?
Source: PeerJ. 2017 Jul 25;5:e3569. doi: 10.7717/peerj.3569 (PMC5530999; doi:10.7717/peerj.3569)
Supplement: Data S4 — Gene trees inferred under RAxML. [file peerj-05-3569-s004.gz › AllTrees/RAxML_bipartitionsBranchLabels.17845_AllSamples_Part1.Aln]

((Rhododendron_repc2746:0.00000100000050002909,(((MP1333_Eplukenetii_c390:0.00515489051568413219,(MP1320_Eabietina_c2143:0.00663535730449959452,MP1320_Eabietina_c19:0.00440322592389998796):0.00437376613006266145[74]):0.00000100000050002909[47],MP1333_Eplukenetii_repc744RC:0.00382471205838267074):0.00000100000050002909[39],(((((MP1325_Elasciva_c112:0.00390222891115164089,MP1334_Eimbricata_c1036:0.00414370944897150904):0.00000100000050002909[17],((MP1339_Eplacentiflora_c328c532:0.00685957847511931441,MP1330_Ecoccinea_c230:0.00414832526200954732):0.00682248935279900545[73],MP1325_Elasciva_c489RC:0.00000100000050002909):0.00000100000050002909[5]):0.00000100000050002909[6],((MP1330_Ecoccinea_c170RC:0.00479414668089019405,((MP1311_Eimbricata_c120:0.00099968520147528540,MP1318_Eimbricata_c158RC:0.00628215942040421128):0.00000100000050002909[31],MP1318_Eimbricata_c429RC:0.00200287739196302206):0.00199492980745849752[81]):0.00110224844585483646[67],(MP1319_Eimbricata_c923RCc77:0.00384637230779702336,((MP1311_Eimbricata_c404RC:0.00296643710006151782,MP1339_Eplacentiflora_c182RC:0.00251496682243058153):0.00000100000050002909[28],((MP1334_Eimbricata_c1116:0.00000100000050002909,MP1312_Elasciva_c44RC:0.00136710400988830530):0.00000100000050002909[7],MP1309_Epenicilliformis_c664RCrepc4176RC:0.00224258642706235247):0.00000100000050002909[4]):0.00125250554979460947[22]):0.00124718095632782755[23]):0.00000100000050002909[14]):0.00000100000050002909[2],MP1336_Ecoccinea_c12RC:0.00455715252834931316):0.00000100000050002909[14],MP1309_Epenicilliformis_repc3972RC:0.00734593256133812302):0.00547047320680583288[85]):0.18818054381401591590[100]):0.00000100000049994016,Rhododendron_c321RC:0.00000100000049994016);
