# Supplementary material for: Targeted NGS for species level phylogenomics: “made to measure” or “one size fits all”?
Source: PeerJ. 2017 Jul 25;5:e3569. doi: 10.7717/peerj.3569 (PMC5530999; doi:10.7717/peerj.3569)
Supplement: Data S4 — Gene trees inferred under RAxML. [file peerj-05-3569-s004.gz › AllTrees/RAxML_bipartitions.127818_3_AllSamples.out]

((((MP1333_Eplukenetii_c329:0.01413235009136642496,MP1333_Eplukenetii_c1:0.00267561705458712077)33:0.00215589818104052052,(((MP1312_Elasciva_c390RC:0.00255171478175805853,((MP1311_Eimbricata_c557RCc730RC:0.00279520746776634960,MP1311_Eimbricata_c1626RCc730RC:0.00102552511994023331)45:0.00793588216645244038,(MP1334_Eimbricata_c1044:0.00000100000050002909,MP1334_Eimbricata_c1201RC:0.00280069662498504861)86:0.00532532279668238798)2:0.00000100000050002909)4:0.00000100000050002909,(((MP1309_Epenicilliformis_c263:0.00579595011520561438,MP1309_Epenicilliformis_c422:0.00429538287444659102)51:0.00601775880866111355,((MP1312_Elasciva_c108:0.01538295766681910953,(MP1318_Eimbricata_c1486:0.00395507528497596704,MP1330_Ecoccinea_c492RCc477RC:0.00519396370111186063)34:0.00253041977997600989)14:0.00185111382428002199,(MP1318_Eimbricata_c175:0.00219005018204855573,MP1336_Ecoccinea_c111:0.00847794929526790760)1:0.00000100000050002909)0:0.00000100000050002909)1:0.00043338979677212550,(MP1336_Ecoccinea_c481RCc636RC:0.00766042578157126453,MP1320_Eabietina_c247RC:0.00000100000050002909)38:0.00338896959527221295)2:0.00090273164624574229)1:0.00000100000050002909,(MP1319_Eimbricata_c335RCc993:0.00384363898863485012,(MP1339_Eplacentiflora_c215:0.01426872422056675756,MP1325_Elasciva_c152RC:0.00206635255535389051)48:0.00207895872714782947)28:0.00273698852448550980)1:0.00233155426385491535)0:0.00494716705738631156,MP1339_Eplacentiflora_c497:0.00000100000050002909):0.16130115809121184367,Rhododendron_c164RCc181:0.16130115809121184367);
