# Supplementary material for: Targeted NGS for species level phylogenomics: “made to measure” or “one size fits all”?
Source: PeerJ. 2017 Jul 25;5:e3569. doi: 10.7717/peerj.3569 (PMC5530999; doi:10.7717/peerj.3569)
Supplement: Data S4 — Gene trees inferred under RAxML. [file peerj-05-3569-s004.gz › AllTrees/RAxML_bipartitions.18243_AllSamples.out]

((((((MP1319_Eimbricata_c236RCrepc2299RCrepc3121RCc32RCc350RC:0.01818756304300386470,((MP1330_Ecoccinea_c15:0.00555990409513696694,((MP1336_Ecoccinea_c1673RCc575RC:0.00120961773718246380,MP1336_Ecoccinea_c1673RCc1895RC:0.00000100000050002909)66:0.00239108517454021587,(MP1336_Ecoccinea_c263c575RC:0.00055148847253575612,MP1336_Ecoccinea_c263repc2317RC:0.00000100000050002909)47:0.00000100000050002909)33:0.00109653049577995969)16:0.00053746101020798998,((MP1312_Elasciva_c257RCc550c539:0.00154095975555860435,MP1312_Elasciva_c257RCc49:0.00342713714055438348)43:0.00079561504486312976,(MP1334_Eimbricata_c354c992RC:0.00000100000050002909,(MP1334_Eimbricata_c1c361RC:0.00000100000050002909,MP1325_Elasciva_c100RC:0.00216747793456227925)18:0.00433488707412690941)11:0.00088574186895504518)18:0.00000100000050002909)23:0.00055558778871644466)28:0.00000100000050002909,MP1311_Eimbricata_c155RCrepc2533RCrepc2533RCc864:0.00320237807063118111)15:0.00000100000050002909,(MP1325_Elasciva_c75:0.00000100000050002909,MP1325_Elasciva_c1338RCrepc3197RCc614RC:0.00000100000050002909)99:0.00398971690736824557)86:0.00263336190568550692,(((MP1333_Eplukenetii_c39RCc884:0.00548944066544238083,MP1333_Eplukenetii_repc243:0.00212930399771135226)100:0.00341822644865892198,((MP1309_Epenicilliformis_c421repc3899RC:0.00317588237562843904,(MP1309_Epenicilliformis_c324RC:0.00000100000050002909,MP1330_Ecoccinea_c632c22:0.00358174560456497697)43:0.00134502408363061958)73:0.00134517985116734554,(MP1339_Eplacentiflora_c150c173RC:0.00315317002310091339,(MP1311_Eimbricata_repc2365RC:0.00360510156635101761,MP1318_Eimbricata_c485RCc576c44RCrepc1872c652RCc708RCc1525:0.00000100000050002909)93:0.00274996267686741964)95:0.00386571959725053472)57:0.00065542872132727558)29:0.00050518664845741333,(MP1320_Eabietina_c169RCrepc2464RCc439:0.00000100000050002909,MP1320_Eabietina_c169RCc112RCrepc2917:0.00055970790821264821)99:0.00272133654408786892)8:0.00069412277267535006)100:0.12189803361103407342,Rhododendron_c711RCc180RCc180RCrepc2730RC:0.00000100000050002909):0.00185702573138519481,Rhododendron_c478RCc732:0.00185702573138519481);
