# Supplementary material for: Targeted NGS for species level phylogenomics: “made to measure” or “one size fits all”?
Source: PeerJ. 2017 Jul 25;5:e3569. doi: 10.7717/peerj.3569 (PMC5530999; doi:10.7717/peerj.3569)
Supplement: Data S4 — Gene trees inferred under RAxML. [file peerj-05-3569-s004.gz › AllTrees/RAxML_bipartitions.3013_AllSamples.out]

(((MP1336_Ecoccinea_c120:0.00258561087420271229,MP1336_Ecoccinea_c439RC:0.00192652507688030909)74:0.00000100000050002909,(((MP1320_Eabietina_c572RCc1721:0.00183306336601621626,MP1320_Eabietina_c432c526RC:0.00283078220825011594)72:0.00283893586403960712,((MP1318_Eimbricata_c295RC:0.00773699800308625882,((MP1334_Eimbricata_repc211RC:0.00433411917936901009,(MP1311_Eimbricata_c287c572RC:0.03609292190263706235,MP1330_Ecoccinea_c1250RCc35RC:0.00000100000050002909)82:0.00219505683219550643)8:0.00114755349457825373,(MP1312_Elasciva_c322RC:0.00000100000050002909,MP1309_Epenicilliformis_c680RCrepc4157c472:0.00663570669917441618)6:0.00000100000050002909)1:0.00001025172083465373)0:0.00105193782381394845,((MP1334_Eimbricata_repc345:0.00000100000050002909,(MP1312_Elasciva_repc1927c757RC:0.00487723761074173277,MP1319_Eimbricata_c1127RCc1030:0.00000100000050002909)37:0.00247794798177422039)31:0.00247917522137275836,((MP1325_Elasciva_c501:0.00000100000050002909,MP1318_Eimbricata_c740c719RC:0.00000100000050002909)62:0.00185592746365229305,(MP1333_Eplukenetii_c21:0.00775014248931909806,((MP1339_Eplacentiflora_c167RC:0.00242116632461762205,MP1325_Elasciva_c153RC:0.00000100000050002909)22:0.00000100000050002909,MP1333_Eplukenetii_c362:0.00000100000050002909)2:0.00000100000050002909)1:0.00000100000050002909)0:0.00001158107255761397)0:0.00171929323088504610)0:0.00000100000050002909)0:0.00000100000050002909,MP1311_Eimbricata_c1069RCrepc2807:0.00193182871392359539)0:0.00245182082047155914):0.08427714679830389244,Rhododendron_c830RCrepc2659RCc221:0.08427714679830389244);
