# Supplementary material for: Targeted NGS for species level phylogenomics: “made to measure” or “one size fits all”?
Source: PeerJ. 2017 Jul 25;5:e3569. doi: 10.7717/peerj.3569 (PMC5530999; doi:10.7717/peerj.3569)
Supplement: Data S4 — Gene trees inferred under RAxML. [file peerj-05-3569-s004.gz › AllTrees/RAxML_bipartitions.2983_AllSamples.out]

(((MP1334_Eimbricata_c293:0.00000100000050002909,(((MP1309_Epenicilliformis_c311RCc372:0.00204605403932579593,MP1309_Epenicilliformis_c311RCc561:0.00114674522025065323)38:0.00215009935599372792,(MP1309_Epenicilliformis_c750RCc372:0.00282113238112981224,MP1309_Epenicilliformis_c750RCc561:0.00166753904805850336)32:0.00141763556391819143)83:0.00414168836246080023,(((((((MP1318_Eimbricata_c645RCc358:0.00379003508439396987,MP1312_Elasciva_c350repc1942:0.00697217480405921790)19:0.00000100000050002909,MP1311_Eimbricata_c530RCrepc2555c269:0.00399817200498664947)14:0.00132795751070823444,((MP1333_Eplukenetii_repc908RC:0.00296280804814524901,(MP1325_Elasciva_c244c277:0.00340096537755652092,MP1318_Eimbricata_c334RC:0.00363389401821152380)87:0.00213422861247934215)46:0.00465508315947359141,((MP1333_Eplukenetii_c233RC:0.00000100000050002909,MP1311_Eimbricata_c1515RCc389:0.00717917967217296914)56:0.00204210876376232286,MP1320_Eabietina_c2373RCc900:0.00720417332376584781)6:0.00000100000050002909)1:0.00000100000050002909)0:0.00000100000050002909,MP1320_Eabietina_c835RCrepc2552c279:0.00521861963486101258)1:0.00000100000050002909,((MP1339_Eplacentiflora_c84RC:0.00138352988241793417,MP1330_Ecoccinea_c234:0.00578813646659985265)60:0.00189844895392085752,((MP1319_Eimbricata_c960RCrepc2447RC:0.00000100000050002909,MP1319_Eimbricata_c960RCc1066:0.00301521171678211701)65:0.00301841884825109147,(MP1319_Eimbricata_c983RCc1066:0.00302537820696849357,MP1319_Eimbricata_c983RCrepc2447RC:0.00000100000050002909)53:0.00150779711640201472)28:0.00000100000050002909)38:0.00126120034328081835)2:0.00000100000050002909,MP1312_Elasciva_c223RC:0.00609369398897602766)1:0.00000100000050002909,(MP1336_Ecoccinea_c602c855:0.00130512150207915951,((MP1336_Ecoccinea_c1910RCc855:0.00170737053596889551,MP1336_Ecoccinea_c1910RCc236RC:0.00148543849789528983)64:0.00451685401712319592,MP1336_Ecoccinea_c602c236RC:0.00118040740822448749)18:0.00000100000050002909)56:0.00355375749487736288)1:0.00018567004290912285)56:0.00208938174279191908)100:0.16258730269775412136,Rhododendron_repc2748RCc524:0.00000100000050002909):0.00287132687482681949,Rhododendron_c346RCc1449:0.00287132687482681949);
