# Supplementary material for: Targeted NGS for species level phylogenomics: “made to measure” or “one size fits all”?
Source: PeerJ. 2017 Jul 25;5:e3569. doi: 10.7717/peerj.3569 (PMC5530999; doi:10.7717/peerj.3569)
Supplement: Data S4 — Gene trees inferred under RAxML. [file peerj-05-3569-s004.gz › AllTrees/RAxML_bipartitions.1033_AllSample.out]

((Rhododendron_repc3188c343:0.00217570600275228485,(MP1309_Epenicilliformis_repc3936RCc780:0.00181540736653755899,(MP1336_Ecoccinea_c65RC:0.00366480680538440115,(((((MP1330_Ecoccinea_c72RC:0.00470794913394382859,((((MP1312_Elasciva_c56:0.00130041734380120658,(MP1334_Eimbricata_c1166RC:0.00000100000050002909,MP1319_Eimbricata_repc2894c1920RCrepc2894c697c754RCrepc2235RC:0.00510803212042738354)11:0.00000100000050002909)23:0.00000100000050002909,MP1311_Eimbricata_c165RCrepc2724c204RC:0.00499493183984937080)11:0.00000100000050002909,MP1333_Eplukenetii_repc381:0.00428400789904544773)12:0.00087364540101374623,MP1339_Eplacentiflora_c48:0.00729493987846605279)2:0.00000100000050002909)2:0.00000100000050002909,(MP1334_Eimbricata_repc157:0.00264294256328377435,MP1311_Eimbricata_repc2383RCc238:0.00429537543782706772)16:0.00000100000050002909)1:0.00000100000050002909,MP1333_Eplukenetii_c199:0.00293245727560075258)5:0.00143802575783386413,((MP1325_Elasciva_Consensus:0.00276167438764152217,MP1312_Elasciva_c389RC:0.00000100000050002909)5:0.00000100000050002909,((MP1318_Eimbricata_c48RC:0.00108526738511603412,MP1318_Eimbricata_c1221RCc558RCc631RC:0.00219447058790720384)67:0.00218412754539212307,((MP1336_Ecoccinea_c710c490RC:0.00164485446767574412,MP1330_Ecoccinea_c326RCc523:0.00000100000050002909)61:0.00342274376062567031,MP1309_Epenicilliformis_c658RCc3016RCrepc4199RCrepc4199RCc2017:0.00685328374192555392)23:0.00111849357288897728)2:0.00000100000050002909)0:0.00000100000050002909)40:0.00075803160872881567,(MP1320_Eabietina_repc2504c976c777RCc976:0.00000100000050002909,MP1320_Eabietina_repc2874RCc534:0.00519532511877660551)94:0.00438548925652950793)59:0.00110394440334990766)14:0.00000100000050002909)100:0.10802662091183397319):0.00000050000024997008,Rhododendron_c289RCc343:0.00000050000024997008);
