# Supplementary material for: Targeted NGS for species level phylogenomics: “made to measure” or “one size fits all”?
Source: PeerJ. 2017 Jul 25;5:e3569. doi: 10.7717/peerj.3569 (PMC5530999; doi:10.7717/peerj.3569)
Supplement: Data S4 — Gene trees inferred under RAxML. [file peerj-05-3569-s004.gz › AllTrees/RAxML_bipartitions.127820_2_AllSamples.out]

(((MP1311_Eimbricata_c744RCc445:0.00837433615003441677,((((((MP1339_Eplacentiflora_c463RC:0.01436566120575331548,MP1339_Eplacentiflora_c248RC:0.00256420239071711731)80:0.00646596442454828568,MP1339_Eplacentiflora_c523RC:0.00000100000050002909)83:0.00976923574747282954,(MP1330_Ecoccinea_c457:0.00889163102759717161,MP1330_Ecoccinea_c100RC:0.00000100000050002909)73:0.00547423221051920351)3:0.00000100000050002909,((MP1318_Eimbricata_c560:0.00212368540115350727,MP1311_Eimbricata_c2121RCc369:0.00127748148006617324)56:0.00155751124162978902,MP1319_Eimbricata_c19RC:0.00000100000050002909)28:0.00256418684783482013)3:0.00134396040318676539,(MP1325_Elasciva_c43RC:0.01473901330735721132,(((MP1320_Eabietina_c803RC:0.00308557413441966919,MP1320_Eabietina_repc2769c2237:0.00000100000050002909)24:0.00208493261393668432,MP1320_Eabietina_c798RCc2237:0.00345851782814589510)84:0.00557481241625875593,((MP1333_Eplukenetii_c751RC:0.00126435507113174328,MP1333_Eplukenetii_c752RC:0.00000100000050002909)99:0.01305579935749052838,(MP1312_Elasciva_c276:0.00000100000050002909,MP1318_Eimbricata_c1455:0.01394372478754151226)40:0.00278620774661707260)32:0.00429074965046213636)13:0.00480410844673900394)9:0.00423661005978769566)1:0.00202122352726763271,(MP1336_Ecoccinea_c616:0.01034071602347123690,(MP1309_Epenicilliformis_repc4036:0.05869669612018878907,(MP1334_Eimbricata_c1232:0.00288992018906707821,(MP1334_Eimbricata_c309RC:0.00801050803356263830,MP1336_Ecoccinea_c186RC:0.00410916688455816199)0:0.00000100000050002909)12:0.00000100000050002909)7:0.00123471778125722274)3:0.00691795988025148845)0:0.00210772481746850831)100:0.23503951867036573797,Rhododendron_repc2738RC:0.00436582942634754310):0.00000050000024997008,Rhododendron_c449RCc896:0.00000050000024997008);
