# Supplementary material for: Targeted NGS for species level phylogenomics: “made to measure” or “one size fits all”?
Source: PeerJ. 2017 Jul 25;5:e3569. doi: 10.7717/peerj.3569 (PMC5530999; doi:10.7717/peerj.3569)
Supplement: Data S4 — Gene trees inferred under RAxML. [file peerj-05-3569-s004.gz › AllTrees/RAxML_bipartitions.ITS_AllSamples.out]

((((((MP1309_Epenicilliformis_c61:0.00000100000050002909,(((((MP1311_Eimbricata_c687RC:0.00000100000050002909,MP1334_Eimbricata_c22:0.00000100000050002909)88:0.00000100000050002909,MP1318_Eimbricata_c1333c968RC:0.00117151577109854367)87:0.00224133917863329410,MP1339_Eplacentiflora_c448c635RCc615:0.00298064478613715772)35:0.00029068583106022991,MP1325_Elasciva_c2657:0.00254040090188848572)17:0.00085840668681207838,MP1312_Elasciva_c227:0.00225118345400932918)24:0.00000100000050002909)28:0.00000100000050002909,MP1319_Eimbricata_c910RC:0.00457242674746112261)95:0.00582634807985410366,(MP1336_Ecoccinea_c1367c562RC:0.00000100000050002909,MP1330_Ecoccinea_c2126c578RC:0.00225417579994348144)79:0.00584632121412128562)67:0.00341071858706065321,MP1333_Eplukenetii_c244RC:0.00476421085961278336)34:0.00214189499127037187,(MP1320_Eabietina_c2207RC:0.00585749032932784356,MP1320_Eabietina_c726RC:0.00702103052053664259)99:0.01237265574446335704):0.06802173810107357832,Rhododendron_c746RC:0.06802173810107357832);
