# Supplementary material for: Targeted NGS for species level phylogenomics: “made to measure” or “one size fits all”?
Source: PeerJ. 2017 Jul 25;5:e3569. doi: 10.7717/peerj.3569 (PMC5530999; doi:10.7717/peerj.3569)
Supplement: Data S4 — Gene trees inferred under RAxML. [file peerj-05-3569-s004.gz › AllTrees/RAxML_bipartitions.4430_AllSamples_Part1.out]

((((((MP1325_Elasciva_c637:0.00302845479368257309,MP1309_Epenicilliformis_c2393RCc587:0.00109081116920519772)99:0.00894328818834951716,((MP1320_Eabietina_repc2792RCc1146:0.00000100000050002909,MP1320_Eabietina_c320RC:0.00370031046669539419)18:0.00000100000050002909,MP1330_Ecoccinea_c370RC:0.00207275520314396640)28:0.00000100000050002909)22:0.00000100000050002909,(MP1330_Ecoccinea_c524:0.00847958391369773613,(MP1333_Eplukenetii_c391RC:0.00244730912330728056,MP1333_Eplukenetii_c750:0.00279077352291676314)85:0.00336292299274805907)27:0.00000100000050002909)56:0.00000100000050002909,((MP1312_Elasciva_c1598:0.00000100000050002909,MP1311_Eimbricata_c312RC:0.00000100000050002909)93:0.00368673554629947572,(((MP1325_Elasciva_c2340:0.00292439768318511744,MP1319_Eimbricata_c187RC:0.00631400900064916712)55:0.00257044138160088210,(MP1312_Elasciva_c518RC:0.00187505789222463387,((MP1334_Eimbricata_c871RC:0.00543541888855203579,MP1311_Eimbricata_c563c655RCrepc3050RC:0.00177658826644778241)10:0.00000100000050002909,MP1318_Eimbricata_c589RC:0.00250572809224699957)67:0.00012648909106671092)80:0.00358600864976681664)15:0.00000100000050002909,((MP1309_Epenicilliformis_c309:0.00195951440405992211,(MP1336_Ecoccinea_c630RC:0.00331489652103196400,(MP1318_Eimbricata_c1513:0.00327531669734754073,(MP1336_Ecoccinea_c1930:0.00344212443155824006,MP1319_Eimbricata_c302RC:0.00222631726345672021)10:0.00000367797208270216)19:0.00000100000050002909)16:0.00000100000050002909)17:0.00000100000050002909,MP1339_Eplacentiflora_c423RC:0.00294045691150049675)16:0.00097800578298641713)29:0.00097680865253638497)35:0.00189230992762829580)100:0.14758721997588619690,Rhododendron_c367RC:0.00227361153746075996):0.00114110008860482349,Rhododendron_c631:0.00114110008860482349);
