# Supplementary material for: Targeted NGS for species level phylogenomics: “made to measure” or “one size fits all”?
Source: PeerJ. 2017 Jul 25;5:e3569. doi: 10.7717/peerj.3569 (PMC5530999; doi:10.7717/peerj.3569)
Supplement: Data S4 — Gene trees inferred under RAxML. [file peerj-05-3569-s004.gz › AllTrees/RAxML_bipartitions.127829_AllSamples.out]

((MP1333_Eplukenetii_Consensus:0.00240168806174161130,(((MP1311_Eimbricata_Consensus:0.00204884808948331424,((MP1318_Eimbricata_Consensus:0.00000100000050002909,((MP1325_Elasciva_Consensus:0.00000100000050002909,(MP1309_Epenicilliformis_Consensus:0.00000100000050002909,MP1334_Eimbricata_c1136RCc9RC:0.00000100000050002909)61:0.00000100000050002909)65:0.00132017031126864157,(MP1312_Elasciva_Consensus:0.00098051514609626546,MP1339_Eplacentiflora_c2RC:0.00046693502172935532)14:0.00000100000050002909)6:0.00000100000050002909)4:0.00000100000050002909,MP1319_Eimbricata_Consensus:0.00095971997976609838)4:0.00000100000050002909)5:0.00044155143853580163,MP1320_Eabietina_Consensus:0.00681041239142884426)1:0.00000100000050002909,(MP1330_Ecoccinea_c677c3c285RCrepc2459c1739RCc136:0.00041821294858670170,MP1336_Ecoccinea_c251RCrepc2168RCc96RCc41RC:0.00164720468456409073)29:0.00000100000050002909)2:0.00158374726663661550):0.05413497866568644373,Rhododendron_Consensus:0.05413497866568644373);
