# Supplementary material for: Targeted NGS for species level phylogenomics: “made to measure” or “one size fits all”?
Source: PeerJ. 2017 Jul 25;5:e3569. doi: 10.7717/peerj.3569 (PMC5530999; doi:10.7717/peerj.3569)
Supplement: Data S4 — Gene trees inferred under RAxML. [file peerj-05-3569-s004.gz › AllTrees/RAxML_bipartitions.21083_AllSamples.out]

((Rhododendron_c619RCc307:0.00378904292694969263,(MP1319_Eimbricata_c11RC:0.00000100000050002909,(MP1336_Ecoccinea_c2:0.00435977455765679776,((MP1333_Eplukenetii_c392RC:0.00000100000050002909,(((MP1325_Elasciva_c1408RCc38:0.00900731783992996145,(((MP1320_Eabietina_c181RCrepc2624RCc225:0.00882252859799186918,MP1333_Eplukenetii_c379RC:0.02021901109673579153)76:0.00237068777305780246,((((MP1330_Ecoccinea_c87RC:0.00439038109747245334,MP1330_Ecoccinea_c630c506:0.00163137979398463051)31:0.00220527703381500403,MP1311_Eimbricata_c2212RCrepc2541repc2879c1889:0.00367238570247181836)7:0.00130990844461988565,(MP1336_Ecoccinea_c254:0.00600587367123687349,MP1325_Elasciva_c91:0.00510728089259655620)70:0.00298575698462093730)1:0.00000100000050002909,((MP1318_Eimbricata_c442:0.00755864940507232005,MP1311_Eimbricata_c858RCrepc2461c536:0.00392282529802204932)49:0.00388935452879623621,MP1334_Eimbricata_c1075RC:0.00968691196426452010)9:0.00000100000050002909)11:0.00202143017467758127)4:0.00141075753105937519,MP1318_Eimbricata_c75RC:0.00000100000050002909)1:0.00000100000050002909)0:0.00000100000050002909,MP1312_Elasciva_c469:0.00434651643787447792)0:0.00000100000050002909,(((MP1318_Eimbricata_c917RC:0.00165620345354539544,MP1334_Eimbricata_c1158RC:0.00000100000050002909)34:0.00320188135830552084,MP1339_Eplacentiflora_c97RC:0.00351592277510474980)11:0.00000100000050002909,MP1312_Elasciva_c887RC:0.00373116962038721632)14:0.00176193271936025899)1:0.00000100000050002909)6:0.00000226413703573011,((MP1319_Eimbricata_c450c538RC:0.00000100000050002909,MP1309_Epenicilliformis_c1630RCc666:0.00317971231237306438)43:0.00104822858906231499,MP1309_Epenicilliformis_c850RCrepc3952RCc666:0.00371738933464469973)34:0.01347261166938221351)19:0.00190372228993659367)85:0.00293770274954172940)100:0.14169013452790427121):0.00143982273076378531,Rhododendron_c120RCrepc2687:0.00143982273076378531);
