# Supplementary material for: Targeted NGS for species level phylogenomics: “made to measure” or “one size fits all”?
Source: PeerJ. 2017 Jul 25;5:e3569. doi: 10.7717/peerj.3569 (PMC5530999; doi:10.7717/peerj.3569)
Supplement: Data S4 — Gene trees inferred under RAxML. [file peerj-05-3569-s004.gz › AllTrees/RAxML_bipartitionsBranchLabels.14220_AllSamples.out]

((Rhododendron_c377repc3478c179repc2581RC:0.00000100000050002909,(((MP1320_Eabietina_repc3056repc2768RCc257RC:0.00678002201528868798,MP1320_Eabietina_c335RCrepc3206RCc314repc2538c461:0.00287248047320572695):0.00257698605543320780[87],MP1333_Eplukenetii_repc152RC:0.00735578724431827386):0.00076595580019940296[78],((((MP1319_Eimbricata_c10RCrepc2426c1987:0.00295565673965501440,MP1319_Eimbricata_repc2280c436repc2551c333c590:0.00629806336713551081):0.00289197001111440736[75],(((MP1309_Epenicilliformis_c510RCc2794c2794repc4197RC:0.00000100000050002909,(MP1330_Ecoccinea_c268RC:0.00000100000050002909,MP1309_Epenicilliformis_c510RCrepc4189RCrepc4189RCrepc4197RC:0.00247528259496122794):0.00000100000050002909[34]):0.00368636335033122606[47],(MP1312_Elasciva_c14:0.00136790413285055789,MP1318_Eimbricata_c100c661RCc472RCc472RCc575RC:0.00565218082395306434):0.00066048081357812313[18]):0.00092589188610960277[8],MP1318_Eimbricata_c56:0.00068602569803997602):0.00000100000050002909[1]):0.00076276506388979904[0],(((MP1330_Ecoccinea_c66RCrepc2262RC:0.00661153960484676170,(MP1336_Ecoccinea_c645c447c447repc2118:0.00142998347145068222,MP1336_Ecoccinea_c11repc2118:0.00068702121564803557):0.00864781213112648592[96]):0.02898950115149788107[83],(MP1311_Eimbricata_repc2922c2080c212RCrepc2353c247:0.01422280770778667700,(MP1334_Eimbricata_repc253RC:0.00650953830004476382,MP1334_Eimbricata_repc1276c1211:0.00340982045538301042):0.00307128663261698690[81]):0.00232601516312669386[17]):0.00097590356101307689[0],(MP1339_Eplacentiflora_c17RC:0.00332832933430844561,MP1339_Eplacentiflora_c299c321RCc427:0.00239998684705811614):0.00000100000050002909[3]):0.00000100000050002909[1]):0.00052729117110286152[9],(MP1325_Elasciva_c317:0.00000100000050002909,MP1311_Eimbricata_c405RCrepc2464c358:0.00554177202603285679):0.00171417045274664366[13]):0.00160604771297433971[30]):0.09623887225715295479[100]):0.00180508840398166631,Rhododendron_c377repc2632repc2632repc3181repc3015:0.00180508840398166631);
