# Supplementary material for: Targeted NGS for species level phylogenomics: “made to measure” or “one size fits all”?
Source: PeerJ. 2017 Jul 25;5:e3569. doi: 10.7717/peerj.3569 (PMC5530999; doi:10.7717/peerj.3569)
Supplement: Data S4 — Gene trees inferred under RAxML. [file peerj-05-3569-s004.gz › AllTrees/RAxML_bipartitions.3283_AllSamples.out]

((Rhododendron_repc3255RCrepc2796repc3346:0.00202183104159616876,(((MP1320_Eabietina_repc2545RCc839RC:0.00577825168375255271,MP1320_Eabietina_Consensus:0.00218903791330140891)96:0.00302361522182787064,MP1336_Ecoccinea_c139c206:0.00589024028746060711)61:0.00037730920683191145,((MP1309_Epenicilliformis_c1461RC:0.00000100000050002909,((MP1330_Ecoccinea_c959RCrepc2529repc2389c153:0.00156206738649031750,(((((MP1336_Ecoccinea_c179c207:0.00079912722938674490,MP1336_Ecoccinea_repc2186c207:0.00000100000050002909)100:0.00558974983704788129,MP1319_Eimbricata_c252repc2345RCc599:0.00319356975188443042)5:0.00000100000050002909,MP1312_Elasciva_repc1897RCc101RCrepc1895RCc565RC:0.00206214471331675605)4:0.00000100000050002909,(MP1325_Elasciva_Consensus:0.00298740086787146380,((MP1318_Eimbricata_c541repc2052c606:0.00262478386685165068,(MP1334_Eimbricata_repc155RCrepc176:0.00162343262397499012,MP1334_Eimbricata_repc184repc266:0.00229524470081008672)90:0.00285581996740433752)76:0.00127041032614897201,MP1318_Eimbricata_repc1718repc1762RCc270:0.00076828332220144242)55:0.00000100000050002909)66:0.00113195424434669534)1:0.00000100000050002909,MP1312_Elasciva_repc2195c102RCc1608RC:0.00655767121112719488)1:0.00000100000050002909)5:0.00000100000050002909,(MP1319_Eimbricata_repc2274repc2346RCc1978c810RC:0.00267922520872744150,(MP1311_Eimbricata_repc2727c670repc2561RCc897RC:0.00250309387748125873,((MP1333_Eplukenetii_repc258RC:0.00387323704921669178,(MP1333_Eplukenetii_repc178:0.00281999147969984581,MP1333_Eplukenetii_repc179:0.00000100000050002909)79:0.00225814636972733332)98:0.00254771646072682106,((MP1339_Eplacentiflora_c88RCc405:0.00069801744509425041,MP1339_Eplacentiflora_c836c758RC:0.00150202757175421750)64:0.00068153491576447307,MP1311_Eimbricata_repc2362c270RCc1043RC:0.00261892253503831236)91:0.00327909459987115294)30:0.00099111669552961069)9:0.00000100000050002909)28:0.00050269647076802467)22:0.00050521498945080366)21:0.00050250608400989019,((MP1309_Epenicilliformis_repc4178RCc112repc4475RCc822RC:0.00169670948859159884,MP1309_Epenicilliformis_repc3866c112:0.00062114089532842658)92:0.00169363320865715942,MP1330_Ecoccinea_repc2258RCc216:0.00070873897014020644)72:0.00112619038678820455)15:0.00150886545007066809)100:0.09682889225667309918):0.00000050000024997008,Rhododendron_repc2553c928:0.00000050000024997008);
