# Supplementary material for: Targeted NGS for species level phylogenomics: “made to measure” or “one size fits all”?
Source: PeerJ. 2017 Jul 25;5:e3569. doi: 10.7717/peerj.3569 (PMC5530999; doi:10.7717/peerj.3569)
Supplement: Data S4 — Gene trees inferred under RAxML. [file peerj-05-3569-s004.gz › AllTrees/RAxML_bipartitions.17548_AllSamples.out]

((((MP1320_Eabietina_c1596RC:0.00000100000050002909,MP1320_Eabietina_repc2527RCc690:0.01353704603570244844)49:0.00129971500954235790,(((MP1333_Eplukenetii_c292repc892:0.00136943637684313994,MP1333_Eplukenetii_repc85:0.00377479636998347004)93:0.00194110378502708827,(((((MP1330_Ecoccinea_c107c1985c305:0.00104216533366971497,MP1330_Ecoccinea_c107repc2448RC:0.00000100000050002909)81:0.00208690952424543186,((((MP1334_Eimbricata_repc72:0.00000100000050002909,(MP1312_Elasciva_c353repc2033repc2033repc2093RCc711:0.00115347350485785856,((MP1312_Elasciva_repc1867c1512c325RC:0.00283065455915181832,((((MP1311_Eimbricata_c154c2162RCrepc2418RC:0.00160089001114900272,MP1311_Eimbricata_c154c769RCrepc2611RC:0.00136026877910878029)50:0.00001626060623674340,MP1330_Ecoccinea_c722RC:0.00000100000050002909)4:0.00003171073100159771,MP1339_Eplacentiflora_c134RC:0.00091422268841144213)1:0.00000100000050002909,(MP1312_Elasciva_c353repc2033repc2033repc2315RC:0.00147878262306355029,MP1312_Elasciva_repc2749RC:0.00349256245565872283)11:0.00000769437012753322)0:0.00000100000050002909)0:0.00000100000050002909,(MP1319_Eimbricata_c805RCrepc2275RCrepc2453:0.00103972840860118172,(MP1334_Eimbricata_c760RC:0.00000100000050002909,MP1319_Eimbricata_c1900RCc2021RCrepc2464RCrepc2464RCrepc2276RC:0.00234972863842616581)59:0.00081203840058552944)41:0.00154614039156815582)0:0.00000100000050002909)0:0.00000389849988091387)2:0.00001874809594418784,(MP1330_Ecoccinea_repc2254RC:0.00000100000050002909,(MP1339_Eplacentiflora_c313c428RC:0.00350990137079437063,MP1336_Ecoccinea_repc2125:0.00000100000050002909)27:0.00158783112211248532)25:0.00158770803475134390)10:0.00071333658560827863,(MP1336_Ecoccinea_c796c141RCrepc2305RC:0.00000100000050002909,MP1309_Epenicilliformis_c632RCrepc3925RCc737:0.00000100000050002909)66:0.00073814112159315351)9:0.00000100000050002909,MP1325_Elasciva_c354RCrepc3234RCc391:0.00156779810669038897)5:0.00000100000050002909)17:0.00000100000050002909,MP1318_Eimbricata_c577RCrepc1726RCc714:0.00441528840346280121)13:0.00000100000050002909,MP1325_Elasciva_c418RCrepc2879RCc391:0.00253892789148969398)3:0.00000100000050002909,MP1309_Epenicilliformis_repc4557RCrepc4177c84:0.00303190744201500524)80:0.00395666187297882485)63:0.00068421919804020188,(MP1320_Eabietina_c438RCc690:0.00334202031833854760,MP1320_Eabietina_c102repc2940RCrepc2677:0.00455032238606403391)40:0.00229905526119017576)11:0.00000100000050002909)100:0.08309907978393213379,Rhododendron_c792RCrepc2613:0.00341668567455480094):0.00041686845003733897,Rhododendron_repc3256RCc2381RCc268:0.00041686845003733897);
