# Supplementary material for: Targeted NGS for species level phylogenomics: “made to measure” or “one size fits all”?
Source: PeerJ. 2017 Jul 25;5:e3569. doi: 10.7717/peerj.3569 (PMC5530999; doi:10.7717/peerj.3569)
Supplement: Data S4 — Gene trees inferred under RAxML. [file peerj-05-3569-s004.gz › AllTrees/RAxML_bipartitions.8430_AllSamples_Part3.out]

(((MP1333_Eplukenetii_repc111:0.01900443710675703973,(MP1320_Eabietina_c765RCc240:0.00937790140252598402,(MP1318_Eimbricata_c90:0.00696449529359806970,((MP1339_Eplacentiflora_c379RCc36RC:0.00132980515811940286,(MP1330_Ecoccinea_c194c731:0.00449642259186846388,(((MP1336_Ecoccinea_c393RCc128RC:0.00289599315329536287,(MP1336_Ecoccinea_repc2196RCc725:0.00290036185653658012,MP1330_Ecoccinea_c187:0.00452083353313921434)74:0.00150976914259555255)57:0.00095395866903480323,MP1312_Elasciva_c231:0.00402662855424947962)73:0.00386863611039357748,((MP1309_Epenicilliformis_repc3878c634c1075RC:0.00000100000050002909,MP1309_Epenicilliformis_c1075RCrepc4423RC:0.00307016222781498300)100:0.00965194596853962902,(((MP1319_Eimbricata_repc2184:0.00597779528507755547,MP1319_Eimbricata_c533c416:0.00372645129116826613)62:0.00345618192532147614,MP1325_Elasciva_c397c128:0.00437672309701583190)8:0.00000100000050002909,(MP1334_Eimbricata_repc1262repc252:0.00236752400663857183,(MP1318_Eimbricata_c247:0.00116527981006847017,(MP1311_Eimbricata_c675RCrepc2491RCrepc2491RCc812:0.00092285182270232882,MP1311_Eimbricata_c520RCc812:0.00393045588505910350)53:0.00000100000050002909)29:0.00000100000050002909)58:0.00198694556663451616)19:0.00112953518281343939)9:0.00000100000050002909)4:0.00000100000050002909)5:0.00000100000050002909)2:0.00000100000050002909,MP1312_Elasciva_c532RC:0.00870597409238663134)2:0.00000100000050002909)10:0.00253574687685460777)4:0.00002049790749852440)100:0.21046514069235711109,Rhododendron_repc2583RCc421:0.00000100000050002909):0.00000050000024997008,Rhododendron_c699RCc421:0.00000050000024997008);
