# Supplementary material for: Targeted NGS for species level phylogenomics: “made to measure” or “one size fits all”?
Source: PeerJ. 2017 Jul 25;5:e3569. doi: 10.7717/peerj.3569 (PMC5530999; doi:10.7717/peerj.3569)
Supplement: Data S4 — Gene trees inferred under RAxML. [file peerj-05-3569-s004.gz › AllTrees/RAxML_bipartitions.127818_4_AllSamples.out]

(((MP1334_Eimbricata_c377RC:0.00275062827915616755,(((MP1318_Eimbricata_c151:0.00000100000050002909,MP1325_Elasciva_c1454RCc67:0.00409577834140884174)49:0.00406860002210378269,(((MP1319_Eimbricata_c523RC:0.00970450983870171577,(((MP1339_Eplacentiflora_c196:0.00273375748936466583,MP1312_Elasciva_c960RC:0.00000100000050002909)10:0.00000100000050002909,(((MP1312_Elasciva_c16RC:0.00000100000050002909,MP1330_Ecoccinea_c124:0.00000100000050002909)38:0.00242876390592290008,(MP1309_Epenicilliformis_repc4506:0.00433425794512809579,(MP1330_Ecoccinea_c471:0.00603088736240152065,(MP1309_Epenicilliformis_c559:0.00431572640438803844,MP1336_Ecoccinea_c354RC:0.00000100000050002909)63:0.00089897451647738308)15:0.00000100000050002909)4:0.00468791802231801908)10:0.01212250979633554965,MP1333_Eplukenetii_c287RC:0.01023784122884862334)21:0.06579372079692395736)1:0.00000100000050002909,(MP1339_Eplacentiflora_c524RC:0.00000100000050002909,MP1334_Eimbricata_c1072:0.03637209026001141793)21:0.01103123180977812028)6:0.00113144076524078095)5:0.01090866540904677183,MP1311_Eimbricata_c1007RCc471:0.00331194733795946291)5:0.01211139818520593631,MP1319_Eimbricata_c2098RCc2055:0.01241484521265030262)17:0.00910637120429371935)18:0.00365279984395319290,((MP1320_Eabietina_c350:0.01508680331615545704,MP1320_Eabietina_c528RC:0.00000100000050002909)60:0.01501274020384502778,MP1311_Eimbricata_c317RC:0.00314268212114855250)32:0.00439134316102155874)36:0.00000100000050002909)100:0.35455671314084091783,Rhododendron_c2374:0.00218977189198715783):0.00000050000024997008,Rhododendron_repc2768RCc775:0.00000050000024997008);
