# Supplementary material for: Targeted NGS for species level phylogenomics: “made to measure” or “one size fits all”?
Source: PeerJ. 2017 Jul 25;5:e3569. doi: 10.7717/peerj.3569 (PMC5530999; doi:10.7717/peerj.3569)
Supplement: Data S4 — Gene trees inferred under RAxML. [file peerj-05-3569-s004.gz › AllTrees/RAxML_bipartitions.PartMitochondria_AllSamples.out]

((MP1320_Eabietina_c726RC:0.00376395837373339880,(MP1333_Eplukenetii_c244RC:0.00229196158041892377,(MP1319_Eimbricata_c1148c1212RCc910RCc3173RCc1162c2074c860:0.00217147979182172150,(MP1339_Eplacentiflora_c250c448c551RCc620c635RCc615c884RCc555c633RCMir:0.00115846538615025610,(((((MP1311_Eimbricata_c687RC:0.00000100000050002909,(MP1318_Eimbricata_c1113RCc1304c1134RCc1433RCc1462RCc1236c1333c968RCc1448R:0.00000100000050002909,MP1334_Eimbricata_c343RCc764RCc22:0.00000100000050002909)91:0.00000100000050002909)90:0.00051008300217062679,MP1312_Elasciva_c227:0.00025483228421147340)43:0.00025487734615540282,MP1325_Elasciva_c615:0.00025502175333680399)25:0.00025422371508909577,(MP1330_Ecoccinea_c578RC:0.00050937366869472723,MP1336_Ecoccinea_c1367c562RC:0.00000100000050002909)44:0.00127733687178903355)0:0.00000100000050002909,MP1309_Epenicilliformis_c61:0.00050964823117220000)0:0.00000100000050002909)1:0.00025417747170685800)3:0.00081705109108778690)0:0.00088874488970155810):0.01661553774229404881,Rhododendron_c746RC:0.01661553774229404881);
