# Supplementary material for: Targeted NGS for species level phylogenomics: “made to measure” or “one size fits all”?
Source: PeerJ. 2017 Jul 25;5:e3569. doi: 10.7717/peerj.3569 (PMC5530999; doi:10.7717/peerj.3569)
Supplement: Data S4 — Gene trees inferred under RAxML. [file peerj-05-3569-s004.gz › AllTrees/RAxML_bipartitions.18014_AllSamples.out]

((MP1339_Eplacentiflora_c5RC:0.00323145946196005127,((MP1320_Eabietina_repc2517RCc372:0.04519921185915231482,(((MP1320_Eabietina_repc3112repc2916RCc255RC:0.00360533030966316394,(MP1309_Epenicilliformis_c336RCrepc3898repc4271RCc433:0.00464394648304282832,MP1309_Epenicilliformis_repc3850:0.00144847551385374066)66:0.00000100000050002909)12:0.00125333918995595137,((MP1319_Eimbricata_repc2651RCc343RCc343RCc215RCc22repc2762c507RCrepc2762:0.00039377951289867771,(MP1319_Eimbricata_c22repc2762c363repc2430c453RCc343RCc215RC:0.00078726737333044189,MP1319_Eimbricata_repc2260RCc215RCc22repc2762c363c363repc2430c453RCc34:0.00000100000050002909)75:0.00078776334038276204)91:0.00197445097057859925,(MP1311_Eimbricata_c394RCrepc3092RCrepc3092RCrepc3554RCc251RC:0.00168456372812293936,(MP1330_Ecoccinea_repc2414c1219c1219c552RC:0.00128747664766264472,((MP1318_Eimbricata_c116RCc105RC:0.00319949302625357557,MP1318_Eimbricata_c116RCc680RCc110c519c680RCc110c519c165:0.00406582075195391530)60:0.00042601020790544221,MP1311_Eimbricata_c394RCrepc2531RCrepc2531RCrepc2791RC:0.00245498101404008047)41:0.00000593119854367843)14:0.00038202180971405765)13:0.00110607034099515032)2:0.00000100000050002909)2:0.00000100000050002909,(MP1330_Ecoccinea_c8RC:0.00069674586036902594,(MP1336_Ecoccinea_c1RC:0.00000100000050002909,MP1336_Ecoccinea_c496c435c629repc2258RCc435c629repc2258RCrepc2253RC:0.00262084045937878863)25:0.00036327995859678430)8:0.00069154992497101695)8:0.00000844229470611026)11:0.00035321687516255988,((MP1311_Eimbricata_c368RCrepc2462c409:0.00272151891072781697,((MP1318_Eimbricata_c425RC:0.00000100000050002909,MP1312_Elasciva_c1445RCc367:0.00530142306594944945)52:0.00176440656843651991,MP1312_Elasciva_c9c27:0.00213033902857255033)35:0.00066970009429767130)15:0.00038034483184629618,(((MP1333_Eplukenetii_repc77RC:0.00309476354544340783,MP1333_Eplukenetii_c251RC:0.00219554990743496027)36:0.00000100000050002909,(MP1325_Elasciva_c9c1849:0.00246369024730492539,(MP1334_Eimbricata_repc140:0.00320826198859275151,MP1334_Eimbricata_c1139repc173RCrepc278RC:0.00204038241826024445)38:0.00044826434007273991)31:0.00041018890878735139)5:0.00033393800374993232,(MP1320_Eabietina_c2215repc2516RCc801RCrepc2657c331:0.01078818578348110686,MP1320_Eabietina_repc2656:0.02123319092228660721)100:0.08869489539745116502)0:0.00000100000050002909)1:0.00000100000050002909)43:0.00052593112158429546):0.04223336054062905992,Rhododendron_repc3223repc2911repc3149repc3232repc2547RCc419RCc500:0.04223336054062905992);
