# Supplementary material for: Targeted NGS for species level phylogenomics: “made to measure” or “one size fits all”?
Source: PeerJ. 2017 Jul 25;5:e3569. doi: 10.7717/peerj.3569 (PMC5530999; doi:10.7717/peerj.3569)
Supplement: Data S4 — Gene trees inferred under RAxML. [file peerj-05-3569-s004.gz › AllTrees/RAxML_bipartitions.22985_AllSamples_Part2.out]

((Rhododendron_c191RCrepc2611RCc353RCc97:0.00000100000050002909,(((MP1311_Eimbricata_c298:0.00529862340920729015,(MP1320_Eabietina_c252c309RC:0.00764477681827595724,(MP1318_Eimbricata_c578RC:0.00381687559752609410,MP1334_Eimbricata_c332RCc1227RC:0.00179067243928388519)22:0.00000100000050002909)25:0.00189637935000509382)9:0.00000100000050002909,(MP1319_Eimbricata_c1870:0.00226341734151814513,(MP1333_Eplukenetii_c313:0.00496792923142727171,((((((MP1318_Eimbricata_c223:0.00000100000050002909,MP1325_Elasciva_c105:0.01158130597899713170)78:0.01154130379222102938,MP1311_Eimbricata_c372c518RC:0.00296891722670592590)2:0.00000100000050002909,MP1319_Eimbricata_c580RC:0.00544274719341992369)2:0.00000100000050002909,MP1312_Elasciva_c180RC:0.00644882130384001606)1:0.00000100000050002909,(MP1339_Eplacentiflora_c238:0.00505438547121083489,(MP1339_Eplacentiflora_c411RC:0.00000100000050002909,MP1309_Epenicilliformis_c725repc4115RC:0.00173647191467706354)51:0.00000100000050002909)41:0.00159088339656404524)8:0.00302149560940704644,((MP1330_Ecoccinea_c34:0.00000100000050002909,MP1309_Epenicilliformis_c439repc3962:0.00415264414433603578)81:0.00396749322303980006,MP1336_Ecoccinea_c54RC:0.00000100000050002909)78:0.00317692347209700115)0:0.00000100000050002909)1:0.00000100000050002909)0:0.00102616689894417432)19:0.00349107760189118488,MP1312_Elasciva_c627c562:0.00411501239738198098)100:0.19271745191473499403):0.00178759063502611517,Rhododendron_c191RCrepc2930RCc1265repc2894RC:0.00178759063502611517);
