# Supplementary material for: Targeted NGS for species level phylogenomics: “made to measure” or “one size fits all”?
Source: PeerJ. 2017 Jul 25;5:e3569. doi: 10.7717/peerj.3569 (PMC5530999; doi:10.7717/peerj.3569)
Supplement: Data S4 — Gene trees inferred under RAxML. [file peerj-05-3569-s004.gz › AllTrees/RAxML_bipartitions.3283_AllSamples_Paralogue1.out]

((MP1312_Elasciva_c238:0.00000100000050002909,((MP1320_Eabietina_c404RC:0.00000100000050002909,MP1330_Ecoccinea_c210RC:0.00448707713806918533)44:0.00299339374240858123,(((MP1333_Eplukenetii_c332RC:0.00160610293126382830,((MP1336_Ecoccinea_c283RC:0.00391721870581599255,(MP1309_Epenicilliformis_c1358RCc828:0.01939167798767217621,MP1309_Epenicilliformis_c828c532RC:0.00242779658095116984)38:0.00000100000050002909)23:0.00000100000050002909,MP1311_Eimbricata_c63RC:0.00929876618481466875)17:0.00000100000050002909)21:0.00000100000050002909,MP1336_Ecoccinea_c466RC:0.00468416526241412830)16:0.00000100000050002909,(MP1311_Eimbricata_c108:0.00396132185978532916,MP1318_Eimbricata_c314:0.00284298070344130406)53:0.00243369983498113252)12:0.00197290734572937122)40:0.00344555054182955943):0.13269448282375451154,Rhododendron_repc2910c459c418RC:0.13269448282375451154);
