# Supplementary material for: Targeted NGS for species level phylogenomics: “made to measure” or “one size fits all”?
Source: PeerJ. 2017 Jul 25;5:e3569. doi: 10.7717/peerj.3569 (PMC5530999; doi:10.7717/peerj.3569)
Supplement: Data S4 — Gene trees inferred under RAxML. [file peerj-05-3569-s004.gz › AllTrees/RAxML_bipartitions.22640_AllSamples.out]

((MP1318_Eimbricata_c212:0.00240906722799437553,(MP1336_Ecoccinea_c84RC:0.00293265665256230894,(MP1333_Eplukenetii_c914RCc237RC:0.00981222349030287481,(((MP1312_Elasciva_c763c190RC:0.00000100000050002909,MP1309_Epenicilliformis_repc4076c337c295RCc337:0.00118347355150363984)45:0.00000100000050002909,(MP1330_Ecoccinea_c85:0.00000100000050002909,((MP1325_Elasciva_c151:0.00000100000050002909,MP1311_Eimbricata_c239:0.00341246098487751155)29:0.00161245703742601094,(MP1339_Eplacentiflora_c212RC:0.00000100000050002909,MP1319_Eimbricata_c5RC:0.00000100000050002909)56:0.00535292671707209011)28:0.00000100000050002909)20:0.00000100000050002909)47:0.00357678192361054852,MP1320_Eabietina_c157:0.00354871100329513757)29:0.00000100000050002909)35:0.00000100000050002909)65:0.00348079599915666156):0.08197140500181042400,Rhododendron_c237RC:0.08197140500181042400);
