# Supplementary material for: Targeted NGS for species level phylogenomics: “made to measure” or “one size fits all”?
Source: PeerJ. 2017 Jul 25;5:e3569. doi: 10.7717/peerj.3569 (PMC5530999; doi:10.7717/peerj.3569)
Supplement: Data S4 — Gene trees inferred under RAxML. [file peerj-05-3569-s004.gz › AllTrees/RAxML_bipartitions.127704_AllSamples.out]

(((((MP1330_Ecoccinea_c121RC:0.00149583818423185784,(((MP1319_Eimbricata_repc2567RCc412c385:0.00000100000050002909,MP1325_Elasciva_c19RCc1077:0.00000100000050002909)83:0.00184051756743144022,MP1334_Eimbricata_repc162RC:0.00000100000050002909)91:0.00369177767874404083,(MP1318_Eimbricata_c362:0.00000100000050002909,(MP1318_Eimbricata_c588RC:0.00737410611880598248,MP1311_Eimbricata_c273RCrepc2551c321:0.00304742994405443959)14:0.00000100000050002909)2:0.00000100000050002909)7:0.00000100000050002909)11:0.00000100000050002909,(MP1309_Epenicilliformis_c660:0.00755528602125932550,(MP1309_Epenicilliformis_c585RCc92:0.00275959650045959392,(MP1336_Ecoccinea_c193RC:0.00093259340687782744,MP1312_Elasciva_c361RC:0.00170504572227829694)33:0.00000100000050002909)19:0.00000100000050002909)16:0.00042747881099795040)53:0.00107838312456753969,((MP1330_Ecoccinea_c614:0.00237226837438677752,MP1339_Eplacentiflora_c119RC:0.00486500748919836603)20:0.00160679145419244450,(MP1312_Elasciva_c375RC:0.01151063817782757917,MP1320_Eabietina_c271c274RC:0.00000100000050002909)20:0.00311266774724280968)1:0.00000100000050002909)1:0.00132432142223754489,MP1333_Eplukenetii_c857c360:0.00236582800550602093):0.15099177083165321589,Rhododendron_c319RCc295:0.15099177083165321589);
