# Supplementary material for: Targeted NGS for species level phylogenomics: “made to measure” or “one size fits all”?
Source: PeerJ. 2017 Jul 25;5:e3569. doi: 10.7717/peerj.3569 (PMC5530999; doi:10.7717/peerj.3569)
Supplement: Data S4 — Gene trees inferred under RAxML. [file peerj-05-3569-s004.gz › AllTrees/RAxML_bipartitionsBranchLabels.10677_AllSamples.out]

((MP1333_Eplukenetii_repc61:0.00349763108051883136,(((MP1330_Ecoccinea_c1830repc2272RCc374RC:0.00053793920931841186,(((MP1319_Eimbricata_Consensus:0.00110863965900710910,(MP1312_Elasciva_Consensus:0.00579794804958037088,(MP1318_Eimbricata_Consensus:0.00000100000050002909,(MP1309_Epenicilliformis_repc4401c108repc3926RCc162RC:0.00000100000050002909,MP1311_Eimbricata_Consensus:0.00000100000050002909):0.00000100000050002909[59]):0.00000100000050002909[58]):0.00182666938439281939[24]):0.00000100000050002909[6],((MP1336_Ecoccinea_c740RCrepc2326RCrepc2407RCc1689:0.00176017301730977955,MP1336_Ecoccinea_c740RCrepc2326RCrepc2407RCc396:0.00000100000050002909):0.00255541144174927957[99],MP1339_Eplacentiflora_Consensus:0.00312144014496324070):0.00000100000050002909[31]):0.00000100000050002909[0],MP1330_Ecoccinea_repc2524repc2506RCc770RCrepc2512:0.00194423429733220398):0.00000100000050002909[2]):0.00000100000050002909[0],(MP1325_Elasciva_Consensus:0.00391083786888963159,(MP1334_Eimbricata_c14RC:0.00000100000050002909,MP1334_Eimbricata_repc42:0.00000100000050002909):0.00162613003373374902[74]):0.00000100000050002909[40]):0.00091982523622112554[4],MP1320_Eabietina_Consensus:0.00959829831322852114):0.00034751574713071435[5]):0.06408291851622907598,Rhododendron_Consensus:0.06408291851622907598);
