# Supplementary material for: Targeted NGS for species level phylogenomics: “made to measure” or “one size fits all”?
Source: PeerJ. 2017 Jul 25;5:e3569. doi: 10.7717/peerj.3569 (PMC5530999; doi:10.7717/peerj.3569)
Supplement: Data S4 — Gene trees inferred under RAxML. [file peerj-05-3569-s004.gz › AllTrees/RAxML_bipartitions.20894_AllSamples.out]

((MP1311_Eimbricata_c228RC:0.00757590332702243359,((MP1312_Elasciva_c424RCc1040RC:0.00575475861653006703,((MP1330_Ecoccinea_c63:0.00357120737281149420,MP1311_Eimbricata_c200RC:0.00868246542229085365)22:0.00000100000050002909,((MP1339_Eplacentiflora_c390:0.00541496857677188810,MP1320_Eabietina_c264RCc789:0.00438360591076373315)44:0.00025172514400009506,MP1336_Ecoccinea_c446RC:0.00458635140218892606)11:0.00000100000050002909)18:0.00000100000050002909)24:0.00115512738806541415,(((((MP1318_Eimbricata_c191:0.00000100000050002909,(MP1334_Eimbricata_c987:0.00195509574850904425,MP1319_Eimbricata_c267:0.00930205005059296826)8:0.00000100000050002909)6:0.00000100000050002909,((MP1334_Eimbricata_c353:0.00218322173911206056,MP1325_Elasciva_c482RC:0.00296645123109192266)49:0.00147082403081858913,MP1325_Elasciva_c197RC:0.00123979545631590924)30:0.00250864094491629747)76:0.00376295372466823371,((MP1319_Eimbricata_c97RC:0.00342629420665478300,(MP1318_Eimbricata_c412RC:0.00000100000050002909,MP1309_Epenicilliformis_c657RCrepc4109:0.00000100000050002909)27:0.00210150219293816836)49:0.00210160147249618566,MP1309_Epenicilliformis_c956RCc608:0.00397652837836854484)29:0.00000100000050002909)3:0.00000100000050002909,(MP1339_Eplacentiflora_c118:0.00371753754220698366,MP1336_Ecoccinea_c68RC:0.00358191022489066447)13:0.00000100000050002909)2:0.00000100000050002909,(MP1333_Eplukenetii_c461repc168RC:0.00793690445535493415,MP1312_Elasciva_c197RC:0.00168749824474202868)12:0.00000100000050002909)8:0.00000100000050002909)6:0.00067283403766010309):0.06111599058623132935,Rhododendron_c256RCc359c256RCrepc2681:0.06111599058623132935);
