# Supplementary material for: Targeted NGS for species level phylogenomics: “made to measure” or “one size fits all”?
Source: PeerJ. 2017 Jul 25;5:e3569. doi: 10.7717/peerj.3569 (PMC5530999; doi:10.7717/peerj.3569)
Supplement: Data S4 — Gene trees inferred under RAxML. [file peerj-05-3569-s004.gz › AllTrees/RAxML_bipartitions.15610_AllSamples_Part1.out]

((Rhododendron_c12repc2698RC:0.00854972238628900691,((MP1309_Epenicilliformis_c85RC:0.00833150067640067542,((MP1330_Ecoccinea_c747:0.00266969072928129481,MP1318_Eimbricata_c1599RCc758:0.00552215367341055922)1:0.00000100000050002909,(MP1336_Ecoccinea_c960:0.00465059550566854218,(((MP1330_Ecoccinea_c2078:0.00000100000050002909,MP1311_Eimbricata_c2151:0.00452826667992303842)64:0.00226128687180228135,MP1311_Eimbricata_c724:0.00599187331548089661)19:0.00000100000050002909,(((MP1319_Eimbricata_c871RC:0.00712213827855659454,MP1325_Elasciva_c1052:0.00592127040616694314)35:0.00000100000050002909,(MP1309_Epenicilliformis_c914:0.00594844600297369207,((MP1339_Eplacentiflora_c589:0.00000100000050002909,MP1333_Eplukenetii_c570:0.00197158557176841005)65:0.00013063496382046438,MP1320_Eabietina_c170RC:0.00523726128210354799)72:0.00000100000050002909)41:0.00630227274034150364)2:0.00000100000050002909,(MP1334_Eimbricata_c836RC:0.00000100000050002909,MP1325_Elasciva_c1032:0.00225058336718939565)66:0.00225133015631438435)17:0.00314580114548026080)2:0.00000100000050002909)0:0.00000100000050002909)0:0.00103342077384869211)1:0.00488964201515902988,MP1312_Elasciva_c729RC:0.00000100000050002909)100:0.40209549197282273836):0.00000050000024997008,Rhododendron_c622RC:0.00000050000024997008);
