# Supplementary material for: Targeted NGS for species level phylogenomics: “made to measure” or “one size fits all”?
Source: PeerJ. 2017 Jul 25;5:e3569. doi: 10.7717/peerj.3569 (PMC5530999; doi:10.7717/peerj.3569)
Supplement: Data S4 — Gene trees inferred under RAxML. [file peerj-05-3569-s004.gz › AllTrees/RAxML_bipartitions.9237_AllSamples.out]

(((Rhododendron_c393repc2752:0.00000100000050002909,((((((MP1333_Eplukenetii_c309:0.00370723540101988627,MP1333_Eplukenetii_repc144:0.00147424837951809474)56:0.00411497371565711697,((((MP1330_Ecoccinea_c387RC:0.05961253353057348325,(MP1330_Ecoccinea_c386RC:0.00000100000050002909,MP1330_Ecoccinea_c182:0.00000100000050002909)64:0.00009870412113451927)22:0.00217329275954116288,(MP1336_Ecoccinea_c626:0.00307249057760073264,MP1330_Ecoccinea_c225:0.00476356245474521354)3:0.00000100000050002909)3:0.00011159322667090133,MP1339_Eplacentiflora_c510RC:0.00161591651138650195)4:0.00224479517248724059,((MP1339_Eplacentiflora_c359:0.00000100000050002909,MP1339_Eplacentiflora_c249RC:0.00907022085982340208)18:0.00256260338827144678,(MP1336_Ecoccinea_c143:0.00000100000050002909,MP1311_Eimbricata_c636:0.00445456275262812000)15:0.00000996625171765586)0:0.00109469281382057579)0:0.00077362616027599519)0:0.00000100000050002909,(MP1320_Eabietina_c40RC:0.00000100000050002909,MP1320_Eabietina_repc2745RC:0.00000100000050002909)97:0.00511029740161119978)0:0.00000100000050002909,((MP1312_Elasciva_c1216RC:0.00000100000050002909,MP1312_Elasciva_c110:0.00000100000050002909)73:0.01272917903217744492,((MP1309_Epenicilliformis_c917RCrepc4097RCc444:0.00282917430763664907,MP1309_Epenicilliformis_c917RCc842c478RC:0.00388598471858017181)14:0.00178336288125254959,(((MP1318_Eimbricata_c546:0.00000100000050002909,(MP1311_Eimbricata_c29RC:0.00000100000050002909,(MP1318_Eimbricata_c450:0.00665268740885944978,(MP1318_Eimbricata_c249RC:0.00696684804690065988,(MP1319_Eimbricata_c537RC:0.00670183454692299674,(MP1325_Elasciva_c452:0.00000100000050002909,(MP1312_Elasciva_c561RC:0.00801113993956058777,(MP1319_Eimbricata_c379RC:0.00000100000050002909,MP1334_Eimbricata_c650RC:0.00000100000050002909)19:0.00001018699569043427)3:0.00286481821434260518)4:0.00000100000050002909)1:0.00000100000050002909)0:0.00000100000050002909)0:0.00089945689095196864)1:0.00003606372368613972)0:0.00000100000050002909,MP1319_Eimbricata_c776RC:0.00905440428762555559)0:0.00000100000050002909,MP1325_Elasciva_c945c1108RCc161:0.00096293631962988382)0:0.00067548901775861200)0:0.00000100000050002909)0:0.00192325812548551126)0:0.00182910410331194040,(MP1334_Eimbricata_c403RC:0.00000100000050002909,MP1312_Elasciva_c316:0.00000100000050002909)64:0.00300154059133234249)4:0.00128517943012362314,(MP1334_Eimbricata_c1215RC:0.00485389990640794182,MP1334_Eimbricata_c279:0.00000100000050002909)57:0.00000100000050002909)100:0.20110039466140119946)97:0.00000100000050002909,Rhododendron_c645:0.00561143967899720934):0.00000050000024997008,Rhododendron_c206:0.00000050000024997008);
