# Supplementary material for: Targeted NGS for species level phylogenomics: “made to measure” or “one size fits all”?
Source: PeerJ. 2017 Jul 25;5:e3569. doi: 10.7717/peerj.3569 (PMC5530999; doi:10.7717/peerj.3569)
Supplement: Data S4 — Gene trees inferred under RAxML. [file peerj-05-3569-s004.gz › AllTrees/RAxML_bipartitions.12303_AllSamples.out]

(((MP1320_Eabietina_c625c1539RCrepc2746:0.00180066356698384408,MP1320_Eabietina_c55c755RCrepc2486:0.00468670840032677297)34:0.00350336794588486161,((((MP1339_Eplacentiflora_c304c9RC:0.00199749830907161759,MP1325_Elasciva_c513RCc406RCrepc2984:0.00071026887929556259)17:0.00000100000050002909,(MP1309_Epenicilliformis_c486c363RCrepc3916RC:0.00056126341580833849,((MP1325_Elasciva_c40RCc77RC:0.00255620677710739069,(MP1319_Eimbricata_c106repc2199c325RCrepc3029RCc1492RC:0.00222013183296577857,(MP1319_Eimbricata_c196RCrepc3029RCc1492RC:0.00000100000050002909,MP1334_Eimbricata_c15RC:0.00157534986472087539)90:0.00000100000050002909)93:0.00146842303523092056)15:0.00000100000050002909,(MP1309_Epenicilliformis_c486repc4139c3254repc4480:0.00063843625761586249,MP1312_Elasciva_repc1906c131c122RC:0.00301993643358868620)53:0.00063604039590162489)14:0.00000100000050002909)51:0.00062004097392323750)6:0.00000100000050002909,(((MP1311_Eimbricata_c403RCrepc2454repc2690RCc259:0.00081477769246324314,(MP1318_Eimbricata_c25:0.00000100000050002909,MP1311_Eimbricata_repc2690RCrepc2919repc2690RCc302:0.00000100000050002909)93:0.00154491534076887753)92:0.00296684443312306015,MP1330_Ecoccinea_c9:0.00119853491336210211)33:0.00000100000050002909,MP1336_Ecoccinea_c438c15RC:0.00131730069129050529)84:0.00141077865160846912)86:0.00287792349118019732,MP1333_Eplukenetii_c24RC:0.00580626683598382907)74:0.00000100000050002909):0.05641220363640545021,Rhododendron_Consensus:0.05641220363640545021);
