# Supplementary material for: Targeted NGS for species level phylogenomics: “made to measure” or “one size fits all”?
Source: PeerJ. 2017 Jul 25;5:e3569. doi: 10.7717/peerj.3569 (PMC5530999; doi:10.7717/peerj.3569)
Supplement: Data S4 — Gene trees inferred under RAxML. [file peerj-05-3569-s004.gz › AllTrees/RAxML_bipartitions.15058_AllSamples.out]

((Rhododendron_repc2627RC:0.00000100000050002909,((MP1336_Ecoccinea_c1905:0.00744651699795382573,((((MP1319_Eimbricata_c866RCrepc2159c971c92:0.00485578383728835130,MP1325_Elasciva_c322RCrepc2900RCc270:0.00128963322898251751)5:0.00000100000050002909,(MP1334_Eimbricata_c1181RCrepc255:0.00189711946120159954,(MP1318_Eimbricata_c1591RCc672c730RCc524:0.00000100000050002909,(MP1311_Eimbricata_c175c274RC:0.00225343230498416995,(MP1339_Eplacentiflora_c153:0.00148447798368591625,MP1339_Eplacentiflora_c127RC:0.00097954315929516672)64:0.00097686881512784726)34:0.00001515545731190544)3:0.00000100000050002909)2:0.00053953486416118840)7:0.00136856646555717689,(MP1334_Eimbricata_c832repc1244c1213RC:0.00000100000050002909,MP1336_Ecoccinea_c583:0.00370329967868432766)20:0.00117042200415280067)21:0.00069036023159512480,(MP1312_Elasciva_c568repc2205c872RC:0.00271386859004879967,MP1312_Elasciva_c568c77RCc703:0.00000100000050002909)77:0.00081575911642865892)33:0.00070605434299131863)33:0.00131555717055811101,(((MP1309_Epenicilliformis_c500RCrepc3967RCc489:0.00380197051606244495,MP1330_Ecoccinea_c336RCrepc2308RCc705c337RCc248:0.00061202434113448478)62:0.00054206619126757503,(MP1333_Eplukenetii_repc169c25:0.00545657759283352511,(MP1309_Epenicilliformis_repc4543RCrepc4230repc4619:0.00659219891727788956,(MP1336_Ecoccinea_c2066RCc387RC:0.00277904977957646546,MP1336_Ecoccinea_c2066RCc368:0.00088543170776585244)82:0.00000100000050002909)47:0.00307105015447676610)29:0.00000100000050002909)42:0.00161001508452514558,(MP1320_Eabietina_c1920RCc241:0.00000100000050002909,MP1320_Eabietina_repc2722c241c262RC:0.00221363770300549286)90:0.00220878267657047744)20:0.00047252763090662207)100:0.13718716485231005620):0.00000050000024997008,Rhododendron_c420RCc287:0.00000050000024997008);
