# Supplementary material for: Targeted NGS for species level phylogenomics: “made to measure” or “one size fits all”?
Source: PeerJ. 2017 Jul 25;5:e3569. doi: 10.7717/peerj.3569 (PMC5530999; doi:10.7717/peerj.3569)
Supplement: Data S4 — Gene trees inferred under RAxML. [file peerj-05-3569-s004.gz › AllTrees/RAxML_bipartitions.13147_AllSamples.out]

((Rhododendron_repc3104c2373RC:0.01224589364191248225,((MP1339_Eplacentiflora_c451:0.00705295923285399837,MP1339_Eplacentiflora_c704RC:0.00650802240517729235)64:0.00589904172884951530,((((((MP1333_Eplukenetii_c704RC:0.00842596705739844139,MP1334_Eimbricata_c1162:0.00281976609714732060)48:0.00279283377120202909,(MP1320_Eabietina_c13:0.00451672602398110485,(MP1311_Eimbricata_c68:0.01262193978265415371,((MP1325_Elasciva_c2706RCc678RC:0.00000100000050002909,MP1334_Eimbricata_c874RC:0.00000100000050002909)88:0.00488689291463859869,MP1318_Eimbricata_c604RC:0.00000100000050002909)65:0.00243825230199774595)22:0.00000100000050002909)8:0.00000100000050002909)1:0.00000100000050002909,MP1312_Elasciva_c1609:0.00246812411731944618)1:0.00000100000050002909,MP1318_Eimbricata_c1510RC:0.00586205438531064126)2:0.00000100000050002909,MP1312_Elasciva_c543:0.00238437142449674129)5:0.00146305942471014797,((((MP1336_Ecoccinea_c289:0.00327470627436593975,(MP1336_Ecoccinea_c536RC:0.00000100000050002909,MP1330_Ecoccinea_c635RC:0.00143008913934839356)19:0.00000200845989507632)33:0.00145006217371541402,(MP1309_Epenicilliformis_repc4074c3129RCc670:0.00000100000050002909,MP1311_Eimbricata_c107RC:0.00201557444122755234)80:0.00164715836029056401)59:0.00423714708440837192,MP1309_Epenicilliformis_c712:0.00000100000050002909)35:0.00176638837952120724,(MP1319_Eimbricata_c155RC:0.00242400804766168283,MP1319_Eimbricata_c475:0.00262141877185819534)61:0.00000100000050002909)28:0.00175821133488040767)47:0.00496818606482568505)100:0.09427158238569122162):0.00000050000024997008,Rhododendron_c759:0.00000050000024997008);
