# Supplementary material for: Targeted NGS for species level phylogenomics: “made to measure” or “one size fits all”?
Source: PeerJ. 2017 Jul 25;5:e3569. doi: 10.7717/peerj.3569 (PMC5530999; doi:10.7717/peerj.3569)
Supplement: Data S4 — Gene trees inferred under RAxML. [file peerj-05-3569-s004.gz › AllTrees/RAxML_bipartitions.17035_AllSamples.out]

((Rhododendron_c331RCc437:0.11276065362026005401,(MP1318_Eimbricata_c248:0.00000100000050002909,(((MP1325_Elasciva_c209:0.00138400451018671372,((MP1318_Eimbricata_c713:0.00029611241513341193,MP1312_Elasciva_c599:0.00000100000050002909)20:0.00360359647968201344,((((MP1319_Eimbricata_c621RCc140RC:0.00172846870143183529,(MP1309_Epenicilliformis_c756RCc726:0.00360405738153329880,MP1309_Epenicilliformis_repc3948RCc726:0.00000100000050002909)55:0.00179601599851533160)14:0.00000100000050002909,MP1319_Eimbricata_c1995c140RC:0.00000100000050002909)33:0.00000100000050002909,MP1336_Ecoccinea_c366RCc642:0.00565076019989777488)56:0.00346416478897535558,(MP1325_Elasciva_repc3152RC:0.00000100000050002909,(MP1309_Epenicilliformis_c720RCc525:0.00000100000050002909,MP1309_Epenicilliformis_repc4254RC:0.00892171949271107663)48:0.00346678141234237546)0:0.00000100000050002909)2:0.00010203494557215331)0:0.00220223643710595668)0:0.00115662266071588993,(((((MP1333_Eplukenetii_repc210:0.01396772724292390418,(((MP1319_Eimbricata_c1995c229RC:0.00000100000050002909,MP1319_Eimbricata_c621RCc229RC:0.00163128272743343896)90:0.00647181745674774850,MP1339_Eplacentiflora_c141RC:0.00397680448570559945)46:0.00166157513244897365,MP1330_Ecoccinea_c162RCc289RC:0.01088949743656300075)3:0.00000100000050002909)2:0.00000100000050002909,(MP1333_Eplukenetii_c297:0.00618519333777598716,MP1320_Eabietina_c250RCc352:0.00760915688030994793)52:0.00122062094602790115)4:0.00000100000050002909,MP1336_Ecoccinea_c712RCc1932:0.00277514790235801724)12:0.00230721932297546853,((MP1311_Eimbricata_c705RCc484:0.00209942921683634693,(MP1339_Eplacentiflora_c209RC:0.00180063584396164674,MP1311_Eimbricata_c2131repc2619:0.00587155665610228535)47:0.00000100000050002909)44:0.00209408873595410498,MP1311_Eimbricata_c705RCrepc2525RC:0.00292346344090537325)16:0.00000100000050002909)1:0.00000100000050002909,MP1312_Elasciva_c47:0.00613957261993123508)1:0.00000100000050002909)0:0.00393003948328088121,(MP1334_Eimbricata_c785RC:0.00000100000050002909,MP1334_Eimbricata_c1135:0.01037446091391722690)47:0.00417280522885793686)0:0.00363528661203445409)0:0.06326151722097725361):0.29516749166871253385,Rhododendron_repc2865c398c969RC:0.29516749166871253385);
