# Supplementary material for: Targeted NGS for species level phylogenomics: “made to measure” or “one size fits all”?
Source: PeerJ. 2017 Jul 25;5:e3569. doi: 10.7717/peerj.3569 (PMC5530999; doi:10.7717/peerj.3569)
Supplement: Data S4 — Gene trees inferred under RAxML. [file peerj-05-3569-s004.gz › AllTrees/RAxML_bipartitions.12504_AllSamples.out]

((Rhododendron_c556RCc467:0.00000100000050002909,(MP1309_Epenicilliformis_c841RCrepc4456c450:0.00577339514581334031,(((MP1330_Ecoccinea_c68RC:0.00591110120390001253,(MP1336_Ecoccinea_c122:0.00245602016747608265,MP1330_Ecoccinea_c733RCc493:0.00232472828394757018)68:0.00124881529557484923)63:0.00105896054950535838,((((MP1309_Epenicilliformis_repc4110:0.00556518264334310113,MP1339_Eplacentiflora_c62RC:0.00769894299788964794)16:0.00178924024996843993,(MP1319_Eimbricata_c509RCrepc2555:0.00000100000050002909,(MP1318_Eimbricata_c42RCc1159:0.00000100000050002909,(((MP1325_Elasciva_c1371RCc438:0.00651531283924822614,(MP1319_Eimbricata_c83RC:0.01862034237026648567,MP1325_Elasciva_c924c46RC:0.00223565459948360653)16:0.00000100000050002909)60:0.00222979025020756403,(MP1311_Eimbricata_c2129RCrepc3023RC:0.00211039769577459763,MP1311_Eimbricata_c736RCrepc2474c370:0.00198757583803025641)62:0.00200734540231672053)8:0.00000100000050002909,(MP1312_Elasciva_c622:0.00000100000050002909,MP1312_Elasciva_c10RC:0.00188056853957442919)89:0.00564838262090783250)5:0.00000100000050002909)4:0.00000100000050002909)8:0.00126022810552978799)52:0.00160928079811357679,MP1334_Eimbricata_c20:0.00000100000050002909)48:0.00161606020777494558,(MP1320_Eabietina_c234RCc562:0.00377487386362794410,MP1320_Eabietina_c345:0.00000100000050002909)95:0.00621277107534323227)8:0.00000100000050002909)12:0.00000100000050002909,MP1333_Eplukenetii_c323:0.01059715427921053416)14:0.00057630187575690676)100:0.11828552237052543383):0.00060956828418411483,Rhododendron_c681RCrepc2638RCc467:0.00060956828418411483);
