# Supplementary material for: Targeted NGS for species level phylogenomics: “made to measure” or “one size fits all”?
Source: PeerJ. 2017 Jul 25;5:e3569. doi: 10.7717/peerj.3569 (PMC5530999; doi:10.7717/peerj.3569)
Supplement: Data S4 — Gene trees inferred under RAxML. [file peerj-05-3569-s004.gz › AllTrees/RAxML_bipartitions.20551_AllSamples.out]

((MP1320_Eabietina_Consensus:0.00765548303535912213,(MP1333_Eplukenetii_repc248:0.00658422645362609100,((((MP1339_Eplacentiflora_c117:0.00281848877611408019,(MP1336_Ecoccinea_c493RCc1092RCc37:0.00000100000050002909,(MP1312_Elasciva_c865RC:0.00000100000050002909,((MP1318_Eimbricata_c666RC:0.00000100000050002909,MP1319_Eimbricata_c942RC:0.00000100000050002909)56:0.00485721569244696501,MP1330_Ecoccinea_c42RC:0.00122661114878185105)4:0.00000417341004962028)2:0.00000209870958539189)2:0.00000100000050002909)8:0.00000100000050002909,MP1334_Eimbricata_repc387repc178:0.00000100000050002909)15:0.00000325460484552778,MP1325_Elasciva_c577RCc12:0.00235378888636600435)39:0.00117929103747943130,(MP1309_Epenicilliformis_c610RCc164RCc431:0.00000100000050002909,MP1311_Eimbricata_c246RC:0.00230868365030938855)80:0.00200977619993585694)56:0.00101195018590386279)70:0.00000100000050002909):0.04911336571277332558,Rhododendron_repc2742c197RCc173:0.04911336571277332558);
