# Supplementary material for: Targeted NGS for species level phylogenomics: “made to measure” or “one size fits all”?
Source: PeerJ. 2017 Jul 25;5:e3569. doi: 10.7717/peerj.3569 (PMC5530999; doi:10.7717/peerj.3569)
Supplement: Data S4 — Gene trees inferred under RAxML. [file peerj-05-3569-s004.gz › AllTrees/RAxML_bipartitions.21194_AllSamples.out]

(((MP1325_Elasciva_Consensus:0.00000100000050002909,MP1319_Eimbricata_c852c957RCrepc2277:0.00265073876006238340)90:0.00647570196848987808,(((((MP1339_Eplacentiflora_c351RCc217:0.00357161345482370860,MP1339_Eplacentiflora_c34:0.00165683911121796259)66:0.00166588143382762261,((MP1311_Eimbricata_Consensus:0.00081979742248344876,MP1312_Elasciva_Consensus:0.00531544553016768170)16:0.00000100000050002909,((MP1334_Eimbricata_c364RC:0.00226567377409922109,MP1334_Eimbricata_repc112RC:0.00180491683441212311)38:0.00000292609611340429,MP1318_Eimbricata_c290RCrepc1860c31:0.00000100000050002909)9:0.00000100000050002909)45:0.00081886785183913854)64:0.00082060465248001615,(((MP1309_Epenicilliformis_c116c443RCrepc4048:0.00075156210367885922,MP1330_Ecoccinea_c174c245RCrepc2292RC:0.00139556662792834863)28:0.00000100000050002909,MP1336_Ecoccinea_c359c210RCrepc2193:0.00073974286219337306)70:0.00075299971636997535,MP1336_Ecoccinea_c373RCc210RCc240RCc240RCrepc2282RC:0.00153489794128875063)78:0.00150776456914908309)66:0.00119917654089675223,MP1333_Eplukenetii_c11RC:0.00739661097444354286)21:0.00000100000050002909,MP1320_Eabietina_Consensus:0.00675657155536437196)20:0.00077636212461689282):0.04777336264281360073,Rhododendron_Consensus:0.04777336264281360073);
