# Supplementary material for: Targeted NGS for species level phylogenomics: “made to measure” or “one size fits all”?
Source: PeerJ. 2017 Jul 25;5:e3569. doi: 10.7717/peerj.3569 (PMC5530999; doi:10.7717/peerj.3569)
Supplement: Data S4 — Gene trees inferred under RAxML. [file peerj-05-3569-s004.gz › AllTrees/RAxML_bipartitions.5684_AllSamples_Part2.out]

((MP1333_Eplukenetii_repc197:0.01181176345976749260,(((MP1318_Eimbricata_c261RC:0.00272839853650684062,(((((MP1309_Epenicilliformis_Consensus:0.00906713434162744088,MP1312_Elasciva_c105RC:0.00584961025899785776)29:0.00000100000050002909,((MP1334_Eimbricata_repc195:0.00465641006490308002,(MP1336_Ecoccinea_repc2192RCc27:0.00129954580709837212,MP1336_Ecoccinea_c773RCc27:0.00000100000050002909)93:0.00184570417918360056)38:0.00187227283208228103,(MP1311_Eimbricata_c295RCrepc2387RC:0.00188267739761573886,MP1334_Eimbricata_repc261:0.00319555676108918083)86:0.00248133797335950554)8:0.00000100000050002909)29:0.00245519163298939984,MP1311_Eimbricata_c1088RCc126:0.00505374765761510900)12:0.00000100000050002909,(MP1319_Eimbricata_c1984repc2327repc2327c388RC:0.00567020131535087533,MP1339_Eplacentiflora_c130c49:0.00401168876642823014)22:0.00000100000050002909)20:0.00080061204195958546,(MP1325_Elasciva_c741RCc21RC:0.00416170492161624123,(MP1312_Elasciva_c517RCc609RC:0.00336705809784543448,(MP1318_Eimbricata_c284RCc580:0.00220953282555874436,((MP1319_Eimbricata_c587RCrepc2550repc2550c411RC:0.00097937864652398944,MP1325_Elasciva_c2608RCc587RC:0.00417633658658812888)88:0.00191595247670573831,MP1330_Ecoccinea_repc2328c458RCc284RCc458RCrepc2328c56RCc284RCc56RCc28:0.00202493236517501318)69:0.00296041409333841878)41:0.00101032030425094658)1:0.00000100000050002909)2:0.00052835961466053997)0:0.00047141693955132140)0:0.00000100000050002909,(MP1320_Eabietina_c295RCrepc2891RC_merged_MP1320_Eabietina_repc2891RCc118RC:0.00000100000050002909,MP1320_Eabietina_c295RCc118RC:0.00000100000050002909)100:0.00629050975932399486)1:0.00473579186257088933,MP1333_Eplukenetii_c903RC:0.00530431737206872849)0:0.00586530819858455902):0.11539883279560760043,Rhododendron_repc2564c275:0.11539883279560760043);
