# Supplementary material for: Targeted NGS for species level phylogenomics: “made to measure” or “one size fits all”?
Source: PeerJ. 2017 Jul 25;5:e3569. doi: 10.7717/peerj.3569 (PMC5530999; doi:10.7717/peerj.3569)
Supplement: Data S4 — Gene trees inferred under RAxML. [file peerj-05-3569-s004.gz › AllTrees/RAxML_bipartitions.18438_AllSamples.out]

(((MP1312_Elasciva_c990RCc1685:0.00574238047854622354,((((MP1336_Ecoccinea_c705RCc451RC:0.00112726883659769982,MP1330_Ecoccinea_c193:0.00391344264939279783)86:0.00195310679685928410,((MP1334_Eimbricata_c983:0.00000100000050002909,MP1336_Ecoccinea_c132RCrepc2301RCc138:0.00271835535204577577)60:0.00090542994241163009,(MP1319_Eimbricata_c20RC:0.00095342132977997381,((MP1334_Eimbricata_c1101:0.00537819020227533161,(MP1311_Eimbricata_repc2407c121:0.00000100000050002909,MP1312_Elasciva_c477:0.00000100000050002909)29:0.00000100000050002909)16:0.00000100000050002909,(MP1318_Eimbricata_c20:0.00000100000050002909,((MP1319_Eimbricata_c495:0.00316362935523819069,MP1325_Elasciva_c1452repc3045RCc531RC:0.02331036567549025357)50:0.00804011855681839582,MP1325_Elasciva_c55RC:0.00000100000050002909)39:0.00094472212292757854)60:0.00189100461429064738)1:0.00000100000050002909)17:0.00388820827867614009)4:0.00000100000050002909)1:0.00000100000050002909,((MP1339_Eplacentiflora_c303:0.00698554699716935103,MP1339_Eplacentiflora_c15RC:0.00482417489125207787)36:0.00000100000050002909,MP1330_Ecoccinea_c224:0.00476730743036967927)50:0.00321698812023691119)1:0.00000100000050002909,((MP1311_Eimbricata_c833RCrepc2439RC:0.00379131561769549714,(MP1318_Eimbricata_c399RC:0.00293151040149138313,(MP1320_Eabietina_c848repc2466:0.00087298850150476957,MP1320_Eabietina_c524RCrepc2644c524RCc512RC:0.00228984270856968323)90:0.00458653662377772782)39:0.00000100000050002909)14:0.00000100000050002909,((MP1333_Eplukenetii_c46:0.00725482509201883646,MP1333_Eplukenetii_c284RC:0.00218064428619527996)73:0.00159218236230272659,(MP1309_Epenicilliformis_repc4407c184repc4473:0.00085949906606514544,MP1309_Epenicilliformis_c481RCrepc4001repc4407c184:0.00088163733706722201)62:0.00176959239875101263)4:0.00000100000050002909)2:0.00000100000050002909)17:0.00271018198425076236)100:0.12201181725188869898,Rhododendron_repc2945:0.00000100000050002909):0.00301530465126779654,Rhododendron_c439RCrepc2755RC:0.00301530465126779654);
