# Supplementary material for: Targeted NGS for species level phylogenomics: “made to measure” or “one size fits all”?
Source: PeerJ. 2017 Jul 25;5:e3569. doi: 10.7717/peerj.3569 (PMC5530999; doi:10.7717/peerj.3569)
Supplement: Data S4 — Gene trees inferred under RAxML. [file peerj-05-3569-s004.gz › AllTrees/RAxML_bipartitions.12927_AllSamples.out]

((Rhododendron_repc3171:0.00000100000050002909,((((((MP1319_Eimbricata_c170RCrepc2148RC:0.00000100000050002909,MP1319_Eimbricata_repc2200repc2148RC:0.00424767568878535451)79:0.00230952074815023254,(MP1319_Eimbricata_c322repc2871RCrepc2941repc2941c313:0.00000100000050002909,MP1319_Eimbricata_c322repc2871RCrepc2941repc2941c327RC:0.00088968687805809302)76:0.00249537171183443658)90:0.00205755583895214037,((MP1336_Ecoccinea_c18c296RC:0.00115157493677121034,MP1336_Ecoccinea_c707RCc19c19c296RC:0.00064813939342273704)100:0.00423679893728570733,MP1318_Eimbricata_c4c349:0.00323176606909997451)64:0.00446400941138831546)25:0.00000100000050002909,(MP1330_Ecoccinea_c246RCc90RCc90RCc251RC:0.00232804315823994471,(MP1312_Elasciva_repc1948c7RCc7RCc366:0.00159561665232355694,(MP1325_Elasciva_c232c375c395RC:0.00000100000050002909,MP1325_Elasciva_c395RCc232c382RC:0.00396311926451915417)74:0.00238900878852409040)9:0.00000100000050002909)19:0.00115171867278414429)1:0.00000100000050002909,((((MP1334_Eimbricata_c292RC:0.00598379810582339716,MP1334_Eimbricata_repc62RC:0.00000100000050002909)60:0.00373635215786271646,MP1311_Eimbricata_repc2363RCc501c250RC:0.00000100000050002909)41:0.00181854872444544235,MP1309_Epenicilliformis_repc3880RC:0.00444669631305827980)37:0.00268336653778324108,(MP1309_Epenicilliformis_repc3956RCrepc4812c707c705RC:0.00582439858848637481,MP1311_Eimbricata_repc2520c249RC:0.00127489598066368422)47:0.00067713181672912615)4:0.00000100000050002909)53:0.00162187057274937622,((MP1333_Eplukenetii_repc180RCrepc84RC:0.00617796508800606999,(MP1320_Eabietina_repc2877RC:0.00862922141590436245,MP1320_Eabietina_c424RCrepc3276RCrepc2455:0.00248389348846246322)93:0.00371556968662589042)60:0.00055587885563956917,(MP1339_Eplacentiflora_c261c381RC:0.00553321669881618513,MP1339_Eplacentiflora_c69:0.00125818117338962702)100:0.01337433119669069470)48:0.00044450133898272983)100:0.14422315162390361709):0.00000050000024997008,Rhododendron_c369RCrepc2556c733:0.00000050000024997008);
