# Supplementary material for: Targeted NGS for species level phylogenomics: “made to measure” or “one size fits all”?
Source: PeerJ. 2017 Jul 25;5:e3569. doi: 10.7717/peerj.3569 (PMC5530999; doi:10.7717/peerj.3569)
Supplement: Data S4 — Gene trees inferred under RAxML. [file peerj-05-3569-s004.gz › AllTrees/RAxML_bipartitions.20594_AllSamples.out]

(((MP1318_Eimbricata_c262RCc1584:0.00132857336903367059,(((MP1334_Eimbricata_repc92RC:0.00422298835601394619,(MP1312_Elasciva_Consensus:0.00000100000050002909,MP1330_Ecoccinea_c349c377c942:0.00000100000050002909)47:0.00000100000050002909)32:0.00091367031854107058,(MP1339_Eplacentiflora_c468:0.00751043351973793016,MP1311_Eimbricata_c469RCc177:0.00369246891375028200)17:0.00181762802322017552)8:0.00136888380819772575,((((MP1333_Eplukenetii_repc98:0.00601975478162310087,((MP1309_Epenicilliformis_Consensus:0.00410308851549901973,MP1319_Eimbricata_Consensus:0.00377717640687865635)11:0.00000100000050002909,(MP1311_Eimbricata_c982repc2477:0.00404834319269707123,((MP1318_Eimbricata_c779c788RCrepc1932RCrepc1932RCrepc2173:0.00330254693275333633,MP1311_Eimbricata_c456:0.00000100000050002909)42:0.00000100000050002909,MP1336_Ecoccinea_repc2406RCc358RCrepc2140RCc714:0.00000100000050002909)38:0.00000100000050002909)23:0.00258440676951528139)0:0.00000100000050002909)1:0.00000100000050002909,MP1325_Elasciva_Consensus:0.00282968055543139250)1:0.00000100000050002909,MP1320_Eabietina_Consensus:0.00587609936405148262)1:0.00000100000050002909,MP1339_Eplacentiflora_c47:0.00111834124446592918)1:0.00000100000050002909)3:0.00249532750485643735)100:0.25631699216193837287,Rhododendron_repc3164RCc1447repc2637RC:0.00000100000050002909):0.00264825735978712002,Rhododendron_c847c124:0.00264825735978712002);
