# Supplementary material for: Targeted NGS for species level phylogenomics: “made to measure” or “one size fits all”?
Source: PeerJ. 2017 Jul 25;5:e3569. doi: 10.7717/peerj.3569 (PMC5530999; doi:10.7717/peerj.3569)
Supplement: Data S4 — Gene trees inferred under RAxML. [file peerj-05-3569-s004.gz › AllTrees/RAxML_bipartitions.14981_AllSamples.out]

((((MP1336_Ecoccinea_c542RCc80RC:0.00122007333317186088,(((MP1334_Eimbricata_c316RC:0.00388569033119357671,(MP1330_Ecoccinea_c624RC:0.00207074567579898982,(((MP1318_Eimbricata_c844c421RC:0.00203850570279009210,((MP1312_Elasciva_c848c358RC:0.00528034205969818340,((MP1319_Eimbricata_c373:0.00167185827403537688,MP1319_Eimbricata_c952RC:0.00255148927335052461)99:0.02402779239322762675,MP1318_Eimbricata_c177RC:0.00404921655102951587)25:0.00000100000050002909)11:0.00199788196367448826,(((MP1311_Eimbricata_c185RCc569:0.01448913721894208931,MP1309_Epenicilliformis_c717RC:0.00177969102708179549)21:0.00179393058066760602,((MP1311_Eimbricata_c400RC:0.00161575919311636299,MP1339_Eplacentiflora_c132:0.00349565822259218775)41:0.00000100000050002909,(MP1320_Eabietina_c388RCc283:0.00127322748702811970,MP1320_Eabietina_c708:0.00223621908723115135)25:0.00000100000050002909)53:0.00116612047219982469)1:0.00000100000050002909,(MP1333_Eplukenetii_repc317RC:0.00429046350131314942,MP1309_Epenicilliformis_c1403RCc611:0.00409044517542392263)1:0.00000100000050002909)0:0.00000100000050002909)0:0.00000100000050002909)0:0.00000100000050002909,MP1325_Elasciva_c188:0.00000100000050002909)0:0.00000100000050002909,MP1330_Ecoccinea_c133:0.00415401671654847329)0:0.00000100000050002909)0:0.00000100000050002909)0:0.00000100000050002909,MP1334_Eimbricata_repc196:0.00594531688631843181)0:0.00068383316184168839,MP1333_Eplukenetii_repc89:0.00325872183393916817)0:0.00185319528403894555)0:0.00000100000050002909,MP1339_Eplacentiflora_c475RC:0.00651270248664505974)3:0.00288213432514883641,MP1312_Elasciva_c323RC:0.00362280207306347546):0.14964572809071219339,Rhododendron_c204c278RC:0.14964572809071219339);
