# Supplementary material for: Targeted NGS for species level phylogenomics: “made to measure” or “one size fits all”?
Source: PeerJ. 2017 Jul 25;5:e3569. doi: 10.7717/peerj.3569 (PMC5530999; doi:10.7717/peerj.3569)
Supplement: Data S4 — Gene trees inferred under RAxML. [file peerj-05-3569-s004.gz › AllTrees/RAxML_bipartitionsBranchLabels.1501_AllSamples_Paralogue.out]

((((MP1330_Ecoccinea_c2007:0.00552394392280758633,MP1333_Eplukenetii_repc132RC:0.01020721650393058635):0.00154953593000770051[37],((((MP1311_Eimbricata_c303:0.00000100000050002909,MP1309_Epenicilliformis_c201:0.00000100000050002909):0.00526800176454152082[69],((((((MP1334_Eimbricata_c1096RC:0.00223516402758195797,MP1311_Eimbricata_c96:0.00000100000050002909):0.00000100000050002909[5],MP1339_Eplacentiflora_c409RC:0.00234537226357459322):0.00000100000050002909[7],MP1334_Eimbricata_c881:0.00000100000050002909):0.00000100000050002909[1],MP1318_Eimbricata_c490c312:0.00000100000050002909):0.00619920399929818535[51],(MP1320_Eabietina_c684RCc122:0.00798077158781844258,MP1330_Ecoccinea_c2199RC:0.00233988509392388548):0.00000100000050002909[18]):0.00000100000050002909[1],(MP1325_Elasciva_c334RC:0.00000100000050002909,MP1319_Eimbricata_c64RC:0.00213843245157962179):0.00168880744604270393[21]):0.00000100000050002909[1]):0.00000100000050002909[1],(MP1336_Ecoccinea_c503RC:0.00653144133084287287,MP1336_Ecoccinea_c370:0.00425844211718648391):0.00211202623816682342[70]):0.00000100000050002909[1],MP1312_Elasciva_c1050RC:0.00000100000050002909):0.00380409669892080131[6]):0.00306922695530713980[37],MP1312_Elasciva_c351RC:0.00000100000050002909):0.06469194372534903259,Rhododendron_c462RC:0.06469194372534903259);
