# Supplementary material for: Targeted NGS for species level phylogenomics: “made to measure” or “one size fits all”?
Source: PeerJ. 2017 Jul 25;5:e3569. doi: 10.7717/peerj.3569 (PMC5530999; doi:10.7717/peerj.3569)
Supplement: Data S4 — Gene trees inferred under RAxML. [file peerj-05-3569-s004.gz › AllTrees/RAxML_bipartitions.19514_AllSamples.out]

((Rhododendron_c2208repc2716RC:0.00000100000050002909,(MP1318_Eimbricata_c1494RC:0.00551519590782387908,(MP1334_Eimbricata_c321:0.01524596801132815059,(((MP1339_Eplacentiflora_c191:0.00524401945705585057,((((MP1334_Eimbricata_c357RC:0.00892044190839805413,(((MP1309_Epenicilliformis_repc3971c655:0.00305568663315349464,MP1309_Epenicilliformis_c3383RCc711RC:0.00311827594664955713)45:0.00250106811378308881,MP1311_Eimbricata_c1RC:0.03053416891558013990)8:0.00000100000050002909,MP1325_Elasciva_c306RC:0.00468297950466667941)11:0.00000100000050002909)52:0.00102088816785372285,(((MP1336_Ecoccinea_c472:0.00601590894620779131,MP1333_Eplukenetii_c555:0.01132486005529418152)50:0.00156294763066047748,MP1319_Eimbricata_c330RC:0.00279250111856351639)34:0.00159173637577027282,(MP1319_Eimbricata_c76RC:0.00332543729250612619,MP1318_Eimbricata_c568RC:0.00916578538898536049)49:0.00148171945778322284)1:0.00000100000050002909)1:0.00201790368991538365,MP1330_Ecoccinea_c218:0.00593583693271905466)0:0.00000100000050002909,(MP1312_Elasciva_c348RC:0.00333234080150641640,(MP1330_Ecoccinea_c427RC:0.00400925346712285077,MP1336_Ecoccinea_c126RC:0.00000100000050002909)30:0.00235862350134821057)3:0.00000100000050002909)0:0.00020079436155127190)0:0.00436917919022226584,((MP1320_Eabietina_c894:0.00000100000050002909,MP1320_Eabietina_repc2640c107:0.19790293214588972059)92:0.02269529385045396253,MP1320_Eabietina_repc2977RCc527RC:0.01304868504919068882)72:0.00739243076322005678)2:0.00485046153985331952,MP1325_Elasciva_c131RC:0.00000100000050002909)1:0.00501163621125673506)1:0.00952379465937240946)100:0.27825826416942456287):0.00220348348939524916,Rhododendron_c110RCc351RC:0.00220348348939524916);
