# Supplementary material for: Targeted NGS for species level phylogenomics: “made to measure” or “one size fits all”?
Source: PeerJ. 2017 Jul 25;5:e3569. doi: 10.7717/peerj.3569 (PMC5530999; doi:10.7717/peerj.3569)
Supplement: Data S4 — Gene trees inferred under RAxML. [file peerj-05-3569-s004.gz › AllTrees/RAxML_bipartitions.16623_AllSamples.out]

(((MP1318_Eimbricata_c356RCc1523:0.00304364359342599667,(((((((((((MP1311_Eimbricata_c252c903:0.00000100000050002909,MP1325_Elasciva_c254c490:0.00000100000050002909)97:0.00380354913763963215,MP1311_Eimbricata_c307RC:0.00400848363040040134)70:0.00231013709431431360,MP1330_Ecoccinea_c180RC:0.00327592332430047669)68:0.00143306665656518762,((MP1309_Epenicilliformis_c690RCc590:0.00197108628719496002,(MP1334_Eimbricata_repc209RC:0.00000100000050002909,MP1320_Eabietina_c1031RCc785:0.01088287951682465060)54:0.00000100000050002909)56:0.00096107707388922163,((MP1333_Eplukenetii_repc189RC:0.00125569502647160445,MP1333_Eplukenetii_repc756RC:0.00473056184486133485)46:0.00116911940337570928,MP1320_Eabietina_c2219c600RCrepc2611:0.00424682693398606946)11:0.00000100000050002909)3:0.00000100000050002909)17:0.00000100000050002909,MP1309_Epenicilliformis_c691RCc590:0.00242029550875853816)17:0.00000100000050002909,(MP1336_Ecoccinea_c276c735:0.00149407272766663110,((MP1336_Ecoccinea_c276c378:0.00266424772123456319,MP1336_Ecoccinea_c507c378:0.00000100000050002909)71:0.00400331159439534009,MP1336_Ecoccinea_c507c735:0.00000100000050002909)22:0.00132922620348894160)62:0.00133296624663952943)10:0.00000100000050002909,MP1312_Elasciva_c1668RCc362c704c362:0.00334907657887631655)1:0.00000100000050002909,MP1330_Ecoccinea_repc2844c189:0.00399130286594731338)0:0.00000100000050002909,MP1339_Eplacentiflora_c128:0.00712459147822739041)0:0.00000100000050002909,(MP1319_Eimbricata_c435c793RC:0.00000100000050002909,(MP1319_Eimbricata_c729RCrepc2229c1286:0.00648537913600295921,MP1319_Eimbricata_c435c1286:0.00000100000050002909)39:0.00316831022782669948)34:0.00615914979295808032)0:0.00000100000050002909,MP1318_Eimbricata_c356RCc646:0.00152806366206339832)1:0.00000100000050002909)3:0.00246618646774322348,MP1325_Elasciva_c169RC:0.00000100000050002909):0.06795036012218501342,Rhododendron_c546RCc611:0.06795036012218501342);
