# Supplementary material for: Targeted NGS for species level phylogenomics: “made to measure” or “one size fits all”?
Source: PeerJ. 2017 Jul 25;5:e3569. doi: 10.7717/peerj.3569 (PMC5530999; doi:10.7717/peerj.3569)
Supplement: Data S4 — Gene trees inferred under RAxML. [file peerj-05-3569-s004.gz › AllTrees/RAxML_bipartitionsBranchLabels.3320_AllSamples.out]

((MP1336_Ecoccinea_c301RCc233:0.00000100000050002909,(((((((MP1312_Elasciva_c254repc1858RCrepc2206RCc542RC:0.00000100000050002909,MP1311_Eimbricata_repc3125RCc2220:0.00105985893307026071):0.00165206785194475358[56],(MP1318_Eimbricata_c174c736repc1770RC:0.00128068865386318179,MP1325_Elasciva_repc3236RCc313RCc359RCrepc2973:0.00183226963216361624):0.00115037154903270067[50]):0.00000100000050002909[5],MP1318_Eimbricata_c736c621RCc418RC:0.00161906771660833980):0.00137821048502376068[28],MP1311_Eimbricata_repc2572c786c398RC:0.00349984104473568224):0.00000100000050002909[1],MP1339_Eplacentiflora_c16RC:0.00153395168152747115):0.00171745551731805244[8],(((MP1334_Eimbricata_repc338repc82RC:0.00076894913034202949,MP1325_Elasciva_c1509RCc359RCc111:0.00133993445990808762):0.00066720847292094413[43],(MP1319_Eimbricata_repc2484repc2736RCrepc2176c174c897RCrepc2883RC:0.00148323786219625091,((MP1330_Ecoccinea_c1599repc2339c494RC:0.00440029514687178495,((MP1312_Elasciva_c764RCc1483c1483repc2050:0.00044986296333750480,MP1336_Ecoccinea_c50:0.00000100000050002909):0.00197166594388896530[25],((MP1333_Eplukenetii_repc141RC:0.00235890422864474180,MP1333_Eplukenetii_c56:0.00070335992183576503):0.00207554142267986136[84],(MP1312_Elasciva_c541RCrepc1857RC:0.00000100000050002909,(MP1320_Eabietina_c595repc2662RCc1013c595repc2662RCc329:0.00361843435059514299,MP1320_Eabietina_c544RCrepc2499RCc329:0.00121250005546263474):0.00019744347714659337[84]):0.00220744468749428180[8]):0.00000100000050002909[1]):0.00202215281538169981[4]):0.00000100000050002909[1],MP1336_Ecoccinea_c301RCc232:0.00253905037354167128):0.00000100000050002909[0]):0.00100373118633663070[0]):0.00000100000050002909[0],(MP1309_Epenicilliformis_c651RCrepc4164repc4164c692:0.00353482036258259431,MP1330_Ecoccinea_c310c47RC:0.00052955443676752840):0.00015218132373368392[51]):0.00000100000050002909[0]):0.00088119654303125657[9],MP1309_Epenicilliformis_c531RCrepc3883RC:0.00300357183902271981):0.00273225071482466634[8]):0.12411923856383016984,Rhododendron_c2233RCrepc3311RCrepc2552repc3024c391RCc185:0.12411923856383016984);
