# Supplementary material for: Targeted NGS for species level phylogenomics: “made to measure” or “one size fits all”?
Source: PeerJ. 2017 Jul 25;5:e3569. doi: 10.7717/peerj.3569 (PMC5530999; doi:10.7717/peerj.3569)
Supplement: Data S4 — Gene trees inferred under RAxML. [file peerj-05-3569-s004.gz › AllTrees/RAxML_bipartitions.22407_AllSamples.out]

(((((MP1320_Eabietina_c229RC:0.00009047372552090687,MP1312_Elasciva_c337RCc377RCc885:0.00417772292381094184)14:0.00573373114358638296,((((MP1325_Elasciva_c1574RCc181:0.00282821609548866400,MP1336_Ecoccinea_c77:0.00000100000050002909)61:0.00184766918971250409,((MP1330_Ecoccinea_c465:0.00000100000050002909,(MP1334_Eimbricata_repc303RC:0.00783120595301249785,MP1334_Eimbricata_repc286RCrepc1255:0.00000100000050002909)95:0.01081549274141314215)13:0.00499503701740268511,MP1311_Eimbricata_c2137RCc795:0.00546434793640551957)2:0.00000100000050002909)1:0.00174664983935325711,(MP1325_Elasciva_c247RC:0.01438537337660636579,MP1309_Epenicilliformis_c545RCc230:0.00138422920786660636)5:0.00000100000050002909)0:0.00000100000050002909,(MP1319_Eimbricata_c816RCc692:0.00670385725601669192,(MP1339_Eplacentiflora_c174RC:0.00770452449409808789,MP1333_Eplukenetii_c923RC:0.03774072464057962734)4:0.00000100000050002909)5:0.00000100000050002909)2:0.00000100000050002909)35:0.00129374574358809865,(MP1318_Eimbricata_c1563RCc1552:0.00000100000050002909,(MP1318_Eimbricata_c689:0.00411948202755512121,MP1309_Epenicilliformis_c364RC:0.00355044147023498039)74:0.00348826197206016358)45:0.00000100000050002909)100:0.12072206574870723850,Rhododendron_c299c533RC:0.02187177733700354162):0.00334301343888539952,Rhododendron_c2050RCc455:0.00334301343888539952);
